# Supplementary material for: Conservation of transcription factor binding specificities across 600 million years of bilateria evolution
Source: eLife. 2015 Mar 17;4:e04837. doi: 10.7554/eLife.04837 (PMC4362205; doi:10.7554/eLife.04837)
Supplement: Figure 2—source data 1. — DOI: http://dx.doi.org/10.7554/eLife.04837.019 [file elife04837s001.zip › human3_1_fly3_6merg_represent_reordered_aa_similarity.txt]

Name	HLHmbeta_TGGACC40NAAC_KM_NGGCACGTGCCN_m1_c4b0_shortName	HLHmgamma_TTGTGC20NTA_KD_NTGGCACGTGCCAN_m2_c3_shortName	HLH106_TTCCGG20NTA_KD_NTCACGTGAN_m1_c4_shortName	bigmax_TTGGAG20NTA_KD_NATCACGTGTAN_m2_c3_shortName	Side_TAACGG20NGCA_KH_NGGCACGTGCCN_m1_c3_shortName	HLHmdelta_TTAGTT20NTA_KD_NTGGCACGTGCCAN_m2_c3_shortName	HLHm3_TCCATA20NCG_KA_NTGGCACGTGCCAN_m2_c6_shortName	cwo_TTCTAG20NATC_KG_NNRTCACGTGAYNN_m1_c3_shortName	Max_TAAAAT20NCG_KD_ARAMCACGTGKTYT_m2_c4_shortName	Hey_TTGGTC20NTA_KG_GRCACGTGYC_m1_c3_shortName	hbn_TGTCAC20NACG_KG_NTAATCTAATTAN_m1_c2_shortName	PHDP_TTGCGT20NTA_KH_NTAATCNAATTAN_m1_c3_shortName	CG11294_TTAAAG20NAAA_KH_TAATCNAATTA_m1_c3_shortName	CG34367_TTACGC20NGCA_KH_TAATCNAATTA_m1_c3_shortName	unc-4_TAGCCA40NTAT_KU_TAATTNAATTA_m1_c4_shortName	CG34340_TTGGAG20NAGT_KH_TAATTNSATTA_m1_c3_shortName	Optix_TCTGTA20NTGG_KG_TAATCNAATTA_m1_c4_shortName	al_TTTCAA40NTGA_KY_TAAYNNNRTTA_m1_c4_shortName	CG32532_TGGAGT40NTGG_KK_NTAAYNNNRTTAN_m1_c3_shortName	Xbp1_TCCTGA40NCTC_KL_NMCACGTCAN_m1_c3_shortName	CrebA_TCAACC20NCAA_KG_TGCCACGTCATCA_m2_c2_shortName	Atf3_TTGTGC20NTA_KG_NRTGACGTCAYN_m1_c4_shortName	crc_TCAGAG20NAGA_KD_NNGGATGACGTCATCCNN_m2_c4_shortName	Atf-2_TTCTTC20NTTC_KH_NRATGACGTCATYN_m1_c3_shortName	CG18619_TCGAAG20NGA_KH_RTGACGTCAT_m1_c3u_shortName	Jra_TACATT20NTAC_KD_NATGACGTCATN_m2_c4_shortName	Atf6_TTAGCC20NCGA_KH_NTGYCACGTCAYCAN_m1_c4_shortName	CrebB-17A_TTAGCC20NTA_KG_RTGACGTCAY_m1_c2_shortName	sage_TTTCAA40NTGA_KM_NAAACAGCTGTTTN_m1_c3_shortName	Fer1_TGCAGT40NAAG_KK_NNCAGCTGNN_m1_c4_shortName	crp_TACATT20NCG_KD_AWCAGCTGWA_m1_c3_shortName	ac_TAAATG20NTAA_KG_NNAARCAGCTGYTTNN_m2_c4_shortName	sc_TCAAAA20NAAA_KG_NNNRCAGCTGYNNN_m1_c4_shortName	HLH4C_TCACAC20NACA_KD_NNACRCAGCTGYGTNN_m1_c4_shortName	vri_TGTGCA40NCCG_KK_RTTACRYMAY_m1_c2_shortName	gt_TTGTCT40NGCT_KK_NRTTACGTAAYN_m1_c4_shortName	CG7786_TTCAAT20NAAC_KI_NRTTAYRTAAYN_m1_c3_shortName	Pdp1_TCACCG20NCCA_KD_RTTACGTAAY_m1_c4_shortName	CR4575_TCTGCA40NATA_KK_NRTTACGTAAYN_m1_c2_shortName	croc_TGACCT20NGA_KD_NRCGTMAACAN_m1_c4_shortName	slp1_TATCAT20NACG_KG_WANRTAAACANN_m1_c3_shortName	CHES-1-like_TTAATC20NTAA_KG_NTRTAAACAAW_m1_c3_shortName	bin_TTGTAT20NATT_KG_NTAATGTAAACAAA_m1_c2_shortName	fd59A_TCAGTC20NTGA_KG_NWANGTAAACAWW_m1_c2_shortName	mid_TTCCAA20NTA_KH_NAGGTGTNAN_m1_c3_shortName	byn_TTTCTG40NTAG_KK_AGGTGYGAANN_m1_c3_shortName	org-1_TTGACC20NTA_KH_NGGTGTNAN_m1_c3_shortName	Doc3_TAGTCA40NTCT_KL_NAGGTGTGAN_m1_c3_shortName	Doc2_TCCGGT40NTCT_KL_NAGGTGTGAN_m1_c3_shortName
HLHmbeta_TGGACC40NAAC_KM_NGGCACGTGCCN_m1_c4b0_short	100	73.68491228	18.0012	NA	43.1	54.38596491	78.94877193	30.906	13.72588235	47.17018868	NA	NA	NA	12.06896552	NA	NA	NA	NA	NA	7.142857143	12.06775862	NA	12.06896552	NA	8.620344828	8.620344828	12.06724138	NA	NA	28.84403846	NA	15.51448276	22.40965517	NA	NA	5.660377358	NA	NA	5.172413793	NA	NA	10.34482759	NA	NA	NA	NA	NA	NA	NA
HLHmgamma_TTGTGC20NTA_KD_NTGGCACGTGCCAN_m2_c3_short	73.68491228	100	19.998	NA	47.37157895	66.66578947	82.46	30.906	33.33333333	47.17018868	NA	NA	NA	14.03508772	NA	NA	NA	NA	NA	8.928571429	10.52526316	NA	NA	NA	24.55754386	10.52684211	NA	NA	NA	28.84730769	NA	14.03333333	19.2954386	NA	NA	5.660377358	NA	NA	5.263157895	NA	NA	10.52578947	NA	NA	NA	NA	10.52508772	NA	NA
HLH106_TTCCGG20NTA_KD_NTCACGTGAN_m1_c4_short	18.0012	19.998	100	NA	19.9976	31.9968	34	NA	31.9974	31.9968	NA	NA	NA	18.0006	NA	7.9996	NA	9.9996	8.0004	NA	NA	NA	NA	NA	NA	NA	NA	NA	NA	29.9978	35.9958	NA	NA	27.999	NA	NA	7.9996	NA	NA	NA	NA	NA	4	NA	NA	NA	NA	NA	NA
bigmax_TTGGAG20NTA_KD_NATCACGTGTAN_m2_c3_short	NA	NA	NA	100	NA	NA	NA	23.638	43.13784314	37.73886792	NA	NA	10.71428571	NA	8.928571429	8.928571429	NA	NA	NA	NA	7.142857143	NA	NA	NA	NA	NA	14.2875	16.07142857	NA	28.85076923	45.10196078	26.78303571	12.50089286	40.38269231	NA	NA	12.50107143	16.06982143	NA	NA	NA	14.28464286	NA	NA	NA	NA	NA	8.929285714	NA
Side_TAACGG20NGCA_KH_NGGCACGTGCCN_m1_c3_short	43.1	47.37157895	19.9976	NA	100	47.37017544	49.11789474	38.18181818	7.842352941	45.28603774	14.28464286	NA	NA	NA	NA	NA	NA	NA	NA	NA	NA	NA	NA	NA	NA	NA	NA	9.836065574	11.11148148	17.30596154	NA	NA	31.15163934	NA	NA	NA	12.69714286	NA	NA	NA	NA	NA	NA	4.6878125	6.25	18.75234375	NA	NA	NA
HLHmdelta_TTAGTT20NTA_KD_NTGGCACGTGCCAN_m2_c3_short	54.38596491	66.66578947	31.9968	NA	47.37017544	100	63.15350877	30.90563636	15.68470588	47.16981132	NA	NA	NA	14.03508772	NA	NA	NA	NA	NA	10.71428571	7.018421053	NA	NA	NA	19.29649123	8.771578947	NA	NA	27.77777778	11.53846154	NA	NA	10.52631579	13.46153846	NA	15.09283019	10.52631579	NA	14.03368421	10.52578947	NA	NA	NA	5.263157895	NA	NA	NA	NA	NA
HLHm3_TCCATA20NCG_KA_NTGGCACGTGCCAN_m2_c6_short	78.94877193	82.46	34	NA	49.11789474	63.15350877	100	34.54090909	13.72588235	43.39811321	NA	NA	NA	NA	NA	NA	NA	NA	NA	7.142857143	NA	NA	NA	NA	NA	8.771578947	14.03368421	NA	NA	24.99692308	NA	14.03333333	10.52526316	NA	NA	5.660377358	NA	8.772105263	5.263157895	NA	NA	10.52631579	3.508947368	NA	NA	NA	NA	NA	14.03684211
cwo_TTCTAG20NATC_KG_NNRTCACGTGAYNN_m1_c3_short	30.906	30.906	NA	23.638	38.18181818	30.90563636	34.54090909	100	15.68470588	45.28339623	NA	NA	9.092	NA	NA	NA	NA	NA	NA	NA	5.454545455	12.726	NA	NA	NA	7.272	NA	NA	24.07111111	NA	13.7254902	NA	NA	28.85	NA	NA	NA	NA	NA	NA	NA	NA	NA	NA	NA	NA	NA	NA	NA
Max_TAAAAT20NCG_KD_ARAMCACGTGKTYT_m2_c4_short	13.72588235	33.33333333	31.9974	43.13784314	7.842352941	15.68470588	13.72588235	15.68470588	100	31.36941176	NA	NA	NA	NA	7.842745098	NA	NA	17.6454902	NA	NA	NA	NA	NA	NA	NA	5.882352941	NA	NA	NA	31.37333333	39.21882353	NA	NA	33.33647059	7.842745098	9.802745098	NA	NA	9.802745098	NA	NA	11.76352941	NA	NA	NA	NA	NA	NA	NA
Hey_TTGGTC20NTA_KG_GRCACGTGYC_m1_c3_short	47.17018868	47.17018868	31.9968	37.73886792	45.28603774	47.16981132	43.39811321	45.28339623	31.36941176	100	NA	NA	NA	16.97811321	NA	NA	NA	NA	NA	NA	NA	NA	NA	NA	9.434150943	NA	NA	NA	20.75773585	NA	31.37019608	NA	26.41415094	30.76692308	NA	13.20830189	NA	NA	13.20830189	NA	9.433018868	NA	NA	NA	13.20603774	NA	NA	NA	NA
hbn_TGTCAC20NACG_KG_NTAATCTAATTAN_m1_c2_short	NA	NA	NA	NA	14.28464286	NA	NA	NA	NA	NA	100	66.07	73.21	73.21	69.64	76.79	17.85857143	75	64.29	NA	NA	NA	NA	NA	5.3575	8.928035714	NA	NA	NA	NA	NA	NA	NA	NA	7.547169811	NA	14.28589286	NA	NA	NA	NA	NA	NA	NA	NA	8.9275	NA	NA	NA
PHDP_TTGCGT20NTA_KH_NTAATCNAATTAN_m1_c3_short	NA	NA	NA	NA	NA	NA	NA	NA	NA	NA	66.07	100	67.86	69.64	62.5	71.43	24.9975	75	67.86	NA	7.142142857	7.1425	12.5	NA	NA	NA	NA	NA	NA	NA	NA	NA	NA	NA	NA	11.32018868	NA	NA	10.71375	NA	NA	NA	NA	NA	NA	NA	NA	NA	NA
CG11294_TTAAAG20NAAA_KH_TAATCNAATTA_m1_c3_short	NA	NA	NA	10.71428571	NA	NA	NA	9.092	NA	NA	73.21	67.86	100	71.43	60.71	76.79	17.85857143	73.21	67.86	NA	NA	NA	NA	NA	8.92875	NA	NA	NA	NA	NA	NA	3.571428571	3.571428571	NA	NA	NA	8.927678571	NA	NA	NA	3.571428571	7.1425	NA	NA	10.71428571	14.28571429	NA	NA	NA
CG34367_TTACGC20NGCA_KH_TAATCNAATTA_m1_c3_short	12.06896552	14.03508772	18.0006	NA	NA	14.03508772	NA	NA	NA	16.97811321	73.21	69.64	71.43	100	65.07634921	65.07619048	22.22	67.86	62.5	NA	NA	NA	6.349206349	8.195737705	NA	7.937777778	NA	NA	NA	NA	9.802745098	7.936031746	3.278360656	NA	NA	NA	6.348888889	NA	NA	NA	NA	NA	NA	NA	NA	NA	NA	NA	NA
unc-4_TAGCCA40NTAT_KU_TAATTNAATTA_m1_c4_short	NA	NA	NA	8.928571429	NA	NA	NA	NA	7.842745098	NA	69.64	62.5	60.71	65.07634921	100	63.49	25.39666667	67.86	62.5	NA	NA	NA	7.937142857	NA	9.678064516	9.522857143	NA	11.47606557	5.555555556	NA	NA	3.174761905	NA	NA	NA	11.31962264	9.522698413	NA	10.3437931	NA	NA	NA	NA	NA	NA	NA	NA	NA	NA
CG34340_TTGGAG20NAGT_KH_TAATTNSATTA_m1_c3_short	NA	NA	7.9996	8.928571429	NA	NA	NA	NA	NA	NA	76.79	71.43	76.79	65.07619048	63.49	100	20.63460317	83.93	67.86	NA	NA	NA	NA	NA	NA	NA	NA	NA	NA	NA	NA	6.349365079	11.47409836	NA	9.433962264	NA	NA	NA	NA	NA	NA	NA	NA	7.937142857	NA	NA	NA	NA	NA
Optix_TCTGTA20NTGG_KG_TAATCNAATTA_m1_c4_short	NA	NA	NA	NA	NA	NA	NA	NA	NA	NA	17.85857143	24.9975	17.85857143	22.22	25.39666667	20.63460317	100	19.64571429	21.42642857	NA	NA	NA	NA	NA	NA	NA	NA	6.557704918	NA	NA	NA	NA	NA	NA	9.433962264	NA	NA	8.064516129	NA	NA	6.348571429	NA	NA	NA	NA	6.34952381	NA	7.937777778	NA
al_TTTCAA40NTGA_KY_TAAYNNNRTTA_m1_c4_short	NA	NA	9.9996	NA	NA	NA	NA	NA	17.6454902	NA	75	75	73.21	67.86	67.86	83.93	19.64571429	100	69.64	NA	NA	NA	NA	NA	NA	NA	NA	NA	NA	NA	NA	NA	NA	NA	NA	NA	NA	NA	NA	NA	NA	NA	NA	NA	3.571428571	NA	NA	NA	NA
CG32532_TGGAGT40NTGG_KK_NTAAYNNNRTTAN_m1_c3_short	NA	NA	8.0004	NA	NA	NA	NA	NA	NA	NA	64.29	67.86	67.86	62.5	62.5	67.86	21.42642857	69.64	100	NA	NA	NA	NA	NA	NA	NA	NA	NA	NA	NA	NA	3.571428571	3.571428571	NA	NA	NA	NA	NA	NA	NA	NA	NA	NA	NA	NA	NA	NA	NA	NA
Xbp1_TCCTGA40NCTC_KL_NMCACGTCAN_m1_c3_short	7.142857143	8.928571429	NA	NA	NA	10.71428571	7.142857143	NA	NA	NA	NA	NA	NA	NA	NA	NA	NA	NA	NA	100	NA	19.64339286	28.56857143	NA	14.28732143	25.00214286	NA	10.71428571	NA	NA	NA	NA	NA	NA	20.75603774	16.9809434	NA	NA	23.21517857	10.71428571	NA	NA	NA	NA	NA	NA	3.571428571	7.142857143	NA
CrebA_TCAACC20NCAA_KG_TGCCACGTCATCA_m2_c2_short	12.06775862	10.52526316	NA	7.142857143	NA	7.018421053	NA	5.454545455	NA	NA	NA	7.142142857	NA	NA	NA	NA	NA	NA	NA	NA	100	23.80952381	15.87222222	NA	9.676612903	NA	20.63492063	29.5057377	NA	NA	NA	4.761904762	NA	NA	26.41698113	NA	NA	NA	18.96362069	NA	NA	NA	NA	NA	NA	NA	17.45857143	6.348888889	6.348888889
Atf3_TTGTGC20NTA_KG_NRTGACGTCAYN_m1_c4_short	NA	NA	NA	NA	NA	NA	NA	12.726	NA	NA	NA	7.1425	NA	NA	NA	NA	NA	NA	NA	19.64339286	23.80952381	100	25.3947619	NA	NA	28.57301587	18.74859375	24.59327869	NA	NA	NA	NA	NA	NA	NA	NA	NA	11.29096774	NA	NA	NA	NA	NA	NA	NA	NA	NA	NA	NA
crc_TCAGAG20NAGA_KD_NNGGATGACGTCATCCNN_m2_c4_short	12.06896552	NA	NA	NA	NA	NA	NA	NA	NA	NA	NA	12.5	NA	6.349206349	7.937142857	NA	NA	NA	NA	28.56857143	15.87222222	25.3947619	100	NA	NA	NA	NA	11.47540984	NA	NA	NA	6.348571429	NA	NA	22.64283019	NA	23.80714286	24.19	8.619310345	NA	NA	NA	NA	NA	NA	NA	NA	NA	NA
Atf-2_TTCTTC20NTTC_KH_NRATGACGTCATYN_m1_c3_short	NA	NA	NA	NA	NA	NA	NA	NA	NA	NA	NA	NA	NA	8.195737705	NA	NA	NA	NA	NA	NA	NA	NA	NA	100	NA	9.836885246	NA	NA	NA	NA	NA	NA	NA	NA	9.434150943	NA	NA	NA	NA	NA	NA	NA	NA	NA	NA	8.197377049	NA	NA	NA
CG18619_TCGAAG20NGA_KH_RTGACGTCAT_m1_c3u_short	8.620344828	24.55754386	NA	NA	NA	19.29649123	NA	NA	NA	9.434150943	5.3575	NA	8.92875	NA	9.678064516	NA	NA	NA	NA	14.28732143	9.676612903	NA	NA	NA	100	22.58258065	11.29096774	31.14622951	NA	NA	NA	NA	NA	NA	13.20867925	15.09433962	22.58193548	19.35548387	13.79310345	NA	NA	NA	NA	NA	NA	NA	NA	9.677419355	8.063548387
Jra_TACATT20NTAC_KD_NATGACGTCATN_m2_c4_short	8.620344828	10.52684211	NA	NA	NA	8.771578947	8.771578947	7.272	5.882352941	NA	8.928035714	NA	NA	7.937777778	9.522857143	NA	NA	NA	NA	25.00214286	NA	28.57301587	NA	9.836885246	22.58258065	100	23.80714286	22.94852459	NA	NA	NA	7.936190476	8.196393443	NA	28.30188679	15.09320755	25.39555556	22.5766129	13.79206897	NA	NA	NA	NA	NA	NA	19.04603175	NA	NA	11.11206349
Atf6_TTAGCC20NCGA_KH_NTGYCACGTCAYCAN_m1_c4_short	12.06724138	NA	NA	14.2875	NA	NA	14.03368421	NA	NA	NA	NA	NA	NA	NA	NA	NA	NA	NA	NA	NA	20.63492063	18.74859375	NA	NA	11.29096774	23.80714286	100	34.42721311	NA	NA	NA	NA	NA	NA	35.84603774	20.75566038	28.5752381	25.80435484	18.96637931	4.68765625	NA	7.813125	NA	NA	NA	NA	NA	NA	NA
CrebB-17A_TTAGCC20NTA_KG_RTGACGTCAY_m1_c2_short	NA	NA	NA	16.07142857	9.836065574	NA	NA	NA	NA	NA	NA	NA	NA	NA	11.47606557	NA	6.557704918	NA	NA	10.71428571	29.5057377	24.59327869	11.47540984	NA	31.14622951	22.94852459	34.42721311	100	NA	NA	5.882352941	NA	NA	NA	NA	NA	26.22868852	NA	24.13706897	NA	NA	NA	NA	NA	NA	16.39180328	NA	NA	NA
sage_TTTCAA40NTGA_KM_NAAACAGCTGTTTN_m1_c3_short	NA	NA	NA	NA	11.11148148	27.77777778	NA	24.07111111	NA	20.75773585	NA	NA	NA	NA	5.555555556	NA	NA	NA	NA	NA	NA	NA	NA	NA	NA	NA	NA	NA	100	40.38269231	37.25294118	35.18148148	40.74518519	NA	9.434716981	NA	NA	NA	NA	NA	NA	NA	NA	NA	NA	NA	5.555555556	NA	NA
Fer1_TGCAGT40NAAG_KK_NNCAGCTGNN_m1_c4_short	28.84403846	28.84730769	29.9978	28.85076923	17.30596154	11.53846154	24.99692308	NA	31.37333333	NA	NA	NA	NA	NA	NA	NA	NA	NA	NA	NA	NA	NA	NA	NA	NA	NA	NA	NA	40.38269231	100	49.0227451	44.23615385	44.23615385	49.99961538	15.38673077	9.614423077	NA	NA	9.614423077	9.615384615	NA	NA	9.615384615	NA	NA	7.691538462	NA	NA	NA
crp_TACATT20NCG_KD_AWCAGCTGWA_m1_c3_short	NA	NA	35.9958	45.10196078	NA	NA	NA	13.7254902	39.21882353	31.37019608	NA	NA	NA	9.802745098	NA	NA	NA	NA	NA	NA	NA	NA	NA	NA	NA	NA	NA	5.882352941	37.25294118	49.0227451	100	35.29627451	33.33294118	39.22	NA	NA	NA	NA	NA	NA	NA	NA	NA	NA	NA	NA	NA	NA	NA
ac_TAAATG20NTAA_KG_NNAARCAGCTGYTTNN_m2_c4_short	15.51448276	14.03333333	NA	26.78303571	NA	NA	14.03333333	NA	NA	NA	NA	NA	3.571428571	7.936031746	3.174761905	6.349365079	NA	NA	3.571428571	NA	4.761904762	NA	6.348571429	NA	NA	7.936190476	NA	NA	35.18148148	44.23615385	35.29627451	100	70.48770492	42.30980769	NA	7.546415094	NA	NA	6.895862069	NA	NA	NA	NA	NA	7.8125	NA	NA	6.25	7.8125
sc_TCAAAA20NAAA_KG_NNNRCAGCTGYNNN_m1_c4_short	22.40965517	19.2954386	NA	12.50089286	31.15163934	10.52631579	10.52526316	NA	NA	26.41415094	NA	NA	3.571428571	3.278360656	NA	11.47409836	NA	NA	3.571428571	NA	NA	NA	NA	NA	NA	8.196393443	NA	NA	40.74518519	44.23615385	33.33294118	70.48770492	100	40.38461538	NA	7.546415094	NA	NA	6.895862069	NA	NA	NA	NA	13.11639344	11.47540984	NA	NA	8.195901639	8.196721311
HLH4C_TCACAC20NACA_KD_NNACRCAGCTGYGTNN_m1_c4_short	NA	NA	27.999	40.38269231	NA	13.46153846	NA	28.85	33.33647059	30.76692308	NA	NA	NA	NA	NA	NA	NA	NA	NA	NA	NA	NA	NA	NA	NA	NA	NA	NA	NA	49.99961538	39.22	42.30980769	40.38461538	100	NA	NA	NA	NA	NA	NA	NA	NA	NA	NA	NA	11.53730769	7.692307692	19.23076923	9.615384615
vri_TGTGCA40NCCG_KK_RTTACRYMAY_m1_c2_short	NA	NA	NA	NA	NA	NA	NA	NA	7.842745098	NA	7.547169811	NA	NA	NA	NA	9.433962264	9.433962264	NA	NA	20.75603774	26.41698113	NA	22.64283019	9.434150943	13.20867925	28.30188679	35.84603774	NA	9.434716981	15.38673077	NA	NA	NA	NA	100	41.51169811	49.06	43.3954717	39.62603774	5.660377358	11.32169811	NA	NA	5.660377358	NA	NA	NA	18.86603774	3.773584906
gt_TTGTCT40NGCT_KK_NRTTACGTAAYN_m1_c4_short	5.660377358	5.660377358	NA	NA	NA	15.09283019	5.660377358	NA	9.802745098	13.20830189	NA	11.32018868	NA	NA	11.31962264	NA	NA	NA	NA	16.9809434	NA	NA	NA	NA	15.09433962	15.09320755	20.75566038	NA	NA	9.614423077	NA	7.546415094	7.546415094	NA	41.51169811	100	58.49509434	56.60150943	94.34	NA	18.86566038	NA	NA	NA	NA	NA	NA	NA	NA
CG7786_TTCAAT20NAAC_KI_NRTTAYRTAAYN_m1_c3_short	NA	NA	7.9996	12.50107143	12.69714286	10.52631579	NA	NA	NA	NA	14.28589286	NA	8.927678571	6.348888889	9.522698413	NA	NA	NA	NA	NA	NA	NA	23.80714286	NA	22.58193548	25.39555556	28.5752381	26.22868852	NA	NA	NA	NA	NA	NA	49.06	58.49509434	100	51.61	51.72844828	NA	9.523015873	NA	6.348571429	NA	NA	NA	NA	NA	NA
Pdp1_TCACCG20NCCA_KD_RTTACGTAAY_m1_c4_short	NA	NA	NA	16.06982143	NA	NA	8.772105263	NA	NA	NA	NA	NA	NA	NA	NA	NA	8.064516129	NA	NA	NA	NA	11.29096774	24.19	NA	19.35548387	22.5766129	25.80435484	NA	NA	NA	NA	NA	NA	NA	43.3954717	56.60150943	51.61	100	50.00068966	NA	NA	NA	NA	NA	NA	NA	NA	NA	NA
CR4575_TCTGCA40NATA_KK_NRTTACGTAAYN_m1_c2_short	5.172413793	5.263157895	NA	NA	NA	14.03368421	5.263157895	NA	9.802745098	13.20830189	NA	10.71375	NA	NA	10.3437931	NA	NA	NA	NA	23.21517857	18.96362069	NA	8.619310345	NA	13.79310345	13.79206897	18.96637931	24.13706897	NA	9.614423077	NA	6.895862069	6.895862069	NA	39.62603774	94.34	51.72844828	50.00068966	100	NA	22.41655172	NA	NA	NA	NA	NA	NA	NA	NA
croc_TGACCT20NGA_KD_NRCGTMAACAN_m1_c4_short	NA	NA	NA	NA	NA	10.52578947	NA	NA	NA	NA	NA	NA	NA	NA	NA	NA	NA	NA	NA	10.71428571	NA	NA	NA	NA	NA	NA	4.68765625	NA	NA	9.615384615	NA	NA	NA	NA	5.660377358	NA	NA	NA	NA	100	59.34120879	43.95362637	43.95230769	65.93	7.691428571	6.593846154	5.494505495	NA	5.494945055
slp1_TATCAT20NACG_KG_WANRTAAACANN_m1_c3_short	NA	NA	NA	NA	NA	NA	NA	NA	NA	9.433018868	NA	NA	3.571428571	NA	NA	NA	6.348571429	NA	NA	NA	NA	NA	NA	NA	NA	NA	NA	NA	NA	NA	NA	NA	NA	NA	11.32169811	18.86566038	9.523015873	NA	22.41655172	59.34120879	100	29.41073529	43.01462366	41.17411765	2.941176471	2.941176471	4.411397059	3.676470588	3.676323529
CHES-1-like_TTAATC20NTAA_KG_NTRTAAACAAW_m1_c3_short	10.34482759	10.52578947	NA	14.28464286	NA	NA	10.52631579	NA	11.76352941	NA	NA	NA	7.1425	NA	NA	NA	NA	NA	NA	NA	NA	NA	NA	NA	NA	NA	7.813125	NA	NA	NA	NA	NA	NA	NA	NA	NA	NA	NA	NA	43.95362637	29.41073529	100	29.03053763	28.67816176	NA	2.649139073	3.973509934	NA	NA
bin_TTGTAT20NATT_KG_NTAATGTAAACAAA_m1_c2_short	NA	NA	4	NA	NA	NA	3.508947368	NA	NA	NA	NA	NA	NA	NA	NA	NA	NA	NA	NA	NA	NA	NA	NA	NA	NA	NA	NA	NA	NA	9.615384615	NA	NA	NA	NA	NA	NA	6.348571429	NA	NA	43.95230769	43.01462366	29.03053763	100	40.86344086	NA	NA	NA	7.526021505	4.301075269
fd59A_TCAGTC20NTGA_KG_NWANGTAAACAWW_m1_c2_short	NA	NA	NA	NA	4.6878125	5.263157895	NA	NA	NA	NA	NA	NA	NA	NA	NA	7.937142857	NA	NA	NA	NA	NA	NA	NA	NA	NA	NA	NA	NA	NA	NA	NA	NA	13.11639344	NA	5.660377358	NA	NA	NA	NA	65.93	41.17411765	28.67816176	40.86344086	100	NA	2.941176471	2.940882353	5.147867647	4.411764706
mid_TTCCAA20NTA_KH_NAGGTGTNAN_m1_c3_short	NA	NA	NA	NA	6.25	NA	NA	NA	NA	13.20603774	NA	NA	10.71428571	NA	NA	NA	NA	3.571428571	NA	NA	NA	NA	NA	NA	NA	NA	NA	NA	NA	NA	NA	7.8125	11.47540984	NA	NA	NA	NA	NA	NA	7.691428571	2.941176471	NA	NA	NA	100	50.00168478	57.9170297	50.49871287	48.51856436
byn_TTTCTG40NTAG_KK_AGGTGYGAANN_m1_c3_short	NA	NA	NA	NA	18.75234375	NA	NA	NA	NA	NA	8.9275	NA	14.28571429	NA	NA	NA	6.34952381	NA	NA	NA	NA	NA	NA	8.197377049	NA	19.04603175	NA	16.39180328	NA	7.691538462	NA	NA	NA	11.53730769	NA	NA	NA	NA	NA	6.593846154	2.941176471	2.649139073	NA	2.941176471	50.00168478	100	49.45842391	48.91065217	46.19434783
org-1_TTGACC20NTA_KH_NGGTGTNAN_m1_c3_short	NA	10.52508772	NA	NA	NA	NA	NA	NA	NA	NA	NA	NA	NA	NA	NA	NA	NA	NA	NA	3.571428571	17.45857143	NA	NA	NA	NA	NA	NA	NA	5.555555556	NA	NA	NA	NA	7.692307692	NA	NA	NA	NA	NA	5.494505495	4.411397059	3.973509934	NA	2.940882353	57.9170297	49.45842391	100	45.28860987	44.39461883
Doc3_TAGTCA40NTCT_KL_NAGGTGTGAN_m1_c3_short	NA	NA	NA	8.929285714	NA	NA	NA	NA	NA	NA	NA	NA	NA	NA	NA	NA	7.937777778	NA	NA	7.142857143	6.348888889	NA	NA	NA	9.677419355	NA	NA	NA	NA	NA	NA	6.25	8.195901639	19.23076923	18.86603774	NA	NA	NA	NA	NA	3.676470588	NA	7.526021505	5.147867647	50.49871287	48.91065217	45.28860987	100	75.33704036
Doc2_TCCGGT40NTCT_KL_NAGGTGTGAN_m1_c3_short	NA	NA	NA	NA	NA	NA	14.03684211	NA	NA	NA	NA	NA	NA	NA	NA	NA	NA	NA	NA	NA	6.348888889	NA	NA	NA	8.063548387	11.11206349	NA	NA	NA	NA	NA	7.8125	8.196721311	9.615384615	3.773584906	NA	NA	NA	NA	5.494945055	3.676323529	NA	4.301075269	4.411764706	48.51856436	46.19434783	44.39461883	75.33704036	100
Ets96B_TGTCAG40NGAC_KK_NCCGKAARTN_m1_c4_short	NA	NA	NA	NA	NA	5.263157895	NA	12.72872727	NA	NA	NA	NA	NA	NA	4.761904762	NA	NA	NA	NA	19.64375	NA	3.076923077	NA	NA	NA	6.34952381	14.06125	NA	NA	9.615	9.804705882	14.06	NA	NA	NA	NA	NA	NA	NA	NA	NA	5.747586207	NA	12.64137931	NA	NA	10.34402299	NA	NA
Ets65A_TTTAAG40NAGC_KL_NACCGGAAGTN_m1_c4_short	NA	NA	NA	NA	NA	8.772631579	7.017192982	NA	5.881764706	NA	NA	7.142142857	NA	9.523809524	9.524126984	NA	6.348571429	NA	NA	NA	NA	NA	11.11206349	NA	NA	NA	NA	8.195901639	NA	NA	NA	NA	NA	NA	3.773584906	9.433962264	NA	NA	8.620689655	NA	NA	6.976162791	NA	4.651162791	4.651744186	4.651162791	5.814069767	NA	NA
aop_TCCGGC20NGGC_KH_NNACCGGAAGTR_m1_c3_short	NA	NA	NA	NA	NA	NA	NA	NA	NA	5.659811321	NA	NA	10.71303571	NA	NA	NA	NA	NA	NA	3.571428571	NA	NA	7.937142857	NA	NA	11.11206349	NA	NA	5.555555556	NA	NA	NA	NA	NA	NA	NA	NA	NA	NA	NA	2.061958763	4.123298969	4.300860215	NA	NA	NA	NA	6.18556701	6.18556701
Ets21C_TCGAAC40NGAT_KK_NRCCGGAAGTN_m1_c4_short	8.620344828	8.771578947	NA	NA	NA	8.771578947	NA	NA	NA	NA	NA	NA	NA	NA	NA	NA	6.348571429	NA	NA	12.50107143	NA	NA	11.11206349	NA	11.29032258	NA	NA	NA	NA	NA	7.842352941	NA	NA	NA	3.773584906	NA	NA	NA	NA	NA	NA	6.976162791	NA	4.651162791	4.651744186	8.140813953	5.814069767	NA	NA
Eip74EF_TACCTA20NTCC_KG_AACCCGGAAGTR_m1_c3_short	NA	NA	NA	NA	NA	NA	NA	NA	NA	7.546792453	NA	10.71321429	8.929285714	15.8747619	NA	NA	NA	8.929285714	NA	NA	NA	NA	4.761904762	NA	NA	NA	7.8125	NA	3.703703704	NA	NA	NA	NA	3.846153846	5.660377358	NA	NA	NA	NA	NA	NA	3.409545455	NA	2.272840909	4.545681818	9.090340909	NA	NA	NA
pnt_TACTAA40NATT_KY_NCCGGAAGTN_m1_c2_short	NA	NA	NA	NA	NA	NA	NA	5.454909091	NA	NA	NA	NA	NA	NA	NA	NA	NA	NA	NA	3.571428571	NA	NA	6.348571429	NA	NA	NA	4.6878125	NA	NA	11.5375	NA	NA	NA	NA	NA	NA	NA	NA	NA	NA	NA	NA	NA	10.46360465	NA	NA	5.814069767	NA	NA
oc_TATATT40NTGC_KK_NTAATCCN_m1_c2_short	NA	NA	NA	NA	NA	NA	NA	NA	NA	NA	62.5	64.29	73.21	64.29	58.93	66.07	21.42642857	64.29	62.5	NA	NA	NA	NA	NA	7.142142857	NA	NA	NA	NA	NA	NA	NA	NA	NA	NA	3.773207547	NA	NA	3.571071429	NA	NA	12.49875	NA	NA	5.357857143	NA	NA	NA	NA
bcd_TTGCCG20NTA_KD_NNNTAATCCNN_m1_c2_short	NA	NA	NA	NA	NA	7.143035714	NA	NA	NA	NA	41.06892857	44.64	37.50107143	42.85285714	37.50107143	44.64642857	21.42642857	41.06892857	39.29	NA	NA	NA	NA	NA	NA	NA	NA	NA	NA	NA	NA	NA	NA	NA	7.54754717	NA	NA	NA	NA	NA	NA	21.42642857	NA	8.929285714	NA	NA	8.92875	NA	NA
Gsc_TCCGGC20NGGC_KG_TAATCCN_m1_c2_short	NA	NA	NA	NA	NA	NA	NA	NA	NA	NA	66.07	58.93	67.86	57.14	60.71	66.07	23.21785714	64.29	62.5	NA	NA	NA	12.49928571	NA	8.929285714	NA	NA	NA	NA	NA	NA	5.356607143	3.571071429	NA	5.660377358	NA	NA	NA	NA	NA	NA	5.357142857	NA	NA	NA	NA	NA	NA	NA
Ptx1_TGGAAT20NGA_KD_NTAATCCN_m1_c3_short	NA	NA	NA	NA	NA	NA	NA	NA	7.843529412	NA	60.71	66.07	64.29	57.14	58.93	67.86	33.93303571	69.64	58.93	NA	NA	NA	8.928571429	NA	16.06857143	19.64303571	NA	NA	NA	NA	NA	NA	NA	NA	13.2090566	NA	NA	NA	NA	NA	NA	5.357142857	NA	NA	7.142857143	NA	NA	NA	NA
NK7.1_TCCGGT40NTCT_KK_NTTAAACGGTN_m1_c3_short	NA	NA	NA	NA	NA	8.929285714	NA	NA	NA	NA	42.86	46.43	42.86	42.85285714	37.50107143	42.86	19.64571429	44.64	39.29	NA	NA	NA	NA	NA	NA	10.71321429	NA	NA	NA	NA	NA	NA	NA	NA	NA	NA	NA	NA	NA	NA	NA	NA	7.143035714	NA	NA	NA	NA	NA	NA
B-H2_TGGTAG20NGA_KA_NNTAAACGNN_m1_c5_short	10.71517857	16.07142857	NA	NA	7.143214286	NA	10.71517857	NA	NA	NA	48.21	44.64	46.43	44.64642857	39.285	44.64	19.64285714	48.21	39.29	NA	8.928571429	7.142142857	7.143035714	NA	NA	NA	NA	NA	NA	NA	NA	NA	NA	NA	NA	NA	NA	NA	NA	NA	5.357142857	NA	14.285	NA	7.143214286	NA	NA	NA	NA
CG11085_TCCAAG40NAAC_KY_NTAAACGN_m1_c3_short	NA	NA	NA	12.50071429	NA	NA	NA	NA	NA	NA	51.79	42.86	48.21	44.64642857	42.85285714	48.21	14.28589286	42.86	42.86	NA	NA	NA	NA	NA	NA	NA	NA	NA	NA	NA	NA	NA	NA	NA	NA	13.20792453	NA	8.929285714	12.50035714	NA	NA	NA	NA	NA	NA	10.71321429	NA	NA	NA
B-H1_TTAGAG40NCGG_KK_NNTAAACGNN_m1_c2_short	NA	NA	NA	NA	8.928214286	NA	NA	NA	NA	NA	50	44.64	46.43	44.64642857	41.06892857	44.64	19.64285714	48.21	39.29	NA	NA	NA	7.143035714	NA	NA	7.14375	NA	NA	NA	NA	NA	NA	NA	NA	NA	NA	NA	NA	NA	10.71553571	NA	7.142857143	16.07	10.71428571	8.929285714	NA	NA	NA	NA
scrt_TGTATG40NCGG_KK_NNGCAACAGGTGN_m1_c2_short	NA	7.016842105	NA	NA	6.2503125	NA	8.771929825	5.454545455	NA	NA	NA	NA	8.928571429	NA	NA	NA	NA	NA	NA	NA	NA	NA	NA	6.556885246	6.451935484	NA	NA	NA	NA	15.38307692	NA	NA	NA	NA	NA	NA	NA	NA	NA	NA	2.941029412	2.649139073	NA	5.883088235	5.649039548	NA	NA	NA	NA
CG17181_TGGCAA20NGA_KH_NAACAGGTGGTN_m1_c2_short	8.620689655	8.770877193	NA	8.928214286	6.2503125	10.52631579	8.771403509	NA	11.76411765	NA	NA	NA	NA	NA	NA	NA	6.349365079	NA	NA	NA	NA	NA	NA	NA	17.73967742	6.35	NA	NA	NA	7.691538462	NA	NA	NA	NA	NA	NA	NA	NA	NA	3.296923077	NA	2.702837838	NA	2.941176471	NA	NA	NA	3.378378378	4.72972973
CG17802_TGGATG20NGA_KH_NNAACAGGTGGTNN_m1_c4_short	NA	NA	NA	NA	6.25078125	NA	7.017894737	7.273636364	7.842352941	NA	NA	NA	NA	NA	NA	NA	NA	NA	3.571428571	NA	NA	NA	NA	NA	NA	NA	NA	6.556721311	NA	NA	NA	NA	NA	NA	NA	NA	NA	NA	NA	NA	NA	4.959090909	NA	3.305785124	4.132231405	3.305785124	4.958677686	4.13231405	5.785454545
da_TCGGGC40NAAT_KY_ACACSTGCA_m1_c2_short	12.96092593	NA	NA	NA	NA	NA	NA	NA	NA	NA	NA	NA	NA	NA	NA	NA	NA	NA	NA	NA	NA	NA	NA	NA	NA	NA	NA	NA	31.47925926	34.61538462	19.60784314	NA	31.48111111	13.4625	NA	9.433018868	NA	NA	9.258333333	NA	NA	9.259444444	NA	NA	NA	NA	NA	NA	NA
sna_TGGCCT40NTAT_KY_NNRACAGGTGCA_m1_c3_short	NA	NA	NA	10.71339286	NA	NA	NA	NA	9.804705882	NA	NA	NA	NA	4.761904762	NA	NA	7.937142857	NA	7.142857143	NA	NA	NA	NA	NA	NA	NA	6.2496875	NA	NA	7.691538462	NA	NA	NA	NA	NA	NA	NA	NA	NA	NA	NA	5.072898551	NA	NA	5.073043478	NA	NA	NA	6.520652174
wor_TACTGC20NGTC_KH_RCGACAGGTGYAN_m1_c4_short	NA	NA	NA	10.71303571	6.2496875	NA	NA	NA	11.76333333	NA	12.49928571	NA	NA	NA	NA	NA	6.35	NA	NA	NA	NA	NA	NA	NA	NA	NA	NA	14.75409836	NA	NA	NA	NA	NA	NA	NA	NA	NA	NA	NA	NA	NA	2.649139073	NA	5.146323529	3.482835821	NA	3.482835821	1.989950249	1.989950249
GATAe_TCCGCA20NCGC_KA_NNGATAAS_m1_c5_short	NA	NA	NA	NA	NA	NA	NA	NA	NA	NA	NA	NA	NA	NA	NA	NA	NA	NA	NA	NA	NA	NA	NA	NA	NA	NA	NA	NA	NA	NA	NA	NA	NA	NA	11.11066667	NA	8.889333333	NA	NA	8.888444444	8.888444444	NA	8.888444444	8.888444444	NA	NA	4.445333333	NA	NA
srp_TATGCC20NCGG_KG_NNGATAANN_m1_c4_short	NA	NA	NA	NA	NA	NA	NA	NA	NA	NA	NA	NA	NA	NA	NA	NA	NA	NA	NA	NA	NA	NA	NA	NA	NA	NA	NA	NA	NA	NA	NA	NA	NA	NA	NA	NA	NA	NA	NA	6.667111111	6.667111111	NA	6.667111111	NA	11.11	NA	8.888444444	8.888	8.888
grn_TATCTG20NTCG_KA_WGATAASN_m1_c5_short	6.896551724	7.016842105	NA	NA	12.5003125	8.772631579	8.772631579	NA	NA	NA	NA	NA	NA	NA	NA	NA	NA	NA	NA	NA	NA	NA	NA	NA	NA	NA	NA	NA	NA	NA	NA	NA	NA	NA	NA	5.660377358	NA	4.839032258	5.172413793	3.296923077	11.42990476	NA	3.226021505	8.571428571	4.761714286	NA	NA	NA	5.714
pnr_TATAAG20NAAG_KG_NNGATAASN_m1_c2_short	NA	NA	NA	NA	NA	NA	NA	NA	NA	NA	NA	5.357142857	NA	NA	NA	NA	4.761904762	NA	NA	NA	NA	NA	6.349206349	8.197377049	NA	NA	NA	NA	NA	NA	13.72666667	10.938125	NA	NA	NA	NA	NA	NA	NA	2.197912088	NA	NA	3.226021505	3.921568627	4.901764706	7.842352941	NA	NA	4.901960784
Bteb2_TCGGTG40NCAA_KY_AAGGGGGCGTGTM_m2_c4_short	NA	NA	NA	NA	NA	NA	7.016842105	9.091636364	NA	NA	NA	14.28428571	NA	12.69714286	NA	NA	NA	NA	5.357142857	NA	NA	NA	NA	8.196721311	NA	NA	6.2503125	NA	NA	9.615384615	17.64823529	NA	NA	NA	NA	NA	NA	NA	NA	NA	NA	3.614096386	NA	4.818795181	NA	NA	NA	6.024578313	6.024578313
btd_TGACCC40NGAA_KAA_NMCGCCCMCCN_m1_c2_short	8.620689655	7.01754386	NA	10.71428571	6.2496875	NA	5.263157895	9.091636364	23.53019608	NA	NA	NA	NA	NA	NA	NA	NA	10.71428571	NA	NA	NA	NA	NA	NA	NA	NA	NA	NA	NA	21.15403846	NA	9.375	NA	NA	NA	NA	NA	NA	NA	4.395824176	NA	3.305454545	NA	4.131818182	NA	3.305619835	4.958677686	3.305454545	3.305867769
hkb_TAGACC40NAGT_KY_NGNGGGCGTGAN_m1_c2_short	NA	NA	NA	8.92875	9.3740625	NA	NA	NA	9.804117647	3.773584906	5.357142857	7.142142857	NA	NA	NA	4.761904762	6.34952381	NA	NA	NA	NA	NA	NA	6.556721311	NA	NA	NA	NA	NA	15.38461538	NA	NA	NA	NA	NA	NA	NA	NA	NA	NA	NA	NA	NA	2.469135802	3.703950617	7.407407407	NA	6.172592593	11.11
Sp1_TACGAA40NAGA_KY_ANTGGGCGTGGCGG_m2_c4_short	NA	NA	NA	NA	NA	NA	NA	NA	9.803529412	NA	NA	NA	NA	NA	NA	NA	7.936507937	NA	NA	NA	NA	NA	NA	9.835081967	NA	NA	NA	NA	3.703888889	NA	NA	NA	NA	NA	NA	NA	NA	NA	NA	NA	6.024096386	NA	2.409759036	6.023493976	4.819518072	NA	3.614457831	3.614457831	3.614457831
cbt_TACATC40NATA_KK_GCCACRCCCCCNN_m1_c2_short	NA	NA	NA	8.928214286	9.3740625	NA	NA	NA	NA	NA	NA	NA	NA	NA	NA	NA	NA	NA	NA	NA	NA	NA	NA	8.197377049	NA	NA	NA	NA	NA	NA	NA	NA	NA	NA	NA	7.546415094	NA	NA	6.895862069	NA	NA	NA	4.300645161	2.43902439	NA	NA	5.691056911	NA	NA
luna_TCTGGG40NCTG_KAA_RCCACGCCCW_m1_c2_short	NA	NA	NA	NA	4.6875	NA	NA	NA	NA	5.660377358	NA	NA	NA	NA	NA	NA	6.349206349	NA	NA	NA	NA	NA	NA	6.55704918	NA	6.349206349	NA	NA	NA	9.615384615	NA	NA	NA	NA	NA	NA	NA	NA	NA	NA	NA	3.846346154	NA	NA	NA	2.884326923	NA	NA	NA
opa_TTAGCT40NCCT_KN_NACCCCCCGYNGNN_m1_c4b1_short	8.62137931	NA	NA	NA	NA	NA	7.016842105	NA	11.76352941	9.434716981	NA	NA	NA	NA	NA	NA	NA	NA	NA	NA	NA	NA	NA	13.11295082	NA	NA	NA	NA	24.07222222	7.692307692	NA	NA	11.4757377	NA	7.547358491	NA	NA	4.838225806	NA	4.395604396	NA	3.401428571	NA	2.205882353	2.720952381	2.72122449	NA	2.721088435	2.721088435
sug_TCTGCA40NATA_KY_NACCCCCCRCGNN_m1_c3_short	NA	10.52631579	NA	NA	NA	NA	NA	3.636	9.803529412	NA	NA	NA	NA	NA	NA	NA	NA	10.71428571	NA	NA	7.935555556	NA	NA	6.556721311	NA	NA	NA	NA	11.11	11.53846154	NA	NA	NA	NA	NA	NA	NA	NA	NA	NA	NA	5.960264901	NA	NA	3.921568627	NA	2.614117647	NA	NA
lmd_TACCCT40NTTA_KN_NACCCCCCRCNNNGN_m1_c2_short	8.620689655	10.52631579	NA	8.928214286	NA	NA	10.52631579	NA	NA	NA	NA	NA	8.928571429	NA	NA	NA	NA	NA	NA	NA	NA	NA	NA	11.47540984	NA	NA	NA	NA	9.259259259	13.4625	NA	NA	NA	NA	NA	NA	NA	NA	NA	NA	NA	6.622251656	NA	3.676544118	3.947368421	1.973684211	NA	NA	NA
amos_TGAGGT40NTCC_KAA_RNCATATGNY_m1_c2_short	24.99942308	24.99576923	38.0016	34.61230769	NA	15.38480769	15.38480769	23.07519231	25.49333333	25.00038462	NA	NA	NA	NA	NA	NA	NA	NA	NA	NA	9.615	NA	5.769230769	NA	NA	9.616923077	NA	NA	40.38269231	51.92115385	45.0972549	40.38807692	36.54326923	42.31038462	11.5375	9.615384615	15.385	NA	9.615384615	NA	NA	NA	NA	11.53903846	NA	NA	7.692692308	7.692307692	7.692307692
dimm_TTCTGA20NTA_KG_NRCCATATGGYN_m1_c4_short	NA	NA	NA	26.92807692	NA	26.92730769	NA	15.38461538	NA	13.46461538	7.692307692	NA	NA	7.691538462	NA	NA	NA	NA	NA	NA	NA	7.6925	11.53846154	5.769230769	NA	7.692692308	9.614423077	NA	40.38384615	51.92	47.05490196	38.46153846	36.54	40.38807692	NA	NA	NA	NA	NA	NA	5.769230769	NA	NA	9.615	11.54	9.614807692	NA	7.692692308	11.53788462
Oli_TCCAAC20NAAC_KA_RMCATATGKY_m1_c7_short	14.81648148	14.81648148	18.0004	24.075	NA	35.18925926	12.96222222	14.81481481	NA	15.09320755	NA	16.66666667	NA	NA	14.81407407	11.11111111	NA	12.96092593	NA	NA	NA	NA	NA	NA	NA	NA	NA	NA	42.59037037	46.15384615	37.25901961	38.89222222	35.18981481	NA	9.433962264	7.546415094	NA	NA	7.406666667	NA	NA	NA	5.555555556	NA	NA	NA	NA	NA	NA
vvl_TTAAGT40NCCT_KU_NTTATGCAAATTAGNN_m2_c3_short	NA	NA	NA	21.43125	NA	NA	NA	NA	NA	9.434716981	35.71714286	32.13964286	32.13964286	30.16	30.16	28.56730159	22.22142857	30.35571429	32.14	NA	NA	NA	6.349206349	NA	8.064032258	NA	NA	NA	NA	NA	NA	NA	NA	NA	NA	NA	NA	NA	NA	NA	NA	NA	NA	NA	NA	11.11174603	NA	NA	NA
nub_TGACTC20NTCA_KI_NTATGMWAATNN_m1_c2_short	NA	NA	NA	NA	NA	NA	NA	NA	NA	NA	NA	33.93321429	NA	32.13964286	37.50107143	7.935238095	21.42857143	8.928571429	7.141964286	NA	NA	NA	NA	NA	NA	NA	NA	NA	NA	NA	NA	NA	NA	NA	NA	NA	NA	NA	NA	NA	6.756351351	NA	NA	NA	6.756486486	NA	NA	NA	NA
pdm2_TTCACA20NTA_KH_NNTATGCAAATKANN_m2_c2_short	NA	NA	NA	NA	NA	NA	NA	NA	NA	NA	NA	30.35571429	NA	32.13964286	32.13964286	7.935238095	NA	8.928571429	7.141964286	NA	NA	NA	NA	NA	NA	NA	NA	NA	NA	NA	NA	NA	NA	NA	NA	NA	NA	NA	NA	NA	6.756351351	NA	NA	NA	6.756486486	NA	NA	NA	NA
D_TTCCCC20NCCC_KI_ACCGAACANN_m1_c3_short	NA	NA	NA	NA	NA	NA	NA	3.636363636	NA	NA	NA	NA	NA	7.936666667	NA	NA	NA	NA	NA	NA	NA	NA	NA	NA	NA	NA	NA	NA	NA	NA	NA	NA	NA	NA	7.547169811	NA	6.349206349	NA	NA	NA	8.451690141	NA	NA	9.85915493	NA	NA	7.042253521	NA	NA
SoxN_TGAGGT40NTCC_KK_NCGAACAATNN_m1_c2_short	NA	5.263157895	NA	NA	NA	5.263157895	5.263157895	5.454545455	NA	NA	NA	NA	NA	7.936666667	NA	NA	NA	NA	NA	8.927142857	NA	NA	NA	NA	NA	NA	NA	NA	NA	NA	NA	7.8125	8.196721311	NA	7.547169811	NA	6.349206349	NA	NA	NA	NA	3.669357798	NA	4.586972477	2.752293578	3.669908257	9.174311927	3.669908257	3.669908257
YL-1_TACCAA40NTTA_KK_NGTGTTCGGTGN_m1_c4_short	8.62137931	12.28175439	NA	10.715	10.93578125	14.0354386	15.79157895	NA	NA	9.433962264	8.928571429	8.928214286	5.357142857	7.936507937	NA	7.936507937	7.936190476	10.71464286	NA	NA	NA	9.231538462	NA	NA	NA	9.522857143	NA	NA	NA	NA	NA	NA	NA	NA	NA	15.09283019	11.11	NA	13.79172414	6.592747253	2.941323529	NA	5.375698925	NA	3.465346535	3.804945652	1.826575342	NA	NA
Sox14_TCCAAC20NAAC_KG_NACCGAACAN_m1_c3_short	NA	NA	NA	NA	NA	NA	NA	NA	NA	NA	10.71321429	NA	NA	12.69873016	12.70015873	NA	NA	NA	NA	5.357142857	NA	NA	12.69714286	NA	NA	12.69746032	NA	NA	NA	7.692307692	NA	4.6875	NA	NA	9.433962264	NA	NA	NA	NA	4.395604396	NA	3.669541284	3.225806452	5.504587156	NA	2.752293578	11.0106422	4.587889908	4.587889908
Sox15_TTGCGT20NTA_KI_CACCGAACANN_m1_c3_short	NA	NA	14.0016	NA	NA	NA	NA	16.36072727	NA	NA	7.1425	NA	NA	NA	14.28428571	11.11111111	12.69746032	NA	NA	NA	14.28428571	NA	7.937142857	NA	11.28903226	6.34952381	NA	NA	11.11018519	NA	NA	NA	NA	11.53903846	NA	NA	NA	NA	NA	NA	4.587522936	2.752293578	NA	NA	2.752293578	3.669908257	3.669816514	4.586972477	4.586972477
Sox102F_TTGACC20NCAT_KG_NNNACCGAACANN_m1_c4_short	6.895862069	7.016842105	NA	NA	NA	17.54666667	7.016842105	NA	NA	NA	NA	NA	NA	NA	NA	NA	NA	NA	NA	8.927678571	NA	NA	9.524126984	NA	NA	NA	9.37265625	NA	NA	NA	9.803529412	4.6875	NA	NA	7.546603774	NA	NA	11.29209677	NA	5.494505495	NA	NA	NA	6.421376147	3.669908257	2.752293578	12.84357798	2.752293578	9.173853211
Eip75B_TGAGCG40NTTG_KY_AWRTAGGTCAHV_m1_c4_short	NA	NA	NA	NA	NA	NA	NA	NA	NA	NA	NA	NA	NA	6.349206349	NA	NA	9.523809524	3.571428571	3.571428571	12.50035714	NA	7.692923077	NA	NA	8.06516129	NA	NA	NA	NA	NA	7.842745098	7.8121875	6.556721311	NA	NA	NA	NA	NA	NA	6.849863014	NA	NA	NA	6.848493151	NA	NA	NA	NA	NA
usp_TATCAT20NACG_KA_ARRGGTCAAAGGTCA_m2_c5_short	NA	NA	NA	NA	NA	NA	NA	12.72818182	NA	9.434716981	3.571607143	NA	3.571607143	NA	3.174761905	NA	7.935714286	NA	NA	NA	NA	NA	6.349206349	NA	NA	11.11111111	4.6875	13.11655738	NA	NA	NA	NA	NA	NA	NA	NA	14.28603175	NA	NA	NA	NA	NA	NA	NA	NA	NA	9.723055556	5.555833333	NA
Hr38_TTCGTA20NTA_KH_NAAAGGTCA_m1_c2_short	NA	NA	NA	5.357142857	NA	10.52526316	NA	10.90909091	NA	7.547169811	NA	NA	NA	NA	NA	NA	NA	NA	NA	NA	NA	NA	NA	NA	NA	NA	NA	NA	NA	NA	9.802745098	NA	NA	NA	NA	NA	NA	NA	6.895862069	NA	NA	NA	NA	NA	NA	NA	NA	NA	NA
Hr39_TTCTAC40NCGA_KL_NAAGGTCRN_m1_c2_short	NA	NA	NA	NA	NA	NA	NA	NA	NA	NA	NA	NA	NA	NA	NA	3.174603175	NA	NA	NA	NA	NA	4.614923077	4.761904762	NA	NA	NA	17.1871875	NA	NA	NA	NA	NA	NA	NA	NA	NA	NA	NA	NA	NA	NA	NA	NA	6.94375	NA	12.49875	NA	NA	NA
ERR_TGATCA40NAGG_KL_NNAAGGTCAN_m1_c2_short	NA	NA	7.9992	NA	NA	NA	NA	NA	NA	NA	NA	NA	NA	NA	NA	NA	4.761904762	NA	NA	NA	NA	NA	NA	NA	NA	NA	NA	NA	NA	5.769230769	11.7654902	NA	NA	NA	NA	NA	NA	NA	NA	NA	NA	NA	NA	5.555	NA	8.333888889	NA	NA	NA
h_TCTTCT20NGA_KH_NGNCACGCGNCN_m1_c4_short	NA	NA	NA	NA	NA	NA	NA	36.36763636	NA	NA	NA	NA	NA	NA	NA	NA	NA	NA	NA	NA	NA	NA	NA	NA	17.54491228	NA	NA	NA	NA	17.30596154	NA	NA	NA	NA	NA	NA	NA	NA	NA	NA	NA	NA	NA	NA	NA	NA	NA	NA	14.03508772
dpn_TATATG40NCTA_KAD_NGRCACGYGYCN_m1_c2_short	45.61403509	54.39	21.9978	NA	66.66631579	50.88140351	50.88	36.36690909	7.843137255	49.05622642	NA	NA	NA	NA	NA	NA	NA	NA	NA	10.71428571	NA	NA	NA	NA	17.54491228	NA	NA	NA	24.07351852	NA	NA	NA	21.05438596	NA	NA	NA	NA	NA	NA	NA	NA	7.017894737	NA	NA	NA	NA	NA	NA	NA
Chrac-14_TGACGA20NGCA_KA_GTAACGGTCA_m1_c7u_short	NA	NA	NA	NA	NA	NA	NA	NA	NA	NA	NA	NA	NA	NA	NA	NA	NA	NA	NA	NA	NA	NA	NA	NA	NA	NA	NA	NA	NA	NA	NA	NA	NA	NA	NA	9.434716981	NA	NA	NA	NA	NA	6.060606061	7.576363636	NA	NA	NA	NA	NA	NA
Myb_TCTATT40NCAT_KY_NAWAAACCGTTACW_m1_c2_short	NA	NA	19.998	NA	NA	NA	7.016842105	NA	NA	NA	NA	7.142142857	NA	NA	NA	4.761904762	NA	NA	NA	NA	NA	NA	NA	8.196721311	3.225483871	NA	NA	NA	9.259259259	NA	NA	NA	NA	NA	NA	NA	NA	NA	NA	8.79032967	NA	NA	4.301290323	7.352058824	3.289736842	2.631447368	1.973815789	3.289144737	5.920460526
ovo_TGTGCA40NCCG_KAC_TAACGGTAA_m1_c2_short	NA	NA	NA	10.71321429	NA	7.017192982	14.03368421	NA	7.842352941	NA	NA	NA	NA	6.34952381	3.174603175	NA	NA	NA	NA	NA	NA	NA	9.524920635	NA	NA	NA	NA	NA	11.10981481	11.5375	NA	NA	NA	NA	NA	9.433584906	NA	NA	NA	5.494945055	NA	7.285099338	NA	3.676764706	2.515597484	2.515471698	3.144716981	6.288679245	5.031572327
fkh_TACGTC20NTGC_KG_NNNGTAAATATTTACNNN_m2_c3_short	NA	NA	NA	12.50071429	NA	NA	NA	10.90945455	NA	NA	NA	NA	NA	NA	NA	NA	6.34952381	NA	NA	NA	NA	NA	9.522857143	NA	NA	NA	NA	NA	NA	NA	NA	NA	11.47540984	NA	NA	NA	11.10936508	6.451612903	NA	64.83956044	37.49647059	27.20691176	41.93526882	44.84941176	4.411544118	3.676029412	4.411764706	NA	4.412058824
fd96Ca_TCATAT20NATA_KG_NNNGTAAATATTTACNNN_m1_c3_short	NA	NA	NA	NA	NA	NA	NA	NA	NA	NA	NA	NA	NA	NA	NA	NA	NA	NA	NA	NA	NA	NA	NA	6.557377049	8.064032258	NA	NA	NA	NA	NA	NA	NA	9.837377049	13.46	7.547358491	NA	NA	NA	NA	58.24120879	37.49734375	31.25	27.95483871	50.78390625	5.46875	3.1246875	7.813125	NA	6.249375
Aef1_TCGAGT40NACT_KY_NCAACAACAACAAN_m2_c2_short	NA	NA	NA	NA	NA	NA	5.263157895	NA	NA	NA	NA	NA	NA	NA	NA	NA	NA	NA	NA	12.50107143	NA	NA	NA	NA	NA	11.11047619	NA	NA	NA	NA	13.72666667	NA	NA	NA	NA	NA	NA	NA	NA	NA	NA	3.738130841	NA	NA	7.47682243	NA	NA	4.672429907	NA
CG4360_TGCAGC40NATT_KM_ATTACAACAACAACN_m2_c3_short	NA	NA	NA	NA	NA	NA	NA	NA	NA	NA	NA	NA	NA	NA	NA	NA	NA	NA	NA	7.142142857	NA	10.76923077	NA	NA	NA	11.11047619	NA	NA	NA	NA	NA	NA	NA	NA	NA	NA	4.761904762	NA	NA	NA	NA	5.063037975	NA	NA	NA	NA	7.595443038	7.595443038	5.063037975
FoxP_TAGCAA40NCGA_KM_AAAYAACAACAA_m1_c3_short	NA	NA	NA	NA	NA	NA	NA	NA	NA	NA	5.357142857	NA	14.285	4.761904762	4.761904762	12.69777778	7.937142857	NA	NA	NA	NA	NA	NA	NA	NA	NA	NA	NA	NA	NA	NA	NA	NA	NA	NA	NA	NA	NA	NA	42.17	44.58216867	39.75903614	36.14915663	42.16626506	6.024578313	7.228915663	NA	7.228192771	7.228192771
achi_TAGCGT40NTCA_KY_TGACAG_m1_c3_short	NA	NA	NA	NA	12.49875	NA	NA	NA	NA	24.52622642	16.07017857	16.07017857	14.28767857	26.98	14.2831746	17.4584127	23.80888889	16.07017857	14.28767857	NA	NA	NA	NA	NA	NA	NA	NA	NA	NA	NA	NA	NA	NA	NA	22.63981132	NA	NA	NA	NA	NA	4.545454545	NA	3.03030303	NA	NA	3.030454545	NA	6.06030303	6.06030303
vis_TGCACC40NAGA_KL_TGACAG_m1_c4_short	NA	NA	NA	NA	12.49875	NA	NA	NA	NA	26.41660377	16.07017857	16.07017857	14.28767857	26.98	14.2831746	17.4584127	23.80888889	16.07017857	14.28767857	NA	NA	NA	NA	NA	NA	NA	NA	NA	NA	NA	NA	NA	NA	NA	22.63981132	NA	NA	NA	NA	NA	4.615384615	NA	3.076923077	NA	NA	NA	NA	6.153538462	6.153538462
eyg_TACGGA20NGGC_KG_NNTAATYGATTANN_m1_c4_short	NA	NA	NA	NA	NA	8.928571429	NA	NA	NA	5.660377358	66.07	62.5	NA	62.5	58.93	NA	10.71428571	NA	NA	NA	NA	NA	NA	NA	NA	11.11111111	NA	NA	NA	NA	NA	NA	3.571428571	NA	NA	NA	NA	14.51612903	NA	NA	NA	2.803925234	NA	NA	NA	NA	NA	NA	NA
toe_TACTAT20NATC_KD_NTAATCRATTAN_m1_c2_short	NA	NA	NA	NA	NA	NA	NA	NA	NA	NA	NA	NA	NA	60.71	58.93	NA	7.936507937	NA	NA	NA	NA	NA	NA	NA	NA	7.936031746	NA	NA	NA	NA	NA	NA	NA	NA	NA	NA	NA	14.51612903	NA	NA	NA	2.777962963	NA	NA	NA	NA	NA	NA	NA
prd_TACGGA20NCG_KA_SCGTGACGAATN_m1_c6_short	NA	NA	NA	NA	NA	NA	NA	NA	NA	NA	NA	5.357142857	NA	64.29	58.93	4.762222222	NA	NA	NA	17.85714286	NA	NA	NA	NA	8.06516129	NA	NA	NA	NA	NA	NA	NA	NA	NA	NA	NA	NA	NA	NA	NA	5.59968	NA	NA	NA	NA	NA	3.99952	5.59968	3.2
gsb-n_TTACTA40NAGG_KM_GCGTGACGAATN_m1_c3_short	NA	NA	NA	NA	14.28464286	8.928571429	NA	NA	NA	NA	69.64	64.29	60.71	62.5	58.93	67.86	19.64571429	75	69.64	NA	NA	NA	NA	NA	NA	8.928035714	NA	NA	NA	NA	NA	NA	NA	NA	NA	NA	NA	8.9275	NA	NA	NA	NA	NA	NA	NA	16.06982143	NA	17.85696429	NA
gcm_TGGACC40NAAC_KK_NATGCGGGYNNNRCCCGCATN_m2_c4u_short	NA	NA	NA	NA	NA	5.263157895	3.508421053	NA	NA	5.660377358	NA	NA	3.571607143	NA	4.761904762	3.174444444	4.762222222	NA	NA	NA	NA	NA	NA	6.557377049	NA	NA	NA	NA	NA	NA	NA	6.2503125	NA	NA	11.31981132	5.660377358	NA	8.064516129	5.172413793	NA	NA	NA	NA	2.941176471	4.054054054	NA	NA	NA	NA
Dif_TGATCC20NCTA_KI_TGGGAAAAACCCA_m1_c2_short	6.896206897	7.017192982	NA	NA	NA	19.29473684	8.772105263	NA	7.842745098	16.98113208	5.357142857	5.357142857	5.357142857	4.761904762	6.348571429	4.761904762	6.349206349	5.357142857	5.357142857	NA	19.04968254	6.153230769	19.05	NA	NA	23.80936508	20.3125	NA	11.11111111	7.691538462	13.72411765	NA	6.55704918	24.99980769	13.20622642	7.54754717	NA	NA	6.896896552	4.395824176	4.411323529	5.960662252	NA	3.676911765	3.96039604	3.804130435	1.739130435	1.793542601	1.793542601
gcm2_TAAATT40NCTG_KK_NATGCGGGYNNNRCCCGCATN_m2_c3_short	NA	NA	6	NA	7.81265625	NA	NA	NA	NA	13.20792453	NA	8.929285714	NA	NA	6.348888889	NA	NA	NA	NA	NA	NA	NA	11.11111111	NA	NA	11.11111111	6.2496875	NA	7.407407407	13.46192308	NA	NA	NA	NA	11.31981132	3.773773585	6.348888889	8.064516129	6.895862069	6.593846154	NA	NA	NA	5.146764706	NA	NA	2.684563758	NA	NA
maf-S_TTCACA20NCAC_KG_NAAAWRTGCTGACN_m1_c4_short	NA	NA	NA	12.49928571	NA	NA	NA	NA	NA	NA	NA	NA	NA	NA	NA	NA	NA	NA	NA	10.71428571	NA	NA	9.523809524	NA	9.676451613	15.87301587	25.000625	NA	NA	NA	15.68470588	NA	NA	NA	9.433584906	16.97867925	7.936190476	19.3533871	15.515	NA	5.797101449	4.347826087	NA	NA	NA	NA	NA	NA	2.898550725
tj_TGCAAA40NGAA_KU_NNNNTGCTGACN_m1_c3_short	NA	NA	NA	12.50035714	NA	NA	NA	NA	NA	NA	8.928571429	NA	NA	7.936507937	7.937777778	NA	NA	NA	NA	NA	NA	NA	NA	NA	11.29209677	19.04571429	NA	NA	NA	NA	NA	NA	NA	NA	NA	NA	NA	11.29032258	NA	NA	NA	NA	NA	NA	NA	NA	NA	NA	NA
CG14667_TCTGGT20NGGG_KG_NTATCANNNNNTGATAN_m1_c4u_short	NA	NA	13.9996	NA	3.12515625	NA	NA	NA	NA	NA	NA	NA	7.142142857	NA	19.04809524	NA	14.28571429	NA	NA	NA	NA	NA	NA	NA	8.064516129	NA	NA	NA	9.258888889	NA	NA	NA	NA	NA	NA	NA	NA	NA	NA	NA	4.651162791	NA	NA	NA	NA	NA	NA	8.139534884	NA
stc_TGAAAC20NGA_KI_NATCACNNNGTGATN_m1_c4u_short	NA	NA	NA	3.571607143	NA	NA	NA	9.091636364	NA	NA	NA	NA	NA	NA	NA	6.348888889	NA	12.50107143	10.71428571	1.786071429	NA	9.229846154	NA	NA	NA	NA	NA	4.918360656	NA	NA	NA	NA	NA	9.615384615	NA	3.773584906	NA	NA	NA	NA	8.088235294	2.648741722	NA	NA	7.921336634	NA	NA	NA	NA
nau_TAGGTG20NTGT_KG_RNAACAGCTGTTNY_m1_c3_short	NA	15.68470588	29.9982	35.29098039	7.842352941	13.72666667	13.72705882	NA	23.53	29.4072549	NA	NA	7.843137255	NA	NA	NA	NA	NA	NA	NA	NA	NA	NA	NA	NA	13.72588235	NA	NA	31.37607843	49.0227451	33.33	37.25098039	19.60823529	NA	NA	9.804705882	NA	NA	9.804705882	NA	NA	NA	NA	NA	11.76470588	NA	NA	NA	9.803921569
twi_TAAGTG40NGAA_KAA_AACATGTGTT_m1_c2_short	NA	13.72764706	16.0002	31.36941176	NA	NA	13.72764706	NA	33.33647059	NA	NA	NA	NA	11.76333333	NA	NA	NA	NA	NA	13.72647059	NA	9.803921569	3.921764706	NA	NA	NA	NA	NA	35.29372549	62.74666667	39.21882353	41.18	39.21176471	39.22	NA	NA	NA	NA	NA	NA	NA	NA	NA	9.803529412	11.76352941	NA	NA	NA	NA
cyc_TCAAAC40NAAC_KAB_GTCACGTGAC_m1_c4_short	22.64150943	26.41037736	35.9976	24.53	30.19283019	33.95924528	26.41037736	35.8490566	15.6854902	33.96226415	NA	NA	NA	NA	NA	NA	NA	NA	NA	NA	NA	NA	NA	NA	NA	13.20679245	NA	NA	NA	NA	25.49019608	15.09471698	13.20754717	NA	NA	NA	NA	NA	NA	NA	7.546792453	NA	NA	5.660377358	NA	NA	7.547169811	NA	NA
sv_TTGATC40NGCT_KK_SGTCACGCATGRNTGNN_m1_c3_short	NA	NA	NA	NA	NA	NA	NA	NA	11.76470588	11.31943396	NA	NA	16.06910714	NA	NA	NA	NA	NA	NA	NA	NA	NA	NA	NA	11.28919355	NA	NA	NA	NA	NA	NA	NA	NA	NA	9.434716981	NA	NA	NA	NA	NA	NA	NA	NA	2.419354839	NA	NA	NA	5.64483871	5.64483871
Poxm_TATACT20NCAG_KG_GTTCACGCATGANTN_m1_c3_short	NA	NA	NA	NA	NA	NA	NA	NA	3.921568627	16.98113208	7.142857143	NA	8.929285714	NA	NA	NA	9.523809524	NA	NA	NA	NA	NA	NA	NA	NA	NA	NA	NA	7.407592593	9.615	NA	15.625	NA	NA	NA	NA	NA	NA	NA	5.494285714	NA	2.419516129	NA	NA	NA	NA	4.032258065	6.45233871	4.838709677
CG8319_TATCTG20NCG_KA_NCCGTCACTTT_m1_c7_short	NA	NA	NA	NA	NA	NA	NA	NA	NA	NA	NA	NA	NA	NA	NA	NA	NA	14.28428571	NA	NA	NA	NA	6.348571429	NA	NA	6.348888889	NA	6.55704918	NA	7.692307692	NA	NA	3.278688525	NA	NA	NA	7.936507937	NA	NA	9.89010989	NA	NA	NA	4.424778761	NA	NA	NA	NA	NA
CG7818_TCATCA20NCG_KA_AAAGTGACGG_m1_c7_short	10.34482759	8.772105263	NA	NA	NA	10.5254386	14.03684211	NA	NA	NA	NA	NA	12.5	NA	17.46111111	NA	NA	NA	NA	NA	9.523809524	NA	14.28365079	NA	NA	NA	NA	NA	NA	NA	NA	NA	NA	NA	NA	NA	NA	NA	NA	NA	2.940882353	NA	NA	NA	1.639344262	NA	1.639344262	NA	NA
Poxn_TGCGGG20NGA_KH_NGCGTGACNGTCACGSN_m1_c3_short	NA	NA	NA	NA	NA	5.263157895	NA	NA	NA	NA	NA	NA	NA	NA	NA	NA	NA	NA	NA	NA	NA	NA	4.761904762	NA	NA	NA	NA	NA	NA	NA	NA	6.25	NA	NA	NA	NA	NA	NA	NA	NA	5.60016	NA	NA	NA	6.40016	NA	2.4	NA	NA
CG31388_TCCCCT20NCG_KA_NCCGTCACTNN_m1_c7b4_short	NA	NA	NA	NA	NA	NA	NA	NA	7.842745098	NA	NA	NA	NA	NA	NA	NA	NA	NA	NA	NA	NA	NA	NA	NA	NA	NA	NA	NA	NA	NA	NA	NA	NA	NA	13.20830189	NA	NA	NA	NA	NA	NA	NA	NA	4.131818182	3.305785124	3.305785124	4.958181818	4.132561983	NA
CG4956_TTATGT20NTA_KD_AATACATAAC_m1_c3_short	NA	NA	NA	NA	NA	NA	NA	NA	NA	NA	NA	3.636181818	NA	9.091636364	NA	NA	NA	NA	NA	NA	NA	NA	NA	NA	NA	NA	NA	NA	NA	NA	NA	NA	NA	15.38461538	NA	NA	NA	3.636545455	NA	NA	NA	NA	NA	NA	NA	NA	16.36127273	NA	NA
BtbVII_TAAAGC20NGAA_KA_NNNGTACATA_m1_c6_short	NA	NA	NA	NA	12.4990625	8.772631579	NA	NA	11.76470588	NA	14.28589286	12.49803571	NA	NA	NA	NA	9.524126984	NA	NA	12.5	NA	12.30769231	NA	NA	NA	NA	NA	NA	NA	NA	NA	12.5	NA	NA	9.432830189	11.32075472	NA	NA	10.34482759	NA	NA	NA	7.526129032	3.676323529	NA	NA	NA	NA	2.69058296
Sox21b_TTGGCT20NCGT_KG_NAACAMTGNNAKTGTTN_m1_c4_short	NA	NA	NA	NA	NA	NA	NA	5.454545455	NA	NA	NA	NA	NA	7.936666667	NA	4.761904762	11.11111111	NA	7.143035714	10.715	NA	NA	NA	NA	NA	NA	NA	NA	12.96444444	NA	7.842352941	NA	NA	NA	7.547169811	NA	6.349206349	NA	NA	NA	NA	NA	NA	6.422018349	2.752293578	7.339449541	4.587155963	3.669908257	3.669908257
Sox21a_TAGCTC20NCG_KA_NNACAATGNNATTGTNN_m1_c5_short	NA	NA	NA	NA	4.6875	NA	NA	5.454545455	NA	NA	NA	NA	NA	7.936666667	NA	NA	NA	NA	NA	10.715	12.6984127	NA	NA	NA	NA	NA	NA	NA	5.555555556	NA	NA	NA	4.917540984	NA	7.547169811	NA	6.349206349	NA	NA	NA	NA	2.752018349	NA	4.586972477	2.752293578	3.669908257	4.587155963	3.669908257	3.669908257
bbx_TCGCCA20NGA_KI_NAACAATGNNATTGTTN_m1_c3_short	NA	NA	7.999	NA	NA	NA	NA	NA	NA	NA	NA	NA	NA	4.761904762	NA	NA	7.937142857	NA	NA	NA	NA	NA	9.525079365	NA	NA	9.523809524	NA	26.23278689	NA	NA	NA	NA	NA	NA	NA	NA	9.523333333	NA	NA	2.816901408	21.12464789	NA	9.86	2.816901408	NA	NA	NA	4.225352113	NA
bap_TTGACC20NTA_KD_NCCACTTANN_m1_c3_short	NA	NA	NA	NA	NA	8.9275	NA	NA	NA	NA	41.06892857	42.85285714	39.285	42.86	42.86	42.85285714	23.21357143	39.285	39.29	NA	NA	NA	NA	10.71321429	NA	14.28428571	NA	NA	NA	NA	NA	NA	NA	NA	NA	NA	NA	NA	NA	8.928035714	NA	NA	NA	NA	10.71428571	10.71303571	NA	NA	8.928214286
tin_TATTTA20NTTG_KG_NNCACTTGAN_m1_c3_short	NA	NA	NA	NA	NA	NA	NA	NA	NA	NA	39.285	42.85285714	39.285	41.07	39.29	41.06892857	19.64089286	37.50107143	37.5	NA	NA	NA	NA	NA	NA	NA	NA	NA	NA	NA	11.76607843	NA	NA	NA	NA	NA	NA	NA	10.71428571	NA	NA	NA	NA	NA	NA	7.142142857	NA	NA	NA
scro_TTGGGA20NTA_KH_NCACTYNAC_m1_c3_short	NA	NA	NA	NA	NA	8.929285714	NA	NA	13.72705882	7.547169811	39.285	42.85285714	39.285	42.86	39.29	44.64642857	25	41.06892857	39.285	NA	NA	NA	NA	10.71428571	NA	14.28428571	NA	NA	NA	NA	NA	NA	NA	NA	5.660377358	NA	NA	NA	NA	NA	NA	NA	NA	NA	NA	NA	NA	NA	NA
CG9437_TTATAC20NTA_KI_NTTACGTAAN_m1_c3_short	NA	NA	23.9988	NA	NA	NA	NA	7.272909091	NA	16.98113208	3.572142857	10.71339286	7.143035714	NA	NA	NA	NA	NA	NA	NA	NA	6.153230769	NA	11.47540984	NA	6.348571429	NA	NA	NA	NA	NA	NA	NA	NA	11.31943396	9.433396226	NA	9.677419355	8.620172414	4.597241379	NA	4.597471264	NA	5.747126437	6.896206897	10.34482759	NA	12.64252874	13.79149425
lbe_TCCAAG40NAAC_KK_TAACGANN_m1_c4_short	NA	NA	NA	NA	NA	NA	NA	NA	NA	NA	46.43	51.78214286	46.43	49.99821429	42.85285714	42.86	23.21357143	46.43	42.86	NA	NA	NA	NA	NA	10.71428571	NA	17.85535714	NA	NA	NA	NA	NA	NA	NA	NA	NA	NA	8.928214286	NA	NA	NA	NA	NA	16.07142857	NA	10.71321429	NA	NA	NA
onecut_TTAACT20NCAA_KG_NNCGATCGATANNN_m1_c2_short	NA	NA	12.0006	NA	NA	NA	NA	7.272727273	NA	NA	NA	NA	26.78785714	27.41806452	NA	NA	22.58193548	30.35357143	25.00392857	NA	NA	NA	NA	NA	NA	NA	NA	NA	NA	NA	NA	NA	NA	NA	NA	NA	NA	NA	NA	NA	NA	NA	NA	6.451612903	NA	11.29112903	NA	NA	NA
retn_TCACAC20NACA_KG_NRATTAATYN_m1_c2_short	18.96724138	7.016842105	NA	NA	NA	NA	7.016842105	NA	NA	NA	16.07053571	12.49875	7.143214286	NA	NA	NA	NA	3.57125	16.06857143	19.63928571	7.937142857	NA	NA	NA	NA	NA	NA	NA	NA	NA	NA	12.5003125	NA	NA	NA	NA	NA	NA	NA	5.494505495	3.676470588	NA	NA	NA	3.067546012	NA	2.45398773	3.680981595	2.453742331
egg_TTAGTT20NTGA_KI_NNNTAAGGTGATANNN_m1_c4u_short	NA	NA	NA	7.142142857	NA	NA	NA	NA	NA	NA	NA	NA	NA	NA	NA	NA	NA	7.142142857	NA	12.5	NA	NA	NA	NA	NA	NA	NA	NA	NA	9.615	NA	NA	6.557704918	NA	NA	NA	NA	NA	NA	4.395164835	5.881911765	3.311258278	10.75225806	7.353382353	1.98009901	2.174021739	NA	NA	NA
ash2_TAACTT20NTCA_KG_NNNNNTAAGGTAANN_m1_c3_short	NA	NA	NA	NA	NA	NA	NA	NA	NA	NA	3.773773585	NA	NA	NA	NA	NA	3.773584906	13.2090566	NA	NA	NA	5.659811321	NA	NA	NA	3.773773585	NA	NA	NA	NA	NA	NA	NA	NA	NA	7.547169811	NA	NA	7.547169811	NA	NA	NA	13.20622642	NA	NA	NA	NA	NA	NA
Dip3_TGGACC40NAAC_KY_GATAATAAGGTRATN_m2_c3_short	NA	NA	NA	NA	NA	7.017894737	NA	NA	NA	NA	NA	NA	12.49928571	NA	6.348412698	14.28428571	6.349206349	8.93	NA	NA	NA	NA	3.174285714	NA	11.29112903	NA	NA	NA	NA	7.691538462	9.803921569	NA	NA	NA	NA	NA	NA	NA	NA	NA	7.954090909	9.091136364	NA	14.77	3.409090909	5.68125	NA	NA	NA
CG12605_TCAGCA40NCTC_KM_RNGCAACAGGTGG_m2_c2_short	6.895862069	7.016842105	NA	NA	6.2503125	NA	7.016842105	7.272727273	15.68470588	NA	NA	NA	NA	NA	NA	NA	NA	NA	NA	NA	6.349206349	NA	NA	NA	6.451935484	7.935714286	7.813125	8.196393443	9.259259259	9.615384615	15.68470588	NA	NA	NA	7.547169811	NA	NA	NA	NA	NA	NA	2.702837838	NA	5.883088235	NA	NA	NA	NA	3.378378378
CG8145_TAGTCC20NCTT_KA_NCCACCCNNNNCCCRCCN_m2_c5_short	NA	NA	NA	NA	6.25	NA	NA	NA	NA	NA	NA	NA	NA	3.174603175	7.937777778	NA	6.348571429	14.2875	NA	3.571071429	NA	NA	6.349206349	NA	9.677419355	NA	12.50140625	NA	NA	NA	7.842352941	NA	NA	NA	5.660377358	NA	NA	NA	NA	NA	NA	3.418461538	7.52688172	NA	NA	11.11111111	NA	4.273247863	NA
CG4424_TAGATG40NTAT_KY_HMCCCRCCC_m1_c3_short	NA	NA	NA	NA	NA	NA	NA	NA	NA	NA	NA	NA	NA	NA	NA	NA	4.761904762	NA	NA	NA	NA	7.692307692	NA	NA	16.12806452	NA	NA	NA	NA	9.614423077	5.882352941	6.2503125	NA	NA	NA	7.546415094	NA	NA	6.895862069	NA	NA	3.797468354	NA	NA	10.12658228	NA	NA	NA	NA
slbo_TTAACC40NCTA_KK_NRTTGCGCAAYN_m1_c2_short	NA	NA	8	NA	NA	NA	NA	NA	NA	NA	NA	NA	10.715	12.70015873	12.69714286	NA	9.523809524	NA	NA	NA	NA	NA	30.15555556	8.197377049	17.74032258	22.22111111	17.46126984	NA	NA	NA	NA	NA	NA	NA	37.73735849	26.41660377	31.74349206	NA	24.13706897	NA	NA	NA	NA	NA	NA	NA	NA	NA	NA
eg_TGACCC40NGAA_KY_NAAACTRGAGCA_m1_c4b1u_short	NA	NA	NA	NA	NA	NA	NA	NA	NA	NA	NA	NA	NA	NA	NA	NA	NA	NA	NA	NA	NA	NA	NA	NA	NA	11.11111111	6.2496875	NA	NA	NA	NA	6.25	NA	NA	NA	NA	NA	NA	NA	NA	NA	NA	2.739863014	NA	6.848630137	NA	5.47890411	5.479178082	6.849863014
knrl_TCAATT20NTAA_KH_AWNTRGRKCAN_m1_c4_short	NA	NA	13.9996	NA	NA	NA	NA	NA	NA	NA	NA	NA	NA	NA	NA	NA	NA	NA	NA	NA	NA	9.230769231	NA	NA	NA	9.524444444	NA	NA	NA	NA	NA	NA	6.557377049	NA	NA	NA	NA	NA	NA	NA	NA	NA	NA	NA	13.69863014	5.479178082	6.848630137	5.479178082	6.849863014
gsb_TTAGGG20NTA_KD_NATTAGTCACGSN_m1_c4_short	NA	NA	NA	NA	14.28464286	NA	NA	NA	NA	NA	66.07	64.29	58.93	64.29	53.57	64.29	23.21357143	66.07	60.71	NA	NA	NA	NA	NA	NA	12.50035714	NA	NA	NA	NA	NA	NA	NA	NA	NA	NA	NA	NA	8.928214286	NA	NA	7.143035714	NA	NA	NA	NA	NA	NA	NA
dmrt93B_TGGTCA40NGTG_KK_NNYGWTACANN_m1_c3_short	NA	NA	NA	NA	NA	NA	NA	NA	3.921176471	NA	NA	NA	NA	7.407777778	NA	NA	NA	NA	NA	NA	NA	NA	NA	NA	NA	NA	NA	NA	NA	NA	NA	NA	NA	NA	NA	NA	NA	NA	NA	NA	NA	NA	NA	NA	NA	NA	NA	9.26	9.26
so_TATCGC20NGCG_KG_NGTATCAN_m1_c3_short	NA	NA	NA	NA	NA	NA	NA	NA	9.804705882	NA	23.21392857	21.42642857	23.21428571	22.22428571	23.80666667	26.98571429	65.08	26.7825	21.42928571	NA	NA	NA	NA	NA	NA	9.524444444	NA	NA	NA	NA	NA	NA	NA	NA	NA	NA	NA	NA	NA	NA	4.6875	6.25	NA	NA	7.813125	NA	NA	9.37609375	6.2503125
rn_TGTACA40NGTA_KAC_CAWAAAAAC_m1_c2_short	12.06827586	8.770877193	NA	NA	NA	NA	12.28070175	NA	NA	7.547358491	NA	8.929642857	NA	NA	4.761428571	7.937142857	NA	7.143214286	NA	NA	14.2831746	NA	NA	6.557377049	NA	NA	NA	NA	7.407407407	13.46	NA	NA	NA	NA	NA	NA	NA	NA	NA	NA	NA	3.311523179	NA	2.940882353	2.475	NA	2.870669856	2.870813397	NA
cad_TCCGCA20NCGC_KD_NNGCAATAAANN_m1_c3_short	NA	NA	NA	NA	NA	NA	NA	NA	NA	NA	41.07321429	42.86071429	41.075	42.86071429	41.07321429	37.4975	26.78303571	42.86071429	42.86071429	NA	NA	NA	10.71303571	NA	8.93	12.49714286	16.06910714	NA	NA	NA	NA	NA	NA	NA	NA	9.433018868	NA	17.85714286	8.927678571	10.71303571	NA	10.71303571	16.06982143	7.143035714	NA	NA	NA	NA	NA
toy_TGTGAT40NGCA_KK_TTYACGCWTGANTGMRCAN_m2_c3_short	NA	NA	NA	NA	NA	NA	NA	NA	NA	7.54754717	NA	14.285	NA	58.93	51.79	NA	NA	NA	NA	16.06857143	NA	NA	NA	NA	NA	NA	NA	NA	NA	NA	9.802941176	NA	NA	NA	NA	NA	NA	NA	NA	NA	NA	2.40016	NA	NA	NA	NA	NA	NA	4.00032
tll_TAAGAA40NATA_KL_NNAGTCAAAAGTCA_m2_c3_short	NA	NA	NA	NA	NA	NA	NA	NA	NA	NA	NA	NA	NA	NA	NA	NA	NA	NA	7.142142857	NA	NA	NA	NA	NA	NA	NA	NA	NA	NA	NA	NA	9.375625	NA	NA	NA	NA	NA	NA	3.448275862	4.054054054	5.405405405	NA	NA	NA	9.459459459	NA	NA	NA	NA
Hnf4_TTAAAG20NTA_KH_AGGTCANAGGTCA_m1_c3_short	NA	NA	NA	NA	NA	NA	NA	NA	NA	NA	7.142857143	NA	NA	NA	NA	NA	NA	NA	NA	NA	NA	7.692307692	NA	NA	NA	NA	NA	NA	NA	NA	NA	NA	NA	NA	NA	NA	6.348571429	NA	6.895862069	NA	NA	NA	NA	NA	NA	NA	5.555277778	6.944444444	NA
sob_TACTCT40NAAC_KL_NGCGTANNNNNGTAGC_m1_c3_short	NA	NA	NA	NA	NA	NA	NA	16.36345455	7.843137255	NA	10.71428571	NA	NA	7.936507937	11.11	NA	NA	NA	NA	8.9275	NA	NA	NA	NA	NA	NA	NA	NA	NA	9.616153846	NA	NA	NA	NA	NA	NA	NA	NA	NA	NA	4.41125	3.973311258	6.452473118	NA	5.142342857	NA	NA	2.2856	NA
Hr96_TTTGTT40NTAT_KY_YNRGTACANNTGCACTNR_m2_c2_short	NA	NA	NA	NA	NA	NA	NA	NA	NA	NA	3.571607143	NA	NA	NA	3.174761905	NA	NA	NA	NA	NA	NA	NA	4.761904762	NA	NA	NA	NA	NA	NA	NA	NA	NA	NA	NA	7.547169811	NA	6.349206349	NA	NA	NA	4.166666667	5.555555556	NA	NA	NA	NA	8.332638889	NA	NA
ci_TCGAGG40NGTT_KY_NCGACCACCN_m1_c3_short	NA	NA	NA	NA	NA	NA	NA	NA	9.803529412	NA	NA	NA	NA	4.761904762	7.936507937	NA	NA	NA	NA	NA	NA	NA	NA	11.47540984	NA	7.936507937	NA	NA	9.259259259	9.615384615	NA	NA	NA	NA	NA	NA	NA	NA	NA	NA	NA	5.746551724	NA	NA	3.448505747	5.747586207	NA	4.597471264	4.597471264
seq_TTGCTA20NTA_KI_NNACCCACCCYTAN_m1_c4_short	NA	NA	NA	NA	NA	NA	NA	NA	NA	NA	NA	NA	NA	NA	NA	NA	NA	NA	NA	NA	NA	NA	NA	NA	NA	6.897413793	NA	NA	NA	NA	NA	6.895862069	NA	NA	NA	NA	NA	NA	NA	NA	NA	13.79310345	NA	NA	5.171896552	13.79224138	5.172413793	NA	NA
slp2_TCAATT20NTAA_KG_NNTGTTGTAAAYANN_m1_c3_short	NA	NA	NA	NA	3.12515625	NA	NA	NA	NA	5.660377358	NA	NA	NA	NA	NA	NA	NA	NA	NA	NA	NA	NA	NA	NA	NA	NA	NA	NA	NA	NA	NA	NA	NA	NA	13.2090566	9.433018868	NA	8.065	8.619655172	67.03362637	65.44	30.88411765	40.85849462	46.32088235	NA	2.941176471	4.411764706	3.676470588	4.411764706
rib_TACCCG20NCG_KA_NNKTGCAAAT_m1_c7b4_short	NA	NA	NA	NA	NA	NA	NA	NA	NA	NA	10.71321429	NA	NA	NA	NA	NA	4.761904762	NA	NA	NA	NA	15.38584615	4.762222222	NA	12.90322581	7.936190476	21.87421875	NA	11.11240741	5.769230769	NA	NA	19.67459016	NA	NA	9.433584906	NA	NA	8.620344828	NA	8.088235294	3.311258278	NA	7.3525	NA	2.717826087	2.173913043	2.69058296	2.69058296
dmrt99B_TAAGGT20NGGA_KH_NNGNWACAATGTWNCNN_m1_c3_short	NA	NA	NA	NA	NA	NA	NA	NA	NA	NA	NA	NA	NA	7.407777778	NA	NA	NA	NA	NA	NA	7.407407407	NA	NA	NA	NA	NA	NA	NA	NA	NA	NA	NA	NA	NA	9.433396226	7.547358491	NA	NA	7.407592593	NA	NA	NA	NA	NA	NA	NA	NA	7.406666667	7.406666667
kn_TCGATT40NTTG_KK_NWATTCCCNNGGGAATWN_m1_c3_short	NA	NA	NA	NA	NA	NA	NA	5.454	NA	NA	NA	NA	NA	NA	NA	NA	NA	NA	NA	NA	NA	NA	NA	NA	NA	NA	NA	NA	NA	NA	NA	NA	NA	NA	NA	NA	NA	NA	NA	NA	NA	NA	NA	NA	NA	10.58717647	NA	NA	12.94117647
CG12769_TGAACT40NAAG_KN_TCCCNCRGGA_m1_c3_short	NA	NA	NA	NA	NA	NA	NA	12.72836364	13.72666667	NA	NA	5.357142857	5.357142857	4.761904762	NA	4.761904762	NA	5.357142857	5.357142857	NA	NA	NA	NA	9.835081967	NA	NA	NA	NA	NA	13.46076923	NA	NA	9.837377049	NA	NA	3.773396226	NA	11.29112903	3.448103448	NA	NA	NA	NA	4.412132353	2.272727273	1.704545455	NA	NA	NA
Abd-B_TGGCAC40NAAG_KU_NGTCGTWAAAN_m1_c3_short	NA	NA	NA	NA	NA	NA	NA	NA	NA	13.20754717	39.285	44.64642857	37.50107143	39.285	39.285	39.285	23.21357143	42.85285714	39.29	NA	16.07142857	NA	7.142857143	NA	NA	12.49714286	17.8575	8.929285714	NA	9.614423077	NA	NA	NA	NA	NA	11.32075472	NA	NA	10.71428571	NA	NA	NA	16.06857143	NA	NA	7.14375	NA	NA	NA
bowl_TCCTGG20NGTC_KH_RCGTAANACCANRNNGN_m2_c3_short	NA	NA	NA	NA	NA	NA	NA	16.36345455	7.843137255	NA	10.71428571	NA	NA	7.936507937	NA	NA	NA	NA	NA	NA	NA	NA	NA	NA	NA	NA	NA	NA	NA	11.53942308	NA	NA	NA	NA	NA	NA	NA	NA	NA	NA	5.18562963	6.667111111	NA	NA	3.704	3.703333333	2.962666667	3.703259259	NA
lin-28_TAAAGT40NAGC_KU_MCCACCGACCTACAGYC_m3_c4_short	NA	NA	NA	14.28571429	NA	NA	NA	NA	NA	NA	NA	NA	7.142857143	NA	NA	NA	NA	NA	NA	NA	NA	NA	4.761904762	NA	NA	NA	NA	NA	NA	NA	11.76333333	NA	4.918032787	NA	NA	NA	NA	NA	NA	NA	NA	5.55468254	NA	NA	NA	NA	3.174444444	NA	6.348730159
gl_TTGTCC40NTAG_KAD_NNTACCATANAAGTGCRN_m1_c4_short	NA	NA	NA	NA	NA	NA	NA	NA	11.76470588	NA	NA	NA	NA	NA	NA	NA	14.2831746	NA	NA	NA	NA	NA	NA	NA	NA	NA	NA	NA	NA	13.46230769	NA	NA	NA	NA	NA	NA	NA	NA	5.172413793	NA	NA	2.963111111	NA	NA	5.185185185	2.962814815	NA	4.444444444	NA
bs_TGTGGA20NGA_KD_NCCATATATGGN_m1_c3_short	NA	8.771929825	NA	NA	NA	NA	8.771929825	16.36363636	NA	NA	10.71464286	12.5	NA	NA	NA	NA	NA	14.28732143	NA	5.357142857	NA	NA	NA	NA	NA	NA	NA	NA	NA	NA	NA	NA	NA	NA	NA	13.20867925	NA	NA	12.06965517	NA	NA	NA	NA	NA	9.888681319	6.592637363	5.493956044	8.791208791	5.494505495
CG15696_TCGCTG20NTCT_KG_NYAATWANNCAATTAN_m1_c3_short	NA	NA	NA	NA	NA	NA	NA	NA	NA	NA	42.86	42.86	42.86	42.86	42.86	44.64	23.21517857	41.07	41.07	NA	NA	NA	NA	NA	NA	NA	12.49928571	NA	3.703703704	NA	NA	NA	NA	NA	NA	NA	NA	NA	NA	NA	NA	NA	NA	NA	NA	NA	NA	10.71428571	10.71428571
gem_TGTAGC40NCCT_KK_NAACYRGNNNNNNCYRGTTN_m2_c4_short	NA	NA	10.0004	NA	NA	NA	NA	NA	NA	NA	7.143035714	7.143035714	14.28428571	6.349365079	NA	9.523809524	NA	10.71321429	8.928035714	NA	NA	NA	NA	NA	NA	NA	NA	NA	NA	NA	NA	NA	NA	NA	NA	NA	NA	NA	NA	10.98945055	NA	3.311523179	NA	10.29602941	2.970049505	4.890815217	NA	2.69058296	2.69058296
fd102C_TGCGAG40NTTC_KM_GNTTGMGGTYCTTCGN_m2_c3_short	NA	NA	NA	7.142857143	NA	NA	NA	NA	NA	NA	NA	NA	NA	NA	NA	NA	NA	NA	7.142142857	NA	NA	NA	NA	NA	NA	NA	NA	NA	NA	NA	19.60784314	6.249375	NA	NA	NA	NA	7.937142857	NA	NA	51.68269663	49.43370787	39.32898876	35.95685393	50.56539326	5.617303371	5.617303371	5.618651685	3.371011236	3.371011236
pita_TCTTGT40NCAG_KY_NTAGCNNAGACACGAACCNN_m1_c4_short	6.896551724	7.01754386	NA	8.927678571	6.2496875	NA	14.03684211	NA	NA	13.20754717	NA	8.928035714	NA	6.348571429	NA	NA	7.936031746	14.28732143	8.929285714	NA	NA	NA	NA	4.917540984	6.451612903	NA	NA	11.4747541	7.407592593	NA	NA	NA	NA	5.769615385	7.547169811	NA	NA	NA	NA	NA	NA	2.648874172	NA	NA	2.97029703	3.260869565	NA	NA	NA
klu_TCTGCT40NTGT_KK_NCCACCCACGCAN_m1_c3_short	NA	NA	NA	NA	NA	NA	NA	NA	NA	NA	7.143214286	NA	NA	NA	NA	6.34952381	NA	NA	NA	NA	NA	NA	NA	NA	NA	NA	NA	NA	NA	9.615384615	9.803921569	NA	NA	NA	NA	NA	NA	NA	NA	NA	NA	3.478434783	6.450967742	NA	NA	NA	NA	2.608695652	NA
CG12219_TACCGT20NCG_KA_NACACACACTC_m1_c6_short	NA	NA	NA	NA	7.81171875	NA	NA	NA	11.76529412	NA	NA	NA	7.142857143	6.35	14.28333333	NA	NA	12.5	NA	10.71303571	NA	NA	11.11206349	NA	NA	NA	NA	NA	NA	NA	NA	4.6875	4.918032787	NA	11.32075472	7.546415094	NA	11.29209677	6.895862069	NA	3.676470588	NA	NA	2.941323529	2.970643564	3.804347826	NA	1.793632287	1.793766816
Ets98B_TTCCCC20NTA_KH_TAMCGGATGCN_m1_c3_short	NA	NA	NA	8.92875	NA	NA	NA	16.362	NA	NA	NA	NA	NA	NA	NA	NA	NA	NA	NA	NA	NA	10.77	NA	NA	11.28967742	NA	NA	NA	NA	NA	NA	NA	NA	NA	NA	7.548113208	NA	6.451290323	6.897413793	NA	NA	NA	NA	3.371011236	7.864719101	NA	NA	NA	NA
sens_TATGCT40NACT_KAA_AATAAATCACTGCA_m1_c3_short	NA	NA	NA	NA	NA	NA	NA	NA	NA	NA	NA	NA	NA	7.937142857	7.935714286	NA	14.28460317	8.9275	7.142142857	NA	NA	NA	NA	NA	NA	NA	NA	NA	NA	NA	15.68509804	6.249375	NA	NA	NA	NA	NA	NA	NA	6.593406593	3.333166667	3.333166667	NA	3.333416667	NA	2.49975	4.166166667	NA	NA
CG7928_TGCACG40NTTG_KAD_TCCATCCCTGGTW_m1_c2_short	NA	NA	13.9992	NA	NA	NA	NA	NA	9.803921569	NA	NA	7.143214286	NA	6.348571429	12.69857143	NA	NA	NA	NA	NA	NA	NA	9.523809524	NA	NA	NA	NA	NA	NA	9.616153846	9.805490196	7.8115625	NA	NA	NA	NA	NA	NA	NA	4.395824176	2.94125	2.649139073	NA	2.941176471	6.700979381	NA	2.06185567	2.577319588	3.092783505
Kr_TGACGA20NGCA_KI_NAAAGGGTTAAN_m1_c2_short	NA	NA	NA	NA	NA	NA	NA	NA	11.76509804	NA	NA	NA	NA	NA	NA	NA	6.348888889	NA	NA	8.927857143	NA	NA	NA	8.197377049	NA	7.937777778	NA	NA	5.555555556	17.30769231	NA	NA	NA	NA	NA	NA	NA	6.450967742	NA	4.395164835	NA	3.738130841	NA	NA	2.803925234	3.737943925	3.738317757	NA	NA
cnc_TACGAG20NAGC_KH_NYGTCAYSRTGACRN_m2_c3_short	NA	NA	NA	NA	NA	NA	15.78789474	NA	NA	NA	NA	NA	NA	NA	NA	NA	NA	NA	NA	26.78160714	17.74193548	22.58274194	22.58483871	8.196721311	12.90193548	27.42	19.35354839	22.95	NA	NA	NA	NA	NA	NA	13.20830189	7.547169811	9.677419355	19.3533871	6.896551724	NA	NA	NA	NA	NA	NA	NA	NA	NA	12.90322581
Rfx_TGTCTG40NAGG_KK_NGTTRCCATGGYAACN_m2_c2_short	NA	NA	NA	NA	NA	NA	NA	NA	NA	7.548113208	NA	NA	NA	NA	NA	NA	NA	NA	NA	NA	NA	NA	NA	NA	NA	NA	17.1859375	NA	9.258148148	11.53846154	NA	NA	NA	NA	NA	NA	NA	NA	NA	NA	NA	6.55704918	NA	NA	NA	NA	NA	12.29385246	NA
Trl_TACCTT40NCGA_KY_CCTCTCTCCC_m1_c2_short	NA	NA	NA	14.28464286	NA	5.263157895	NA	NA	11.76509804	NA	NA	NA	NA	6.348888889	NA	NA	NA	NA	NA	NA	6.349206349	13.84646154	6.348888889	NA	8.065806452	NA	7.8125	NA	NA	9.614423077	NA	NA	8.196721311	7.691923077	NA	NA	NA	NA	NA	NA	5.147352941	2.649006623	6.451827957	7.352058824	5.444752475	4.347826087	5.652173913	3.587085202	4.035964126
Blimp-1_TCCGGG40NCTC_KN_NAGNGAAAGTGAN_m1_c2_short	NA	17.54315789	NA	NA	7.813125	NA	NA	NA	11.76470588	NA	10.71553571	NA	NA	NA	NA	NA	7.936031746	NA	NA	NA	NA	NA	NA	NA	NA	NA	NA	NA	NA	13.45942308	NA	NA	NA	NA	NA	NA	NA	NA	NA	NA	NA	5.263458647	5.375698925	4.511278195	6.015789474	4.511278195	5.263157895	NA	NA
Hr46_TGGCTT20NGA_KH_AGGTCANNAGGTCA_m1_c3_short	NA	NA	NA	NA	NA	15.79157895	NA	NA	NA	NA	NA	NA	NA	6.349206349	NA	NA	NA	NA	7.1425	NA	NA	NA	NA	NA	NA	NA	NA	NA	NA	NA	NA	9.375	NA	NA	NA	NA	NA	NA	NA	NA	NA	NA	NA	NA	NA	NA	NA	NA	NA
sd_TACCTT40NCGA_KK_NNRCATTCCA_m1_c2_short	NA	NA	NA	14.2875	NA	NA	NA	7.273090909	NA	NA	NA	19.64285714	NA	NA	NA	NA	14.28428571	NA	NA	NA	NA	NA	NA	NA	11.28919355	NA	14.06	NA	NA	NA	9.804117647	NA	NA	NA	NA	9.435471698	NA	NA	8.622068966	5.493846154	5.1475	2.649006623	NA	5.146764706	2.97	NA	NA	1.793811659	4.484573991
CG7046_TTGCTC40NGAA_KK_NNGGATTRCAGCNN_m1_c3_short	NA	NA	NA	NA	6.249375	NA	NA	NA	7.843137255	3.773584906	NA	NA	NA	NA	7.937777778	6.348888889	NA	NA	NA	NA	6.349206349	NA	NA	NA	12.90322581	NA	NA	NA	NA	NA	NA	NA	8.196721311	NA	NA	NA	NA	NA	NA	2.777777778	NA	13.88888889	6.945277778	NA	NA	NA	5.555694444	4.166666667	4.166666667
CG14860_TGTCTA20NGA_KI_NKACGTGNNNYACGTMN_m2_c3_short	NA	NA	NA	NA	NA	NA	NA	NA	NA	NA	NA	NA	NA	NA	NA	NA	6.348571429	NA	NA	NA	NA	NA	NA	NA	NA	NA	NA	NA	NA	NA	NA	NA	8.195901639	NA	NA	NA	NA	NA	NA	6.592747253	10.2925	2.649006623	NA	2.941323529	3.592814371	NA	4.191377246	3.59239521	2.395209581
lz_TCGCAC40NCCT_KK_TAACCGCAAAN_m1_c3_short	NA	NA	NA	NA	NA	NA	NA	7.273090909	NA	NA	NA	NA	NA	NA	NA	NA	NA	NA	7.142142857	NA	NA	NA	NA	NA	NA	NA	NA	NA	NA	NA	NA	NA	NA	NA	NA	NA	9.523809524	NA	NA	NA	NA	NA	NA	NA	NA	NA	NA	NA	3.703777778
CG2052_TGGTAT40NTGA_KAC_AAAAAAWNCAAAAAAAW_m2_c3_short	NA	NA	NA	NA	6.25	NA	NA	NA	7.842352941	NA	NA	8.93	7.143214286	NA	NA	NA	NA	NA	19.64571429	8.927678571	NA	6.153538462	7.935714286	8.196393443	8.064193548	NA	NA	NA	11.11203704	13.46	15.68627451	7.81171875	8.195901639	NA	NA	NA	NA	NA	NA	NA	NA	3.311324503	NA	NA	2.475445545	2.717119565	NA	NA	3.139282511
erm_TTCTCA40NCCT_KM_AAAWGAGCAATCN_m1_c4_short	6.896896552	NA	NA	8.928571429	4.6878125	NA	8.771929825	NA	NA	NA	NA	NA	NA	4.761428571	NA	NA	NA	NA	5.357142857	NA	NA	NA	NA	NA	6.451612903	NA	NA	NA	NA	15.38346154	NA	NA	6.55704918	NA	NA	NA	NA	NA	NA	NA	NA	2.649006623	NA	NA	3.658536585	NA	2.43902439	4.268292683	3.658536585
brk_TATTTG40NCCA_KL_WRGCGCCGGCGCYW_m2_c3_short	NA	NA	NA	NA	NA	NA	NA	NA	11.76470588	7.547169811	NA	NA	NA	8.62137931	NA	NA	10.34482759	NA	NA	NA	NA	NA	NA	NA	NA	NA	NA	8.620689655	NA	NA	11.76470588	NA	NA	NA	NA	NA	NA	NA	NA	NA	NA	NA	NA	NA	NA	NA	NA	NA	NA
Adf1_TTCAGC20NTA_KD_GCWGCGCTGC_m1_c4_short	NA	NA	NA	16.06857143	NA	NA	NA	NA	NA	NA	NA	NA	NA	NA	NA	NA	NA	NA	NA	NA	NA	NA	NA	NA	NA	NA	NA	NA	NA	NA	NA	NA	NA	NA	NA	NA	NA	NA	NA	4.938271605	4.938271605	NA	NA	NA	NA	NA	6.172222222	4.938024691	4.938024691
NfI_TGAGAC40NCAA_KN_TTGGCNNNNNGCCAA_m1_c2_short	5.172413793	NA	NA	NA	9.375	NA	5.263157895	NA	NA	NA	7.142142857	NA	NA	NA	6.348571429	3.174603175	6.34952381	NA	NA	NA	NA	NA	NA	8.195901639	9.676612903	15.87174603	NA	NA	NA	NA	NA	NA	NA	NA	NA	NA	NA	8.06516129	NA	NA	NA	NA	4.300645161	NA	1.834678899	3.669541284	NA	NA	NA
AP-2_TTGGTC20NTA_KD_NSCCNNNGGSN_m1_c3_short	8.620344828	8.771578947	NA	NA	6.2503125	NA	8.771052632	12.72872727	NA	7.547169811	NA	28.57214286	NA	7.936190476	NA	9.522857143	6.348888889	NA	24.99714286	NA	11.11206349	NA	6.349365079	NA	NA	25.39714286	NA	14.75442623	NA	NA	NA	14.06046875	NA	NA	5.659811321	NA	NA	NA	NA	NA	NA	6.623576159	3.225483871	NA	2.970148515	NA	NA	NA	5.288942308
Rel_TTCTTG40NTGC_KL_NGGGGAAYCCCN_m1_c3_short	NA	NA	NA	NA	NA	7.018421053	NA	NA	NA	7.546792453	NA	NA	NA	NA	NA	NA	6.348571429	NA	NA	12.50035714	NA	NA	9.523015873	NA	NA	6.34952381	7.8125	NA	7.407777778	NA	NA	NA	NA	NA	NA	11.32150943	NA	NA	10.34551724	NA	2.941176471	4.635496689	NA	4.412132353	1.98019802	2.717282609	1.739130435	2.690313901	2.241928251
odd_TAGTGG20NGTT_KG_NGCTACCGGTAGCN_m1_c4_short	NA	NA	NA	NA	NA	NA	NA	16.36345455	7.843137255	NA	NA	NA	NA	NA	6.349206349	NA	6.348571429	NA	NA	NA	NA	NA	NA	NA	NA	NA	NA	NA	9.259259259	9.616153846	NA	NA	NA	NA	NA	NA	NA	NA	NA	NA	NA	4.081428571	NA	NA	4.081972789	8.162653061	3.401020408	6.121360544	NA
her_TGCTGA40NATA_KL_NCTCANNNNCGCANNNATGAGN_m1_c4_short	NA	NA	10	8.928571429	3.125	NA	NA	NA	NA	13.20867925	NA	NA	NA	4.761428571	NA	NA	6.349206349	NA	NA	NA	NA	NA	7.936190476	NA	NA	14.28571429	NA	NA	NA	NA	NA	NA	NA	NA	NA	NA	NA	NA	NA	3.296703297	3.007368421	NA	7.527096774	NA	3.007368421	3.007218045	3.75924812	6.015789474	3.007593985
kay_TACCAC20NCG_KD_NGATGASTCATCN_m2_c3_short	6.896551724	NA	NA	NA	NA	17.54385965	NA	NA	NA	13.2090566	NA	12.50142857	NA	14.28571429	11.11142857	NA	7.937142857	NA	NA	24.99714286	11.11111111	NA	NA	NA	32.25548387	26.98095238	20.63809524	NA	9.258703704	15.38461538	NA	NA	NA	NA	20.75264151	24.53207547	25.4	27.41903226	22.41724138	NA	NA	NA	NA	NA	NA	NA	NA	NA	NA
CG10654_TGGGAC20NAGT_KG_TWWTTNNNNNNNNNAAATA_m1_c3_short	NA	NA	NA	NA	9.375	NA	NA	NA	NA	NA	NA	NA	NA	NA	NA	NA	NA	NA	17.85642857	NA	NA	NA	NA	NA	NA	NA	7.81171875	NA	NA	NA	NA	NA	NA	NA	NA	NA	NA	NA	NA	NA	NA	4.300645161	NA	NA	NA	NA	10.75268817	NA	NA
Hsf_TATGAT40NACA_KK_NNGAATGTTCTSGAANN_m1_c3_short	NA	NA	NA	NA	NA	5.263157895	NA	NA	NA	NA	NA	NA	NA	NA	NA	NA	NA	NA	NA	NA	NA	NA	NA	NA	6.451612903	4.761904762	NA	6.55704918	NA	NA	NA	NA	6.556721311	NA	NA	NA	NA	NA	NA	6.592747253	NA	2.884615385	4.301182796	NA	NA	3.846153846	NA	13.46230769	5.77
zen2_TTATTA20NTA_KH_NTMATTAN_m1_c4_short	NA	NA	NA	NA	NA	16.06875	10.715	NA	NA	NA	44.64	48.21	42.86	51.79	48.21	41.07	26.78910714	42.86	39.29	NA	NA	NA	NA	NA	NA	19.64107143	7.142142857	NA	5.555555556	9.614230769	NA	NA	NA	NA	NA	NA	NA	NA	NA	NA	NA	NA	NA	NA	NA	NA	NA	NA	NA
E5_TTCCTT20NTA_KH_NYMATTAN_m1_c4_short	NA	NA	NA	NA	NA	NA	NA	NA	NA	NA	48.21428571	46.43	46.43035714	48.21428571	48.21428571	48.21428571	16.07178571	46.43035714	44.64	NA	NA	NA	NA	NA	NA	19.64107143	8.928928571	NA	NA	NA	NA	NA	NA	NA	NA	NA	NA	NA	NA	12.50107143	NA	10.71303571	NA	10.71464286	NA	10.71321429	10.71553571	NA	NA
Dfd_TTGTTC40NAAG_KK_NRTCATTANN_m1_c3_short	10.71428571	8.927678571	NA	NA	NA	8.9275	8.927678571	NA	11.76372549	9.433584906	41.07	44.64	42.86	41.06892857	37.50107143	39.29	21.42875	44.64	42.86	NA	NA	NA	10.71428571	NA	NA	12.50107143	7.142142857	NA	NA	9.614230769	9.803529412	NA	NA	NA	9.433584906	11.32075472	NA	10.71321429	10.71428571	16.07142857	17.85714286	7.1425	12.50196429	10.715	7.1425	NA	NA	NA	NA
pb_TTGAAA20NAAT_KH_GYMATTAN_m1_c4_short	12.5	10.71517857	NA	NA	NA	10.715	10.71517857	NA	NA	11.31943396	46.43035714	53.57	46.43035714	46.43035714	46.43035714	46.43035714	17.855	48.21428571	44.64	NA	NA	NA	8.929285714	NA	NA	14.28767857	NA	NA	NA	9.614230769	NA	NA	NA	17.30461538	NA	11.31981132	NA	16.07142857	10.71339286	NA	NA	NA	NA	NA	NA	NA	NA	NA	NA
zen_TTATGT20NTA_KH_NTMATTAN_m1_c3_short	NA	NA	NA	NA	NA	NA	NA	NA	NA	NA	46.43	51.79	48.21	49.99821429	48.21	42.86	19.6425	44.64	42.86	NA	NA	NA	NA	NA	NA	16.07107143	7.142142857	NA	NA	9.614230769	NA	NA	NA	NA	NA	15.09471698	NA	8.929285714	14.28607143	12.5	14.2875	8.9275	NA	8.9275	NA	12.50089286	NA	5.357142857	8.927678571
btn_TTCGGC40NAGC_KK_NNTMATTANN_m1_c4_short	NA	NA	NA	NA	NA	NA	NA	NA	NA	24.52924528	44.64642857	48.21428571	44.64642857	44.64	44.64	42.85285714	17.85857143	42.85285714	44.64642857	NA	NA	NA	NA	NA	NA	NA	NA	7.142857143	NA	9.614230769	NA	NA	3.571607143	NA	NA	13.20867925	NA	NA	12.50107143	NA	NA	NA	NA	NA	17.85910714	NA	12.49964286	10.71571429	7.1425
eve_TCGGCG40NACG_KK_NNTYATTANN_m1_c3_short	NA	NA	9.9996	NA	NA	NA	NA	NA	NA	NA	48.21428571	48.21428571	46.43035714	48.21428571	46.43035714	46.43035714	17.85910714	51.78214286	49.99821429	NA	12.5	NA	NA	NA	NA	10.71321429	NA	NA	NA	NA	NA	NA	NA	11.53923077	NA	NA	NA	NA	NA	NA	NA	NA	7.142857143	NA	NA	NA	NA	NA	7.142857143
abd-A_TCACTT40NTTG_KU_NNTAATTACC_m1_c2_short	12.06896552	10.52719298	NA	NA	NA	NA	10.52719298	NA	11.76372549	NA	41.07	50	42.86	38.09587302	38.09587302	41.26698413	17.4584127	50	44.64	NA	NA	NA	9.523333333	NA	NA	12.70015873	7.935555556	8.196721311	NA	9.614230769	11.7654902	NA	NA	NA	13.20622642	9.435471698	NA	NA	8.622068966	9.524444444	NA	NA	NA	19.04619048	NA	NA	6.348571429	NA	NA
HGTX_TAGCGA20NGCT_KA_NYMATTAN_m1_c7_short	NA	NA	NA	NA	NA	8.929285714	NA	NA	NA	NA	48.21	42.86	44.64	44.64	41.07	46.43	21.42642857	44.64	37.5	NA	NA	NA	NA	NA	NA	16.06857143	NA	NA	NA	NA	NA	NA	NA	NA	NA	NA	NA	NA	NA	NA	NA	8.928571429	7.142857143	NA	NA	NA	NA	NA	NA
repo_TGATGG20NGTA_KA_NYTAATTAAN_m1_c5_short	NA	NA	NA	NA	NA	NA	NA	NA	NA	NA	71.43	62.5	66.07	66.07	64.29	71.43	26.7825	71.43	60.71	NA	NA	NA	NA	NA	12.49875	NA	NA	NA	NA	NA	NA	NA	NA	NA	NA	NA	NA	NA	NA	16.07178571	7.142142857	NA	NA	12.50107143	NA	10.71428571	12.49857143	NA	NA
ftz_TACTCA20NCTC_KG_GYMATTAN_m1_c3_short	NA	NA	NA	NA	NA	NA	NA	NA	11.76372549	NA	32.14107143	33.9275	41.06892857	30.35339286	30.35339286	39.285	14.28589286	41.06892857	39.29	NA	NA	NA	NA	NA	NA	14.28607143	7.142142857	NA	NA	11.53846154	11.7654902	NA	NA	NA	NA	NA	NA	NA	5.357142857	10.715	NA	7.1425	14.28589286	12.49803571	NA	NA	NA	19.64071429	NA
dve_TCTTAG20NGA_KI_NCTAATTANN_m1_c4_short	NA	10.52526316	NA	NA	NA	7.01754386	NA	7.272363636	NA	11.32113208	17.85714286	17.85714286	37.50267857	33.33333333	14.28571429	31.75095238	20.63428571	16.07142857	16.07107143	8.928571429	11.11238095	NA	12.69873016	NA	9.676451613	7.936507937	10.9375	NA	5.555555556	NA	7.842352941	6.25	8.196721311	NA	7.54754717	NA	9.523809524	NA	NA	NA	NA	NA	NA	NA	NA	3.260869565	2.608695652	4.932735426	4.484304933
CG32105_TGCCGA40NGTA_KY_YTAATTAA_m1_c4_short	NA	NA	NA	NA	NA	NA	NA	NA	NA	NA	42.86	39.29	42.86	38.09952381	38.09952381	41.26666667	23.80714286	41.07	42.86	NA	NA	NA	11.11238095	NA	NA	NA	NA	8.196393443	NA	NA	NA	NA	NA	NA	NA	NA	NA	NA	NA	NA	6.348888889	7.935555556	NA	NA	11.11285714	NA	NA	NA	NA
Lim3_TTGTTG20NTTT_KI_NYAATTAN_m1_c4_short	NA	NA	NA	NA	NA	NA	NA	NA	NA	NA	44.64642857	41.06892857	41.06892857	46.43035714	42.85285714	48.21428571	23.2175	46.43035714	46.43	NA	NA	NA	NA	NA	NA	NA	NA	NA	NA	NA	NA	NA	NA	NA	NA	NA	NA	NA	NA	NA	NA	10.715	NA	NA	8.928571429	NA	NA	8.929285714	NA
lab_TAGCCT20NCCT_KG_SYAATTAN_m1_c3_short	NA	NA	NA	NA	NA	NA	NA	NA	NA	22.64037736	41.075	48.21321429	42.85428571	44.64321429	42.85821429	41.075	23.21785714	42.85428571	44.64303571	NA	NA	NA	NA	NA	NA	14.28428571	7.142142857	NA	NA	NA	NA	NA	NA	NA	NA	NA	NA	NA	NA	12.5	NA	14.28428571	14.28589286	8.9275	NA	NA	NA	NA	NA
ems_TTACCA20NCCA_KD_NYMATTAN_m1_c3_short	NA	NA	NA	NA	NA	NA	NA	NA	NA	NA	51.78214286	44.64	44.64642857	48.21428571	48.21428571	46.43035714	19.64571429	42.85285714	42.86	NA	7.142142857	NA	NA	NA	NA	17.85607143	NA	NA	NA	NA	NA	NA	NA	NA	NA	NA	NA	NA	NA	12.50107143	NA	10.71303571	NA	10.71464286	NA	NA	10.71553571	NA	NA
Hmx_TTAGTT20NTA_KG_NCAATTAN_m1_c4_short	NA	NA	NA	NA	NA	NA	NA	NA	NA	NA	42.86	39.29	37.5	37.50107143	39.285	41.07	17.85857143	39.29	35.71	NA	NA	NA	NA	NA	NA	NA	NA	NA	NA	NA	NA	NA	NA	NA	NA	NA	NA	7.142142857	NA	NA	19.645	7.142857143	NA	NA	NA	12.49875	NA	NA	12.49928571
lbl_TCCCTC20NTCC_KG_CTMATTAN_m1_c3_short	NA	NA	NA	NA	NA	NA	NA	NA	NA	NA	46.43	51.79	48.21	50	42.86	44.64	23.21357143	46.43	42.86	NA	NA	NA	NA	NA	10.71428571	NA	17.85535714	NA	NA	NA	NA	NA	NA	NA	NA	NA	NA	NA	NA	NA	NA	NA	NA	16.07142857	NA	5.357142857	8.929285714	7.142142857	NA
ey_TCCCCT20NCCC_KA_CKAATTAN_m1_c5_short	NA	NA	NA	NA	NA	NA	NA	NA	5.883529412	9.433396226	62.5	58.93	NA	62.5	51.79	NA	16.06982143	NA	NA	16.06857143	NA	NA	NA	NA	NA	16.06857143	NA	NA	NA	NA	NA	NA	14.28571429	NA	NA	11.32075472	NA	NA	NA	NA	NA	2.40016	NA	NA	NA	NA	7.142142857	3.19968	4.79944
exex_TTTAGG40NTCT_KK_NNGCTMATTANNNN_m1_c4_short	NA	NA	NA	NA	NA	NA	NA	NA	NA	NA	48.21	53.57	53.57	48.21428571	46.43035714	50	19.64232143	50	44.64	NA	NA	NA	NA	NA	NA	NA	7.142142857	NA	NA	NA	NA	NA	NA	NA	NA	NA	NA	NA	NA	NA	NA	NA	NA	1.785714286	7.1425	NA	7.1425	NA	NA
Scr_TTAGGG20NTA_KH_NYMATTAN_m1_c3_short	12.5	10.71517857	NA	NA	NA	NA	10.71517857	7.272	11.76372549	NA	39.29	46.43	41.07	39.285	37.50107143	41.07	28.57267857	46.43	41.07	NA	NA	NA	10.71428571	7.142142857	NA	12.49714286	7.142142857	8.928571429	NA	9.614230769	9.803529412	NA	NA	NA	NA	13.20867925	NA	10.71321429	12.50107143	10.715	NA	NA	NA	8.928214286	7.14375	NA	NA	NA	NA
Awh_TTACCA20NTA_KG_NYAATTAN_m1_c3_short	NA	NA	NA	NA	NA	NA	NA	NA	NA	7.546415094	42.86	44.64642857	48.21	41.06892857	35.71714286	41.07	21.43125	42.86	46.43	NA	NA	NA	NA	NA	NA	NA	NA	NA	NA	NA	7.842745098	NA	NA	NA	NA	NA	NA	NA	NA	NA	NA	NA	NA	NA	17.85785714	NA	NA	7.1425	7.143035714
bsh_TGTTGC20NGTG_KG_NYAATTAN_m1_c3_short	NA	NA	NA	NA	NA	NA	NA	NA	NA	NA	46.43035714	44.64	42.85285714	48.21428571	42.85285714	41.06892857	28.56857143	44.64642857	41.07	NA	7.143214286	8.927678571	NA	NA	NA	NA	NA	NA	NA	NA	NA	NA	NA	NA	NA	NA	NA	NA	NA	NA	NA	NA	NA	NA	7.142142857	NA	NA	NA	NA
slou_TTAGAA20NTA_KH_NCYAATTANN_m1_c3_short	NA	NA	NA	NA	NA	NA	NA	NA	NA	NA	51.79	48.21	51.79	46.43035714	44.64642857	51.79	21.42875	50	44.64	NA	NA	NA	8.929285714	NA	NA	NA	NA	NA	NA	NA	NA	NA	NA	NA	NA	NA	NA	NA	NA	10.71517857	8.927678571	8.927678571	NA	7.142142857	NA	NA	NA	NA	NA
Ubx_TATTGT20NGTG_KG_NYAATTAN_m1_c3_short	NA	NA	NA	NA	8.928571429	NA	NA	NA	11.76372549	NA	39.29	48.21	42.86	32.1425	32.1425	42.86	21.42857143	48.21	44.64	NA	NA	NA	10.71375	NA	NA	12.50107143	7.142142857	8.928571429	NA	9.614230769	9.803529412	NA	NA	9.614230769	NA	NA	NA	NA	5.357142857	NA	NA	NA	NA	10.71428571	NA	NA	NA	NA	NA
en_TACTTG20NTTC_KH_NYAATTAN_m1_c3_short	NA	NA	NA	NA	NA	NA	NA	NA	NA	NA	41.06892857	42.86	35.71714286	46.43	41.07	37.50107143	19.64285714	42.85285714	44.64	10.71428571	NA	NA	16.06910714	NA	NA	12.49875	NA	NA	NA	NA	13.7254902	NA	NA	NA	18.86773585	NA	NA	NA	NA	10.71553571	NA	7.143035714	NA	8.928035714	8.928571429	NA	NA	8.928571429	8.928571429
Pph13_TGATGG20NGTA_KI_NYAATTAN_m1_c2_short	NA	NA	12	NA	NA	NA	NA	NA	NA	NA	76.79	67.86	78.57	69.64	69.64	76.79	23.21196429	80.36	66.07	NA	NA	NA	NA	NA	NA	NA	NA	NA	NA	NA	NA	NA	NA	NA	NA	NA	NA	12.49928571	NA	7.1425	NA	NA	NA	NA	NA	NA	NA	NA	NA
unpg_TACTAG40NGGA_KK_NNCAATTASN_m1_c3_short	NA	12.50142857	NA	NA	NA	10.71303571	NA	NA	NA	NA	51.79	51.79	50	49.99821429	51.78214286	48.21	28.57267857	48.21	48.21	NA	NA	NA	NA	NA	NA	12.50071429	NA	NA	NA	NA	NA	NA	NA	NA	NA	NA	NA	8.929285714	NA	NA	NA	NA	NA	NA	NA	NA	NA	NA	NA
CG9876_TCGCCG40NTGC_KK_NGYAATTANN_m1_c4_short	NA	NA	NA	NA	NA	NA	NA	NA	NA	NA	67.86	73.21	69.64	69.64	60.71	69.64	21.42642857	73.21	62.5	NA	NA	NA	NA	NA	NA	10.71321429	NA	NA	NA	NA	NA	7.142142857	5.356607143	NA	NA	NA	NA	NA	NA	NA	NA	10.71428571	NA	NA	NA	NA	NA	NA	NA
Vsx1_TTGTAT20NTA_KH_NYAATTAN_m1_c3_short	NA	NA	NA	NA	NA	NA	NA	NA	NA	NA	58.93	60.71	57.14	60.71	58.93	66.07	21.4275	73.21	60.71	NA	NA	NA	12.5	NA	NA	7.143214286	7.142142857	NA	NA	NA	NA	NA	NA	NA	NA	NA	NA	NA	NA	NA	NA	NA	NA	NA	NA	NA	NA	NA	NA
Dll_TAAGCG20NCGA_KG_NYAATTAN_m1_c3_short	NA	NA	NA	NA	NA	NA	NA	NA	NA	NA	44.64	42.86	41.07	25	41.07	39.29	19.64285714	44.64	37.5	NA	NA	NA	NA	NA	NA	NA	17.85714286	NA	NA	NA	NA	NA	NA	NA	NA	NA	NA	NA	NA	7.142142857	NA	8.929285714	NA	NA	NA	NA	NA	NA	NA
Lim1_TATGCC20NCG_KA_NYAATTAN_m1_c7b4_short	NA	NA	NA	NA	NA	NA	NA	NA	NA	NA	44.64	41.07	41.07	41.07	41.07	50	25.00142857	50	46.43	NA	NA	NA	NA	NA	NA	NA	NA	NA	NA	NA	NA	NA	NA	NA	NA	NA	NA	NA	5.357142857	NA	NA	8.9275	NA	NA	NA	NA	NA	NA	NA
Vsx2_TCCGGC20NGGC_KD_NYAATTAN_m1_c3_short	NA	NA	NA	NA	4.761904762	NA	NA	NA	7.843137255	NA	60.71	60.71	58.93	57.14285714	57.14285714	60.31714286	20.63333333	67.86	62.5	NA	NA	NA	11.11111111	NA	NA	6.34952381	NA	NA	NA	NA	7.843137255	NA	NA	NA	NA	NA	NA	NA	NA	NA	NA	NA	NA	NA	6.349365079	NA	4.761904762	NA	9.522857143
Rx_TGACTC20NGA_KA_NYAATTAN_m1_c6_short	NA	NA	NA	NA	NA	NA	NA	NA	NA	NA	76.79	67.86	71.43	66.07	66.07	76.79	23.21196429	73.21	71.43	NA	NA	NA	8.927678571	NA	NA	10.71303571	NA	NA	NA	NA	NA	3.571428571	3.571428571	NA	NA	NA	NA	NA	NA	NA	NA	NA	NA	NA	NA	NA	NA	NA	NA
OdsH_TCCCGT40NATG_KL_NYAATTAN_m1_c3b0_short	NA	NA	NA	NA	NA	NA	NA	NA	NA	NA	62.5	62.5	60.71	64.29	80.36	62.5	14.28589286	66.07	62.5	NA	NA	7.143214286	NA	NA	NA	NA	NA	NA	7.407407407	NA	NA	NA	8.929285714	NA	NA	NA	NA	NA	NA	NA	NA	10.71375	NA	NA	3.571428571	8.928571429	8.928571429	NA	NA
lms_TTATAC20NATA_KH_NYAATTAN_m1_c3_short	10.34482759	10.52631579	NA	NA	NA	8.772631579	8.771929825	NA	NA	NA	44.64	39.29	39.29	34.91968254	36.50507937	39.67936508	17.46	46.43	39.29	NA	NA	11.11047619	NA	NA	NA	NA	NA	NA	NA	NA	NA	NA	NA	NA	NA	NA	NA	NA	NA	NA	NA	9.523333333	NA	6.348571429	6.348888889	NA	12.70015873	NA	NA
otp_TTCTGA20NTA_KH_NYAATTAN_m1_c3_short	NA	NA	NA	NA	NA	NA	NA	NA	NA	NA	66.07	67.86	71.43	69.64071429	67.85678571	67.86	21.42875	71.43	62.5	NA	NA	NA	10.71553571	NA	7.142142857	8.928035714	NA	NA	NA	NA	NA	NA	NA	NA	NA	NA	NA	NA	NA	NA	7.1425	10.71375	NA	NA	8.927678571	10.71428571	NA	NA	3.571607143
[truncated: 193 more columns]
