# Supplementary material for: Conservation of transcription factor binding specificities across 600 million years of bilateria evolution
Source: eLife. 2015 Mar 17;4:e04837. doi: 10.7554/eLife.04837 (PMC4362205; doi:10.7554/eLife.04837)
Supplement: Figure 2—source data 1. — DOI: http://dx.doi.org/10.7554/eLife.04837.019 [file elife04837s001.zip › human3_1_fly3_6merg_represent_reordered_motif_similarity.txt]

Name	HLHmbeta_TGGACC40NAAC_KM_NGGCACGTGCCN_m1_c4b0_shortName	HLHmgamma_TTGTGC20NTA_KD_NTGGCACGTGCCAN_m2_c3_shortName	HLH106_TTCCGG20NTA_KD_NTCACGTGAN_m1_c4_shortName	bigmax_TTGGAG20NTA_KD_NATCACGTGTAN_m2_c3_shortName	Side_TAACGG20NGCA_KH_NGGCACGTGCCN_m1_c3_shortName	HLHmdelta_TTAGTT20NTA_KD_NTGGCACGTGCCAN_m2_c3_shortName	HLHm3_TCCATA20NCG_KA_NTGGCACGTGCCAN_m2_c6_shortName	cwo_TTCTAG20NATC_KG_NNRTCACGTGAYNN_m1_c3_shortName	Max_TAAAAT20NCG_KD_ARAMCACGTGKTYT_m2_c4_shortName	Hey_TTGGTC20NTA_KG_GRCACGTGYC_m1_c3_shortName	hbn_TGTCAC20NACG_KG_NTAATCTAATTAN_m1_c2_shortName	PHDP_TTGCGT20NTA_KH_NTAATCNAATTAN_m1_c3_shortName	CG11294_TTAAAG20NAAA_KH_TAATCNAATTA_m1_c3_shortName	CG34367_TTACGC20NGCA_KH_TAATCNAATTA_m1_c3_shortName	unc-4_TAGCCA40NTAT_KU_TAATTNAATTA_m1_c4_shortName	CG34340_TTGGAG20NAGT_KH_TAATTNSATTA_m1_c3_shortName	Optix_TCTGTA20NTGG_KG_TAATCNAATTA_m1_c4_shortName	al_TTTCAA40NTGA_KY_TAAYNNNRTTA_m1_c4_shortName	CG32532_TGGAGT40NTGG_KK_NTAAYNNNRTTAN_m1_c3_shortName	Xbp1_TCCTGA40NCTC_KL_NMCACGTCAN_m1_c3_shortName	CrebA_TCAACC20NCAA_KG_TGCCACGTCATCA_m2_c2_shortName	Atf3_TTGTGC20NTA_KG_NRTGACGTCAYN_m1_c4_shortName	crc_TCAGAG20NAGA_KD_NNGGATGACGTCATCCNN_m2_c4_shortName	Atf-2_TTCTTC20NTTC_KH_NRATGACGTCATYN_m1_c3_shortName	CG18619_TCGAAG20NGA_KH_RTGACGTCAT_m1_c3u_shortName	Jra_TACATT20NTAC_KD_NATGACGTCATN_m2_c4_shortName	Atf6_TTAGCC20NCGA_KH_NTGYCACGTCAYCAN_m1_c4_shortName	CrebB-17A_TTAGCC20NTA_KG_RTGACGTCAY_m1_c2_shortName	sage_TTTCAA40NTGA_KM_NAAACAGCTGTTTN_m1_c3_shortName	Fer1_TGCAGT40NAAG_KK_NNCAGCTGNN_m1_c4_shortName	crp_TACATT20NCG_KD_AWCAGCTGWA_m1_c3_shortName	ac_TAAATG20NTAA_KG_NNAARCAGCTGYTTNN_m2_c4_shortName	sc_TCAAAA20NAAA_KG_NNNRCAGCTGYNNN_m1_c4_shortName	HLH4C_TCACAC20NACA_KD_NNACRCAGCTGYGTNN_m1_c4_shortName	vri_TGTGCA40NCCG_KK_RTTACRYMAY_m1_c2_shortName	gt_TTGTCT40NGCT_KK_NRTTACGTAAYN_m1_c4_shortName	CG7786_TTCAAT20NAAC_KI_NRTTAYRTAAYN_m1_c3_shortName	Pdp1_TCACCG20NCCA_KD_RTTACGTAAY_m1_c4_shortName	CR4575_TCTGCA40NATA_KK_NRTTACGTAAYN_m1_c2_shortName	croc_TGACCT20NGA_KD_NRCGTMAACAN_m1_c4_shortName	slp1_TATCAT20NACG_KG_WANRTAAACANN_m1_c3_shortName	CHES-1-like_TTAATC20NTAA_KG_NTRTAAACAAW_m1_c3_shortName	bin_TTGTAT20NATT_KG_NTAATGTAAACAAA_m1_c2_shortName	fd59A_TCAGTC20NTGA_KG_NWANGTAAACAWW_m1_c2_shortName	mid_TTCCAA20NTA_KH_NAGGTGTNAN_m1_c3_shortName	byn_TTTCTG40NTAG_KK_AGGTGYGAANN_m1_c3_shortName	org-1_TTGACC20NTA_KH_NGGTGTNAN_m1_c3_shortName	Doc3_TAGTCA40NTCT_KL_NAGGTGTGAN_m1_c3_shortName	Doc2_TCCGGT40NTCT_KL_NAGGTGTGAN_m1_c3_shortName
HLHmbeta_TGGACC40NAAC_KM_NGGCACGTGCCN_m1_c4b0_short	NA	8.85E-01	4.23E-01	5.54E-01	5.92E-01	5.99E-01	5.63E-01	5.46E-01	5.47E-01	5.47E-01	8.58E-11	5.21E-08	1.93E-09	3.97E-09	4.39E-11	2.29E-08	4.59E-10	8.69E-08	1.05E-07	2.88E-02	2.20E-03	1.75E-05	3.03E-07	6.65E-04	1.23E-04	1.35E-05	6.01E-05	2.43E-06	4.31E-06	1.79E-02	4.29E-07	2.56E-04	6.97E-03	6.81E-03	1.47E-06	1.73E-06	4.00E-07	5.82E-06	3.06E-06	1.01E-05	7.53E-08	3.27E-08	8.09E-09	2.42E-07	1.05E-03	4.92E-04	6.89E-03	1.80E-03	2.03E-03
HLHmgamma_TTGTGC20NTA_KD_NTGGCACGTGCCAN_m2_c3_short	8.85E-01	NA	4.33E-01	5.76E-01	6.03E-01	6.17E-01	5.86E-01	5.59E-01	5.60E-01	5.60E-01	8.14E-12	3.07E-08	5.24E-10	2.14E-09	9.32E-12	1.32E-08	2.79E-10	6.82E-08	8.01E-08	3.26E-02	3.07E-03	3.60E-06	5.85E-09	5.06E-04	7.68E-05	4.86E-06	1.07E-04	1.84E-07	3.44E-07	2.16E-02	2.86E-07	2.36E-04	6.20E-03	7.95E-03	5.92E-07	6.19E-07	1.37E-07	3.09E-06	5.70E-07	9.55E-06	2.22E-08	5.99E-09	4.81E-10	9.39E-08	1.26E-03	6.55E-04	8.48E-03	2.02E-03	2.29E-03
HLH106_TTCCGG20NTA_KD_NTCACGTGAN_m1_c4_short	4.23E-01	4.33E-01	NA	8.16E-01	7.69E-01	7.69E-01	7.71E-01	7.87E-01	7.72E-01	7.72E-01	5.18E-08	3.51E-05	4.99E-07	1.56E-06	5.05E-08	6.83E-06	5.72E-07	3.68E-06	1.00E-05	2.84E-02	2.86E-03	8.91E-04	3.80E-05	1.52E-02	2.19E-03	7.34E-04	1.15E-04	6.59E-05	6.37E-04	6.79E-02	1.16E-03	4.29E-04	6.20E-04	2.03E-03	3.10E-06	1.02E-06	1.60E-06	7.07E-05	1.90E-05	3.29E-05	2.63E-06	1.58E-06	1.56E-06	3.89E-06	1.69E-03	5.20E-04	1.03E-02	2.09E-03	2.58E-03
bigmax_TTGGAG20NTA_KD_NATCACGTGTAN_m2_c3_short	5.54E-01	5.76E-01	8.16E-01	NA	9.85E-01	9.87E-01	9.90E-01	9.93E-01	9.89E-01	9.89E-01	1.23E-10	2.58E-06	6.50E-08	4.21E-08	1.22E-10	2.17E-06	3.26E-09	1.09E-06	1.64E-06	3.07E-02	4.44E-03	8.71E-04	3.17E-07	1.73E-02	2.58E-03	8.66E-04	2.88E-05	1.33E-05	8.35E-08	2.06E-02	1.13E-06	2.96E-06	1.05E-05	6.29E-04	2.18E-07	2.01E-07	1.18E-06	7.92E-05	2.01E-05	9.87E-06	7.72E-08	1.59E-08	3.14E-09	1.57E-07	5.55E-04	2.60E-04	4.60E-03	9.24E-04	1.13E-03
Side_TAACGG20NGCA_KH_NGGCACGTGCCN_m1_c3_short	5.92E-01	6.03E-01	7.69E-01	9.85E-01	NA	9.96E-01	9.94E-01	9.93E-01	9.94E-01	9.94E-01	4.36E-13	2.03E-08	2.64E-10	2.57E-10	3.23E-13	1.18E-08	2.83E-11	1.90E-08	3.44E-08	2.66E-02	2.69E-03	1.01E-05	4.10E-08	9.93E-04	8.97E-05	8.43E-06	1.95E-05	2.44E-07	1.50E-07	1.61E-02	5.91E-09	1.76E-06	1.51E-05	4.50E-04	1.69E-07	2.55E-07	5.83E-08	1.80E-06	4.38E-07	5.78E-06	2.03E-08	2.04E-09	2.77E-10	6.25E-08	3.86E-04	2.24E-04	3.56E-03	8.20E-04	1.04E-03
HLHmdelta_TTAGTT20NTA_KD_NTGGCACGTGCCAN_m2_c3_short	5.99E-01	6.17E-01	7.69E-01	9.87E-01	9.96E-01	NA	9.96E-01	9.96E-01	9.96E-01	9.96E-01	6.26E-14	5.94E-09	1.41E-11	3.93E-11	9.68E-14	1.44E-09	2.78E-12	8.79E-09	1.72E-08	2.43E-02	1.41E-03	3.51E-06	2.64E-10	8.82E-04	6.94E-05	2.81E-06	1.82E-06	1.95E-08	6.68E-11	1.58E-02	5.70E-11	7.08E-07	2.15E-06	3.64E-04	7.46E-09	2.11E-08	2.61E-08	9.63E-07	1.19E-07	2.91E-06	4.01E-09	1.09E-10	2.68E-13	8.99E-09	2.93E-04	2.16E-04	3.22E-03	6.67E-04	8.25E-04
HLHm3_TCCATA20NCG_KA_NTGGCACGTGCCAN_m2_c6_short	5.63E-01	5.86E-01	7.71E-01	9.90E-01	9.94E-01	9.96E-01	NA	9.98E-01	9.99E-01	9.99E-01	1.00E-17	2.73E-09	3.77E-13	1.06E-11	6.54E-17	1.25E-11	5.15E-15	2.37E-09	1.01E-08	2.21E-02	1.34E-03	2.28E-06	4.44E-13	8.61E-04	6.32E-05	1.61E-06	1.11E-06	6.09E-10	1.99E-10	1.69E-02	1.21E-10	6.33E-06	9.58E-05	7.48E-04	2.68E-09	8.92E-09	1.71E-08	7.67E-07	5.34E-08	2.26E-06	4.09E-09	8.92E-11	7.73E-14	6.69E-09	2.93E-04	2.04E-04	3.41E-03	6.44E-04	8.13E-04
cwo_TTCTAG20NATC_KG_NNRTCACGTGAYNN_m1_c3_short	5.46E-01	5.59E-01	7.87E-01	9.93E-01	9.93E-01	9.96E-01	9.98E-01	NA	9.99E-01	9.99E-01	4.68E-15	3.39E-08	1.48E-10	6.54E-10	6.83E-15	3.53E-09	4.22E-13	5.04E-08	7.27E-08	2.29E-02	1.40E-03	1.75E-04	3.47E-08	3.97E-03	5.34E-04	1.72E-04	1.86E-06	2.60E-06	1.66E-11	1.67E-02	4.59E-10	2.85E-07	1.31E-08	3.28E-04	1.15E-08	1.34E-08	2.01E-07	1.58E-05	3.62E-06	2.34E-06	3.59E-09	4.79E-11	4.00E-13	5.97E-09	2.67E-04	1.91E-04	3.17E-03	6.03E-04	7.62E-04
Max_TAAAAT20NCG_KD_ARAMCACGTGKTYT_m2_c4_short	5.47E-01	5.60E-01	7.72E-01	9.89E-01	9.94E-01	9.96E-01	9.99E-01	9.99E-01	NA	1.00E+00	1.83E-17	3.21E-09	1.27E-12	1.28E-11	8.40E-17	1.13E-10	8.75E-15	2.29E-09	1.04E-08	2.22E-02	1.40E-03	2.31E-06	6.91E-12	8.63E-04	6.33E-05	1.66E-06	1.55E-06	1.30E-09	3.07E-09	1.58E-02	2.91E-10	3.34E-07	1.83E-08	3.27E-04	2.53E-09	8.65E-09	1.62E-08	7.26E-07	5.17E-08	2.24E-06	5.14E-09	3.82E-10	9.83E-13	1.16E-08	2.40E-04	1.84E-04	3.00E-03	5.76E-04	7.30E-04
Hey_TTGGTC20NTA_KG_GRCACGTGYC_m1_c3_short	5.47E-01	5.60E-01	7.72E-01	9.89E-01	9.94E-01	9.96E-01	9.99E-01	9.99E-01	1.00E+00	NA	8.24E-17	3.47E-09	5.44E-12	1.64E-11	1.92E-16	4.51E-10	7.49E-14	2.66E-09	1.06E-08	2.24E-02	1.45E-03	3.24E-06	1.39E-10	8.80E-04	6.60E-05	2.58E-06	2.10E-06	1.54E-08	1.59E-09	1.57E-02	1.24E-10	3.07E-07	8.43E-09	3.22E-04	2.61E-09	8.78E-09	1.72E-08	8.10E-07	7.14E-08	2.36E-06	4.49E-09	1.65E-10	3.01E-13	9.90E-09	2.45E-04	1.83E-04	2.97E-03	5.83E-04	7.38E-04
hbn_TGTCAC20NACG_KG_NTAATCTAATTAN_m1_c2_short	8.58E-11	8.14E-12	5.18E-08	1.23E-10	4.36E-13	6.26E-14	1.00E-17	4.68E-15	1.83E-17	8.24E-17	NA	9.22E-01	9.59E-01	9.82E-01	7.69E-01	8.80E-01	6.79E-01	5.22E-01	5.26E-01	8.59E-08	7.82E-11	9.13E-05	1.03E-11	7.02E-05	1.31E-05	4.79E-06	7.11E-13	7.67E-10	2.35E-14	5.65E-10	4.90E-12	2.60E-14	3.17E-12	4.71E-15	1.90E-05	1.26E-05	1.37E-04	1.25E-04	4.15E-05	3.81E-06	2.37E-05	3.17E-06	9.82E-07	1.43E-04	5.17E-09	6.10E-09	3.39E-08	2.04E-09	7.87E-09
PHDP_TTGCGT20NTA_KH_NTAATCNAATTAN_m1_c3_short	5.21E-08	3.07E-08	3.51E-05	2.58E-06	2.03E-08	5.94E-09	2.73E-09	3.39E-08	3.21E-09	3.47E-09	9.22E-01	NA	9.52E-01	9.53E-01	8.59E-01	9.42E-01	8.01E-01	7.14E-01	7.18E-01	4.49E-05	2.17E-06	7.32E-04	1.44E-05	8.06E-04	5.07E-04	2.15E-04	1.91E-06	3.96E-06	3.30E-07	4.28E-06	3.32E-07	2.13E-09	2.38E-07	1.99E-08	2.46E-03	1.33E-03	1.06E-03	1.31E-03	1.40E-03	1.28E-05	3.87E-05	1.16E-05	6.38E-06	1.46E-04	2.32E-06	3.90E-06	2.85E-05	2.54E-06	3.24E-06
CG11294_TTAAAG20NAAA_KH_TAATCNAATTA_m1_c3_short	1.93E-09	5.24E-10	4.99E-07	6.50E-08	2.64E-10	1.41E-11	3.77E-13	1.48E-10	1.27E-12	5.44E-12	9.59E-01	9.52E-01	NA	9.88E-01	8.68E-01	9.33E-01	8.00E-01	6.46E-01	6.52E-01	6.46E-06	5.33E-08	1.19E-04	1.42E-07	1.58E-04	8.27E-05	1.47E-05	5.09E-08	1.91E-07	3.25E-10	4.82E-08	5.25E-10	1.19E-11	1.68E-09	1.32E-11	2.01E-04	1.06E-04	1.54E-04	1.77E-04	1.34E-04	5.37E-06	1.77E-05	2.21E-06	7.49E-07	9.12E-05	8.46E-08	2.32E-07	4.39E-06	3.77E-08	1.41E-07
CG34367_TTACGC20NGCA_KH_TAATCNAATTA_m1_c3_short	3.97E-09	2.14E-09	1.56E-06	4.21E-08	2.57E-10	3.93E-11	1.06E-11	6.54E-10	1.28E-11	1.64E-11	9.82E-01	9.53E-01	9.88E-01	NA	8.64E-01	9.44E-01	7.92E-01	6.44E-01	6.48E-01	2.12E-06	2.87E-08	1.89E-04	3.97E-07	1.23E-04	6.00E-05	1.63E-05	1.49E-08	1.16E-07	5.41E-10	2.06E-07	1.46E-08	6.72E-11	9.24E-09	5.64E-10	2.80E-03	1.82E-03	1.45E-03	1.67E-03	1.84E-03	5.43E-06	5.40E-05	6.13E-06	3.46E-06	1.44E-04	3.32E-07	7.44E-07	7.41E-06	4.44E-07	9.73E-07
unc-4_TAGCCA40NTAT_KU_TAATTNAATTA_m1_c4_short	4.39E-11	9.32E-12	5.05E-08	1.22E-10	3.23E-13	9.68E-14	6.54E-17	6.83E-15	8.40E-17	1.92E-16	7.69E-01	8.59E-01	8.68E-01	8.64E-01	NA	9.62E-01	9.83E-01	9.25E-01	9.26E-01	1.19E-07	9.63E-11	5.90E-05	1.06E-11	6.62E-05	7.91E-06	4.22E-06	1.38E-12	6.03E-10	1.11E-13	3.72E-10	2.57E-12	4.95E-14	2.57E-12	6.17E-15	2.80E-06	1.39E-06	3.48E-05	3.28E-05	9.26E-06	2.99E-06	1.78E-05	1.68E-06	9.10E-07	4.44E-05	9.16E-09	4.44E-09	2.23E-08	3.59E-09	1.27E-08
CG34340_TTGGAG20NAGT_KH_TAATTNSATTA_m1_c3_short	2.29E-08	1.32E-08	6.83E-06	2.17E-06	1.18E-08	1.44E-09	1.25E-11	3.53E-09	1.13E-10	4.51E-10	8.80E-01	9.42E-01	9.33E-01	9.44E-01	9.62E-01	NA	9.24E-01	8.45E-01	8.49E-01	6.85E-05	1.24E-06	3.61E-04	3.40E-06	9.70E-04	7.92E-04	1.11E-04	1.07E-06	2.64E-06	4.55E-08	2.92E-07	3.20E-08	1.28E-10	1.15E-08	2.27E-10	1.63E-03	9.14E-04	7.52E-04	9.68E-04	1.05E-03	9.68E-06	2.05E-05	2.59E-06	7.31E-07	1.09E-04	4.38E-07	7.98E-07	1.40E-05	2.13E-07	7.06E-07
Optix_TCTGTA20NTGG_KG_TAATCNAATTA_m1_c4_short	4.59E-10	2.79E-10	5.72E-07	3.26E-09	2.83E-11	2.78E-12	5.15E-15	4.22E-13	8.75E-15	7.49E-14	6.79E-01	8.01E-01	8.00E-01	7.92E-01	9.83E-01	9.24E-01	NA	9.45E-01	9.47E-01	1.81E-06	1.13E-08	5.96E-05	2.00E-10	7.86E-05	5.55E-05	5.58E-06	6.37E-10	2.55E-08	2.37E-10	1.18E-08	1.03E-11	2.77E-11	6.74E-10	2.57E-13	6.32E-05	2.02E-05	4.21E-05	7.90E-05	4.96E-05	5.33E-06	6.56E-05	5.37E-06	3.52E-06	5.52E-05	1.34E-07	1.24E-07	2.16E-06	1.45E-07	4.23E-07
al_TTTCAA40NTGA_KY_TAAYNNNRTTA_m1_c4_short	8.69E-08	6.82E-08	3.68E-06	1.09E-06	1.90E-08	8.79E-09	2.37E-09	5.04E-08	2.29E-09	2.66E-09	5.22E-01	7.14E-01	6.46E-01	6.44E-01	9.25E-01	8.45E-01	9.45E-01	NA	9.99E-01	2.31E-05	1.69E-06	1.84E-04	5.55E-06	3.07E-04	2.11E-04	5.36E-05	2.07E-06	2.91E-06	3.95E-07	4.84E-07	1.21E-07	5.50E-09	7.49E-08	2.36E-08	6.85E-04	2.92E-04	2.32E-04	3.07E-04	3.17E-04	1.29E-05	4.37E-05	1.98E-05	1.25E-05	5.64E-05	4.49E-06	1.99E-06	1.72E-05	5.29E-06	5.65E-06
CG32532_TGGAGT40NTGG_KK_NTAAYNNNRTTAN_m1_c3_short	1.05E-07	8.01E-08	1.00E-05	1.64E-06	3.44E-08	1.72E-08	1.01E-08	7.27E-08	1.04E-08	1.06E-08	5.26E-01	7.18E-01	6.52E-01	6.48E-01	9.26E-01	8.49E-01	9.47E-01	9.99E-01	NA	3.51E-05	2.65E-06	2.40E-04	8.93E-06	4.51E-04	3.07E-04	8.42E-05	3.17E-06	4.50E-06	7.56E-07	1.28E-06	1.52E-07	6.04E-09	1.08E-07	3.08E-08	4.16E-04	1.74E-04	1.48E-04	2.09E-04	2.08E-04	1.62E-05	3.74E-05	1.79E-05	1.25E-05	5.35E-05	5.39E-06	2.45E-06	2.09E-05	6.62E-06	7.10E-06
Xbp1_TCCTGA40NCTC_KL_NMCACGTCAN_m1_c3_short	2.88E-02	3.26E-02	2.84E-02	3.07E-02	2.66E-02	2.43E-02	2.21E-02	2.29E-02	2.22E-02	2.24E-02	8.59E-08	4.49E-05	6.46E-06	2.12E-06	1.19E-07	6.85E-05	1.81E-06	2.31E-05	3.51E-05	NA	9.14E-01	8.69E-02	1.94E-01	2.77E-01	2.63E-01	2.76E-01	3.55E-01	3.03E-01	3.53E-06	1.00E-03	5.37E-07	3.66E-07	2.85E-06	1.83E-05	1.66E-04	6.42E-04	2.40E-03	1.18E-02	1.48E-02	1.70E-03	2.71E-05	1.03E-05	7.37E-06	5.13E-05	1.30E-02	1.69E-03	2.06E-02	1.33E-02	1.41E-02
CrebA_TCAACC20NCAA_KG_TGCCACGTCATCA_m2_c2_short	2.20E-03	3.07E-03	2.86E-03	4.44E-03	2.69E-03	1.41E-03	1.34E-03	1.40E-03	1.40E-03	1.45E-03	7.82E-11	2.17E-06	5.33E-08	2.87E-08	9.63E-11	1.24E-06	1.13E-08	1.69E-06	2.65E-06	9.14E-01	NA	1.34E-01	3.15E-01	3.97E-01	3.49E-01	4.39E-01	5.44E-01	4.91E-01	4.95E-10	6.80E-05	9.96E-09	7.66E-10	9.53E-09	6.33E-07	6.96E-05	1.66E-04	4.54E-04	1.96E-03	3.05E-03	1.09E-03	1.11E-07	1.66E-07	4.74E-09	6.71E-07	4.01E-03	3.01E-04	5.97E-03	3.54E-03	3.46E-03
Atf3_TTGTGC20NTA_KG_NRTGACGTCAYN_m1_c4_short	1.75E-05	3.60E-06	8.91E-04	8.71E-04	1.01E-05	3.51E-06	2.28E-06	1.75E-04	2.31E-06	3.24E-06	9.13E-05	7.32E-04	1.19E-04	1.89E-04	5.90E-05	3.61E-04	5.96E-05	1.84E-04	2.40E-04	8.69E-02	1.34E-01	NA	7.89E-01	2.55E-01	2.16E-01	5.10E-01	2.70E-01	3.11E-01	1.72E-07	7.07E-05	1.73E-06	1.32E-07	7.21E-07	1.05E-06	1.19E-01	2.80E-02	2.90E-02	3.19E-02	3.66E-02	7.76E-04	3.77E-06	1.85E-06	1.91E-06	3.58E-05	8.82E-05	4.26E-05	3.96E-04	9.20E-05	1.03E-04
crc_TCAGAG20NAGA_KD_NNGGATGACGTCATCCNN_m2_c4_short	3.03E-07	5.85E-09	3.80E-05	3.17E-07	4.10E-08	2.64E-10	4.44E-13	3.47E-08	6.91E-12	1.39E-10	1.03E-11	1.44E-05	1.42E-07	3.97E-07	1.06E-11	3.40E-06	2.00E-10	5.55E-06	8.93E-06	1.94E-01	3.15E-01	7.89E-01	NA	5.36E-01	4.55E-01	8.87E-01	6.38E-01	6.92E-01	1.61E-13	1.75E-05	3.19E-10	3.97E-11	3.09E-09	8.63E-11	2.48E-03	9.14E-04	6.82E-04	2.25E-03	3.63E-03	1.28E-03	1.63E-08	2.87E-09	1.81E-11	3.43E-07	1.99E-06	7.80E-07	2.41E-05	1.03E-06	6.17E-07
Atf-2_TTCTTC20NTTC_KH_NRATGACGTCATYN_m1_c3_short	6.65E-04	5.06E-04	1.52E-02	1.73E-02	9.93E-04	8.82E-04	8.61E-04	3.97E-03	8.63E-04	8.80E-04	7.02E-05	8.06E-04	1.58E-04	1.23E-04	6.62E-05	9.70E-04	7.86E-05	3.07E-04	4.51E-04	2.77E-01	3.97E-01	2.55E-01	5.36E-01	NA	8.71E-01	7.85E-01	7.80E-01	7.87E-01	1.34E-07	1.92E-04	4.52E-07	4.17E-08	4.47E-07	1.19E-06	1.06E-03	8.75E-04	2.14E-03	1.01E-02	1.43E-02	2.27E-03	2.06E-06	2.04E-06	2.44E-07	8.68E-06	1.86E-04	3.02E-05	6.72E-04	1.79E-04	3.04E-04
CG18619_TCGAAG20NGA_KH_RTGACGTCAT_m1_c3u_short	1.23E-04	7.68E-05	2.19E-03	2.58E-03	8.97E-05	6.94E-05	6.32E-05	5.34E-04	6.33E-05	6.60E-05	1.31E-05	5.07E-04	8.27E-05	6.00E-05	7.91E-06	7.92E-04	5.55E-05	2.11E-04	3.07E-04	2.63E-01	3.49E-01	2.16E-01	4.55E-01	8.71E-01	NA	6.89E-01	6.90E-01	6.99E-01	1.75E-08	3.15E-05	2.79E-08	4.24E-09	5.08E-08	8.64E-08	1.99E-03	4.89E-03	1.92E-02	9.22E-02	1.16E-01	2.78E-03	1.52E-05	1.39E-06	6.48E-07	5.53E-05	5.90E-05	1.49E-05	3.49E-04	6.19E-05	1.46E-04
Jra_TACATT20NTAC_KD_NATGACGTCATN_m2_c4_short	1.35E-05	4.86E-06	7.34E-04	8.66E-04	8.43E-06	2.81E-06	1.61E-06	1.72E-04	1.66E-06	2.58E-06	4.79E-06	2.15E-04	1.47E-05	1.63E-05	4.22E-06	1.11E-04	5.58E-06	5.36E-05	8.42E-05	2.76E-01	4.39E-01	5.10E-01	8.87E-01	7.85E-01	6.89E-01	NA	8.85E-01	9.22E-01	3.74E-09	2.98E-05	3.04E-07	6.95E-09	1.10E-07	1.48E-07	2.67E-03	8.49E-04	1.29E-03	4.93E-03	7.34E-03	1.83E-03	3.57E-07	5.84E-08	2.13E-08	1.70E-06	2.53E-05	4.11E-06	1.02E-04	2.10E-05	3.21E-05
Atf6_TTAGCC20NCGA_KH_NTGYCACGTCAYCAN_m1_c4_short	6.01E-05	1.07E-04	1.15E-04	2.88E-05	1.95E-05	1.82E-06	1.11E-06	1.86E-06	1.55E-06	2.10E-06	7.11E-13	1.91E-06	5.09E-08	1.49E-08	1.38E-12	1.07E-06	6.37E-10	2.07E-06	3.17E-06	3.55E-01	5.44E-01	2.70E-01	6.38E-01	7.80E-01	6.90E-01	8.85E-01	NA	9.93E-01	1.32E-14	2.35E-05	3.40E-11	5.35E-12	1.51E-09	1.03E-09	1.33E-04	3.02E-04	7.72E-04	3.25E-03	5.27E-03	2.00E-03	3.36E-08	4.09E-09	3.04E-10	5.45E-07	4.85E-04	3.06E-05	5.87E-04	3.74E-04	3.62E-04
CrebB-17A_TTAGCC20NTA_KG_RTGACGTCAY_m1_c2_short	2.43E-06	1.84E-07	6.59E-05	1.33E-05	2.44E-07	1.95E-08	6.09E-10	2.60E-06	1.30E-09	1.54E-08	7.67E-10	3.96E-06	1.91E-07	1.16E-07	6.03E-10	2.64E-06	2.55E-08	2.91E-06	4.50E-06	3.03E-01	4.91E-01	3.11E-01	6.92E-01	7.87E-01	6.99E-01	9.22E-01	9.93E-01	NA	2.04E-12	2.38E-05	3.49E-10	1.57E-11	3.82E-09	1.32E-10	4.25E-04	4.11E-04	1.03E-03	4.40E-03	6.73E-03	2.01E-03	2.24E-07	1.13E-08	6.26E-09	1.18E-06	4.51E-06	9.34E-07	3.07E-05	2.38E-06	3.77E-06
sage_TTTCAA40NTGA_KM_NAAACAGCTGTTTN_m1_c3_short	4.31E-06	3.44E-07	6.37E-04	8.35E-08	1.50E-07	6.68E-11	1.99E-10	1.66E-11	3.07E-09	1.59E-09	2.35E-14	3.30E-07	3.25E-10	5.41E-10	1.11E-13	4.55E-08	2.37E-10	3.95E-07	7.56E-07	3.53E-06	4.95E-10	1.72E-07	1.61E-13	1.34E-07	1.75E-08	3.74E-09	1.32E-14	2.04E-12	NA	3.70E-01	2.87E-01	2.88E-01	3.00E-01	2.65E-01	2.20E-08	1.56E-07	2.01E-06	1.12E-05	3.59E-06	9.09E-04	6.61E-05	1.35E-05	1.56E-06	4.65E-04	2.46E-04	1.04E-04	4.94E-03	5.93E-05	9.96E-04
Fer1_TGCAGT40NAAG_KK_NNCAGCTGNN_m1_c4_short	1.79E-02	2.16E-02	6.79E-02	2.06E-02	1.61E-02	1.58E-02	1.69E-02	1.67E-02	1.58E-02	1.57E-02	5.65E-10	4.28E-06	4.82E-08	2.06E-07	3.72E-10	2.92E-07	1.18E-08	4.84E-07	1.28E-06	1.00E-03	6.80E-05	7.07E-05	1.75E-05	1.92E-04	3.15E-05	2.98E-05	2.35E-05	2.38E-05	3.70E-01	NA	8.09E-01	8.02E-01	7.91E-01	7.93E-01	1.90E-07	2.65E-07	4.20E-07	4.31E-06	1.00E-06	8.64E-05	1.12E-05	1.07E-05	8.77E-06	1.74E-05	5.71E-03	7.92E-04	1.86E-02	4.30E-03	6.10E-03
crp_TACATT20NCG_KD_AWCAGCTGWA_m1_c3_short	4.29E-07	2.86E-07	1.16E-03	1.13E-06	5.91E-09	5.70E-11	1.21E-10	4.59E-10	2.91E-10	1.24E-10	4.90E-12	3.32E-07	5.25E-10	1.46E-08	2.57E-12	3.20E-08	1.03E-11	1.21E-07	1.52E-07	5.37E-07	9.96E-09	1.73E-06	3.19E-10	4.52E-07	2.79E-08	3.04E-07	3.40E-11	3.49E-10	2.87E-01	8.09E-01	NA	9.94E-01	8.50E-01	8.81E-01	1.92E-09	2.49E-09	3.37E-08	1.97E-07	4.89E-08	3.47E-06	4.40E-08	1.60E-08	3.83E-10	4.28E-07	1.32E-05	4.82E-06	2.90E-04	6.38E-06	4.24E-05
ac_TAAATG20NTAA_KG_NNAARCAGCTGYTTNN_m2_c4_short	2.56E-04	2.36E-04	4.29E-04	2.96E-06	1.76E-06	7.08E-07	6.33E-06	2.85E-07	3.34E-07	3.07E-07	2.60E-14	2.13E-09	1.19E-11	6.72E-11	4.95E-14	1.28E-10	2.77E-11	5.50E-09	6.04E-09	3.66E-07	7.66E-10	1.32E-07	3.97E-11	4.17E-08	4.24E-09	6.95E-09	5.35E-12	1.57E-11	2.88E-01	8.02E-01	9.94E-01	NA	8.94E-01	9.21E-01	1.65E-09	1.24E-09	8.80E-09	4.42E-07	3.39E-08	2.81E-06	1.38E-07	5.28E-08	1.76E-08	6.72E-07	3.21E-05	1.51E-05	5.21E-04	1.92E-05	8.84E-05
sc_TCAAAA20NAAA_KG_NNNRCAGCTGYNNN_m1_c4_short	6.97E-03	6.20E-03	6.20E-04	1.05E-05	1.51E-05	2.15E-06	9.58E-05	1.31E-08	1.83E-08	8.43E-09	3.17E-12	2.38E-07	1.68E-09	9.24E-09	2.57E-12	1.15E-08	6.74E-10	7.49E-08	1.08E-07	2.85E-06	9.53E-09	7.21E-07	3.09E-09	4.47E-07	5.08E-08	1.10E-07	1.51E-09	3.82E-09	3.00E-01	7.91E-01	8.50E-01	8.94E-01	NA	9.87E-01	1.23E-08	1.25E-08	8.11E-08	2.72E-06	2.57E-07	1.93E-05	6.14E-07	5.34E-07	9.63E-08	2.34E-06	8.51E-05	6.33E-05	2.09E-03	2.16E-05	3.39E-04
HLH4C_TCACAC20NACA_KD_NNACRCAGCTGYGTNN_m1_c4_short	6.81E-03	7.95E-03	2.03E-03	6.29E-04	4.50E-04	3.64E-04	7.48E-04	3.28E-04	3.27E-04	3.22E-04	4.71E-15	1.99E-08	1.32E-11	5.64E-10	6.17E-15	2.27E-10	2.57E-13	2.36E-08	3.08E-08	1.83E-05	6.33E-07	1.05E-06	8.63E-11	1.19E-06	8.64E-08	1.48E-07	1.03E-09	1.32E-10	2.65E-01	7.93E-01	8.81E-01	9.21E-01	9.87E-01	NA	1.18E-09	1.96E-09	2.44E-08	2.15E-06	1.40E-07	7.12E-06	1.48E-07	1.22E-07	1.54E-10	5.18E-07	4.77E-04	1.21E-04	2.81E-03	4.31E-04	7.06E-04
vri_TGTGCA40NCCG_KK_RTTACRYMAY_m1_c2_short	1.47E-06	5.92E-07	3.10E-06	2.18E-07	1.69E-07	7.46E-09	2.68E-09	1.15E-08	2.53E-09	2.61E-09	1.90E-05	2.46E-03	2.01E-04	2.80E-03	2.80E-06	1.63E-03	6.32E-05	6.85E-04	4.16E-04	1.66E-04	6.96E-05	1.19E-01	2.48E-03	1.06E-03	1.99E-03	2.67E-03	1.33E-04	4.25E-04	2.20E-08	1.90E-07	1.92E-09	1.65E-09	1.23E-08	1.18E-09	NA	8.53E-01	8.22E-01	8.06E-01	8.28E-01	1.08E-04	2.03E-05	5.59E-06	3.92E-06	7.74E-04	5.41E-05	5.01E-05	3.97E-04	4.42E-05	4.71E-05
gt_TTGTCT40NGCT_KK_NRTTACGTAAYN_m1_c4_short	1.73E-06	6.19E-07	1.02E-06	2.01E-07	2.55E-07	2.11E-08	8.92E-09	1.34E-08	8.65E-09	8.78E-09	1.26E-05	1.33E-03	1.06E-04	1.82E-03	1.39E-06	9.14E-04	2.02E-05	2.92E-04	1.74E-04	6.42E-04	1.66E-04	2.80E-02	9.14E-04	8.75E-04	4.89E-03	8.49E-04	3.02E-04	4.11E-04	1.56E-07	2.65E-07	2.49E-09	1.24E-09	1.25E-08	1.96E-09	8.53E-01	NA	7.84E-01	8.30E-01	8.25E-01	1.37E-04	2.43E-05	8.97E-06	3.78E-06	8.93E-04	2.15E-05	1.58E-05	1.49E-04	1.74E-05	2.23E-05
CG7786_TTCAAT20NAAC_KI_NRTTAYRTAAYN_m1_c3_short	4.00E-07	1.37E-07	1.60E-06	1.18E-06	5.83E-08	2.61E-08	1.71E-08	2.01E-07	1.62E-08	1.72E-08	1.37E-04	1.06E-03	1.54E-04	1.45E-03	3.48E-05	7.52E-04	4.21E-05	2.32E-04	1.48E-04	2.40E-03	4.54E-04	2.90E-02	6.82E-04	2.14E-03	1.92E-02	1.29E-03	7.72E-04	1.03E-03	2.01E-06	4.20E-07	3.37E-08	8.80E-09	8.11E-08	2.44E-08	8.22E-01	7.84E-01	NA	9.34E-01	9.64E-01	2.28E-04	2.60E-05	3.95E-06	6.47E-06	7.04E-04	1.07E-05	4.66E-06	4.19E-05	1.59E-05	1.60E-05
Pdp1_TCACCG20NCCA_KD_RTTACGTAAY_m1_c4_short	5.82E-06	3.09E-06	7.07E-05	7.92E-05	1.80E-06	9.63E-07	7.67E-07	1.58E-05	7.26E-07	8.10E-07	1.25E-04	1.31E-03	1.77E-04	1.67E-03	3.28E-05	9.68E-04	7.90E-05	3.07E-04	2.09E-04	1.18E-02	1.96E-03	3.19E-02	2.25E-03	1.01E-02	9.22E-02	4.93E-03	3.25E-03	4.40E-03	1.12E-05	4.31E-06	1.97E-07	4.42E-07	2.72E-06	2.15E-06	8.06E-01	8.30E-01	9.34E-01	NA	9.80E-01	9.78E-04	8.74E-05	5.74E-05	3.65E-05	1.42E-03	5.11E-05	2.00E-05	1.89E-04	7.72E-05	9.20E-05
CR4575_TCTGCA40NATA_KK_NRTTACGTAAYN_m1_c2_short	3.06E-06	5.70E-07	1.90E-05	2.01E-05	4.38E-07	1.19E-07	5.34E-08	3.62E-06	5.17E-08	7.14E-08	4.15E-05	1.40E-03	1.34E-04	1.84E-03	9.26E-06	1.05E-03	4.96E-05	3.17E-04	2.08E-04	1.48E-02	3.05E-03	3.66E-02	3.63E-03	1.43E-02	1.16E-01	7.34E-03	5.27E-03	6.73E-03	3.59E-06	1.00E-06	4.89E-08	3.39E-08	2.57E-07	1.40E-07	8.28E-01	8.25E-01	9.64E-01	9.80E-01	NA	7.62E-04	3.49E-05	9.97E-06	7.31E-06	7.68E-04	1.57E-05	7.48E-06	8.57E-05	2.66E-05	3.98E-05
croc_TGACCT20NGA_KD_NRCGTMAACAN_m1_c4_short	1.01E-05	9.55E-06	3.29E-05	9.87E-06	5.78E-06	2.91E-06	2.26E-06	2.34E-06	2.24E-06	2.36E-06	3.81E-06	1.28E-05	5.37E-06	5.43E-06	2.99E-06	9.68E-06	5.33E-06	1.29E-05	1.62E-05	1.70E-03	1.09E-03	7.76E-04	1.28E-03	2.27E-03	2.78E-03	1.83E-03	2.00E-03	2.01E-03	9.09E-04	8.64E-05	3.47E-06	2.81E-06	1.93E-05	7.12E-06	1.08E-04	1.37E-04	2.28E-04	9.78E-04	7.62E-04	NA	5.58E-01	5.97E-01	6.18E-01	6.14E-01	2.00E-03	1.01E-04	5.29E-03	9.93E-04	1.25E-03
slp1_TATCAT20NACG_KG_WANRTAAACANN_m1_c3_short	7.53E-08	2.22E-08	2.63E-06	7.72E-08	2.03E-08	4.01E-09	4.09E-09	3.59E-09	5.14E-09	4.49E-09	2.37E-05	3.87E-05	1.77E-05	5.40E-05	1.78E-05	2.05E-05	6.56E-05	4.37E-05	3.74E-05	2.71E-05	1.11E-07	3.77E-06	1.63E-08	2.06E-06	1.52E-05	3.57E-07	3.36E-08	2.24E-07	6.61E-05	1.12E-05	4.40E-08	1.38E-07	6.14E-07	1.48E-07	2.03E-05	2.43E-05	2.60E-05	8.74E-05	3.49E-05	5.58E-01	NA	9.64E-01	9.07E-01	9.58E-01	3.12E-05	2.02E-06	2.67E-04	1.60E-05	2.21E-05
CHES-1-like_TTAATC20NTAA_KG_NTRTAAACAAW_m1_c3_short	3.27E-08	5.99E-09	1.58E-06	1.59E-08	2.04E-09	1.09E-10	8.92E-11	4.79E-11	3.82E-10	1.65E-10	3.17E-06	1.16E-05	2.21E-06	6.13E-06	1.68E-06	2.59E-06	5.37E-06	1.98E-05	1.79E-05	1.03E-05	1.66E-07	1.85E-06	2.87E-09	2.04E-06	1.39E-06	5.84E-08	4.09E-09	1.13E-08	1.35E-05	1.07E-05	1.60E-08	5.28E-08	5.34E-07	1.22E-07	5.59E-06	8.97E-06	3.95E-06	5.74E-05	9.97E-06	5.97E-01	9.64E-01	NA	9.16E-01	9.46E-01	1.09E-05	4.34E-06	2.64E-04	4.70E-06	2.45E-05
bin_TTGTAT20NATT_KG_NTAATGTAAACAAA_m1_c2_short	8.09E-09	4.81E-10	1.56E-06	3.14E-09	2.77E-10	2.68E-13	7.73E-14	4.00E-13	9.83E-13	3.01E-13	9.82E-07	6.38E-06	7.49E-07	3.46E-06	9.10E-07	7.31E-07	3.52E-06	1.25E-05	1.25E-05	7.37E-06	4.74E-09	1.91E-06	1.81E-11	2.44E-07	6.48E-07	2.13E-08	3.04E-10	6.26E-09	1.56E-06	8.77E-06	3.83E-10	1.76E-08	9.63E-08	1.54E-10	3.92E-06	3.78E-06	6.47E-06	3.65E-05	7.31E-06	6.18E-01	9.07E-01	9.16E-01	NA	9.69E-01	6.61E-06	1.24E-06	1.96E-04	1.50E-06	1.16E-05
fd59A_TCAGTC20NTGA_KG_NWANGTAAACAWW_m1_c2_short	2.42E-07	9.39E-08	3.89E-06	1.57E-07	6.25E-08	8.99E-09	6.69E-09	5.97E-09	1.16E-08	9.90E-09	1.43E-04	1.46E-04	9.12E-05	1.44E-04	4.44E-05	1.09E-04	5.52E-05	5.64E-05	5.35E-05	5.13E-05	6.71E-07	3.58E-05	3.43E-07	8.68E-06	5.53E-05	1.70E-06	5.45E-07	1.18E-06	4.65E-04	1.74E-05	4.28E-07	6.72E-07	2.34E-06	5.18E-07	7.74E-04	8.93E-04	7.04E-04	1.42E-03	7.68E-04	6.14E-01	9.58E-01	9.46E-01	9.69E-01	NA	7.86E-05	9.42E-06	4.47E-04	4.63E-05	6.31E-05
mid_TTCCAA20NTA_KH_NAGGTGTNAN_m1_c3_short	1.05E-03	1.26E-03	1.69E-03	5.55E-04	3.86E-04	2.93E-04	2.93E-04	2.67E-04	2.40E-04	2.45E-04	5.17E-09	2.32E-06	8.46E-08	3.32E-07	9.16E-09	4.38E-07	1.34E-07	4.49E-06	5.39E-06	1.30E-02	4.01E-03	8.82E-05	1.99E-06	1.86E-04	5.90E-05	2.53E-05	4.85E-04	4.51E-06	2.46E-04	5.71E-03	1.32E-05	3.21E-05	8.51E-05	4.77E-04	5.41E-05	2.15E-05	1.07E-05	5.11E-05	1.57E-05	2.00E-03	3.12E-05	1.09E-05	6.61E-06	7.86E-05	NA	2.83E-01	7.18E-01	7.01E-01	7.30E-01
byn_TTTCTG40NTAG_KK_AGGTGYGAANN_m1_c3_short	4.92E-04	6.55E-04	5.20E-04	2.60E-04	2.24E-04	2.16E-04	2.04E-04	1.91E-04	1.84E-04	1.83E-04	6.10E-09	3.90E-06	2.32E-07	7.44E-07	4.44E-09	7.98E-07	1.24E-07	1.99E-06	2.45E-06	1.69E-03	3.01E-04	4.26E-05	7.80E-07	3.02E-05	1.49E-05	4.11E-06	3.06E-05	9.34E-07	1.04E-04	7.92E-04	4.82E-06	1.51E-05	6.33E-05	1.21E-04	5.01E-05	1.58E-05	4.66E-06	2.00E-05	7.48E-06	1.01E-04	2.02E-06	4.34E-06	1.24E-06	9.42E-06	2.83E-01	NA	7.52E-01	8.11E-01	7.75E-01
org-1_TTGACC20NTA_KH_NGGTGTNAN_m1_c3_short	6.89E-03	8.48E-03	1.03E-02	4.60E-03	3.56E-03	3.22E-03	3.41E-03	3.17E-03	3.00E-03	2.97E-03	3.39E-08	2.85E-05	4.39E-06	7.41E-06	2.23E-08	1.40E-05	2.16E-06	1.72E-05	2.09E-05	2.06E-02	5.97E-03	3.96E-04	2.41E-05	6.72E-04	3.49E-04	1.02E-04	5.87E-04	3.07E-05	4.94E-03	1.86E-02	2.90E-04	5.21E-04	2.09E-03	2.81E-03	3.97E-04	1.49E-04	4.19E-05	1.89E-04	8.57E-05	5.29E-03	2.67E-04	2.64E-04	1.96E-04	4.47E-04	7.18E-01	7.52E-01	NA	9.47E-01	9.46E-01
Doc3_TAGTCA40NTCT_KL_NAGGTGTGAN_m1_c3_short	1.80E-03	2.02E-03	2.09E-03	9.24E-04	8.20E-04	6.67E-04	6.44E-04	6.03E-04	5.76E-04	5.83E-04	2.04E-09	2.54E-06	3.77E-08	4.44E-07	3.59E-09	2.13E-07	1.45E-07	5.29E-06	6.62E-06	1.33E-02	3.54E-03	9.20E-05	1.03E-06	1.79E-04	6.19E-05	2.10E-05	3.74E-04	2.38E-06	5.93E-05	4.30E-03	6.38E-06	1.92E-05	2.16E-05	4.31E-04	4.42E-05	1.74E-05	1.59E-05	7.72E-05	2.66E-05	9.93E-04	1.60E-05	4.70E-06	1.50E-06	4.63E-05	7.01E-01	8.11E-01	9.47E-01	NA	9.95E-01
Doc2_TCCGGT40NTCT_KL_NAGGTGTGAN_m1_c3_short	2.03E-03	2.29E-03	2.58E-03	1.13E-03	1.04E-03	8.25E-04	8.13E-04	7.62E-04	7.30E-04	7.38E-04	7.87E-09	3.24E-06	1.41E-07	9.73E-07	1.27E-08	7.06E-07	4.23E-07	5.65E-06	7.10E-06	1.41E-02	3.46E-03	1.03E-04	6.17E-07	3.04E-04	1.46E-04	3.21E-05	3.62E-04	3.77E-06	9.96E-04	6.10E-03	4.24E-05	8.84E-05	3.39E-04	7.06E-04	4.71E-05	2.23E-05	1.60E-05	9.20E-05	3.98E-05	1.25E-03	2.21E-05	2.45E-05	1.16E-05	6.31E-05	7.30E-01	7.75E-01	9.46E-01	9.95E-01	NA
Ets96B_TGTCAG40NGAC_KK_NCCGKAARTN_m1_c4_short	1.08E-06	2.81E-06	6.28E-08	3.28E-08	2.22E-08	3.13E-09	7.10E-09	2.57E-10	9.69E-11	7.91E-11	1.95E-09	1.72E-06	1.19E-08	1.91E-07	3.29E-09	1.46E-07	2.14E-07	4.11E-06	5.22E-06	6.13E-04	8.20E-06	1.47E-04	9.70E-08	1.46E-04	1.44E-03	3.11E-05	1.08E-06	2.10E-05	3.12E-10	3.32E-07	4.13E-09	9.89E-11	6.47E-07	1.79E-09	2.94E-05	1.71E-04	2.88E-04	2.74E-03	1.88E-03	7.21E-05	1.66E-06	1.36E-06	5.29E-07	8.13E-06	2.35E-05	1.36E-06	3.47E-05	1.38E-05	1.57E-05
Ets65A_TTTAAG40NAGC_KL_NACCGGAAGTN_m1_c4_short	1.41E-06	2.50E-07	1.43E-07	1.59E-08	3.09E-08	1.46E-09	2.31E-09	8.77E-11	3.37E-11	3.72E-11	3.53E-10	5.91E-07	4.58E-09	7.63E-08	2.57E-10	5.02E-08	3.47E-08	1.03E-06	1.37E-06	2.23E-05	1.07E-07	5.51E-07	1.42E-08	5.11E-06	1.65E-05	2.68E-07	2.00E-08	7.29E-08	4.35E-09	4.58E-06	3.30E-08	5.94E-10	3.13E-07	4.11E-09	1.84E-07	1.32E-06	2.08E-06	3.45E-05	1.19E-05	9.65E-06	4.12E-07	2.94E-08	2.76E-09	5.70E-07	4.45E-06	1.87E-07	1.04E-05	3.51E-06	4.32E-06
aop_TCCGGC20NGGC_KH_NNACCGGAAGTR_m1_c3_short	2.66E-06	7.70E-06	4.86E-07	1.25E-07	1.21E-08	2.14E-10	5.70E-10	6.14E-11	1.40E-11	7.27E-11	1.88E-10	8.58E-07	8.23E-09	2.59E-08	2.86E-10	1.10E-07	2.88E-08	1.35E-06	1.41E-06	7.66E-05	1.94E-06	3.88E-07	1.06E-09	2.26E-06	8.57E-06	3.99E-07	1.75E-08	2.16E-08	1.72E-10	5.49E-06	5.67E-09	1.01E-10	1.25E-06	7.71E-10	5.73E-08	8.80E-07	1.79E-06	2.61E-05	7.23E-06	1.16E-06	2.49E-08	4.95E-09	2.00E-10	2.46E-07	7.20E-05	3.30E-06	7.46E-05	4.23E-05	4.03E-05
Ets21C_TCGAAC40NGAT_KK_NRCCGGAAGTN_m1_c4_short	2.53E-06	1.67E-06	4.37E-07	8.46E-08	3.43E-08	7.43E-09	6.30E-10	3.94E-09	3.71E-11	1.33E-10	3.24E-09	5.12E-07	9.95E-09	6.33E-08	1.94E-09	7.51E-08	2.01E-08	5.76E-07	7.82E-07	2.51E-05	6.65E-07	3.77E-07	1.16E-07	3.22E-06	6.31E-06	3.61E-07	4.55E-08	5.34E-08	1.06E-08	5.25E-06	1.03E-07	3.75E-09	7.23E-07	2.50E-08	1.05E-07	7.52E-07	1.02E-06	1.71E-05	5.62E-06	4.99E-06	2.19E-07	2.83E-08	6.57E-09	4.53E-07	1.97E-05	1.04E-06	3.39E-05	1.32E-05	1.34E-05
Eip74EF_TACCTA20NTCC_KG_AACCCGGAAGTR_m1_c3_short	8.28E-07	1.13E-06	5.87E-09	4.40E-08	1.13E-08	9.74E-12	3.29E-12	1.08E-13	8.26E-11	4.88E-10	4.78E-12	2.85E-07	2.50E-09	3.07E-08	1.15E-11	1.83E-08	3.38E-09	1.67E-07	3.28E-07	2.24E-05	2.95E-07	4.45E-08	4.54E-11	2.22E-06	1.04E-05	1.68E-07	2.09E-10	2.99E-09	1.68E-11	2.32E-07	1.64E-10	1.60E-11	4.19E-07	7.12E-11	2.44E-09	1.66E-07	1.10E-06	1.40E-05	2.07E-06	8.32E-07	4.81E-09	2.31E-09	1.12E-10	3.65E-07	1.21E-05	5.78E-07	1.37E-05	6.87E-06	6.30E-06
pnt_TACTAA40NATT_KY_NCCGGAAGTN_m1_c2_short	5.84E-06	1.58E-05	8.01E-07	2.51E-07	4.84E-08	3.64E-09	1.96E-08	4.46E-11	2.83E-10	2.43E-10	7.41E-11	1.05E-06	6.35E-09	4.23E-08	1.33E-10	8.18E-08	1.77E-08	1.18E-06	1.33E-06	1.35E-04	3.50E-06	7.08E-07	2.22E-09	3.62E-06	1.47E-05	1.57E-06	8.36E-09	6.05E-08	8.58E-10	7.29E-06	3.97E-08	1.73E-09	5.59E-06	1.51E-08	7.49E-08	9.74E-07	1.74E-06	2.32E-05	8.00E-06	6.20E-06	1.85E-07	6.96E-08	1.72E-08	1.30E-06	1.41E-04	6.62E-06	1.58E-04	8.34E-05	8.13E-05
oc_TATATT40NTGC_KK_NTAATCCN_m1_c2_short	2.11E-10	1.08E-10	9.31E-08	6.52E-10	3.84E-11	2.98E-13	8.62E-18	1.84E-15	8.46E-16	5.84E-16	2.17E-08	1.72E-04	3.16E-06	3.04E-05	1.58E-07	2.03E-05	1.06E-05	5.47E-04	4.62E-04	1.57E-06	1.53E-08	1.19E-05	3.11E-11	7.98E-06	1.10E-05	1.13E-06	2.45E-11	8.05E-10	2.83E-13	1.15E-07	1.44E-10	1.46E-12	2.46E-10	4.49E-12	1.98E-06	1.05E-06	6.07E-05	1.62E-04	7.93E-05	8.55E-07	1.32E-07	5.92E-08	6.05E-09	4.38E-07	5.57E-09	1.31E-08	5.53E-07	1.99E-08	1.09E-07
bcd_TTGCCG20NTA_KD_NNNTAATCCNN_m1_c2_short	2.07E-08	1.10E-08	3.90E-06	7.43E-07	4.68E-09	9.31E-10	3.50E-10	1.72E-09	4.88E-10	4.42E-10	2.35E-06	2.28E-04	7.84E-06	4.11E-05	2.25E-06	3.09E-05	2.37E-05	6.30E-04	5.48E-04	8.49E-06	4.51E-06	2.08E-05	7.80E-08	2.23E-04	1.33E-04	1.70E-05	8.70E-08	1.66E-07	1.19E-07	2.21E-06	1.15E-06	1.50E-08	2.13E-07	1.12E-08	1.54E-05	7.31E-06	7.78E-05	2.23E-04	1.30E-04	2.51E-05	2.02E-05	2.66E-05	1.51E-05	1.13E-05	1.42E-06	4.48E-06	1.64E-05	2.60E-06	3.42E-06
Gsc_TCCGGC20NGGC_KG_TAATCCN_m1_c2_short	9.57E-09	6.18E-09	1.19E-06	1.78E-07	1.51E-09	2.25E-10	2.43E-13	1.73E-10	1.81E-11	1.25E-11	2.71E-05	3.26E-04	4.04E-05	9.68E-05	2.78E-05	7.58E-05	8.55E-05	7.45E-04	6.62E-04	1.71E-05	2.45E-06	3.61E-05	3.65E-08	1.82E-04	5.28E-04	1.46E-05	4.75E-08	2.99E-07	5.71E-09	5.37E-07	1.13E-07	1.20E-09	1.49E-08	1.29E-09	9.48E-06	9.55E-06	1.35E-04	4.53E-04	3.61E-04	1.36E-05	6.61E-06	5.36E-06	2.44E-06	8.68E-06	9.93E-07	1.20E-06	1.35E-05	1.21E-06	3.53E-06
Ptx1_TGGAAT20NGA_KD_NTAATCCN_m1_c3_short	7.08E-07	3.26E-07	5.05E-05	1.51E-05	1.15E-07	2.95E-08	7.62E-10	9.98E-07	3.84E-09	7.26E-09	5.42E-04	1.16E-03	5.54E-04	7.19E-04	4.37E-04	7.29E-04	6.15E-04	1.25E-03	1.19E-03	1.08E-04	2.80E-05	1.22E-04	1.33E-05	1.47E-03	2.08E-03	1.18E-04	2.21E-06	6.54E-06	1.76E-06	1.90E-05	9.46E-06	1.88E-07	2.62E-06	6.35E-07	4.75E-05	4.74E-05	2.33E-04	8.51E-04	7.39E-04	1.36E-04	1.73E-04	1.95E-04	1.10E-04	9.03E-05	4.57E-05	8.76E-05	2.42E-04	8.79E-05	9.26E-05
NK7.1_TCCGGT40NTCT_KK_NTTAAACGGTN_m1_c3_short	6.90E-07	2.19E-07	1.81E-06	1.73E-07	1.64E-07	8.47E-09	1.30E-09	1.12E-08	1.80E-09	7.00E-09	4.06E-05	2.24E-04	5.87E-05	1.21E-04	7.70E-05	1.37E-04	1.44E-04	2.20E-04	2.22E-04	2.17E-04	8.53E-07	2.54E-05	2.09E-07	5.14E-06	1.08E-05	1.04E-06	3.38E-07	4.04E-07	4.52E-06	2.05E-06	1.15E-07	7.02E-09	2.74E-07	1.44E-08	8.70E-05	5.10E-05	6.71E-05	1.76E-04	7.62E-05	9.93E-04	3.92E-04	4.04E-04	4.09E-04	2.08E-03	3.23E-05	2.84E-05	1.83E-04	2.87E-05	5.63E-05
B-H2_TGGTAG20NGA_KA_NNTAAACGNN_m1_c5_short	1.71E-06	9.96E-07	1.39E-06	4.16E-07	1.36E-07	7.83E-08	1.15E-08	3.98E-08	9.31E-09	1.04E-08	3.01E-04	5.98E-04	3.22E-04	3.91E-04	3.57E-04	4.92E-04	5.13E-04	5.96E-04	6.07E-04	2.16E-04	4.30E-06	1.41E-04	1.05E-06	8.46E-05	4.36E-04	1.61E-05	1.79E-06	6.40E-06	3.74E-05	2.43E-06	4.83E-07	6.97E-08	8.47E-07	4.78E-08	4.33E-04	3.18E-04	4.16E-04	8.72E-04	6.30E-04	9.38E-03	6.98E-03	7.26E-03	7.67E-03	1.31E-02	7.47E-05	3.36E-05	3.06E-04	8.37E-05	9.62E-05
CG11085_TCCAAG40NAAC_KY_NTAAACGN_m1_c3_short	1.16E-07	5.56E-08	1.07E-07	2.29E-07	3.04E-07	5.06E-09	2.97E-09	3.35E-09	2.93E-09	1.93E-08	5.11E-07	7.65E-05	2.19E-06	1.56E-05	2.23E-06	1.64E-05	3.63E-05	1.33E-04	1.10E-04	2.33E-04	2.39E-07	6.07E-06	1.15E-08	1.17E-05	1.68E-05	3.27E-07	1.93E-08	4.01E-08	1.90E-08	1.98E-07	1.75E-08	5.68E-10	9.97E-10	3.33E-11	8.72E-07	5.54E-07	1.54E-05	8.25E-05	1.77E-05	1.32E-03	1.37E-06	3.13E-05	4.11E-06	1.61E-03	8.38E-06	1.28E-06	6.64E-05	1.34E-05	3.16E-05
B-H1_TTAGAG40NCGG_KK_NNTAAACGNN_m1_c2_short	2.00E-06	1.80E-06	8.10E-06	3.13E-06	8.75E-07	4.00E-07	2.60E-07	7.27E-07	2.54E-07	2.78E-07	2.15E-04	4.09E-04	2.12E-04	2.72E-04	2.13E-04	3.08E-04	3.16E-04	4.31E-04	4.14E-04	3.50E-04	9.71E-06	8.35E-05	6.93E-06	1.93E-04	4.66E-04	2.57E-05	6.78E-06	1.07E-05	1.47E-06	1.42E-05	1.39E-06	2.46E-07	4.25E-07	4.90E-07	1.96E-04	1.46E-04	2.13E-04	5.43E-04	3.84E-04	5.68E-03	2.34E-03	2.63E-03	2.66E-03	6.02E-03	6.66E-05	1.29E-05	2.97E-04	7.21E-05	1.15E-04
scrt_TGTATG40NCGG_KK_NNGCAACAGGTGN_m1_c2_short	1.51E-03	3.96E-04	1.22E-02	3.80E-03	5.30E-04	1.15E-05	3.15E-05	5.90E-06	3.55E-04	1.28E-04	7.55E-14	8.26E-07	1.67E-09	4.30E-10	1.23E-12	1.56E-07	1.05E-10	2.78E-07	7.58E-07	5.03E-04	2.20E-06	4.16E-07	1.09E-12	2.17E-07	9.04E-08	8.42E-09	6.30E-08	8.92E-11	5.35E-05	1.49E-02	9.38E-06	2.09E-05	5.17E-05	7.22E-04	3.26E-08	5.35E-07	8.50E-07	1.27E-05	3.61E-06	8.84E-04	2.33E-06	2.77E-06	7.30E-09	3.04E-05	5.89E-04	1.61E-04	3.53E-03	6.46E-04	8.15E-04
CG17181_TGGCAA20NGA_KH_NAACAGGTGGTN_m1_c2_short	2.41E-03	9.23E-04	2.18E-02	5.36E-03	7.78E-04	5.87E-05	1.03E-04	5.58E-05	5.28E-04	2.17E-04	6.60E-13	1.13E-07	8.41E-10	6.29E-10	9.56E-13	2.72E-08	9.81E-10	8.87E-08	1.62E-07	6.60E-04	5.57E-06	7.04E-07	1.33E-10	7.35E-07	6.32E-08	3.44E-08	1.22E-07	3.18E-10	7.63E-05	6.62E-02	8.56E-05	2.68E-04	3.99E-04	7.35E-03	1.74E-08	3.03E-08	2.42E-07	1.77E-06	4.08E-07	1.20E-04	1.93E-06	9.46E-07	5.81E-07	1.11E-05	4.76E-03	7.83E-04	1.68E-02	4.01E-03	5.06E-03
CG17802_TGGATG20NGA_KH_NNAACAGGTGGTNN_m1_c4_short	2.11E-03	6.99E-04	2.07E-02	4.76E-03	6.59E-04	1.72E-05	4.32E-05	1.07E-05	4.39E-04	1.61E-04	9.30E-15	1.46E-07	1.33E-10	9.12E-11	1.19E-14	2.74E-08	4.08E-11	8.64E-08	1.95E-07	5.23E-04	1.08E-06	6.75E-07	3.62E-13	3.09E-07	2.63E-08	2.14E-08	1.13E-08	1.79E-11	1.08E-05	7.35E-02	9.46E-05	3.26E-04	1.69E-03	8.88E-03	6.55E-09	2.60E-08	3.04E-07	2.24E-06	5.13E-07	1.52E-04	1.47E-06	4.70E-07	1.08E-07	1.41E-05	4.42E-03	8.29E-04	1.74E-02	4.16E-03	5.30E-03
da_TCGGGC40NAAT_KY_ACACSTGCA_m1_c2_short	3.13E-01	4.83E-01	1.54E-01	1.93E-01	1.77E-01	1.68E-01	2.05E-01	1.64E-01	1.65E-01	1.64E-01	1.71E-14	2.84E-08	3.60E-11	6.47E-10	2.44E-14	9.46E-10	5.16E-12	2.71E-08	4.32E-08	4.19E-03	2.33E-04	3.55E-06	1.44E-10	1.65E-04	1.08E-05	4.69E-07	2.26E-07	8.33E-10	4.38E-02	1.98E-01	1.53E-02	2.04E-02	5.56E-02	6.15E-02	6.30E-09	1.10E-08	5.87E-08	1.68E-06	1.52E-07	3.79E-05	8.93E-07	7.60E-07	3.01E-09	3.12E-06	8.32E-03	1.74E-03	3.66E-02	8.36E-03	1.09E-02
sna_TGGCCT40NTAT_KY_NNRACAGGTGCA_m1_c3_short	3.21E-03	1.39E-03	3.95E-02	6.12E-03	8.30E-04	2.34E-05	6.07E-05	1.46E-05	5.47E-04	2.01E-04	7.71E-17	4.65E-09	1.60E-12	1.76E-11	1.50E-16	1.01E-10	1.93E-13	5.21E-09	1.61E-08	5.02E-04	7.95E-07	1.37E-06	1.67E-13	5.96E-07	4.10E-08	5.45E-08	6.25E-10	3.07E-11	7.97E-05	2.08E-01	3.08E-04	1.07E-03	6.11E-04	2.68E-02	4.84E-09	9.01E-09	6.77E-08	4.44E-07	1.37E-07	4.58E-05	5.64E-07	1.25E-07	1.36E-10	2.13E-06	1.38E-02	2.52E-03	5.14E-02	1.33E-02	1.69E-02
wor_TACTGC20NGTC_KH_RCGACAGGTGYAN_m1_c4_short	1.02E-03	7.72E-04	2.34E-02	5.99E-04	5.16E-05	8.19E-07	2.42E-06	5.86E-07	2.55E-05	9.22E-06	2.05E-15	6.31E-09	2.81E-12	1.98E-11	9.51E-16	4.07E-10	1.70E-12	9.53E-09	2.51E-08	1.51E-04	1.49E-07	1.20E-06	6.77E-11	5.73E-07	2.83E-08	5.18E-08	3.74E-10	4.94E-10	1.03E-03	1.98E-01	3.39E-04	1.21E-03	1.23E-03	2.73E-02	4.19E-09	1.02E-08	6.70E-08	5.73E-07	1.39E-07	2.45E-05	1.13E-07	2.09E-08	5.12E-11	1.43E-06	1.69E-02	2.48E-03	5.02E-02	1.45E-02	1.82E-02
GATAe_TCCGCA20NCGC_KA_NNGATAAS_m1_c5_short	8.28E-09	1.47E-09	3.46E-06	1.30E-07	9.38E-11	2.02E-11	1.88E-14	1.20E-13	7.45E-15	2.12E-14	6.09E-08	1.22E-05	2.84E-07	7.23E-06	5.07E-08	2.40E-06	9.46E-06	4.89E-05	5.48E-05	5.64E-06	8.81E-08	7.22E-06	9.81E-10	1.11E-04	2.65E-05	4.70E-06	1.09E-09	2.27E-09	3.16E-11	1.63E-06	2.83E-10	9.91E-12	4.35E-09	8.26E-13	1.82E-08	3.52E-09	5.72E-06	2.53E-05	7.33E-07	4.22E-06	1.15E-05	1.04E-07	3.10E-09	6.70E-05	5.26E-06	3.56E-06	2.00E-04	6.17E-06	2.88E-05
srp_TATGCC20NCGG_KG_NNGATAANN_m1_c4_short	3.09E-07	1.64E-07	1.02E-04	3.11E-05	7.78E-08	7.19E-09	4.45E-12	3.11E-08	1.96E-09	3.81E-09	2.36E-06	2.50E-04	3.06E-05	5.20E-05	2.09E-07	5.97E-05	3.88E-05	9.63E-05	1.07E-04	1.09E-04	9.27E-05	1.03E-04	1.59E-06	4.62E-03	2.09E-03	3.25E-04	2.25E-06	3.13E-06	4.72E-09	2.10E-05	1.38E-05	2.64E-08	2.14E-06	4.22E-07	1.88E-05	1.71E-05	2.56E-05	9.37E-05	8.09E-05	3.03E-05	3.13E-05	1.29E-06	6.86E-08	3.42E-04	1.44E-04	1.71E-04	1.14E-03	1.35E-04	1.46E-04
grn_TATCTG20NTCG_KA_WGATAASN_m1_c5_short	1.12E-08	2.17E-10	6.75E-06	1.20E-07	6.14E-11	2.99E-12	2.19E-15	1.43E-13	1.21E-15	6.26E-15	5.09E-09	7.59E-06	7.13E-08	2.13E-06	4.80E-09	1.14E-06	1.55E-06	2.71E-05	2.96E-05	2.36E-06	5.54E-08	3.10E-06	6.95E-10	4.60E-05	1.12E-05	1.97E-06	7.79E-10	1.55E-09	1.37E-11	3.23E-06	3.82E-10	5.07E-12	3.79E-09	1.38E-12	1.22E-08	1.99E-09	4.75E-06	2.02E-05	5.34E-07	2.51E-06	9.83E-06	3.99E-08	1.75E-09	3.60E-05	5.66E-06	4.91E-06	2.50E-04	2.30E-06	1.61E-05
pnr_TATAAG20NAAG_KG_NNGATAASN_m1_c2_short	4.45E-08	1.53E-08	1.18E-05	1.81E-06	3.44E-09	4.03E-10	6.64E-13	7.30E-10	5.15E-11	8.95E-11	3.45E-07	2.35E-05	1.42E-06	1.27E-05	1.28E-07	5.09E-06	1.55E-05	4.76E-05	5.15E-05	1.36E-05	6.19E-06	1.04E-05	9.83E-08	3.60E-04	1.73E-04	2.31E-05	1.17E-07	2.09E-07	9.90E-10	3.84E-06	3.39E-07	6.25E-10	2.62E-08	2.12E-09	1.97E-06	1.26E-06	1.04E-05	3.83E-05	6.29E-06	8.32E-06	2.19E-05	1.01E-06	2.72E-07	1.78E-04	2.85E-05	1.88E-05	3.63E-04	2.93E-05	3.98E-05
Bteb2_TCGGTG40NCAA_KY_AAGGGGGCGTGTM_m2_c4_short	4.27E-06	7.12E-06	9.47E-08	1.07E-09	3.29E-07	5.48E-09	6.69E-10	2.81E-12	1.51E-12	2.81E-10	3.59E-14	6.50E-09	5.76E-12	7.07E-11	1.03E-13	1.81E-10	1.67E-10	4.75E-08	5.91E-08	5.27E-04	2.19E-07	1.74E-07	3.55E-11	1.13E-06	2.75E-06	6.00E-07	6.15E-09	2.65E-09	6.85E-12	8.66E-08	3.70E-12	1.18E-12	1.65E-09	2.28E-09	4.66E-09	3.71E-08	6.21E-08	2.39E-06	6.00E-07	1.03E-06	2.13E-09	7.45E-10	1.22E-11	2.58E-08	1.46E-04	2.55E-05	2.20E-03	1.61E-03	2.89E-03
btd_TGACCC40NGAA_KAA_NMCGCCCMCCN_m1_c2_short	2.27E-04	1.35E-04	9.33E-06	3.20E-06	3.08E-05	5.68E-06	2.66E-06	3.82E-07	2.92E-07	2.86E-07	6.00E-09	1.34E-06	9.18E-08	7.66E-08	4.03E-09	5.87E-07	9.70E-08	1.23E-06	1.54E-06	6.07E-03	2.18E-03	7.94E-05	1.30E-04	3.89E-04	4.03E-04	2.32E-04	3.29E-04	1.93E-04	6.53E-07	5.95E-05	1.56E-07	1.36E-07	8.47E-06	3.28E-06	1.99E-06	2.66E-06	1.12E-06	1.83E-05	1.00E-05	2.07E-04	1.68E-06	9.58E-07	5.58E-07	5.07E-06	1.67E-02	1.97E-03	3.34E-02	1.87E-02	2.47E-02
hkb_TAGACC40NAGT_KY_NGNGGGCGTGAN_m1_c2_short	9.68E-06	7.66E-06	1.28E-04	5.72E-06	1.70E-05	3.23E-07	4.11E-08	1.14E-07	9.74E-10	1.09E-07	3.27E-13	1.29E-07	5.41E-11	3.08E-09	4.33E-13	3.03E-09	2.01E-11	5.69E-08	1.25E-07	1.95E-02	3.42E-05	1.02E-05	6.84E-09	1.85E-04	2.21E-05	2.11E-06	1.89E-06	3.90E-08	1.70E-10	1.31E-06	1.12E-10	1.96E-11	6.72E-10	2.21E-08	3.08E-08	4.26E-08	1.31E-07	7.27E-06	1.05E-06	3.77E-06	8.71E-09	4.82E-10	5.44E-11	1.56E-08	2.43E-03	9.78E-04	1.15E-02	1.68E-02	2.90E-02
Sp1_TACGAA40NAGA_KY_ANTGGGCGTGGCGG_m2_c4_short	5.59E-05	3.79E-05	1.28E-05	3.43E-06	9.98E-05	2.79E-06	2.58E-07	1.78E-07	1.91E-07	1.26E-06	2.62E-12	1.45E-08	1.27E-10	1.01E-09	2.96E-12	1.51E-09	2.48E-10	3.91E-08	5.27E-08	1.34E-02	7.41E-04	2.35E-06	1.51E-07	3.37E-05	1.57E-05	2.70E-06	3.44E-05	5.41E-07	1.51E-09	7.91E-07	9.79E-10	7.88E-10	1.16E-08	6.18E-09	1.73E-07	3.20E-07	8.41E-08	1.37E-06	5.79E-07	1.00E-05	2.70E-08	9.01E-09	2.83E-10	6.98E-08	1.48E-03	4.64E-04	1.32E-02	1.02E-02	1.75E-02
cbt_TACATC40NATA_KK_GCCACRCCCCCNN_m1_c2_short	8.65E-04	4.48E-04	3.01E-06	6.39E-07	1.15E-04	5.03E-05	2.65E-06	7.12E-09	6.74E-09	1.71E-07	9.33E-12	3.37E-08	1.59E-09	7.04E-10	4.89E-12	1.58E-08	1.35E-09	4.08E-08	5.32E-08	5.03E-03	1.80E-05	1.14E-06	1.06E-08	1.22E-05	3.04E-06	4.36E-07	9.66E-07	4.56E-08	2.19E-09	4.37E-06	9.41E-10	1.34E-09	1.71E-07	1.05E-07	6.75E-08	1.00E-07	5.13E-08	7.44E-07	1.65E-07	1.61E-05	3.00E-07	2.34E-07	2.83E-08	1.04E-06	8.10E-03	1.90E-03	2.76E-02	1.68E-02	2.42E-02
luna_TCTGGG40NCTG_KAA_RCCACGCCCW_m1_c2_short	2.22E-05	1.53E-05	5.69E-06	4.06E-07	2.82E-05	1.10E-06	7.79E-08	1.90E-08	1.65E-08	3.88E-07	2.52E-12	2.79E-08	8.15E-10	9.75E-10	3.06E-12	9.09E-09	5.82E-10	6.66E-08	8.86E-08	3.05E-03	1.13E-05	3.45E-06	4.03E-08	1.12E-05	5.68E-06	1.54E-06	6.70E-07	2.33E-07	1.60E-07	8.60E-06	1.19E-08	2.56E-08	6.44E-08	8.31E-07	1.73E-06	5.46E-07	1.56E-07	1.98E-06	6.48E-07	6.51E-05	3.76E-07	2.72E-08	3.74E-09	1.15E-06	1.70E-02	3.14E-03	4.68E-02	2.43E-02	3.23E-02
opa_TTAGCT40NCCT_KN_NACCCCCCGYNGNN_m1_c4b1_short	3.69E-05	2.58E-05	8.66E-06	1.66E-06	3.81E-06	5.06E-07	1.04E-06	2.06E-07	2.26E-07	2.26E-07	2.99E-10	1.26E-07	1.80E-09	3.23E-09	1.08E-10	2.18E-08	2.37E-09	1.25E-07	1.52E-07	1.30E-04	3.16E-06	5.08E-07	1.28E-07	1.04E-06	7.80E-07	4.87E-07	7.84E-08	4.89E-08	9.80E-07	7.57E-05	1.11E-06	5.38E-07	9.59E-06	1.11E-05	1.38E-07	1.20E-07	7.38E-08	6.09E-07	2.34E-07	2.19E-06	3.67E-08	2.87E-08	4.33E-09	2.12E-07	3.27E-04	2.46E-05	1.92E-03	2.77E-04	3.55E-04
sug_TCTGCA40NATA_KY_NACCCCCCRCGNN_m1_c3_short	2.95E-05	2.52E-05	5.28E-06	3.15E-06	5.52E-06	1.49E-06	3.11E-06	1.14E-06	1.15E-06	1.19E-06	4.90E-11	1.12E-06	2.07E-08	1.28E-08	3.32E-11	2.42E-07	3.17E-09	4.40E-07	5.86E-07	2.06E-04	4.71E-06	1.61E-06	1.24E-06	1.81E-06	1.24E-06	2.86E-06	1.39E-07	2.45E-07	4.22E-08	2.41E-05	2.30E-08	6.14E-08	3.05E-07	2.07E-06	5.22E-07	1.55E-07	1.23E-07	1.35E-06	3.51E-07	1.85E-06	7.46E-08	1.29E-08	5.85E-10	2.95E-07	4.98E-04	6.05E-05	2.46E-03	3.43E-04	3.66E-04
lmd_TACCCT40NTTA_KN_NACCCCCCRCNNNGN_m1_c2_short	1.87E-05	1.62E-05	1.63E-06	8.56E-07	1.66E-06	2.42E-07	1.29E-06	1.06E-08	2.57E-08	2.38E-08	8.12E-12	3.62E-07	4.96E-09	2.12E-09	7.07E-12	6.84E-08	1.00E-09	1.62E-07	2.15E-07	4.90E-05	2.42E-07	3.73E-07	1.84E-07	5.52E-07	3.43E-07	9.28E-07	1.21E-08	3.74E-08	2.64E-08	1.22E-05	1.42E-08	4.61E-08	9.93E-07	1.27E-06	7.61E-08	5.91E-08	5.85E-08	5.25E-07	1.60E-07	6.58E-07	1.40E-08	1.87E-09	1.82E-10	3.27E-08	3.20E-04	4.87E-05	1.59E-03	1.71E-04	1.76E-04
amos_TGAGGT40NTCC_KAA_RNCATATGNY_m1_c2_short	1.06E-03	1.28E-03	1.02E-03	4.81E-04	2.43E-04	2.08E-04	2.90E-04	2.04E-04	2.22E-04	2.02E-04	7.09E-09	2.07E-06	1.87E-07	2.68E-07	5.57E-09	6.82E-07	3.29E-08	4.70E-07	7.39E-07	4.92E-05	3.81E-06	2.94E-06	1.36E-07	1.08E-05	5.92E-06	2.29E-06	2.49E-07	2.25E-07	1.17E-02	2.68E-02	4.38E-03	5.42E-03	2.52E-02	1.18E-02	1.10E-06	9.68E-07	4.75E-07	4.50E-06	7.47E-07	6.03E-05	1.65E-05	9.51E-06	3.93E-06	2.49E-05	1.50E-04	4.11E-05	1.24E-03	9.26E-05	1.89E-04
dimm_TTCTGA20NTA_KG_NRCCATATGGYN_m1_c4_short	2.29E-06	3.79E-07	1.48E-05	5.59E-07	2.27E-08	9.66E-10	7.45E-09	5.06E-10	2.04E-08	1.28E-09	6.67E-10	9.51E-07	2.78E-08	5.19E-08	7.47E-10	4.09E-07	7.28E-09	2.02E-07	3.07E-07	2.05E-06	4.37E-09	4.58E-07	1.11E-09	7.71E-07	3.54E-07	1.30E-07	1.70E-09	2.40E-09	4.64E-07	7.24E-04	3.76E-09	2.58E-07	2.39E-03	6.21E-05	6.66E-08	4.36E-08	1.66E-07	2.31E-06	1.81E-07	4.96E-06	1.27E-06	1.89E-07	2.10E-09	2.07E-06	6.79E-07	6.48E-07	4.10E-05	3.02E-07	6.48E-07
Oli_TCCAAC20NAAC_KA_RMCATATGKY_m1_c7_short	8.09E-06	3.53E-06	2.04E-05	1.05E-06	9.71E-08	1.45E-08	1.25E-07	1.46E-09	6.20E-08	7.52E-09	5.14E-11	1.72E-06	3.99E-08	3.55E-08	2.39E-11	6.31E-07	6.82E-10	2.08E-07	4.06E-07	2.35E-06	3.20E-09	4.82E-07	8.06E-10	7.27E-07	2.82E-07	1.39E-07	1.64E-09	2.09E-09	3.99E-05	1.04E-03	4.57E-09	9.05E-07	2.78E-03	1.11E-04	7.47E-08	7.07E-08	9.78E-08	2.37E-06	1.44E-07	1.92E-05	6.94E-06	1.32E-06	1.13E-07	1.20E-05	1.19E-06	1.73E-06	7.91E-05	4.19E-07	2.89E-06
vvl_TTAAGT40NCCT_KU_NTTATGCAAATTAGNN_m2_c3_short	1.00E-07	8.77E-08	3.10E-08	2.31E-09	1.44E-10	1.30E-11	2.48E-13	2.70E-16	7.76E-18	3.20E-16	1.90E-07	7.95E-06	2.45E-07	1.10E-05	2.14E-07	1.13E-07	1.07E-06	9.80E-06	1.12E-05	7.81E-07	5.55E-11	6.68E-06	1.67E-14	6.77E-07	5.67E-07	9.00E-09	2.62E-14	4.60E-11	7.57E-14	7.89E-07	2.41E-12	5.32E-12	1.13E-08	4.66E-11	2.92E-07	1.22E-07	1.11E-07	1.68E-05	4.25E-07	1.00E-04	9.87E-06	1.06E-07	3.82E-07	1.27E-04	1.21E-06	3.68E-05	3.15E-04	2.09E-07	1.88E-06
nub_TGACTC20NTCA_KI_NTATGMWAATNN_m1_c2_short	1.11E-07	3.27E-08	8.24E-08	1.11E-08	8.25E-10	2.75E-10	1.72E-10	1.20E-10	3.71E-11	1.39E-11	1.66E-05	3.55E-05	8.80E-06	5.64E-05	6.73E-06	1.14E-05	1.25E-05	2.88E-05	2.95E-05	2.93E-06	4.28E-08	1.30E-05	1.24E-09	3.04E-06	3.87E-06	9.17E-08	2.00E-09	1.16E-08	8.53E-10	1.24E-06	8.83E-10	7.36E-10	2.95E-07	3.43E-08	3.54E-05	4.47E-05	1.50E-05	2.88E-04	2.36E-05	5.21E-04	3.92E-04	1.30E-05	5.21E-05	3.00E-03	1.45E-06	3.71E-05	3.64E-04	1.96E-07	1.44E-06
pdm2_TTCACA20NTA_KH_NNTATGCAAATKANN_m2_c2_short	2.82E-06	2.52E-06	4.46E-07	2.62E-07	3.63E-08	1.34E-08	7.17E-08	5.11E-09	2.15E-09	1.72E-09	2.22E-04	2.75E-04	1.57E-04	2.87E-04	8.43E-05	2.02E-04	8.95E-05	1.20E-04	1.14E-04	8.69E-06	8.78E-08	1.79E-05	3.07E-08	8.52E-06	1.67E-05	4.69E-07	3.72E-08	1.19E-07	5.14E-08	1.66E-05	6.93E-08	1.58E-07	3.70E-05	6.43E-06	1.49E-04	2.15E-04	6.68E-05	5.38E-04	1.14E-04	4.67E-04	3.50E-04	3.77E-05	4.94E-05	2.55E-03	7.33E-06	1.11E-04	4.96E-04	9.38E-06	4.22E-05
D_TTCCCC20NCCC_KI_ACCGAACANN_m1_c3_short	3.37E-06	1.10E-06	1.12E-05	5.16E-07	2.10E-07	7.45E-08	3.05E-08	2.11E-08	3.11E-08	2.44E-08	7.65E-09	6.82E-06	1.46E-06	8.90E-07	1.17E-08	5.44E-06	7.11E-07	8.56E-06	1.04E-05	1.58E-04	3.72E-07	3.13E-05	3.91E-09	3.77E-05	2.04E-04	2.80E-06	3.60E-08	9.89E-07	3.30E-04	7.40E-05	1.28E-06	1.06E-06	1.83E-05	5.13E-06	1.91E-04	2.25E-04	8.75E-05	3.37E-04	2.31E-04	6.19E-03	1.44E-02	2.14E-02	1.98E-03	1.80E-02	4.08E-04	3.49E-05	1.56E-03	3.53E-04	3.31E-04
SoxN_TGAGGT40NTCC_KK_NCGAACAATNN_m1_c2_short	1.84E-04	1.43E-04	8.11E-05	1.26E-05	1.90E-05	1.33E-05	3.53E-06	2.04E-06	1.48E-06	1.39E-06	2.68E-07	4.22E-05	1.05E-05	9.76E-06	7.44E-07	2.92E-05	2.12E-05	4.39E-05	5.10E-05	3.64E-04	2.06E-05	5.08E-05	3.07E-06	6.86E-05	1.55E-04	1.08E-05	6.09E-06	5.10E-06	3.58E-03	1.15E-03	7.57E-05	7.58E-05	3.69E-04	1.60E-04	1.79E-04	2.72E-04	5.96E-05	2.93E-04	1.44E-04	8.10E-03	1.15E-02	1.49E-02	3.49E-03	1.36E-02	3.47E-03	1.87E-03	1.01E-02	3.11E-03	3.44E-03
YL-1_TACCAA40NTTA_KK_NGTGTTCGGTGN_m1_c4_short	1.75E-04	2.03E-04	8.67E-05	2.03E-05	1.92E-05	1.37E-05	1.31E-05	1.27E-05	1.24E-05	1.26E-05	3.74E-07	5.92E-06	1.73E-06	6.94E-07	2.38E-07	4.41E-06	4.39E-07	4.04E-06	5.58E-06	2.01E-03	3.42E-05	3.59E-05	2.15E-06	4.42E-05	1.09E-04	8.54E-06	4.51E-06	1.98E-06	2.05E-04	6.29E-05	2.47E-06	2.72E-06	1.39E-05	6.58E-06	1.53E-04	2.06E-04	1.72E-04	9.87E-04	4.44E-04	5.92E-04	5.70E-04	1.51E-04	6.54E-05	4.32E-04	2.13E-03	4.04E-04	5.54E-03	1.50E-03	1.53E-03
Sox14_TCCAAC20NAAC_KG_NACCGAACAN_m1_c3_short	6.63E-05	5.34E-05	8.46E-05	6.27E-06	6.09E-06	3.41E-06	2.78E-06	2.67E-06	2.69E-06	2.73E-06	4.20E-09	1.92E-06	7.68E-07	1.38E-07	4.22E-09	2.06E-06	1.31E-07	1.69E-06	2.42E-06	2.00E-03	8.95E-06	5.95E-05	9.73E-08	1.13E-04	5.99E-04	9.55E-06	1.29E-06	3.84E-06	3.44E-04	6.25E-05	3.47E-06	2.77E-06	1.38E-05	6.27E-06	1.88E-04	2.54E-04	1.66E-04	9.78E-04	5.93E-04	2.12E-04	3.04E-05	6.67E-05	9.93E-07	6.14E-05	6.49E-04	1.20E-04	1.97E-03	4.03E-04	4.47E-04
Sox15_TTGCGT20NTA_KI_CACCGAACANN_m1_c3_short	1.21E-06	7.02E-07	4.48E-06	6.57E-08	4.31E-08	8.51E-09	4.39E-10	5.61E-10	1.28E-09	6.47E-10	1.81E-09	5.07E-07	1.44E-07	3.67E-08	1.71E-09	4.54E-07	3.95E-08	5.48E-07	8.08E-07	9.07E-05	3.74E-08	1.59E-06	2.68E-10	1.32E-06	7.21E-06	1.28E-07	2.01E-09	2.15E-08	1.35E-04	1.69E-05	6.55E-07	1.05E-07	6.15E-07	1.91E-07	9.26E-06	1.33E-05	1.01E-05	6.07E-05	2.80E-05	9.22E-05	7.60E-05	2.17E-04	2.99E-06	1.68E-04	1.63E-05	3.37E-06	2.71E-04	5.51E-06	1.32E-05
Sox102F_TTGACC20NCAT_KG_NNNACCGAACANN_m1_c4_short	4.37E-06	3.81E-06	9.37E-06	1.78E-07	1.44E-07	3.79E-08	1.07E-09	2.45E-09	3.24E-10	4.26E-10	3.58E-10	3.74E-07	9.04E-08	2.04E-08	3.22E-10	3.12E-07	3.20E-08	6.31E-07	1.05E-06	3.11E-04	1.43E-07	1.86E-06	1.86E-10	2.75E-06	1.45E-05	1.83E-07	9.39E-09	2.91E-08	1.26E-05	1.09E-05	6.19E-08	2.10E-08	2.47E-07	6.24E-08	1.90E-06	3.65E-06	1.08E-05	8.44E-05	2.56E-05	8.19E-05	4.98E-05	1.66E-04	1.83E-06	1.73E-04	3.78E-05	7.51E-06	3.64E-04	1.85E-05	2.77E-05
Eip75B_TGAGCG40NTTG_KY_AWRTAGGTCAHV_m1_c4_short	3.14E-06	1.14E-06	3.95E-05	8.17E-06	5.84E-07	8.56E-08	6.43E-09	8.26E-08	6.54E-09	9.18E-09	1.19E-08	4.69E-06	3.53E-07	2.36E-07	5.81E-09	2.22E-06	1.20E-07	2.50E-06	3.47E-06	1.65E-04	6.81E-06	5.82E-05	3.98E-06	1.37E-04	7.21E-05	5.89E-04	5.71E-06	9.71E-06	2.90E-09	2.88E-05	2.33E-08	5.68E-09	6.25E-07	1.37E-08	4.39E-05	7.02E-06	8.59E-06	3.60E-05	1.45E-05	2.73E-04	9.39E-08	3.29E-07	6.03E-09	4.86E-06	3.90E-05	7.61E-06	1.14E-04	2.09E-05	4.54E-05
usp_TATCAT20NACG_KA_ARRGGTCAAAGGTCA_m2_c5_short	8.35E-07	3.12E-08	6.38E-05	5.16E-07	3.06E-08	5.37E-11	9.14E-12	9.12E-11	1.04E-12	2.14E-11	1.70E-11	1.72E-06	8.88E-08	1.25E-07	2.48E-12	3.38E-07	9.76E-10	3.08E-06	3.57E-06	9.79E-05	1.75E-06	1.34E-05	1.10E-06	3.53E-05	2.16E-05	3.63E-04	1.66E-06	3.75E-06	3.50E-12	4.84E-04	9.00E-09	5.54E-10	1.03E-06	4.10E-09	3.81E-08	3.17E-08	1.58E-06	1.02E-05	1.67E-06	6.54E-05	6.81E-07	5.16E-08	1.01E-10	1.21E-05	1.86E-05	4.12E-06	2.26E-05	5.48E-06	6.59E-06
Hr38_TTCGTA20NTA_KH_NAAAGGTCA_m1_c2_short	4.35E-06	2.11E-06	1.01E-05	3.87E-07	1.41E-07	3.84E-08	7.06E-09	1.93E-08	6.27E-09	6.53E-09	8.29E-06	6.77E-05	2.42E-05	2.13E-05	7.23E-06	4.89E-05	8.59E-06	3.20E-05	3.73E-05	1.80E-04	6.98E-06	5.61E-04	1.12E-05	9.93E-05	5.83E-05	4.14E-04	1.14E-05	1.44E-05	1.95E-07	2.02E-05	2.82E-08	2.12E-08	1.56E-06	1.54E-07	1.13E-05	1.39E-06	6.36E-06	2.68E-05	6.90E-06	7.96E-05	3.20E-06	6.12E-07	5.18E-08	2.78E-05	3.65E-04	1.09E-05	1.96E-04	9.10E-05	8.07E-05
Hr39_TTCTAC40NCGA_KL_NAAGGTCRN_m1_c2_short	7.81E-07	3.08E-07	7.40E-07	3.60E-08	2.43E-08	1.30E-10	8.21E-12	7.37E-12	7.44E-12	6.26E-12	3.16E-11	5.73E-07	4.45E-09	2.87E-08	3.75E-12	1.37E-07	1.04E-09	1.35E-06	1.34E-06	2.02E-05	1.09E-07	4.13E-07	2.71E-09	2.30E-06	7.33E-06	1.96E-05	6.27E-10	1.06E-07	6.98E-14	1.80E-06	9.05E-11	4.38E-11	6.65E-09	8.61E-12	2.24E-08	2.74E-07	4.52E-07	7.46E-06	1.04E-06	9.46E-06	3.37E-07	3.99E-07	3.77E-10	6.44E-07	4.27E-05	6.23E-07	6.30E-06	5.44E-06	2.52E-06
ERR_TGATCA40NAGG_KL_NNAAGGTCAN_m1_c2_short	3.03E-06	1.26E-06	1.51E-05	6.75E-07	1.39E-07	2.13E-08	4.92E-09	4.55E-09	6.53E-09	7.46E-10	1.16E-08	2.77E-06	1.12E-07	2.63E-07	1.13E-08	1.01E-06	2.69E-08	3.52E-06	3.93E-06	1.15E-04	4.07E-06	2.97E-05	4.60E-05	5.13E-05	3.77E-05	3.73E-04	1.88E-06	1.01E-05	2.02E-08	2.31E-05	1.71E-08	6.92E-09	1.33E-07	1.71E-07	7.58E-07	7.67E-07	1.82E-06	1.47E-05	2.98E-06	5.15E-05	1.46E-07	1.57E-07	2.40E-09	1.86E-06	1.80E-03	2.53E-05	5.65E-04	4.24E-04	3.93E-04
h_TCTTCT20NGA_KH_NGNCACGCGNCN_m1_c4_short	1.23E-01	7.87E-02	5.38E-02	4.56E-02	1.33E-01	5.20E-02	4.50E-02	4.39E-02	4.37E-02	4.63E-02	9.71E-11	7.99E-07	5.69E-08	3.17E-08	7.16E-11	7.01E-07	6.74E-09	4.95E-07	7.54E-07	2.15E-02	5.67E-03	1.77E-04	1.30E-05	1.19E-03	8.39E-04	1.15E-04	1.09E-04	7.28E-05	1.33E-06	2.51E-03	5.25E-07	3.25E-06	8.59E-05	1.54E-04	2.77E-05	1.48E-05	3.67E-06	3.81E-05	3.57E-05	4.05E-05	3.82E-07	4.52E-07	2.85E-08	1.29E-06	1.13E-03	1.01E-03	7.37E-03	3.16E-03	4.01E-03
dpn_TATATG40NCTA_KAD_NGRCACGYGYCN_m1_c2_short	1.80E-01	1.59E-01	1.69E-01	1.99E-01	2.89E-01	2.06E-01	1.99E-01	1.98E-01	1.98E-01	2.01E-01	2.38E-11	3.85E-07	1.28E-08	9.53E-09	2.19E-11	3.06E-07	1.71E-09	2.12E-07	3.55E-07	1.48E-02	2.95E-03	4.89E-05	6.56E-07	7.37E-04	1.74E-04	2.78E-05	3.76E-05	7.29E-06	4.69E-06	4.78E-03	4.87E-08	2.14E-06	3.09E-05	2.20E-04	1.02E-05	4.06E-06	7.34E-07	8.64E-06	5.11E-06	4.82E-05	1.08E-06	2.27E-07	1.15E-07	2.01E-06	6.00E-04	5.15E-04	4.34E-03	2.06E-03	2.88E-03
Chrac-14_TGACGA20NGCA_KA_GTAACGGTCA_m1_c7u_short	3.26E-06	1.12E-07	1.67E-06	2.32E-07	1.46E-07	1.62E-09	4.55E-10	5.81E-11	5.01E-12	1.55E-11	1.31E-11	3.08E-06	1.96E-08	1.15E-07	1.09E-10	3.50E-07	2.29E-08	2.27E-05	2.43E-05	3.20E-05	1.20E-07	3.66E-06	7.48E-11	2.46E-05	2.71E-05	8.52E-07	3.77E-09	9.10E-09	6.17E-09	1.62E-05	1.08E-07	5.35E-09	7.05E-07	6.85E-08	4.88E-07	1.03E-06	1.47E-05	1.17E-04	2.75E-05	4.90E-06	2.64E-08	1.42E-08	5.77E-11	1.16E-06	8.11E-06	3.41E-07	1.65E-05	2.05E-06	3.87E-06
Myb_TCTATT40NCAT_KY_NAWAAACCGTTACW_m1_c2_short	4.07E-08	9.81E-10	9.39E-09	4.97E-08	3.61E-10	2.75E-12	2.38E-15	1.07E-14	1.16E-14	2.82E-14	1.94E-09	6.98E-06	3.91E-08	3.67E-08	3.09E-09	6.22E-07	1.48E-08	6.32E-05	6.40E-05	5.25E-05	1.37E-08	7.79E-06	3.36E-12	6.44E-05	5.66E-05	1.95E-06	1.15E-11	2.31E-09	1.12E-05	3.67E-07	1.58E-07	3.59E-09	4.03E-09	1.38E-11	1.22E-06	2.51E-06	3.53E-05	2.01E-04	5.52E-05	5.78E-07	1.06E-08	6.85E-10	2.10E-12	4.85E-07	2.89E-07	4.72E-08	1.07E-05	1.03E-07	6.29E-06
ovo_TGTGCA40NCCG_KAC_TAACGGTAA_m1_c2_short	3.67E-06	1.01E-06	4.60E-07	2.38E-07	2.10E-07	1.04E-07	2.50E-09	4.75E-09	6.33E-10	7.99E-10	2.21E-08	9.96E-06	8.84E-07	2.41E-07	1.85E-08	3.40E-06	2.66E-07	7.05E-05	7.12E-05	7.36E-05	4.02E-07	9.92E-06	1.89E-08	1.18E-04	1.40E-04	4.01E-06	3.94E-08	1.21E-07	9.94E-05	2.12E-05	3.37E-06	1.99E-06	7.78E-06	4.39E-06	1.53E-06	3.85E-06	3.89E-05	2.31E-04	7.08E-05	1.53E-05	4.08E-07	2.00E-07	9.52E-08	6.43E-06	1.98E-06	3.76E-07	3.08E-05	1.57E-06	1.12E-05
fkh_TACGTC20NTGC_KG_NNNGTAAATATTTACNNN_m2_c3_short	1.98E-11	3.08E-11	3.45E-11	5.62E-13	1.19E-13	1.28E-14	2.88E-17	1.63E-18	1.25E-18	9.22E-18	2.28E-09	3.82E-07	4.40E-09	2.60E-07	5.31E-10	4.59E-08	1.61E-08	5.55E-07	1.23E-06	4.36E-08	3.78E-13	4.51E-08	2.08E-15	2.14E-08	4.37E-08	6.53E-10	1.25E-15	1.35E-13	1.19E-14	9.02E-12	1.78E-14	1.94E-15	9.26E-14	2.86E-15	2.86E-08	4.19E-08	2.01E-06	6.97E-06	2.29E-06	5.72E-05	8.27E-05	9.56E-08	1.38E-08	3.76E-04	7.54E-10	6.77E-09	1.78E-08	1.36E-09	2.84E-09
fd96Ca_TCATAT20NATA_KG_NNNGTAAATATTTACNNN_m1_c3_short	1.29E-11	2.84E-11	2.18E-11	5.05E-13	7.38E-14	3.58E-15	6.43E-18	2.89E-19	1.86E-19	1.73E-18	1.68E-10	3.80E-07	3.19E-09	2.58E-07	5.09E-11	4.44E-08	1.20E-08	5.52E-07	1.22E-06	4.35E-08	1.85E-13	4.49E-08	1.09E-16	2.09E-08	4.37E-08	6.35E-10	2.01E-16	1.01E-13	3.12E-15	7.24E-12	2.60E-16	1.31E-16	6.71E-14	9.19E-17	2.84E-08	4.17E-08	2.01E-06	6.97E-06	2.29E-06	5.75E-05	8.18E-05	1.23E-07	1.83E-08	4.06E-04	4.99E-10	6.04E-09	1.27E-08	6.84E-10	2.09E-09
Aef1_TCGAGT40NACT_KY_NCAACAACAACAAN_m2_c2_short	3.85E-07	2.21E-07	1.57E-06	9.18E-08	3.01E-08	1.39E-08	3.15E-09	4.70E-09	3.72E-09	3.05E-09	1.03E-06	1.44E-05	5.50E-06	2.72E-06	5.27E-07	1.36E-05	2.07E-06	1.31E-05	1.66E-05	1.12E-04	8.17E-07	3.12E-05	1.34E-07	6.81E-05	5.51E-05	2.65E-06	1.62E-07	4.54E-07	5.32E-04	9.98E-05	3.76E-06	4.02E-06	2.38E-05	8.77E-06	1.52E-05	2.68E-05	6.57E-06	5.40E-05	1.22E-05	1.96E-02	7.94E-03	9.82E-03	1.07E-03	6.16E-03	1.87E-04	1.24E-05	9.02E-04	7.62E-05	1.15E-04
CG4360_TGCAGC40NATT_KM_ATTACAACAACAACN_m2_c3_short	2.30E-08	1.01E-09	2.64E-07	5.21E-09	2.26E-10	4.10E-14	6.81E-16	2.23E-16	2.45E-15	4.81E-15	1.88E-12	5.08E-07	3.61E-09	2.80E-08	4.81E-11	5.18E-08	1.12E-09	2.24E-06	2.78E-06	5.02E-05	2.79E-08	4.24E-05	1.92E-12	6.62E-06	3.71E-06	3.09E-07	5.65E-11	2.99E-09	2.93E-07	2.89E-06	1.63E-10	2.51E-09	1.39E-08	1.13E-11	1.02E-06	4.91E-07	7.53E-07	3.64E-05	3.33E-06	7.71E-03	1.72E-04	3.57E-04	1.11E-06	1.00E-03	4.00E-05	8.91E-06	1.12E-03	5.76E-06	6.25E-05
FoxP_TAGCAA40NCGA_KM_AAAYAACAACAA_m1_c3_short	6.86E-08	1.41E-08	4.76E-07	2.70E-08	1.01E-08	1.23E-09	8.98E-10	8.47E-10	1.21E-09	1.30E-09	7.88E-07	9.96E-06	2.07E-06	6.54E-06	7.32E-07	5.21E-06	3.62E-06	1.39E-05	1.51E-05	4.24E-05	1.19E-07	3.28E-05	2.36E-08	1.22E-05	4.28E-06	7.03E-07	1.56E-08	1.69E-08	1.11E-04	6.96E-06	2.47E-07	5.12E-08	9.02E-07	1.75E-08	2.41E-06	3.15E-06	5.46E-06	4.20E-05	6.10E-06	9.42E-03	1.08E-02	1.04E-02	1.84E-03	7.55E-03	4.86E-05	1.27E-05	1.08E-03	1.65E-05	7.30E-05
achi_TAGCGT40NTCA_KY_TGACAG_m1_c3_short	8.11E-05	1.39E-05	8.84E-05	5.69E-06	4.88E-06	2.64E-07	1.27E-09	2.40E-08	8.05E-11	1.75E-08	4.22E-12	6.47E-06	1.12E-07	2.12E-06	5.48E-12	5.13E-07	8.19E-10	5.54E-06	5.78E-06	2.60E-04	5.70E-06	3.40E-03	3.77E-06	2.22E-04	8.68E-05	3.12E-04	3.80E-06	6.09E-06	3.53E-08	1.98E-04	8.38E-07	6.80E-09	1.81E-07	3.17E-09	1.31E-06	4.67E-07	2.30E-05	6.58E-05	2.07E-05	7.80E-04	4.32E-07	5.28E-07	3.98E-09	7.50E-06	4.60E-03	1.01E-03	1.79E-02	1.29E-02	1.44E-02
vis_TGCACC40NAGA_KL_TGACAG_m1_c4_short	1.68E-04	3.24E-05	1.04E-04	1.05E-05	6.94E-06	4.61E-07	1.15E-09	3.30E-07	2.42E-11	2.05E-08	4.11E-11	5.05E-06	8.38E-08	1.78E-06	3.38E-11	4.25E-07	8.63E-09	4.16E-06	4.40E-06	4.30E-04	7.75E-06	2.08E-03	1.14E-06	2.63E-04	8.22E-05	2.11E-04	1.00E-06	2.47E-06	1.99E-09	1.95E-04	5.57E-07	2.17E-09	1.69E-07	2.58E-10	1.06E-06	4.89E-07	1.52E-05	4.92E-05	1.56E-05	9.85E-04	3.37E-07	8.78E-07	3.34E-08	7.52E-06	1.13E-02	2.19E-03	3.58E-02	3.27E-02	3.45E-02
eyg_TACGGA20NGGC_KG_NNTAATYGATTANN_m1_c4_short	3.67E-11	6.88E-12	1.16E-09	5.28E-10	1.07E-13	6.74E-15	2.33E-18	2.50E-16	5.69E-18	1.43E-17	1.11E-06	1.02E-03	9.39E-05	2.30E-04	4.54E-07	2.09E-04	6.45E-05	1.44E-04	3.04E-04	1.89E-07	1.32E-10	7.64E-07	1.20E-12	4.66E-07	1.01E-07	1.86E-08	1.31E-12	9.39E-12	6.00E-12	1.52E-07	1.65E-12	2.10E-13	6.72E-11	2.13E-14	8.93E-07	3.00E-07	5.99E-06	1.75E-05	6.89E-06	1.33E-06	4.41E-06	1.93E-06	8.50E-07	1.37E-05	2.99E-08	1.22E-08	6.73E-07	5.37E-09	2.16E-08
toe_TACTAT20NATC_KD_NTAATCRATTAN_m1_c2_short	1.26E-10	3.86E-11	4.34E-08	4.26E-09	8.18E-12	4.14E-13	9.93E-16	1.23E-12	2.19E-14	1.98E-14	2.87E-06	7.73E-04	7.94E-05	1.75E-04	1.72E-06	1.53E-04	4.07E-05	8.67E-05	1.82E-04	2.22E-07	1.02E-08	8.76E-07	1.84E-10	1.17E-06	7.60E-07	6.47E-08	2.25E-10	5.30E-10	5.72E-09	3.24E-07	1.85E-10	1.03E-11	5.34E-09	3.38E-12	3.78E-06	8.85E-07	4.41E-06	1.78E-05	5.91E-06	1.58E-05	1.01E-04	8.64E-05	4.78E-05	5.70E-05	2.14E-08	1.53E-08	7.96E-07	1.06E-08	2.40E-08
prd_TACGGA20NCG_KA_SCGTGACGAATN_m1_c6_short	1.67E-05	5.91E-06	1.64E-05	2.69E-06	2.82E-06	4.26E-07	4.82E-08	1.74E-07	4.25E-08	5.77E-08	2.18E-05	4.98E-04	8.45E-05	1.23E-04	3.97E-06	1.25E-04	8.89E-05	6.05E-05	7.04E-05	2.66E-04	1.10E-05	3.72E-05	1.17E-06	1.65E-04	5.74E-04	1.26E-05	1.91E-06	4.95E-06	4.52E-07	1.56E-04	1.82E-06	4.92E-08	4.31E-05	1.86E-06	9.16E-05	1.60E-04	3.17E-05	2.16E-04	1.43E-04	1.93E-04	1.30E-04	1.43E-04	4.21E-05	7.39E-05	2.65E-04	1.00E-03	1.46E-03	3.12E-04	3.06E-04
gsb-n_TTACTA40NAGG_KM_GCGTGACGAATN_m1_c3_short	2.87E-04	7.90E-05	3.56E-04	7.66E-05	7.66E-05	1.08E-05	3.15E-07	4.38E-06	2.01E-07	6.68E-07	4.66E-05	1.64E-03	2.85E-04	4.08E-04	6.05E-06	3.85E-04	3.85E-04	1.50E-04	1.63E-04	1.98E-03	1.69E-04	3.40E-04	2.59E-05	4.68E-03	2.55E-03	3.07E-04	4.42E-05	1.64E-04	5.90E-06	9.29E-05	1.14E-06	4.93E-08	2.65E-05	1.06E-06	1.07E-05	5.73E-05	4.13E-05	4.51E-04	4.15E-04	3.51E-05	4.47E-05	6.48E-05	3.79E-06	4.51E-05	1.58E-04	1.98E-04	9.60E-04	2.47E-04	2.89E-04
gcm_TGGACC40NAAC_KK_NATGCGGGYNNNRCCCGCATN_m2_c4u_short	2.13E-05	1.64E-06	2.49E-07	1.98E-07	2.00E-07	6.19E-09	1.13E-08	1.31E-10	3.13E-10	1.92E-09	6.14E-09	2.23E-06	8.79E-08	1.12E-07	6.57E-09	4.00E-07	5.86E-08	1.30E-06	1.70E-06	9.49E-05	2.91E-08	9.92E-07	1.70E-08	8.00E-06	1.96E-06	1.12E-06	1.90E-09	9.51E-09	1.50E-08	4.72E-06	3.95E-08	2.01E-08	3.74E-07	4.32E-07	1.08E-06	2.47E-06	1.53E-07	9.19E-07	4.27E-07	2.63E-06	5.58E-08	1.32E-08	1.18E-09	2.30E-07	4.09E-05	7.67E-06	4.34E-04	1.47E-05	1.28E-05
Dif_TGATCC20NCTA_KI_TGGGAAAAACCCA_m1_c2_short	2.00E-06	7.75E-07	6.52E-09	9.76E-10	1.94E-09	1.11E-10	5.58E-11	5.35E-11	6.54E-11	5.68E-11	9.43E-11	4.23E-08	1.06E-09	8.24E-09	8.45E-11	5.17E-09	3.09E-09	5.72E-08	8.53E-08	1.73E-07	9.63E-10	5.84E-08	2.29E-12	3.24E-08	7.29E-09	1.88E-09	1.29E-11	2.66E-12	9.03E-10	4.47E-09	1.11E-10	1.87E-11	3.86E-10	1.98E-10	6.12E-07	8.64E-07	1.07E-08	1.67E-07	4.79E-08	8.65E-07	1.96E-07	7.53E-09	1.32E-09	1.45E-06	1.15E-06	7.97E-07	1.10E-05	1.03E-06	1.00E-06
gcm2_TAAATT40NCTG_KK_NATGCGGGYNNNRCCCGCATN_m2_c3_short	4.09E-05	5.97E-06	6.67E-08	3.32E-09	1.96E-08	2.91E-09	4.75E-10	1.66E-11	2.38E-11	4.27E-11	2.46E-11	4.56E-08	9.91E-10	4.20E-09	5.75E-11	4.51E-09	1.57E-09	7.06E-08	1.51E-07	3.15E-06	2.78E-09	3.11E-06	1.19E-09	1.63E-06	1.31E-07	1.11E-07	1.12E-10	7.25E-10	2.62E-09	4.41E-07	6.28E-09	1.38E-09	3.88E-08	3.59E-08	1.04E-05	2.38E-05	1.25E-07	1.44E-06	1.08E-06	1.90E-07	2.72E-09	4.71E-10	1.88E-11	1.56E-08	1.48E-05	1.68E-06	2.63E-05	7.74E-06	3.96E-06
maf-S_TTCACA20NCAC_KG_NAAAWRTGCTGACN_m1_c4_short	7.23E-07	1.83E-07	6.05E-07	6.93E-09	9.36E-09	4.55E-10	1.36E-11	3.01E-13	4.16E-13	4.62E-12	6.65E-09	1.28E-06	2.41E-08	1.41E-07	6.62E-09	2.00E-07	8.02E-09	6.64E-07	1.08E-06	1.52E-05	7.26E-06	2.69E-05	3.61E-07	1.53E-05	6.54E-07	6.47E-06	4.14E-08	1.80E-07	2.52E-06	2.44E-04	2.97E-05	6.17E-08	3.51E-06	5.61E-09	2.30E-08	8.12E-08	3.57E-07	2.14E-06	8.67E-07	6.60E-04	2.46E-07	2.62E-07	1.56E-08	9.78E-07	7.32E-06	5.53E-07	1.61E-04	1.98E-06	7.75E-06
tj_TGCAAA40NGAA_KU_NNNNTGCTGACN_m1_c3_short	1.40E-06	1.03E-06	7.07E-06	1.84E-07	1.13E-07	1.05E-07	1.72E-08	3.91E-09	3.80E-09	4.25E-09	1.91E-08	2.15E-06	9.53E-08	3.38E-07	1.45E-08	2.92E-07	1.14E-07	1.78E-06	2.55E-06	1.72E-04	9.43E-05	1.58E-04	3.54E-06	3.19E-04	4.86E-05	6.86E-05	1.66E-06	3.16E-06	2.71E-05	1.52E-03	5.15E-04	2.49E-05	5.22E-05	2.83E-05	5.46E-07	3.35E-06	4.65E-06	3.93E-05	2.63E-05	1.26E-03	2.42E-05	3.87E-05	1.79E-05	1.09E-05	3.26E-05	5.07E-06	4.78E-04	1.24E-05	5.71E-05
CG14667_TCTGGT20NGGG_KG_NTATCANNNNNTGATAN_m1_c4u_short	3.63E-06	2.74E-06	2.61E-04	5.40E-05	9.94E-07	6.02E-07	6.90E-07	3.84E-06	7.97E-07	5.87E-07	7.53E-05	2.63E-03	7.08E-04	6.56E-04	2.07E-05	9.09E-04	4.89E-04	3.81E-04	3.86E-04	1.29E-04	2.24E-05	3.50E-04	1.08E-04	2.27E-04	7.66E-05	8.10E-05	2.39E-05	3.01E-05	5.96E-07	1.15E-04	9.28E-06	1.89E-07	2.78E-06	3.76E-06	8.52E-05	1.73E-05	1.50E-05	2.76E-05	1.66E-05	3.09E-05	2.62E-06	1.05E-06	1.79E-07	1.15E-05	8.18E-04	1.67E-03	4.95E-03	9.17E-04	1.20E-03
stc_TGAAAC20NGA_KI_NATCACNNNGTGATN_m1_c4u_short	8.81E-05	8.69E-05	9.79E-04	5.00E-04	1.05E-04	9.59E-05	9.36E-05	1.29E-04	1.05E-04	9.42E-05	8.40E-04	3.44E-03	1.21E-03	1.35E-03	3.47E-04	1.44E-03	6.13E-04	6.76E-04	6.63E-04	7.04E-04	1.22E-04	3.94E-04	6.96E-05	2.36E-03	2.13E-03	1.73E-04	3.30E-05	3.79E-05	2.86E-05	4.38E-04	3.04E-05	2.26E-06	2.45E-05	2.62E-05	6.99E-04	2.06E-04	1.71E-04	4.27E-04	3.84E-04	3.09E-04	6.84E-05	4.21E-05	2.38E-05	1.33E-04	3.55E-03	4.29E-03	1.24E-02	4.98E-03	4.81E-03
nau_TAGGTG20NTGT_KG_RNAACAGCTGTTNY_m1_c3_short	4.57E-05	9.30E-06	1.40E-03	4.50E-05	1.13E-05	4.18E-06	4.51E-06	4.14E-06	7.80E-06	5.42E-06	1.13E-14	3.84E-09	9.25E-12	6.09E-11	9.86E-15	3.08E-10	3.72E-12	1.01E-08	8.37E-09	8.85E-06	1.40E-08	4.57E-08	2.28E-13	1.17E-07	1.77E-09	1.55E-09	1.30E-10	2.86E-12	1.79E-01	1.54E-01	3.04E-02	3.38E-02	6.15E-02	3.90E-02	2.28E-10	1.80E-09	2.36E-08	1.76E-07	3.93E-08	8.64E-05	2.55E-06	2.41E-06	3.07E-09	9.18E-06	2.16E-04	9.90E-05	4.15E-03	6.71E-05	7.53E-04
twi_TAAGTG40NGAA_KAA_AACATGTGTT_m1_c2_short	5.92E-02	6.42E-02	9.34E-02	9.57E-02	8.76E-02	8.65E-02	8.80E-02	8.66E-02	8.74E-02	8.68E-02	3.82E-10	1.65E-06	1.21E-07	1.85E-07	2.24E-10	3.72E-07	9.62E-09	2.89E-07	5.65E-07	6.79E-03	6.65E-04	4.17E-06	5.88E-08	9.86E-05	1.06E-05	1.81E-06	1.01E-05	9.64E-08	5.39E-02	6.74E-02	2.87E-04	1.02E-03	1.59E-02	5.92E-03	9.57E-07	8.58E-07	4.55E-07	2.62E-06	7.96E-07	2.29E-04	5.07E-05	3.46E-05	2.38E-05	7.48E-05	2.02E-03	5.17E-04	1.10E-02	1.86E-03	2.40E-03
cyc_TCAAAC40NAAC_KAB_GTCACGTGAC_m1_c4_short	1.00E-01	1.01E-01	3.50E-01	3.07E-01	1.81E-01	1.80E-01	1.80E-01	2.08E-01	1.81E-01	1.81E-01	4.41E-12	1.56E-06	1.44E-08	2.12E-08	4.62E-12	6.03E-07	4.65E-10	1.97E-06	2.61E-06	3.05E-02	2.16E-03	6.97E-03	6.60E-05	1.25E-01	1.93E-02	6.84E-03	1.38E-04	2.07E-04	2.80E-11	1.31E-02	1.58E-08	8.79E-08	8.21E-08	1.36E-04	6.61E-07	2.22E-06	1.18E-05	6.46E-04	1.73E-04	9.55E-06	7.12E-09	7.96E-10	1.01E-10	3.04E-08	6.21E-04	1.53E-04	3.71E-03	5.89E-04	6.84E-04
sv_TTGATC40NGCT_KK_SGTCACGCATGRNTGNN_m1_c3_short	7.20E-04	4.12E-05	6.99E-03	1.52E-03	6.90E-04	6.78E-05	2.12E-07	8.48E-05	5.23E-08	6.21E-06	2.35E-10	1.09E-06	2.60E-09	3.18E-08	1.74E-10	4.17E-08	7.69E-09	1.90E-06	3.33E-06	7.20E-03	7.84E-04	2.26E-03	6.85E-04	1.69E-02	7.66E-03	1.48E-03	1.07E-03	1.34E-03	5.59E-08	3.69E-05	1.06E-08	3.01E-09	2.90E-07	2.16E-07	1.83E-05	2.22E-04	1.25E-04	1.54E-03	1.55E-03	1.49E-05	1.00E-07	2.55E-08	5.54E-09	2.17E-07	2.22E-04	7.28E-04	2.61E-03	6.36E-03	1.03E-02
Poxm_TATACT20NCAG_KG_GTTCACGCATGANTN_m1_c3_short	6.74E-04	1.73E-04	4.32E-03	8.12E-04	3.94E-04	5.60E-05	4.11E-07	4.47E-05	2.70E-09	2.93E-06	7.07E-12	1.28E-06	1.05E-09	2.29E-08	9.37E-12	2.81E-08	6.75E-09	8.90E-07	1.87E-06	3.20E-03	5.40E-05	7.22E-04	7.98E-07	6.74E-03	1.66E-03	6.37E-05	1.62E-06	1.36E-05	4.56E-12	1.86E-05	1.42E-08	6.19E-11	1.31E-06	2.74E-08	4.35E-06	4.85E-05	3.06E-05	4.31E-04	3.48E-04	6.23E-06	7.57E-08	1.11E-08	9.14E-11	9.10E-08	5.59E-04	2.32E-03	7.80E-03	2.18E-02	3.47E-02
CG8319_TATCTG20NCG_KA_NCCGTCACTTT_m1_c7_short	2.26E-05	6.42E-07	7.43E-05	1.18E-04	1.17E-06	3.77E-09	1.43E-08	2.96E-08	1.88E-09	6.85E-10	1.57E-10	1.16E-06	4.52E-09	7.98E-08	1.52E-08	6.95E-08	6.08E-08	2.14E-06	2.40E-06	7.55E-03	5.43E-04	2.65E-03	5.09E-05	1.43E-02	8.95E-03	1.78E-03	1.30E-04	1.31E-03	4.39E-12	2.79E-05	1.08E-09	5.78E-11	4.70E-09	5.76E-09	4.90E-06	4.56E-05	2.76E-05	3.35E-04	3.23E-04	4.34E-06	7.35E-09	5.50E-10	5.14E-11	1.48E-07	3.42E-04	2.61E-05	1.69E-03	1.26E-04	1.78E-04
CG7818_TCATCA20NCG_KA_AAAGTGACGG_m1_c7_short	1.38E-05	2.38E-08	2.94E-04	4.23E-06	1.61E-06	1.44E-09	8.76E-12	4.36E-09	2.38E-13	4.33E-10	2.09E-15	4.30E-07	2.31E-10	6.02E-10	6.51E-14	5.28E-09	4.15E-12	6.44E-07	1.56E-06	3.68E-02	2.83E-03	1.10E-02	7.45E-05	6.84E-02	4.18E-02	8.92E-03	3.95E-04	6.85E-03	3.88E-17	3.09E-05	7.29E-12	1.49E-14	1.88E-11	4.57E-12	1.58E-05	1.70E-04	7.14E-05	7.69E-04	9.71E-04	7.32E-06	5.30E-10	4.64E-12	1.49E-14	4.70E-10	4.59E-05	6.73E-05	4.52E-04	1.89E-05	2.73E-04
Poxn_TGCGGG20NGA_KH_NGCGTGACNGTCACGSN_m1_c3_short	4.07E-04	1.44E-05	1.01E-04	1.79E-05	2.97E-05	8.40E-07	2.94E-09	8.90E-07	4.91E-10	6.99E-08	4.17E-12	8.16E-07	2.27E-09	6.59E-09	1.04E-11	3.91E-08	1.08E-09	2.93E-06	3.38E-06	1.64E-03	4.62E-05	6.19E-05	8.60E-07	1.54E-03	1.11E-03	1.55E-04	1.96E-06	3.10E-05	2.76E-07	2.58E-05	1.17E-08	2.63E-10	2.21E-09	8.92E-10	4.23E-07	4.74E-06	4.56E-06	6.93E-05	4.62E-05	2.46E-05	1.50E-08	1.29E-08	1.75E-10	1.93E-07	1.38E-04	5.98E-06	1.17E-03	3.43E-05	5.32E-05
CG31388_TCCCCT20NCG_KA_NCCGTCACTNN_m1_c7b4_short	2.09E-04	4.82E-06	1.26E-04	3.41E-06	8.16E-06	2.99E-08	1.45E-08	1.93E-07	9.04E-09	1.12E-08	1.16E-11	3.28E-07	5.85E-10	3.74E-09	9.31E-11	1.47E-08	5.54E-10	7.52E-07	1.35E-06	1.36E-02	1.06E-03	3.80E-03	1.25E-04	2.49E-02	1.52E-02	3.35E-03	2.84E-04	2.47E-03	5.91E-09	3.29E-05	4.73E-08	4.39E-10	6.48E-09	4.83E-09	5.64E-06	6.00E-05	2.63E-05	2.91E-04	3.52E-04	3.05E-05	2.55E-09	3.46E-10	2.84E-12	1.32E-08	2.24E-04	2.72E-05	1.92E-03	4.51E-05	1.41E-04
CG4956_TTATGT20NTA_KD_AATACATAAC_m1_c3_short	2.67E-06	1.29E-06	8.44E-06	1.32E-06	4.13E-08	7.13E-09	4.28E-08	2.30E-07	1.51E-08	2.94E-09	4.28E-07	8.62E-06	1.28E-06	5.76E-06	2.24E-07	2.91E-06	2.51E-06	1.54E-05	1.68E-05	4.04E-04	2.68E-06	8.12E-04	2.23E-07	1.51E-05	3.58E-04	8.01E-06	1.84E-07	3.60E-07	8.96E-06	8.96E-06	5.88E-09	2.56E-08	3.47E-06	4.78E-07	1.04E-03	1.02E-03	9.76E-03	2.72E-02	1.16E-02	6.13E-04	9.40E-04	6.12E-05	1.49E-05	7.58E-04	2.65E-04	3.35E-05	5.22E-04	1.08E-04	1.08E-04
BtbVII_TAAAGC20NGAA_KA_NNNGTACATA_m1_c6_short	4.63E-04	5.64E-04	3.17E-04	1.27E-04	7.90E-05	9.26E-05	6.19E-05	5.35E-05	4.85E-05	4.72E-05	8.75E-06	1.88E-04	3.31E-05	7.61E-05	3.85E-06	9.35E-05	1.26E-05	4.53E-05	4.63E-05	8.04E-04	8.43E-05	6.32E-04	4.89E-05	4.07E-04	5.00E-04	1.76E-04	2.92E-05	3.24E-05	1.68E-04	5.06E-04	2.88E-06	5.99E-06	5.76E-04	1.20E-04	6.34E-04	4.66E-04	2.66E-03	7.97E-03	2.56E-03	3.74E-03	1.43E-03	4.33E-04	7.29E-05	1.47E-03	6.69E-04	2.88E-04	2.37E-03	3.29E-04	4.00E-04
Sox21b_TTGGCT20NCGT_KG_NAACAMTGNNAKTGTTN_m1_c4_short	1.55E-07	5.17E-08	1.95E-07	1.96E-08	1.56E-08	2.35E-10	1.48E-09	2.11E-12	2.15E-11	6.71E-11	2.25E-05	6.57E-05	3.55E-05	2.78E-05	1.65E-05	4.12E-05	1.47E-05	2.65E-05	3.99E-05	3.79E-06	6.08E-09	1.08E-07	4.66E-14	2.58E-07	8.98E-08	2.09E-08	3.48E-12	1.22E-11	2.08E-09	5.44E-06	4.23E-11	1.97E-08	8.33E-06	2.12E-07	2.76E-09	8.65E-09	1.39E-07	1.06E-06	2.17E-07	5.01E-04	1.52E-04	5.19E-04	7.12E-06	6.23E-04	2.96E-05	9.69E-07	1.64E-04	2.17E-05	2.22E-05
Sox21a_TAGCTC20NCG_KA_NNACAATGNNATTGTNN_m1_c5_short	5.00E-07	2.62E-07	8.33E-07	2.57E-07	1.94E-07	2.11E-09	1.47E-08	2.71E-11	2.54E-10	1.70E-09	2.22E-03	3.73E-03	3.61E-03	2.42E-03	1.63E-03	2.44E-03	1.49E-03	1.45E-03	1.51E-03	2.15E-05	1.60E-08	3.91E-07	1.14E-11	4.38E-07	1.40E-07	3.38E-08	2.16E-11	3.59E-11	1.15E-08	1.18E-05	2.97E-10	2.48E-08	1.18E-05	1.50E-07	7.18E-09	2.23E-08	1.13E-07	1.41E-06	2.42E-07	1.54E-04	6.42E-06	1.24E-05	2.75E-07	1.95E-05	9.28E-06	9.14E-07	4.96E-05	5.20E-06	1.45E-05
bbx_TCGCCA20NGA_KI_NAACAATGNNATTGTTN_m1_c3_short	2.83E-08	8.43E-09	9.53E-08	9.20E-09	3.54E-10	3.81E-12	5.85E-13	2.89E-14	6.95E-14	1.87E-13	8.56E-02	1.16E-01	1.24E-01	9.33E-02	6.31E-02	8.00E-02	5.54E-02	3.96E-02	4.17E-02	3.65E-06	2.32E-09	1.19E-05	1.35E-11	8.97E-06	1.33E-06	7.30E-07	1.20E-11	3.09E-10	2.20E-09	1.86E-06	4.94E-12	3.67E-09	8.88E-08	5.23E-10	1.25E-07	5.73E-08	2.63E-06	1.40E-05	3.16E-06	9.90E-05	5.04E-05	2.16E-04	1.90E-06	2.08E-04	6.09E-07	1.75E-06	2.94E-05	2.55E-07	1.91E-06
bap_TTGACC20NTA_KD_NCCACTTANN_m1_c3_short	8.38E-05	1.06E-05	4.19E-05	7.24E-05	6.75E-07	4.06E-07	1.11E-06	1.45E-06	3.10E-07	2.17E-07	1.54E-06	1.63E-05	2.65E-06	4.13E-06	2.26E-06	8.30E-06	1.04E-05	3.15E-05	2.26E-05	1.36E-04	2.54E-05	4.99E-06	2.72E-08	5.79E-06	7.15E-06	6.84E-07	3.13E-06	1.50E-07	5.02E-08	7.21E-05	8.07E-09	6.08E-09	8.00E-07	2.59E-07	8.23E-06	9.94E-06	1.76E-05	9.84E-05	2.42E-05	6.93E-05	1.76E-06	3.28E-07	4.29E-08	1.22E-05	4.98E-03	3.51E-04	1.35E-02	3.01E-03	2.76E-03
tin_TATTTA20NTTG_KG_NNCACTTGAN_m1_c3_short	5.80E-04	2.46E-06	1.04E-03	1.61E-03	1.02E-06	9.73E-08	1.31E-06	3.28E-05	3.83E-07	2.14E-07	5.24E-07	1.19E-05	7.92E-07	1.41E-06	3.09E-07	2.57E-06	3.18E-06	1.01E-05	9.39E-06	7.28E-05	3.31E-05	7.01E-06	1.20E-07	1.61E-05	8.00E-06	6.33E-06	4.49E-06	9.24E-07	1.18E-08	1.57E-03	7.62E-10	5.24E-09	1.42E-05	2.31E-06	2.76E-06	5.10E-06	9.55E-06	4.10E-05	1.26E-05	2.53E-05	7.46E-07	3.54E-07	2.45E-08	4.32E-06	2.19E-03	2.04E-04	9.15E-03	1.47E-03	1.45E-03
scro_TTGGGA20NTA_KH_NCACTYNAC_m1_c3_short	3.71E-02	4.07E-02	1.22E-01	3.61E-02	2.42E-02	2.25E-02	2.20E-02	2.44E-02	2.07E-02	2.07E-02	1.27E-05	2.56E-04	3.14E-05	3.36E-05	9.10E-06	1.15E-04	3.12E-05	1.18E-04	1.37E-04	1.23E-01	7.86E-02	6.08E-03	9.22E-03	1.86E-02	1.86E-02	1.37E-02	2.31E-02	1.44E-02	2.03E-04	1.45E-02	1.04E-05	2.59E-05	1.82E-04	6.04E-04	2.29E-04	4.18E-04	2.09E-03	8.15E-03	5.66E-03	2.99E-03	3.05E-04	1.82E-04	7.24E-05	6.58E-04	3.50E-02	1.31E-02	7.33E-02	3.34E-02	3.47E-02
CG9437_TTATAC20NTA_KI_NTTACGTAAN_m1_c3_short	2.00E-03	2.53E-03	6.06E-03	7.85E-03	1.82E-03	1.83E-03	1.65E-03	2.86E-03	1.64E-03	1.66E-03	1.12E-07	6.41E-05	8.84E-06	6.06E-06	7.64E-08	9.26E-05	6.58E-06	4.83E-05	6.58E-05	8.91E-02	5.06E-02	5.43E-02	5.68E-02	1.08E-01	4.48E-01	8.80E-02	8.88E-02	9.39E-02	7.56E-08	4.50E-05	6.86E-10	1.13E-09	6.29E-08	5.61E-07	1.64E-03	7.02E-03	3.48E-02	1.84E-01	2.08E-01	2.64E-03	3.00E-05	2.05E-06	9.67E-07	1.11E-04	2.33E-04	2.81E-05	4.83E-04	2.19E-04	2.31E-04
lbe_TCCAAG40NAAC_KK_TAACGANN_m1_c4_short	6.83E-04	6.31E-04	1.35E-04	1.55E-04	7.50E-05	7.57E-05	2.99E-06	2.09E-05	6.41E-07	1.44E-06	8.94E-04	2.08E-03	1.14E-03	1.21E-03	1.14E-03	1.80E-03	2.11E-03	1.88E-03	2.02E-03	3.76E-03	1.17E-03	6.27E-04	3.98E-04	6.35E-03	8.58E-03	9.29E-04	6.00E-04	6.12E-04	2.46E-04	1.99E-05	7.61E-07	5.24E-07	1.15E-05	6.45E-07	4.37E-05	1.04E-04	2.49E-04	1.65E-03	1.26E-03	1.59E-03	6.39E-04	4.63E-04	1.22E-04	5.42E-04	1.05E-03	1.23E-04	2.03E-03	1.24E-03	1.26E-03
onecut_TTAACT20NCAA_KG_NNCGATCGATANNN_m1_c2_short	2.11E-08	1.04E-08	5.33E-07	4.53E-08	1.45E-09	2.18E-10	6.34E-12	1.35E-10	1.00E-11	1.10E-11	8.28E-07	3.17E-05	2.43E-06	4.00E-06	3.63E-07	5.07E-06	1.31E-06	4.64E-06	6.37E-06	7.49E-07	5.42E-08	1.74E-06	1.73E-07	7.33E-06	1.46E-06	4.93E-07	4.98E-09	1.40E-08	6.30E-10	4.60E-07	1.61E-08	5.98E-11	1.55E-08	1.37E-09	1.03E-06	6.07E-07	6.36E-07	6.10E-06	1.09E-06	2.85E-04	6.50E-06	1.04E-06	2.31E-07	2.50E-05	2.32E-07	2.46E-07	2.99E-06	2.93E-07	4.46E-07
retn_TCACAC20NACA_KG_NRATTAATYN_m1_c2_short	2.25E-07	1.69E-07	8.47E-06	1.02E-06	4.00E-08	3.01E-08	2.26E-08	7.75E-08	2.23E-08	2.24E-08	9.24E-04	1.25E-03	6.62E-04	1.44E-03	2.98E-04	5.74E-04	2.18E-03	4.78E-04	4.48E-04	8.88E-06	1.03E-06	4.84E-05	4.44E-06	4.77E-05	4.44E-05	7.16E-06	4.60E-07	8.77E-07	1.33E-06	8.51E-06	6.61E-07	3.05E-08	4.85E-07	2.27E-07	4.61E-04	4.53E-04	3.02E-04	3.83E-04	3.56E-04	2.13E-04	4.33E-04	2.01E-04	1.58E-04	6.10E-04	6.02E-06	9.86E-06	4.04E-05	7.03E-06	1.19E-05
egg_TTAGTT20NTGA_KI_NNNTAAGGTGATANNN_m1_c4u_short	2.25E-05	8.57E-06	3.52E-04	2.16E-04	3.49E-06	1.60E-06	1.40E-06	3.06E-05	1.39E-06	1.56E-06	2.43E-02	6.57E-02	2.72E-02	2.94E-02	1.63E-02	3.96E-02	3.05E-02	2.74E-02	2.51E-02	6.40E-04	2.56E-05	2.68E-04	2.77E-05	1.25E-03	1.01E-03	1.13E-04	3.55E-05	3.84E-05	1.56E-06	1.14E-04	7.60E-06	7.39E-08	1.40E-06	3.20E-06	1.32E-04	4.91E-05	9.25E-05	1.60E-04	1.27E-04	2.13E-04	6.86E-05	2.32E-05	1.06E-05	2.45E-04	1.78E-02	4.39E-04	7.00E-03	4.67E-03	4.30E-03
ash2_TAACTT20NTCA_KG_NNNNNTAAGGTAANN_m1_c3_short	8.89E-09	1.98E-09	1.81E-06	3.04E-08	1.21E-10	1.14E-11	2.10E-13	8.90E-10	1.24E-11	5.83E-12	2.47E-04	2.71E-04	1.51E-04	2.62E-04	7.01E-05	1.77E-04	3.32E-05	1.09E-04	9.49E-05	2.31E-06	1.72E-08	7.10E-05	2.18E-09	2.45E-06	2.68E-06	1.11E-06	5.68E-10	5.14E-09	2.19E-10	1.79E-06	1.27E-08	5.74E-11	2.90E-09	6.92E-09	4.60E-06	1.19E-06	7.10E-05	5.64E-05	1.25E-05	2.15E-05	3.51E-06	3.86E-07	2.94E-06	1.17E-04	5.21E-04	7.04E-06	1.83E-04	1.20E-04	1.14E-04
Dip3_TGGACC40NAAC_KY_GATAATAAGGTRATN_m2_c3_short	8.15E-07	3.07E-07	2.95E-05	4.92E-06	6.90E-08	1.92E-08	1.10E-08	6.58E-07	1.18E-08	1.49E-08	3.15E-02	2.95E-02	1.95E-02	2.69E-02	9.23E-03	2.28E-02	5.53E-03	7.89E-03	7.15E-03	3.41E-04	2.42E-06	1.06E-03	3.02E-07	2.15E-04	4.22E-04	2.53E-05	1.96E-07	1.27E-06	9.34E-08	1.51E-05	6.10E-07	1.03E-08	3.14E-07	2.56E-07	1.08E-03	2.47E-04	1.20E-03	1.07E-03	4.43E-04	1.09E-04	1.72E-04	1.14E-05	4.32E-05	4.77E-04	6.18E-03	8.94E-05	1.90E-03	1.49E-03	1.38E-03
CG12605_TCAGCA40NCTC_KM_RNGCAACAGGTGG_m2_c2_short	1.38E-04	3.80E-05	1.19E-03	3.38E-04	4.82E-05	2.04E-06	3.78E-06	1.54E-06	3.25E-05	1.23E-05	3.82E-12	4.29E-07	2.99E-09	2.17E-09	9.52E-11	8.38E-08	1.41E-09	4.42E-07	7.77E-07	9.21E-05	8.92E-07	4.27E-07	7.40E-11	4.62E-07	1.58E-06	2.04E-08	3.17E-08	2.99E-09	8.22E-05	2.22E-03	8.45E-06	9.12E-06	2.74E-04	1.60E-04	4.62E-07	7.69E-06	3.86E-06	9.37E-05	3.63E-05	1.07E-02	1.25E-05	3.86E-05	1.80E-07	1.93E-04	1.13E-04	2.31E-05	6.24E-04	1.03E-04	1.33E-04
CG8145_TAGTCC20NCTT_KA_NCCACCCNNNNCCCRCCN_m2_c5_short	2.69E-05	1.11E-05	2.49E-05	1.50E-06	7.12E-06	8.20E-07	8.82E-07	5.41E-07	4.02E-07	5.62E-07	2.03E-11	2.05E-08	1.06E-09	1.17E-09	6.27E-12	4.80E-09	2.23E-10	1.26E-08	1.74E-08	4.99E-05	1.57E-06	1.56E-07	1.29E-08	1.35E-06	8.13E-07	9.75E-08	4.76E-08	2.56E-08	5.13E-08	2.09E-05	1.89E-07	2.29E-07	4.10E-06	2.74E-06	4.12E-08	2.84E-07	1.93E-08	2.53E-07	1.34E-07	3.74E-07	1.28E-08	3.00E-09	3.87E-10	1.54E-07	3.10E-04	4.61E-05	1.57E-03	8.43E-05	8.63E-05
CG4424_TAGATG40NTAT_KY_HMCCCRCCC_m1_c3_short	5.86E-05	2.42E-05	4.92E-07	1.16E-07	2.30E-06	4.55E-07	1.14E-06	4.03E-11	1.71E-10	2.50E-09	3.29E-13	6.39E-09	5.13E-10	1.26E-10	9.84E-14	2.71E-09	8.73E-11	2.99E-09	5.02E-09	5.34E-05	4.81E-08	6.21E-08	1.91E-11	1.39E-07	2.39E-08	1.02E-08	1.69E-09	5.79E-11	6.00E-10	3.59E-06	2.66E-09	6.07E-09	1.03E-08	1.68E-07	1.88E-08	2.22E-08	6.24E-09	6.12E-08	1.44E-08	5.27E-07	4.82E-09	3.42E-09	9.05E-12	5.77E-08	2.04E-03	2.47E-04	7.61E-03	1.04E-03	1.23E-03
slbo_TTAACC40NCTA_KK_NRTTGCGCAAYN_m1_c2_short	5.35E-07	2.39E-07	4.78E-08	2.49E-08	1.43E-08	8.16E-10	3.11E-09	9.17E-11	1.08E-10	8.30E-11	9.04E-06	6.69E-04	5.35E-05	9.96E-04	1.12E-06	4.77E-04	3.54E-06	1.31E-04	7.76E-05	1.62E-04	3.11E-06	9.85E-04	1.15E-07	1.89E-04	1.96E-03	2.27E-05	6.08E-07	9.56E-06	9.64E-07	8.66E-07	3.59E-09	2.75E-08	2.58E-07	1.44E-07	1.31E-01	2.66E-01	7.07E-02	1.23E-01	1.09E-01	3.58E-05	1.04E-05	1.87E-05	1.88E-06	8.60E-05	1.82E-06	3.09E-05	5.82E-05	7.59E-06	1.58E-05
eg_TGACCC40NGAA_KY_NAAACTRGAGCA_m1_c4b1u_short	6.02E-05	7.13E-05	5.53E-05	1.86E-05	6.95E-06	7.26E-06	4.71E-06	3.68E-06	3.45E-06	3.41E-06	6.61E-05	5.05E-03	6.97E-04	7.40E-04	3.00E-05	1.76E-03	9.51E-04	1.07E-03	1.39E-03	9.14E-05	1.08E-05	2.32E-04	1.20E-05	2.96E-04	7.68E-05	3.86E-05	8.62E-07	1.24E-06	5.39E-05	9.49E-05	6.82E-06	8.88E-06	1.29E-04	2.54E-05	3.95E-04	1.23E-04	2.87E-05	7.55E-05	4.84E-05	7.58E-04	1.40E-04	6.78E-05	3.14E-05	4.55E-04	8.47E-05	3.15E-05	4.31E-04	5.48E-05	6.92E-05
knrl_TCAATT20NTAA_KH_AWNTRGRKCAN_m1_c4_short	9.34E-04	7.95E-04	4.19E-04	2.58E-04	1.96E-04	1.91E-04	1.27E-04	1.30E-04	1.18E-04	1.18E-04	1.58E-04	4.01E-03	5.26E-04	6.55E-04	1.84E-04	1.62E-03	9.18E-04	1.32E-03	1.82E-03	7.66E-04	2.04E-04	3.05E-03	2.37E-04	8.39E-04	2.65E-04	2.96E-04	2.40E-05	2.79E-05	9.03E-05	3.79E-04	4.61E-05	5.20E-05	2.20E-04	1.46E-04	6.84E-03	1.26E-03	3.86E-04	5.35E-04	5.15E-04	5.89E-04	1.29E-04	4.32E-05	2.22E-05	2.47E-04	7.81E-04	6.31E-04	2.95E-03	8.39E-04	9.54E-04
gsb_TTAGGG20NTA_KD_NATTAGTCACGSN_m1_c4_short	7.86E-06	5.17E-06	1.40E-06	2.75E-07	1.10E-06	1.55E-07	1.70E-11	6.48E-11	9.90E-12	3.14E-10	2.01E-11	1.96E-07	5.75E-10	4.73E-08	7.29E-12	8.50E-09	7.97E-10	3.61E-08	1.43E-07	1.67E-04	6.72E-06	1.01E-06	4.62E-11	6.78E-05	1.47E-04	1.68E-06	1.27E-08	6.46E-08	6.95E-16	6.06E-09	1.03E-14	5.11E-14	5.27E-10	6.11E-14	9.49E-08	3.10E-07	7.37E-07	1.43E-05	2.14E-06	1.57E-04	1.71E-06	2.46E-06	7.14E-09	8.54E-07	6.40E-07	4.38E-06	8.17E-06	7.40E-07	2.59E-06
dmrt93B_TGGTCA40NGTG_KK_NNYGWTACANN_m1_c3_short	1.07E-06	3.48E-07	3.79E-06	7.70E-08	5.53E-08	1.88E-08	3.95E-11	6.96E-11	3.42E-11	1.50E-10	1.07E-10	1.26E-06	6.71E-09	2.56E-07	8.62E-11	4.82E-08	4.77E-09	1.59E-06	2.42E-06	6.80E-05	1.15E-07	8.42E-06	5.92E-10	3.57E-05	1.10E-04	8.25E-07	2.07E-08	3.16E-07	8.56E-09	4.05E-06	2.25E-09	4.53E-08	2.62E-07	2.08E-07	5.15E-06	6.07E-06	2.01E-05	1.42E-04	5.10E-05	1.90E-06	3.14E-07	5.47E-07	4.17E-09	2.50E-06	3.48E-05	1.13E-05	1.19E-04	3.79E-05	3.93E-05
so_TATCGC20NGCG_KG_NGTATCAN_m1_c3_short	9.02E-05	1.55E-05	3.82E-04	1.18E-04	1.40E-05	1.16E-06	3.45E-08	7.27E-06	6.77E-08	2.00E-07	1.04E-05	3.25E-04	5.47E-05	7.11E-05	3.53E-06	1.01E-04	4.76E-05	5.68E-05	5.88E-05	7.49E-04	1.63E-05	7.01E-04	1.80E-04	1.12E-03	7.54E-04	1.40E-04	3.23E-06	1.41E-05	4.03E-06	1.29E-04	3.77E-05	2.60E-07	4.69E-06	4.46E-06	9.12E-05	2.86E-05	3.27E-05	1.10E-04	5.40E-05	1.72E-04	4.42E-05	1.89E-05	1.60E-06	6.46E-05	9.83E-04	5.67E-04	3.57E-03	1.69E-03	1.65E-03
rn_TGTACA40NGTA_KAC_CAWAAAAAC_m1_c2_short	5.20E-08	3.25E-08	2.74E-07	1.13E-08	8.12E-09	1.38E-09	3.84E-13	2.82E-12	1.97E-11	1.00E-11	2.30E-06	2.33E-05	1.05E-05	1.73E-05	2.11E-06	1.73E-05	4.63E-06	9.38E-06	1.32E-05	2.17E-05	2.51E-08	2.63E-06	2.10E-10	1.74E-06	1.54E-05	1.38E-07	2.22E-09	5.15E-08	2.64E-05	4.59E-07	8.23E-09	1.20E-07	1.82E-08	1.85E-11	4.86E-06	7.18E-06	4.53E-06	9.12E-05	1.19E-05	2.22E-03	4.44E-03	3.08E-03	3.02E-03	6.98E-03	6.78E-06	2.01E-05	3.77E-05	1.01E-05	1.18E-05
cad_TCCGCA20NCGC_KD_NNGCAATAAANN_m1_c3_short	9.08E-09	3.87E-09	1.11E-08	7.68E-10	1.60E-10	5.76E-11	4.51E-14	3.08E-14	6.73E-15	1.03E-13	2.41E-06	1.91E-05	2.88E-06	6.96E-05	1.43E-06	5.62E-06	6.41E-06	1.22E-05	1.16E-05	3.46E-06	1.40E-09	3.40E-06	1.30E-10	1.45E-06	1.98E-06	1.70E-07	1.87E-10	3.03E-09	2.77E-10	2.70E-08	4.92E-11	2.20E-11	4.96E-10	1.59E-13	4.70E-06	1.17E-06	4.10E-06	1.57E-04	6.77E-06	1.16E-03	1.65E-03	4.15E-04	2.02E-04	1.54E-02	2.01E-07	7.66E-07	3.88E-06	3.29E-07	3.83E-07
toy_TGTGAT40NGCA_KK_TTYACGCWTGANTGMRCAN_m2_c3_short	1.55E-05	4.43E-06	5.54E-03	2.89E-05	5.20E-05	1.43E-06	7.13E-08	1.54E-07	9.05E-09	1.15E-06	5.03E-10	9.49E-07	3.82E-09	6.14E-08	3.12E-10	2.74E-08	2.14E-08	6.54E-07	1.15E-06	3.79E-04	1.57E-06	3.63E-05	1.07E-07	5.22E-05	2.95E-05	2.83E-06	2.40E-08	7.32E-08	1.08E-08	6.67E-06	1.21E-07	2.50E-10	1.08E-06	2.18E-07	4.47E-06	1.85E-05	6.85E-06	1.41E-04	9.46E-05	1.25E-04	6.13E-07	2.79E-07	3.61E-08	3.00E-06	4.67E-05	1.36E-04	6.00E-04	1.10E-03	1.73E-03
tll_TAAGAA40NATA_KL_NNAGTCAAAAGTCA_m2_c3_short	4.73E-05	7.29E-06	1.07E-03	1.54E-05	5.32E-06	4.46E-07	3.78E-07	1.90E-06	2.48E-07	2.82E-07	5.97E-07	1.14E-05	2.30E-06	2.13E-06	2.86E-07	5.45E-06	6.79E-07	4.07E-06	5.36E-06	7.72E-04	1.01E-03	7.20E-04	1.40E-03	1.76E-03	1.57E-03	1.88E-03	1.99E-03	2.00E-03	5.69E-05	7.74E-03	1.91E-06	1.18E-06	6.56E-05	7.11E-06	2.75E-05	9.95E-06	5.12E-06	1.97E-05	1.65E-05	3.39E-04	3.73E-06	1.88E-06	2.00E-07	2.55E-05	3.36E-05	4.06E-05	2.54E-04	6.02E-05	1.10E-04
Hnf4_TTAAAG20NTA_KH_AGGTCANAGGTCA_m1_c3_short	6.81E-07	1.03E-07	7.35E-07	3.26E-08	1.13E-08	2.01E-09	9.38E-11	1.87E-10	6.66E-11	6.25E-11	5.74E-09	4.94E-06	6.63E-07	4.03E-07	1.44E-09	2.13E-06	1.01E-07	3.53E-06	4.29E-06	8.76E-06	1.84E-07	1.55E-06	2.00E-07	1.14E-06	1.01E-06	1.84E-06	3.02E-07	3.14E-07	1.72E-08	1.00E-05	4.74E-10	2.87E-09	2.11E-07	3.39E-10	5.39E-06	8.37E-06	1.82E-07	5.87E-06	5.82E-07	9.30E-05	1.85E-06	2.66E-06	6.54E-09	3.63E-05	5.62E-05	4.18E-05	1.93E-04	9.38E-05	8.49E-05
sob_TACTCT40NAAC_KL_NGCGTANNNNNGTAGC_m1_c3_short	6.83E-07	3.54E-07	6.95E-07	6.25E-08	1.14E-07	6.73E-09	3.61E-10	5.44E-10	3.21E-10	4.66E-10	3.65E-09	6.46E-05	4.91E-06	1.08E-06	8.60E-09	4.94E-05	8.28E-06	1.06E-04	1.29E-04	2.92E-05	1.70E-07	1.03E-06	2.34E-09	8.42E-06	2.91E-05	3.31E-07	8.72E-09	1.01E-07	3.88E-07	8.61E-07	3.25E-08	1.42E-07	1.29E-06	4.59E-07	3.73E-07	1.92E-06	2.54E-06	4.43E-05	2.02E-05	1.16E-05	3.77E-07	8.05E-08	6.01E-09	2.31E-07	8.15E-07	2.82E-07	8.02E-06	1.14E-06	2.82E-06
Hr96_TTTGTT40NTAT_KY_YNRGTACANNTGCACTNR_m2_c2_short	4.22E-02	6.12E-02	1.95E-02	2.40E-02	2.20E-02	2.07E-02	2.50E-02	2.02E-02	2.02E-02	2.02E-02	1.95E-09	1.13E-05	3.98E-07	8.30E-07	4.28E-09	3.72E-06	6.57E-07	6.27E-06	6.60E-06	1.01E-03	3.97E-05	1.15E-05	1.81E-06	3.66E-05	1.93E-05	3.30E-06	4.22E-07	2.45E-07	7.49E-03	2.64E-02	1.89E-03	4.48E-03	2.95E-02	2.07E-02	2.66E-06	1.45E-06	2.64E-06	5.08E-05	7.68E-06	7.68E-04	3.09E-06	1.15E-05	1.75E-07	1.56E-05	1.47E-03	3.87E-04	7.01E-03	1.27E-03	1.52E-03
ci_TCGAGG40NGTT_KY_NCGACCACCN_m1_c3_short	3.30E-05	3.61E-05	7.26E-05	4.23E-05	2.40E-05	1.19E-05	1.32E-05	1.20E-05	1.19E-05	1.20E-05	2.33E-11	5.24E-07	1.54E-08	8.45E-09	1.08E-11	1.46E-07	4.80E-09	2.98E-07	4.20E-07	2.37E-03	7.02E-04	5.77E-06	4.14E-07	9.52E-06	6.77E-06	1.65E-06	7.42E-06	1.07E-07	2.15E-08	1.05E-04	1.24E-07	5.72E-07	1.12E-05	1.50E-05	3.39E-06	1.60E-06	9.10E-08	8.12E-07	3.17E-07	3.55E-05	8.59E-08	6.70E-08	1.62E-10	1.58E-07	2.72E-03	8.11E-05	7.34E-03	3.21E-04	2.87E-04
seq_TTGCTA20NTA_KI_NNACCCACCCYTAN_m1_c4_short	7.65E-07	2.18E-07	5.38E-07	7.30E-09	1.09E-08	1.58E-10	3.71E-11	1.98E-12	1.08E-12	4.85E-12	2.00E-11	1.77E-07	2.26E-09	4.44E-08	4.33E-11	4.99E-09	3.33E-08	7.80E-07	7.90E-07	2.92E-05	2.98E-09	4.75E-07	3.92E-11	2.04E-07	2.99E-08	1.82E-08	6.25E-12	4.19E-11	5.06E-10	1.32E-06	2.12E-11	5.34E-12	5.08E-10	8.30E-09	9.01E-08	9.36E-08	1.90E-07	1.70E-06	3.50E-07	1.82E-06	6.65E-08	1.75E-08	1.30E-10	7.14E-07	1.41E-03	4.75E-05	1.01E-02	5.52E-04	5.48E-04
slp2_TCAATT20NTAA_KG_NNTGTTGTAAAYANN_m1_c3_short	6.99E-08	9.62E-09	1.31E-07	1.32E-09	5.28E-10	1.05E-11	7.25E-13	6.19E-13	2.24E-12	4.40E-12	5.28E-09	3.12E-06	4.41E-08	8.04E-07	3.40E-09	2.71E-07	3.53E-07	6.52E-06	9.11E-06	4.99E-06	1.66E-09	5.15E-06	1.34E-09	2.11E-06	6.05E-07	5.00E-08	5.24E-12	3.99E-10	2.50E-07	1.63E-06	1.38E-09	6.92E-10	6.81E-08	1.39E-10	4.65E-06	5.37E-07	1.82E-06	9.69E-05	2.99E-06	2.62E-03	1.06E-03	8.72E-04	8.80E-04	2.02E-03	4.10E-05	1.43E-04	1.12E-03	3.02E-05	3.35E-04
rib_TACCCG20NCG_KA_NNKTGCAAAT_m1_c7b4_short	9.70E-04	8.55E-04	1.22E-05	2.15E-05	5.31E-05	5.00E-05	1.81E-05	1.15E-06	1.19E-06	1.39E-06	9.08E-07	5.33E-05	6.05E-06	1.84E-05	6.01E-07	2.91E-05	4.32E-06	4.91E-05	4.81E-05	1.25E-04	2.31E-05	2.47E-06	2.37E-08	1.93E-05	2.57E-05	7.42E-07	8.54E-07	4.64E-08	8.95E-06	4.99E-04	1.22E-06	5.98E-05	1.14E-03	5.26E-04	1.00E-05	6.52E-05	9.40E-06	3.24E-04	1.13E-04	5.17E-05	7.51E-05	1.68E-06	1.30E-07	1.28E-04	6.66E-04	9.60E-03	5.70E-03	2.24E-03	2.33E-03
dmrt99B_TAAGGT20NGGA_KH_NNGNWACAATGTWNCNN_m1_c3_short	3.29E-07	2.32E-07	5.54E-07	3.60E-07	4.17E-08	1.73E-08	5.58E-09	1.69E-08	4.14E-08	7.88E-09	1.88E-06	3.63E-05	7.71E-06	6.09E-06	4.57E-06	3.94E-05	8.03E-06	6.71E-05	9.71E-05	3.17E-05	1.49E-06	8.29E-06	1.63E-07	5.55E-06	2.30E-05	7.20E-07	2.62E-07	3.69E-07	1.37E-07	3.66E-07	5.86E-10	7.67E-10	8.24E-09	5.99E-09	4.77E-06	4.18E-06	1.54E-05	5.37E-05	1.78E-05	3.05E-04	3.90E-04	4.48E-04	5.24E-05	4.85E-04	1.28E-04	7.76E-06	2.37E-04	4.57E-05	5.57E-05
kn_TCGATT40NTTG_KK_NWATTCCCNNGGGAATWN_m1_c3_short	1.09E-08	2.62E-10	1.43E-08	4.75E-09	7.44E-08	1.08E-10	8.05E-12	6.20E-12	2.53E-10	8.33E-11	3.12E-13	9.58E-10	1.43E-11	1.03E-10	2.16E-13	9.43E-11	5.54E-12	6.18E-10	6.79E-10	2.71E-07	2.16E-11	1.88E-10	1.37E-13	2.56E-10	3.94E-11	1.97E-11	4.16E-14	2.58E-14	1.39E-13	1.40E-06	3.34E-12	1.85E-13	4.65E-10	4.01E-10	6.17E-12	1.89E-11	9.37E-11	3.71E-09	1.87E-10	6.92E-10	1.49E-11	1.93E-12	6.41E-15	1.67E-10	6.23E-09	1.48E-08	3.50E-06	1.24E-07	1.72E-07
CG12769_TGAACT40NAAG_KN_TCCCNCRGGA_m1_c3_short	5.33E-06	2.66E-06	2.68E-05	5.42E-06	4.89E-06	2.11E-06	1.99E-06	2.37E-06	2.02E-06	2.00E-06	5.69E-10	1.64E-07	4.44E-09	1.19E-08	2.17E-10	2.56E-08	1.41E-09	1.22E-07	1.26E-07	9.48E-05	1.24E-06	1.57E-07	1.26E-08	2.73E-06	9.58E-07	1.13E-07	2.14E-08	1.56E-08	1.02E-07	2.24E-05	1.05E-07	7.23E-08	3.72E-06	5.76E-07	8.44E-08	2.38E-07	5.17E-08	6.23E-07	1.12E-07	4.68E-07	6.65E-09	2.46E-09	3.29E-10	1.23E-07	3.75E-04	6.29E-04	2.39E-03	2.49E-04	1.93E-04
Abd-B_TGGCAC40NAAG_KU_NGTCGTWAAAN_m1_c3_short	5.73E-07	3.97E-07	1.30E-07	7.54E-07	7.07E-08	3.61E-08	5.70E-10	3.04E-10	9.33E-12	1.43E-10	3.20E-06	1.78E-05	3.10E-06	1.06E-05	2.35E-06	5.00E-06	8.20E-06	4.77E-05	5.51E-05	6.98E-04	5.48E-06	1.49E-04	3.83E-07	1.01E-03	2.39E-03	2.24E-05	4.65E-07	4.65E-06	5.86E-08	7.50E-08	5.23E-10	1.96E-10	9.66E-09	7.61E-11	1.74E-05	9.13E-05	4.16E-05	3.51E-03	6.02E-04	1.94E-02	6.53E-04	2.88E-04	2.48E-04	2.06E-03	3.02E-06	1.33E-05	1.01E-04	8.80E-06	1.19E-04
bowl_TCCTGG20NGTC_KH_RCGTAANACCANRNNGN_m2_c3_short	1.20E-05	8.08E-06	7.44E-06	1.17E-06	4.92E-07	2.74E-07	5.67E-10	3.34E-09	1.10E-10	6.59E-10	9.97E-08	2.62E-05	5.28E-07	1.40E-05	4.15E-07	3.39E-06	2.47E-05	5.35E-05	7.31E-05	5.51E-03	1.15E-04	2.45E-03	5.81E-07	3.28E-03	4.16E-02	5.84E-04	1.78E-05	3.75E-04	1.74E-07	3.41E-06	4.42E-10	3.81E-09	5.03E-08	3.74E-10	5.23E-04	3.45E-03	4.14E-03	3.58E-02	3.59E-02	7.36E-04	1.33E-05	2.61E-06	1.06E-06	5.11E-05	1.33E-03	1.99E-04	3.33E-03	1.71E-03	2.03E-03
lin-28_TAAAGT40NAGC_KU_MCCACCGACCTACAGYC_m3_c4_short	7.56E-06	3.17E-06	1.84E-07	1.45E-08	1.64E-07	6.22E-08	1.95E-08	1.69E-09	1.67E-09	2.04E-09	8.17E-11	7.70E-08	6.00E-10	1.97E-09	1.50E-10	7.64E-09	1.35E-08	2.43E-07	2.21E-07	3.00E-05	1.84E-07	5.82E-07	2.58E-07	1.96E-06	9.85E-06	2.14E-06	1.43E-08	6.89E-08	1.06E-09	3.35E-07	1.95E-10	3.12E-10	3.18E-09	2.26E-09	1.54E-08	2.50E-08	1.25E-07	1.73E-06	2.45E-07	1.18E-06	5.91E-09	1.43E-08	3.36E-09	4.30E-08	6.87E-06	3.20E-07	3.61E-05	3.95E-06	5.52E-06
gl_TTGTCC40NTAG_KAD_NNTACCATANAAGTGCRN_m1_c4_short	1.35E-05	2.64E-06	7.30E-05	2.91E-05	4.90E-06	5.79E-08	1.73E-07	2.57E-08	2.03E-06	8.95E-07	1.95E-12	1.14E-06	3.56E-09	1.74E-07	7.83E-12	3.33E-08	8.54E-08	2.06E-06	2.93E-06	1.84E-04	7.39E-08	1.86E-07	2.16E-13	1.01E-06	1.69E-07	8.46E-09	7.32E-11	2.14E-11	7.95E-10	8.45E-05	1.75E-10	4.03E-08	1.25E-06	2.10E-06	1.35E-09	1.01E-09	1.73E-07	1.34E-06	7.10E-08	7.80E-07	2.47E-07	4.04E-08	4.99E-11	2.83E-07	7.38E-05	6.69E-06	1.80E-04	5.90E-05	6.69E-05
bs_TGTGGA20NGA_KD_NCCATATATGGN_m1_c3_short	6.22E-05	3.88E-05	7.75E-06	2.01E-06	3.80E-06	3.38E-06	3.02E-07	2.74E-07	3.51E-07	2.57E-07	9.51E-06	2.92E-04	4.98E-05	2.62E-05	7.54E-06	2.07E-04	3.24E-05	8.82E-05	1.04E-04	2.87E-04	1.33E-05	1.74E-05	2.16E-06	7.13E-05	7.62E-05	1.85E-05	2.18E-06	2.44E-06	4.68E-06	2.14E-05	4.40E-07	3.03E-07	5.00E-06	1.36E-06	2.55E-05	1.47E-05	3.41E-05	1.07E-04	4.59E-05	8.18E-05	1.24E-04	1.92E-05	9.91E-06	1.06E-04	4.09E-04	1.79E-05	3.99E-04	1.53E-04	1.65E-04
CG15696_TCGCTG20NTCT_KG_NYAATWANNCAATTAN_m1_c3_short	4.11E-09	1.86E-09	3.26E-06	1.73E-08	1.37E-10	3.56E-11	9.97E-12	3.94E-10	9.16E-12	9.74E-12	3.76E-02	3.15E-02	2.66E-02	3.37E-02	1.84E-02	2.90E-02	1.42E-02	1.37E-02	1.32E-02	6.10E-07	3.66E-09	1.12E-04	2.49E-08	1.64E-04	1.52E-05	3.94E-06	1.37E-09	9.87E-09	7.03E-09	3.30E-07	1.04E-08	5.57E-11	6.65E-09	5.90E-10	9.87E-03	7.70E-03	4.14E-03	5.46E-03	6.57E-03	1.41E-05	1.88E-05	5.71E-06	1.14E-06	7.53E-05	2.20E-07	3.78E-07	1.80E-06	3.41E-07	3.93E-07
gem_TGTAGC40NCCT_KK_NAACYRGNNNNNNCYRGTTN_m2_c4_short	1.72E-05	4.70E-06	1.29E-04	7.32E-06	9.32E-07	7.88E-08	6.23E-08	1.33E-07	3.94E-07	8.45E-08	9.71E-06	4.53E-04	7.57E-05	2.73E-05	1.95E-05	3.63E-04	8.21E-05	3.55E-04	4.50E-04	4.95E-05	5.86E-07	1.14E-05	8.42E-08	1.67E-05	7.99E-06	1.20E-06	1.52E-08	4.71E-08	8.76E-05	7.99E-05	4.76E-06	2.65E-06	1.21E-05	8.38E-06	3.46E-05	2.39E-05	5.60E-06	4.34E-05	1.42E-05	1.21E-04	1.93E-05	1.78E-05	1.07E-05	1.02E-04	1.48E-04	1.52E-04	5.12E-04	3.43E-04	2.76E-04
fd102C_TGCGAG40NTTC_KM_GNTTGMGGTYCTTCGN_m2_c3_short	4.38E-06	1.69E-06	1.73E-07	1.88E-07	2.78E-07	1.02E-08	1.71E-12	5.46E-12	1.21E-11	5.05E-11	6.52E-13	3.73E-07	1.94E-09	1.29E-08	3.92E-11	7.69E-08	1.85E-09	6.49E-07	6.92E-07	2.16E-05	1.40E-08	1.54E-07	1.27E-09	1.00E-05	5.03E-05	9.41E-07	4.96E-10	4.11E-09	6.75E-10	4.31E-07	5.01E-11	1.77E-10	2.14E-09	1.51E-12	8.15E-09	4.23E-08	4.71E-07	5.89E-06	6.17E-07	1.79E-06	1.14E-07	9.30E-09	7.30E-11	2.09E-06	5.27E-07	8.28E-06	1.58E-05	4.56E-07	4.38E-06
pita_TCTTGT40NCAG_KY_NTAGCNNAGACACGAACCNN_m1_c4_short	5.62E-06	2.60E-06	4.23E-08	2.27E-08	9.21E-09	1.20E-09	1.16E-11	7.54E-13	7.00E-12	3.03E-12	8.51E-13	7.71E-08	3.12E-10	9.10E-10	1.62E-12	1.44E-09	9.66E-11	1.16E-07	6.66E-07	1.98E-05	1.38E-07	3.11E-05	3.74E-10	2.52E-05	5.73E-06	2.96E-06	6.86E-09	7.09E-08	6.89E-09	7.88E-07	5.16E-11	9.33E-11	1.26E-09	3.50E-12	1.70E-08	6.00E-08	3.24E-08	3.38E-06	4.54E-07	3.44E-04	2.24E-06	1.05E-06	3.03E-09	4.03E-05	1.60E-05	2.80E-06	1.14E-04	5.66E-06	1.26E-05
klu_TCTGCT40NTGT_KK_NCCACCCACGCAN_m1_c3_short	5.20E-06	5.73E-07	1.40E-06	1.17E-06	1.59E-05	3.19E-08	1.27E-09	5.91E-11	9.11E-10	1.77E-07	3.37E-15	5.05E-10	1.08E-11	6.89E-12	3.64E-15	1.24E-10	3.38E-13	6.67E-10	1.23E-09	1.45E-03	1.53E-06	1.61E-08	3.23E-13	1.24E-07	1.75E-07	1.84E-09	4.11E-09	6.26E-11	8.03E-13	4.51E-07	1.67E-11	2.12E-10	7.28E-09	3.23E-09	8.27E-10	2.67E-08	6.64E-09	4.09E-07	1.55E-07	1.01E-07	3.27E-10	8.02E-11	2.76E-13	1.33E-09	2.88E-05	5.47E-06	3.66E-04	3.16E-05	4.47E-05
CG12219_TACCGT20NCG_KA_NACACACACTC_m1_c6_short	1.07E-05	6.77E-06	5.93E-06	6.07E-07	3.36E-06	1.08E-07	1.19E-07	2.70E-08	2.64E-08	9.95E-08	2.60E-12	2.41E-08	2.66E-10	8.12E-10	1.53E-12	4.46E-09	3.96E-10	2.66E-08	4.35E-08	5.66E-04	9.69E-08	1.02E-06	2.99E-10	6.40E-07	9.45E-08	3.52E-08	6.75E-09	1.13E-09	9.89E-08	7.34E-06	1.44E-09	1.27E-09	3.32E-08	1.41E-08	2.68E-07	1.67E-07	1.60E-07	3.46E-06	3.49E-07	2.50E-04	8.41E-05	1.27E-05	5.30E-07	7.12E-05	9.42E-03	6.60E-03	3.62E-02	1.05E-02	1.13E-02
Ets98B_TTCCCC20NTA_KH_TAMCGGATGCN_m1_c3_short	1.41E-07	1.45E-08	9.01E-07	2.71E-11	4.48E-10	1.36E-13	1.23E-13	9.80E-16	2.92E-15	2.42E-14	2.21E-14	2.51E-07	1.78E-10	1.38E-09	2.42E-14	6.89E-09	5.53E-12	2.33E-08	8.72E-08	3.63E-06	9.01E-10	1.20E-06	4.29E-11	4.43E-06	1.69E-07	4.78E-07	2.45E-13	2.15E-11	4.46E-10	7.56E-07	2.56E-08	2.25E-08	1.43E-04	1.45E-07	6.51E-09	5.54E-09	3.42E-08	3.48E-07	8.57E-08	1.38E-06	1.70E-08	7.59E-10	7.13E-13	3.21E-08	8.08E-08	4.94E-07	9.10E-05	6.67E-08	3.49E-07
sens_TATGCT40NACT_KAA_AATAAATCACTGCA_m1_c3_short	1.55E-07	1.34E-07	2.06E-05	1.58E-06	1.11E-09	7.95E-12	4.84E-13	5.73E-11	1.11E-11	1.24E-12	5.89E-09	3.63E-05	1.43E-07	1.51E-05	1.97E-08	2.32E-06	1.20E-07	1.15E-05	1.23E-05	2.13E-06	1.64E-09	1.05E-06	2.09E-11	1.57E-05	5.60E-07	3.96E-07	4.18E-12	3.65E-10	1.45E-07	8.80E-06	1.61E-09	5.69E-08	3.57E-08	2.34E-10	3.27E-08	6.07E-08	1.68E-07	2.31E-06	1.04E-07	3.63E-06	2.08E-06	3.48E-08	9.33E-10	1.14E-05	4.03E-07	2.34E-06	2.58E-05	2.35E-07	2.58E-06
CG7928_TGCACG40NTTG_KAD_TCCATCCCTGGTW_m1_c2_short	1.17E-06	2.36E-07	2.18E-07	2.33E-08	4.66E-08	5.24E-10	1.98E-12	3.75E-14	7.29E-11	9.25E-10	1.41E-12	4.05E-08	7.74E-11	7.16E-10	9.43E-13	1.99E-09	3.41E-10	5.81E-08	9.47E-08	7.12E-06	1.23E-08	2.59E-07	2.97E-11	2.48E-07	3.33E-08	3.16E-08	4.72E-12	1.05E-10	1.52E-11	4.14E-05	5.39E-10	2.78E-10	1.28E-09	2.28E-08	9.25E-09	3.01E-08	7.37E-08	1.13E-06	2.15E-07	4.49E-07	6.03E-09	3.89E-09	4.09E-12	7.06E-08	1.70E-04	2.15E-05	3.57E-04	3.44E-04	4.78E-04
Kr_TGACGA20NGCA_KI_NAAAGGGTTAAN_m1_c2_short	1.48E-07	1.09E-09	1.12E-07	8.88E-09	3.75E-09	1.13E-10	8.22E-14	2.05E-13	3.93E-11	1.45E-10	8.16E-10	2.62E-06	8.52E-08	9.60E-08	5.18E-09	5.29E-07	1.60E-07	1.12E-05	1.24E-05	1.42E-06	8.59E-10	1.53E-06	3.71E-12	1.79E-07	1.34E-07	1.27E-08	2.40E-12	2.18E-11	1.01E-09	6.46E-07	3.61E-11	8.62E-12	4.01E-09	3.54E-11	1.99E-07	3.15E-07	6.70E-06	4.14E-05	1.02E-05	3.26E-05	1.81E-07	3.17E-08	3.56E-10	1.25E-05	1.65E-04	3.24E-06	8.07E-04	3.28E-04	3.33E-04
cnc_TACGAG20NAGC_KH_NYGTCAYSRTGACRN_m2_c3_short	5.31E-08	1.28E-08	2.51E-07	9.73E-08	2.28E-08	2.12E-09	9.31E-12	2.74E-09	6.52E-12	1.61E-10	3.69E-11	1.06E-07	2.77E-09	1.53E-08	2.31E-11	1.46E-08	9.34E-10	1.60E-07	1.65E-07	1.55E-05	1.86E-05	2.27E-05	2.35E-05	8.64E-05	8.19E-05	4.37E-05	3.51E-05	3.59E-05	1.10E-10	1.94E-07	1.45E-09	5.18E-12	7.34E-10	2.20E-11	2.10E-07	6.87E-08	3.07E-07	5.34E-07	6.58E-07	3.64E-05	8.94E-08	5.53E-08	1.04E-09	2.54E-07	1.57E-05	9.19E-07	4.13E-05	1.00E-05	1.02E-05
Rfx_TGTCTG40NAGG_KK_NGTTRCCATGGYAACN_m2_c2_short	6.21E-05	4.20E-05	1.05E-05	7.57E-06	6.48E-06	4.60E-06	1.29E-06	1.87E-06	1.16E-06	1.19E-06	7.56E-06	2.38E-05	6.71E-06	1.14E-05	3.42E-06	1.21E-05	1.36E-05	2.58E-05	2.69E-05	4.95E-04	1.50E-04	1.42E-04	4.23E-05	1.06E-03	6.75E-04	1.24E-04	5.38E-05	6.02E-05	1.04E-04	2.76E-05	1.31E-06	4.81E-06	2.76E-05	1.97E-05	3.59E-05	7.31E-05	2.49E-05	1.88E-04	1.21E-04	8.42E-03	2.83E-04	2.40E-04	4.93E-05	1.65E-03	1.43E-04	9.50E-05	1.05E-03	2.38E-04	2.35E-04
Trl_TACCTT40NCGA_KY_CCTCTCTCCC_m1_c2_short	2.86E-07	4.63E-08	7.75E-08	1.08E-09	2.71E-09	1.56E-10	2.17E-10	2.73E-11	5.13E-12	1.11E-11	2.75E-13	1.55E-08	2.23E-11	1.79E-10	1.13E-13	4.35E-10	7.49E-11	6.07E-09	1.06E-08	6.40E-07	4.28E-10	7.16E-09	4.04E-11	7.05E-08	1.02E-08	1.93E-09	1.94E-11	5.78E-11	2.33E-10	5.66E-07	7.46E-10	1.01E-11	2.63E-10	5.07E-09	7.14E-10	1.58E-09	1.25E-09	2.22E-08	2.56E-09	1.33E-08	7.84E-10	5.94E-11	1.07E-12	1.03E-08	1.16E-05	1.39E-05	1.69E-04	1.91E-05	2.26E-05
Blimp-1_TCCGGG40NCTC_KN_NAGNGAAAGTGAN_m1_c2_short	2.61E-04	2.79E-04	2.15E-05	3.10E-05	1.06E-05	4.79E-06	2.61E-05	2.35E-06	1.43E-06	1.28E-06	2.78E-06	2.40E-05	8.21E-06	1.06E-05	1.88E-06	1.37E-05	5.23E-06	9.89E-06	1.17E-05	1.02E-04	6.42E-06	1.03E-05	1.09E-06	2.10E-05	1.44E-05	2.87E-06	1.58E-06	1.49E-06	3.93E-06	4.58E-05	2.53E-06	5.63E-07	3.11E-06	6.12E-06	1.36E-05	2.11E-05	6.68E-06	7.99E-05	2.35E-05	3.29E-05	1.87E-05	3.19E-06	1.16E-06	9.76E-05	3.25E-03	8.10E-04	5.75E-03	1.61E-03	1.57E-03
Hr46_TGGCTT20NGA_KH_AGGTCANNAGGTCA_m1_c3_short	3.56E-07	1.08E-07	5.21E-05	2.61E-06	7.32E-08	2.30E-09	1.58E-09	5.24E-10	2.06E-07	3.70E-09	7.46E-09	2.41E-05	1.60E-06	3.95E-07	2.69E-09	1.04E-05	2.09E-07	5.01E-06	8.27E-06	1.51E-05	1.06E-07	3.23E-06	5.32E-08	6.60E-06	6.93E-06	9.30E-06	5.92E-08	1.19E-07	2.34E-07	1.20E-04	2.16E-07	1.48E-06	2.14E-04	3.29E-07	7.27E-07	3.36E-07	5.96E-07	2.78E-06	1.31E-06	4.85E-06	1.16E-08	6.46E-09	3.29E-11	1.22E-07	1.28E-05	1.02E-06	4.81E-05	4.77E-06	3.37E-06
sd_TACCTT40NCGA_KK_NNRCATTCCA_m1_c2_short	3.00E-05	4.79E-06	6.66E-08	2.76E-08	4.93E-08	6.05E-08	3.27E-08	8.52E-11	4.61E-10	2.93E-10	3.82E-07	2.99E-05	2.48E-06	9.32E-06	1.81E-07	6.96E-06	1.74E-07	4.16E-06	5.27E-06	7.03E-06	1.96E-08	1.46E-06	2.93E-09	2.00E-05	2.05E-05	6.51E-07	3.43E-09	1.80E-08	2.32E-11	3.88E-07	5.00E-11	2.71E-10	9.19E-09	6.73E-09	1.33E-07	2.47E-07	1.13E-06	7.15E-06	3.15E-06	3.41E-06	1.94E-07	2.21E-08	9.68E-10	9.92E-07	7.41E-06	4.22E-06	1.68E-04	6.95E-06	6.74E-06
CG7046_TTGCTC40NGAA_KK_NNGGATTRCAGCNN_m1_c3_short	4.22E-08	1.86E-08	1.00E-07	2.02E-10	7.65E-11	1.74E-12	7.92E-14	4.85E-16	6.05E-16	2.54E-15	2.33E-09	1.38E-05	1.96E-07	4.23E-06	3.13E-09	1.35E-06	9.23E-07	9.70E-06	1.40E-05	1.65E-07	1.23E-10	2.13E-05	6.06E-09	5.15E-07	6.67E-08	4.61E-07	1.25E-12	1.58E-09	9.86E-09	1.36E-05	2.98E-08	4.48E-08	5.83E-07	8.97E-09	1.13E-07	2.18E-08	1.06E-06	6.44E-06	1.04E-06	2.61E-07	1.28E-07	1.21E-08	1.41E-09	3.43E-08	3.22E-07	1.30E-06	4.99E-05	1.14E-07	4.04E-06
CG14860_TGTCTA20NGA_KI_NKACGTGNNNYACGTMN_m2_c3_short	4.38E-04	4.43E-04	5.82E-04	7.31E-04	6.92E-04	6.53E-04	6.47E-04	6.49E-04	6.49E-04	6.52E-04	1.05E-12	2.46E-08	4.49E-10	8.21E-10	3.62E-12	4.98E-09	8.81E-10	7.75E-08	1.58E-07	7.37E-03	4.98E-03	3.34E-05	6.17E-05	2.10E-04	2.65E-04	9.42E-05	3.10E-04	9.70E-05	1.05E-09	1.40E-05	5.14E-11	3.68E-10	1.02E-09	2.43E-07	2.78E-07	1.20E-06	5.14E-06	3.53E-05	3.29E-05	3.70E-06	1.47E-08	6.23E-09	1.70E-10	4.78E-08	5.20E-04	5.73E-05	2.29E-03	4.16E-04	4.28E-04
lz_TCGCAC40NCCT_KK_TAACCGCAAAN_m1_c3_short	2.24E-07	4.87E-08	3.35E-07	5.65E-08	3.79E-08	3.98E-10	1.38E-10	1.20E-10	1.26E-09	7.13E-10	2.96E-10	1.16E-05	2.36E-07	4.96E-08	3.08E-10	2.68E-06	7.50E-09	4.05E-06	5.32E-06	5.62E-05	2.65E-07	1.12E-06	8.39E-07	2.16E-06	1.05E-06	7.63E-06	5.14E-08	1.62E-07	1.05E-06	2.86E-06	1.97E-07	9.10E-10	7.24E-08	1.28E-08	2.41E-08	1.37E-07	2.93E-07	3.71E-06	9.11E-07	1.39E-05	5.70E-07	2.47E-08	4.80E-09	4.52E-07	3.22E-05	4.15E-06	3.74E-04	1.22E-05	1.60E-05
CG2052_TGGTAT40NTGA_KAC_AAAAAAWNCAAAAAAAW_m2_c3_short	1.38E-09	1.59E-09	1.22E-09	6.96E-11	8.61E-11	1.02E-10	2.11E-13	1.33E-12	3.07E-13	2.98E-13	5.54E-08	4.22E-06	3.92E-07	1.37E-06	1.00E-07	2.09E-06	7.35E-07	9.41E-06	1.02E-05	7.82E-08	1.92E-10	6.03E-08	2.24E-11	2.99E-08	5.13E-08	1.19E-09	3.63E-11	1.16E-10	6.27E-08	2.43E-09	3.78E-11	2.07E-10	8.78E-11	7.01E-12	4.53E-07	5.17E-07	2.06E-07	4.04E-06	3.44E-07	1.18E-06	1.76E-05	1.46E-06	4.75E-07	2.33E-05	5.74E-08	3.00E-07	2.22E-07	1.08E-07	1.20E-07
erm_TTCTCA40NCCT_KM_AAAWGAGCAATCN_m1_c4_short	9.81E-07	3.01E-07	3.33E-10	2.44E-09	4.93E-09	1.67E-11	1.16E-12	7.64E-15	5.27E-15	2.80E-12	5.69E-13	1.89E-08	5.18E-11	2.92E-09	5.96E-12	7.29E-10	4.36E-11	1.02E-07	6.69E-08	2.28E-07	2.21E-10	3.46E-09	4.28E-13	5.61E-09	1.95E-08	6.40E-11	8.90E-15	8.65E-14	2.65E-07	9.08E-09	2.91E-09	8.52E-09	1.90E-08	4.95E-10	3.71E-10	2.44E-09	2.98E-08	6.67E-07	2.87E-08	5.61E-06	2.87E-06	3.24E-08	8.55E-10	3.03E-05	4.85E-07	4.59E-06	3.59E-05	1.38E-07	1.49E-06
brk_TATTTG40NCCA_KL_WRGCGCCGGCGCYW_m2_c3_short	6.42E-06	2.18E-06	9.58E-08	4.83E-08	1.72E-05	4.52E-09	1.96E-10	1.11E-14	1.07E-12	4.40E-09	2.90E-16	4.59E-11	1.94E-14	3.53E-13	1.44E-16	5.85E-13	1.08E-13	2.65E-10	2.89E-10	1.64E-05	4.61E-09	3.47E-09	3.44E-12	2.69E-07	1.70E-07	3.47E-09	3.69E-11	4.83E-11	8.27E-12	1.08E-06	1.89E-09	1.42E-11	1.27E-08	3.94E-09	1.82E-11	8.26E-10	1.01E-09	3.28E-07	4.14E-08	3.36E-08	1.11E-11	1.59E-12	5.83E-15	1.79E-10	2.96E-07	2.02E-07	3.79E-05	6.10E-06	1.67E-05
Adf1_TTCAGC20NTA_KD_GCWGCGCTGC_m1_c4_short	4.90E-06	1.27E-06	4.82E-07	5.08E-08	2.58E-06	7.54E-08	3.01E-08	1.30E-09	1.63E-09	4.03E-09	3.20E-10	1.21E-07	1.00E-08	1.24E-08	1.71E-10	3.47E-08	4.07E-09	1.02E-07	1.34E-07	5.41E-05	2.70E-06	9.39E-07	1.54E-07	1.35E-06	3.54E-06	3.59E-07	2.45E-07	1.69E-07	5.86E-05	4.44E-05	5.83E-06	2.41E-05	9.39E-06	1.72E-05	3.40E-08	5.06E-07	8.69E-08	4.97E-06	1.21E-06	3.70E-06	2.19E-07	2.05E-07	1.43E-07	4.98E-07	9.22E-06	3.00E-06	1.00E-04	1.28E-05	2.43E-05
NfI_TGAGAC40NCAA_KN_TTGGCNNNNNGCCAA_m1_c2_short	7.73E-06	1.41E-06	1.66E-09	5.28E-10	1.40E-08	2.68E-09	7.72E-11	1.22E-12	6.55E-11	6.52E-12	1.85E-13	1.55E-09	4.25E-12	4.57E-11	6.90E-14	2.33E-11	5.46E-12	3.68E-09	5.99E-09	9.96E-08	1.37E-09	4.25E-08	4.11E-12	2.04E-08	5.20E-09	8.87E-10	1.84E-11	1.24E-11	2.00E-11	5.63E-07	6.71E-11	4.62E-11	1.20E-09	4.87E-10	3.26E-09	6.20E-09	4.07E-09	1.09E-07	2.45E-08	5.29E-08	6.80E-09	1.22E-09	6.73E-13	8.41E-10	2.77E-08	2.89E-08	5.65E-08	5.30E-08	4.05E-08
AP-2_TTGGTC20NTA_KD_NSCCNNNGGSN_m1_c3_short	1.46E-05	4.94E-06	2.19E-07	1.45E-08	8.29E-07	4.70E-07	4.75E-08	5.77E-10	6.61E-10	1.35E-09	7.25E-10	1.72E-08	7.23E-10	1.90E-09	5.82E-10	2.60E-09	8.90E-10	4.75E-08	5.21E-08	2.88E-06	1.06E-08	4.85E-08	3.57E-10	2.00E-07	1.06E-07	2.16E-08	4.10E-10	3.38E-09	8.67E-08	1.69E-05	2.72E-08	3.07E-08	2.75E-06	8.90E-08	3.09E-08	3.72E-07	7.34E-08	1.47E-06	3.16E-07	3.91E-08	8.41E-10	3.91E-10	5.62E-11	1.55E-08	7.64E-07	1.94E-07	6.91E-06	2.40E-06	4.01E-06
Rel_TTCTTG40NTGC_KL_NGGGGAAYCCCN_m1_c3_short	5.48E-07	9.23E-08	1.90E-07	2.81E-08	6.86E-09	3.38E-12	1.06E-12	2.08E-12	7.07E-12	6.91E-11	3.73E-11	1.59E-07	9.96E-10	6.63E-09	3.54E-11	8.84E-09	7.54E-10	2.58E-07	5.61E-07	7.12E-06	1.27E-08	1.70E-08	3.88E-13	7.85E-08	9.00E-08	2.93E-09	1.45E-12	3.34E-12	1.45E-08	9.40E-07	2.37E-09	5.42E-11	3.82E-09	7.58E-10	8.18E-09	2.33E-08	8.51E-08	1.76E-06	2.00E-07	2.80E-06	9.28E-09	1.35E-08	1.45E-10	6.34E-07	2.74E-06	1.43E-06	5.08E-05	7.31E-06	8.41E-06
odd_TAGTGG20NGTT_KG_NGCTACCGGTAGCN_m1_c4_short	1.03E-08	5.15E-09	1.08E-09	1.02E-10	7.01E-11	1.40E-12	6.51E-15	2.60E-17	1.26E-14	2.74E-13	3.75E-14	4.43E-08	3.95E-11	2.33E-08	1.70E-12	7.24E-11	3.73E-09	2.76E-07	2.45E-07	4.31E-06	7.04E-10	2.42E-07	2.18E-12	1.46E-07	9.49E-08	2.73E-09	4.19E-12	8.75E-12	2.13E-11	1.21E-07	1.90E-09	2.42E-10	3.52E-07	1.85E-11	1.60E-07	8.99E-07	5.33E-08	1.60E-06	9.86E-08	2.83E-07	9.83E-09	8.65E-10	8.67E-11	6.74E-08	2.49E-07	5.04E-08	5.36E-06	9.21E-08	1.02E-06
her_TGCTGA40NATA_KL_NCTCANNNNCGCANNNATGAGN_m1_c4_short	1.27E-07	3.33E-08	7.65E-08	4.18E-09	7.62E-08	4.31E-10	7.60E-11	5.06E-12	6.56E-12	8.68E-11	6.71E-14	2.20E-09	8.44E-12	9.87E-11	8.81E-14	1.13E-10	4.12E-12	5.89E-09	5.76E-09	4.82E-06	1.57E-09	7.98E-09	1.37E-12	5.70E-07	3.27E-07	2.07E-09	5.52E-12	2.99E-11	8.22E-11	2.65E-07	5.95E-12	1.43E-10	4.00E-09	1.12E-08	4.21E-10	6.37E-09	3.82E-09	7.24E-07	1.22E-07	5.72E-08	1.15E-10	3.90E-11	1.30E-13	1.43E-09	8.58E-07	3.81E-07	2.31E-05	7.89E-06	1.31E-05
kay_TACCAC20NCG_KD_NGATGASTCATCN_m2_c3_short	2.56E-07	2.74E-08	4.11E-06	1.14E-07	9.90E-09	4.24E-10	2.30E-10	6.83E-09	2.23E-10	2.47E-10	2.17E-09	3.21E-06	9.24E-09	8.92E-07	2.90E-08	8.30E-08	8.96E-08	2.59E-06	2.55E-06	5.32E-06	2.42E-08	7.19E-07	3.60E-09	1.58E-06	4.18E-07	2.86E-07	1.47E-09	4.82E-09	2.14E-10	5.41E-06	7.47E-08	6.20E-10	1.72E-08	3.29E-08	2.50E-06	3.43E-06	2.44E-07	2.36E-06	6.77E-07	2.91E-06	1.81E-08	3.46E-09	2.32E-10	2.88E-07	1.86E-06	8.70E-07	7.07E-06	3.32E-06	4.20E-06
CG10654_TGGGAC20NAGT_KG_TWWTTNNNNNNNNNAAATA_m1_c3_short	3.75E-10	3.27E-10	3.22E-09	5.82E-10	5.73E-11	6.35E-12	5.29E-14	1.56E-12	1.30E-13	1.18E-12	3.64E-08	2.18E-07	2.61E-08	2.39E-07	2.37E-08	4.45E-08	6.68E-07	4.07E-07	5.29E-07	8.77E-08	9.88E-11	8.21E-08	6.71E-12	1.61E-07	1.60E-07	4.25E-09	4.38E-12	1.39E-10	2.01E-07	7.45E-08	8.05E-11	3.23E-10	1.35E-10	8.23E-12	2.64E-08	7.05E-08	8.06E-07	5.07E-06	2.13E-06	2.25E-06	2.81E-05	3.13E-06	1.07E-06	1.70E-05	2.68E-08	1.94E-07	1.51E-07	7.59E-08	8.82E-08
Hsf_TATGAT40NACA_KK_NNGAATGTTCTSGAANN_m1_c3_short	3.70E-06	2.55E-06	7.62E-08	6.21E-08	9.02E-08	1.45E-07	7.87E-09	3.67E-10	2.35E-10	1.20E-09	5.54E-08	4.25E-06	1.34E-07	7.35E-07	1.97E-08	8.09E-07	2.98E-08	1.96E-06	2.77E-06	2.25E-06	8.96E-09	7.27E-08	1.01E-09	4.42E-06	6.18E-07	1.67E-08	3.63E-10	5.22E-10	1.29E-06	6.71E-07	4.91E-08	1.96E-07	2.12E-07	4.25E-08	4.09E-06	2.40E-05	3.05E-06	1.18E-05	5.17E-06	1.24E-05	8.44E-07	1.94E-07	2.32E-09	1.47E-05	1.50E-06	1.36E-06	5.40E-06	1.19E-06	1.61E-06
zen2_TTATTA20NTA_KH_NTMATTAN_m1_c4_short	1.64E-06	9.62E-07	8.48E-06	4.27E-06	9.99E-08	5.72E-08	2.63E-09	8.89E-08	2.14E-09	2.23E-09	3.19E-03	2.83E-03	1.37E-03	5.52E-03	8.43E-04	1.74E-03	5.74E-02	1.93E-03	1.81E-03	3.95E-04	1.80E-05	4.72E-04	7.66E-06	4.50E-03	8.86E-03	3.96E-04	3.60E-06	2.49E-05	4.95E-05	7.75E-06	1.22E-06	9.37E-08	5.34E-06	1.35E-07	9.21E-04	7.32E-04	9.97E-04	2.65E-03	2.57E-03	2.24E-04	2.98E-04	3.98E-05	2.02E-05	1.77E-04	7.18E-05	6.64E-05	4.76E-04	1.12E-04	1.53E-04
E5_TTCCTT20NTA_KH_NYMATTAN_m1_c4_short	2.83E-05	2.22E-05	3.15E-04	1.54E-04	6.84E-06	5.48E-06	4.07E-06	2.04E-05	3.81E-06	3.89E-06	4.39E-03	7.48E-03	4.21E-03	6.69E-03	2.94E-03	5.31E-03	1.90E-02	4.66E-03	4.74E-03	2.22E-03	2.92E-04	2.57E-03	7.68E-04	9.31E-03	3.70E-02	1.39E-03	2.07E-04	3.62E-04	1.60E-04	1.55E-04	4.02E-05	2.40E-06	4.54E-05	1.11E-05	4.15E-03	3.31E-03	4.77E-03	1.34E-02	1.41E-02	9.56E-04	8.90E-04	5.44E-04	4.67E-04	9.68E-04	9.21E-04	7.80E-04	2.71E-03	1.18E-03	1.31E-03
Dfd_TTGTTC40NAAG_KK_NRTCATTANN_m1_c3_short	5.37E-05	3.48E-05	2.39E-04	8.84E-05	8.14E-06	6.23E-06	3.23E-06	1.52E-05	3.08E-06	3.14E-06	2.70E-03	4.59E-03	2.65E-03	4.24E-03	2.45E-03	4.00E-03	1.79E-02	4.42E-03	4.58E-03	2.11E-03	2.88E-04	1.75E-03	2.74E-04	1.37E-02	2.88E-02	1.97E-03	2.10E-04	3.65E-04	2.42E-04	1.61E-04	4.45E-05	3.97E-06	5.23E-05	1.16E-05	4.13E-03	3.70E-03	3.57E-03	9.74E-03	9.47E-03	1.93E-03	8.05E-04	2.21E-04	1.23E-04	5.71E-04	3.63E-04	2.43E-04	1.41E-03	5.26E-04	5.76E-04
pb_TTGAAA20NAAT_KH_GYMATTAN_m1_c4_short	3.42E-05	2.61E-05	5.37E-04	2.28E-04	1.22E-05	8.91E-06	7.72E-06	3.59E-05	7.28E-06	7.40E-06	3.33E-03	4.41E-03	2.46E-03	5.31E-03	1.82E-03	3.56E-03	3.52E-02	3.27E-03	3.34E-03	2.10E-03	5.10E-04	3.14E-03	2.09E-03	1.74E-02	2.71E-02	3.94E-03	5.24E-04	8.98E-04	4.17E-04	2.99E-04	6.38E-05	5.06E-06	4.88E-05	1.86E-05	2.71E-03	2.05E-03	2.71E-03	6.78E-03	6.65E-03	2.78E-03	1.40E-03	4.79E-04	3.08E-04	8.27E-04	5.50E-04	9.91E-04	2.52E-03	1.17E-03	1.33E-03
zen_TTATGT20NTA_KH_NTMATTAN_m1_c3_short	5.78E-06	3.72E-06	1.21E-05	4.70E-06	3.90E-07	3.19E-07	2.89E-08	1.91E-07	2.04E-08	2.20E-08	2.80E-03	3.67E-03	1.90E-03	4.65E-03	1.11E-03	2.30E-03	3.22E-02	2.25E-03	2.20E-03	5.06E-04	3.38E-05	6.09E-04	2.40E-05	4.57E-03	9.83E-03	5.03E-04	1.60E-05	4.44E-05	7.89E-05	1.48E-05	2.19E-06	1.81E-07	1.03E-05	4.06E-07	1.33E-03	1.06E-03	1.35E-03	3.34E-03	3.28E-03	2.46E-04	2.92E-04	6.15E-05	3.11E-05	2.37E-04	1.50E-04	9.38E-05	6.20E-04	1.84E-04	2.24E-04
btn_TTCGGC40NAGC_KK_NNTMATTANN_m1_c4_short	1.30E-06	8.31E-07	8.22E-06	4.88E-06	1.19E-07	5.66E-08	1.25E-09	7.81E-08	7.31E-10	8.66E-10	4.12E-03	2.33E-03	1.02E-03	7.14E-03	9.06E-04	1.54E-03	9.54E-02	2.21E-03	2.06E-03	6.50E-04	1.70E-05	5.67E-04	2.84E-06	5.29E-03	1.51E-02	3.27E-04	2.23E-06	3.41E-05	3.19E-05	4.33E-06	7.23E-07	5.92E-08	2.36E-06	5.27E-08	1.52E-03	1.37E-03	1.48E-03	4.61E-03	4.67E-03	3.43E-04	4.84E-04	4.25E-05	2.21E-05	2.38E-04	9.07E-05	6.42E-05	4.48E-04	1.61E-04	1.69E-04
eve_TCGGCG40NACG_KK_NNTYATTANN_m1_c3_short	1.44E-07	1.23E-07	1.02E-06	1.95E-07	2.04E-08	2.45E-09	5.36E-13	9.75E-12	8.52E-12	1.24E-11	4.20E-03	1.41E-03	5.25E-04	7.32E-03	5.07E-04	7.21E-04	1.08E-01	1.44E-03	1.23E-03	7.83E-05	1.24E-06	1.20E-04	1.04E-08	1.80E-04	1.43E-03	1.59E-05	9.09E-08	2.29E-06	3.00E-08	9.87E-07	3.47E-08	7.19E-09	3.63E-07	2.00E-11	5.55E-04	4.56E-04	4.37E-04	1.02E-03	8.42E-04	1.84E-04	1.35E-04	3.61E-06	1.33E-06	7.36E-05	3.41E-05	1.45E-05	1.55E-04	5.47E-05	5.38E-05
abd-A_TCACTT40NTTG_KU_NNTAATTACC_m1_c2_short	1.04E-05	5.03E-06	2.78E-05	1.22E-05	4.75E-07	3.39E-07	1.24E-07	3.90E-07	8.78E-08	8.75E-08	4.92E-03	4.47E-03	2.11E-03	8.87E-03	1.57E-03	2.93E-03	9.01E-02	2.98E-03	2.81E-03	5.64E-04	5.50E-05	5.64E-04	4.79E-05	6.17E-03	1.13E-02	6.21E-04	3.48E-05	7.12E-05	1.10E-04	3.19E-05	3.97E-06	3.61E-07	1.92E-05	2.06E-06	1.26E-03	1.07E-03	1.36E-03	3.92E-03	3.37E-03	6.56E-04	9.18E-04	1.93E-04	1.28E-04	9.36E-04	1.36E-04	1.71E-04	9.37E-04	2.38E-04	2.95E-04
HGTX_TAGCGA20NGCT_KA_NYMATTAN_m1_c7_short	2.95E-07	1.72E-07	1.22E-05	6.10E-06	1.95E-08	4.47E-09	5.98E-12	6.94E-09	1.18E-10	7.88E-10	3.99E-03	1.81E-03	6.47E-04	7.57E-03	4.74E-04	8.27E-04	9.30E-02	1.76E-03	1.43E-03	1.77E-04	6.36E-06	1.44E-04	1.15E-06	1.69E-03	6.76E-03	1.18E-04	6.85E-07	5.59E-06	1.12E-09	2.17E-06	1.31E-06	1.12E-09	7.14E-07	2.99E-09	1.17E-04	1.43E-04	4.43E-04	1.92E-03	1.84E-03	1.23E-04	7.02E-05	1.45E-05	2.12E-06	3.12E-04	1.30E-05	2.78E-05	1.95E-04	2.13E-05	5.39E-05
repo_TGATGG20NGTA_KA_NYTAATTAAN_m1_c5_short	1.54E-09	1.01E-09	3.35E-09	1.15E-09	3.88E-11	2.08E-11	6.37E-15	1.21E-13	1.52E-15	1.51E-14	3.58E-03	9.27E-04	3.14E-04	6.33E-03	3.10E-04	4.08E-04	8.36E-02	9.40E-04	6.80E-04	1.46E-06	1.44E-09	3.83E-06	1.35E-12	5.57E-06	1.83E-05	2.97E-07	2.31E-11	3.33E-09	5.04E-12	1.54E-07	1.42E-09	1.66E-12	2.42E-10	4.43E-12	2.51E-06	1.41E-06	2.51E-05	1.15E-04	3.97E-05	2.12E-06	6.34E-06	1.66E-07	1.30E-08	1.11E-05	1.19E-07	3.41E-07	3.41E-06	2.30E-07	9.87E-07
ftz_TACTCA20NCTC_KG_GYMATTAN_m1_c3_short	5.41E-08	3.19E-08	3.17E-07	1.90E-07	2.60E-09	5.38E-10	1.19E-12	1.87E-10	1.86E-12	4.08E-12	3.20E-03	1.19E-03	3.87E-04	6.13E-03	3.68E-04	6.07E-04	7.13E-02	1.25E-03	9.27E-04	1.99E-05	3.88E-07	2.55E-05	7.71E-08	2.26E-04	5.23E-04	1.22E-05	5.22E-08	6.20E-07	1.28E-07	2.05E-07	1.68E-08	1.26E-09	3.99E-08	3.75E-10	5.65E-05	4.28E-05	9.23E-05	3.01E-04	1.90E-04	3.72E-05	4.16E-05	4.78E-06	2.24E-06	2.37E-04	4.50E-06	5.92E-06	6.70E-05	7.61E-06	2.16E-05
dve_TCTTAG20NGA_KI_NCTAATTANN_m1_c4_short	9.26E-09	7.22E-09	1.87E-07	6.02E-08	4.12E-10	1.82E-10	1.18E-13	2.33E-11	3.76E-13	1.19E-12	4.75E-03	8.62E-04	3.92E-04	7.61E-03	3.00E-04	3.89E-04	1.23E-01	7.52E-04	5.22E-04	6.01E-06	1.16E-07	7.49E-06	2.57E-08	6.96E-05	1.80E-04	3.67E-06	1.08E-08	1.62E-07	2.27E-10	1.23E-07	1.79E-07	1.05E-10	5.20E-08	4.64E-10	7.40E-06	7.48E-06	3.91E-05	1.60E-04	7.36E-05	8.17E-06	8.25E-06	1.09E-06	1.43E-07	5.25E-05	7.17E-07	1.44E-06	1.08E-05	1.52E-06	4.18E-06
CG32105_TGCCGA40NGTA_KY_YTAATTAA_m1_c4_short	8.28E-09	9.21E-09	4.13E-07	1.60E-07	9.21E-10	3.74E-10	1.99E-13	3.08E-10	2.37E-12	1.19E-11	4.77E-03	9.90E-04	4.55E-04	7.74E-03	3.36E-04	4.51E-04	1.20E-01	8.26E-04	5.85E-04	1.72E-05	1.55E-07	1.47E-05	2.17E-09	1.32E-04	6.65E-04	6.03E-06	3.92E-09	2.68E-07	1.87E-10	1.30E-07	4.56E-08	1.03E-10	1.08E-09	1.42E-10	2.16E-05	2.12E-05	8.03E-05	3.21E-04	2.35E-04	1.36E-05	5.38E-05	5.45E-06	2.37E-06	1.98E-04	1.58E-06	3.55E-06	2.84E-05	3.01E-06	1.04E-05
Lim3_TTGTTG20NTTT_KI_NYAATTAN_m1_c4_short	1.91E-09	7.25E-10	1.02E-06	5.03E-07	5.07E-10	2.23E-11	9.98E-15	2.02E-10	2.95E-12	1.96E-11	4.64E-03	1.15E-03	4.01E-04	8.05E-03	3.51E-04	4.86E-04	1.19E-01	1.03E-03	7.43E-04	1.80E-05	2.00E-07	1.82E-05	9.21E-09	2.61E-04	5.82E-04	1.00E-05	7.48E-09	4.17E-07	2.10E-10	2.73E-07	2.02E-07	2.81E-10	3.34E-09	1.21E-11	8.00E-06	5.93E-06	7.60E-05	3.83E-04	2.16E-04	7.72E-06	1.54E-06	1.42E-06	1.57E-07	4.89E-05	5.70E-07	1.84E-06	2.28E-05	4.49E-07	5.09E-06
lab_TAGCCT20NCCT_KG_SYAATTAN_m1_c3_short	9.90E-08	6.40E-08	7.68E-06	3.63E-06	9.56E-09	1.91E-09	2.08E-12	3.63E-09	6.68E-11	4.07E-10	4.88E-03	1.39E-03	5.86E-04	8.24E-03	4.32E-04	6.58E-04	1.21E-01	1.15E-03	8.65E-04	6.05E-05	3.11E-06	4.76E-05	5.95E-07	8.14E-04	2.11E-03	5.26E-05	2.95E-07	2.56E-06	1.18E-09	1.83E-06	2.38E-06	1.37E-09	3.89E-07	2.91E-09	5.02E-05	5.15E-05	1.47E-04	6.54E-04	5.45E-04	4.41E-05	9.97E-06	7.58E-06	9.93E-07	1.09E-04	5.70E-06	1.41E-05	8.55E-05	1.00E-05	2.45E-05
ems_TTACCA20NCCA_KD_NYMATTAN_m1_c3_short	1.54E-08	1.39E-08	2.32E-07	8.72E-08	7.78E-10	3.20E-10	1.32E-13	1.49E-11	1.59E-13	4.90E-13	4.56E-03	1.23E-03	4.35E-04	7.91E-03	3.47E-04	4.94E-04	1.18E-01	1.04E-03	7.92E-04	3.22E-05	2.78E-07	3.03E-05	4.98E-09	2.08E-04	1.30E-03	1.18E-05	8.18E-09	4.69E-07	5.65E-10	2.76E-07	1.34E-08	1.48E-10	1.60E-07	1.68E-10	3.10E-05	3.21E-05	1.20E-04	5.43E-04	4.39E-04	7.68E-06	1.84E-05	1.76E-06	7.34E-07	1.91E-05	1.68E-06	2.74E-06	2.60E-05	3.07E-06	7.07E-06
Hmx_TTAGTT20NTA_KG_NCAATTAN_m1_c4_short	1.42E-04	5.51E-05	1.01E-04	1.33E-04	3.40E-06	1.87E-06	5.74E-06	4.25E-06	1.34E-06	1.06E-06	3.43E-04	1.10E-03	3.91E-04	1.11E-03	2.74E-04	7.83E-04	3.08E-03	1.08E-03	7.93E-04	1.16E-04	1.45E-05	9.36E-05	5.21E-06	3.49E-04	6.30E-04	3.01E-05	6.00E-06	7.04E-06	4.79E-05	5.06E-04	4.37E-06	7.40E-07	1.71E-04	1.36E-05	2.25E-04	1.83E-04	2.30E-04	7.00E-04	4.61E-04	3.23E-04	1.12E-04	2.67E-04	1.58E-05	3.77E-04	2.24E-03	2.68E-04	6.70E-03	1.62E-03	1.59E-03
lbl_TCCCTC20NTCC_KG_CTMATTAN_m1_c3_short	1.27E-05	6.11E-06	1.15E-05	1.27E-06	9.48E-07	6.81E-07	1.80E-08	3.49E-08	5.30E-08	1.08E-08	2.61E-03	4.45E-03	1.73E-03	4.62E-03	1.05E-03	2.43E-03	4.28E-02	2.34E-03	2.19E-03	1.98E-04	4.54E-06	3.76E-04	3.24E-07	4.51E-04	2.06E-03	3.84E-05	5.92E-07	8.69E-06	6.23E-05	2.68E-05	1.91E-06	4.36E-07	8.67E-06	1.17E-06	1.37E-03	1.04E-03	1.20E-03	2.33E-03	1.90E-03	4.37E-04	6.99E-04	2.35E-04	1.20E-04	4.67E-04	6.14E-05	3.44E-05	3.13E-04	9.95E-05	1.14E-04
ey_TCCCCT20NCCC_KA_CKAATTAN_m1_c5_short	3.34E-07	1.65E-07	1.26E-06	2.70E-07	1.05E-08	4.46E-09	4.39E-11	2.10E-09	6.08E-11	6.22E-11	2.60E-03	4.61E-03	1.35E-03	6.58E-03	5.40E-04	1.66E-03	5.18E-02	1.71E-03	1.44E-03	4.51E-05	3.29E-07	3.10E-05	1.98E-08	1.71E-04	8.82E-04	9.62E-06	2.52E-08	4.15E-07	1.78E-08	1.72E-06	1.16E-06	3.59E-09	6.21E-07	3.14E-08	1.69E-04	1.48E-04	1.81E-04	5.54E-04	4.27E-04	1.85E-05	2.41E-05	5.58E-06	8.53E-07	6.01E-05	3.42E-05	2.37E-05	1.26E-04	3.27E-05	4.20E-05
exex_TTTAGG40NTCT_KK_NNGCTMATTANNNN_m1_c4_short	5.54E-05	4.92E-05	6.27E-05	2.18E-05	8.19E-06	6.54E-06	3.44E-06	3.88E-06	2.51E-06	2.51E-06	1.18E-02	1.32E-02	9.97E-03	1.54E-02	7.68E-03	1.09E-02	5.95E-02	7.76E-03	7.57E-03	7.31E-04	4.49E-05	3.66E-04	4.60E-05	2.66E-03	6.13E-03	2.35E-04	5.36E-05	6.45E-05	1.73E-04	1.34E-04	2.28E-05	1.56E-06	8.31E-05	1.62E-05	2.24E-03	2.67E-03	1.34E-03	3.42E-03	3.04E-03	7.88E-04	4.00E-04	1.94E-04	3.43E-05	1.01E-03	4.17E-04	6.12E-04	1.99E-03	9.75E-04	1.08E-03
Scr_TTAGGG20NTA_KH_NYMATTAN_m1_c3_short	3.17E-07	1.44E-07	9.59E-06	4.04E-06	3.12E-08	6.48E-09	1.59E-10	2.10E-07	5.92E-10	1.63E-09	2.73E-03	2.74E-03	1.08E-03	5.83E-03	9.49E-04	1.62E-03	4.97E-02	2.70E-03	2.45E-03	4.51E-04	9.07E-06	5.41E-04	8.54E-06	1.90E-03	1.42E-02	1.33E-04	1.88E-06	1.72E-05	1.13E-06	5.48E-06	1.90E-06	1.21E-08	2.45E-06	9.79E-08	1.05E-03	8.48E-04	1.51E-03	4.93E-03	5.09E-03	1.65E-04	1.88E-04	4.73E-05	2.58E-05	1.61E-04	7.84E-05	3.47E-05	3.83E-04	8.98E-05	1.25E-04
Awh_TTACCA20NTA_KG_NYAATTAN_m1_c3_short	2.55E-08	1.70E-08	1.50E-06	7.44E-07	1.74E-09	4.44E-10	5.70E-12	1.48E-09	1.51E-11	4.91E-11	3.94E-03	1.54E-03	4.57E-04	7.65E-03	4.13E-04	6.40E-04	1.01E-01	1.30E-03	9.92E-04	3.10E-05	6.74E-07	2.72E-05	1.87E-07	4.42E-04	1.03E-03	2.10E-05	9.15E-08	1.02E-06	1.42E-09	7.67E-07	1.11E-06	1.04E-09	1.64E-07	2.48E-09	2.52E-05	2.19E-05	1.00E-04	4.74E-04	3.12E-04	1.02E-05	1.05E-05	2.46E-06	4.47E-07	5.94E-05	2.01E-06	4.60E-06	4.29E-05	3.04E-06	9.92E-06
bsh_TGTTGC20NGTG_KG_NYAATTAN_m1_c3_short	7.15E-06	5.81E-06	9.19E-05	2.60E-05	1.34E-06	1.09E-06	7.68E-07	3.27E-06	7.16E-07	7.23E-07	6.90E-03	7.45E-03	4.29E-03	1.08E-02	2.86E-03	5.12E-03	7.03E-02	4.42E-03	4.10E-03	6.47E-04	1.06E-04	1.09E-03	1.57E-04	4.10E-03	1.16E-02	5.18E-04	1.12E-04	1.48E-04	5.18E-05	6.58E-05	1.39E-05	1.03E-06	1.02E-05	3.64E-06	3.34E-03	2.60E-03	2.94E-03	6.13E-03	5.60E-03	2.63E-03	5.17E-03	3.71E-03	3.29E-03	4.40E-03	2.63E-04	2.18E-04	1.22E-03	3.82E-04	4.39E-04
slou_TTAGAA20NTA_KH_NCYAATTANN_m1_c3_short	3.01E-06	1.84E-06	1.69E-05	8.78E-06	1.25E-07	7.61E-08	5.59E-08	2.81E-07	2.00E-08	1.99E-08	4.84E-03	3.80E-03	1.77E-03	8.85E-03	1.38E-03	2.37E-03	9.46E-02	2.58E-03	2.30E-03	6.04E-04	4.83E-05	4.54E-04	4.49E-05	5.79E-03	1.80E-02	4.52E-04	4.73E-05	7.70E-05	1.85E-06	2.33E-05	4.02E-06	6.74E-08	8.00E-06	9.53E-07	1.08E-03	1.10E-03	1.24E-03	4.70E-03	4.92E-03	1.81E-04	4.02E-04	6.65E-05	3.75E-05	4.56E-04	1.03E-04	1.27E-04	5.90E-04	2.13E-04	2.33E-04
Ubx_TATTGT20NGTG_KG_NYAATTAN_m1_c3_short	3.93E-07	2.06E-07	4.01E-06	2.05E-06	1.51E-08	4.17E-09	1.53E-11	1.36E-08	8.67E-11	1.13E-10	4.01E-03	2.23E-03	7.85E-04	7.95E-03	6.43E-04	1.15E-03	9.17E-02	1.95E-03	1.59E-03	2.89E-04	1.79E-05	2.62E-04	1.52E-05	3.05E-03	9.69E-03	2.22E-04	1.26E-05	2.57E-05	5.48E-08	1.80E-06	1.13E-07	4.23E-09	6.85E-07	1.26E-08	4.00E-04	3.42E-04	6.95E-04	2.66E-03	2.59E-03	1.65E-04	3.16E-04	4.91E-05	3.22E-05	7.29E-04	2.70E-05	3.23E-05	3.14E-04	4.27E-05	8.64E-05
en_TACTTG20NTTC_KH_NYAATTAN_m1_c3_short	1.05E-07	6.91E-08	6.76E-06	3.20E-06	8.84E-09	2.21E-09	2.15E-10	3.08E-08	3.15E-10	5.84E-10	2.29E-03	1.94E-03	5.86E-04	5.48E-03	5.02E-04	9.82E-04	5.36E-02	1.60E-03	1.23E-03	6.41E-05	1.43E-06	5.53E-05	4.59E-07	9.25E-04	2.06E-03	4.00E-05	3.12E-07	2.19E-06	1.25E-08	2.85E-06	3.41E-06	4.08E-09	2.56E-07	2.90E-08	9.02E-05	7.50E-05	1.94E-04	8.30E-04	6.01E-04	2.17E-05	3.50E-05	1.42E-05	2.21E-06	8.90E-05	8.14E-06	1.58E-05	1.14E-04	1.32E-05	2.69E-05
Pph13_TGATGG20NGTA_KI_NYAATTAN_m1_c2_short	3.24E-07	2.45E-07	6.52E-06	2.77E-06	1.77E-08	7.13E-09	7.75E-11	2.64E-08	1.56E-10	3.88E-10	3.25E-03	3.26E-03	1.34E-03	6.94E-03	9.13E-04	1.74E-03	5.68E-02	2.12E-03	1.71E-03	1.04E-04	2.56E-06	9.11E-05	7.90E-07	1.04E-03	3.36E-03	5.39E-05	5.34E-07	3.05E-06	3.04E-08	3.19E-06	2.32E-06	5.19E-09	8.89E-07	9.07E-08	3.02E-04	2.64E-04	3.88E-04	1.39E-03	1.17E-03	4.24E-05	7.47E-05	3.42E-05	5.19E-06	1.75E-04	2.32E-05	3.94E-05	2.02E-04	4.45E-05	6.14E-05
unpg_TACTAG40NGGA_KK_NNCAATTASN_m1_c3_short	6.89E-06	1.53E-06	3.74E-04	1.91E-04	1.18E-06	2.17E-07	1.60E-08	2.04E-05	4.70E-08	1.39E-07	3.00E-03	4.92E-03	2.32E-03	5.85E-03	2.00E-03	3.56E-03	3.26E-02	3.90E-03	3.69E-03	1.61E-03	1.48E-04	1.30E-03	8.74E-05	1.29E-02	3.78E-02	8.84E-04	1.03E-04	1.90E-04	5.53E-05	1.51E-04	6.92E-05	1.95E-07	1.41E-05	5.90E-06	2.81E-03	2.63E-03	3.15E-03	1.07E-02	1.16E-02	6.58E-04	7.82E-04	5.64E-04	4.05E-04	6.45E-04	3.32E-04	2.55E-04	1.40E-03	4.76E-04	5.08E-04
CG9876_TCGCCG40NTGC_KK_NGYAATTANN_m1_c4_short	2.42E-05	1.41E-05	5.39E-04	2.28E-04	3.73E-06	2.36E-06	1.91E-06	1.60E-05	1.81E-06	1.88E-06	4.10E-03	6.91E-03	3.57E-03	7.14E-03	2.23E-03	5.10E-03	3.76E-02	3.95E-03	3.84E-03	1.72E-03	3.51E-04	1.21E-03	3.21E-04	2.23E-02	3.70E-02	2.28E-03	3.16E-04	4.19E-04	4.00E-05	2.13E-04	1.77E-04	3.11E-06	4.95E-05	1.39E-05	1.81E-03	1.92E-03	1.98E-03	7.28E-03	7.89E-03	5.69E-04	3.90E-04	2.58E-04	1.60E-04	6.18E-04	2.87E-04	4.98E-04	1.63E-03	5.42E-04	5.98E-04
Vsx1_TTGTAT20NTA_KH_NYAATTAN_m1_c3_short	1.04E-07	4.14E-08	2.57E-06	1.28E-06	4.44E-09	1.09E-09	1.81E-11	2.54E-08	8.28E-11	2.16E-10	1.27E-03	1.47E-03	3.47E-04	3.68E-03	3.30E-04	7.92E-04	3.12E-02	1.41E-03	1.03E-03	5.48E-05	1.21E-06	5.90E-05	6.81E-07	6.10E-04	1.72E-03	2.83E-05	5.42E-07	2.26E-06	1.22E-08	1.32E-06	6.24E-07	1.26E-09	1.04E-07	1.63E-08	1.06E-04	8.30E-05	2.11E-04	8.37E-04	6.01E-04	1.29E-05	3.23E-05	6.60E-06	1.19E-06	5.42E-05	1.27E-05	9.32E-06	1.13E-04	1.32E-05	2.21E-05
Dll_TAAGCG20NCGA_KG_NYAATTAN_m1_c3_short	3.63E-07	1.77E-07	9.26E-06	4.62E-06	1.99E-08	5.07E-09	8.80E-11	1.17E-07	3.65E-10	1.07E-09	2.00E-03	2.21E-03	7.17E-04	4.95E-03	5.44E-04	1.20E-03	4.15E-02	1.77E-03	1.39E-03	1.68E-04	7.34E-06	1.59E-04	4.35E-06	1.67E-03	5.52E-03	9.83E-05	3.79E-06	9.74E-06	7.93E-08	3.54E-06	1.38E-06	5.36E-09	4.84E-07	7.38E-08	3.16E-04	2.69E-04	5.14E-04	1.95E-03	1.73E-03	4.82E-05	8.88E-05	3.86E-05	9.44E-06	1.27E-04	3.09E-05	3.43E-05	2.56E-04	4.45E-05	6.57E-05
Lim1_TATGCC20NCG_KA_NYAATTAN_m1_c7b4_short	7.82E-07	4.40E-07	4.78E-05	2.68E-05	6.74E-08	1.15E-08	2.15E-11	2.77E-08	5.52E-10	3.21E-09	2.59E-03	2.92E-03	1.17E-03	5.77E-03	8.11E-04	1.63E-03	4.73E-02	1.99E-03	1.64E-03	3.07E-04	1.87E-05	2.04E-04	3.46E-06	4.44E-03	1.08E-02	2.80E-04	1.68E-06	1.42E-05	5.72E-09	7.17E-06	8.64E-06	9.19E-09	2.06E-06	1.49E-07	2.49E-04	2.60E-04	5.54E-04	2.60E-03	2.54E-03	5.41E-05	3.74E-05	3.04E-05	1.12E-06	1.54E-04	3.21E-05	8.31E-05	4.30E-04	5.13E-05	1.09E-04
Vsx2_TCCGGC20NGGC_KD_NYAATTAN_m1_c3_short	1.20E-07	6.96E-08	2.23E-06	1.10E-06	5.57E-09	2.24E-09	5.57E-10	1.61E-08	5.00E-10	5.78E-10	1.77E-03	1.68E-03	4.54E-04	4.55E-03	4.04E-04	8.90E-04	4.15E-02	1.52E-03	1.14E-03	5.50E-05	1.27E-06	5.73E-05	7.18E-07	6.09E-04	1.76E-03	2.95E-05	5.04E-07	2.12E-06	7.63E-08	1.54E-06	6.74E-07	2.42E-09	1.90E-07	1.77E-08	1.13E-04	9.11E-05	2.14E-04	8.43E-04	6.10E-04	1.63E-05	3.86E-05	1.08E-05	1.62E-06	7.19E-05	9.31E-06	1.06E-05	1.02E-04	1.28E-05	2.20E-05
Rx_TGACTC20NGA_KA_NYAATTAN_m1_c6_short	2.36E-07	1.33E-07	9.38E-06	4.31E-06	1.81E-08	4.59E-09	4.68E-10	1.18E-07	7.53E-10	1.41E-09	1.84E-03	2.22E-03	6.57E-04	4.79E-03	5.02E-04	1.13E-03	4.03E-02	1.74E-03	1.38E-03	1.35E-04	5.90E-06	1.32E-04	2.58E-06	1.29E-03	4.54E-03	7.33E-05	2.11E-06	6.50E-06	4.58E-07	3.91E-06	3.60E-06	6.94E-09	4.54E-07	7.50E-08	2.80E-04	2.34E-04	4.38E-04	1.62E-03	1.45E-03	4.09E-05	6.88E-05	3.57E-05	1.68E-05	8.26E-05	2.14E-05	2.71E-05	1.90E-04	3.33E-05	5.02E-05
OdsH_TCCCGT40NATG_KL_NYAATTAN_m1_c3b0_short	1.84E-07	1.16E-07	8.83E-06	4.28E-06	1.46E-08	3.77E-09	4.62E-11	6.90E-08	2.61E-10	7.37E-10	2.27E-03	2.29E-03	7.79E-04	5.47E-03	6.16E-04	1.20E-03	4.54E-02	1.80E-03	1.40E-03	9.98E-05	2.98E-06	9.05E-05	1.25E-06	1.22E-03	3.27E-03	5.90E-05	9.18E-07	3.94E-06	1.95E-08	3.50E-06	2.69E-06	3.81E-09	4.31E-07	6.11E-08	1.89E-04	1.59E-04	3.14E-04	1.24E-03	1.00E-03	3.30E-05	6.62E-05	2.58E-05	7.06E-06	1.45E-04	1.54E-05	2.50E-05	1.68E-04	2.47E-05	4.40E-05
lms_TTATAC20NATA_KH_NYAATTAN_m1_c3_short	5.32E-08	2.80E-08	1.44E-06	6.61E-07	2.83E-09	6.85E-10	4.53E-12	9.15E-09	3.62E-11	9.13E-11	1.76E-03	1.54E-03	3.66E-04	4.58E-03	3.65E-04	7.86E-04	4.30E-02	1.52E-03	1.15E-03	5.75E-05	1.74E-06	6.00E-05	1.09E-06	5.15E-04	2.06E-03	3.02E-05	6.52E-07	2.38E-06	7.66E-09	1.03E-06	8.82E-07	1.10E-09	3.08E-07	7.46E-09	1.04E-04	8.50E-05	2.14E-04	8.22E-04	6.70E-04	1.91E-05	4.21E-05	9.03E-06	4.61E-06	7.59E-05	5.99E-06	6.36E-06	8.25E-05	8.16E-06	1.83E-05
otp_TTCTGA20NTA_KH_NYAATTAN_m1_c3_short	1.97E-07	1.17E-07	7.86E-06	3.64E-06	1.51E-08	4.44E-09	8.38E-10	8.88E-08	1.04E-09	1.53E-09	1.99E-03	2.06E-03	6.16E-04	5.01E-03	4.94E-04	1.05E-03	4.39E-02	1.69E-03	1.31E-03	1.02E-04	4.08E-06	1.01E-04	2.35E-06	1.11E-03	3.33E-03	6.09E-05	1.74E-06	5.18E-06	2.43E-07	3.50E-06	3.35E-06	6.33E-09	5.38E-07	7.60E-08	2.16E-04	1.78E-04	3.35E-04	1.24E-03	1.05E-03	3.47E-05	6.87E-05	2.87E-05	1.11E-05	1.10E-04	1.71E-05	2.25E-05	1.66E-04	2.58E-05	4.25E-05
[truncated: 193 more columns]
