# Supplementary material for: Conservation of transcription factor binding specificities across 600 million years of bilateria evolution
Source: eLife. 2015 Mar 17;4:e04837. doi: 10.7554/eLife.04837 (PMC4362205; doi:10.7554/eLife.04837)
Supplement: Figure 2—source data 1. — DOI: http://dx.doi.org/10.7554/eLife.04837.019 [file elife04837s001.zip › Readme.txt]

Raw Data for 2D heatmap (Figure 2 - figure supplement 1)
Author: K.Nitta

- Raw data (Generated by Blastp and SSTAT (see text))
human3_1_fly3_6merg_represent_reordered_aa_similarity.txt
human3_1_fly3_6merg_represent_reordered_motif_similarity.txt
Heatmap_fly3_6merg_represent.pdf
