# Supplementary material for: Conservation of transcription factor binding specificities across 600 million years of bilateria evolution
Source: eLife. 2015 Mar 17;4:e04837. doi: 10.7554/eLife.04837 (PMC4362205; doi:10.7554/eLife.04837)
Supplement: Figure 3—source data 1. — DOI: http://dx.doi.org/10.7554/eLife.04837.022 [file elife04837s002.zip]

Archive with 15 entries (12 files):
- Figure3-sourcedata1/
- Figure3-sourcedata1/ALL_fly_v3_B1H_mammal_v3.1_sstat_dist_matrix_05_typeI_0.01_diag_pseudo.txt
- Figure3-sourcedata1/create_mammal_fly_b1h_sstat_net.pl
- __MACOSX/
- __MACOSX/Figure3-sourcedata1/
- __MACOSX/Figure3-sourcedata1/._create_mammal_fly_b1h_sstat_net.pl
- Figure3-sourcedata1/Human3_1_Fly3_B1H_list.txt
- __MACOSX/Figure3-sourcedata1/._Human3_1_Fly3_B1H_list.txt
- Figure3-sourcedata1/Mammal_Fly_net_v3_submitted.cys
- Figure3-sourcedata1/net_fly_motif_v3_B1H_mammals_v3_1.cfg
- __MACOSX/Figure3-sourcedata1/._net_fly_motif_v3_B1H_mammals_v3_1.cfg
- Figure3-sourcedata1/Readme.txt
- __MACOSX/Figure3-sourcedata1/._Readme.txt
- Figure3-sourcedata1/XgmmlEdge.pm
- Figure3-sourcedata1/XgmmlNode.pm
