# Supplementary material for: Conservation of transcription factor binding specificities across 600 million years of bilateria evolution
Source: eLife. 2015 Mar 17;4:e04837. doi: 10.7554/eLife.04837 (PMC4362205; doi:10.7554/eLife.04837)
Supplement: Figure 3—source data 1. — DOI: http://dx.doi.org/10.7554/eLife.04837.022 [file elife04837s002.zip › Figure3-sourcedata1/ALL_fly_v3_B1H_mammal_v3.1_sstat_dist_matrix_05_typeI_0.01_diag_pseudo.txt]

	AAGAC14N_T_GGGGTCAAAGGTCA_m2_c4_short	AAGAC14N_T_RGGTCATGACCY_m2_c4_short	AATTC14N_U_NGGCACGTGCCN_m1_c4_short	AGATA14N_U_NNCACCTGNN_m1_c4_short	AGCAG14N_U_AATGGCGCCAAA_m1_c4_short	AGCAG14N_U_TTTGGCGCCAAA_m1_c4_short	AGGGC14N_S_NYAATTAN_m1_c3_short	AGGTG14N_S_NRTTACRTAAYN_m1_c3_short	ATTAC14N_U_TCAAGGTCAWN_m1_c4_short	Abd-B_FlyReg_FBgn0000015	AbdA_Cell_FBgn0000014	AbdA_SOLEXA_FBgn0000014	AbdB_Cell_FBgn0000015	AbdB_SOLEXA_FBgn0000015	Achi_Cell_FBgn0033749	Achi_SOLEXA_FBgn0033749	Adf1_FlyReg_FBgn0000054	Adf1_SANGER_5_FBgn0000054	Aef1_FlyReg_FBgn0005694	Aef1_SANGER_5_FBgn0005694	Aef1_SOLEXA_FBgn0005694	Al_Cell_FBgn0000061	Al_SOLEXA_FBgn0000061	Antp_Cell_FBgn0000095	Antp_FlyReg_FBgn0000095	Antp_SOLEXA_FBgn0000095	Ap_Cell_FBgn0000099	Ap_SOLEXA_FBgn0000099	Ara_Cell_FBgn0015904	Ara_SOLEXA_FBgn0015904	Atf-2_SANGER_5_FBgn0050420	Atf6_SANGER_5_FBgn0033010	Awh_Cell_FBgn0013751	Awh_SOLEXA_FBgn0013751	BH1_Cell_FBgn0011758	BH1_SOLEXA_FBgn0011758	BH2_Cell_FBgn0004854	BH2_SOLEXA_FBgn0004854	Bap_Cell_FBgn0004862	Bap_SOLEXA_FBgn0004862	Bcd_Cell_FBgn0000166	Bcd_SOLEXA_FBgn0000166	Blimp-1_NAR_FBgn0035625	Blimp-1_SANGER_5_FBgn0035625	Blimp-1_SOLEXA_FBgn0035625	Bsh_Cell_FBgn0000529	Bsh_SOLEXA_FBgn0000529	BtbVII_SANGER_5_FBgn0263108	Bteb2_SANGER_2.5_FBgn0025679	Bteb2_SOLEXA_2.5_FBgn0025679	Btn_Cell_FBgn0014949	Btn_SOLEXA_FBgn0014949	C15_Cell_FBgn0004863	C15_SOLEXA_FBgn0004863	CAATT14N_T_GGGGTCAAAGGTCA_m2_c4_short	CAATT14N_U_AAATGGCGCCATTT_m2_c4_short	CAATT14N_U_AATGGCGCCAAA_m2_c4_short	CAATT14N_U_NNNTGGCGCCANNN_m2_c4_short	CAATT14N_U_TTTGGCGCCAAA_m2_c4_short	CATAT14N_S_ATCACGTGAT_m2_c4_short	CATTG14N_S_AWCAGCTGWT_m1_c3_short	CCATA14N_V_GCTTTTCCCACA_m2_c4_short	CCCCT14N_T_GTAAAYAAACA_m2_c4_short	CCCCT14N_T_RTAAAYA_m1_c4_short	CCTGG14N_T_ATCACGTGAT_m2_c3_short	CG10267_SANGER_5_FBgn0037446	CG10267_SOLEXA_5_FBgn0037446	CG10904_SANGER_5_FBgn0034945	CG11071_SANGER_5_FBgn0030532	CG11071_SOLEXA_FBgn0030532	CG11085_Cell_FBgn0030408	CG11085_SOLEXA_FBgn0030408	CG11294_Cell_FBgn0030058	CG11294_SOLEXA_FBgn0030058	CG11504_SANGER_5_FBgn0039733	CG11617_Cell_FBgn0031232	CG11617_SOLEXA_FBgn0031232	CG12029_SANGER_10_FBgn0035454	CG12029_SOLEXA_5_FBgn0035454	CG12155_SANGER_5_FBgn0029957	CG12236-PB_SANGER_2.5_FBgn0029822	CG12236-PB_SOLEXA_FBgn0029822	CG12236_SANGER_10_FBgn0029822	CG12236_SOLEXA_5_FBgn0029822	CG12361_Cell_FBgn0250756	CG12361_SOLEXA_2_FBgn0250756	CG12361_SOLEXA_FBgn0250756	CG12605_SANGER_10_FBgn0035481	CG12605_SOLEXA_5_FBgn0035481	CG12768_SANGER_5_FBgn0037206	CG13424_Cell_FBgn0034520	CG13424_SOLEXA_2_FBgn0034520	CG13424_SOLEXA_FBgn0034520	CG13897_SANGER_5_FBgn0035160	CG14962_SANGER_5_FBgn0035407	CG14962_SOLEXA_5_FBgn0035407	CG15601_SANGER_5_FBgn0030673	CG15696_Cell_FBgn0038833	CG15696_SOLEXA_FBgn0038833	CG1621_SANGER_5_FBgn0033182	CG16778_SANGER_5_FBgn0003715	CG16899_SANGER_5_FBgn0037735	CG17181_SANGER_5_FBgn0035144	CG17181_SOLEXA_5_FBgn0035144	CG18599_Cell_FBgn0038592	CG18599_SOLEXA_FBgn0038592	CG2052_SANGER_2.5_FBgn0039905	CG2052_SOLEXA_2.5_FBgn0039905	CG3065_F1-3_SANGER_2.5_FBgn0034946	CG3065_F1-3_SOLEXA_2.5_FBgn0034946	CG3065_F1-5_SOLEXA_2.5_FBgn0034946	CG31670_SANGER_5_FBgn0031375	CG31670_SOLEXA_5_FBgn0031375	CG31782-F9-11_SOLEXA_FBgn0051782	CG31782_F9-11_SANGER_5_FBgn0051782	CG32105_Cell_FBgn0052105	CG32105_SOLEXA_FBgn0052105	CG32532_Cell_FBgn0052532	CG32532_SOLEXA_FBgn0052532	CG32830_SANGER_10_FBgn0052830	CG32830_SOLEXA_5_FBgn0052830	CG33557_da_SANGER_5_FBgn0000413	CG33557_da_SANGER_5_FBgn0053557	CG33980_Cell_FBgn0053980	CG33980_SOLEXA_2_0_FBgn0053980	CG33980_SOLEXA_2_10_FBgn0053980	CG33980_SOLEXA_FBgn0053980	CG34031_Cell_FBgn0054031	CG34031_SOLEXA_FBgn0054031	CG3407_SANGER_2.5_FBgn0031573	CG3407_SOLEXA_2.5_FBgn0031573	CG3838_SANGER_5_FBgn0032130	CG3919_SANGER_5_FBgn0036423	CG4136_Cell_FBgn0029775	CG4136_SOLEXA_FBgn0029775	CG4328_Cell_FBgn0036274	CG4328_SOLEXA_FBgn0036274	CG4360-F1-3_SOLEXA_FBgn0038787	CG4360_F1-3_SANGER_2.5_FBgn0038787	CG4404_SANGER_5_FBgn0030432	CG4854_SANGER_10_FBgn0038766	CG4854_SOLEXA_5_FBgn0038766	CG5180_SANGER_5_FBgn0043457	CG5669_SANGER_10_FBgn0039169	CG5669_SOLEXA_5_FBgn0039169	CG5953_SANGER_5_FBgn0032587	CG6276_SANGER_5_FBgn0038316	CG7056_Cell_FBgn0038852	CG7056_SOLEXA_FBgn0038852	CG7368_SANGER_5_FBgn0036179	CG7368_SOLEXA_2.5_FBgn0036179	CG7386-F10-12_SOLEXA_FBgn0035691	CG7745_SANGER_5_FBgn0033616	CG7928_SANGER_10_FBgn0039740	CG7928_SOLEXA_5_FBgn0039740	CG8281_SANGER_5_FBgn0035824	CG8319_SANGER_2.5_FBgn0037722	CG8319_SOLEXA_2.5_FBgn0037722	CG8765_SANGER_5_FBgn0036900	CG9437_SANGER_5_FBgn0034599	CG9876_Cell_FBgn0034821	CG9876_SOLEXA_FBgn0034821	CG9895_SANGER_10_FBgn0034810	CG9895_SOLEXA_5_FBgn0034810	CTACA14N_U_NRCACCTGNN_m1_c4_short	Cad_Cell_FBgn0000251	Cad_SOLEXA_FBgn0000251	Caup_Cell_FBgn0015919	Caup_SOLEXA_FBgn0015919	Cf2-II_FlyReg_FBgn0000286	Cf2-PA_SANGER_2.5_FBgn0000286	Cf2-PA_SOLEXA_FBgn0000286	Cf2-PB_SANGER_5_FBgn0000286	Cf2-PB_SOLEXA_FBgn0000286	Ci_SANGER_5_FBgn0004859	Clk_cyc_SANGER_5_FBgn0023076	Clk_cyc_SANGER_5_FBgn0023094	Crc_CG6272_SANGER_5_FBgn0000370	Crc_CG6272_SANGER_5_FBgn0036126	CrebA_SANGER_5_FBgn0004396	Ct_Cell_FBgn0004198	Ct_SOLEXA_FBgn0004198	D19A-F10-12_SANGER_FBgn0022935	D19A_F10-12_SANGER_5_FBgn0022935	D19B-F10-12_SOLEXA_FBgn0022699	D19B_F10-12_SANGER_5_FBgn0022699	D_NAR_FBgn0000411	Deaf1_FlyReg_FBgn0013799	Dfd_Cell_FBgn0000439	Dfd_FlyReg_FBgn0000439	Dfd_SOLEXA_FBgn0000439	Dip3_SANGER_5_FBgn0040465	Dll_Cell_FBgn0000157	Dll_SOLEXA_FBgn0000157	Doc2_SANGER_5_FBgn0035956	Dr_Cell_FBgn0000492	Dr_SOLEXA_FBgn0000492	Dref_FlyReg_FBgn0015664	E(spl)_SANGER_5_FBgn0000591	E5_Cell_FBgn0008646	E5_SOLEXA_FBgn0008646	ERR_SANGER_5_FBgn0035849	EcR_SANGER_5_FBgn0000546	Eip74EF_FlyReg_FBgn0000567	Eip74EF_SANGER_5_FBgn0000567	Eip75B_SANGER_5_FBgn0000568	Eip78C_SANGER_5_FBgn0004865	Eip93F_SANGER_10_FBgn0013948	Ems_Cell_FBgn0000576	Ems_SOLEXA_FBgn0000576	En_Cell_FBgn0000577	En_SOLEXA_FBgn0000577	Espl_FlyReg_FBgn0000591	Ets21c_SANGER_5_FBgn0005660	Ets65A_SANGER_10_FBgn0005658	Ets96B_SANGER_5_FBgn0039225	Ets97D_SANGER_10_FBgn0004510	Ets98B_SANGER_10_FBgn0005659	Eve_Cell_FBgn0000606	Eve_SOLEXA_FBgn0000606	Exd_Cell_FBgn0000611	Exd_SOLEXA_FBgn0000611	Exex_Cell_FBgn0041156	Exex_SOLEXA_FBgn0041156	Fer1_SANGER_5_FBgn0037475	Fer1_da_SANGER_10_FBgn0000413	Fer1_da_SANGER_10_FBgn0037475	Fer2_da_SANGER_5_FBgn0000413	Fer2_da_SANGER_5_FBgn0038402	Fer3_da_SANGER_5_FBgn0000413	Fer3_da_SANGER_5_FBgn0037937	Ftz_Cell_FBgn0001077	Ftz_SOLEXA_FBgn0001077	GACAG14N_S_CGGACACAAT_m2_c4_short	GATAd_SANGER_5_FBgn0032223	GATAe_SANGER_5_FBgn0038391	GGCTT14N_U_TTTCCCGCCAAA_m2_c4_short	GTGCT14N_U_CYAATAAAAN_m1_c4_short	GTGCT14N_U_NCTCGTAAAAN_m1_c4_short	Gsc_Cell_FBgn0010323	Gsc_SOLEXA_FBgn0010323	H2.0_Cell_FBgn0001170	H2.0_SOLEXA_FBgn0001170	HLH106_SANGER_10_FBgn0261283	HLH106_SANGER_5_1_FBgn0261283	HLH106_SANGER_5_2_FBgn0261283	HLH106_SANGER_5_3_FBgn0261283	HLH4C_SANGER_5_FBgn0011277	HLH4C_da_SANGER_5_3_FBgn0000413	HLH4C_da_SANGER_5_3_FBgn0011277	HLH4C_da_SANGER_5_4_FBgn0000413	HLH4C_da_SANGER_5_4_FBgn0011277	HLH4C_da_SANGER_5_FBgn0000413	HLH4C_da_SANGER_5_FBgn0011277	HLH54F_da_SANGER_5_FBgn0000413	HLH54F_da_SANGER_5_FBgn0022740	HLHm3_SANGER_5_FBgn0002609	HLHm5_FlyReg_FBgn0002631	HLHm5_SANGER_5_FBgn0002631	HLHm7_SANGER_5_FBgn0002633	HLHmbeta_SANGER_10_FBgn0002733	HLHmdelta_SANGER_10_FBgn0002734	HLHmgamma_SANGER_10_FBgn0002735	HLHmgamma_SANGER_5_2_FBgn0002735	Hand_da_SANGER_5_FBgn0000413	Hand_da_SANGER_5_FBgn0032209	Hbn_Cell_FBgn0008636	Hbn_SOLEXA_FBgn0008636	Her_SANGER_5_FBgn0030899	Hey_SANGER_5_FBgn0027788	Hgtx_Cell_FBgn0040318	Hgtx_SOLEXA_FBgn0040318	Hmx_Cell_FBgn0085448	Hmx_SOLEXA_FBgn0085448	Hnf4_SANGER_10_FBgn0004914	Hnf4_SANGER_5_FBgn0004914	Hr39_SANGER_5_FBgn0261239	Hr46_FlyReg_FBgn0000448	Hr46_SANGER_5_FBgn0000448	Hr4_SANGER_5_FBgn0023546	Hr51_SANGER_5_FBgn0034012	Hr78_SANGER_5_FBgn0015239	Hr83_SANGER_5_FBgn0037436	Hsf_FlyReg_FBgn0001222	Hth_Cell_FBgn0001235	Hth_SOLEXA_FBgn0001235	Ind_Cell_FBgn0025776	Inv_Cell_FBgn0001269	Kr_FlyReg_FBgn0001325	Kr_NAR_FBgn0001325	Kr_SANGER_5_FBgn0001325	Kr_SOLEXA_FBgn0001325	Lab_Cell_FBgn0002522	Lab_SOLEXA_FBgn0002522	Lag1_Cell_FBgn0040918	Lag1_SOLEXA_FBgn0040918	Lbe_Cell_FBgn0011278	Lbe_SOLEXA_FBgn0011278	Lbl_Cell_FBgn0008651	Lbl_SOLEXA_FBgn0008651	Lim1_Cell_FBgn0026411	Lim1_SOLEXA_FBgn0026411	Lim3_Cell_FBgn0002023	Lim3_SOLEXA_FBgn0002023	Mad_FlyReg_FBgn0011648	Max_Mnt_SANGER_5_FBgn0017578	Max_Mnt_SANGER_5_FBgn0023215	Med_FlyReg_FBgn0011655	Mes2_SANGER_5_FBgn0037207	Met_Clk_SANGER_5_FBgn0002723	Met_Clk_SANGER_5_FBgn0023076	Met_SANGER_5_FBgn0002723	Mio_bigmax_SANGER_5_FBgn0032940	Mio_bigmax_SANGER_5_FBgn0039509	Mirr_Cell_FBgn0014343	Mirr_SOLEXA_FBgn0014343	Mitf_SANGER_5_FBgn0263112	NFAT_SANGER_5_FBgn0030505	NK7.1_Cell_FBgn0024321	NK7.1_SOLEXA_FBgn0024321	Oc_Cell_FBgn0004102	Oc_SOLEXA_FBgn0004102	Odsh_Cell_FBgn0026058	Odsh_SOLEXA_FBgn0026058	Oli_da_SANGER_5_1_FBgn0000413	Oli_da_SANGER_5_1_FBgn0032651	Oli_da_SANGER_5_2_FBgn0000413	Oli_da_SANGER_5_2_FBgn0032651	Oli_da_SANGER_5_3_FBgn0000413	Oli_da_SANGER_5_3_FBgn0032651	Opa_SANGER_5_FBgn0003002	Optix_Cell_FBgn0025360	Optix_SOLEXA_FBgn0025360	Otp_Cell_FBgn0015524	Otp_SOLEXA_FBgn0015524	Pb_Cell_FBgn0051481	Pb_SOLEXA_FBgn0051481	PhdP_Cell_FBgn0025334	PhdP_SOLEXA_FBgn0025334	Poxm_SOLEXA_5_FBgn0003129	Poxn_SOLEXA_5_FBgn0003130	Pph13_Cell_FBgn0023489	Pph13_SOLEXA_FBgn0023489	Ptx1_Cell_FBgn0020912	Ptx1_SOLEXA_FBgn0020912	Rel_SANGER_5_FBgn0014018	Repo_Cell_FBgn0011701	Repo_SOLEXA_FBgn0011701	Ro_Cell_FBgn0003267	Ro_SOLEXA_FBgn0003267	Rx_Cell_FBgn0020617	Rx_SOLEXA_FBgn0020617	Scr_Cell_FBgn0003339	Scr_SOLEXA_FBgn0003339	Side_SANGER_5_FBgn0032741	Six4_Cell_FBgn0027364	Six4_SOLEXA_2_FBgn0027364	Six4_SOLEXA_FBgn0027364	Slou_Cell_FBgn0002941	Slou_SOLEXA_FBgn0002941	So_Cell_FBgn0003460	So_SOLEXA_FBgn0003460	Sox14_SANGER_10_FBgn0005612	Sox15_SANGER_5_FBgn0005613	Sp1_SANGER_5_FBgn0020378	Sp1_SOLEXA_2.5_FBgn0020378	SuH_FlyReg_FBgn0004837	TAAAAT20NAAA_Y_AGATAANN_m1_c2_short	TAAAAT20NCG_AC_NTTRCGCAAY_m1_c2_short	TAAAAT20NCG_KD_ARAMCACGTGKTYT_m2_c4_short	TAAAAT20NTA_Q_ARRGGTCANNNRRGGTCA_m2_c3_short	TAAAAT20NTA_Q_RAGGTCAAAAGGTCAAKN_m2_c3_short	TAAAAT20NTA_Q_RGGTCANNNARRGGTCA_m2_c3_short	TAAACA20NCAA_AF_ACGGACACAAT_m1_c4_short	TAAACA20NCAA_AF_RTAAACAATAAACA_m2_c4_short	TAAACA20NCAA_AF_RTAAACAA_m1_c3_short	TAAACA20NCAA_AF_RTAAACATMAACA_m1_c4_short	TAAACA20NCAA_Y_NTGCCACGTCANCA_m1_c4_short	TAAACA20NCAA_Y_TGCCACGTGGCA_m2_c4_short	TAAAGC20NCG_Z_NNYAATTANN_m1_c3_short	TAAAGC20NCG_Z_NTAATYNRATTAN_m1_c3_short	TAAAGC20NGAA_KA_ATGTANNNNNNTACAT_m1_c6_short	TAAAGC20NGAA_KA_NNNGTACATA_m1_c6_short	TAAAGT40NAGC_KU_MCCACCGACCTACAGYC_m3_c4_short	TAAATG20NCG_Z_NRTTACGTAAYN_m1_c2_short	TAAATG20NTAA_KG_NNAARCAGCTGYTTNN_m2_c4_short	TAAATG20NTAA_KH_NYMATTANNNNTAATTAN_m2_c4_short	TAAATG20NTAA_KH_NYMATTAN_m1_c3_short	TAAATG20NTAA_Y_AGATAANN_m1_c2_short	TAAATG20NTAA_Z_NTAATTAN_m1_c3_short	TAAATT40NCTG_KK_NATGCGGGYNNNRCCCGCATN_m2_c3_short	TAAATT40NCTG_KK_NATGCKGGNNCCMGCATN_m2_c3_short	TAACAA20NACA_W_AAAAGTCAA_m1_c4_short	TAACAA20NACA_W_RAGTCAANAAGTCA_m1_c4_short	TAACAA20NACA_Y_NNYMATTANN_m1_c2_short	TAACAA20NCG_AD_CCGAAACCGAAACY_m2_c3_short	TAACAA20NCG_AD_NACCGAAACYN_m1_c3_short	TAACCC20NCCA_AC_NNGGATTANN_m1_c4_short	TAACCC20NCCA_Y_NGTTRCCATGGYAACN_m2_c3_short	TAACCC20NCCA_Y_SGTTGCYARGCAACS_m2_c3_short	TAACCC20NCG_AC_RATAAAAR_m1_c3_short	TAACGG20NGCA_AC_NYAATTAN_m1_c2_short	TAACGG20NGCA_KH_NGGCACGTGCCN_m1_c3_short	TAACGG20NGCA_Z_TGCCACGTCATCA_m2_c4_short	TAACGG20NGCA_Z_TGCCACGTGGCA_m2_c4_short	TAACTT20NCG_W_NRTTACGTAAYN_m1_c2_short	TAACTT20NTCA_KG_NNNNNTAAGGTAANN_m1_c3_short	TAACTT20NTCA_Y_SGTCACGCWTGANTGMA_m2_c4_short	TAAGAA40NATA_KK_NRTCATTANN_m1_c3_short	TAAGAA40NATA_KL_NNAGTCAAAAGTCA_m2_c3_short	TAAGAA40NATA_KL_NRAGTCAATAAGTCA_m2_c3_short	TAAGAC20NAGA_AC_TGATGACGTCATCA_m2_c4_short	TAAGCG20NCGA_KG_NYAATTAN_m1_c3_short	TAAGCG20NCGA_KH_NTAATCCN_m1_c2_short	TAAGCG20NCGA_KH_RCGTTAATCCN_m1_c3_short	TAAGCG20NCG_KD_NAGGTGTGAN_m1_c3_short	TAAGGT20NGGA_AC_NYAATTAN_m1_c2_short	TAAGGT20NGGA_KH_NNGNWACAATGTWNCNN_m1_c3_short	TAAGGT20NTA_Q_NWACAYRACAWN_m1_c3_short	TAAGTA20NTGA_KH_NYMATTAN_m1_c4_short	TAAGTA40NTGA_AI_GACCACMCACNNNG_m1_c3_short	TAAGTA40NTGA_AI_GCGACCACNCTG_m1_c3_short	TAAGTG40NGAA_KAA_AACATGTGTT_m1_c2_short	TAAGTG40NGAA_KAA_NCACACGACGCN_m1_c2_short	TAATAG20NCG_W_NTATCGCGAYATR_m2_c3_short	TAATAG20NTA_Q_KCTAWAAATAGM_m1_c3_short	TAATGA20NCG_Y_NTTRCGCAAY_m1_c3_short	TAATTC20NCG_Z_NKCACGTGMN_m1_c2_short	TAATTC20NTTA_Y_AATTGGCCAATTA_m2_c4_short	TAATTC20NTTA_Y_NNYAATTANN_m1_c2_short	TACAAA20NAAC_Y_ATGMATAATTAATG_m2_c3_short	TACACC20NCAC_Z_NNYAATTANN_m1_c3_short	TACACC40NCAC_AI_NNYATGMATAATTAATN_m2_c3_short	TACACC40NCAC_AI_NWTATGCWAATKAG_m1_c3_short	TACAGG20NGAC_Y_NGTCACGCWTSRNTGNNY_m2_c3_short	TACATC40NATA_KK_GCCACRCCCCCNN_m1_c2_short	TACATT20NCG_KD_AWCAGCTGWA_m1_c3_short	TACATT20NCG_Z_RTCACGCCAY_m1_c3_short	TACATT20NCG_Z_RTCACGTGAY_m1_c3_short	TACATT20NTAC_KD_NATGACGTCATN_m2_c4_short	TACATT20NTAC_Y_NNYMATTANN_m1_c3_short	TACCAA40NTTA_KK_GGTGGTCGCG_m1_c4_short	TACCAA40NTTA_KK_GTGAGGTGGT_m1_c4_short	TACCAA40NTTA_KK_NGTGGTCGYSG_m1_c4_short	TACCAA40NTTA_KK_NGTGTTCGGTGN_m1_c4_short	TACCAC20NACC_AA_TTCTAGAANNTTC_m1_c3_short	TACCAC20NCG_KD_GATGACGTCATC_m2_c3_short	TACCAC20NCG_KD_NGATGASTCATCN_m2_c3_short	TACCCG20NCCC_Y_NNCACCTGNN_m1_c2_short	TACCCG20NCG_KA_NNKTGCAAAT_m1_c7b4_short	TACCCG20NCG_Y_NNCACCTGNN_m1_c3_short	TACCCT40NTTA_KN_NACCCCCCRCNNNGN_m1_c2_short	TACCGT20NCG_KA_CACACNNNNNACACA_m1_c6_short	TACCGT20NCG_KA_NACACACACTC_m1_c6_short	TACCGT20NCG_Z_NNYMATTANN_m1_c3_short	TACCGT20NGCC_Y_NTGMATAATTAATGAN_m2_c3_short	TACCGT20NTA_Q_NNCACGTGNN_m1_c2_short	TACCGT40NGCC_AK_NRCATGYYNNRRCAYGYN_m2_c4_short	TACCTA20NCG_W_NSTAATTANN_m1_c4_short	TACCTA20NTCC_KG_AACCCGGAAGTR_m1_c3_short	TACCTA20NTCC_KG_AATGCGGAAGTR_m1_c3_short	TACCTA30NTCC_AH_ACAATANCATTG_m1_c4_short	TACCTA30NTCC_AH_NTGAATNNCATTCAN_m1_c4_short	TACCTA30NTCC_AH_TCAATNNCATTGA_m1_c4_short	TACCTA40NTCC_AI_NAACCGCAAACCRCAN_m2_c4_short	TACCTA40NTCC_AI_WAACCRCAAWAACCRCAN_m2_c4_short	TACCTA40NTCC_AI_WAACCRCAN_m1_c4_short	TACCTT40NCGA_KK_NNRCATTCCA_m1_c2_short	TACCTT40NCGA_KY_CCTCTCTCCC_m1_c2_short	TACGAA40NAGA_KY_ANTGGGCGTGGCGG_m2_c4_short	TACGAG20NAGC_KH_GTCAKSATGACGTCAY_m1_c3_short	TACGAG20NAGC_KH_NATGACRNNSATGACN_m2_c3_short	TACGAG20NAGC_KH_NYGTCAYSRTGACRN_m2_c3_short	TACGAG20NAGC_Y_NTGMATAATTAATKAG_m2_c3_short	TACGAG20NCG_Z_NNAAAGGGTTAAW_m2_c4_short	TACGGA20NCG_KA_SCGTGACGAATN_m1_c6_short	TACGGA20NCG_KA_TAATCRATTA_m1_c5_short	TACGGA20NGGC_KG_NNTAATYGATTANN_m1_c4_short	TACGGA30NGGC_AI_NAACCGCAAACCRCAN_m2_c3_short	TACGGA30NGGC_AI_NAACCGCAAN_m1_c3_short	TACGGA30NGGC_AI_WAACCRCAAWAACCRCAN_m2_c3_short	TACGGA40NGGC_AI_AGGTGTGAAAAAAGGTGTGA_m3_c4_short	TACGGA40NGGC_AI_AGGTGTGAAWTTCACACCT_m2_c4_short	TACGGA40NGGC_AI_AGGTGTGA_m1_c4_short	TACGGA40NGGC_AI_TYTCACACCTNNNAGGTGTGARA_m2_c4_short	TACGGA40NGGC_AI_YTCACACCTNNAGGTGTGAR_m2_c4_short	TACGTC20NTGC_AA_NNTGCCAANN_m0_c3_short	TACGTC20NTGC_AA_TTGGCANNNTGCCAR_m2_c3_short	TACGTC20NTGC_KG_NAACAATAAYANN_m1_c3_short	TACGTC20NTGC_KG_NNNGTAAATATTTACNNN_m2_c3_short	TACGTC20NTGC_Y_NYAATTAN_m1_c2_short	TACGTC20NTGC_Z_NTAATKAN_m1_c4_short	TACGTC40NTGC_AI_AGGTGTGAANTTCACACCT_m2_c4_short	TACGTC40NTGC_AI_AGGTGTGA_m1_c4_short	TACTAA40NATT_KY_NCCGGAAGTN_m1_c2_short	TACTAG40NGGA_KK_NNCAATTASN_m1_c3_short	TACTAT20NATC_AA_NACGCCCACGCANN_m2_c4_short	TACTAT20NATC_KD_NTAATCRATTAN_m1_c2_short	TACTAT20NATC_KH_NNNNNGCGTRNNTAATT_m1_c3_short	TACTAT20NATC_KH_TTYACGCWTGANTGMRCAN_m2_c3_short	TACTAT20NATC_Y_GACCCCCCGCGNNG_m2_c3_short	TACTAT40NATC_AI_NNTCRCACNTANGTGYGANN_m2_c3_short	TACTCA20NCG_W_AAAAATGGCGCCAAAANN_m2_c4_short	TACTCA20NCG_W_AAAATGGCGCCATTTT_m2_c4_short	TACTCA20NCG_W_NNTTTTGGCGCCAAAANN_m2_c4_short	TACTCA20NCTC_KG_GYMATTAN_m1_c3_short	TACTCA20NTA_Q_NYAATTAN_m1_c2_short	TACTCA40NCTC_AI_AGGTGTGAAGGTGTGA_m2_c3_short	TACTCA40NCTC_AI_AGGTGTGAWWWTCACACCT_m2_c3_short	TACTCA40NCTC_AI_HNHNAGGTGTGANHH_m1_c3_short	TACTCT40NAAC_KL_NGCGTANNNNNGTAGC_m1_c3_short	TACTCT40NAAC_KL_NGCGTANNNNNNGTAGC_m1_c3_short	TACTGC20NCG_Z_NWACATGAMAWN_m1_c4_short	TACTGC20NGTC_KH_RCGACAGGTGYAN_m1_c4_short	TACTGC20NGTC_KH_RTAACAGGTGYAN_m1_c4_short	TACTGC20NGTC_Y_TATGCWAAT_m1_c3_short	TACTGC20NGTC_Y_TGMATWWWTNA_m1_c3_short	TACTGC30NGTC_AH_AACAATANCATTGTT_m1_c3_short	TACTGC30NGTC_AH_AACAATNNNCATTGTT_m1_c3_short	TACTGC30NGTC_AH_TCAATANCATTGA_m1_c4_short	TACTGC30NGTC_AH_TGAATANCATTCA_m1_c3_short	TACTGC40NGTC_AI_GGTGTGANNTCACACC_m2_c3_short	TACTGC40NGTC_AI_NAGGTGTGAA_m1_c3_short	TACTGC40NGTC_AI_TNACACCTNNNAGGTGTNA_m2_c3_short	TACTTG20NCG_Y_NYMATAAAN_m1_c4_short	TACTTG20NTTC_KH_NYAATTAN_m1_c3_short	TACTTG40NTTC_AI_AGGTGTGA_m1_c3_short	TACTTG40NTTC_AI_AGGTGTNANWWNTNACACCT_m2_c3_short	TAGAAC20NAAT_Y_NNAAAATCRATANN_m1_c3_short	TAGAAC20NCG_AD_NNRTGACGTCAYCN_m1_c4_short	TAGAAC20NCG_AD_NTGCCACGTCAYCN_m2_c4_short	TAGAAC40NAAT_AI_AGGTGTGA_m1_c3_short	TAGAAC40NAAT_AI_AGGTGTNANWWNTNACACCT_m2_c3_short	TAGACC40NAGT_KY_NGNGGGCGTGAN_m1_c2_short	TAGACG20NCAT_Y_TATGCWAAT_m1_c2_short	TAGACG20NCAT_Y_WTRMATATKYAW_m1_c2_short	TAGACG20NCG_Y_NRTTACRTAAYN_m1_c2_short	TAGACG20NTA_Q_NTTRCGCAAY_m1_c2_short	TAGAGT20NCG_AD_NTGCCACGTCANCA_m1_c4_short	TAGAGT20NCG_AD_TGCCACGTGGCA_m2_c4_short	TAGAGT20NCG_W_NAGGTCAMSRTGACCTN_m2_c4_short	TAGAGT20NGAT_Y_TATGCWAAT_m1_c2_short	TAGAGT20NGAT_Y_WTRMATATKYAW_m1_c3_short	TAGATA20NCG_AD_NAACCGGTTN_m1_c4_short	TAGATA20NCG_AD_NCCGGNNNNNNCCGGN_m2_c4_short	TAGATA20NTAT_Z_NWTRMATATKYAWN_m1_c3_short	TAGATA20NTAT_Z_TATGCAAAT_m1_c3_short	TAGATG40NTAT_KY_HMCCCRCCC_m1_c3_short	TAGCAA40NCGA_KM_AAAYAACAACAA_m1_c3_short	TAGCAG20NCG_AC_TTTCAAGGCYCCC_m3_c4_short	TAGCAG40NACT_AI_ATCRATNNNNNATCRAT_m1_c3_short	TAGCAG40NACT_AI_ATCRATNNNNNNATCRAT_m1_c3_short	TAGCAG40NACT_AI_TAATCRATAN_m1_c3_short	TAGCCA40NTAT_KU_TAATTNAATTA_m1_c4_short	TAGCCT20NCCT_KG_SYAATTAN_m1_c3_short	TAGCCT20NCG_AC_NCGACCACCGAN_m1_c3_short	TAGCCT20NCG_AD_NRTTACGTAAYN_m1_c3_short	TAGCCT40NCCT_AI_ATCRATNNNNNNATCRAT_m1_c3_short	TAGCCT40NCCT_AI_TAATCRATAN_m1_c3_short	TAGCGA20NCG_AC_YGCGCATGCGCN_m1_c2_short	TAGCGA20NGCT_AJ_NGCGCCMYCTAGYGGTN_m2_c4_short	TAGCGA20NGCT_KA_NYMATTAN_m1_c7_short	TAGCGA20NGCT_Y_WTATGCWAATNW_m1_c2_short	TAGCGA20NGCT_Y_WTGMATAAWTNA_m1_c2_short	TAGCGA40NGCT_AI_NNMCGCCCACGCANNN_m2_c4_short	TAGCGT40NTCA_KY_TGACAGMTGTCA_m1_c3_short	TAGCGT40NTCA_KY_TGACAGNNNNNNTGTCA_m1_c3_short	TAGCGT40NTCA_KY_TGACAG_m1_c3_short	TAGCTC20NCG_AC_RAGGTCANTCAAGGTCA_m2_c4_short	TAGCTC20NCG_AC_TTCAAGGTCAN_m1_c4_short	TAGCTC20NCG_KA_NNACAATGNNATTGTNN_m1_c5_short	TAGCTC20NTCT_Y_CRATCRATAWN_m1_c3_short	TAGCTC20NTCT_Y_NNAAAATCRATAWN_m1_c3_short	TAGGAT20NAGT_AC_ACCGGAARYN_m1_c3_short	TAGGAT20NAGT_AC_ACCGGAWATCCGGT_m1_c4_short	TAGGAT20NAGT_AD_TAGAYRAYTGMCANGAA_m3_c4_short	TAGGAT30NAGT_AI_NGTCGTWAAANN_m1_c4_short	TAGGAT30NAGT_AI_NGYAATWAAAN_m1_c4_short	TAGGCA20NCG_AD_AAAAAGNGGAAGTN_m2_c4_short	TAGGCA20NCG_Y_NCACTTNAN_m1_c4_short	TAGGGC20NCG_Z_RRCAGCTGYY_m1_c4_short	TAGGGC20NGGT_AD_TGGKCTARCCTCGA_m2_c4_short	TAGGGC20NGGT_AE_TAATYRATTA_m1_c3_short	TAGGGC20NGGT_Y_AGGTGTGA_m1_c3_short	TAGGGC20NGGT_Y_AGGTGTKANNTMACACCT_m2_c3_short	TAGGGC20NGGT_Y_GGYGTGANNNNTCACRCC_m2_c3_short	TAGGGC40NGGT_AK_ACCGGAARTN_m1_c3_short	TAGGTG20NTGT_KG_GCGTCAGCTGTTNY_m1_c3_short	TAGGTG20NTGT_KG_NNGTCAGCTGACNN_m1_c3_short	TAGGTG20NTGT_KG_RNAACAGCTGTTNY_m1_c3_short	TAGTAA20NATT_AC_NAACAATNNNATTGTTN_m1_c4_short	TAGTAA20NATT_AC_NTGAATNNNATTCAN_m1_c4_short	TAGTAA20NATT_W_NNTCCAGATGTKN_m1_c3_short	TAGTCA40NTCT_KL_NAGGTGTGAN_m1_c3_short	TAGTCC20NCG_Y_NNYAATTANN_m1_c4_short	TAGTCC20NCTT_AA_AACAGCTGTT_m1_c4_short	TAGTCC20NCTT_KA_NCCACCCNNNNCCCRCCN_m2_c5_short	TAGTCC20NCTT_Z_RNCATATGNY_m1_c3_short	TAGTGG20NCG_Y_NNCAMTTAANN_m1_c4_short	TAGTGG20NGTT_AC_RTAAACAA_m1_c4_short	TAGTGG20NGTT_AC_RTAAACARTAAACA_m2_c4_short	TAGTGG20NGTT_AC_RTAAACATAAACA_m2_c4_short	TAGTGG20NGTT_AF_RTCACGTGAY_m1_c4_short	TAGTGG20NGTT_KG_NGCTACCGGTAGCN_m1_c4_short	TAGTTT20NCG_W_RTCACGTGAY_m1_c2_short	TAGTTT20NCG_Z_RRGGTCAAAAGGTCA_m2_c4_short	TAGTTT20NCG_Z_RRGGTCAAAGGTCA_m2_c4_short	TAGTTT20NTTT_W_AARGGTCAAAAGGTCA_m2_c4_short	TAGTTT30NTTT_AI_NSTAATTANN_m1_c3_short	TAGTTT30NTTT_AI_NTAATTANNNTAATTAN_m1_c4_short	TAGTTT30NTTT_AI_NTMATCATCATTAN_m1_c4_short	TATAAG20NAAG_KG_NGATAAGATAASN_m1_c3_short	TATAAG20NAAG_KG_NNGATAASN_m1_c2_short	TATAAG20NCG_AC_NNTCCCNNGGGANN_m1_c3_short	TATAAG20NTA_Q_NRTTACRTAAYN_m1_c3_short	TATAAG40NAAG_AI_RCATTCCNNRCATTCCN_m2_c3_short	TATAAG40NAAG_AI_RMATWCCA_m1_c3_short	TATACT20NCAG_KG_GTTCACGCATGANTN_m1_c3_short	TATAGA20NCG_AD_ARGGTCAAAAGGTCA_m2_c3_short	TATAGA20NCG_AD_ARRGGTCANNNRRGGTCA_m2_c3_short	TATAGA20NCG_AD_RGGTCANNNARRGGTCA_m2_c3_short	TATAGA20NCG_Z_AAAAAGMGGAAGTA_m2_c4_short	TATAGA20NGAG_Y_TTCTAGAANNTTC_m1_c3_short	TATAGA20NGAG_Z_GTCGTWAAAN_m1_c4_short	TATAGA20NGAG_Z_GYAATWAAAN_m1_c4_short	TATATC20NCG_AC_NAAGATCAAAGG_m2_c4_short	TATATC20NCG_Y_ANCATATGNT_m1_c4_short	TATATG40NCTA_KAD_NGRCACGYGYCN_m1_c2_short	TATATT40NTGC_KK_NTAATCCN_m1_c2_short	TATCAT20NACG_KA_ARRGGTCAAAGGTCA_m2_c5_short	TATCAT20NACG_KG_NNGTAAACAAAYANN_m1_c3_short	TATCAT20NACG_KG_WANRTAAACANN_m1_c3_short	TATCAT20NACG_W_RTGTTAAAYGTAGATTAAG_m2_c4_short	TATCAT20NACG_Y_TTCTAGAANNTTC_m1_c3_short	TATCAT20NCG_AC_SCTMATTANN_m1_c4_short	TATCGC20NCG_Z_NATGACGTCAYN_m1_c3_short	TATCGC20NGCG_AC_NCGAAANYGAAACY_m1_c3_short	TATCGC20NGCG_AC_RAANCGAAAWTCGNTTY_m1_c3_short	TATCGC20NGCG_KG_NGATACGTATCN_m1_c3_short	TATCGC20NGCG_KG_NGTATCAN_m1_c3_short	TATCGC20NGCG_KG_RTATCANNNRTATCN_m1_c3_short	TATCGC20NGCG_KG_RTATCATGATAC_m1_c3_short	TATCGC20NGCG_KH_NNTAATTRNNNNYAATTANN_m2_c3_short	TATCGC20NGCG_KH_NYTAATTAAN_m1_c3_short	TATCGC30NGCG_AH_NAACAATTKCAGTGTT_m1_c4_short	TATCTG20NCG_KA_NCCGTCACTTT_m1_c7_short	TATCTG20NCG_Z_ATGASTCAT_m1_c3_short	TATCTG20NCG_Z_NATGACGTCAYN_m1_c3_short	TATCTG20NTCG_AF_ATAAACAAGTRTAAACA_m2_c4_short	TATCTG20NTCG_AF_NMGGACACAATC_m2_c4_short	TATCTG20NTCG_AF_RTAAAYA_m1_c4_short	TATCTG20NTCG_KA_NNGATAACNNNGTTATCNN_m1_c5_short	TATCTG20NTCG_KA_NNGATAAGNNNCTTATCNN_m1_c5_short	TATCTG20NTCG_KA_WGATAASN_m1_c5_short	TATCTG20NTCG_Z_GRGGTCAAAAGKTCAC_m2_c4_short	TATCTG20NTCG_Z_RRGGTCANNNARAGGTCA_m2_c4_short	TATCTG20NTCG_Z_RRGGTCANNNRRGGTCA_m2_c4_short	TATGAA20NAGG_Z_NYAATTAN_m1_c3_short	TATGAA20NCG_Y_NYNATTAN_m1_c3_short	TATGAT40NACA_KK_NNGAACATTCSAGAANN_m1_c2_short	TATGAT40NACA_KK_NNGAACATTCTSGAANN_m1_c2_short	TATGAT40NACA_KK_NNGAATGTTCSAGAANN_m1_c3_short	TATGAT40NACA_KK_NNGAATGTTCTSGAANN_m1_c3_short	TATGCC20NCGG_KG_NNGATAANN_m1_c4_short	TATGCC20NCG_KA_NYAATTAN_m1_c7b4_short	TATGCT40NACT_KAA_AATAAATCACTGCA_m1_c3_short	TATGGG20NCG_W_AACCCGGAAGTR_m2_c4_short	TATGGG20NGGG_AC_NNTAATCCGMTTANN_m1_c4_short	TATGGG20NGGG_AC_NTAATCCN_m1_c4_short	TATGGG20NGGG_Y_TGACAGSTGTCA_m2_c4_short	TATGGT40NATA_KK_NNGATAASN_m1_c3_short	TATGTT20NCG_Y_NYAATTAN_m1_c2_short	TATGTT20NTGG_W_AWCGAAACCGAAACY_m1_c3_short	TATTCG20NCTG_AC_CNATTAAAWANCNATTA_m2_c3_short	TATTCG20NCTG_AC_NYNATTAN_m1_c3_short	TATTGT20NCG_AC_GRGTTCANNRRGTTCA_m2_c3_short	TATTGT20NCG_Z_ACCCGGAAGTN_m2_c2_short	TATTGT20NGTG_AC_NNTAAACGNN_m1_c2_short	TATTGT20NGTG_AC_NNTAATTGNN_m1_c2_short	TATTGT20NGTG_AC_TAAWYGNNNNTAAWYG_m1_c3_short	TATTGT20NGTG_AF_AACAATNNCATTGTT_m1_c3_short	TATTGT20NGTG_AF_ATGAATWNCATTCAT_m1_c3_short	TATTGT20NGTG_KG_NYAATTAN_m1_c3_short	TATTGT20NGTG_Y_NYAATTAN_m1_c2_short	TATTGT20NGTG_Y_TAATTRCYAATTA_m1_c3_short	TATTTA20NCG_Y_NTAATYTAATTAN_m1_c3_short	TATTTA20NCG_Y_NYAATTAN_m1_c2_short	TATTTA20NTTG_KG_NNCACTTGAN_m1_c3_short	TATTTA20NTTG_KH_NTAATCRATTAN_m1_c2_short	TATTTA20NTTG_W_AGTGTTAACAGARCACCT_m3_c4_short	TATTTA20NTTG_Y_CTAATTAG_m1_c4_short	TATTTG40NCCA_KL_WRGCGCCAGGCGCYW_m2_c3_short	TATTTG40NCCA_KL_WRGCGCCATGGCGCYW_m2_c3_short	TATTTG40NCCA_KL_WRGCGCCGGCGCYW_m2_c3_short	TCAAAA20NAAA_AF_GACCMCCYRMTGNGN_m2_c3_short	TCAAAA20NAAA_KG_NNNRCAGCTGYNNN_m1_c4_short	TCAAAA20NCG_AD_NKCACGTGMN_m1_c2_short	TCAAAA20NCG_W_GTCACGTGAC_m2_c3_short	TCAAAA20NTA_P_NTGACAN_m1_c3_short	TCAAAA20NTA_P_TGACAGSTGTCA_m2_c3_short	TCAAAA40NAAA_AI_AACAATNNNAKTGTT_m1_c4_short	TCAAAA40NAAA_AI_AACAATNNNNAKTGTT_m1_c4_short	TCAAAA40NAAA_AI_TCAATNNNATTGA_m1_c4_short	TCAAAA40NAAA_AI_TGAATNNNAKTCA_m1_c4_short	TCAAAC40NAAC_KAB_GTCACGTGAC_m1_c4_short	TCAACC20NCAA_KG_TGCCACGTCATCA_m2_c2_short	TCAACC20NCAA_KG_TGCCACGTGGCA_m1_c2_short	TCAACC20NCAA_KG_TGRTGACGTCAYCA_m2_c2_short	TCAACC20NCAA_W_NTTRCGCAAY_m1_c4_short	TCAACC20NCAA_Y_NYMATAAAN_m1_c3_short	TCAACC20NCG_AC_NNTGCCAAN_m1_c3_short	TCAACC20NCG_AC_YTGGCNNNNTGCCAA_m2_c3_short	TCAACC20NCG_Z_NCCCCCCCAC_m1_c3_short	TCAAGG20NCG_AD_NCGAAACCGAAACYN_m1_c3_short	TCAAGG20NGAA_W_CAACGTCCGCNN_m2_c3_short	TCAAGG20NGAA_W_GCGGACSNNNNNNSGTCCGC_m2_c4_short	TCAAGG20NGAA_W_GCGGACSNNSNNSGTCCGC_m2_c4_short	TCAAGG20NGAA_Y_NNTNATTANN_m1_c3_short	TCAAGG20NGAA_Z_NKCACGTGMN_m1_c2_short	TCAATT20NTAA_KG_NNTGTTGTAAAYANN_m1_c3_short	TCAATT20NTAA_KH_AANNGTAACA_m1_c4_short	TCAATT20NTAA_KH_AWNTRGRKCAN_m1_c4_short	TCAATT20NTAA_Y_RTAAACA_m1_c4_short	TCAATT20NTA_P_NRTTACGTAAYN_m1_c3_short	TCACAC20NACA_KD_NNACRCAGCTGYGTNN_m1_c4_short	TCACAC20NACA_KD_NNCAYCAGCTGRTGNN_m1_c4_short	TCACAC20NACA_KD_NNCAYCAGCTGYGTNN_m1_c3_short	TCACAC20NACA_KG_NRATTAATYN_m1_c2_short	TCACAC20NACA_Y_TTTTCCCGCCAAAW_m2_c4_short	TCACAC20NACA_Z_AGGTGTGANN_m1_c3_short	TCACAC20NCG_Y_NNYMATTANN_m1_c4_short	TCACCG20NCCA_KD_RTTACGTAAY_m1_c4_short	TCACCG20NCCA_KH_NAWAAACCGTTACW_m1_c3_short	TCACCG20NCCA_KH_NAWTGACCGTTACW_m1_c3_short	TCACGT20NGCA_AC_AWCAGCTGWT_m1_c2_short	TCACGT20NGCA_AE_GACCCCCYGYTGNGN_m2_c3_short	TCACGT30NGCA_AH_GGGGTCAAAGGTCA_m2_c3_short	TCACGT30NGCA_AH_RRGGTCATGACCYY_m2_c3_short	TCACTA20NTCA_AC_NGTCGTWAAAN_m1_c4_short	TCACTA20NTCA_AC_NGYAATWAAAN_m1_c4_short	TCACTT40NTTG_KU_NNTAATTACC_m1_c2_short	TCAGAG20NAGA_AC_NRGNACANNNTGTNCYN_m2_c4_short	TCAGAG20NAGA_KD_NNGGATGACGTCATCCNN_m2_c4_short	TCAGAG20NAGA_Y_TTCGAANNNTTCGAA_m1_c3_short	TCAGAG20NAGA_Y_TTCGAANNNTTCGAA_m2_c3_short	TCAGAG20NAGA_Y_WTTCGAAYG_m1_c3_short	TCAGAG20NCG_W_ACCGGAAGTN_m1_c4_short	TCAGCA40NCTC_KM_RNGCAACAGGTGG_m2_c2_short	TCAGCT20NCG_Z_NNYAATTANN_m1_c4_short	TCAGGA20NCG_W_ACCGGAAGTN_m1_c4_short	TCAGTC20NCG_AC_NNTAAACGNN_m1_c2_short	TCAGTC20NCG_AC_NNTAATTGNN_m1_c2_short	TCAGTC20NCG_AC_TAAWYGNNNNTAAWYG_m1_c3_short	TCAGTC20NCG_Y_GTAATAAAA_m1_c4_short	TCAGTC20NCG_Y_NGTCGTAAAAN_m1_c4_short	TCAGTC20NTGA_KG_NAACAATAACANN_m1_c2_short	TCAGTC20NTGA_KG_NWANGTAAACAWW_m1_c2_short	TCATAT20NATA_KG_NNNGTAAATATTTACNNN_m1_c3_short	TCATAT20NATA_Y_NNTAATTANN_m1_c4_short	TCATCA20NCG_AD_TTGGCANNNTGCCAR_m2_c3_short	TCATCA20NCG_KA_AAAGTGACGG_m1_c7_short	TCATCA20NCTA_W_NNMCGCCCACGCANN_m2_c2_short	TCATCA20NCTA_Z_RTGCCANCYNRTGCCMNC_m2_c4_short	TCATCA20NCTA_Z_RTGCCMNCN_m1_c4_short	TCATGC20NCG_AC_AGATAANN_m1_c2_short	TCATGC20NCG_Y_NYTAATCCN_m1_c3_short	TCATGC20NGTA_Y_GYAATAAAA_m1_c4_short	TCATGC20NGTA_Y_NGTCGTAAAAN_m1_c4_short	TCATGC20NGTA_Z_NACGCCCACGCANNN_m2_c3_short	TCATTG20NCG_AD_AMCCGGATGTN_m1_c3_short	TCATTG20NCG_AD_GTGGTCCCGGATYAT_m2_c3_short	TCATTG20NCG_AD_NCAGNAAGAMGTAWMM_m3_c3_short	TCATTG20NTTA_W_AGGTCANNNNNTGACCT_m2_c4_short	TCATTG20NTTA_W_TGACCTTTAAAGGTCA_m2_c4_short	TCATTG20NTTA_W_TTTAAAGGTCA_m2_c4_short	TCCAAC20NAAC_KA_RMCATATGKY_m1_c7_short	TCCAAC20NAAC_KG_NACAATGNNATTGTN_m1_c4_short	TCCAAC20NAAC_KG_NACCGAACAN_m1_c3_short	TCCAAC20NAAC_Y_TAATYRATTA_m1_c2_short	TCCAAC20NCG_Y_NNYMATTANN_m1_c3_short	TCCAAC20NTA_Q_AACCGGWNNNWCCGGTT_m2_c3_short	TCCAAC20NTA_Q_NAACCGGTTN_m1_c3_short	TCCAAG40NAAC_KK_NYAATTAN_m1_c4_short	TCCAAG40NAAC_KK_TAACGANN_m1_c4_short	TCCAAG40NAAC_KY_NTAAACGN_m1_c3_short	TCCAAG40NAAC_KY_NTAATTGN_m1_c3_short	TCCACG20NCAC_Y_NGTCACGCWTSRNTGNNY_m2_c3_short	TCCACG20NCG_Y_NGGCACGTGCCN_m1_c4_short	TCCACG20NCG_Z_RRGGTCAAAGTCCRNN_m1_c4_short	TCCAGT20NGAC_AE_ATGCGGGYRCCCGCAT_m2_c4_short	TCCAGT20NGAC_AE_NATGCGGGTAN_m1_c4_short	TCCAGT20NGAC_Y_NCCACTTAA_m1_c3_short	TCCAGT30NGAC_AI_NCTAATTANN_m1_c4_short	TCCAGT30NGAC_AI_YAATTANNCTAATTR_m2_c4_short	TCCAGT40NGAC_AI_NNTAAACGNN_m1_c3_short	TCCAGT40NGAC_AI_NNTAATTGNN_m1_c3_short	TCCAGT40NGAC_AI_TAAWYGNNNNTAAWYG_m1_c4_short	TCCATA20NCG_KA_NTGGCACGTGCCAN_m2_c6_short	TCCATA20NTAC_Y_TTTYACGCWTGANTGMNYN_m2_c4_short	TCCCAG20NACC_Z_NYAATTAN_m1_c2_short	TCCCCT20NCCC_AC_NATCAATNNNATTGATN_m1_c4_short	TCCCCT20NCCC_AE_NCGAAACCGAAACT_m1_c4_short	TCCCCT20NCCC_KA_CKAATTAN_m1_c5_short	TCCCCT20NCCC_KA_NTAATCGAATTAN_m1_c5_short	TCCCCT20NCCC_KA_TAATYRATTA_m1_c5_short	TCCCCT20NCG_AD_AAAAAGCGGAAGTN_m2_c3_short	TCCCCT20NCG_KA_NCCGTCACTNN_m1_c7b4_short	TCCCCT20NCG_Z_NGTCGTWAAANN_m1_c4_short	TCCCCT20NCG_Z_NGYAATWAAAN_m1_c4_short	TCCCGA20NGCC_AC_AAAGATCAAAGGRWW_m2_c4_short	TCCCGA20NGCC_Y_NNYAATTANN_m1_c3_short	TCCCGA20NGCC_Y_TAATTRNNYAATTA_m2_c3_short	TCCCGA30NGCC_AI_TAATYNAATTA_m1_c4_short	TCCCGT40NATG_KL_NYAATTAN_m1_c3b0_short	TCCCGT40NATG_KL_TAATNNNATTA_m1_c2_short	TCCCTC20NCG_AD_NCCACTTAA_m1_c3_short	TCCCTC20NCG_Y_NTAAYYNAATTAN_m1_c2_short	TCCCTC20NTCC_KG_CTMATTAN_m1_c3_short	TCCCTC20NTCC_KG_NTAACGAGG_m1_c4_short	TCCCTC20NTCC_Y_CCAATAAAAN_m1_c3_short	TCCCTC20NTCC_Y_NCTCGTAAAAN_m1_c3_short	TCCGCA20NCGC_KA_NGATAACNNNGTTATCN_m1_c5_short	TCCGCA20NCGC_KA_NGATAAGNNNCTTATCN_m1_c5_short	TCCGCA20NCGC_KA_NNGATAAS_m1_c5_short	TCCGCA20NCGC_KD_NGGTCATAAANN_m1_c3_short	TCCGCA20NCGC_KD_NNGCAATAAANN_m1_c3_short	TCCGCA20NCG_Z_RRGTTCANNRRGTTCA_m2_c3_short	TCCGGC20NCG_AC_NCCGCCATTNN_m1_c3_short	TCCGGC20NGGC_KD_CAATTANNNNATTA_m1_c4_short	TCCGGC20NGGC_KD_NYAATTAN_m1_c3_short	TCCGGC20NGGC_KG_TAATCCGATTA_m1_c3_short	TCCGGC20NGGC_KG_TAATCCNNTAATCCN_m1_c3_short	TCCGGC20NGGC_KG_TAATCCN_m1_c2_short	TCCGGC20NGGC_KH_NNACCGGAAGTR_m1_c3_short	TCCGGC20NGGC_Y_GTCGTWAAAN_m1_c4_short	TCCGGC20NGGC_Y_NGYAATAAAA_m1_c4_short	TCCGGG40NCTC_KN_NAGNGAAAGTGAN_m1_c2_short	TCCGGT40NTCT_KK_NNCAATTAANN_m1_c4_short	TCCGGT40NTCT_KK_NTTAAACGGTN_m1_c3_short	TCCGGT40NTCT_KL_NAGGTGTGAN_m1_c3_short	TCCGTG20NCG_Y_NNCATATGNN_m1_c4_short	TCCGTG20NTGC_Y_WACCCGGAAGTA_m2_c3_short	TCCGTG20NTGC_Z_NNAACAGCTGTTNN_m1_c4_short	TCCGTG40NTGC_AI_NRGTCCAAAGTCCANY_m1_c3_short	TCCGTG40NTGC_AI_RRGGTCAAAGGTCA_m1_c3_short	TCCGTG40NTGC_AI_RRGGTCAAAGTCCRNN_m1_c3_short	TCCGTG40NTGC_AI_RRGTCCAAAGGTCAA_m1_c3_short	TCCTAA20NATC_Z_NTTRCGCAAY_m1_c2_short	TCCTAA20NCG_Z_CCCATAAAN_m1_c4_short	TCCTAA20NCG_Z_GTAATWAAAN_m1_c4_short	TCCTAA20NCG_Z_GTCGTAAAN_m1_c4_short	TCCTAA40NATC_AI_NNRRAAAGGAAACCGAAACTN_m2_c3_short	TCCTGA40NCTC_KL_NMCACGTCAN_m1_c3_short	TCCTGG20NCG_Z_NYTAGTTAMN_m1_c4_short	TCCTGG20NGTC_KH_NGCGTAAYACRGTAGCN_m2_c3_short	TCCTGG20NGTC_KH_RCGTAANACCANRNNGN_m2_c3_short	TCCTTT20NTTC_AC_ATGASTCAT_m1_c4_short	TCCTTT20NTTC_AC_NATGACGTCAYN_m1_c4_short	TCGAAC40NGAT_KK_NRCCGGAAGTN_m1_c4_short	TCGAAG20NGA_KH_RTGACGTCAT_m1_c3u_short	TCGAAG30NAAT_AI_NNGGATTANN_m1_c2_short	TCGAAG30NAAT_AI_NRGATAATCYN_m1_c2_short	TCGACT20NCAT_AA_NYAATTAAAANNYAATTA_m2_c3_short	TCGACT20NCAT_AA_NYAATTAN_m1_c3_short	TCGACT20NCAT_AF_GACCMCCYRMTGNG_m2_c4_short	TCGACT20NCAT_W_GTTAATNATTAAY_m1_c2_short	TCGACT20NCAT_W_NRTTAATNATTAACN_m1_c2_short	TCGACT20NCAT_Z_RRGGTCAAAGGTCA_m2_c3_short	TCGAGG40NGTT_KY_NCGACCACCN_m1_c3_short	TCGAGT40NACT_KY_NCAACAACAACAAN_m2_c2_short	TCGATC20NGA_Y_NNCACGTGCC_m1_c4_short	TCGATC20NTAT_Y_NAAACGATNNAN_m1_c4_short	TCGATT40NTTG_KK_NWATTCCCNNGGGAATWN_m1_c3_short	TCGCAA40NTGT_AR_RGNACRNNNTGTNCY_m1_c4_short	TCGCAC40NCCT_KK_NAACCACATTAACCRCAN_m1_c3_short	TCGCAC40NCCT_KK_NAACCGCAAAACCGCAN_m1_c3_short	TCGCAC40NCCT_KK_NAACCGCARAAACCRCAN_m1_c3_short	TCGCAC40NCCT_KK_TAACCGCAAAN_m1_c3_short	TCGCAT20NACT_AC_NTAATYNRATTAN_m1_c2_short	TCGCAT20NACT_W_CTAATTAG_m1_c4_short	TCGCAT20NACT_Y_NWTATGCWAATTW_m1_c4_short	TCGCAT20NACT_Y_WTGMATAAWTNA_m1_c4_short	TCGCAT20NACT_Y_WTRMATATKYAW_m1_c4_short	TCGCAT20NGA_AE_NNAAAATCRATAWN_m1_c3_short	TCGCAT20NGA_O_GACCCCCCGCGNNG_m2_c4_short	TCGCAT20NGA_Y_TGACAGSTGTCA_m2_c3_short	TCGCAT30NACT_AI_NNYAATTANN_m1_c3_short	TCGCAT30NACT_AI_YMATTARYTAATKR_m1_c3_short	TCGCCA20NCCT_AA_NYAATTAN_m1_c3_short	TCGCCA20NCCT_Z_NNCAMTTAANN_m1_c4_short	TCGCCA20NGA_KI_NAACAATGNNATTGTTN_m1_c3_short	TCGCCA40NCCT_AI_NCGACCACCNAN_m1_c4_short	TCGCCG40NTGC_KK_NGYAATTANN_m1_c4_short	TCGCGC20NGA_KI_CAAGGTCRN_m1_c3_short	TCGCGC20NGA_Y_TTACGTAA_m1_c4_short	TCGCGC20NGCT_AA_AAAAGTCAA_m1_c4_short	TCGCGC20NGCT_AA_RAGTCAANAAGTCA_m2_c4_short	TCGCTG20NGA_AA_TTGACAGSTGTCAA_m2_c4_short	TCGCTG20NGA_AA_TTGACAGS_m1_c3_short	TCGCTG20NTCT_AD_AMCCGGATGTN_m1_c4_short	TCGCTG20NTCT_AD_GTGGTCCCGGATYAT_m2_c4_short	TCGCTG20NTCT_AD_NCAGNAAGAMGTAWMM_m3_c4_short	TCGCTG20NTCT_KG_NYAATWANNCAATTAN_m1_c3_short	TCGCTG20NTCT_Z_RACATATGTY_m1_c3_short	TCGGAA20NAGT_AE_NYAATTAN_m1_c3_short	TCGGAA20NAGT_AG_ACCGGAAGTN_m1_c2_short	TCGGAA20NGA_AF_GTAAACA_m1_c4_short	TCGGAA20NGA_AF_NTGTTTACRGTAAAYAN_m2_c4_short	TCGGCC20NGA_O_GCCMCGCCCMC_m1_c6_short	TCGGCC20NGA_W_MCGCCCACGCA_m2_c3_short	TCGGCC40NCGT_AI_NTGACCTNATNAGGTCAN_m2_c4_short	TCGGCG40NACG_KK_NNTYATTANN_m1_c3_short	TCGGGC40NAAT_KY_ACACSTGCA_m1_c2_short	TCGGGG20NGA_AE_GRGGTCAAAAGKTCAC_m2_c3_short	TCGGGG20NGA_AE_RRGGTCANNNARAGGTCA_m2_c3_short	TCGGGG20NGA_AE_RRGGTCANNNRRGGTCA_m2_c3_short	TCGGGG20NGA_KG_NKAATTAGNTAATTAN_m2_c3_short	TCGGGG20NGA_KG_SGTCACGCATSRNTG_m2_c3_short	TCGGGG20NGGT_AE_NNYTAATTANN_m1_c3_short	TCGGGG20NGGT_AF_NYTAATTARN_m1_c4_short	TCGGGG20NGGT_AF_TAATTAGYRYTRATTA_m2_c4_short	TCGGGG20NGGT_AF_YRATTGCAATYR_m2_c4_short	TCGGGG20NGGT_AG_ACCGGAAGTN_m1_c2_short	TCGGGG20NGGT_AK_ACAWGTCNNNNRACAWGT_m2_c4_short	TCGGGG20NGGT_AK_ACAWGTCNNNRRCAWGT_m2_c4_short	TCGGGG20NGGT_AK_RACATGYCNNGRCATGTY_m2_c4_short	TCGGTG40NCAA_KY_AAGGGGGCGTGTM_m2_c4_short	TCGGTT20NCG_P_ARRGGTCANNNRRGGTCA_m2_c4_short	TCGGTT20NCG_P_RGGTCANNNARRGGTCA_m2_c4_short	TCGGTT20NCG_P_RRGGTCAAAAGGTCA_m2_c4_short	TCGGTT20NCG_Q_NNYAATTANN_m1_c2_short	TCGGTT20NGA_KI_NRATGACGTCATYN_m1_c3_short	TCGTAC20NATT_AE_RCTAWAAATAGM_m1_c4_short	TCGTGT20NCG_P_AARGGTCAAAAGGTCA_m2_c4_short	TCGTGT20NCG_P_ARRGGTCANNNRRGGTCA_m2_c4_short	TCGTGT20NCG_P_RGGTCANNNARRGGTCA_m2_c4_short	TCGTGT20NGTT_AC_NYMATTAN_m1_c2_short	TCGTGT30NGTT_AH_GTAAACATGTTTAC_m2_c4_short	TCGTGT30NGTT_AH_GTAAACA_m1_c3_short	TCGTGT30NGTT_AH_TTTCCCCACACRAC_m2_c4_short	TCGTTA20NGA_O_NRCAGGTGN_m1_c6_short	TCGTTA20NTTT_AA_NNNNTGCTGACN_m1_c3_short	TCGTTA20NTTT_AA_NNTGCTGASTCAGCANN_m2_c4_short	TCGTTA20NTTT_AA_NNYGCTGACGTMAGCANN_m2_c4_short	TCGTTA20NTTT_AG_ACCGGAARYN_m1_c2_short	TCGTTA20NTTT_Y_NGCCNNNNGGCN_m1_c4_short	TCGTTA20NTTT_Y_NSCCNNNGGSN_m1_c4_short	TCGTTA20NTTT_Y_NSCCNNNNNGGSN_m0_c4_short	TCTAAT20NAAG_AG_SGTCACGCWTGANTGMA_m2_c4_short	TCTAAT20NCG_P_RRGNACANNNTGTNCYY_m2_c4_short	TCTAAT20NCG_V_ACCGGAARYN_m1_c2_short	TCTAAT20NCG_V_ACCGGAWATCCGGN_m1_c3_short	TCTAAT20NGA_AC_TTTCGCNTGGCNNGTCA_m2_c4_short	TCTAAT20NGA_KH_RTTACGTAAY_m1_c4_short	TCTAAT30NAAG_AI_GCACTTAA_m1_c4_short	TCTACA20NCAG_AG_ACCGGAARTN_m1_c2_short	TCTACA20NCAG_AG_NCCGGAWATCCGGN_m1_c3_short	TCTACA20NCAG_KI_NRTTACGTAAYN_m1_c3_short	TCTACA20NCAG_Y_NGCCNNNNGGCN_m1_c3_short	TCTACA20NCAG_Y_NSCCNNNGGSN_m1_c3_short	TCTACA20NCAG_Y_NSCCNNNNNGGSN_m0_c3_short	TCTACA40NCAG_AI_GGGGTCAAAGGTCA_m2_c3_short	TCTACA40NCAG_AI_RRGGTCATGACCYY_m2_c3_short	TCTATG20NGA_O_GCCMCGCCCMC_m1_c4_short	TCTATG20NTAG_AF_GGTGTNANWWNTNACACC_m2_c4_short	TCTATG20NTAG_AF_NAGGTGTGAWN_m1_c4_short	TCTATG20NTAG_AG_ACCGGAAGTN_m1_c2_short	TCTATG40NTAG_AI_ACCCTTGAACCC_m2_c5_short	TCTATG40NTAG_AI_CTCGRACCCGTGCN_m2_c5_short	TCTATT40NCAT_KY_NAWAAACCGTTACW_m1_c2_short	TCTATT40NCAT_KY_NAWTGACCGTTACW_m1_c2_short	TCTCAA20NGA_AA_NGGGGAWTCCCCN_m2_c3_short	TCTCAA20NGA_AF_GNCACGTGYN_m1_c4_short	TCTCAA20NGA_O_NAACAATRN_m1_c4_short	TCTCCC20NCCG_Z_YTAATTAN_m1_c2_short	TCTCCC20NGA_AE_NAACCRCAAN_m1_c4_short	TCTCGG20NGA_AC_NNYAATTANN_m1_c2_short	TCTCGG20NGA_AF_ACCCGGAAGTN_m2_c2_short	TCTCGT40NGCC_KK_TAATCNAATTA_m1_c4_short	TCTCTT20NGA_Y_NMCGCCCMCGCANN_m2_c2_short	TCTCTT20NTCG_W_NTAATCCN_m1_c2_short	TCTGAC20NGA_AE_RRGGTCAN_m1_c4_short	TCTGAC20NGA_KI_NGGGGAAYCCCCN_m1_c4_short	TCTGAC30NAGG_AI_DNNNGGTCANNNH_m1_c4_short	TCTGAC30NAGG_AI_NRGGTCANNGGTCAN_m1_c4_short	TCTGAC30NAGG_AI_RRGGTCANNNGGTCAN_m1_c4_short	TCTGAG40NCAG_KK_NKCACGTGMN_m1_c4_short	TCTGAG40NCAG_KK_NNCACGTGNNNNNCACGTGNN_m2_c4_short	TCTGCA40NATA_KK_NRTTACGTAAYN_m1_c2_short	TCTGCA40NATA_KY_NACCCCCCRCGNN_m1_c3_short	TCTGCT40NTGT_KK_NACGCCCACGCAN_m1_c3_short	TCTGCT40NTGT_KK_NCCACCCACGCAN_m1_c3_short	TCTGGG40NCTG_KAA_RCCACGCCCW_m1_c2_short	TCTGGT20NGGG_AE_WGTAAAYAN_m1_c4_short	TCTGGT20NGGG_KG_NTATCANNNNNTGATAN_m1_c4u_short	TCTGGT20NGGG_Z_NTAATTAN_m1_c3_short	TCTGTA20NTGG_KG_TAATCNAATTA_m1_c4_short	TCTGTA30NTGG_AI_NRAAGGTCAANNNNRGGTCA_m2_c4_short	TCTGTA30NTGG_AI_WAWNTRGGTYAGTAGGTCA_m2_c4_short	TCTTAG20NATG_AA_NCCACTTAA_m1_c4_short	TCTTAG20NATG_AC_NNTAATCCGATTANN_m1_c3_short	TCTTAG20NATG_AC_NTAATCCN_m1_c3_short	TCTTAG20NATG_KG_TAATCNAATTA_m1_c3_short	TCTTAG20NATG_W_NRMATWCCWN_m1_c4_short	TCTTAG20NATG_W_RCATTCCNNRCATWCCN_m2_c4_short	TCTTAG20NATG_Y_NNGCAACAGGTGGNN_m2_c4_short	TCTTAG20NGA_KI_GCATAAATTA_m1_c3_short	TCTTAG20NGA_KI_NCTAATTANN_m1_c4_short	TCTTAG20NGA_KI_TAATTATGCWAATTA_m1_c3_short	TCTTCT20NCTG_AD_RRGWACANNNTGTWCYY_m2_c4_short	TCTTCT20NCTG_AE_AGGTGTKANGGTGTSA_m2_c4_short	TCTTCT20NCTG_AE_NAGGTGTGAAN_m1_c4_short	TCTTCT20NCTG_Z_NNTAATTRNN_m1_c3_short	TCTTCT20NCTG_Z_NTAATTRGYAATTAN_m2_c3_short	TCTTCT20NGA_AC_NYAATTAN_m1_c3_short	TCTTCT20NGA_AE_NNYAATTANN_m1_c2_short	TCTTCT20NGA_AF_AACAATTGCAGTGTT_m1_c3_short	TCTTCT20NGA_KH_NGNCACGCGNCN_m1_c4_short	TCTTCT20NGA_Y_NNCACGTGNN_m1_c3_short	TCTTGA20NGA_AC_NNYAATTANN_m1_c4_short	TCTTGA20NGA_AE_RRGGTCAAAGGTCA_m2_c3_short	TCTTGA20NGTG_AG_NACCCGGAAGTA_m2_c3_short	TCTTGA20NGTG_Y_NANCATATGNTN_m1_c3_short	TCTTGA20NGTG_Z_NNYMATTANN_m1_c3_short	TCTTGG40NTTA_KY_ACCCACCCGA_m1_c4_short	TCTTGG40NTTA_KY_NCCCRCCNNNNNNCCRCCCN_m2_c4_short	TCTTGT40NCAG_KY_NTAGCNNAGACACGAACCNN_m1_c4_short	TCTTTC20NGA_AC_NWTATGCWAATN_m1_c2_short	TCTTTC20NGA_AC_NWTRMATATKYAWN_m1_c2_short	TCTTTC20NGA_Y_AMCATATGKT_m1_c3_short	TCTTTC20NTTG_W_TGCACACNCTGAAAA_m2_c3_short	TCTTTC20NTTG_Y_NNCCGCCATNW_m1_c4_short	TCTTTC30NTTG_AI_AACAATRTKCAGWGTT_m1_c4_short	TCTTTC30NTTG_AI_ATGAATKNYAGTC_m1_c4_short	TCTTTC30NTTG_AI_NAACAATKNYAGTGTTN_m1_c4_short	TCTTTC30NTTG_AI_NATCAATKNYAGTGATN_m1_c4_short	TCTTTC30NTTG_AI_TGAATRTKCAGWCA_m1_c4_short	TGAAAC20NAAA_KG_NYAATTAN_m1_c3_short	TGAAAC20NAAA_W_NYMATTAN_m1_c4_short	TGAAAC20NGA_KI_NATCACNNNGTGATN_m1_c4u_short	TGAAAC20NGA_Y_NNCACGTGNN_m1_c3_short	TGAACG20NGA_Y_MCCATATAWGGN_m1_c4_short	TGAACG30NCAA_AI_TGACAGSTGTCA_m1_c3_short	TGAACT40NAAG_KN_TCCCNCRGGA_m1_c3_short	TGAAGT30NGAA_AI_NMCRATTAR_m1_c4_short	TGAAGT30NGAA_AI_SSYTAATCGRWAANCGATTAR_m2_c4_short	TGAATA20NGA_W_NGCGACCACCNN_m1_c4_short	TGAATA20NTAA_AF_NAACAATANCATTGTTN_m1_c4_short	TGAATA20NTAA_AF_NATCAATANCATTGATN_m1_c4_short	TGAATA20NTAA_AF_NTGAATWNCATTCAN_m1_c4_short	TGACAG20NACA_KG_RTGACGTCAY_m1_c2_short	TGACAG20NGA_AC_NTATGCWAATN_m1_c2_short	TGACAG20NGA_AC_NWTRMATATKYAWN_m1_c2_short	TGACAG20NGA_AF_NRGTCCAAAGTCCANY_m1_c4_short	TGACAG20NGA_AF_RRGGTCAAAGTCCRNN_m1_c4_short	TGACAG20NGA_KH_NGTCACGCATGNN_m1_c3_short	TGACAG20NGA_O_NGTTNCCATGGNAACN_m2_c3_short	TGACAG20NGA_O_SGTTGCYARGCAACS_m2_c3_short	TGACCC40NGAA_KAA_NMCGCCCMCCN_m1_c2_short	TGACCC40NGAA_KY_NAAACTRGAGCA_m1_c4b1u_short	TGACCT20NCCA_AG_NACCCGGAAGTAN_m2_c4_short	TGACCT20NCCA_W_NYAATTAN_m1_c3_short	TGACCT20NCCA_W_TAATTRSNYAATTA_m2_c4_short	TGACCT20NGA_AE_NNCATATGNN_m1_c4_short	TGACCT20NGA_KD_NRCGTMAACAN_m1_c4_short	TGACCT20NGA_O_NTGACAN_m1_c6_short	TGACCT20NGA_Y_CACGTGNNNNNCACGTG_m1_c3_short	TGACCT20NGA_Y_NNCACGTGNN_m1_c2_short	TGACGA20NGA_W_RTAAACAATAAAYA_m2_c3_short	TGACGA20NGA_W_RTAAACAA_m1_c2_short	TGACGA20NGA_W_RTAAACAWMAACA_m2_c3_short	TGACGA20NGCA_AF_AAGGTCANNNNAAGGTCA_m2_c4_short	TGACGA20NGCA_AF_RAGGTCANTCAAGGTCA_m2_c4_short	TGACGA20NGCA_AF_TSAAGGTCAN_m1_c4_short	TGACGA20NGCA_AG_NRGWACANNNTGTWCYN_m2_c4_short	TGACGA20NGCA_KA_GTAACGGTCA_m1_c7u_short	TGACGA20NGCA_KI_NAAAGGGTTAAN_m1_c2_short	TGACGA20NGCA_Z_RTCACGTGAY_m1_c2_short	TGACGA30NGCA_AI_NTCAAGGTCAN_m2_c4_short	TGACGA30NGCA_AI_RAGGTCANTCAAGGTCA_m2_c4_short	TGACGA30NGCA_AI_SAAGGTCANNTSAAGGTCA_m2_c4_short	TGACTC20NGA_AC_GTAAACATGTTTAC_m2_c3_short	TGACTC20NGA_AC_GTAAACA_m1_c3_short	TGACTC20NGA_AC_TTTCCCCACACG_m2_c3_short	TGACTC20NGA_KA_NTAATCNAATTAN_m1_c6_short	TGACTC20NGA_KA_NYAATTAN_m1_c6_short	TGACTC20NGA_Y_TAATYYAATTA_m1_c3_short	TGACTC20NTCA_AF_AACAVBTGTT_m1_c4_short	TGACTC20NTCA_AG_AACCCGGAAGTR_m2_c3_short	TGACTC20NTCA_KI_NTATGMWAATNN_m1_c2_short	TGACTC20NTCA_Y_NATGCGGGTN_m1_c3_short	TGAGAC40NCAA_KN_TTGGCNNNNNGCCAA_m1_c2_short	TGAGAT20NAGA_W_NNTGCCAAN_m1_c3_short	TGAGAT20NAGA_W_YTGGCANNNTGCCAA_m2_c3_short	TGAGAT20NAGA_Z_NACACGTGTN_m1_c3_short	TGAGAT20NCG_P_NYAATTAN_m1_c2_short	TGAGAT20NGA_Y_NRTCACGCCAYN_m1_c3_short	TGAGAT20NGA_Y_RTCACGTGAY_m1_c3_short	TGAGCA20NCGA_AF_NTTAATCCN_m1_c3_short	TGAGCA20NCGA_W_NRTTAATNATTAACN_m1_c2_short	TGAGCA20NCGA_Y_NATGCGGGTA_m1_c4_short	TGAGCA20NGA_AC_RTGCCMNNN_m1_c4_short	TGAGCA20NGA_AE_CCATGCCGCCAT_m2_c4_short	TGAGCA20NGA_AE_NCCGCCATNNT_m1_c2_short	TGAGCA20NGA_Y_GGGGTCAAAGGTCA_m2_c3_short	TGAGCA30NCGA_AI_GAATGACACRGCGN_m2_c3_short	TGAGCA30NCGA_AI_WNWGTMAATATTRACWNW_m2_c3_short	TGAGCA30NCGA_AI_WRWGTMAAYAN_m1_c3_short	TGAGCG40NTTG_KY_AWNTAGGTCAGTAGGTCA_m2_c4_short	TGAGCG40NTTG_KY_AWRTAGGTCAHV_m1_c4_short	TGAGCT40NGCA_KO_NAACATATGTTN_m1_c4_short	TGAGGC20NGA_AC_GACCCCCYGYTGNGN_m2_c3_short	TGAGGC20NGA_W_NTTRCGCAAY_m1_c2_short	TGAGGC20NGGA_AF_AACAATNNNNAKTGTT_m1_c3_short	TGAGGC20NGGA_AF_NAACAATKNYAKTGTTN_m1_c3_short	TGAGGC20NGGA_AF_NATGAATKNYAKTCATN_m1_c3_short	TGAGGC20NGGA_Z_NYAATTAN_m1_c2_short	TGAGGC30NGGA_AI_ANRTAAAYAAACA_m1_c3_short	TGAGGC30NGGA_AI_NRTMAATATTKAYN_m2_c3_short	TGAGGC30NGGA_AI_WRWRTMAAYAW_m1_c3_short	TGAGGT40NTCC_KAA_RNCAGCTGNY_m1_c2_short	TGAGGT40NTCC_KAA_RNCATATGNY_m1_c2_short	TGAGGT40NTCC_KK_NCAATGNNATTGN_m1_c2_short	TGAGGT40NTCC_KK_NCGAACAATNN_m1_c2_short	TGAGTG20NGA_AC_AACCGTTAACGGNN_m1_c3_short	TGAGTG20NGA_AC_ACCGTTARRACCGTTA_m2_c3_short	TGAGTG20NGA_AC_NNAACCGTTNN_m1_c3_short	TGAGTG20NGA_AC_RACCGTTAAACNGYY_m1_c3_short	TGAGTG20NGA_AF_CCGGAASCGGAAGTN_m2_c3_short	TGAGTG20NGA_AF_KSYGGAAGTN_m1_c3_short	TGAGTG20NTGA_AC_ACCGGAAGTN_m1_c3_short	TGAGTG20NTGA_AE_NYAATTAN_m1_c2_short	TGAGTG20NTGA_AG_ACCGGAAGTN_m1_c2_short	TGAGTG20NTGA_AG_NACTTCCGSCGGAARMN_m2_c3_short	TGAGTG30NTGA_AI_NRTMAATATTKAYN_m2_c3_short	TGAGTG30NTGA_AI_RTAAAYAAACA_m1_c3_short	TGAGTG30NTGA_AI_WAWRTAAAYAWW_m1_c3_short	TGAGTT40NCGG_KK_NTAATGNNNNNNNNNNNNNNCATTAN_m2_c4_short	TGATAA20NATA_AC_CCAATAAAAN_m1_c4_short	TGATAA20NATA_AC_NCTCRTAAAAN_m1_c4_short	TGATAA20NATA_AE_TGACAGSTGTCA_m2_c4_short	TGATAA20NGA_AA_RTGGAAAANTMCNN_m1_c3_short	TGATAA20NGA_Y_NNTAATCCGATTANN_m1_c3_short	TGATAA20NGA_Y_NTAATCCN_m1_c3_short	TGATCA40NAGG_KL_NNAAGGTCAN_m1_c2_short	TGATCC20NCG_P_NGCCNNNNGGCN_m1_c3_short	TGATCC20NCG_P_NSCCNNNGGSN_m1_c3_short	TGATCC20NCG_P_NSCCNNNNNGGSN_m0_c3_short	TGATCC20NCTA_KI_GGGAANNNNNNNNNTTCCC_m1_c2_short	TGATCC20NCTA_KI_TGGGAAAAACCCA_m1_c2_short	TGATCC20NCTA_KI_TGGGAAATTCCCA_m1_c2_short	TGATCC20NCTA_KI_TGGGAATTCCCA_m1_c2_short	TGATCC20NCTA_Y_TTTGCACACGNCAC_m2_c4_short	TGATCC20NCTA_Z_ACCGGAAGTN_m1_c3_short	TGATGG20NGA_Z_GRCCACGCCCWNNNN_m2_c4_short	TGATGG20NGTA_KA_NYTAATTAAN_m1_c5_short	TGATGG20NGTA_KI_NYAATTAN_m1_c2_short	TGATGG20NGTA_W_CGCAGCTGCG_m1_c4_short	TGATTT20NGA_AE_NNYAATTANN_m1_c2_short	TGATTT20NTTA_AE_NNYAATTANN_m1_c3_short	TGATTT20NTTA_AF_AACAATNNNAGTGTT_m1_c4_short	TGATTT20NTTA_AF_AACAATRTKCAGWGTT_m1_c4_short	TGATTT20NTTA_AF_ATCAATTGCAGTGAT_m1_c4_short	TGATTT20NTTA_AF_ATGAATTGCAGTCAT_m1_c4_short	TGATTT20NTTA_AF_TGAATRTKCAGTCA_m1_c4_short	TGATTT20NTTA_Y_NRCATTCCWN_m1_c4_short	TGCAAA40NGAA_KU_NNNNTGCTGACN_m1_c3_short	TGCAAA40NGAA_KU_NNNTGCTGACKCAGCANNN_m2_c3_short	TGCAAG20NAAC_AG_ACCGGAARTN_m1_c2_short	TGCAAG20NAAC_AG_ACCGGAWATCCGGT_m1_c3_short	TGCAAG20NCG_V_TWCCCAYAATGCATTG_m3_c4_short	TGCAAG20NGA_AE_NNYAATTANN_m1_c2_short	TGCAAG20NGA_AE_NTAATYNRATTAN_m1_c2_short	TGCAAG20NGA_AF_NTAATYTAATTAN_m1_c2_short	TGCAAG20NGA_AF_NYAATTAN_m1_c2_short	TGCACC40NAGA_KL_TGACAG_m1_c4_short	TGCACG40NTTG_KAD_TCCATCCCTGGTW_m1_c2_short	TGCACT20NGA_AC_NNCATCCCATAATANTC_m3_c3_short	TGCACT20NGA_AF_ACCGGAWGYN_m1_c2_short	TGCACT30NCAC_AI_NNCAMTTAANN_m1_c3_short	TGCAGA20NCG_P_NYAATTAN_m1_c2_short	TGCAGA20NGA_AF_NAAGACGYCTTN_m1_c4_short	TGCAGC40NATT_KM_ATTACAACAACAACN_m2_c3_short	TGCAGT40NAAG_KK_NNCAGCTGNN_m1_c4_short	TGCATC20NGA_KA_TAATCTAATTA_m1_c5_short	TGCATC20NGA_KA_TAATTGGWTAATTG_m2_c5u_short	TGCATC20NGA_Y_NYTAATCCN_m1_c2_short	TGCATC30NTAC_AI_NWACAYRACAWN_m1_c4_short	TGCCAT20NACC_Z_YTAATTAN_m1_c2_short	TGCCAT20NCG_P_NNYAATTANN_m1_c4_short	TGCCAT20NGA_AE_NNYAATTANN_m1_c3_short	TGCCGA40NGTA_KY_YTAATTAA_m1_c4_short	TGCCGC20NCG_V_ACCCGGAAGTN_m2_c2_short	TGCCGC20NGA_Z_NGGATGATGCAATM_m2_c4_short	TGCCTG20NGA_AC_CTTTCCCMYAACACKNN_m2_c4_short	TGCCTG20NGA_Y_CCAATAAAAN_m1_c3_short	TGCCTG20NGA_Y_NCTCGTAAAAN_m1_c3_short	TGCCTG20NTCC_Z_ANCATATGNT_m1_c3_short	TGCCTG30NTCC_AI_NNNNNTGCTGAN_m1_c2_short	TGCCTG30NTCC_AI_NNNNTGCTGASTCAGCANNNN_m2_c2_short	TGCGAA20NAGC_W_NTGMATAATTAATKAG_m2_c3_short	TGCGAA20NGA_AF_NGTCGTWAAAN_m1_c4_short	TGCGAA20NGA_AF_NGYAATWAAAN_m1_c4_short	TGCGAA20NGA_W_NNCACCTGNN_m1_c2_short	TGCGAA30NAGC_AI_NYAATTAAAANNYAATTA_m2_c3_short	TGCGAA30NAGC_AI_NYAATTAN_m1_c3_short	TGCGAG40NTTC_KM_CCGTCCTTCG_m1_c3_short	TGCGAG40NTTC_KM_GNTTGMGGTYCTTCGN_m2_c3_short	TGCGCC20NCGC_Y_NNACGCCCACGCANNN_m2_c4_short	TGCGCC20NCG_P_NNMCGCCCMCTCANNN_m1_c4_short	TGCGCC20NGA_AE_AMCATATGKT_m1_c4_short	TGCGCC20NGA_Y_NTAAYYYAATTAN_m1_c2_short	TGCGGG20NGA_AC_TGCTTTCTAGGAATTMM_m2_c4_short	TGCGGG20NGA_AE_GTACCTACCT_m1_c3_short	TGCGGG20NGA_KH_NGCGTGACNGTCACGSN_m1_c3_short	TGCGGG20NGA_KH_NNCGKAACNGTTCCGNN_m1_c3_short	TGCGGG20NGA_KH_NNGTTCCGGAACNN_m1_c3_short	TGCGGG20NGA_W_NYAATTAAAANNYAATTA_m2_c3_short	TGCGGG20NGA_W_NYAATTAN_m1_c3_short	TGCGGG20NGA_Y_NYAATTAN_m1_c3_short	TGCGGG20NGGC_AE_NRTTACGTAAYN_m1_c2_short	TGCGGG30NGGC_AI_NYMATTAN_m1_c3_short	TGCGTT20NGA_KH_NGGTCATAAANN_m1_c3_short	TGCGTT20NGA_KH_NNGCAATAAANN_m1_c3_short	TGCGTT20NGA_Y_NCTAWAAATAGM_m1_c3_short	TGCGTT20NTGC_Z_NTAATYNRATTAN_m1_c2_short	TGCGTT30NTGC_AI_NYTMATTANN_m1_c4_short	TGCTAC20NGA_Y_NCCACTTRAN_m1_c4_short	TGCTCG20NCG_Q_TGACAGSTGTCA_m2_c4_short	TGCTCG20NCTC_W_RTAAAYA_m1_c2_short	TGCTCG20NCTC_W_WRTAAAYAAACAA_m2_c2_short	TGCTCG20NCTC_Y_NMCMCGCCCMCN_m1_c4_short	TGCTCG20NCTC_Z_NRNWAAYRTTKNYN_m1_c2_short	TGCTCG20NCTC_Z_RTAAAYA_m1_c2_short	TGCTCG20NGA_AF_RRGWACANNNTGTWCYY_m2_c3_short	TGCTCG40NCTC_AI_NTAATTANNNNTAATTAN_m1_c3_short	TGCTCG40NCTC_AI_NTAATTAN_m1_c3_short	TGCTCG40NCTC_AI_TRATTGCAATYA_m1_c3_short	TGCTGA40NATA_KL_NCTCANNNNCGCANNNATGAGN_m1_c4_short	TGCTGT20NCG_P_AACAATTGCAGTGTT_m1_c4_short	TGCTGT20NCG_P_ATCAATTGCAGTGAT_m1_c4_short	TGCTGT20NCG_P_ATGAATTGCAGTCAT_m1_c4_short	TGCTGT20NCG_V_NSCTMATTAN_m1_c3_short	TGCTGT20NCG_V_WTAATKAGCTMATTAW_m2_c3_short	TGCTGT20NGA_AE_TAATYYAATTA_m1_c3_short	TGCTGT20NGTC_AD_CCCGCNTNNNRCGAA_m1_c3_short	TGCTTA20NGA_AE_NYAATTAN_m1_c3_short	TGGAAT20NAAT_AF_NNYAATTANN_m1_c3_short	TGGAAT20NAAT_W_NNMCCATATAWGGKNN_m2_c3_short	TGGAAT20NAAT_Z_NTGCTGASTCAGCAN_m2_c4_short	TGGAAT20NGA_AE_NCCACTTRAN_m1_c4_short	TGGAAT20NGA_KD_NTAATCCN_m1_c3_short	TGGAAT20NGA_W_NNATGAYGCAATN_m2_c3_short	TGGAAT20NGA_Y_GGGGTCAAAGGTCA_m2_c3_short	TGGAAT20NGA_Y_RRGGTCATGACCYY_m2_c3_short	TGGAAT30NAAT_AI_NYAATTARNNNYAATTAN_m1_c3_short	TGGAAT30NAAT_AI_NYMATTAN_m1_c3_short	TGGACA20NCAT_AD_NAASATCAAAGN_m1_c4_short	TGGACA20NCAT_W_NAAACCGGTTTN_m1_c3_short	TGGACA20NGA_AE_NNGNNACGCCCMYTTTNN_m2_c4_short	TGGACA20NGA_AF_NTGACAN_m1_c2_short	TGGACA20NGA_AF_TGACAGSTGTCA_m2_c3_short	TGGACA20NGA_W_NTTRCGCAAY_m1_c2_short	TGGACA20NGA_Y_CCCATWAAAN_m1_c3_short	TGGACA20NGA_Y_GTAATWAAAN_m1_c3_short	TGGACA20NGA_Y_GTCGTWAAAN_m1_c3_short	TGGACC40NAAC_KK_NATGCGGGCGCCAGCATN_m1_c4u_short	TGGACC40NAAC_KK_NATGCGGGTACCAGCATN_m1_c4u_short	TGGACC40NAAC_KK_NATGCGGGYNNNRCCCGCATN_m2_c4u_short	TGGACC40NAAC_KM_NGGCACGTGCCN_m1_c4b0_short	TGGACC40NAAC_KY_GATAATAAGGTRATN_m2_c3_short	TGGAGC20NCG_P_NTAATYTAATTAN_m1_c2_short	TGGAGC20NCG_P_YTAATTAN_m1_c2_short	TGGAGC20NGAT_AK_AACCGGAARTR_m1_c3_short	TGGAGC20NGA_O_NNNNTGCTGAN_m1_c4_short	TGGAGC30NGAT_AI_NGTTRCCATGGYAACN_m2_c2_short	TGGAGC30NGAT_AI_SGTTRCCATRGCAACS_m2_c2_short	TGGAGT40NTGG_KK_NTAAYNNNRTTAN_m1_c3_short	TGGATG20NGA_KH_NNAACAGGTGGTNN_m1_c4_short	TGGATG20NGA_O_TTACGYAM_m1_c3_short	TGGATG20NGA_O_WRCGTAACCACGYN_m1_c4_short	TGGATG20NGA_O_YACGTAACNKACGTA_m3_c4_short	TGGATG30NTAT_AI_GGMTNAKCC_m1_c4_short	TGGATG30NTAT_AI_NTRAKCCN_m1_c3_short	TGGCAA20NGA_AE_NYMATTAN_m1_c3_short	TGGCAA20NGA_KH_NAACAGGTGGTN_m1_c2_short	TGGCAA30NACT_AI_NTGACCTNATNAGGTCAN_m2_c4_short	TGGCAA30NACT_AI_NTGACCTNNNNNAGGTCAN_m2_c4_short	TGGCAA30NACT_AI_NTGACCTYANNTRAGGTCAN_m2_c4_short	TGGCAC40NAAG_KU_NAAACACATWAAAN_m1_c3_short	TGGCAC40NAAG_KU_NGCAGTAACGACCN_m1_c3_short	TGGCAC40NAAG_KU_NGTCGTWAAAN_m1_c3_short	TGGCAC40NAAG_KU_NGYAATAAAAN_m1_c3_short	TGGCCC20NCCT_AG_ACCGGAAGTN_m1_c4_short	TGGCCC20NCG_P_NGCTGTWAN_m1_c4_short	TGGCCT40NTAT_KY_NNRACAGGTGCA_m1_c3_short	TGGCGG20NGA_AE_RACATATGTY_m1_c4_short	TGGCGG20NGCT_Z_NCGAAACCGAAACY_m1_c3_short	TGGCTT20NGA_AC_NGTTNCCATGGNAACN_m2_c3_short	TGGCTT20NGA_AC_SGTTGCYARGCAACS_m2_c3_short	TGGCTT20NGA_KH_AGGTCANNAGGTCA_m1_c3_short	TGGGAC20NAGT_KG_TWWTTNNNNNNNNNAAATA_m1_c3_short	TGGGAC20NAGT_Z_NNTNATTANN_m1_c3_short	TGGGAC20NGA_AE_NNTAATCCNN_m1_c3_short	TGGGAC20NGA_Y_NKCACGTGMN_m1_c2_short	TGGGCG20NCGT_W_TCACACCTAGGTGTGA_m2_c3_short	TGGGCG20NCGT_Y_NNGCAACAGGTGN_m2_c3_short	TGGGCG20NGA_W_CGCAGCTGCG_m1_c4_short	TGGGCG30NCGT_AH_NNAAAATCRATAWN_m1_c2_short	TGGGCG30NCGT_AH_NNCGATCRATAWNN_m1_c2_short	TGGGCG30NCGT_AI_NNATGACGTCATNN_m1_c4_short	TGGGGT20NCG_Q_NAACAATRNYATTGTTN_m1_c4_short	TGGGGT20NCG_Q_NATCAATKNYATTGATN_m1_c4_short	TGGGGT20NCG_Q_NATGAATKNYATTCATN_m1_c4_short	TGGGGT20NCG_V_TTCTAGAANNTTC_m1_c3_short	TGGGGT20NGA_AE_NYAATTAN_m1_c2_short	TGGGGT20NGGT_W_AACAATRTKCAGWGTT_m1_c3_short	TGGGGT20NGGT_W_ATCAATRTKCAGWGAT_m1_c3_short	TGGGGT20NGGT_W_ATGAATRTKCAGWCAT_m1_c3_short	TGGGGT20NGGT_W_NAACAATKNYAGTGTTN_m1_c3_short	TGGGGT20NGGT_W_NATCAATKNYAGTGATN_m1_c3_short	TGGGGT20NGGT_W_NATGAATKNYAGTCATN_m1_c3_short	TGGGGT20NGGT_Z_NRNWAAYRTTKNYN_m2_c3_short	TGGGGT20NGGT_Z_RTAAAYA_m1_c3_short	TGGGTA20NCG_P_NGTTNCCATGGNAACN_m2_c3_short	TGGGTA20NCG_Q_CGGACACAATC_m2_c4_short	TGGGTA20NCG_Q_RTAAACA_m1_c4_short	TGGGTA20NGA_AC_YGTCTAGACA_m1_c3_short	TGGGTA20NGA_O_AACCCGGAAGTN_m1_c7_short	TGGGTA20NGA_Y_NTGACAGN_m1_c2_short	TGGGTA20NGA_Y_TGACAGSTGTCA_m2_c2_short	TGGGTG40NGGA_KK_GGTCGTAAAG_m1_c4_short	TGGTAG20NATT_AC_NGTTRCCATGGYAACN_m2_c3_short	TGGTAG20NATT_AC_SGTTGCYARGCAACS_m2_c3_short	TGGTAG20NATT_AF_YTAATTAN_m1_c3_short	TGGTAG20NATT_KG_NNACAATGNNATTGTNN_m1_c3_short	TGGTAG20NATT_Z_NNYAATTANN_m1_c3_short	TGGTAG20NCG_P_NTAATYNRATTAN_m1_c2_short	TGGTAG20NGA_KA_NNTAAACGNN_m1_c5_short	TGGTAG20NGA_KA_NNTAATTGN_m1_c5_short	TGGTAG20NGA_KH_NRTTGCGCAAYN_m1_c2_short	TGGTAT40NTGA_KAC_AAAAAAWNCAAAAAAAW_m2_c3_short	TGGTCA40NGTG_KK_NNYGWTACANN_m1_c3_short	TGGTCT20NCTT_AD_GGTGTGAWATCACACC_m2_c4_short	TGGTCT20NCTT_AD_NAGGTGTGAA_m1_c3_short	TGGTCT20NCTT_AD_TNACACCTNNNAGGTGTNA_m2_c4_short	TGGTCT20NCTT_KG_CACCATATGGTG_m1_c3_short	TGGTCT20NCTT_Y_NCCCCCCCAC_m1_c4_short	TGGTCT20NGA_KH_NCCATAMATGGN_m1_c4_short	TGGTCT20NGA_Y_TAATYYAATTA_m1_c3_short	TGGTGA20NGA_AC_NNTCCAGATGTKN_m1_c3_short	TGGTGA20NGTT_Z_NNYAATTANN_m1_c4_short	TGGTTC20NGA_AA_ATAAACAANWGTAAACA_m2_c4_short	TGGTTC20NGA_AA_RCGGACACAATR_m2_c4_short	TGGTTC20NTTT_Z_YTAATTAN_m1_c2_short	TGGTTC30NTTT_AI_NNYAATTANN_m1_c4_short	TGGTTC30NTTT_AI_YMATTARYTAATKR_m1_c4_short	TGTAAA20NAAG_AE_ATCACGTGAT_m2_c3_short	TGTAAA20NAAG_Z_NNYAATTANN_m1_c2_short	TGTAAA20NGA_AF_ACCGGAARYN_m1_c2_short	TGTAAA20NGA_AF_NCCGGAWRYRYWTCCGGN_m2_c3_short	TGTAAA30NAAG_AI_NAGGTGTGAAAWN_m1_c3_short	TGTAAA30NAAG_AI_TCACACCTNNNNAGGTGTGA_m2_c3_short	TGTAAA40NAAG_AI_NNNNTGCTGASTCAGCANNNN_m2_c3_short	TGTACA40NGTA_KAC_CAWAAAAAC_m1_c2_short	TGTACC30NCAG_AI_ACCGGAARYN_m1_c2_short	TGTACC30NCAG_AI_NCCGGAWRYRYWTCCGGN_m1_c3_short	TGTAGC40NCCT_KK_NAACYRGNNNNNNCYRGTTN_m2_c4_short	TGTAGG20NGA_AC_NATGASTCATN_m1_c4_short	TGTAGG20NGA_Y_NNYAATTANN_m1_c3_short	TGTAGG20NGA_Y_TAATTRSNYAATTA_m2_c3_short	TGTATG40NCGG_KK_NNGCAACAGGTGN_m1_c2_short	TGTATT20NGA_AE_TAAYYNAATTA_m1_c3_short	TGTATT20NGA_Y_TGACAGSTGTCA_m2_c3_short	TGTCAC20NACG_KG_NTAATCTAATTAN_m1_c2_short	TGTCAG40NGAC_KK_NCCGKAARTN_m1_c4_short	TGTCCG20NGA_KH_NGCCNNNNGGCN_m1_c3_short	TGTCCG20NGA_KH_NGCCNNNNNGGCN_m0_c3_short	TGTCCG20NGA_KH_NSCCNNNGGSN_m1_c3_short	TGTCCG20NGA_Y_AMCATATGKT_m1_c3_short	TGTCGT20NGA_AC_AGATAANN_m1_c2_short	TGTCGT20NGCG_AE_NGCCNNNNGGCN_m1_c3_short	TGTCGT20NGCG_AE_NGCCNNNNNGGCN_m0_c3_short	TGTCGT20NGCG_AE_NSCCNNNGGSN_m1_c3_short	TGTCTA20NGA_KH_NAGGTGTGAN_m1_c3_short	TGTCTA20NGA_KI_NKACGTGNNNNYACGTMN_m2_c3_short	TGTCTA20NGA_KI_NKACGTGNNNYACGTMN_m2_c3_short	TGTCTA20NTCG_AC_NACAATWNCATTGTN_m1_c4_short	TGTCTA20NTCG_AC_NTGAATWNCATTCAN_m1_c4_short	TGTCTA20NTCG_AC_TCAATWNCATTGA_m1_c4_short	TGTCTA20NTCG_AC_TGAATNNNNATTCA_m1_c4_short	TGTCTA20NTCG_AE_AACAATKNYAGTGTT_m1_c4_short	TGTCTA20NTCG_AE_ATGAATKNYAGTC_m1_c4_short	TGTCTA20NTCG_AE_NATCAATKNYAGTGATN_m1_c4_short	TGTCTA20NTCG_AK_AAAAAGMGGAAGTN_m2_c2_short	TGTCTA20NTCG_KG_TAATCCGATTA_m1_c2_short	TGTCTA20NTCG_KG_TAATCCNNTAATCCN_m1_c2_short	TGTCTG40NAGG_KK_GTTGCTARGCAAC_m1_c2_short	TGTCTG40NAGG_KK_NGTTRCCATGGYAACN_m2_c2_short	TGTCTG40NAGG_KY_NNTAATTACC_m1_c3_short	TGTGAA40NTAC_KK_GTTGCNNNNNGCAAC_m2_c2_short	TGTGAA40NTAC_KK_GTTGCTARGCAAC_m2_c2_short	TGTGAA40NTAC_KK_NGTTRCCATGGYAACN_m2_c2_short	TGTGAG20NGA_AE_NCCCCCCCAC_m1_c4_short	TGTGAT40NGCA_KK_TTYACGCWTGANTGMRCAN_m2_c3_short	TGTGCA40NCCG_KAC_TAACGGTAA_m1_c2_short	TGTGCA40NCCG_KK_RTTACRYMAY_m1_c2_short	TGTGCT20NCGG_AD_GTCACGTGAC_m1_c3_short	TGTGGA20NGA_KD_NCCATATATGGN_m1_c3_short	TGTGGA20NGA_Y_RRGGTCAAAAGGTCA_m2_c3_short	TGTGGA20NGA_Y_RRGGTCAAAGGTCA_m2_c3_short	TGTGGA20NGGG_AE_CCAATAAAAN_m1_c4_short	TGTGGA20NGGG_AE_NCTCGTAAAAN_m1_c4_short	TGTGTC20NGA_W_NTAATYNRATTAN_m1_c2_short	TGTGTC20NTGG_AE_AACAATNNCATTGTT_m1_c4_short	TGTGTC20NTGG_AE_ATCAATNNCATTGAT_m1_c4_short	TGTGTC20NTGG_AE_ATGAATWYCATTCAT_m1_c4_short	TGTTAT20NGA_Y_GRGGTCAAAAGGTCANA_m2_c3_short	TGTTAT20NGA_Y_RRGGTCANNNARAGGTCA_m2_c3_short	TGTTAT20NGA_Y_RRGGTCANNNRRGGTCA_m2_c3_short	TGTTCA20NCTG_AF_AACAATAMCATTGTT_m1_c4_short	TGTTCA20NCTG_AF_ATCAATAACATTGAT_m1_c4_short	TGTTCA20NCTG_AF_ATGAATAACATTCAT_m1_c4_short	TGTTCA20NGA_AC_GATGACGTCATC_m2_c3_short	TGTTCA20NGA_AC_NNNGMCACGTCATC_m2_c3_short	TGTTCA20NGA_AE_ATGASTCAT_m1_c3_short	TGTTCA20NGA_AE_NATGACGTCAYN_m1_c3_short	TGTTCA40NCTG_AI_NWTGMATAAWTNA_m1_c3_short	TGTTCA40NCTG_AI_WTATGCWAATKA_m1_c3_short	TGTTGC20NGTG_AE_NCACTTNAN_m1_c4_short	TGTTGC20NGTG_KG_NYAATTAN_m1_c3_short	TGTTGC20NGTG_W_GTAAACATGTTTAC_m2_c4_short	TGTTGC20NGTG_W_GTAAACAW_m1_c4_short	TGTTGC20NGTG_W_TTTCCCCACAC_m2_c4_short	TTAAAG20NAAA_KH_TAATCNAATTA_m1_c3_short	TTAAAG20NTA_AE_NNNNNTGCTGAN_m1_c3_short	TTAAAG20NTA_AE_NTGCTGANTCAGCRN_m2_c3_short	TTAAAG20NTA_KH_AGGTCANAGGTCA_m1_c3_short	TTAAAG20NTA_KH_AGGTCANNGTCCA_m1_c3_short	TTAAAG20NTA_KH_AGTCCANNGGTCA_m1_c3_short	TTAAAG20NTA_KH_AGTCCANNGTCCAN_m1_c3_short	TTAACC40NCTA_KK_NRTTGCGCAAYN_m1_c2_short	TTAACT20NCAA_KG_NAAAATCRATAAT_m1_c2_short	TTAACT20NCAA_KG_NNCGATCGATANNN_m1_c2_short	TTAAGA20NGAA_AF_NNACGCCCACGCANN_m2_c3_short	TTAAGT40NCCT_KU_NTTATGCAAATTAGNN_m2_c3_short	TTAAGT40NCCT_KY_GNCACGTGNC_m1_c2_short	TTAATC20NTAA_KG_GCGTCNNTRTAAAYAAW_m2_c3_short	TTAATC20NTAA_KG_NNGCGTCNNGACGCNN_m1_c3_short	TTAATC20NTAA_KG_NNGCGTCNNNNGACGCNN_m1_c3_short	TTAATC20NTAA_KG_NTRTAAACAAW_m1_c3_short	TTAATC20NTAA_KG_WNNGCGTCNNNGACGCNNW_m1_c3_short	TTACAT20NACA_AF_NNAAATGGCGCCAAAANN_m2_c4_short	TTACAT20NACA_AF_NNAAATGGCGCCATTTNN_m2_c4_short	TTACAT20NACA_AF_NNTTTTGGCGCCAAAANN_m2_c4_short	TTACAT20NTA_AF_NYMATTAN_m1_c3_short	TTACCA20NCCA_KD_NYMATTANNNNTAATTAN_m2_c3_short	TTACCA20NCCA_KD_NYMATTAN_m1_c3_short	TTACCA20NTA_KG_NYAATTAN_m1_c3_short	TTACGC20NGCA_KH_TAATCNAATTA_m1_c3_short	TTACGC20NGCA_KH_TAATTRNNTAATTN_m1_c3_short	TTACGC20NTA_KI_NNTMATTANN_m1_c4_short	TTACTA40NAGG_KM_GCGTGACGAATN_m1_c3_short	TTAGAA20NTA_AE_GGMTNAKCC_m1_c4_short	TTAGAA20NTA_AE_NTRAKCCN_m1_c4_short	TTAGAA20NTA_AF_NNTAATCCNN_m1_c3_short	TTAGAA20NTA_KH_NCYAATTANN_m1_c3_short	TTAGAA20NTA_KI_NYAATTAN_m1_c3_short	TTAGAA20NTA_KI_TAATCNAATTA_m1_c3_short	TTAGAA20NTA_KI_TAATTRNNTAATTN_m1_c3_short	TTAGAC40NCAG_KK_NRTTACGTAAYN_m1_c2_short	TTAGAG40NCGG_KK_NNTAAACGNN_m1_c2_short	TTAGAG40NCGG_KK_NNTAATTGN_m1_c2_short	TTAGCC20NCGA_KH_NTGYCACGTCAYCAN_m1_c4_short	TTAGCC20NCGA_KH_RTGACGTCATCAY_m1_c4_short	TTAGCC20NCGA_KH_TGMCACGTGKCA_m1_c4_short	TTAGCC20NTA_KG_RTGACGTCAY_m1_c2_short	TTAGCT40NCCT_KN_NACCCCCCGYNGNN_m1_c4b1_short	TTAGGG20NGGA_AL_ASCGTGACTAATT_m1_c3_short	TTAGGG20NGGA_AL_NNTAATYGATTANN_m1_c3_short	TTAGGG20NTA_KD_GTGACNNNNNRATTA_m1_c4_short	TTAGGG20NTA_KD_NATTAGTCACGSN_m1_c4_short	TTAGGG20NTA_KD_NNTAATYGATTANN_m1_c2_short	TTAGGG20NTA_KH_NYMATTAN_m1_c3_short	TTAGTT20NTA_KD_NTGGCACGTGCCAN_m2_c3_short	TTAGTT20NTA_KG_NCAATTAN_m1_c4_short	TTAGTT20NTGA_KI_NNNTAAGGTGATANNN_m1_c4u_short	TTATAC20NATA_KH_NYAATTAN_m1_c3_short	TTATAC20NTA_KI_NTTACGTAAN_m1_c3_short	TTATGT20NGTA_AE_NWRGCCMCGCCCMCTNN_m2_c4_short	TTATGT20NTA_KD_AATACATAAC_m1_c3_short	TTATGT20NTA_KH_NTMATTAN_m1_c3_short	TTATTA20NTA_AF_NNYMATTANN_m1_c3_short	TTATTA20NTA_KH_NTMATTAN_m1_c4_short	TTATTA20NTA_KI_RMCACRCCCMC_m1_c4_short	TTCAAT20NAAC_KI_NRTTAYRTAAYN_m1_c3_short	TTCAAT20NGA_R_NGGGGAWTCCCCN_m2_c3_short	TTCACA20NCAC_KG_NAAAWRTGCTGACN_m1_c4_short	TTCACA20NTA_AF_NTRAYNTAATCAN_m1_c2_short	TTCACA20NTA_KH_NNTATGCAAATKANN_m2_c2_short	TTCAGC20NTA_AF_GTAAACAA_m1_c3_short	TTCAGC20NTA_AF_GTAAACATGTTTAC_m2_c3_short	TTCAGC20NTA_AF_TTTCCCCACACG_m2_c3_short	TTCAGC20NTA_KD_GCWGCGCTGC_m1_c4_short	TTCATG20NTA_AF_NYAATTAN_m1_c2_short	TTCCAA20NTA_KH_NAGGTGTNAN_m1_c3_short	TTCCCC20NCCC_KI_ACCGAACANN_m1_c3_short	TTCCCC20NCCC_KI_NAACAATGNNATTGTTN_m1_c3_short	TTCCCC20NTA_AD_NYAATTAN_m1_c2_short	TTCCCC20NTA_AD_TAATYTAATTA_m1_c2_short	TTCCCC20NTA_KH_NGTCCCGGATCAT_m1_c3_short	TTCCCC20NTA_KH_TAMCGGATGCN_m1_c3_short	TTCCCC20NTA_KH_TKGCGGATGCN_m1_c3_short	TTCCGG20NTA_KD_NATCACGCCAYN_m1_c4_short	TTCCGG20NTA_KD_NTCACGTGAN_m1_c4_short	TTCCGG20NTA_KI_NNTAATYGATTANN_m1_c3_short	TTCCGG20NTA_KI_NSCGTGACKAATNN_m1_c4u_short	TTCCTT20NGA_R_RACATGTYNNRACATGTC_m2_c3_short	TTCCTT20NTA_KH_NYMATTAN_m1_c4_short	TTCGCG20NTA_KI_NAACAATAACANN_m1_c4_short	TTCGCG20NTA_KI_NWANGTAAACAWW_m1_c4_short	TTCGGC40NAGC_KK_NNTMATTANN_m1_c4_short	TTCGGT20NGA_R_NGACCCCCCACGANGN_m2_c4_short	TTCGTA20NTA_KH_NAAAGGTCA_m1_c2_short	TTCGTA20NTGC_AE_NATGGAAANWWWWTTTYCMN_m2_c4_short	TTCGTA20NTGC_AE_TTTCCAYNRTGGAAA_m2_c4_short	TTCGTA20NTGC_AE_TTTTCCATGGAAAA_m2_c4_short	TTCTAC40NCGA_KL_NAAGGTCRN_m1_c2_short	TTCTAG20NATC_KG_NNRTCACGTGAYNN_m1_c3_short	TTCTAG20NTA_KI_NGTCCCGGATCAT_m2_c4_short	TTCTAG20NTA_KI_TAMCGGATGC_m2_c4_short	TTCTCA40NCCT_KM_AAAWGAGCAATCN_m1_c4_short	TTCTCT20NCTC_AF_TAATYRATTA_m1_c2_short	TTCTCT20NTA_AD_GGGGTCAAAGGTCA_m2_c4_short	TTCTCT20NTA_AD_RRGGTCATGACCYY_m2_c3_short	TTCTCT20NTA_AF_CCAATAAAAN_m1_c3_short	TTCTCT20NTA_AF_NCTCGTAAAAN_m1_c3_short	TTCTGA20NGTC_KI_NYAATTAN_m1_c3_short	TTCTGA20NTA_KG_NRCCATATGGYN_m1_c4_short	TTCTGA20NTA_KH_NYAATTAN_m1_c3_short	TTCTTC20NTTC_KH_NRATGACGTCATYN_m1_c3_short	TTCTTC20NTTC_KI_NNYGWTACANN_m1_c3_short	TTCTTG40NTGC_KL_NGGGGAAYCCCN_m1_c3_short	TTGAAA20NAAT_KH_GYMATTAN_m1_c4_short	TTGACC20NCAT_KG_NAACAATGNNATTGTTN_m2_c4_short	TTGACC20NCAT_KG_NNNACCGAACANN_m1_c4_short	TTGACC20NTA_KD_NCCACTTANN_m1_c3_short	TTGACC20NTA_KH_NGGTGTNAN_m1_c3_short	TTGACC20NTA_KH_TCACACCTAGGTGTTA_m2_c4_short	TTGAGG20NGAT_AE_NRAAAGTGAAAGTGN_m2_c2_short	TTGAGG20NGA_R_NNYAATTANN_m1_c3_short	TTGATC40NGCT_KK_SGTCACGCATGRNTGNN_m1_c3_short	TTGATT20NTA_AF_GCCMCGCCCMC_m1_c4_short	TTGCAC20NACT_AE_NAGGTGTGAAN_m1_c4_short	TTGCAC20NTA_AF_NGCCNNNNGGCN_m1_c3_short	TTGCAC20NTA_AF_NSCCNNNGGSN_m1_c3_short	TTGCAC20NTA_AF_NSCCNNNNNGGSN_m0_c3_short	TTGCCG20NCCT_AE_NNCACCTGNN_m1_c2_short	TTGCCG20NTA_KD_NNNTAATCCNN_m1_c2_short	TTGCGT20NTA_AF_ACNGTTAAACNG_m1_c4_short	TTGCGT20NTA_AF_NCCGTTAACGGN_m1_c4_short	TTGCGT20NTA_AF_NNAACCGTTNN_m1_c4_short	TTGCGT20NTA_AF_NNCNGTTNNNACNGTTN_m1_c4_short	TTGCGT20NTA_KH_NTAATCNAATTAN_m1_c3_short	TTGCGT20NTA_KI_CACCGAACANN_m1_c3_short	TTGCGT20NTA_KI_NACAATGNNATTGTN_m1_c3_short	TTGCTA20NTA_KI_NNACCCACCCYTAN_m1_c4_short	TTGCTA20NTA_KI_NNATCATCCCYTAN_m1_c4_short	TTGCTA20NTCT_KI_NNRCATTCCANN_m1_c3_short	TTGCTC40NGAA_KK_NNGGATTRCAGCNN_m1_c3_short	TTGGAG20NAGT_KH_TAATTNSATTA_m1_c3_short	TTGGAG20NTA_KD_NATCACGTGTAN_m2_c3_short	TTGGAG20NTA_KI_WTATGCAAATKAGNN_m2_c4_short	TTGGCT20NCGT_KG_NAACAMTGNNAKTGTTN_m1_c4_short	TTGGGA20NGGT_KI_NYAATTAN_m1_c3_short	TTGGGA20NGGT_KI_TAACGAGG_m1_c3_short	TTGGGA20NTA_AF_NGCCACGCCCMCNT_m2_c3_short	TTGGGA20NTA_KH_NCACTYNAC_m1_c3_short	TTGGTC20NTA_KD_NGCCNNNNGGCN_m1_c3_short	TTGGTC20NTA_KD_NSCCNNNGGSN_m1_c3_short	TTGGTC20NTA_KD_NSCCNNNNNGGSN_m0_c3_short	TTGGTC20NTA_KG_GRCACGTGYC_m1_c3_short	TTGTAT20NATT_KG_NTAATGTAAACAAA_m1_c2_short	TTGTAT20NTA_KH_NYAATTAN_m1_c3_short	TTGTCC40NTAG_KAD_NNTACCATANAAGTGCRN_m1_c4_short	TTGTCT40NGCT_KK_NRTTACGTAAYN_m1_c4_short	TTGTGC20NTA_KD_NTGGCACGTGCCAN_m2_c3_short	TTGTGC20NTA_KG_NRTGACGTCAYN_m1_c4_short	TTGTTC40NAAG_KK_NRTCATTANN_m1_c3_short	TTGTTG20NTTT_KI_NYAATTAN_m1_c4_short	TTTAAG40NAGC_KL_NACCGGAAGTN_m1_c4_short	TTTAGG40NTCT_KK_NNGCTMATTANNNN_m1_c4_short	TTTCAA40NTGA_KM_NAAACAGCTGTTTN_m1_c3_short	TTTCAA40NTGA_KY_TAAYNNNRTTA_m1_c4_short	TTTCTG40NTAG_KK_AGGTGYGAANN_m1_c3_short	TTTCTG40NTAG_KK_ANGTGYGANNNNTCRCACNT_m1_c3_short	TTTCTG40NTAG_KK_NGGTGYGANNNNNNNNNNNNAGGTGYGANN_m1_c3_short	TTTCTG40NTAG_KK_NNTCRCACNNNNGTGYGANN_m1_c3_short	TTTGTT40NTAT_KY_YNRGTACANNTGCACTNR_m2_c2_short	Tin_Cell_FBgn0004110	Tin_SOLEXA_FBgn0004110	Trl_FlyReg_FBgn0013263	Tup_Cell_FBgn0003896	Tup_SOLEXA_FBgn0003896	Ubx_Cell_FBgn0003944	Ubx_FlyReg_FBgn0003944	Ubx_SOLEXA_FBgn0003944	Unc4_Cell_FBgn0024184	Unc4_SOLEXA_FBgn0024184	Unpg_Cell_FBgn0015561	Unpg_SOLEXA_FBgn0015561	Usf_SANGER_5_FBgn0029711	Vis_Cell_FBgn0033748	Vis_SOLEXA_FBgn0033748	Vnd_Cell_FBgn0003986	Vnd_SOLEXA_FBgn0003986	Xrp1_CG6272_SANGER_5_FBgn0036126	Xrp1_CG6272_SANGER_5_FBgn0261113	Zen2_Cell_FBgn0004054	Zen2_SOLEXA_FBgn0004054	Zen_Cell_FBgn0004053	Zen_SOLEXA_FBgn0004053	ab_SANGER_10_FBgn0259750	ab_SOLEXA_5_FBgn0259750	ac_da_SANGER_5_FBgn0000022	ac_da_SANGER_5_FBgn0000413	acj6_SOLEXA_5_FBgn0000028	amos_da_SANGER_10_FBgn0000413	amos_da_SANGER_10_FBgn0003270	aop_SANGER_10_FBgn0000097	ap_FlyReg_FBgn0000099	ase_da_SANGER_10_FBgn0000137	ase_da_SANGER_10_FBgn0000413	ato_da_SANGER_10_FBgn0000413	ato_da_SANGER_10_FBgn0010433	ato_da_SANGER_5_2_FBgn0000413	ato_da_SANGER_5_2_FBgn0010433	ato_da_SANGER_5_3_FBgn0000413	ato_da_SANGER_5_3_FBgn0010433	bab1_FlyReg_FBgn0004870	bab1_SANGER_5_FBgn0004870	bcd_FlyReg_FBgn0000166	bcd_NAR_FBgn0000166	bin_FlyReg_FBgn0045759	bin_SANGER_5_FBgn0045759	bowl_SANGER_5_FBgn0004893	bowl_SOLEXA_FBgn0004893	br-PA_SANGER_5_FBgn0000210	br-PA_SOLEXA_FBgn0000210	br-PE_SANGER_5_FBgn0000210	br-PE_SOLEXA_FBgn0000210	br-PL_SANGER_5_FBgn0000210	br-PL_SOLEXA_FBgn0000210	br-Z1_FlyReg_FBgn0000210	br-Z2_FlyReg_FBgn0000210	br-Z3_FlyReg_FBgn0000210	br-Z4_FlyReg_FBgn0000210	br_SANGER_10_FBgn0000210	br_SOLEXA_10_FBgn0000210	brk_FlyReg_FBgn0024250	btd_NAR_FBgn0000233	byn_FlyReg_FBgn0011723	cad_FlyReg_FBgn0000251	cato_da_SANGER_10_FBgn0000413	cato_da_SANGER_10_FBgn0024249	chinmo_SOLEXA_FBgn0086758	ci_SOLEXA_FBgn0004859	cic_SANGER_5_FBgn0028386	crol-F7-16_SOLEXA_FBgn0020309	crol_F7-16_SANGER_5_FBgn0020309	crp_SANGER_10_FBgn0001994	cwo_SANGER_5_FBgn0259938	da_SANGER_10_FBgn0000413	dei_da_SANGER_5_FBgn0000413	dei_da_SANGER_5_FBgn0008649	dimm_da_SANGER_5_FBgn0000413	dimm_da_SANGER_5_FBgn0023091	disco-r-Cl1_SANGER_5_FBgn0042650	disco-r-F1-2_SOLEXA_FBgn0042650	disco_SANGER_5_FBgn0000459	disco_SOLEXA_5_FBgn0000459	dl_FlyReg_FBgn0000462	dl_NBT_FBgn0000462	dm_Max_SANGER_10_FBgn0000472	dm_Max_SANGER_10_FBgn0017578	dpn_SANGER_10_FBgn0010109	dsf_SANGER_5_FBgn0015381	dsx-F_FlyReg_FBgn0000504	dsx-M_FlyReg_FBgn0000504	dys_tgo_SANGER_5_FBgn0015014	dys_tgo_SANGER_5_FBgn0039411	eg_SANGER_5_FBgn0000560	ems_FlyReg_FBgn0000576	en_FlyReg_FBgn0000577	en_SOLEXA_2_FBgn0000577	esg-F3-5_SOLEXA_FBgn0001981	esg_SANGER_2.5_FBgn0001981	eve_FlyReg_FBgn0000606	exd_FlyReg_FBgn0000611	exd_SOLEXA_2_FBgn0000611	ey_FlyReg_FBgn0005558	ey_SOLEXA_5_FBgn0005558	fd64A_SANGER_5_FBgn0004895	fkh_NAR_FBgn0000659	foxo_SANGER_10_FBgn0038197	fru-PG_SANGER_5_FBgn0004652	fru_SANGER_10_FBgn0004652	fru_SOLEXA_5_FBgn0004652	ftz-f1_FlyReg_FBgn0001078	ftz-f1_SANGER_5_FBgn0001078	ftz_FlyReg_FBgn0001077	gce_Clk_SANGER_5_FBgn0023076	gce_Clk_SANGER_5_FBgn0261703	gl_FlyReg_FBgn0004618	gl_SANGER_5_FBgn0004618	gl_SOLEXA_5_FBgn0004618	grh_FlyReg_FBgn0259211	gsb-n_SOLEXA_5_FBgn0001147	gsb_SOLEXA_5_FBgn0001148	gt_FlyReg_FBgn0001150	gt_NAR_FBgn0001150	h_NAR_FBgn0001168	h_SANGER_5_FBgn0001168	hb_FlyReg_FBgn0001180	hb_NAR_FBgn0001180	hb_SANGER_2.5_FBgn0001180	hb_SOLEXA_5_FBgn0001180	her_SANGER_10_FBgn0001185	her_SOLEXA_10_FBgn0001185	hkb_NAR_FBgn0001204	hth_SOLEXA_2_FBgn0001235	inv_SOLEXA_2_FBgn0001269	inv_SOLEXA_5_FBgn0001269	jigr1_SANGER_5_FBgn0039350	jim_F1-9_SOLEXA_2.5_FBgn0027339	jim_SANGER_2.5_FBgn0027339	kay_Jra_SANGER_5_FBgn0001291	kay_Jra_SANGER_5_FBgn0001297	ken_SANGER_10_FBgn0011236	ken_SOLEXA_5_FBgn0011236	klu_SANGER_10_FBgn0013469	klu_SOLEXA_5_FBgn0013469	kni_FlyReg_FBgn0001320	kni_NAR_FBgn0001320	kni_SANGER_5_FBgn0001320	knrl_SANGER_5_FBgn0001323	l(1)sc_da_SANGER_5_FBgn0000413	l(1)sc_da_SANGER_5_FBgn0002561	l(3)neo38_SANGER_2.5_FBgn0086910	l(3)neo38_SOLEXA_2.5_FBgn0086910	lim_SOLEXA_2_FBgn0026411	lmd_SANGER_5_FBgn0039039	lmd_SOLEXA_5_FBgn0039039	lola-PA_SANGER_5_FBgn0005630	lola-PA_SOLEXA_FBgn0005630	lola-PC_SANGER_5_FBgn0005630	lola-PC_SOLEXA_FBgn0005630	lola-PD_SANGER_5_FBgn0005630	lola-PD_SOLEXA_FBgn0005630	lola-PF_SANGER_5_FBgn0005630	lola-PF_SOLEXA_FBgn0005630	lola-PG_SANGER_2.5_FBgn0005630	lola-PG_SOLEXA_FBgn0005630	lola-PJ_SANGER_5_FBgn0005630	lola-PJ_SOLEXA_FBgn0005630	lola-PK_SOLEXA_FBgn0005630	lola-PL_SANGER_2.5_FBgn0005630	lola-PL_SOLEXA_FBgn0005630	lola-PO_SANGER_5_FBgn0005630	lola-PO_SOLEXA_FBgn0005630	lola-PQ_SANGER_5_FBgn0005630	lola-PQ_SOLEXA_FBgn0005630	lola-PT_SANGER_5_FBgn0005630	lola-PT_SOLEXA_FBgn0005630	lola-PU_SANGER_5_FBgn0005630	lola-PU_SOLEXA_FBgn0005630	lola-PW_SANGER_5_FBgn0005630	lola-PW_SOLEXA_FBgn0005630	lola-PY_SANGER_2.5_FBgn0005630	lola-PY_SOLEXA_FBgn0005630	lola_PK_SANGER_5_FBgn0005630	lola_SANGER_5_FBgn0005630	lola_SOLEXA_5_FBgn0005630	luna_SANGER_5_FBgn0040765	luna_SOLEXA_5_FBgn0040765	nau_SANGER_5_FBgn0002922	nau_da_SANGER_5_FBgn0000413	nau_da_SANGER_5_FBgn0002922	net_da_SANGER_10_FBgn0000413	net_da_SANGER_10_FBgn0002931	nub_FlyReg_FBgn0085424	nub_NAR_FBgn0085424	nub_SOLEXA_5_FBgn0085424	odd_NAR_FBgn0002985	odd_NBT_1.5_FBgn0002985	odd_NBT_2.5_FBgn0002985	odd_NBT_5_FBgn0002985	onecut_Cell_FBgn0028996	onecut_SOLEXA_FBgn0028996	opa_NAR_FBgn0003002	opa_SOLEXA_FBgn0003002	ovo_FlyReg_FBgn0003028	ovo_SANGER_5_FBgn0003028	ovo_SOLEXA_5_FBgn0003028	pad_SANGER_5_FBgn0038418	pad_SOLEXA_5_FBgn0038418	pan_FlyReg_FBgn0085432	pdm2_SOLEXA_5_FBgn0004394	pdm3_SOLEXA_5_FBgn0033288	peb-F1-3_SANGER_2.5_FBgn0003053	peb-F1-3_SOLEXA_FBgn0003053	peb-F5-7_SOLEXA_FBgn0003053	pfk_SANGER_5_FBgn0035405	pho_FlyReg_FBgn0002521	pho_SANGER_10_FBgn0002521	pho_SOLEXA_5_FBgn0002521	phol_SANGER_5_FBgn0035997	phol_SOLEXA_5_FBgn0035997	pnr_SANGER_5_FBgn0003117	pnt_SANGER_5_FBgn0003118	prd_FlyReg_FBgn0003145	prd_NAR_FBgn0003145	prd_SOLEXA_5_FBgn0003145	retn_SANGER_5_FBgn0004795	rib_SANGER_5_FBgn0003254	rn_SANGER_10_FBgn0259172	rn_SOLEXA_5_FBgn0259172	run_Bgb_NBT_FBgn0003300	run_Bgb_NBT_FBgn0013753	sage_da_SANGER_5_FBgn0000413	sage_da_SANGER_5_FBgn0037672	salr-F3-5_SOLEXA_FBgn0000287	sc_da_SANGER_10_FBgn0000413	sc_da_SANGER_10_FBgn0004170	scrt_SANGER_2.5_FBgn0004880	scrt_SOLEXA_2.5_1_FBgn0004880	scrt_SOLEXA_2.5_2_FBgn0004880	sd_FlyReg_FBgn0003345	sens-2_SANGER_2.5_FBgn0051632	sens2_SOLEXA_FBgn0051632	sens_SANGER_10_FBgn0002573	sens_SOLEXA_5_FBgn0002573	shn-F1-2_SANGER_5_FBgn0003396	shn-F1-2_SOLEXA_FBgn0003396	slbo_FlyReg_FBgn0005638	slbo_SANGER_5_FBgn0005638	slp1_NAR_FBgn0003430	slp2_SANGER_5_FBgn0004567	sna_FlyReg_FBgn0003448	sna_SANGER_10_FBgn0003448	sna_SOLEXA_5_FBgn0003448	sob_SANGER_10_FBgn0004892	sob_SOLEXA_5_FBgn0004892	sqz_SANGER_5_FBgn0010768	sqz_SOLEXA_5_FBgn0010768	sr_SANGER_5_FBgn0003499	sr_SOLEXA_5_FBgn0003499	srp_FlyReg_FBgn0003507	srp_SANGER_5_FBgn0003507	ss_tgo_SANGER_10_FBgn0003513	ss_tgo_SANGER_10_FBgn0015014	suHw_FlyReg_FBgn0003567	sug_SANGER_5_FBgn0033782	sug_SOLEXA_5_FBgn0033782	sv_SOLEXA_5_FBgn0005561	svp_SANGER_5_FBgn0003651	tai_Clk_SANGER_5_FBgn0023076	tai_Clk_SANGER_5_FBgn0041092	tai_SANGER_5_FBgn0041092	tap_da_SANGER_5_2_FBgn0000413	tap_da_SANGER_5_2_FBgn0015550	tap_da_SANGER_5_FBgn0000413	tap_da_SANGER_5_FBgn0015550	tgo_cyc_SANGER_5_FBgn0015014	tgo_cyc_SANGER_5_FBgn0023094	tgo_sim_SANGER_5_FBgn0004666	tgo_sim_SANGER_5_FBgn0015014	tgo_sima_SANGER_5_FBgn0015014	tgo_sima_SANGER_5_FBgn0015542	tgo_ss_SANGER_5_FBgn0003513	tgo_ss_SANGER_5_FBgn0015014	tgo_tai_SANGER_5_FBgn0015014	tgo_tai_SANGER_5_FBgn0041092	tgo_trh_SANGER_5_FBgn0015014	tgo_trh_SANGER_5_FBgn0262139	tin_FlyReg_FBgn0004110	tj_SANGER_5_FBgn0000964	tll_FlyReg_FBgn0003720	tll_NAR_FBgn0003720	toy_FlyReg_FBgn0019650	ttk-PA_SANGER_5_FBgn0003870	ttk-PA_SOLEXA_FBgn0003870	ttk-PF_SANGER_5_FBgn0003870	ttk-PF_SOLEXA_FBgn0003870	ttk_FlyReg_FBgn0003870	ttk_NAR_FBgn0003870	tup_SOLEXA_10_FBgn0003896	twi_FlyReg_FBgn0003900	twi_da_SANGER_5_FBgn0000413	twi_da_SANGER_5_FBgn0003900	usp_SANGER_5_FBgn0003964	vfl_SANGER_5_FBgn0259789	vfl_SOLEXA_5_FBgn0259789	vnd_FlyReg_FBgn0003986	vri_SANGER_5_FBgn0016076	vvl_FlyReg_FBgn0086680	vvl_SOLEXA_5_FBgn0086680	wor_SANGER_2.5_FBgn0001983	wor_SOLEXA_2.5_FBgn0001983	z_FlyReg_FBgn0004050	zen2_SOLEXA_2_FBgn0004054	zen_FlyReg_FBgn0004053	
AAGAC14N_T_GGGGTCAAAGGTCA_m2_c4_short	0	-2.25011e-07	2.42246e-08	2.06082e-08	1.14911e-08	3.01119e-09	3.8111e-08	1.54447e-08	-5.91887e-07	2.66821e-08	3.22857e-08	2.10655e-08	1.83969e-08	2.12059e-08	2.88151e-08	5.62322e-08	3.19627e-08	1.28878e-08	2.79945e-08	2.57033e-08	2.92744e-08	2.39329e-08	2.11354e-08	1.78961e-08	1.53759e-07	2.10655e-08	2.36037e-08	3.22857e-08	3.27489e-08	7.36873e-08	1.79594e-08	7.51571e-09	3.22857e-08	4.92867e-08	3.19066e-09	6.77101e-08	1.39833e-08	2.13131e-08	1.64443e-08	-3.72825e-09	6.22549e-09	-7.00197e-08	-8.69609e-08	-1.70786e-08	-2.87284e-07	1.73741e-08	1.21968e-08	2.93564e-08	2.88492e-08	-4.93e-11	8.08132e-09	3.22857e-08	1.8973e-08	2.36151e-08	-2.85876e-05	1.7105e-09	2.67565e-08	2.5488e-08	2.76943e-08	5.56933e-09	2.18419e-08	2.83453e-08	2.73298e-08	8.06795e-08	5.12e-09	1.82161e-08	5.63906e-09	2.00257e-08	2.42289e-08	2.67382e-08	1.91837e-08	2.48544e-08	3.22857e-08	3.22857e-08	2.50469e-08	3.04428e-08	3.94602e-08	1.69669e-08	1.97617e-08	2.69702e-08	-1.71316e-07	1.16206e-08	-3.44963e-08	5.8266e-10	2.14766e-08	2.80045e-08	2.6683e-08	-2.0315e-08	4.16055e-09	2.1824e-08	3.64364e-08	2.23066e-08	2.60411e-08	2.47872e-08	-3.98621e-08	-4.31237e-08	-5.04435e-07	2.83944e-08	2.73633e-08	-5.1353e-08	2.22212e-08	2.18033e-08	2.18131e-08	1.04622e-08	6.65068e-08	3.22857e-08	1.95066e-08	2.51434e-08	1.50864e-08	1.85782e-08	1.45174e-08	2.36785e-08	2.64508e-08	-8.59928e-08	-1.56566e-08	2.52294e-08	3.28099e-08	2.60411e-08	3.22857e-08	2.90527e-08	2.54719e-08	2.48111e-08	2.48111e-08	1.92793e-08	2.39013e-08	2.62707e-08	2.45682e-08	2.70671e-08	2.77321e-08	-1.65886e-08	-2.14526e-08	2.95024e-08	2.42686e-08	3.22857e-08	3.22857e-08	3.73871e-08	3.89512e-08	2.83265e-08	2.42936e-08	2.63553e-08	2.63924e-08	2.55181e-08	2.19577e-08	-2.41874e-08	-9.95754e-09	3.07057e-08	9.40217e-09	2.31605e-08	2.25725e-08	-1.28229e-07	-3.51711e-08	-2.48754e-08	2.39616e-08	2.54361e-08	2.78138e-08	1.8535e-08	-2.417e-07	-2.75276e-07	3.18316e-08	5.64069e-08	2.58187e-08	3.22857e-08	1.08274e-08	9.56167e-09	1.10976e-08	2.88001e-08	2.86554e-08	3.66333e-09	7.36873e-08	3.3675e-08	-2.93404e-08	3.10964e-08	2.16189e-08	2.93258e-08	1.78691e-08	7.82688e-09	7.82688e-09	1.78627e-08	1.78627e-08	1.07313e-08	-3.53588e-08	-4.04316e-08	-6.49905e-10	4.21987e-09	-3.38652e-08	-2.59605e-09	2.26904e-08	6.18274e-08	8.18909e-09	2.62883e-08	1.03819e-09	2.56089e-08	2.87805e-08	1.19911e-07	-1.72367e-08	2.40027e-08	4.24152e-08	2.86003e-08	2.59872e-08	2.49984e-08	4.95058e-08	-1.15787e-06	-1.18962e-06	2.23477e-08	-9.27918e-09	-4.81164e-07	9.39415e-07	2.01212e-08	2.97487e-08	3.22857e-08	2.46902e-08	3.22857e-08	-8.95988e-08	2.28433e-08	2.25929e-08	1.65486e-08	1.8626e-08	-8.9918e-09	1.67008e-08	2.35414e-08	1.72411e-08	2.29807e-08	3.81447e-08	1.19911e-07	1.17828e-08	1.18145e-08	1.18145e-08	1.42072e-08	1.42072e-08	-3.53617e-08	-3.53617e-08	1.14803e-08	3.22857e-08	2.81206e-08	9.42839e-09	2.5982e-08	-1.17012e-08	2.29537e-08	1.59302e-08	9.42123e-09	-7.91229e-08	3.22857e-08	2.55181e-08	3.82249e-09	3.82249e-09	-1.77941e-09	1.62955e-08	2.23266e-08	-1.01862e-08	-1.01862e-08	5.84287e-09	5.84287e-09	1.68726e-08	1.68726e-08	1.94043e-08	1.94043e-08	1.83158e-08	1.50128e-08	2.41604e-08	1.97144e-08	1.98813e-08	1.95444e-08	2.40954e-08	-1.63024e-07	2.08243e-08	2.08243e-08	3.22857e-08	2.45175e-08	1.103e-08	-2.1012e-09	2.58901e-08	2.47687e-08	2.98392e-08	2.98392e-08	-6.33943e-07	-1.29432e-06	-1.76302e-07	-1.08503e-07	-4.40937e-07	-3.62418e-06	-1.18248e-06	-1.93295e-06	-3.93996e-07	1.95255e-08	1.19097e-07	5.62322e-08	2.06859e-08	2.86941e-08	-2.39516e-07	-2.08361e-07	-8.04423e-08	-5.06035e-07	3.22857e-08	3.22857e-08	1.72662e-08	2.12442e-08	1.99856e-08	3.22857e-08	2.2874e-08	2.34761e-08	3.22857e-08	3.22857e-08	2.81107e-08	3.22857e-08	3.13769e-08	1.74837e-08	1.74837e-08	2.92272e-08	2.45338e-08	2.47231e-08	2.47231e-08	3.47186e-08	-1.60621e-08	-1.60621e-08	3.12082e-08	7.36873e-08	1.27197e-08	2.77763e-08	3.12015e-08	2.98392e-08	-7.00197e-08	-4.00466e-08	3.42211e-08	2.74772e-08	2.39239e-08	2.39239e-08	2.2843e-08	2.2843e-08	2.4015e-08	2.4015e-08	-9.10195e-09	2.26626e-08	-8.99864e-08	2.87471e-08	3.22857e-08	2.53635e-08	3.58734e-08	5.5672e-08	5.5672e-08	-6.40692e-08	2.55713e-08	2.79238e-08	3.22857e-08	-8.95393e-08	1.14404e-08	2.45487e-08	2.91957e-08	3.22857e-08	2.36037e-08	3.22857e-08	2.51753e-08	3.22857e-08	6.14799e-09	1.21968e-08	2.80456e-08	3.09449e-08	2.98589e-08	3.29404e-08	2.83944e-08	3.22857e-08	3.91342e-08	2.68874e-08	-7.42824e-08	3.6488e-08	1.53308e-08	1.12865e-08	-7.06431e-09	1.87397e-08	2.65316e-08	2.19098e-08	-5.03681e-07	-9.04653e-07	-3.74927e-07	1.47266e-08	1.97489e-08	3.55535e-08	3.03498e-08	2.22336e-08	2.38267e-08	2.00219e-08	2.01155e-08	3.5188e-08	2.39292e-08	-8.00583e-08	1.61549e-08	3.14564e-08	1.66065e-08	3.00602e-08	1.87397e-08	2.09516e-08	3.88928e-08	3.53241e-08	-2.11752e-07	-6.72558e-08	1.46933e-08	1.45021e-08	2.13941e-08	1.19744e-08	2.0428e-08	2.12897e-08	5.55576e-08	3.11068e-08	2.55966e-08	1.86903e-08	1.62016e-08	1.42695e-08	-1.72987e-10	-5.90101e-08	3.99886e-09	-2.25288e-06	-6.41122e-08	1.59917e-08	3.72179e-08	2.69295e-09	2.43581e-08	-6.19616e-08	2.23022e-08	2.65537e-08	2.45606e-08	-3.6639e-09	-3.82739e-09	2.18592e-08	2.69023e-08	2.50289e-08	2.4347e-08	2.6082e-08	2.79157e-08	3.61885e-09	-2.68333e-09	1.65639e-08	2.87111e-08	2.32131e-08	2.74001e-08	2.75741e-08	-5.97567e-08	1.61409e-08	2.04285e-08	-1.38262e-08	-1.43086e-08	4.70935e-10	2.27836e-08	1.03093e-08	8.59384e-09	1.90205e-08	1.83076e-08	9.37802e-09	1.45014e-08	7.56853e-09	2.81714e-08	3.14671e-08	2.52893e-08	-4.86647e-08	7.80396e-09	1.99974e-08	1.54052e-08	2.65125e-08	1.10535e-09	3.57629e-08	1.20476e-08	8.05136e-09	2.16042e-08	2.0228e-08	1.71685e-08	1.02715e-08	9.50271e-10	9.27194e-09	1.32886e-08	2.53658e-08	1.50366e-08	2.23573e-08	8.75613e-09	6.57415e-09	-2.85214e-09	2.76695e-08	-6.33606e-07	2.70491e-08	2.66075e-08	2.36715e-08	3.98057e-09	8.74755e-09	1.44239e-08	-3.28193e-08	-5.82641e-08	-3.17127e-08	-9.42632e-08	-5.04529e-08	2.42841e-08	2.4698e-08	2.64969e-08	1.34301e-08	3.91422e-08	2.48806e-08	-1.02238e-07	-2.69397e-08	1.94803e-08	1.67803e-08	2.33857e-08	2.55202e-08	1.4791e-08	1.95468e-08	-6.75581e-08	-2.61847e-09	2.68882e-08	1.60589e-08	3.06064e-08	2.54636e-08	2.8987e-08	-6.06199e-08	-4.30229e-08	-1.009e-07	2.64471e-08	2.59734e-08	1.96208e-08	-1.34376e-08	-1.26356e-08	3.25513e-08	2.50692e-08	1.93758e-08	3.36102e-08	1.52476e-08	3.03766e-09	-6.70076e-08	-3.7093e-08	-2.86615e-08	2.35924e-08	2.8987e-08	-2.69397e-08	-6.02595e-08	2.30959e-08	6.18399e-09	1.61755e-08	-2.69397e-08	-9.53749e-08	7.25782e-09	3.14026e-08	2.79053e-08	1.88252e-08	2.53716e-08	2.40823e-08	2.48689e-08	-2.51088e-07	3.14026e-08	2.86862e-08	-7.76109e-09	2.77329e-08	2.73648e-08	3.2172e-08	-4.50071e-08	3.03326e-08	-2.88738e-08	2.43627e-08	2.75471e-08	2.75892e-08	2.50375e-08	2.33754e-08	1.01616e-08	1.3486e-08	3.11882e-08	2.57211e-08	3.03073e-08	1.55135e-08	2.87805e-08	2.71107e-08	2.9213e-08	1.70181e-08	-5.82141e-09	-4.06566e-08	1.37054e-07	-5.78175e-07	-7.88333e-07	2.91786e-08	2.40932e-08	2.31487e-08	2.12744e-08	2.62716e-08	3.1524e-08	-1.20463e-09	1.63818e-08	1.39694e-08	4.65889e-10	2.92741e-08	-2.52714e-08	2.72048e-08	-2.22594e-08	-1.09308e-07	-2.56783e-07	2.33435e-08	2.54219e-08	2.01557e-08	2.70461e-08	2.29412e-08	2.08777e-08	2.39335e-08	-6.07954e-08	2.1082e-08	2.90242e-08	-1.1038e-08	2.73533e-08	2.06286e-08	3.55535e-08	1.01074e-08	3.05049e-08	5.83961e-09	3.16839e-08	-5.7054e-09	-2.6912e-06	-2.03365e-05	-1.13215e-06	1.7666e-08	2.76892e-08	2.1945e-08	1.76278e-08	1.88056e-08	1.09115e-08	1.38316e-08	3.66898e-08	3.60574e-08	-4.81049e-08	-1.75465e-06	-4.27522e-07	-4.27191e-07	1.42401e-08	9.06097e-09	9.79614e-09	2.26212e-08	-1.19562e-06	3.12492e-08	2.35571e-08	3.11482e-08	-1.46495e-05	2.8947e-08	2.94342e-08	-1.63444e-07	9.98123e-09	2.3741e-08	1.65759e-08	4.94055e-09	2.97427e-08	2.15034e-08	4.69083e-08	2.73785e-08	2.75227e-08	2.56739e-08	6.79213e-09	9.01966e-09	-8.24862e-09	1.37891e-08	1.41428e-08	2.14906e-08	1.51072e-08	6.50798e-08	2.7329e-08	2.54427e-08	2.67846e-10	-2.05747e-06	-4.43539e-07	-3.99158e-07	2.76364e-08	2.36528e-08	2.87312e-08	3.0549e-08	2.47151e-08	2.78306e-08	1.65654e-08	3.03112e-08	2.72391e-08	3.48059e-09	1.08333e-08	-5.39519e-09	-5.62808e-09	6.99151e-09	3.47941e-08	1.91438e-08	1.15952e-08	3.59319e-08	-2.67589e-07	1.28256e-08	1.83672e-08	2.3038e-08	4.69391e-09	2.58688e-08	2.2477e-08	2.48806e-08	2.36528e-08	1.95135e-08	1.42476e-08	2.36528e-08	6.72557e-09	2.56501e-08	1.9707e-08	2.76364e-08	2.73678e-08	2.62961e-08	2.43451e-08	-2.92883e-08	3.04433e-08	4.79247e-10	-1.22649e-08	2.78051e-08	-2.26172e-08	2.61037e-08	3.27647e-08	1.61959e-08	1.53477e-08	-1.46549e-08	1.75698e-08	2.38233e-08	1.38158e-08	2.68413e-08	2.35924e-08	2.92148e-08	2.63583e-08	-4.67938e-08	1.93796e-08	2.7127e-08	2.4288e-08	2.70974e-08	8.3769e-09	2.8534e-10	2.76186e-08	5.06222e-09	-4.00102e-09	6.50798e-08	1.25659e-08	1.66728e-08	1.57902e-08	7.67537e-09	2.70169e-08	1.8699e-08	-7.89555e-08	2.20671e-08	1.29259e-08	2.16549e-08	1.95811e-08	1.96947e-08	-2.99035e-08	-3.07958e-05	-2.57271e-07	3.83952e-09	2.12134e-08	-1.31629e-08	3.40471e-08	4.47619e-09	1.8791e-08	1.2261e-08	3.21621e-08	2.17014e-08	9.99992e-09	1.66262e-08	1.89086e-08	1.9824e-08	2.46507e-08	1.05411e-09	1.76376e-08	1.02375e-08	2.92229e-08	2.32199e-08	2.45356e-09	2.23532e-08	2.53145e-08	-2.84013e-08	2.11038e-08	1.6457e-08	1.59446e-08	1.87397e-08	1.63973e-08	2.80913e-08	5.89515e-09	2.11751e-08	6.34813e-09	3.69312e-10	2.05173e-08	-6.41274e-07	-5.01062e-07	-3.39568e-06	2.75653e-08	2.84819e-08	2.08998e-08	2.76566e-08	2.32704e-08	6.42485e-09	-3.3257e-09	2.60766e-08	1.25715e-08	1.77759e-08	3.18128e-08	-8.67819e-08	2.45929e-08	-6.33311e-06	3.12687e-08	2.27223e-08	1.7377e-08	2.24799e-08	2.61912e-08	2.21002e-08	1.87742e-08	7.77819e-09	2.35499e-08	1.81963e-08	2.8987e-08	1.88097e-08	1.25997e-08	3.26977e-08	2.14918e-08	2.74285e-08	1.14136e-08	-1.09629e-08	-6.69464e-09	1.35925e-08	-1.08494e-06	2.08414e-08	1.18546e-08	2.37512e-08	1.98529e-08	2.64166e-08	1.87779e-08	1.98222e-08	2.76364e-08	1.05408e-08	2.15921e-08	1.38501e-08	2.73891e-08	2.57741e-08	2.46978e-08	-8.80092e-09	7.60461e-09	-2.92103e-07	2.46288e-08	2.43129e-08	3.62318e-08	2.05351e-08	2.66384e-08	8.31035e-08	2.02022e-08	1.60246e-08	2.12926e-08	-2.96403e-07	1.47827e-08	7.49374e-09	-6.09572e-08	2.48063e-08	1.13357e-08	2.94422e-08	-2.63087e-06	-1.78342e-05	-5.70867e-06	-7.75406e-06	2.78848e-08	2.36026e-08	2.48341e-08	1.44206e-08	2.85449e-08	1.8848e-08	1.10284e-08	2.56211e-08	2.45241e-08	1.37891e-08	1.39138e-08	2.0098e-08	2.16295e-08	2.23121e-08	2.42933e-08	3.27695e-08	2.36528e-08	-2.71916e-08	-3.56767e-08	-4.46872e-08	-3.02599e-05	9.71548e-09	2.93111e-08	1.83271e-08	2.72152e-08	6.40384e-09	3.51731e-08	2.05994e-08	1.05597e-09	1.73393e-08	7.36148e-09	2.26023e-08	2.76364e-08	2.94055e-08	2.77517e-08	2.98323e-08	2.30143e-08	-6.37435e-08	-2.37953e-09	1.60839e-08	2.69273e-08	5.23462e-08	2.23851e-08	2.78984e-08	2.23045e-08	1.79172e-08	-2.41905e-07	4.49402e-08	-2.11752e-07	-1.05064e-07	-2.28289e-08	1.38642e-08	5.73573e-09	4.675e-09	2.33611e-08	1.96314e-08	2.94892e-08	2.23022e-08	1.72954e-08	6.50798e-08	2.17094e-08	1.38806e-08	2.51353e-08	-1.97386e-07	1.09812e-08	2.39962e-08	-1.98743e-06	-4.142e-07	-4.06905e-07	2.96862e-08	-3.06208e-08	1.9095e-08	2.14695e-08	3.14921e-08	2.45333e-08	1.78721e-08	-2.50098e-08	2.71496e-08	3.23539e-08	9.34823e-09	-5.39519e-07	-3.43752e-07	-2.02549e-06	1.77054e-08	1.23802e-08	2.78936e-08	-2.01244e-06	-4.70377e-07	-3.80078e-07	2.33754e-08	2.14913e-08	6.50798e-08	6.92478e-09	2.05926e-08	2.08647e-08	3.53183e-08	1.963e-08	2.29113e-08	-2.25566e-09	2.80866e-08	-1.83355e-08	-5.89174e-08	2.42038e-08	2.01488e-08	2.847e-08	-2.18529e-08	1.21557e-08	2.36055e-08	1.96614e-08	2.72112e-08	2.03785e-08	-3.65823e-09	2.72082e-08	-2.07646e-08	-2.70753e-05	-2.74067e-07	-5.65987e-09	-7.7334e-08	-1.15633e-07	2.1551e-08	-1.53976e-06	-1.90442e-07	1.80675e-08	5.07887e-09	-7.40542e-09	2.02169e-08	2.76841e-08	3.39601e-08	1.06373e-08	1.52954e-08	1.39065e-08	2.35638e-08	2.03761e-08	2.69295e-09	-1.3957e-06	5.93228e-09	-3.7234e-06	-2.33297e-05	-1.83176e-06	-7.24782e-10	2.79528e-08	1.36331e-08	-5.91659e-08	1.72008e-08	1.51687e-08	4.78784e-09	3.02482e-08	2.07085e-08	3.30986e-08	2.04437e-08	-4.74595e-07	-3.00203e-07	1.92019e-08	1.50948e-08	-5.39519e-09	2.31589e-08	2.87537e-08	3.45465e-08	9.97484e-09	2.93709e-08	2.12193e-08	2.82753e-08	2.32042e-08	-3.95563e-08	-5.71547e-08	1.6798e-08	2.31399e-08	3.72179e-08	1.38656e-08	1.80085e-08	2.51623e-08	2.84344e-08	2.28524e-08	-2.21317e-05	9.41849e-09	2.78266e-08	2.09798e-08	-1.66421e-08	-9.21485e-09	-1.86177e-08	3.05409e-08	2.95188e-08	2.98157e-08	1.77756e-08	1.88514e-08	7.96632e-09	2.46387e-08	1.72629e-08	2.39818e-08	-3.24187e-08	3.30986e-08	2.33754e-08	1.132e-08	2.33422e-08	7.9482e-09	-2.08345e-09	1.82635e-08	2.88943e-08	1.56264e-08	2.10671e-08	1.62907e-08	9.98027e-09	1.88195e-08	5.86985e-09	2.95031e-08	3.07678e-08	-1.51323e-06	-5.53825e-06	-5.09735e-09	2.2676e-08	2.1509e-08	1.29047e-08	1.18791e-08	9.68145e-09	2.8987e-08	2.57327e-08	2.65171e-08	2.18446e-08	2.78051e-08	3.00471e-08	2.56121e-08	2.41872e-08	3.55535e-08	2.72861e-08	-4.06982e-07	-3.22044e-07	-6.85741e-07	3.17213e-08	-9.03137e-08	-4.13459e-07	2.23827e-09	-1.10169e-06	-3.63997e-07	-3.19455e-07	2.12124e-08	6.50798e-08	6.37249e-09	2.11829e-08	2.60766e-08	1.43088e-08	2.97052e-08	5.12893e-09	2.77925e-08	-3.0159e-09	2.72707e-08	3.26377e-08	2.68096e-08	2.67262e-08	3.72179e-08	-1.44127e-08	-6.52827e-09	-6.9291e-08	-4.4558e-08	-2.87851e-09	2.52746e-08	2.72707e-08	1.97169e-08	-3.12768e-05	2.61588e-08	7.73403e-09	1.98277e-08	-8.11136e-08	-3.53101e-07	2.70442e-08	-3.4238e-08	2.65285e-08	3.2227e-08	2.46677e-08	1.77988e-08	2.0033e-08	2.7178e-08	2.1196e-08	1.42244e-08	2.72505e-08	2.96095e-08	2.6657e-08	2.54027e-08	-1.03006e-07	-4.6773e-09	-4.33094e-08	-5.09008e-08	2.39007e-08	1.88091e-08	1.91941e-08	4.11339e-08	1.7378e-08	2.05939e-08	1.84892e-08	2.50025e-08	1.43149e-08	2.6205e-08	1.93927e-08	1.64506e-08	-4.62178e-09	2.4804e-08	1.17207e-08	2.3948e-08	-4.56493e-07	-2.32752e-09	2.5869e-08	-2.04964e-08	1.63239e-08	2.09499e-08	2.04479e-08	2.72544e-08	-7.22449e-09	2.09159e-08	5.9054e-09	1.27643e-08	3.00081e-08	2.77538e-08	1.97054e-08	1.53908e-08	1.55632e-08	8.71584e-09	2.61799e-08	2.14146e-08	-2.69261e-08	2.51871e-08	1.49795e-08	3.12367e-08	2.08959e-08	2.72714e-08	9.09198e-09	1.7171e-08	2.20577e-08	2.4024e-08	2.09516e-08	1.37054e-07	-5.7008e-10	2.52332e-08	2.22858e-08	1.90417e-08	3.91422e-08	2.57026e-08	2.6966e-08	1.65743e-09	2.33261e-08	2.81756e-08	1.63973e-08	2.47289e-08	2.57992e-08	1.67159e-08	1.59846e-08	2.09516e-08	1.41781e-08	1.9617e-08	-5.30303e-08	1.64093e-08	1.3675e-08	2.88302e-08	6.31014e-09	3.5208e-08	2.67676e-08	4.55613e-09	1.94408e-08	2.50391e-08	3.28333e-08	2.36528e-08	2.06871e-08	1.76231e-08	2.54373e-08	1.37626e-08	2.7326e-08	1.42144e-08	2.69818e-08	-3.20227e-10	8.07066e-09	3.07478e-08	2.22934e-08	3.20917e-08	2.36528e-08	6.62758e-08	1.50828e-08	2.33754e-08	-1.2068e-08	-1.48251e-08	2.71395e-08	2.18963e-08	1.4567e-08	7.29277e-09	-3.51736e-08	6.50798e-08	2.57668e-08	1.05606e-08	2.78763e-08	6.50798e-08	2.75726e-08	3.06053e-08	2.76364e-08	2.54276e-08	1.30488e-08	1.1896e-08	1.99198e-08	2.21956e-08	1.54616e-08	2.98351e-08	1.43133e-08	1.23253e-08	4.12304e-08	8.94615e-09	2.69685e-09	3.36865e-08	6.02732e-09	3.04661e-08	2.24109e-08	-3.21775e-05	-2.66566e-07	2.8128e-08	3.00602e-08	-1.81504e-06	-9.72324e-11	1.53058e-08	2.78051e-08	-1.40037e-08	2.65285e-08	2.2277e-08	2.06347e-08	1.0988e-08	3.58379e-08	3.64204e-08	4.13919e-08	2.38779e-08	3.64076e-09	2.26529e-08	2.09516e-08	2.00665e-08	-5.56516e-09	1.83392e-08	1.82378e-08	1.77567e-08	2.04674e-08	2.82403e-08	2.35502e-08	3.36709e-08	2.89631e-08	5.67427e-09	2.33754e-08	2.15367e-08	-1.96012e-07	-2.21257e-07	-1.93889e-07	2.07317e-09	-1.36477e-08	-1.01005e-09	1.27506e-08	1.83278e-08	2.6494e-08	1.06661e-09	2.64137e-08	2.12758e-08	2.04854e-08	2.08141e-08	-4.03778e-07	2.74192e-08	5.22896e-09	1.53314e-08	4.25266e-09	2.1433e-09	3.53077e-09	2.54546e-08	2.4043e-08	2.59233e-08	1.42892e-08	3.13563e-08	1.73695e-08	1.98277e-08	1.06798e-08	2.36528e-08	1.43998e-08	-2.60191e-08	-6.25896e-09	2.65096e-08	2.25251e-08	2.07141e-08	2.40937e-08	6.50798e-08	1.92861e-08	2.70727e-08	6.50798e-08	2.5654e-08	6.47172e-09	1.38642e-08	-2.41589e-08	2.9621e-09	2.05446e-08	1.95788e-08	2.57992e-08	2.70207e-08	1.22793e-08	2.33617e-08	2.1152e-08	1.95516e-08	2.14383e-08	3.3855e-08	3.23771e-08	-5.03069e-08	-5.9642e-08	-3.22083e-08	2.55443e-08	-4.81223e-08	1.59557e-09	1.45689e-08	2.37265e-08	1.66868e-08	2.01693e-08	2.52339e-08	3.39601e-08	1.71151e-08	2.69051e-08	6.41907e-09	1.92005e-08	1.97593e-08	3.35366e-08	-3.83391e-08	-1.73129e-08	3.60152e-08	2.66778e-08	2.12931e-08	2.94212e-08	2.88409e-08	7.05815e-09	1.52849e-08	2.26902e-08	8.67598e-09	1.57599e-08	-6.92357e-09	2.37404e-08	1.71246e-08	-5.95778e-09	2.62326e-09	2.51095e-08	2.73864e-08	1.87397e-08	-6.84226e-09	-2.68115e-09	2.35164e-08	-6.66988e-08	2.3171e-08	2.68753e-08	2.6306e-08	1.8288e-08	1.62262e-08	-1.78226e-08	2.12056e-08	2.44273e-08	2.95465e-08	1.27577e-08	1.88975e-08	1.85182e-08	2.07152e-08	2.27675e-08	-1.38917e-08	1.9471e-08	1.58367e-08	2.17609e-08	-4.54207e-08	6.79798e-09	2.11712e-08	1.53924e-08	2.71015e-09	8.56466e-09	-1.95611e-06	-2.63336e-05	2.27341e-08	2.17455e-08	2.1622e-08	2.09001e-08	1.98612e-08	2.18222e-08	-1.81201e-06	-4.0473e-07	-3.88942e-07	1.78221e-08	-1.58017e-08	2.44963e-08	1.18782e-08	1.48756e-08	1.37891e-08	1.3713e-08	2.77796e-08	2.64613e-08	-1.0245e-08	3.72811e-08	1.83196e-08	3.34953e-08	2.07933e-08	1.98086e-08	5.68655e-09	3.36533e-08	-1.51965e-05	-4.54399e-06	-5.39717e-06	-1.41464e-06	2.20636e-08	2.18264e-08	2.29434e-08	1.8222e-08	2.25391e-08	1.40527e-08	3.54896e-08	3.26584e-08	3.60827e-08	2.60943e-08	3.54279e-08	2.71696e-08	2.15293e-08	2.90057e-08	2.33754e-08	2.08264e-08	3.00602e-08	3.00602e-08	2.58055e-08	2.36357e-08	2.48943e-09	2.83772e-08	3.59724e-08	-8.37655e-08	1.26832e-10	1.25994e-08	2.8987e-08	2.12063e-08	2.42381e-08	1.39325e-08	1.86849e-08	2.15989e-08	1.60661e-08	1.75661e-08	1.84418e-08	5.62919e-09	-3.99979e-08	2.68664e-08	2.73843e-08	2.84023e-08	2.9528e-08	2.591e-08	1.18371e-09	2.15588e-08	3.08942e-08	-1.02921e-07	3.10752e-08	1.54076e-08	-4.25176e-09	2.16085e-08	-2.40184e-08	5.17022e-09	3.02089e-09	2.18784e-08	1.54256e-08	-2.20214e-09	1.74134e-08	6.41841e-09	2.71923e-08	3.34953e-08	2.28611e-08	1.7335e-09	3.05719e-08	2.9238e-08	-5.25274e-08	2.96672e-08	2.93768e-08	2.8987e-08	1.63447e-08	-2.06568e-09	2.28981e-08	2.36594e-08	-1.58057e-10	-5.14105e-09	2.54487e-08	2.74588e-08	3.36691e-08	1.65051e-08	3.13858e-08	2.80603e-08	-1.35163e-08	-3.30122e-08	-3.17114e-06	2.30965e-08	2.5808e-08	2.49299e-08	-2.98633e-07	-1.0345e-08	6.3545e-09	2.60115e-08	2.68587e-08	2.89818e-08	-1.78341e-05	-2.20794e-07	1.82242e-08	1.37325e-08	3.72179e-08	2.3965e-08	3.10752e-08	1.31241e-08	3.19658e-08	8.62482e-10	1.18371e-09	2.63592e-08	1.61955e-08	9.59071e-09	-7.04356e-08	-4.2958e-08	-2.4259e-07	9.91037e-09	-5.07405e-08	3.38282e-09	-1.04461e-07	-5.75729e-09	2.73845e-08	-2.4532e-08	2.75223e-08	-6.24873e-09	-1.73082e-07	-1.10701e-07	-4.07102e-08	-8.51089e-09	2.24615e-08	1.8899e-08	2.77193e-08	-1.19266e-07	-1.3857e-07	2.7669e-08	1.70385e-08	1.73108e-08	-5.25085e-09	2.47451e-08	2.17545e-08	2.8987e-08	1.67665e-09	8.87538e-09	-6.68273e-08	-4.61332e-09	2.65488e-08	-7.78046e-09	2.54975e-08	2.7488e-08	2.60766e-08	1.82664e-08	1.44868e-08	2.48526e-08	9.05425e-09	3.03646e-09	2.09516e-08	1.74384e-08	1.88617e-08	3.08631e-08	9.40173e-09	-1.61727e-08	-6.10193e-08	-5.41163e-08	-3.2636e-09	7.02455e-09	1.54516e-08	1.9945e-08	2.23069e-08	2.10466e-08	4.04236e-08	2.61573e-08	7.21375e-08	2.44819e-08	2.56837e-08	2.50729e-08	2.00903e-08	4.92867e-08	-2.45397e-09	1.19097e-07	5.62322e-08	2.28986e-08	-6.19343e-09	2.67766e-08	2.67766e-08	2.04857e-08	3.22857e-08	1.84741e-10	5.52222e-09	1.87291e-08	1.43428e-08	2.3575e-08	2.3575e-08	2.80734e-08	2.19383e-08	2.19383e-08	1.65424e-08	6.10635e-08	-3.98827e-08	-3.98827e-08	1.30408e-08	1.30408e-08	-1.98505e-08	-1.98505e-08	4.56446e-09	4.56446e-09	2.86276e-08	2.9796e-08	1.20851e-08	-7.05109e-08	2.24341e-08	4.26694e-08	2.41264e-08	2.69487e-08	2.51989e-08	1.4831e-08	2.05954e-08	2.27757e-08	2.19201e-08	1.21061e-08	3.39054e-08	2.32799e-08	7.99332e-09	4.73519e-08	2.51425e-08	2.12446e-08	2.82322e-08	9.704e-09	-9.0732e-08	2.50263e-08	-5.99083e-09	-5.99083e-09	-2.92575e-08	1.05294e-08	3.42084e-10	-5.10886e-08	-9.09027e-08	9.0959e-09	-5.56072e-08	2.3974e-08	2.2945e-08	2.2945e-08	1.89811e-08	1.89811e-08	-1.09426e-08	-6.18727e-08	-6.23229e-08	-5.86661e-08	2.8365e-08	2.08574e-08	1.38324e-08	1.38324e-08	2.04621e-08	-2.18553e-07	2.56415e-08	2.56415e-08	-1.21551e-08	-1.21551e-08	-6.13451e-09	2.52985e-08	2.861e-08	1.36877e-08	7.09515e-09	-9.81086e-08	2.28351e-08	2.76939e-08	2.52443e-08	-1.92934e-08	7.12263e-09	3.19487e-08	2.69825e-08	2.35468e-08	4.18881e-08	2.23835e-08	2.51959e-08	-5.04618e-07	-3.62418e-06	2.90066e-08	2.08861e-08	2.08861e-08	-1.20125e-07	2.39654e-08	2.96252e-08	2.8568e-08	2.42649e-08	2.28696e-08	2.40564e-08	2.28054e-08	1.07441e-08	8.66302e-09	2.94176e-08	2.85717e-08	2.73865e-08	2.60032e-08	2.88375e-08	3.15947e-08	1.47899e-08	-5.1125e-10	2.40121e-08	2.17046e-08	2.43634e-08	3.26929e-08	2.92769e-08	-2.51729e-10	-2.51729e-10	-5.32804e-07	-4.44619e-07	1.2423e-08	7.30392e-10	-4.19153e-08	1.18637e-08	-8.66901e-09	-3.77384e-08	-8.48786e-09	-8.48786e-09	-1.04629e-07	-3.07761e-08	2.09164e-08	-2.85878e-09	-2.11148e-08	3.24148e-08	-1.37058e-08	3.03166e-08	2.59278e-08	-3.38704e-08	3.41963e-09	-1.10646e-10	1.92208e-08	-2.59433e-09	-5.72577e-09	3.24649e-08	2.30011e-08	1.98576e-08	-7.40736e-08	-1.72581e-08	2.79312e-08	8.29472e-09	2.30708e-08	2.37856e-08	3.02664e-08	2.96033e-08	2.17075e-08	2.99679e-08	3.73971e-08	2.2825e-08	-3.2098e-07	-1.46069e-07	-2.13763e-08	8.57244e-09	2.78286e-08	1.76522e-08	-1.65363e-09	2.60665e-08	-1.3106e-08	-1.3106e-08	2.20979e-08	2.20979e-08	2.21092e-08	2.79337e-08	2.94923e-08	2.47684e-08	2.9014e-08	3.06298e-08	2.88735e-08	2.76746e-08	3.72188e-08	-1.81178e-08	-4.64172e-08	1.86787e-08	2.35344e-08	1.84193e-08	-3.55966e-08	-2.57269e-08	-1.36952e-07	2.6802e-08	1.93577e-08	4.00519e-08	2.88093e-08	5.54411e-09	6.63323e-09	2.51293e-08	2.72539e-08	2.55546e-08	2.29191e-08	2.65996e-08	2.99583e-08	1.6896e-08	7.44626e-09	2.42524e-08	1.87205e-08	2.77697e-08	2.95281e-08	2.72532e-08	2.90596e-08	1.85504e-08	1.85504e-08	2.80456e-08	2.80456e-08	3.00018e-08	2.33166e-08	2.33166e-08	1.37779e-08	5.89916e-09	1.45149e-08	1.90074e-08	3.24263e-08	2.57735e-08	2.69509e-08	2.71564e-08	1.51191e-08	2.30857e-08	2.98089e-08	2.2106e-08	2.17213e-08	3.17832e-08	9.84852e-09	9.95243e-09	3.53479e-09	1.8545e-08	2.57021e-08	2.85037e-08	2.64344e-08	1.66226e-08	1.83177e-08	1.50054e-08	1.68618e-08	1.32323e-09	1.32323e-09	2.87588e-08	-1.78115e-08	-1.91499e-08	8.9633e-09	-3.62418e-06	2.44994e-08	2.44994e-08	1.54599e-08	8.6419e-09	8.6419e-09	2.48355e-08	2.48355e-08	-4.84945e-09	-4.84945e-09	-2.53997e-08	-2.53997e-08	-7.86699e-09	-7.86699e-09	1.92131e-10	1.92131e-10	-5.97279e-09	-5.97279e-09	-1.22717e-08	-1.22717e-08	7.6384e-09	3.00786e-08	-2.15736e-07	-2.40006e-07	-2.10373e-08	-4.5082e-08	-3.4395e-08	-1.03097e-07	-4.74965e-08	-1.45483e-08	5.63678e-09	1.9061e-08	2.77043e-08	1.91129e-08	1.91129e-08	-1.93043e-06	1.78941e-08	1.77999e-08	-3.03415e-09	1.90255e-08	7.37818e-08	2.99326e-08	2.67969e-08	2.22393e-08	1.20657e-08	-6.95988e-09	-7.88617e-10	
AAGAC14N_T_RGGTCATGACCY_m2_c4_short	-2.25011e-07	0	2.11696e-08	-1.51956e-08	3.40304e-08	3.33927e-08	4.55548e-08	3.05955e-08	-9.22138e-07	3.1152e-08	4.00614e-08	3.08537e-08	-9.01746e-08	3.29874e-08	4.00614e-08	7.94535e-08	2.17206e-08	1.52217e-08	2.48092e-08	2.48183e-08	3.22018e-08	3.98286e-08	2.18447e-08	2.98878e-08	1.68366e-07	3.08537e-08	2.60752e-08	4.00614e-08	3.36113e-08	7.99191e-08	-2.76549e-08	1.50602e-08	4.00614e-08	5.82695e-08	2.52446e-08	7.68341e-08	1.96587e-08	2.91384e-08	2.11302e-08	2.60407e-08	2.44745e-08	4.4296e-08	3.03577e-08	3.37422e-08	2.8742e-08	5.67979e-09	3.97122e-08	2.37982e-08	-1.26389e-07	-1.05386e-07	2.98587e-08	4.00614e-08	3.09883e-08	3.5805e-08	-2.6417e-07	3.6332e-08	3.2566e-08	3.49074e-08	3.19556e-08	3.32677e-08	3.00906e-08	2.97605e-08	3.1998e-08	7.94535e-08	3.51702e-08	2.76166e-08	2.66139e-08	3.29847e-08	1.76247e-08	1.58748e-08	1.35574e-08	2.8762e-08	4.00614e-08	4.00614e-08	2.21398e-08	3.14503e-08	4.47762e-08	5.71505e-09	1.52497e-08	2.93857e-08	-7.15081e-08	-1.24714e-10	3.13022e-08	2.27081e-08	3.1232e-08	2.80741e-08	3.06518e-08	-8.07152e-08	-1.22654e-08	3.09934e-08	4.02142e-08	1.88221e-08	3.72747e-08	2.70965e-08	3.23274e-08	3.23405e-08	4.71409e-08	3.09301e-08	2.98805e-08	-1.80364e-07	2.24081e-08	2.9032e-08	-5.99177e-08	-1.37577e-08	7.46513e-08	4.00614e-08	2.86346e-08	2.93182e-08	-5.18882e-08	-6.46414e-08	-3.48153e-07	3.5355e-08	3.50486e-08	-8.19923e-08	-3.37197e-07	2.39149e-08	3.51993e-08	3.72747e-08	4.00614e-08	3.21088e-08	2.42722e-08	2.02641e-08	2.02641e-08	2.01717e-08	2.45808e-08	1.96371e-08	3.13157e-08	3.16049e-08	3.05481e-08	3.45212e-08	3.95629e-08	3.3353e-08	1.65389e-08	4.00614e-08	4.00614e-08	4.104e-08	4.18931e-08	3.04474e-08	2.21242e-08	3.19995e-08	3.51585e-08	3.83595e-08	3.24384e-08	-2.88859e-07	-1.63715e-07	3.25708e-08	2.34239e-08	3.19542e-08	3.1896e-08	3.3781e-08	-2.10347e-08	-4.3386e-07	2.07201e-08	2.72116e-08	3.15496e-08	2.99128e-08	-6.20754e-07	-9.29199e-07	3.45189e-08	5.64032e-08	2.31285e-08	4.00614e-08	-3.25004e-09	-2.34655e-07	2.16774e-08	3.05608e-08	3.05317e-08	3.57741e-08	7.99191e-08	4.35357e-08	3.20777e-08	3.15487e-08	2.57949e-08	3.03493e-08	-7.25458e-09	1.61963e-08	1.61963e-08	1.84265e-08	1.84265e-08	2.22666e-08	3.64198e-08	3.7139e-08	3.19608e-08	3.25915e-08	1.15591e-08	5.27075e-09	2.11086e-08	6.55127e-08	2.99169e-08	3.42952e-08	5.93536e-09	3.37504e-08	4.35975e-08	1.50379e-07	3.02884e-08	2.67689e-08	6.83067e-08	3.2162e-08	2.06614e-08	3.20124e-08	5.64432e-08	-1.02089e-06	-2.88646e-06	2.39017e-08	-4.88053e-08	-8.49842e-07	-2.72156e-06	1.11401e-08	4.24698e-08	4.00614e-08	3.49701e-08	4.00614e-08	-1.18945e-07	2.20168e-08	1.09685e-08	1.14123e-08	1.68293e-08	-5.36584e-08	3.53921e-08	2.84908e-08	3.01716e-08	3.19214e-08	4.02943e-08	1.50379e-07	-5.23133e-08	6.42068e-09	6.42068e-09	-4.62614e-08	-4.62614e-08	1.83558e-08	1.83558e-08	3.09701e-08	4.00614e-08	2.83203e-08	-3.59614e-09	2.4178e-08	2.89835e-08	1.63218e-08	2.02887e-08	2.36105e-08	4.14075e-08	4.00614e-08	2.74467e-08	1.38971e-09	1.38971e-09	1.63851e-08	1.12061e-08	1.52831e-08	-3.18221e-09	-3.18221e-09	3.95549e-09	3.95549e-09	1.56342e-08	1.56342e-08	-1.42036e-08	-1.42036e-08	2.1515e-08	-1.17888e-08	1.98945e-08	-3.43714e-08	2.88346e-08	-1.17125e-08	1.73902e-08	2.38142e-08	2.79108e-08	2.79108e-08	4.00614e-08	3.12612e-08	2.87168e-08	-1.69545e-07	3.08446e-08	3.18669e-08	3.87518e-08	3.87518e-08	-8.12287e-07	-2.29309e-06	-1.25057e-06	-3.94017e-07	-6.0696e-07	-1.3583e-06	-9.36387e-09	-1.0176e-06	3.37873e-08	-4.86487e-09	-1.78756e-07	7.94535e-08	3.08762e-08	3.05299e-08	-1.00705e-07	-5.19615e-08	1.68911e-08	-8.58498e-08	4.00614e-08	4.00614e-08	8.01697e-09	1.27989e-08	3.48246e-08	4.00614e-08	2.91839e-08	2.89947e-08	4.00614e-08	4.00614e-08	2.7705e-08	4.00614e-08	9.29731e-09	-5.54428e-09	-5.54428e-09	2.0126e-08	2.06217e-08	2.17115e-08	2.17115e-08	2.9584e-08	3.01952e-08	3.01952e-08	3.36113e-08	7.99191e-08	2.84781e-08	2.93174e-08	3.4217e-08	3.87518e-08	4.4296e-08	2.19698e-08	3.45899e-08	4.05453e-08	2.16547e-08	2.16547e-08	9.90099e-10	9.90099e-10	2.18176e-08	2.18176e-08	-5.04085e-08	3.25417e-08	3.8186e-08	3.05045e-08	4.00614e-08	4.09273e-08	5.88516e-08	7.94535e-08	7.94535e-08	9.16408e-09	2.25423e-08	2.77632e-08	4.00614e-08	3.32147e-08	2.94676e-08	3.53809e-08	3.12866e-08	4.00614e-08	2.60752e-08	4.00614e-08	2.96859e-08	4.00614e-08	2.29375e-08	3.97122e-08	2.69886e-08	3.80326e-08	3.57468e-08	3.82151e-08	3.09301e-08	4.00614e-08	4.02943e-08	3.30783e-08	6.55425e-09	4.1673e-08	-2.08781e-07	-4.5617e-07	3.26882e-08	5.82804e-09	2.10389e-08	2.18449e-08	-3.25407e-07	-1.33694e-07	-3.42729e-07	3.26642e-08	3.57949e-08	4.17131e-08	3.47975e-08	-2.83843e-08	2.10757e-08	1.9151e-08	2.78373e-08	1.87175e-08	3.23666e-08	-3.11032e-08	3.16589e-08	3.79186e-08	-1.90267e-07	1.41299e-08	5.82804e-09	2.9213e-08	-1.28332e-07	3.37939e-08	1.78679e-08	-6.67148e-08	2.10996e-08	2.70442e-08	1.89358e-08	2.55482e-08	3.33929e-08	2.84406e-08	5.43259e-08	3.72493e-08	2.20311e-08	-7.50294e-08	1.8053e-08	2.35554e-08	4.31266e-09	-8.42409e-08	2.15798e-08	-5.41652e-08	-8.32077e-08	-1.05483e-07	4.51328e-08	3.36804e-08	2.32614e-08	3.02143e-08	1.84009e-08	3.40276e-08	2.95066e-08	4.14657e-08	-3.9659e-08	8.83698e-09	2.81248e-08	-4.01963e-09	2.76302e-08	2.30588e-08	2.26376e-08	3.10488e-08	-2.26199e-08	5.32623e-09	2.93376e-08	2.00018e-08	2.57223e-08	3.10303e-08	-8.1621e-08	-1.92766e-07	2.94183e-08	-1.85801e-08	-2.05234e-08	-1.56612e-07	2.65868e-08	1.14187e-09	-3.01088e-08	3.09096e-08	1.88866e-08	2.68223e-08	-8.71076e-08	-2.6013e-08	3.30065e-08	3.28134e-08	3.11261e-08	-1.00403e-07	2.32952e-08	1.99851e-08	2.37283e-08	2.67991e-08	3.03939e-08	-1.30797e-07	2.81761e-08	-7.2546e-09	2.04958e-08	2.72391e-08	2.40521e-08	2.91082e-08	1.4564e-08	1.29612e-08	2.40234e-08	2.31717e-08	1.0964e-08	-6.41695e-08	-1.95948e-09	-1.6939e-07	2.25176e-08	2.80619e-08	3.29758e-08	2.71038e-08	3.20852e-08	3.36277e-08	1.22998e-08	2.13977e-08	1.2587e-08	2.1187e-08	3.93794e-08	4.20769e-08	1.02097e-08	9.02462e-09	3.10908e-08	2.70987e-08	3.47482e-08	3.32745e-08	9.46966e-09	4.33502e-08	2.4843e-08	4.22515e-08	1.9289e-08	1.70096e-08	5.34782e-09	3.09424e-08	1.45023e-08	2.74172e-08	-1.3153e-07	3.32747e-08	3.96852e-08	3.90637e-08	3.63434e-08	4.12911e-08	1.43336e-09	-7.481e-08	2.65147e-08	3.21094e-08	1.77353e-08	1.64006e-08	2.67301e-08	1.49522e-08	1.1494e-08	3.40278e-08	3.02058e-08	3.24032e-08	3.79537e-08	3.03968e-08	3.1978e-08	2.82628e-09	3.31645e-08	-7.0698e-09	3.83661e-08	1.43336e-09	4.22515e-08	3.09946e-08	3.46577e-08	-1.51024e-07	-6.11893e-08	4.22515e-08	3.2449e-08	-8.65382e-07	3.32147e-08	3.34786e-08	1.4901e-08	2.1008e-08	-1.2715e-08	2.27721e-08	-5.08779e-08	3.32147e-08	3.38067e-08	-3.36227e-08	2.26436e-08	3.13644e-08	3.29619e-08	-3.07828e-08	3.19691e-08	2.01507e-08	4.252e-08	4.5038e-08	3.22011e-08	3.13553e-08	3.10974e-08	-1.848e-07	2.9755e-08	4.28172e-08	3.11918e-08	2.83322e-08	-3.10649e-08	4.35975e-08	3.39691e-08	3.45509e-08	-8.87089e-09	8.93759e-09	9.6412e-10	1.28231e-07	-1.7075e-07	-9.17715e-07	3.12572e-08	3.4515e-08	3.44008e-08	1.95776e-08	2.17982e-08	3.05871e-08	-5.6002e-08	3.14878e-08	2.77259e-08	1.5456e-08	3.22266e-08	2.4861e-08	3.15404e-08	4.20623e-08	1.39761e-09	2.31372e-08	2.13058e-08	1.85917e-08	1.75037e-08	3.38992e-08	2.85607e-08	2.98201e-08	2.45502e-08	3.11716e-08	1.36929e-08	3.24144e-08	-8.12556e-09	2.43349e-08	2.51166e-08	4.17131e-08	3.38331e-08	3.33685e-08	2.968e-08	2.93139e-08	3.06622e-08	-4.37223e-07	-2.55276e-07	-4.62395e-07	3.10927e-08	-9.64674e-08	2.96118e-08	2.51667e-08	2.28265e-08	9.40414e-09	2.95822e-08	4.06465e-08	3.98504e-08	1.25692e-08	-3.11665e-07	-3.4494e-07	-3.662e-07	2.8638e-08	2.5946e-08	3.21293e-08	3.17134e-08	1.04702e-08	2.97148e-08	1.81297e-08	2.23663e-08	-2.8022e-07	3.51482e-08	3.29542e-08	3.49606e-08	1.60683e-08	1.55651e-08	-9.28493e-08	2.82326e-08	3.03817e-08	2.09663e-08	6.09398e-08	3.44944e-08	3.54447e-08	2.33342e-08	2.46837e-08	2.63716e-08	7.34042e-09	-5.31363e-08	-1.0882e-07	3.05526e-08	2.69337e-08	7.84639e-08	2.49853e-08	2.93172e-08	-3.11557e-08	-3.10107e-07	-3.91518e-07	-2.95968e-07	1.22454e-08	7.58882e-09	2.67074e-08	2.62931e-08	6.36254e-10	2.53671e-08	1.06302e-08	4.506e-08	2.5188e-08	-5.21396e-11	2.92669e-08	3.93484e-08	-3.04331e-09	-6.67933e-09	4.32483e-08	3.12831e-08	3.06413e-08	2.45127e-08	-1.63745e-07	-2.9172e-10	2.3608e-08	2.8313e-08	3.19254e-08	2.96812e-08	3.10961e-08	4.33502e-08	7.58882e-09	2.44288e-08	1.83302e-08	7.58882e-09	1.39598e-08	3.01917e-08	3.77388e-08	1.22454e-08	2.36295e-08	1.76336e-08	1.77542e-08	-6.75723e-08	3.51583e-08	3.95748e-08	2.60284e-08	3.65253e-08	1.23771e-08	3.13365e-08	3.60212e-08	3.14532e-08	2.75406e-08	8.07495e-09	-2.65454e-08	2.10912e-08	-1.36154e-07	3.22457e-08	3.83661e-08	3.61688e-08	2.83502e-08	-5.93975e-08	2.88448e-08	2.27462e-08	1.32235e-08	2.32416e-08	2.25236e-08	3.29039e-08	3.24669e-08	2.66186e-08	-2.1425e-07	7.84639e-08	3.20449e-08	1.1467e-08	-1.35205e-08	-3.434e-09	3.29242e-08	3.22054e-08	3.33855e-08	6.46833e-09	3.17627e-08	2.37059e-08	2.43947e-08	2.97746e-08	-7.57181e-08	-2.88635e-07	-3.89433e-05	3.19922e-08	3.11435e-08	2.56837e-08	4.14764e-08	8.02567e-09	3.54151e-08	3.50178e-08	3.07882e-08	2.10871e-08	-8.02638e-09	6.92035e-09	1.81897e-08	1.48741e-08	2.44768e-08	3.02481e-08	3.03135e-08	3.12239e-08	3.42095e-08	3.23984e-08	3.57755e-08	2.74547e-08	2.746e-08	1.53605e-08	7.46657e-09	1.22605e-08	3.54976e-08	5.82804e-09	2.27119e-08	3.04226e-08	3.22812e-08	-1.44551e-09	-2.68867e-08	-1.15094e-08	3.32332e-08	-6.43758e-07	-2.12506e-07	-6.49825e-07	2.45323e-08	3.15362e-08	1.93197e-08	3.20733e-08	2.43895e-08	-2.85102e-08	-1.80687e-08	9.4733e-09	1.56433e-09	7.12316e-09	3.26327e-08	-9.12313e-08	2.16091e-08	6.45462e-09	3.715e-08	8.90395e-09	1.47957e-08	1.35149e-08	-1.02962e-09	1.97329e-08	1.81385e-08	3.31216e-08	2.62711e-08	3.0772e-08	1.43336e-09	3.11897e-08	3.04794e-08	1.16488e-08	2.45266e-08	3.19981e-08	2.83688e-08	1.9464e-08	-1.76987e-07	3.22626e-08	1.81194e-08	1.46911e-08	2.29612e-08	2.99267e-08	9.85892e-09	3.06696e-08	1.21563e-08	2.65678e-08	1.22454e-08	-3.3142e-09	9.92623e-09	1.86504e-08	2.08322e-08	3.01722e-08	3.40515e-08	-8.03181e-07	-6.90739e-07	-1.74917e-07	2.47962e-08	-3.6977e-09	1.75096e-08	2.68295e-08	3.4506e-08	6.85395e-08	1.97338e-08	3.09374e-08	3.29492e-08	2.73686e-08	2.11838e-08	2.52461e-08	3.33944e-08	1.79361e-08	-4.56598e-09	3.08349e-08	2.7452e-09	-2.47942e-07	3.84917e-10	-2.455e-07	3.38134e-08	1.21745e-08	3.26459e-08	3.56395e-08	3.76933e-08	-9.77207e-08	1.51833e-08	1.94864e-08	1.1324e-08	-5.31363e-08	-1.10092e-07	1.85913e-08	-1.57758e-07	2.94963e-08	3.26988e-08	3.38747e-08	7.58882e-09	-6.93189e-08	3.58432e-08	3.69816e-08	-3.04177e-07	1.42927e-08	3.03284e-08	2.18283e-08	3.48911e-08	1.68119e-08	3.95469e-08	2.26695e-08	1.21241e-08	1.82796e-08	2.26775e-08	2.97843e-08	1.22454e-08	3.56134e-08	3.26149e-08	3.62011e-08	3.36643e-08	-1.43199e-07	8.37285e-09	1.39958e-08	-2.04998e-08	6.6113e-08	2.85136e-08	3.37614e-08	-8.57907e-08	4.89126e-09	-1.06344e-06	6.03141e-08	1.78679e-08	-9.85521e-08	-2.0928e-08	2.16824e-09	-2.64698e-08	-1.26672e-08	3.67176e-08	2.6312e-08	2.91357e-08	1.84009e-08	1.45023e-08	7.84639e-08	3.70456e-08	-1.12167e-07	1.30976e-08	-5.4085e-07	1.13173e-08	2.50802e-08	-2.36145e-07	-1.53813e-07	-3.99895e-07	1.84531e-08	-7.18423e-08	2.45402e-08	2.12278e-08	2.39455e-08	3.14801e-08	1.484e-08	-2.85366e-08	-1.44623e-08	-4.84547e-08	-1.95601e-07	-2.735e-07	-4.13868e-07	-2.72548e-07	9.48239e-09	-5.92513e-08	2.35359e-08	-3.82087e-07	-2.328e-07	-3.12141e-07	3.10974e-08	3.34277e-08	7.84639e-08	1.31061e-08	2.85254e-08	3.11221e-08	3.53011e-08	2.15571e-08	2.09193e-08	-4.37201e-08	8.35826e-09	-5.48469e-08	-8.54674e-08	3.92275e-08	1.87542e-08	2.80257e-08	-8.39829e-08	1.70971e-08	2.14568e-08	1.78657e-08	2.6696e-08	2.34517e-08	-4.54394e-08	9.26298e-09	-5.87168e-08	-3.04027e-07	-3.99709e-05	-3.02175e-08	2.49315e-08	3.19021e-08	1.98725e-08	-3.04832e-08	1.01651e-08	2.15154e-08	2.046e-08	3.60097e-08	2.42849e-08	2.10275e-08	1.43773e-08	2.25164e-08	1.69894e-08	2.68756e-10	2.80485e-08	-7.7333e-10	3.36804e-08	-7.70451e-08	3.52396e-08	-4.64226e-07	-4.00881e-07	-6.07669e-07	3.12107e-08	-5.47914e-09	-1.20553e-08	-1.0242e-07	-1.76608e-08	-7.94385e-09	-3.5534e-09	2.9775e-08	2.11908e-08	3.95776e-08	2.50019e-08	-4.17955e-07	-3.19731e-07	1.38534e-08	2.59609e-08	3.93484e-08	2.81869e-08	3.16857e-08	4.09068e-08	-8.75367e-09	3.4036e-08	2.03786e-08	1.74138e-09	3.72379e-08	-2.78273e-08	2.71106e-08	2.84438e-08	2.93907e-08	4.51328e-08	2.48106e-08	2.35384e-08	2.7049e-08	3.03601e-08	1.67306e-08	-4.02625e-07	-4.49958e-09	2.55477e-08	2.50325e-08	-8.28386e-08	-1.57828e-08	-3.64598e-07	3.413e-08	3.12195e-08	2.77798e-08	3.24703e-08	2.20788e-08	2.53812e-08	2.69771e-08	2.57775e-08	3.39775e-08	2.3984e-08	3.95776e-08	3.10974e-08	1.06409e-08	2.47182e-08	-2.1768e-08	6.00934e-10	8.09337e-09	2.12403e-08	2.95862e-08	1.13513e-08	2.98058e-08	3.0171e-08	3.29987e-08	-1.56548e-07	3.33849e-08	3.28048e-08	3.6985e-08	-8.33038e-09	-1.78306e-08	2.96041e-08	2.11769e-08	-9.6897e-08	-4.09867e-09	-1.96648e-09	1.43336e-09	-1.75443e-08	2.38674e-08	3.33711e-08	3.65253e-08	1.28655e-08	2.26555e-08	3.59962e-08	4.17131e-08	3.54645e-08	-2.14445e-07	-1.75507e-07	-1.17453e-06	4.18312e-08	-4.80429e-08	-3.36687e-08	3.25817e-08	-1.12974e-06	-2.3688e-07	-1.88049e-07	3.30161e-08	7.84639e-08	1.4411e-08	2.51918e-08	9.4733e-09	1.10266e-08	3.41506e-08	-9.93721e-09	3.22063e-08	-5.42207e-08	2.84862e-08	3.50356e-08	2.69725e-08	2.5017e-08	4.51328e-08	-1.73341e-09	-1.01768e-08	2.99515e-08	3.71285e-08	-5.49028e-08	3.49592e-08	1.52124e-08	1.57564e-08	-2.84622e-07	6.50816e-09	3.96585e-08	3.19355e-08	-1.51425e-07	-9.6541e-07	2.54205e-08	-7.77242e-08	3.22148e-08	3.66981e-08	3.05852e-08	2.34218e-08	3.95812e-08	3.50208e-08	3.52239e-08	3.35284e-08	3.2308e-08	2.65227e-08	3.08172e-08	2.43294e-08	2.47142e-08	2.53131e-08	7.66124e-09	2.65212e-08	8.14393e-09	1.73559e-08	1.59707e-08	1.1798e-08	1.46347e-08	2.46353e-08	3.63768e-08	3.18139e-08	3.50607e-08	1.329e-08	1.57149e-08	2.10226e-08	9.94987e-10	3.37788e-08	2.37675e-08	2.80197e-08	-1.29057e-06	-4.07803e-08	5.65069e-09	-5.65629e-08	4.55347e-08	3.41691e-08	3.5047e-08	3.44425e-08	2.59727e-08	2.03668e-08	-3.49357e-07	1.94191e-08	1.78952e-08	2.55525e-08	1.55258e-08	2.63053e-08	2.6095e-08	3.09529e-08	3.38568e-08	7.23367e-09	2.88288e-08	2.94881e-08	2.94819e-08	3.34986e-08	1.86724e-08	2.62905e-08	-1.01317e-08	1.88661e-08	2.83869e-08	2.86402e-08	2.9213e-08	1.28231e-07	-2.48505e-08	1.73032e-08	2.12435e-08	2.80663e-08	9.46966e-09	-2.63724e-08	3.4775e-08	2.45057e-08	2.94773e-08	1.44244e-08	2.27119e-08	2.96328e-08	3.29819e-08	2.16721e-08	3.11775e-09	2.9213e-08	4.67344e-09	-2.6211e-08	2.06537e-08	8.93647e-09	1.59066e-08	2.7225e-08	3.13173e-08	3.82008e-08	2.72758e-08	3.16314e-08	2.67347e-08	2.3836e-08	3.39649e-08	7.58882e-09	2.5135e-08	2.40143e-08	-1.06076e-08	-1.39842e-08	2.53426e-08	1.84945e-08	3.30708e-08	-1.15638e-08	-1.53718e-08	2.96471e-08	2.36665e-08	3.51828e-08	7.58882e-09	6.52217e-08	3.03279e-08	3.10974e-08	-8.02206e-07	-8.37665e-07	2.39171e-08	2.90513e-08	7.54289e-09	1.34453e-08	-2.23804e-09	7.84639e-08	3.38776e-08	-5.97993e-08	3.6545e-08	7.84639e-08	3.26711e-08	2.14588e-08	1.22454e-08	3.36155e-08	-1.23599e-08	2.60383e-08	3.26956e-08	1.42488e-08	4.00837e-09	-5.85841e-08	1.15216e-08	-5.92362e-09	1.96633e-08	2.5995e-08	-3.0598e-08	3.15437e-08	1.01634e-08	3.55649e-08	-1.08333e-08	-2.83018e-07	-4.48903e-05	-1.95215e-08	1.41299e-08	7.51555e-09	-6.253e-09	-2.88103e-07	3.65253e-08	1.19398e-08	3.22148e-08	1.45899e-08	2.99765e-08	3.1026e-08	3.55756e-08	3.39684e-08	-1.29436e-07	2.05826e-08	1.26771e-08	2.72563e-08	2.9213e-08	1.70154e-08	3.26826e-08	3.09896e-08	2.93219e-08	2.14845e-08	-3.39134e-09	3.95812e-08	2.23261e-08	1.25942e-08	3.68236e-08	4.4296e-08	3.10974e-08	-1.82354e-08	-5.29825e-07	-5.44099e-07	-4.80491e-07	8.57137e-09	3.43695e-08	3.2812e-08	3.14151e-08	1.27759e-08	2.94312e-08	2.05148e-08	2.59074e-08	3.249e-08	3.27375e-08	2.22046e-08	-2.92933e-07	3.07344e-08	2.4311e-08	1.49203e-08	3.15881e-08	2.29683e-08	-2.29191e-08	2.30243e-08	3.53664e-08	3.26051e-08	-1.07547e-07	3.67895e-08	3.09896e-08	2.60509e-08	2.65656e-08	7.58882e-09	3.25587e-08	2.8499e-08	-7.54136e-09	3.29654e-08	3.05422e-08	-4.00904e-09	3.42869e-08	7.84639e-08	3.16751e-08	3.06716e-08	7.84639e-08	3.00797e-08	-1.04515e-08	2.16824e-09	1.30541e-08	2.64538e-08	3.31089e-08	1.94418e-08	3.29819e-08	3.04111e-08	3.11932e-08	3.02067e-08	1.20488e-08	2.17442e-08	3.10696e-08	4.19053e-08	3.70733e-08	6.29207e-09	3.34728e-08	-3.03683e-08	2.23279e-08	-5.17814e-08	-3.1899e-08	1.13392e-08	2.41073e-08	3.11243e-08	3.78136e-08	2.83175e-08	1.43773e-08	1.08607e-08	-2.47343e-08	3.20128e-08	2.85577e-08	1.69475e-08	3.48225e-08	3.4642e-08	-2.19353e-08	3.91706e-08	2.83053e-08	1.87169e-08	3.30271e-08	2.39866e-08	-6.38887e-08	-1.23873e-09	4.81444e-09	-7.63794e-09	2.48556e-08	6.8308e-09	2.90548e-08	1.72336e-08	-4.33223e-08	-3.40707e-08	8.91009e-09	2.55363e-08	5.82804e-09	-5.03428e-08	-4.16692e-08	2.35218e-10	3.17675e-08	6.29863e-09	-1.22064e-08	2.87494e-08	3.14015e-08	3.23549e-08	-1.02184e-08	3.28755e-08	2.75166e-08	3.38531e-08	2.96842e-08	2.53142e-08	3.59843e-08	2.79266e-08	3.32136e-08	3.01432e-08	3.28644e-08	2.55946e-08	3.48047e-08	-5.32812e-08	3.1892e-08	9.60608e-09	3.62752e-09	2.8776e-08	-2.0594e-08	-3.6843e-07	-2.99369e-07	1.39637e-08	1.89636e-08	2.82717e-08	2.6902e-08	3.20668e-08	3.04052e-08	-2.37296e-07	-4.4842e-07	-3.04957e-07	3.13282e-08	2.87428e-08	3.04144e-08	-8.39187e-08	-3.71968e-08	-5.31363e-08	-1.08998e-07	3.09933e-08	3.3205e-08	1.57743e-08	7.89296e-08	2.93967e-08	4.35975e-08	2.5912e-08	2.55776e-08	3.1194e-08	3.20503e-08	-1.87846e-07	-6.99436e-09	-1.0114e-07	6.64181e-09	3.10392e-08	3.30422e-08	3.24944e-08	-8.39686e-09	2.70867e-08	2.51987e-08	3.31404e-08	-4.79792e-07	2.84169e-08	3.11618e-08	3.18289e-08	3.88076e-08	4.16293e-08	3.83375e-08	3.10974e-08	-3.47397e-08	1.41299e-08	1.41299e-08	3.07352e-08	7.17994e-09	-9.23195e-07	2.80077e-08	4.29609e-08	4.21642e-08	1.72556e-08	1.52736e-08	1.43336e-09	2.55947e-08	-2.47027e-09	1.73348e-08	1.74987e-09	1.4983e-08	-1.05524e-07	-6.92175e-08	6.40465e-09	-1.55643e-07	-9.11214e-08	3.00213e-08	3.20039e-08	3.29911e-08	2.8877e-08	3.05276e-08	-9.0844e-07	2.46219e-08	4.30009e-08	1.36149e-08	1.1627e-08	1.66465e-08	-1.19006e-07	2.32899e-08	-9.18808e-07	1.30399e-08	2.44981e-08	-9.11169e-08	2.15856e-08	3.64199e-08	3.60196e-08	-1.29112e-08	2.81862e-08	4.35975e-08	3.26695e-08	1.34701e-08	3.09349e-08	3.23635e-08	2.99015e-08	2.4459e-08	3.2321e-08	1.43336e-09	1.17857e-08	-6.13398e-08	2.69246e-08	2.66928e-08	9.43984e-09	-9.09745e-09	3.06625e-08	2.87601e-08	-8.55449e-08	6.98492e-10	3.47291e-08	3.22065e-08	-9.32715e-07	-1.03563e-07	-6.80304e-07	4.00052e-08	3.63171e-08	3.0185e-08	-1.05119e-06	3.2424e-08	-8.54281e-09	2.70256e-08	3.43102e-08	3.35524e-08	-2.31513e-07	-3.79462e-05	1.05472e-08	1.5295e-08	4.51328e-08	1.99401e-08	1.1627e-08	-1.21951e-07	3.82865e-08	3.46421e-08	-9.0844e-07	3.16436e-08	8.41826e-09	1.38316e-08	3.17286e-08	-1.1512e-08	2.25756e-08	2.69738e-08	-7.65944e-08	-1.39357e-07	3.36522e-08	-4.46182e-08	8.23138e-09	-6.15456e-08	3.3501e-08	1.62819e-08	2.39942e-08	2.96738e-08	1.98087e-08	2.23173e-08	2.66017e-08	1.19802e-08	2.92153e-08	-2.47208e-09	3.12926e-08	2.99407e-08	2.74325e-08	2.4594e-08	3.21326e-08	2.75538e-08	2.86236e-08	1.43336e-09	-3.32875e-08	-4.38085e-07	2.62989e-08	-4.67679e-08	7.4258e-09	-4.09866e-08	2.75797e-08	3.383e-08	9.4733e-09	1.29804e-08	-3.36005e-08	3.02268e-08	-1.38306e-07	1.64573e-08	2.9213e-08	1.60311e-08	1.73091e-08	3.21108e-08	1.9942e-08	2.97497e-08	3.41389e-08	2.45241e-08	3.09986e-08	3.42499e-08	1.62891e-08	2.45927e-08	2.3924e-08	2.15823e-08	4.6788e-08	3.04626e-08	7.92206e-08	3.63252e-08	2.85509e-08	2.72048e-08	5.28235e-09	5.82695e-08	1.05327e-08	-1.78756e-07	7.94535e-08	2.6507e-08	2.56623e-08	2.28522e-08	2.28522e-08	2.42485e-08	4.00614e-08	3.77577e-09	-7.75435e-09	-2.13138e-08	-2.59795e-08	3.06227e-08	3.06227e-08	2.62838e-08	3.75184e-09	3.75184e-09	8.68567e-09	7.89878e-08	-4.42597e-08	-4.42597e-08	6.53816e-09	6.53816e-09	2.74931e-08	2.74931e-08	-2.25259e-09	-2.25259e-09	3.34995e-08	3.51898e-08	1.77861e-08	4.43251e-08	2.27112e-08	4.24261e-08	6.53017e-09	1.46948e-08	1.0099e-08	2.14557e-08	2.21156e-08	2.33222e-08	2.62412e-09	-7.40491e-09	3.80114e-08	2.68028e-08	1.42609e-08	1.9063e-08	3.8548e-08	3.02051e-08	2.11421e-08	-3.35305e-08	3.84607e-08	3.41684e-08	1.71582e-08	1.71582e-08	3.18193e-08	-5.4366e-08	-1.95778e-08	-1.92734e-08	-1.78403e-08	2.43691e-08	-7.30473e-09	2.53009e-08	-1.34104e-08	-1.34104e-08	8.17079e-09	8.17079e-09	1.56832e-08	2.3706e-08	3.20247e-08	3.55679e-08	3.63282e-08	3.30674e-08	8.75025e-09	8.75025e-09	2.76962e-08	3.50659e-08	-6.03422e-08	-6.03422e-08	-2.30028e-06	-2.39775e-06	-3.68616e-08	3.27727e-08	3.10465e-08	1.9112e-08	1.33493e-08	-4.35321e-08	3.27989e-08	3.3842e-08	3.88736e-08	-1.73235e-08	2.00732e-08	3.22925e-08	3.15968e-08	2.70661e-08	4.43251e-08	1.34092e-08	1.63696e-08	-8.31952e-08	-1.3583e-06	3.63616e-08	2.70575e-08	2.70575e-08	2.28689e-08	2.71497e-08	2.93618e-08	2.6156e-08	-2.1197e-09	1.99482e-08	2.90803e-08	4.30797e-09	2.97333e-08	1.85315e-08	3.00861e-08	2.84201e-08	2.97255e-08	2.99667e-08	5.36626e-09	2.92433e-08	-5.66317e-07	1.90757e-08	2.34336e-08	1.96274e-08	2.06053e-08	3.58434e-08	3.31719e-08	-1.04281e-08	-1.04281e-08	2.17328e-08	2.22378e-08	2.85891e-09	-1.91167e-09	-7.32313e-08	-3.72025e-08	-8.56828e-08	-2.07923e-07	-1.50612e-09	-1.50612e-09	-3.20237e-08	-3.00762e-08	2.90024e-08	-1.11071e-07	-9.53093e-08	4.45143e-08	-3.25974e-08	3.52568e-08	3.25254e-08	-3.983e-08	1.42782e-09	2.75101e-08	2.9016e-08	-9.4471e-08	-2.72338e-08	4.1262e-08	2.43773e-08	1.90361e-08	-2.42529e-07	-1.20985e-07	2.257e-08	2.98898e-08	3.37063e-08	3.09675e-08	2.50166e-08	2.91952e-08	2.03277e-08	3.06699e-08	3.60524e-08	2.24378e-08	-8.53818e-08	-1.45811e-07	-7.62202e-08	-8.28004e-09	-4.65616e-09	1.49e-08	-3.64715e-07	6.43367e-09	-2.58478e-08	-2.58478e-08	-5.25627e-08	-5.25627e-08	1.92391e-08	3.05822e-08	3.34333e-08	1.79354e-08	2.65998e-08	2.98496e-08	2.79106e-08	4.00614e-08	3.94975e-08	-9.47942e-08	-7.2703e-08	7.53244e-09	2.69461e-08	1.27007e-08	1.90887e-08	1.08204e-08	3.17887e-08	3.09332e-08	-6.0379e-09	4.29427e-08	3.73655e-08	3.32253e-08	2.47647e-08	-1.17616e-07	2.7275e-08	2.69175e-08	2.94384e-08	2.92851e-08	3.71874e-08	1.52645e-08	1.6269e-08	2.26229e-08	-1.06978e-07	3.87281e-08	2.7529e-08	2.13771e-08	2.82251e-08	2.25828e-08	2.25828e-08	2.69886e-08	2.69886e-08	3.70832e-08	2.5253e-08	2.5253e-08	-3.90351e-08	-2.21307e-08	-5.69072e-08	2.72332e-08	3.21883e-08	2.98046e-08	3.00728e-08	2.76964e-08	3.38105e-08	2.70708e-08	3.08901e-08	3.08887e-08	3.19688e-08	3.29055e-08	6.71605e-09	1.93336e-09	4.85308e-09	1.58472e-08	1.53917e-08	2.74614e-08	2.69805e-08	-4.67436e-08	-6.32036e-09	2.50694e-08	1.51013e-08	2.06414e-08	2.06414e-08	4.28854e-08	-1.67902e-07	-1.35021e-07	-1.83143e-07	-1.3583e-06	2.3414e-08	2.3414e-08	1.66537e-08	3.29226e-09	3.29226e-09	1.87068e-08	1.87068e-08	2.38006e-08	2.38006e-08	-4.08383e-07	-4.08383e-07	-4.28266e-07	-4.28266e-07	3.24271e-08	3.24271e-08	3.92083e-09	3.92083e-09	-4.47617e-07	-4.47617e-07	1.02426e-08	1.93218e-08	2.00744e-08	3.10032e-08	-9.64055e-09	-2.44881e-08	1.07305e-08	-1.71931e-08	-7.75441e-09	-7.6272e-08	3.6405e-08	2.66714e-08	2.77661e-08	1.11474e-08	1.11474e-08	-6.95599e-07	1.35733e-08	1.85283e-08	2.7294e-08	2.83825e-08	7.94535e-08	3.62648e-08	-2.48474e-08	-7.31234e-09	1.9848e-08	2.57498e-08	3.05591e-08	
AATTC14N_U_NGGCACGTGCCN_m1_c4_short	2.42246e-08	2.11696e-08	0	2.79892e-08	3.00675e-08	2.80722e-08	3.80242e-08	2.70552e-08	1.85368e-08	3.11738e-08	4.07672e-08	2.81761e-08	2.42621e-08	2.72466e-08	-9.73014e-08	-2.00205e-07	5.5843e-10	4.72559e-09	1.42409e-08	2.40122e-08	2.4648e-08	3.98941e-08	2.93203e-08	2.73048e-08	1.50962e-07	2.81761e-08	2.21025e-08	4.07672e-08	2.22535e-08	3.82133e-08	-5.04846e-09	-6.41747e-08	4.07672e-08	5.93864e-08	1.44637e-08	5.64905e-08	1.11418e-08	2.21462e-08	1.99026e-08	2.06201e-08	2.45036e-08	3.88318e-08	3.14036e-08	2.93815e-08	2.94794e-08	2.09011e-08	3.1745e-08	3.15918e-08	2.16623e-08	2.50959e-08	2.26701e-08	4.07672e-08	2.41162e-08	3.30292e-08	2.42497e-08	2.37766e-08	2.24893e-08	2.57921e-08	2.48444e-08	-2.4948e-06	2.30452e-08	1.12653e-08	2.37715e-08	6.05651e-08	-4.99484e-06	2.74511e-08	2.85966e-08	-2.74924e-08	2.27701e-08	-6.02489e-09	1.54014e-08	2.47371e-09	4.07672e-08	4.07672e-08	1.05633e-08	2.29884e-08	2.874e-08	9.55936e-10	-1.43886e-08	3.25661e-08	3.73693e-08	2.12395e-08	2.39143e-08	2.36604e-08	2.91366e-08	2.96191e-08	3.02334e-08	1.55405e-08	7.92007e-09	3.09164e-08	3.20833e-08	2.24052e-08	3.62197e-08	-6.36617e-08	-5.33555e-09	1.63675e-08	4.41651e-08	2.41162e-08	2.36414e-08	2.63899e-08	1.46883e-08	2.8293e-08	8.37008e-09	1.52749e-08	7.90315e-08	4.07672e-08	2.8511e-08	3.32779e-08	2.40527e-09	6.93036e-09	5.91816e-09	2.55588e-08	2.84465e-08	2.22448e-08	2.56639e-08	2.61662e-08	3.48609e-08	3.62197e-08	4.07672e-08	2.70375e-08	2.26045e-08	1.10904e-08	1.10904e-08	1.93709e-08	1.45936e-08	2.51589e-08	1.86083e-08	2.66355e-08	2.48001e-08	1.1682e-08	-4.19827e-09	2.80265e-08	-9.57097e-08	4.07672e-08	4.07672e-08	3.84207e-08	4.28099e-08	2.20188e-08	2.11534e-08	2.21234e-08	2.45296e-08	1.89931e-08	2.75478e-08	2.50723e-08	1.96026e-08	2.07838e-08	2.83153e-08	3.24198e-08	3.24417e-08	3.62097e-08	2.84877e-08	-3.73251e-07	1.98697e-08	2.67433e-08	2.41471e-08	2.47779e-08	2.79342e-08	2.66832e-08	2.79942e-08	7.20902e-08	2.9946e-08	4.07672e-08	6.6197e-10	9.4264e-09	-4.60879e-07	3.01243e-08	3.01461e-08	1.99962e-08	3.82133e-08	3.82315e-08	3.2499e-08	2.97122e-08	2.88743e-08	2.77604e-08	1.69968e-08	-4.7098e-07	-4.7098e-07	2.35614e-08	2.35614e-08	-3.44813e-07	3.23853e-08	2.90679e-08	2.08315e-08	1.90366e-08	2.78525e-08	3.1157e-08	1.73711e-08	5.7742e-08	2.26482e-08	3.13776e-08	2.18988e-08	2.32434e-08	3.95885e-08	1.51718e-07	-4.24102e-08	2.81298e-08	5.6345e-08	2.95448e-08	-2.92702e-05	3.00406e-08	6.04123e-08	1.97251e-08	2.92384e-08	2.85213e-08	2.59537e-08	2.52696e-08	5.64323e-08	-2.77458e-09	3.87008e-08	4.07672e-08	1.36079e-08	4.07672e-08	-1.75259e-06	1.41363e-08	2.13186e-09	1.17533e-08	2.35991e-08	2.11771e-08	1.92831e-08	2.14986e-08	-5.84314e-08	-7.2394e-08	4.05635e-08	1.51718e-07	-1.8849e-07	-4.00044e-07	-4.00044e-07	-3.72297e-08	-3.72297e-08	-1.44436e-08	-1.44436e-08	2.34177e-08	4.07672e-08	2.27901e-08	2.44745e-08	3.41679e-08	3.00919e-08	1.5742e-08	2.47265e-08	2.68119e-08	3.72238e-08	4.07672e-08	3.01607e-08	-2.53288e-07	-2.53288e-07	-2.28901e-07	-3.68756e-08	1.85348e-08	1.61594e-08	1.61594e-08	8.31692e-09	8.31692e-09	2.29021e-09	2.29021e-09	2.0127e-08	2.0127e-08	-1.97847e-05	-1.00828e-05	-2.11079e-05	-1.95523e-05	-1.88259e-05	-1.86095e-05	-2.36777e-05	-2.42158e-07	-3.41797e-08	-3.41797e-08	4.07672e-08	2.17224e-08	-1.88638e-08	-1.05217e-05	2.8982e-08	3.01643e-08	3.10465e-08	3.10465e-08	2.23167e-08	1.15579e-08	1.38564e-08	2.92159e-08	2.71161e-08	3.12721e-08	3.0474e-08	2.43035e-08	2.10313e-08	2.94146e-08	-8.20728e-07	-2.00205e-07	2.87755e-08	3.13994e-08	3.08401e-08	2.79155e-08	3.15522e-08	2.54634e-08	4.07672e-08	4.07672e-08	2.78292e-08	2.82678e-08	3.28273e-08	4.07672e-08	2.09184e-08	2.93585e-08	4.07672e-08	4.07672e-08	3.2398e-08	4.07672e-08	-2.59528e-07	-5.51881e-06	-5.51881e-06	-7.7929e-09	2.48603e-08	-1.02563e-05	-1.02563e-05	-1.33325e-05	-2.15852e-07	-2.15852e-07	2.22535e-08	3.82133e-08	-2.49015e-06	3.07956e-08	2.99278e-08	3.10465e-08	3.88318e-08	2.51166e-08	3.82643e-08	3.28328e-08	-4.12541e-10	-4.12541e-10	-3.30697e-08	-3.30697e-08	-1.18689e-09	-1.18689e-09	1.78539e-08	2.65245e-08	3.11684e-08	3.20761e-08	4.07672e-08	2.83035e-08	5.67961e-08	7.62811e-08	7.62811e-08	2.50115e-08	-6.41558e-09	3.23762e-08	4.07672e-08	3.59141e-08	2.04745e-08	2.68936e-08	2.89037e-08	4.07672e-08	2.21025e-08	4.07672e-08	1.30276e-08	4.07672e-08	2.35673e-08	3.1745e-08	2.78484e-08	-1.27498e-07	2.87182e-08	3.11684e-08	2.41162e-08	4.07672e-08	3.32293e-08	2.66755e-08	1.95713e-08	3.33348e-08	1.58192e-08	1.56601e-08	3.11938e-08	2.92202e-08	2.13504e-08	-1.82596e-06	2.7651e-08	2.429e-08	2.36619e-08	2.76862e-08	2.63059e-08	3.97413e-08	2.65143e-08	-1.97589e-07	-7.84199e-06	2.5866e-08	3.24e-08	1.88576e-08	3.05481e-08	1.24851e-08	2.64429e-08	1.12665e-08	2.74194e-08	2.82671e-08	2.92202e-08	3.60451e-08	-6.76271e-09	-4.31433e-08	3.07209e-08	1.90536e-08	2.48378e-08	2.14776e-08	2.25514e-08	2.23913e-08	2.2955e-08	1.24656e-08	5.71454e-08	3.96176e-08	-5.32575e-05	-1.04387e-07	-4.03374e-06	2.37731e-08	2.91935e-08	1.08479e-08	1.85032e-08	4.33319e-09	8.49849e-09	1.97096e-08	3.62343e-08	3.30037e-08	1.86963e-08	2.88269e-08	1.96887e-08	2.46673e-08	-5.67527e-08	2.046e-08	1.38444e-08	1.7558e-08	2.6087e-08	4.95834e-09	-2.9287e-08	2.36176e-08	2.97991e-08	-2.16875e-05	2.87193e-08	-1.96997e-09	3.15433e-08	1.93936e-08	3.03044e-08	3.14391e-08	-8.93466e-09	8.67253e-10	1.63709e-08	-1.54882e-08	-4.67547e-07	4.98386e-09	2.43977e-08	1.16142e-08	-2.08734e-08	1.64542e-08	1.78243e-08	1.67121e-08	3.20699e-09	2.44971e-08	2.90465e-08	2.47915e-08	2.90534e-08	6.97721e-09	2.25749e-08	2.01778e-08	2.1244e-08	3.05915e-08	-5.01145e-06	-1.99885e-07	2.28533e-08	2.71465e-08	2.56523e-08	2.3762e-08	2.89086e-08	2.47867e-08	1.83872e-08	-4.85646e-09	2.98151e-08	1.89466e-08	2.5012e-08	-1.26592e-08	6.4018e-09	-2.6158e-08	-2.57629e-08	3.14074e-08	3.03613e-08	-2.39598e-08	2.82857e-08	3.04608e-08	1.69522e-08	2.87378e-08	-1.87487e-08	-9.68014e-08	-7.92782e-08	3.14321e-08	-1.86634e-08	-1.18956e-07	-9.24443e-07	-1.04482e-07	3.25088e-08	1.01002e-08	1.5636e-08	3.93993e-08	-1.11572e-07	3.59432e-08	-4.91127e-10	1.29226e-08	1.43126e-08	2.97638e-08	2.79195e-08	1.51362e-08	1.48024e-08	-5.05061e-08	2.68314e-08	3.43673e-08	3.25004e-08	3.79514e-08	1.20635e-08	-7.33569e-08	-2.31501e-07	2.93614e-08	9.40781e-09	1.828e-08	2.84478e-08	1.67312e-08	1.52181e-08	3.21506e-08	3.02655e-08	3.35582e-08	3.65597e-08	2.34587e-08	3.19805e-08	-5.77823e-08	2.80197e-08	-1.24398e-07	1.61999e-08	1.20635e-08	3.59432e-08	-2.93261e-07	3.17421e-08	-1.34042e-08	-5.2875e-08	3.59432e-08	-2.57759e-07	2.27688e-08	3.09919e-08	3.26461e-08	2.50797e-08	2.79915e-08	-4.66647e-07	-9.13076e-06	-1.62302e-08	3.09919e-08	3.3207e-08	2.99042e-08	9.1292e-09	3.15826e-08	3.22852e-08	3.24962e-08	2.25188e-08	3.24858e-08	3.84264e-08	4.10347e-08	3.1127e-08	3.23867e-08	3.58923e-08	2.19941e-08	2.56238e-08	3.79765e-08	3.05699e-08	1.60985e-08	-2.3292e-08	3.95885e-08	3.19477e-08	3.38737e-08	1.64874e-08	-2.1224e-06	-1.10071e-07	-5.52973e-08	3.34976e-08	1.96765e-08	3.02223e-08	3.0809e-08	3.12024e-08	1.65383e-08	1.33364e-08	-3.9765e-11	1.93895e-08	1.38973e-08	3.15211e-08	7.63794e-09	2.51821e-08	2.46936e-08	3.05477e-08	3.08064e-08	-1.49334e-07	-1.07976e-07	7.52243e-09	-7.23815e-07	-2.07294e-06	2.35706e-08	3.17781e-08	2.88504e-08	1.75505e-08	2.77405e-08	7.12407e-09	2.35736e-08	7.26776e-09	-4.40286e-09	1.90694e-08	3.97413e-08	2.79672e-08	2.28402e-08	-2.49303e-06	-1.46617e-10	-5.01622e-06	2.6411e-08	1.98579e-08	1.76717e-08	2.92139e-08	3.41961e-08	2.74048e-08	2.34979e-08	2.5635e-08	2.85151e-08	2.59331e-08	-1.3741e-08	3.66854e-08	1.04554e-08	2.69343e-08	3.2626e-09	2.6075e-08	3.31349e-08	1.29271e-08	1.36561e-08	1.47515e-08	2.48162e-08	6.49516e-09	-2.49909e-05	2.46e-08	1.56655e-08	3.09765e-08	3.22463e-08	2.12816e-08	1.71562e-08	1.74946e-08	-1.26352e-09	2.8101e-08	3.43059e-08	2.89391e-08	-7.28978e-08	7.4162e-09	-1.49509e-08	3.0223e-08	1.29116e-08	3.61747e-08	1.49644e-08	1.07248e-08	-6.92054e-09	2.2806e-08	2.30334e-08	5.98084e-08	3.51015e-08	2.68895e-08	2.12967e-08	2.71806e-08	3.29288e-08	2.83923e-08	2.84199e-08	3.33239e-09	1.94895e-08	1.69555e-08	6.63416e-09	1.74869e-08	2.28756e-08	3.76458e-08	6.43988e-09	2.74312e-08	3.24094e-08	3.37823e-08	-3.63971e-07	1.63636e-08	3.63871e-08	3.0962e-08	3.52423e-08	2.94676e-08	3.26231e-08	2.37145e-08	2.58374e-08	2.63335e-08	3.43634e-08	3.39113e-08	3.27271e-08	3.93993e-08	3.33239e-09	3.03507e-08	3.14145e-08	3.33239e-09	9.13178e-09	2.92899e-08	6.92285e-09	2.84199e-08	-2.50149e-07	-3.27311e-08	2.42344e-09	1.62219e-08	2.86146e-08	-2.16854e-05	-9.77743e-06	5.94882e-08	-8.82981e-07	3.35671e-08	2.99573e-08	2.4282e-08	2.8163e-08	-4.87763e-07	-4.17016e-08	-6.15667e-06	1.32382e-08	2.86209e-08	1.61999e-08	-2.07432e-06	-1.55464e-07	1.82717e-08	2.65024e-08	1.34352e-08	-2.27071e-08	-6.66937e-08	1.97624e-08	-1.54881e-05	2.58311e-08	2.03127e-08	-1.09659e-08	5.98084e-08	2.69958e-08	1.46613e-08	1.51331e-08	1.50115e-08	2.89933e-08	3.24817e-08	-1.00335e-08	2.44895e-08	2.64572e-08	2.98398e-08	2.84329e-08	2.21498e-08	1.54902e-08	2.23713e-08	2.60226e-08	1.66532e-08	1.89115e-08	2.63367e-08	1.48499e-08	2.2362e-08	3.5184e-08	3.20985e-08	2.71175e-08	1.27247e-08	-4.77939e-08	1.7154e-08	1.32186e-08	1.88679e-08	1.40144e-08	3.42667e-08	2.5384e-08	2.61379e-08	2.96648e-08	3.174e-08	7.32828e-09	2.01198e-08	-1.01953e-07	9.96943e-09	1.30854e-08	-4.2982e-07	-3.88221e-07	2.92202e-08	2.34832e-08	3.05718e-08	2.50109e-08	1.04399e-08	2.07338e-08	1.90076e-08	2.91014e-08	-9.50904e-09	5.09656e-09	1.37666e-08	-7.78346e-09	2.672e-08	2.09634e-08	3.04913e-08	2.97373e-08	3.30969e-08	3.08896e-08	3.17959e-09	2.96714e-08	4.49654e-09	3.25381e-08	5.64827e-10	-5.58389e-05	3.05746e-08	8.24913e-09	-4.10117e-08	1.24674e-08	2.34259e-08	2.98678e-08	2.158e-08	1.32886e-08	3.47172e-08	-4.62543e-05	3.33794e-08	1.20635e-08	2.52005e-08	2.77451e-08	2.23081e-08	3.09218e-08	3.2454e-08	3.13823e-08	-1.1363e-08	2.15975e-08	1.06826e-08	2.97394e-08	5.27825e-09	3.5508e-08	3.22271e-08	1.1627e-08	3.29301e-08	1.13268e-08	3.21894e-08	2.84199e-08	2.05e-08	2.09316e-08	2.63084e-08	3.46105e-08	2.67189e-08	1.70185e-08	-1.33299e-08	-1.39359e-08	3.35499e-08	8.65612e-09	3.33876e-08	6.75209e-09	3.23715e-08	3.42763e-08	5.13392e-08	1.95453e-08	1.47852e-08	9.94078e-09	2.96514e-08	1.72084e-08	1.74476e-08	2.92216e-08	-3.42425e-10	2.39215e-08	1.53311e-08	2.61393e-08	2.31701e-08	2.79506e-08	2.23271e-08	2.97991e-08	-9.33142e-10	1.24828e-08	3.49428e-09	3.29226e-08	-2.70061e-08	2.43986e-08	5.64879e-09	1.78231e-08	1.07248e-08	-5.6078e-09	-2.26066e-09	-7.75799e-10	1.91967e-08	2.57943e-08	3.49462e-08	3.33239e-09	1.47728e-08	2.57226e-08	2.71365e-08	1.8358e-08	1.31727e-08	2.43219e-08	-3.57554e-05	3.22125e-08	3.5314e-08	-7.85782e-08	2.08859e-08	2.11853e-08	2.14945e-10	2.58487e-08	3.22431e-08	2.84199e-08	3.33682e-08	3.1938e-08	3.44883e-08	3.01242e-08	1.9884e-08	-4.88358e-07	1.19671e-08	2.88602e-08	5.61995e-08	2.66169e-08	3.07001e-08	1.65342e-08	1.61303e-08	1.80971e-08	5.9481e-08	3.07209e-08	3.58642e-09	-3.91167e-07	2.17478e-08	2.44273e-08	1.97042e-08	3.16516e-08	3.24842e-08	1.16224e-08	1.96887e-08	9.97261e-09	5.98084e-08	2.88089e-08	5.98493e-09	8.69875e-09	9.82539e-09	1.45665e-08	2.84599e-08	2.1408e-08	2.71584e-08	1.00974e-08	3.09708e-08	1.45117e-08	-1.04792e-08	2.32567e-08	3.38985e-08	2.91035e-08	1.1014e-08	-3.95087e-08	-1.92548e-07	-1.59964e-07	2.82407e-08	2.57266e-08	2.712e-08	2.32472e-08	-3.59523e-09	1.5784e-08	1.97724e-08	2.66777e-08	2.81558e-08	2.68705e-08	3.58923e-08	2.55148e-08	5.98084e-08	-1.37912e-08	2.73612e-08	7.81677e-09	-4.4687e-09	4.72728e-10	1.89511e-08	-8.95799e-08	-9.26931e-08	-5.86164e-08	9.95796e-10	-3.25774e-07	8.2573e-09	1.62266e-08	1.32937e-08	1.77215e-08	3.25381e-08	1.87656e-08	1.71796e-08	2.53328e-08	-9.28275e-08	-9.91106e-08	-5.69487e-08	2.18437e-08	2.82042e-08	1.02737e-08	-1.56719e-07	2.79442e-08	1.73482e-08	2.72281e-08	1.76557e-08	3.12519e-08	2.8896e-08	2.9229e-08	-3.40914e-05	1.68329e-08	2.84563e-08	2.90152e-08	-1.95587e-09	2.64019e-08	3.3202e-08	1.68701e-08	3.30037e-08	3.82715e-08	2.72547e-08	-1.53025e-09	1.73888e-08	2.13766e-08	-2.02573e-05	-2.92486e-06	1.40864e-08	1.19007e-08	-1.41992e-08	-1.75968e-08	1.56024e-09	3.10156e-08	3.57257e-08	5.21613e-08	3.2912e-08	1.45501e-08	2.61113e-08	1.21217e-08	3.08509e-08	3.37823e-08	3.2715e-08	2.79888e-08	2.82695e-08	1.11017e-08	3.02762e-08	2.40943e-08	3.20583e-08	-1.87798e-07	-6.55837e-08	2.92142e-08	-1.37456e-08	3.17171e-08	3.62343e-08	-1.22236e-09	3.35981e-08	-9.55954e-06	-1.47632e-05	1.88884e-08	1.52884e-08	2.39846e-08	1.04372e-08	2.67564e-08	2.24231e-08	6.47476e-09	3.48627e-08	3.18116e-08	3.20027e-08	1.35283e-08	1.53357e-09	1.89009e-08	3.62305e-08	2.77906e-08	3.51021e-08	3.32299e-08	1.79046e-08	5.21613e-08	3.58923e-08	2.82369e-08	-4.33887e-05	-6.22251e-09	-2.03842e-06	1.99352e-08	2.99642e-08	3.68671e-08	1.34348e-08	3.06431e-08	2.65397e-08	2.83883e-08	-2.352e-08	3.07322e-08	3.368e-08	2.72419e-08	2.95739e-08	2.22518e-09	2.57844e-08	1.98691e-08	2.37204e-08	2.28345e-08	2.29921e-08	1.20635e-08	3.59794e-08	-1.71667e-08	1.12848e-08	5.94882e-08	-2.41065e-06	-7.62291e-06	2.58656e-08	3.97413e-08	2.6428e-08	1.58277e-08	2.45369e-08	1.76447e-08	1.35455e-08	2.1239e-08	3.01733e-08	-5.96406e-06	1.70725e-08	2.09514e-08	2.06678e-08	2.29508e-08	5.98084e-08	-4.41069e-08	3.18636e-08	3.17959e-09	3.11138e-08	2.76018e-08	1.90975e-08	2.99749e-08	1.56679e-08	-1.07722e-07	-3.50246e-08	-1.29945e-07	-7.36862e-06	3.62343e-08	4.48665e-10	1.40326e-08	2.81398e-08	2.78184e-08	-1.2571e-08	-9.87256e-08	-4.06582e-08	9.00161e-09	2.1283e-08	8.65177e-09	1.66216e-08	3.03522e-08	2.26343e-08	1.80441e-08	8.89793e-09	1.45133e-08	2.83935e-08	3.51516e-08	3.53147e-08	3.35045e-08	3.97049e-08	2.99188e-08	1.41662e-08	3.19142e-08	2.54572e-08	-2.54659e-09	2.33177e-08	1.86092e-08	2.90176e-08	2.21592e-08	3.11926e-08	2.32556e-08	2.2127e-08	1.5566e-08	1.21809e-08	2.81798e-08	9.66475e-09	1.93565e-08	9.6492e-09	2.66691e-08	3.39836e-08	3.36501e-08	2.0118e-08	2.41271e-08	-1.00743e-06	2.78452e-08	3.15325e-08	2.38215e-08	1.70485e-08	-9.38777e-08	-5.77172e-08	-7.87486e-08	4.13218e-08	2.76142e-08	2.87211e-08	2.71789e-08	-1.06379e-07	1.56856e-08	7.45447e-09	2.33922e-08	1.51995e-08	2.22385e-08	-3.90401e-09	2.38751e-08	3.47714e-08	3.57899e-08	3.38993e-08	3.32016e-08	2.12002e-08	2.55632e-08	7.52098e-09	-9.976e-09	1.20854e-08	1.64056e-08	2.34927e-08	2.47001e-08	3.18598e-08	3.23977e-08	3.60451e-08	-5.52973e-08	1.6621e-10	1.97144e-08	8.14953e-09	2.0206e-08	1.5636e-08	2.6639e-08	2.9819e-08	-2.86946e-10	3.21302e-08	3.25673e-08	2.34832e-08	-7.17274e-08	3.57395e-08	2.21125e-08	-1.05547e-09	3.60451e-08	2.44473e-08	2.12142e-08	-3.62127e-08	1.65173e-08	2.63267e-08	8.1277e-09	1.7832e-08	9.25139e-09	2.99321e-08	1.85753e-08	1.02295e-08	1.51267e-08	3.4968e-08	3.33239e-09	1.83904e-08	6.34589e-09	1.37386e-08	2.31425e-08	-1.77351e-10	3.18055e-08	1.83785e-08	1.98443e-08	-2.43817e-08	5.08216e-09	-1.40011e-07	3.48933e-08	3.33239e-09	4.32628e-08	2.63454e-08	3.58923e-08	-5.80995e-08	-3.11275e-08	2.25403e-08	3.17845e-08	1.57452e-08	1.67379e-08	-1.80882e-06	5.98084e-08	2.82239e-08	1.17963e-08	2.77194e-08	5.98084e-08	-4.73246e-07	3.3078e-08	2.84199e-08	3.2652e-08	2.21556e-08	3.34571e-08	2.9754e-08	3.2803e-08	2.6072e-08	3.7101e-08	3.30725e-08	2.30291e-08	1.76951e-08	2.23386e-08	7.19413e-09	-1.59724e-08	1.72804e-10	3.28509e-08	2.14966e-08	2.17279e-08	1.95159e-08	3.39129e-08	2.82671e-08	2.42364e-08	2.95911e-08	1.1787e-08	5.94882e-08	-6.05441e-07	2.83935e-08	1.13637e-08	8.50196e-09	1.23673e-08	-8.09788e-08	-2.11681e-10	4.74382e-09	-5.55106e-05	2.78461e-08	3.14704e-08	3.60451e-08	2.42376e-08	9.49819e-09	2.25672e-08	2.15634e-08	3.18494e-08	2.14575e-08	3.97049e-08	-2.94282e-08	-1.97554e-07	2.76632e-08	3.68527e-08	3.58923e-08	1.5266e-08	6.00726e-09	7.82924e-09	9.34413e-09	3.34044e-08	2.03222e-08	1.80407e-08	1.40391e-08	3.78122e-09	4.77667e-09	2.25462e-08	-2.90493e-09	2.87721e-08	2.36217e-08	1.17608e-08	2.9323e-09	4.33132e-08	2.0736e-08	1.93945e-08	-1.54871e-05	-9.02432e-08	-5.37443e-08	1.95841e-08	3.18398e-08	2.66936e-08	-3.15378e-09	3.59208e-08	2.76739e-08	3.1742e-08	2.17157e-08	3.33239e-09	3.55881e-08	3.1637e-08	3.46416e-08	3.49091e-08	3.33799e-08	3.24459e-08	2.02689e-08	5.98084e-08	2.12534e-08	2.47055e-08	5.98084e-08	-1.0506e-08	2.23158e-08	2.17478e-08	-7.53936e-07	1.90798e-08	2.22043e-08	1.21711e-08	3.57395e-08	2.90232e-08	3.73029e-09	3.24911e-08	1.09553e-08	1.5727e-08	2.60461e-08	4.01897e-08	3.38458e-08	-3.07256e-09	2.83926e-08	-3.28804e-08	-3.26054e-10	2.04614e-08	-6.7536e-09	3.14191e-08	1.48696e-08	2.94331e-08	3.23935e-08	2.41675e-08	2.84563e-08	1.57579e-08	3.02133e-08	1.61681e-08	1.18807e-08	2.26187e-08	1.65535e-08	2.72048e-08	-1.63716e-07	4.97287e-09	2.47182e-08	1.21663e-08	2.39152e-08	1.88797e-08	1.36424e-09	-2.37605e-09	3.6692e-08	-4.24472e-08	3.21737e-08	-8.5427e-07	3.18058e-08	1.52404e-08	-1.15866e-07	-9.40703e-08	-1.14971e-07	6.83031e-09	2.92202e-08	-8.25898e-08	-1.05353e-07	-8.53322e-08	2.77096e-08	-1.16787e-07	-2.93153e-07	2.667e-08	2.85301e-08	2.5456e-08	3.25949e-08	3.21343e-08	2.89152e-08	3.40759e-08	3.17998e-08	3.17639e-08	3.4858e-08	1.57963e-08	2.088e-08	2.61725e-08	2.31003e-08	2.09139e-08	2.33862e-08	2.0329e-08	2.34195e-08	1.54778e-08	4.64661e-09	-8.81119e-06	-8.87442e-09	1.94689e-08	1.76312e-08	1.94809e-08	2.47808e-08	3.38185e-08	3.27984e-08	2.99373e-08	3.5895e-08	1.74111e-08	2.03347e-08	2.75169e-08	3.36098e-08	2.95205e-08	3.20762e-08	7.1191e-09	4.25207e-11	1.07248e-08	-8.18966e-09	3.19489e-08	3.09323e-08	1.27802e-08	7.35599e-08	2.40752e-08	3.95885e-08	2.80795e-09	3.13771e-08	1.79098e-08	-1.94626e-08	1.87322e-08	3.02737e-08	2.3582e-08	2.7522e-08	2.62033e-08	3.04028e-08	2.71553e-08	6.31241e-09	2.99882e-08	-4.12632e-05	1.4205e-08	-9.64039e-09	-4.19063e-08	2.4747e-08	1.25756e-08	3.6415e-08	3.84682e-08	3.62696e-08	3.58923e-08	3.19948e-08	2.82671e-08	2.82671e-08	3.40518e-08	3.44881e-08	2.3454e-08	-2.50203e-08	3.06245e-08	3.68163e-08	2.24823e-08	7.64521e-09	1.20635e-08	3.14783e-08	3.31378e-08	2.23469e-08	1.63327e-08	1.86319e-08	-2.41491e-08	-1.87936e-08	-7.77055e-06	-2.68606e-08	1.23346e-08	2.15709e-08	2.86196e-08	1.5595e-08	-3.32916e-08	2.75914e-08	2.01544e-08	-3.53719e-05	3.61979e-08	3.37685e-08	1.41226e-08	1.8586e-08	2.59223e-08	2.62244e-08	-2.59752e-09	1.67638e-08	1.28348e-08	6.2563e-09	2.34433e-08	2.94189e-08	1.38749e-08	2.94124e-08	2.91586e-08	3.95885e-08	2.66605e-08	-3.26654e-08	2.00012e-08	2.14422e-08	2.59938e-08	2.6499e-08	3.13889e-08	1.20635e-08	3.15565e-08	2.61378e-09	-4.41128e-09	-2.47348e-09	-1.49594e-08	-9.38772e-07	2.83849e-08	-2.47838e-08	-3.42756e-07	-2.6288e-08	3.24987e-08	3.15882e-08	1.90448e-08	2.33309e-08	1.77697e-08	3.57159e-08	3.28317e-08	2.52396e-08	1.71349e-08	-7.37141e-06	1.83553e-08	2.44813e-08	2.69405e-08	3.18755e-08	1.72371e-08	2.41065e-08	1.84355e-08	2.44609e-08	3.62343e-08	-1.15307e-08	1.41226e-08	5.43186e-09	3.44336e-08	2.64986e-08	2.01544e-08	3.30369e-08	2.52961e-08	4.56157e-09	3.11211e-08	-4.33287e-10	2.95396e-08	2.31494e-08	5.21889e-09	1.05556e-08	2.79342e-08	-8.41091e-08	-1.01789e-07	-5.51628e-08	2.97573e-08	2.04656e-08	9.88004e-09	1.44589e-08	2.84354e-08	2.33192e-08	3.20384e-08	2.38397e-08	2.83561e-08	3.16859e-08	3.15526e-08	2.5941e-08	1.72745e-08	3.3333e-08	-1.42314e-06	3.03308e-08	3.32111e-08	1.20635e-08	2.21044e-08	1.2885e-08	7.14499e-09	-8.77096e-08	-9.54994e-08	-8.18915e-08	-4.19622e-05	3.35409e-08	3.17959e-09	1.00138e-08	-1.50237e-08	-3.62904e-05	-3.10615e-08	1.41763e-08	3.60451e-08	2.2838e-08	1.96917e-08	3.2258e-08	3.47663e-08	-5.4054e-08	-2.61697e-07	-9.15359e-08	-2.9492e-08	-1.592e-07	2.12985e-08	2.43017e-08	2.62778e-08	1.55505e-08	3.49683e-08	2.97532e-08	7.17409e-08	3.1032e-08	2.29593e-08	2.76232e-08	2.94058e-08	5.93864e-08	-6.68911e-09	-8.20728e-07	-2.00205e-07	2.7173e-08	2.3545e-08	1.32832e-08	1.32832e-08	2.97805e-08	4.07672e-08	1.84232e-08	3.49919e-08	9.85806e-09	9.36518e-09	2.5675e-08	2.5675e-08	2.75901e-08	-1.01514e-08	-1.01514e-08	1.89198e-08	7.48842e-08	1.57452e-08	1.57452e-08	-9.67777e-08	-9.67777e-08	-7.48605e-09	-7.48605e-09	4.60795e-09	4.60795e-09	3.07318e-08	3.23126e-08	1.9154e-08	4.03161e-08	2.63901e-08	3.27709e-08	-1.33186e-08	3.72247e-09	4.02288e-08	3.02188e-08	2.42765e-08	1.72711e-08	2.42808e-08	2.55854e-08	3.78113e-08	3.23544e-08	3.11338e-08	7.50297e-08	3.64307e-08	2.23889e-08	-1.09061e-07	2.46014e-08	3.18723e-08	2.77873e-08	9.97943e-10	9.97943e-10	2.71615e-08	1.69029e-08	3.64726e-08	1.64459e-08	2.30205e-08	1.64705e-08	-6.93073e-07	-7.00131e-07	2.43937e-08	2.43937e-08	-6.25187e-09	-6.25187e-09	3.03571e-08	7.83278e-09	2.65778e-08	2.94334e-08	2.86742e-08	2.56606e-08	-6.97638e-07	-6.97638e-07	-2.50781e-05	2.99331e-08	2.86644e-08	2.86644e-08	1.49349e-08	1.49349e-08	-3.07661e-09	-3.73238e-08	2.40725e-08	2.78161e-08	-1.79461e-07	1.72295e-08	3.25034e-08	3.45792e-08	3.00151e-08	-2.60748e-09	2.04255e-08	2.64354e-08	2.9845e-08	1.75123e-08	4.03161e-08	2.48093e-08	1.32468e-08	9.05527e-09	3.12721e-08	2.91329e-08	-1.47202e-05	-1.47202e-05	3.41825e-08	3.07469e-08	2.88701e-08	2.5182e-08	1.69736e-08	1.53556e-08	3.58737e-08	1.77447e-08	-2.36329e-05	-2.01064e-05	3.10356e-08	2.39583e-08	2.35716e-08	2.01242e-08	2.62622e-08	2.52076e-08	2.28283e-08	2.93676e-08	2.08088e-08	1.86437e-08	2.99175e-08	2.84047e-08	2.68425e-08	1.13131e-08	1.13131e-08	2.6218e-08	2.11161e-08	1.02632e-08	1.20698e-08	3.12224e-08	-1.29445e-08	9.87202e-09	6.68834e-09	-4.53598e-07	-4.53598e-07	-4.44827e-08	2.70818e-08	2.47651e-08	7.7101e-09	1.7187e-08	3.75367e-08	3.32887e-08	2.81702e-08	2.3107e-08	2.5293e-08	5.72873e-09	2.39154e-08	2.27373e-08	3.46554e-08	2.41264e-08	3.99305e-08	2.59107e-08	2.44002e-08	-1.40026e-08	1.69914e-08	1.80771e-08	1.16872e-08	2.62744e-08	2.21417e-08	2.38851e-08	1.7481e-08	2.13886e-08	2.12079e-08	-2.02272e-09	1.87749e-08	1.29794e-08	2.00851e-08	1.82032e-08	3.42334e-08	2.59233e-08	2.61239e-08	6.23011e-09	-5.51919e-07	7.20684e-09	7.20684e-09	-9.7225e-10	-9.7225e-10	1.98671e-08	3.07694e-08	3.11882e-08	-4.83655e-09	1.431e-08	1.15779e-08	1.16484e-08	4.08545e-08	3.9905e-08	1.50264e-08	9.33319e-09	2.69665e-08	2.13311e-08	2.09065e-08	3.09378e-08	1.84237e-08	2.86527e-08	2.87339e-08	2.02681e-08	3.38841e-08	2.78241e-08	3.11145e-08	2.41154e-08	1.89505e-08	1.21553e-09	8.87956e-09	-1.40392e-08	1.08198e-08	3.83006e-08	2.64481e-08	2.1224e-08	1.13299e-08	1.12304e-08	3.56067e-08	2.89301e-08	7.99149e-09	2.51905e-08	2.62039e-08	2.62039e-08	2.78484e-08	2.78484e-08	3.02497e-08	2.82325e-08	2.82325e-08	1.38767e-08	8.61319e-09	1.05369e-08	2.04637e-08	5.69734e-09	-4.19561e-09	1.11523e-08	-3.50242e-09	2.84163e-08	2.30808e-08	2.99806e-08	2.928e-08	2.80374e-08	2.66373e-08	1.51692e-08	1.01126e-08	-1.17132e-08	1.26612e-08	8.65513e-09	3.15905e-08	2.9806e-08	1.07383e-08	7.84985e-09	2.43201e-08	2.97332e-08	8.15825e-09	8.15825e-09	4.05391e-08	6.88186e-09	1.66605e-08	-5.15037e-09	3.12721e-08	-1.56023e-05	-1.56023e-05	-1.07078e-06	-2.35981e-07	-2.35981e-07	-3.32599e-08	-3.32599e-08	-1.19795e-05	-1.19795e-05	-4.34714e-07	-4.34714e-07	-4.40842e-06	-4.40842e-06	-1.87556e-08	-1.87556e-08	-9.90022e-06	-9.90022e-06	1.63473e-08	1.63473e-08	-1.71374e-09	-3.49067e-08	3.0559e-08	2.7886e-08	1.35731e-08	2.05346e-08	2.59868e-08	-5.04951e-09	2.94397e-08	1.3611e-08	3.11525e-08	2.28856e-08	-5.50485e-07	-1.72281e-09	-1.72281e-09	2.08006e-08	1.73204e-08	7.64776e-09	2.5237e-08	2.84595e-08	7.59319e-08	2.54098e-08	4.38013e-09	2.70593e-08	3.03329e-08	1.66659e-08	2.63838e-08	
AGATA14N_U_NNCACCTGNN_m1_c4_short	2.06082e-08	-1.51956e-08	2.79892e-08	0	1.91199e-08	1.19419e-08	2.2701e-08	-1.3584e-08	2.15514e-08	1.75205e-08	1.9907e-08	1.97324e-08	-5.02987e-08	-8.52742e-09	-6.17001e-09	2.37814e-24	4.0076e-08	1.94745e-08	-5.61122e-08	-1.2446e-07	-1.16336e-08	1.15251e-08	1.90121e-08	2.1013e-08	1.28523e-07	1.97324e-08	-8.44011e-09	1.9907e-08	-1.5198e-07	-4.1537e-07	2.47849e-08	1.77089e-08	1.9907e-08	3.1956e-08	-3.35167e-08	7.72998e-08	2.01544e-09	-5.82077e-11	1.11359e-08	-2.38651e-09	-1.43773e-08	1.24564e-08	2.84214e-08	2.49239e-08	2.85077e-08	2.46509e-08	2.45636e-08	-4.23461e-09	2.90456e-08	1.5213e-08	-5.99539e-09	1.9907e-08	-3.69037e-08	-6.02449e-09	1.79314e-08	3.18198e-08	1.63943e-08	1.55418e-08	1.6325e-08	2.43854e-08	-7.93165e-06	-2.98853e-08	-6.84231e-08	-4.17233e-07	2.53203e-08	2.61753e-08	1.97248e-08	2.15555e-09	1.81182e-08	2.55886e-08	1.58107e-08	1.19908e-08	1.9907e-08	1.9907e-08	-2.92421e-08	-1.25554e-07	-1.69268e-07	3.61365e-09	1.91976e-08	2.7531e-08	-8.28877e-08	3.13885e-08	-5.60624e-09	-4.37888e-08	1.64728e-08	1.15288e-08	1.57161e-08	-8.07415e-06	-9.55277e-06	-3.96778e-09	3.66708e-09	2.35195e-08	1.73459e-08	-3.25372e-09	-6.33027e-08	-5.19776e-08	2.27301e-08	-3.71365e-08	-5.23869e-09	1.78698e-08	3.35858e-08	1.51413e-08	-1.23652e-05	-1.42602e-05	4.6799e-08	1.9907e-08	2.47714e-08	2.13492e-08	7.32734e-09	-3.75326e-11	1.43993e-08	-1.34235e-08	5.28311e-09	-1.79352e-08	-1.56642e-07	1.80116e-08	-6.72298e-09	1.73459e-08	1.9907e-08	2.69501e-08	-1.4483e-09	-6.93716e-07	-6.93716e-07	-1.47702e-09	1.17434e-08	6.3992e-09	-3.86499e-08	-5.38421e-09	-5.64614e-09	-1.1496e-08	4.38879e-09	2.77141e-08	-1.25861e-07	1.9907e-08	1.9907e-08	3.09665e-08	2.42144e-08	-4.4974e-08	-7.20206e-11	9.85055e-09	-8.23189e-08	-6.0314e-08	-5.51627e-08	1.57848e-08	1.40589e-08	-6.23404e-08	1.72275e-08	1.81026e-08	1.69384e-08	9.55429e-09	5.9135e-09	1.09305e-08	-5.97324e-09	2.10937e-08	1.80326e-08	1.28784e-08	-8.73115e-10	-2.81659e-08	1.53648e-08	3.72529e-08	2.35741e-08	1.9907e-08	1.80086e-08	1.44144e-08	-5.94411e-06	1.77533e-08	1.67056e-08	-1.77155e-07	-4.1537e-07	1.81608e-08	1.26274e-08	1.87247e-08	-3.53603e-08	7.08383e-09	-1.3813e-08	2.82307e-08	2.82307e-08	-7.66454e-09	-7.66454e-09	1.46074e-08	-2.56987e-08	-2.37887e-08	-3.27418e-11	-3.56886e-09	2.37414e-08	1.53486e-08	2.89092e-08	4.19095e-08	-4.83124e-09	1.77533e-08	-4.24916e-09	1.6931e-08	-4.30737e-09	6.89179e-08	-9.3758e-08	2.2188e-08	4.19095e-08	1.15483e-08	2.93621e-08	-1.00699e-08	3.475e-08	2.65427e-08	2.89292e-08	2.69793e-08	2.89183e-08	1.60285e-08	5.58794e-08	3.45809e-08	2.72412e-08	1.9907e-08	-2.98314e-08	1.9907e-08	-9.09449e-09	2.06019e-08	1.24855e-08	2.11369e-08	2.32612e-08	1.8852e-08	3.0268e-09	-7.85803e-09	-2.78233e-08	-3.8126e-08	-2.57278e-08	6.89179e-08	-3.01535e-08	-3.79165e-06	-3.79165e-06	2.22208e-08	2.22208e-08	-4.51003e-06	-4.51003e-06	-3.66126e-08	1.9907e-08	2.62589e-08	1.72004e-08	4.17931e-08	1.12743e-08	1.02373e-08	9.81163e-09	1.72877e-08	1.01281e-08	1.9907e-08	1.27475e-08	2.01726e-08	2.01726e-08	2.29375e-08	1.86446e-08	-6.06868e-08	2.28974e-08	2.28974e-08	-6.19477e-07	-6.19477e-07	-2.65125e-06	-2.65125e-06	-1.27229e-05	-1.27229e-05	2.48183e-08	2.16314e-08	2.55845e-08	2.44936e-08	3.23053e-08	2.452e-08	2.74522e-08	3.20142e-08	3.58305e-08	3.58305e-08	1.9907e-08	-1.03028e-08	-1.20563e-08	6.15574e-10	-1.41445e-08	1.92667e-08	3.24799e-08	3.24799e-08	1.10661e-08	1.97906e-08	2.47455e-08	2.72994e-08	2.1053e-08	3.20142e-08	3.39804e-08	2.65427e-08	2.6248e-08	2.8657e-08	-2.14204e-08	2.37814e-24	2.14895e-08	1.73459e-08	2.25009e-08	2.59784e-08	1.91503e-08	2.33873e-08	1.9907e-08	1.9907e-08	3.20069e-08	3.13485e-08	-3.30328e-08	1.9907e-08	-6.57747e-09	-7.15954e-09	1.9907e-08	1.9907e-08	1.92667e-08	1.9907e-08	3.41061e-08	4.43542e-08	4.43542e-08	3.44088e-08	9.70363e-09	3.26836e-08	3.26836e-08	4.29573e-08	1.83936e-08	1.83936e-08	-1.5198e-07	-4.1537e-07	3.6438e-08	9.55549e-09	3.20433e-08	3.24799e-08	1.24564e-08	2.56114e-08	2.68919e-08	-2.86382e-08	3.16074e-08	3.16074e-08	-2.1301e-06	-2.1301e-06	3.04535e-08	3.04535e-08	2.43239e-08	2.01981e-08	2.56405e-08	1.74041e-08	1.9907e-08	-3.09665e-08	2.77651e-08	3.72529e-08	3.72529e-08	3.55907e-08	3.13084e-08	2.04309e-08	1.9907e-08	1.40863e-08	-9.45874e-09	2.21755e-08	-1.08266e-08	1.9907e-08	-8.44011e-09	1.9907e-08	-7.68341e-09	1.9907e-08	2.4731e-08	2.45636e-08	-1.08165e-05	9.37507e-09	-6.69388e-09	2.57569e-08	-3.71365e-08	1.9907e-08	2.45636e-08	2.27592e-08	1.98356e-08	4.22588e-08	-1.43793e-08	5.37359e-09	1.15149e-08	3.83006e-08	6.6284e-09	3.16283e-08	2.36431e-08	2.03727e-08	2.21227e-08	2.74558e-08	-5.70198e-08	3.60887e-09	-5.46464e-08	1.59401e-08	2.48615e-08	1.19289e-08	2.04094e-08	7.88067e-10	5.16593e-10	1.70093e-08	-2.23486e-08	-4.06815e-06	3.13586e-08	2.61934e-08	3.83006e-08	1.31549e-08	-4.0786e-08	4.74397e-10	1.90921e-08	2.69963e-08	1.90266e-09	1.81498e-08	-5.48607e-09	2.07074e-08	-1.68337e-08	-9.9301e-09	3.91738e-08	2.49711e-08	3.02889e-08	1.26671e-08	1.97774e-08	-2.04998e-08	1.26371e-08	1.50293e-08	1.67893e-08	2.79091e-08	3.06302e-08	9.443e-09	2.4098e-08	2.89874e-08	3.62706e-09	-1.00066e-07	2.36323e-08	1.13179e-08	1.64721e-08	-3.84171e-09	1.89213e-08	2.30609e-08	3.1032e-08	3.40897e-08	4.15662e-09	2.22742e-08	6.47196e-09	2.59242e-08	1.02191e-08	2.11476e-08	2.91585e-08	2.53167e-08	2.95105e-08	2.66048e-08	1.70866e-08	8.38565e-09	-5.69215e-06	-7.85076e-09	2.36432e-08	1.86578e-08	1.68948e-08	-6.06939e-07	1.09358e-08	-4.68743e-07	-1.44819e-07	2.34626e-08	1.63354e-08	7.08167e-09	-9.08971e-06	-8.04357e-09	-1.45635e-05	2.76471e-08	-9.13108e-08	6.80302e-09	9.56788e-09	2.72146e-08	2.44981e-08	5.95733e-10	5.91535e-09	2.6432e-08	2.79626e-08	3.42302e-08	2.57839e-08	3.0628e-08	1.266e-08	1.98637e-09	1.83354e-08	-9.40781e-09	2.52621e-08	3.04885e-08	2.28012e-08	2.71061e-08	1.89241e-08	2.95147e-08	1.53324e-08	2.14136e-08	2.56041e-08	1.57309e-08	7.20346e-09	1.63782e-08	-1.09267e-09	-2.77691e-07	-2.50434e-07	-4.42495e-07	-1.09165e-07	-1.92599e-07	4.44925e-09	1.49714e-08	1.59775e-08	2.48851e-08	5.64032e-08	-2.10712e-08	-3.03249e-07	-3.30585e-06	3.00133e-08	2.36432e-08	2.94678e-08	1.94129e-08	2.51416e-08	1.67511e-08	3.10041e-08	-9.85894e-08	2.468e-08	3.50513e-08	1.48323e-08	5.00586e-09	4.45871e-08	-2.24345e-07	-1.92577e-07	-5.54541e-07	7.08711e-09	-1.60937e-08	1.57681e-08	-7.15593e-06	-8.02387e-06	2.48547e-08	2.14895e-08	3.68141e-08	3.14816e-08	2.97401e-08	1.89906e-08	-1.49734e-07	-2.18457e-07	-2.31355e-07	9.1095e-09	4.45871e-08	-3.30585e-06	-3.68039e-07	2.20144e-08	1.08048e-08	1.63641e-08	-3.30585e-06	-3.83334e-07	1.80751e-08	2.51457e-08	2.35191e-08	-1.28016e-08	9.24047e-10	1.50133e-08	2.41484e-08	2.5487e-08	2.51457e-08	2.40536e-08	2.85436e-08	-1.02292e-07	2.23457e-08	2.13622e-08	3.37313e-08	-3.8707e-08	-7.29574e-09	3.12321e-08	2.93046e-08	1.33732e-08	1.88447e-08	5.23869e-09	2.11855e-08	-1.66669e-08	3.64466e-08	1.33114e-08	2.9424e-08	-8.96498e-08	-4.30737e-09	2.20296e-08	2.12247e-08	2.60741e-08	-9.92279e-08	-4.01559e-08	-7.10599e-07	2.50079e-08	2.13331e-08	3.68255e-08	1.82699e-08	2.1354e-08	2.27119e-08	3.38646e-08	2.57719e-08	7.65181e-09	1.10958e-09	3.0136e-08	2.5495e-08	-5.93999e-06	1.3813e-10	2.21989e-08	-4.43892e-07	-3.34611e-07	-8.12872e-08	2.35013e-08	-1.78311e-06	2.35119e-10	-1.00746e-05	3.34469e-08	2.50645e-08	-4.46749e-07	-9.97316e-08	2.7947e-08	-1.39021e-05	-1.62363e-09	3.08428e-08	-1.17507e-09	3.60887e-09	-6.57351e-08	-5.64554e-08	2.54586e-08	2.77372e-08	2.24318e-08	1.20366e-08	1.68019e-08	3.46384e-09	-2.98678e-09	2.29285e-08	2.27715e-08	1.39925e-08	1.86847e-08	2.40287e-08	-1.7636e-08	2.66389e-08	-4.01633e-08	1.65844e-08	1.51799e-08	2.48881e-08	1.63405e-08	3.17105e-08	2.29772e-08	5.95901e-09	7.69433e-09	2.8032e-08	3.53211e-08	2.69613e-08	4.20259e-08	2.28547e-08	-1.35112e-08	1.62836e-08	-6.63724e-08	2.44246e-08	1.63636e-08	1.28994e-08	2.32595e-08	3.54532e-08	1.80346e-08	1.68802e-09	1.18015e-08	7.95853e-09	2.9825e-08	2.54659e-10	3.06052e-08	1.90666e-08	2.12458e-08	1.60255e-08	-7.61162e-08	1.47213e-08	-4.84288e-07	2.35974e-08	2.37568e-08	3.15486e-08	9.51909e-09	2.09344e-08	2.17448e-08	3.41097e-08	3.41097e-08	2.02113e-08	2.24671e-08	2.19982e-08	2.26059e-08	-1.44646e-08	-1.08266e-08	2.93394e-08	2.99258e-08	1.96011e-08	2.24682e-08	-9.69571e-08	1.37952e-08	3.20142e-08	1.53632e-08	2.71347e-08	4.31901e-08	9.66849e-09	2.86418e-08	2.29302e-08	2.01762e-08	2.09148e-08	3.51515e-08	2.78439e-08	-2.10712e-08	3.41097e-08	2.26992e-08	1.92704e-08	3.41097e-08	2.3465e-08	1.90048e-08	-2.08002e-07	3.41097e-08	2.93909e-08	3.23933e-08	3.01363e-08	-3.51098e-07	-3.01204e-06	2.94967e-08	1.64073e-08	-1.96509e-07	-5.75033e-07	3.27154e-08	3.38577e-08	3.15529e-08	2.2168e-08	1.33223e-08	1.25201e-08	2.7102e-08	2.58014e-09	9.30595e-09	9.1095e-09	-8.14907e-10	1.27834e-08	3.82352e-09	1.27008e-08	3.28664e-08	4.17422e-08	3.86243e-08	6.49015e-09	2.49529e-08	-6.91026e-08	-9.26157e-08	1.42027e-08	-4.84288e-07	-2.08461e-08	2.14742e-08	-1.71295e-06	-4.46633e-07	2.29629e-08	9.16882e-09	-9.65014e-07	2.9795e-08	-2.11367e-08	1.08823e-08	4.07172e-09	-7.25377e-06	-2.63473e-07	2.07704e-08	1.24471e-08	6.65386e-09	1.04337e-08	1.62981e-09	1.92907e-08	1.89354e-08	2.20526e-08	1.79685e-08	3.12284e-08	2.96059e-08	-3.35139e-06	1.95869e-08	3.10938e-08	2.65682e-08	2.49929e-08	2.03788e-08	-1.97906e-09	1.21872e-09	-1.17021e-08	3.45131e-09	2.69281e-08	1.50721e-08	1.43121e-08	3.03771e-08	2.86092e-08	-2.75307e-08	1.69966e-08	3.83006e-08	2.20607e-08	9.77889e-09	1.40426e-09	2.78679e-08	2.72557e-08	-8.14879e-10	4.63005e-09	1.7348e-08	2.6289e-08	1.77206e-08	3.10756e-08	3.72759e-08	-1.38189e-07	2.34795e-08	1.77533e-08	-1.62998e-07	2.95804e-08	2.61934e-08	2.80561e-08	3.41097e-08	3.3644e-08	1.77907e-08	3.10142e-08	1.29226e-08	7.34709e-09	2.04127e-08	2.04309e-08	2.66555e-08	3.25507e-08	2.74595e-08	1.8983e-08	2.17831e-08	2.73618e-08	2.15264e-08	4.45871e-08	3.30383e-08	1.46892e-08	4.45871e-08	2.27063e-08	2.02526e-08	3.04302e-08	2.3043e-08	1.26711e-08	9.27321e-09	2.9399e-08	2.36832e-08	2.23246e-08	2.0209e-08	4.06289e-08	1.80444e-08	2.13622e-08	2.09878e-08	3.41097e-08	2.84635e-08	1.23327e-08	1.15251e-08	2.16969e-08	2.37817e-08	8.96398e-09	4.93969e-09	7.6393e-09	1.6475e-08	2.40252e-08	2.99918e-08	3.80096e-08	1.86919e-08	2.70251e-08	5.86733e-08	2.68603e-08	1.12268e-08	1.08557e-08	2.70903e-08	1.10849e-08	1.2893e-08	-9.79635e-08	2.99988e-08	2.7555e-08	-8.9335e-06	2.85319e-09	2.23806e-08	7.02523e-09	1.94312e-08	6.47196e-09	2.28465e-08	1.48939e-08	7.30506e-09	1.817e-08	2.11949e-08	9.44056e-09	-1.71558e-08	-1.02021e-07	2.12458e-08	1.51567e-08	2.86855e-08	1.75896e-08	2.14568e-08	2.054e-08	3.14346e-08	3.41097e-08	-4.8526e-07	-5.20492e-09	-4.5665e-09	2.04473e-08	-7.41049e-07	4.88423e-09	2.93585e-08	2.34024e-08	2.75432e-08	2.08009e-08	3.43715e-09	1.16065e-08	1.18432e-09	-4.40195e-09	2.02956e-08	3.41097e-08	2.43856e-08	2.21903e-08	2.34347e-08	2.17973e-08	3.11006e-08	-9.82757e-08	1.76733e-08	3.02733e-08	3.42843e-08	1.03464e-08	3.6504e-08	1.1976e-08	2.87328e-08	2.89292e-08	-1.18162e-08	1.90921e-08	2.98365e-08	-6.23333e-07	-2.15019e-07	2.68301e-08	-2.27391e-09	1.58163e-08	2.90305e-08	3.34112e-08	2.36323e-08	2.88783e-08	-4.84288e-07	-5.89674e-08	1.7757e-08	2.99879e-08	8.89782e-11	1.8852e-08	3.49537e-08	6.10284e-09	2.5715e-08	2.1597e-08	3.14637e-08	2.14909e-08	2.35887e-08	1.89793e-08	2.88839e-08	2.13777e-09	2.99733e-08	-3.10433e-07	-2.06496e-07	2.19053e-08	1.28499e-08	2.65754e-08	2.48851e-08	1.208e-08	2.41416e-08	2.20701e-08	2.60247e-08	5.42143e-09	2.12972e-08	1.77568e-08	5.23869e-09	-6.42313e-08	-4.84288e-07	-4.94691e-09	-7.59744e-06	2.5462e-08	2.76329e-08	2.55528e-08	2.35159e-08	3.03476e-08	3.18068e-08	3.16062e-08	1.89548e-08	1.59779e-08	2.13549e-08	3.43043e-08	-8.18479e-09	-2.11949e-08	3.3644e-08	2.10784e-08	3.37119e-08	-2.07276e-08	3.0564e-08	3.0399e-08	3.28406e-08	2.15981e-08	1.17281e-08	1.97397e-08	-1.56508e-07	-3.11462e-07	2.06273e-08	2.56584e-08	2.43334e-08	1.90761e-08	1.4174e-08	-9.98227e-08	2.90675e-08	3.13157e-08	4.29573e-08	1.60144e-08	1.71785e-08	3.19487e-08	1.77024e-08	2.93903e-08	2.89874e-08	1.851e-08	-6.68356e-08	1.5082e-08	2.07372e-08	9.05307e-09	2.29556e-08	-8.61171e-08	-1.98525e-08	1.92832e-08	2.54148e-08	2.66809e-08	2.52257e-08	-1.18744e-07	-9.11759e-08	2.49711e-08	1.97724e-08	1.1908e-08	2.44201e-08	2.33413e-08	1.95437e-08	2.24682e-08	2.08129e-08	-3.81988e-10	2.88425e-08	-6.02801e-06	2.7474e-08	2.11658e-08	2.88283e-08	-2.57069e-08	-2.65364e-07	2.0802e-08	1.25256e-08	2.47108e-08	2.4098e-08	9.30595e-09	3.57197e-08	2.13515e-08	3.18651e-08	2.8369e-08	2.09113e-08	2.81439e-08	3.06525e-08	1.93904e-08	2.78742e-08	-2.33619e-08	-1.07561e-08	2.67457e-08	2.65669e-08	3.24326e-08	2.18224e-08	2.26282e-08	3.56599e-08	2.48591e-08	2.82081e-08	3.44641e-08	1.92924e-08	2.49711e-08	5.23869e-09	-1.48073e-07	3.04208e-08	3.31222e-08	-9.73439e-08	-3.40406e-08	3.39642e-08	3.53962e-08	-3.62594e-07	3.60695e-08	3.22388e-08	2.36171e-08	1.29876e-08	2.40252e-08	2.48011e-08	1.40454e-09	1.4252e-08	1.69601e-08	-7.63095e-09	-1.57729e-08	-3.54994e-08	4.98994e-09	2.81292e-08	4.45871e-08	2.22501e-08	3.11047e-08	-1.18598e-07	-1.96509e-07	-2.45443e-07	3.14103e-08	-4.1073e-08	3.60887e-09	-4.69219e-08	2.76234e-08	2.86972e-08	2.28392e-08	4.95516e-09	9.7607e-09	2.05607e-08	2.61352e-08	2.08711e-08	2.81307e-08	3.45025e-08	-2.35475e-08	-4.84288e-07	-1.73095e-08	1.63942e-08	2.61934e-08	1.92849e-08	-9.92108e-06	2.94092e-08	2.13861e-08	2.40652e-08	1.15248e-08	2.11294e-08	1.60011e-08	2.84417e-08	2.4098e-08	-2.45759e-08	2.46728e-08	9.83709e-09	-3.86741e-09	2.44872e-08	-4.24916e-08	2.77282e-08	2.66336e-08	1.81933e-08	1.64674e-08	2.14642e-08	3.5252e-09	2.3887e-08	1.20438e-08	3.15652e-08	-3.62636e-07	5.115e-09	3.16834e-08	2.79243e-08	2.75365e-08	-5.23869e-09	-2.92814e-08	1.43115e-08	1.63782e-08	-5.94093e-06	3.36149e-08	3.52476e-08	2.86127e-08	-6.75877e-09	-3.1169e-08	1.9958e-08	-1.1707e-08	2.61929e-08	3.2509e-08	3.15049e-08	5.64032e-08	2.92275e-08	2.59766e-08	7.41251e-09	-5.64614e-08	2.10048e-08	2.68959e-08	-8.18545e-10	7.47241e-09	-5.77114e-07	-5.09744e-08	1.82037e-08	3.41097e-08	2.66882e-08	2.93019e-08	3.1112e-08	3.23147e-08	1.77807e-08	9.75785e-09	1.43239e-08	9.54196e-09	1.02227e-08	3.16504e-08	2.43222e-08	6.68661e-09	5.24451e-08	3.42661e-08	2.34322e-08	6.1118e-09	1.67792e-08	3.63999e-08	3.55074e-08	3.22204e-08	2.02523e-08	-5.74073e-09	2.31864e-08	2.20754e-08	2.11367e-08	3.39225e-08	1.7807e-08	1.10522e-08	1.96708e-08	1.99134e-08	1.31549e-08	-7.10599e-07	3.005e-08	2.12705e-08	3.2087e-08	-3.94357e-09	5.64032e-08	2.77678e-08	-4.88087e-08	2.4138e-08	1.84846e-08	2.62347e-08	2.20607e-08	9.01582e-09	-2.67755e-09	1.20599e-08	2.93439e-08	1.31549e-08	2.94604e-08	3.2e-09	8.46625e-09	8.43647e-09	7.91624e-09	3.24035e-08	2.26512e-08	2.91153e-08	2.9575e-08	5.38057e-09	2.99769e-09	-1.78967e-06	3.10641e-08	3.41097e-08	2.3032e-08	3.03825e-08	2.87332e-08	2.42076e-08	3.0901e-08	2.01003e-08	8.31179e-09	-6.83212e-09	6.94635e-09	1.89193e-08	-3.03493e-08	2.93917e-08	3.41097e-08	4.86616e-08	-1.32688e-08	5.23869e-09	9.37598e-09	1.17188e-08	2.48688e-08	2.01962e-08	1.632e-08	1.70658e-08	-9.89344e-08	-4.84288e-07	-4.56423e-08	8.24207e-09	2.04087e-08	-4.84288e-07	-2.70681e-09	3.00894e-08	3.41097e-08	1.27493e-08	4.64724e-08	3.30299e-08	3.25884e-08	2.80653e-08	2.72084e-08	2.47618e-08	2.05e-08	3.04784e-08	5.61704e-08	7.74889e-10	2.96273e-08	1.75149e-08	2.0078e-08	2.10712e-08	-4.06578e-09	1.87878e-08	2.57741e-08	3.04057e-08	2.61934e-08	2.99215e-08	2.92771e-08	1.39361e-08	-1.96509e-07	-9.85171e-08	5.115e-09	1.34496e-08	9.07312e-09	1.07611e-08	2.11577e-08	2.75491e-08	-3.44545e-08	2.4663e-08	1.52143e-08	2.02238e-08	1.31549e-08	1.51267e-08	1.61672e-08	-2.07903e-08	-2.04185e-08	1.7252e-08	-1.31798e-05	-5.23869e-09	2.52541e-10	3.09976e-08	1.00699e-08	2.73576e-08	5.23869e-09	-1.5825e-05	5.86412e-10	1.40495e-08	1.61867e-08	1.42939e-08	2.11175e-08	4.5693e-09	3.43425e-09	3.0599e-08	2.08383e-08	-9.8672e-06	3.06682e-08	1.26661e-08	-1.49043e-08	-1.39797e-08	2.65038e-08	1.58328e-08	5.11864e-09	2.61716e-08	2.56914e-08	-1.20463e-07	-3.62121e-06	3.25745e-08	2.25301e-08	2.00818e-08	1.04435e-08	3.50687e-08	3.19981e-08	2.50186e-08	2.21967e-08	3.41097e-08	3.55327e-08	3.48816e-08	3.07104e-08	2.89942e-08	3.48609e-08	3.31176e-08	1.67908e-08	-4.84288e-07	-1.34175e-08	1.94705e-08	-4.84288e-07	8.5638e-09	2.95256e-08	-2.15019e-07	-3.37807e-07	1.74441e-08	-1.27925e-08	-1.33954e-08	-2.67755e-09	3.58265e-08	7.66522e-09	1.94758e-08	3.06645e-08	2.08966e-08	-1.39758e-08	2.32056e-08	2.71393e-09	-1.66738e-07	-9.86802e-08	-2.50597e-07	3.00276e-08	1.33477e-08	3.37011e-08	1.94523e-08	-5.0639e-07	1.53523e-09	-1.96846e-07	1.25838e-08	4.29573e-08	2.10348e-08	2.83498e-08	2.32758e-08	1.34823e-08	2.09038e-08	2.83331e-08	-1.70079e-07	-1.64888e-07	3.02488e-08	2.2701e-09	2.22426e-08	3.61205e-08	-2.95094e-08	2.02526e-08	2.45418e-08	2.39219e-08	-5.7146e-06	2.00926e-08	-3.37385e-07	2.04665e-08	2.87182e-08	2.97425e-08	3.15446e-08	2.99624e-08	3.10756e-08	3.83006e-08	2.97514e-08	3.22019e-08	3.30037e-08	-1.11078e-07	-6.3646e-08	-3.20187e-08	3.60166e-08	2.88956e-08	2.85028e-08	-7.1409e-08	3.32503e-08	2.40346e-08	3.82141e-08	3.07375e-08	1.93431e-08	2.61181e-08	-1.82628e-08	-1.43159e-08	-2.21917e-10	-3.28181e-08	-1.84162e-08	-1.50331e-08	1.33259e-08	1.01443e-08	1.29803e-08	-1.27839e-08	2.5866e-08	3.35554e-08	6.30834e-10	1.7346e-08	7.57791e-09	1.60471e-08	2.09493e-08	3.74497e-08	3.28961e-08	3.14329e-08	2.86408e-09	1.64573e-08	2.26339e-08	3.75097e-08	3.21056e-08	2.67627e-08	2.27844e-08	2.33948e-08	2.12458e-08	1.44928e-08	2.22891e-08	2.24632e-08	2.49129e-08	1.42027e-08	-1.92303e-08	-4.30737e-09	-2.38906e-08	1.94377e-08	2.38151e-08	2.5589e-08	2.06171e-08	6.20059e-09	4.86557e-09	-3.07091e-09	-1.39762e-08	1.91122e-08	1.8753e-08	2.86629e-08	2.15533e-08	2.99297e-08	8.9367e-09	3.44742e-08	3.83691e-08	3.95812e-09	3.86841e-08	2.73034e-08	3.47902e-08	1.4452e-08	5.23869e-09	3.08109e-08	2.61934e-08	2.61934e-08	1.86483e-08	2.60768e-08	9.09495e-10	1.37602e-08	1.56288e-08	1.851e-08	2.91948e-08	1.59125e-08	4.45871e-08	1.69275e-08	2.77136e-08	-2.01298e-08	3.20142e-08	2.96859e-08	1.67548e-08	8.75889e-09	2.40909e-08	1.17689e-08	-4.77606e-08	2.62353e-08	2.49527e-08	2.57471e-08	3.21562e-08	2.28508e-08	-1.96742e-08	1.95209e-08	1.52504e-08	1.03215e-08	4.43542e-08	-8.09814e-09	1.84641e-08	9.13133e-09	8.03266e-09	1.02373e-08	1.71131e-08	1.49739e-08	-2.14459e-08	2.64572e-09	2.4335e-08	1.72907e-08	2.57447e-08	-4.30737e-09	-1.64086e-07	-2.47608e-08	3.08028e-08	7.567e-09	2.17769e-08	3.22907e-08	3.6381e-08	4.45871e-08	1.85828e-08	1.20447e-08	2.55968e-08	2.39452e-08	-2.11803e-08	2.57387e-08	2.22006e-08	1.94675e-08	-2.18563e-10	7.567e-09	1.27769e-08	-1.49205e-08	1.36242e-08	3.47361e-08	2.89001e-08	-3.56785e-08	1.07564e-08	1.39551e-09	2.93367e-08	2.20488e-08	4.06089e-09	1.92304e-08	2.44945e-08	2.44872e-08	2.09129e-08	-1.71482e-09	8.29095e-09	1.14851e-08	2.4098e-08	2.9687e-08	4.43542e-08	2.00667e-08	4.48199e-09	-6.75846e-08	-1.96742e-08	3.72357e-08	4.3583e-09	9.37871e-09	-1.05042e-06	-8.43776e-09	3.1277e-08	-6.41739e-09	1.61653e-08	1.81572e-08	-1.34642e-07	3.01873e-08	3.19305e-08	3.22942e-08	-1.04166e-05	2.02417e-08	2.8705e-08	2.47492e-08	1.80626e-08	1.00327e-08	1.70249e-08	-8.24366e-09	3.66733e-08	2.57262e-08	2.60372e-08	1.24405e-08	7.20166e-09	1.90375e-08	1.77479e-08	2.26044e-08	3.32001e-08	4.45871e-08	3.20142e-08	5.70462e-09	-5.90808e-09	2.93073e-08	3.07846e-08	3.28519e-08	3.62888e-08	7.41883e-09	2.61934e-08	-3.7643e-08	-1.21868e-08	1.95969e-08	5.01655e-09	2.39233e-08	1.31549e-08	2.91366e-08	3.07114e-08	-8.49108e-06	1.97469e-08	-2.63935e-07	-1.36969e-07	-1.63894e-07	-6.55586e-08	-1.75439e-07	3.10829e-08	3.04426e-08	2.61134e-08	3.18396e-08	4.4296e-08	1.73459e-08	5.40167e-08	-7.42148e-09	-2.32831e-09	2.29338e-08	2.24682e-08	3.1956e-08	2.66919e-08	-2.14204e-08	2.37814e-24	2.12276e-08	2.22935e-08	-4.51109e-09	-4.51109e-09	1.82408e-08	1.9907e-08	2.61207e-08	3.31784e-08	2.37759e-08	6.70442e-09	3.23053e-08	3.23053e-08	2.30419e-08	-1.63573e-06	-1.63573e-06	2.91257e-08	3.53903e-08	4.01633e-08	4.01633e-08	-2.4906e-06	-2.4906e-06	-1.87941e-06	-1.87941e-06	3.09628e-08	3.09628e-08	2.37051e-08	2.06485e-08	3.11411e-08	3.01516e-08	2.32358e-08	-2.05007e-07	3.44007e-08	3.32964e-08	3.48082e-08	2.38934e-08	9.49467e-09	6.6822e-09	-5.23687e-08	4.52474e-09	1.84227e-08	1.28639e-08	2.68337e-08	7.26432e-08	2.36323e-08	6.84167e-09	3.44298e-08	2.29993e-08	2.6339e-08	-1.13505e-09	-4.52088e-07	-4.52088e-07	2.54208e-08	9.45603e-09	3.7573e-08	2.01709e-08	1.73582e-08	-9.27259e-07	-2.44177e-09	-6.87571e-07	-1.57069e-05	-1.57069e-05	3.00479e-08	3.00479e-08	1.55931e-08	-1.80175e-09	-6.90852e-09	1.36779e-10	4.82032e-09	1.40462e-08	2.88783e-08	2.88783e-08	2.93317e-08	1.57779e-08	2.17368e-08	2.17368e-08	1.98629e-08	1.98629e-08	1.61769e-08	-3.55067e-09	-3.48082e-08	1.35333e-08	2.33944e-09	-1.52205e-05	2.47373e-08	1.56397e-08	2.0169e-08	2.24904e-08	1.05779e-08	-1.54541e-07	-5.00784e-08	-4.36194e-08	3.01516e-08	-2.32769e-08	1.31931e-08	3.04922e-08	3.20142e-08	2.75031e-08	3.32366e-08	3.32366e-08	2.88944e-08	1.36819e-08	-2.42609e-09	-1.1257e-07	1.9261e-08	1.66853e-08	2.38947e-08	-1.95287e-08	2.80597e-08	2.60952e-08	1.24564e-08	-1.08885e-08	5.05014e-09	-5.62727e-09	3.66829e-08	3.5836e-08	1.49521e-08	-7.56409e-08	-6.28643e-09	1.88447e-09	6.20025e-09	-2.30608e-09	2.91948e-10	1.2556e-08	1.2556e-08	2.27374e-08	2.25469e-08	1.65951e-08	1.40755e-08	1.18525e-08	4.47631e-09	2.53419e-09	2.6801e-08	4.27244e-08	4.27244e-08	-1.99873e-08	-4.45763e-09	-2.51312e-08	1.07038e-08	2.56967e-08	2.50293e-08	2.80293e-08	1.8812e-08	2.1605e-08	1.85464e-08	-8.06592e-09	-2.7605e-08	-2.99508e-08	3.45754e-08	2.84269e-08	2.1304e-08	6.34969e-09	5.35738e-09	-3.46372e-08	-3.91908e-07	1.94705e-08	1.55551e-08	-4.09498e-07	1.62052e-08	-3.56231e-08	2.68285e-09	-5.88625e-09	9.49372e-09	1.64146e-08	5.51518e-09	1.09103e-08	6.0619e-09	3.02909e-08	3.83006e-08	2.63317e-08	2.97223e-08	2.68017e-08	-5.94582e-07	-7.59814e-06	-7.59814e-06	-1.47487e-05	-1.47487e-05	2.07838e-08	1.90798e-08	2.07149e-08	2.7336e-08	2.87218e-08	3.01807e-08	2.81216e-08	1.61817e-08	-5.70435e-09	3.08122e-08	3.7137e-08	-1.04192e-08	1.2504e-08	1.41686e-08	2.09075e-08	1.07746e-08	1.04192e-08	2.00516e-08	3.0325e-08	2.33995e-08	8.17067e-09	9.11282e-09	-1.2991e-07	7.7786e-10	3.16431e-08	3.20198e-08	3.16795e-08	3.14212e-08	2.1304e-08	2.70302e-08	1.30967e-08	2.83726e-08	1.9838e-08	2.03727e-10	2.13549e-08	2.40975e-08	1.20226e-08	1.32786e-08	1.32786e-08	-1.08165e-05	-1.08165e-05	2.85808e-08	-1.45449e-06	-1.45449e-06	-1.1052e-05	-8.48117e-06	-9.70083e-06	2.6727e-08	2.03443e-08	1.87504e-08	2.35304e-08	2.26337e-08	-3.15345e-09	1.01815e-08	3.7835e-09	4.98699e-09	-5.11859e-08	-3.81842e-08	-3.47078e-06	-8.72589e-06	-1.19523e-05	3.00493e-08	2.36439e-08	1.05283e-08	-1.01111e-08	1.07649e-08	1.31919e-08	2.20466e-08	1.57743e-08	1.94523e-08	1.94523e-08	2.86151e-08	2.97306e-08	2.56096e-08	1.42291e-08	3.20142e-08	3.01734e-08	3.01734e-08	2.63155e-08	-4.25721e-07	-4.25721e-07	-4.21751e-07	-4.21751e-07	2.32612e-08	2.32612e-08	1.58725e-08	1.58725e-08	1.23327e-08	1.23327e-08	1.44355e-08	1.44355e-08	2.04964e-08	2.04964e-08	1.19326e-08	1.19326e-08	2.25468e-08	2.23071e-08	3.15486e-08	1.13541e-08	3.13245e-08	2.74886e-08	2.31262e-08	2.21189e-09	-5.16138e-10	2.43879e-08	1.88629e-08	-1.01136e-09	3.12377e-08	3.1956e-08	3.1956e-08	1.87792e-08	2.88128e-08	2.29354e-08	1.78698e-08	-2.74526e-08	5.96046e-08	-2.50997e-09	-1.33083e-05	-2.94621e-06	1.03537e-08	1.29257e-08	3.08719e-08	
AGCAG14N_U_AATGGCGCCAAA_m1_c4_short	1.14911e-08	3.40304e-08	3.00675e-08	1.91199e-08	0	-3.07694e-05	-1.95141e-08	1.55114e-08	1.99956e-08	7.95626e-09	7.15227e-09	9.5788e-09	1.35519e-08	-7.19047e-09	1.55924e-08	2.86673e-08	3.883e-08	2.0614e-08	1.35133e-08	-6.62598e-09	1.97537e-08	1.13432e-08	1.52158e-08	9.19499e-09	-9.90985e-08	9.5788e-09	1.83627e-08	7.15227e-09	8.66203e-09	-1.83354e-09	2.27029e-08	3.15169e-08	7.15227e-09	1.88156e-08	-3.47163e-08	-1.52824e-07	-1.09999e-07	-4.57167e-08	-6.18581e-09	-3.7835e-10	2.46346e-08	2.32612e-08	1.6491e-08	1.09559e-08	7.41921e-09	-5.72427e-08	8.84029e-09	1.89789e-08	3.28309e-08	2.79351e-08	1.46592e-08	7.15227e-09	-1.34787e-08	1.27657e-08	1.63029e-08	-1.52778e-05	-2.75391e-05	-2.22548e-05	-2.88542e-05	2.61875e-08	1.68043e-08	1.46028e-08	9.63973e-09	2.72703e-08	2.72885e-08	1.33439e-08	1.90788e-08	2.12909e-08	2.38134e-08	4.86347e-09	-9.33887e-08	-1.18489e-07	7.15227e-09	7.15227e-09	2.35418e-08	1.45774e-08	7.2323e-09	-2.16983e-08	-3.48435e-08	1.32117e-08	1.60653e-08	2.43165e-09	2.42803e-08	8.43936e-09	7.55608e-09	-2.21507e-09	-1.93359e-09	3.34603e-09	-1.95083e-08	1.66435e-08	-5.61668e-08	-4.31744e-08	-2.97587e-08	2.75526e-08	9.5079e-09	1.63692e-08	1.5978e-08	-1.90375e-08	-3.78113e-08	2.12676e-08	-2.73012e-08	8.67885e-09	1.96296e-08	2.05746e-08	2.80997e-08	7.15227e-09	-2.79896e-08	-7.46979e-09	2.93326e-08	2.47166e-08	2.09816e-08	-3.21341e-07	-1.43773e-08	2.56281e-08	2.18859e-08	-2.60206e-08	1.11995e-08	-2.97587e-08	7.15227e-09	1.61745e-08	6.72214e-09	-5.13654e-08	-5.13654e-08	-2.47433e-08	-9.40551e-08	-1.27961e-08	5.73709e-09	-3.9503e-08	-2.9675e-08	1.91799e-08	2.29496e-08	4.5743e-09	2.22604e-08	7.15227e-09	7.15227e-09	-2.60152e-08	9.34051e-09	1.95226e-08	7.38737e-09	-1.88668e-08	3.02221e-08	2.83491e-08	1.79531e-08	2.97105e-08	3.2599e-08	7.96717e-10	1.02935e-08	5.36784e-09	6.99765e-09	2.76435e-08	3.32929e-08	2.47801e-08	3.36335e-09	2.28786e-08	2.87171e-08	1.46489e-08	3.52393e-08	3.1045e-08	1.58319e-08	3.56522e-08	-9.62063e-09	7.15227e-09	-2.5562e-08	1.66591e-09	2.45491e-08	-9.27503e-09	-1.10649e-08	1.74859e-08	-1.83354e-09	1.97069e-08	8.46103e-09	1.44072e-08	9.60587e-09	1.66375e-08	3.06473e-08	2.27519e-08	2.27519e-08	1.69004e-08	1.69004e-08	2.85779e-08	3.29383e-08	2.79001e-08	2.25341e-08	2.1847e-08	9.31561e-09	2.27478e-08	-4.28558e-08	4.10946e-08	1.39607e-08	6.04996e-09	1.9767e-08	1.46082e-09	2.45418e-08	3.12284e-08	1.75764e-08	3.94448e-09	-1.312e-07	1.52793e-08	2.99551e-08	9.47875e-09	1.64364e-08	1.70694e-08	1.50139e-08	6.35191e-09	1.94908e-08	2.48655e-08	7.63393e-08	-3.67731e-08	6.2937e-09	7.15227e-09	-5.39694e-09	7.15227e-09	2.28044e-08	1.90985e-08	2.64772e-08	2.1282e-08	1.95209e-08	2.6394e-08	2.68574e-08	1.87556e-08	-2.37014e-09	1.83591e-08	2.45273e-08	3.12284e-08	2.76401e-08	2.22356e-08	2.22356e-08	2.32149e-08	2.32149e-08	2.62504e-08	2.62504e-08	1.96633e-08	7.15227e-09	1.98233e-08	1.236e-08	1.0652e-08	-1.04311e-07	-7.12021e-08	1.83264e-08	1.43191e-08	3.25963e-08	7.15227e-09	5.1532e-09	2.53921e-08	2.53921e-08	2.21019e-08	2.75671e-08	1.06507e-08	2.86527e-08	2.86527e-08	2.41661e-08	2.41661e-08	1.27095e-08	1.27095e-08	1.7794e-08	1.7794e-08	2.87514e-08	2.9605e-08	2.88718e-08	2.99155e-08	3.5121e-08	3.27373e-08	2.97247e-08	2.67901e-08	-3.66717e-08	-3.66717e-08	7.15227e-09	1.48029e-08	2.65218e-08	3.23281e-08	1.11704e-08	4.85852e-09	-7.16609e-08	-7.16609e-08	3.30534e-08	2.83071e-08	7.92147e-09	1.02862e-08	1.12154e-08	1.3315e-08	-1.01258e-10	1.72822e-08	-2.39574e-09	2.15567e-08	1.95345e-07	2.86673e-08	1.58534e-08	2.12094e-09	3.42015e-09	-7.77123e-09	1.99689e-08	-1.42377e-11	7.15227e-09	7.15227e-09	1.46333e-08	9.68362e-09	2.42562e-08	7.15227e-09	2.0249e-08	1.56069e-08	7.15227e-09	7.15227e-09	7.25959e-09	7.15227e-09	3.99558e-08	3.24872e-08	3.24872e-08	-1.33644e-07	1.26652e-08	3.63434e-08	3.63434e-08	3.71438e-08	2.659e-08	2.659e-08	7.03221e-09	-1.83354e-09	3.90646e-08	2.73141e-08	-4.93146e-08	-7.16609e-08	2.32612e-08	1.98052e-08	2.09475e-08	-1.78079e-08	-1.49191e-07	-1.49191e-07	-8.81948e-08	-8.81948e-08	-5.9531e-08	-5.9531e-08	2.75287e-08	1.01827e-08	5.69526e-09	1.15579e-08	7.15227e-09	2.27155e-08	1.28202e-08	-3.80387e-08	-3.80387e-08	8.71689e-09	3.06845e-08	4.291e-09	7.15227e-09	2.58733e-08	-4.74392e-09	2.36629e-08	-2.29556e-09	7.15227e-09	1.83627e-08	7.15227e-09	1.03937e-08	7.15227e-09	1.58529e-08	8.84029e-09	8.40177e-09	1.54832e-08	2.59533e-08	-3.16686e-09	-1.90375e-08	7.15227e-09	-2.85945e-09	2.83944e-09	-2.84664e-08	-4.00796e-08	3.22889e-08	3.30792e-08	2.36453e-08	6.43195e-09	-3.45543e-07	1.77991e-08	1.54641e-08	1.33182e-08	2.96819e-08	1.53143e-08	2.3301e-08	2.05036e-08	1.55971e-08	5.27887e-09	2.40574e-08	9.30049e-09	8.27458e-09	2.42425e-08	1.65237e-08	2.69628e-08	1.83439e-08	8.7732e-09	-7.61698e-07	-1.44792e-09	6.43195e-09	8.48377e-09	3.04079e-08	4.04085e-09	-1.23237e-08	1.1482e-08	2.37333e-09	1.6558e-08	1.97338e-08	1.60721e-08	1.95159e-08	2.97927e-08	-1.74769e-08	-1.14749e-07	3.04322e-08	8.93854e-09	2.66404e-08	1.84373e-08	1.99503e-08	2.12906e-08	-9.1818e-09	-5.36934e-08	6.62826e-09	2.77499e-08	-4.61587e-08	2.3545e-08	-1.12075e-08	2.24331e-08	-1.23124e-07	1.51991e-08	2.17297e-08	1.56288e-08	2.83824e-08	1.73607e-08	9.39963e-09	1.56239e-08	-1.19771e-08	-4.27772e-09	-1.08038e-07	3.12257e-08	1.75642e-08	-2.00764e-07	1.29644e-08	-3.29424e-08	1.50307e-08	1.93191e-09	2.89815e-08	2.68343e-09	1.98033e-08	2.69688e-08	2.66523e-08	2.38628e-08	-9.68157e-10	2.1646e-09	2.91052e-08	3.40539e-08	1.385e-08	2.71587e-08	2.44775e-08	2.73407e-08	1.6008e-08	8.2423e-09	1.73809e-08	3.17228e-08	2.34756e-08	1.70301e-08	4.311e-10	1.44118e-08	2.71802e-08	3.45506e-08	6.59156e-09	1.2781e-08	1.21294e-08	-2.63888e-08	2.85256e-08	-1.12136e-09	2.13563e-08	1.60772e-08	3.9272e-09	9.63519e-09	2.59106e-08	1.62965e-08	2.9856e-08	1.18498e-08	2.97004e-08	1.0942e-08	1.35565e-08	1.7132e-08	-7.05177e-09	8.48389e-09	2.34729e-08	1.0582e-09	1.88768e-08	-3.12801e-08	-2.75372e-08	3.00934e-08	-8.75394e-08	7.68609e-09	-1.56446e-07	-2.60282e-07	5.28253e-09	-2.29437e-08	-2.62888e-07	3.65471e-08	-8.76756e-08	3.33239e-08	1.38843e-08	-8.64543e-08	2.58784e-08	2.46413e-09	1.58844e-08	2.82935e-08	2.86903e-08	-6.83115e-08	-1.35877e-05	-6.68086e-06	-1.60056e-05	-8.70205e-09	-1.39655e-07	-2.05925e-08	-1.66886e-07	1.6858e-08	2.24836e-08	2.12231e-08	1.75468e-08	1.78792e-08	2.10713e-08	4.09455e-09	1.47941e-08	5.75127e-09	1.37689e-08	-3.4634e-09	2.54288e-08	-7.98647e-08	2.08547e-08	-3.66988e-08	-7.7056e-08	-1.39655e-07	3.33239e-08	-9.85746e-08	2.78782e-09	2.89382e-08	2.63644e-08	3.33239e-08	-1.12646e-07	2.65312e-08	6.65386e-09	1.82345e-08	1.61363e-08	-1.05944e-07	1.92499e-08	2.59113e-08	3.51048e-08	6.65386e-09	1.95761e-08	-6.75573e-09	3.24283e-08	2.25449e-08	7.17591e-09	3.76986e-08	-1.34176e-09	-4.7776e-09	2.46217e-08	2.67807e-08	2.01494e-08	1.06206e-08	1.50831e-08	2.4781e-08	1.68133e-08	2.88946e-08	1.55305e-08	9.52994e-09	-2.06195e-08	2.45418e-08	4.50254e-09	1.85782e-08	2.37606e-08	3.01688e-08	2.60371e-08	2.68803e-07	-1.73419e-08	1.75601e-08	8.09968e-10	8.52003e-09	3.63136e-09	1.56469e-08	2.53813e-08	-2.06046e-08	1.60023e-08	-1.12534e-08	4.73946e-09	-2.34668e-08	2.50893e-08	3.23538e-08	-2.79624e-09	3.91301e-08	-3.63635e-08	-2.17371e-07	2.03481e-08	2.36311e-08	1.86851e-08	1.89812e-08	3.85806e-09	2.98063e-08	-1.23679e-08	2.23563e-08	-1.39465e-07	1.57756e-08	3.59567e-08	-1.38413e-07	-3.79041e-08	2.05036e-08	2.70497e-08	2.45793e-08	2.53804e-08	2.49334e-08	2.81561e-08	2.48299e-08	3.72819e-09	2.39254e-08	1.8149e-08	-7.51057e-08	6.41559e-09	1.40371e-08	1.43573e-08	2.15226e-08	1.70045e-08	2.53009e-08	2.96131e-08	1.95918e-08	2.17038e-08	1.90695e-08	2.89834e-08	4.25408e-09	2.64309e-08	1.47729e-08	-6.45928e-08	-1.28137e-08	-9.54865e-08	3.13748e-08	1.52577e-08	7.03655e-11	1.95409e-08	1.3422e-08	8.18112e-10	2.87858e-08	-1.8998e-08	2.14018e-08	-8.1684e-09	1.09853e-08	2.32887e-08	5.24233e-08	2.77743e-08	2.51378e-08	-3.38143e-07	-5.44746e-08	1.70073e-08	1.29708e-08	2.40689e-08	2.36588e-08	1.51142e-08	2.62953e-08	7.52916e-08	2.68266e-08	2.63591e-08	-7.83621e-09	1.94026e-08	2.80094e-08	2.21484e-09	-8.04721e-09	-2.54731e-07	2.80848e-08	2.67159e-08	2.66333e-08	2.71814e-08	1.71349e-08	4.49654e-09	1.09264e-08	7.97814e-09	9.97351e-09	2.91548e-08	2.96455e-08	7.85803e-09	-5.2758e-08	1.67126e-08	3.74198e-09	-3.55212e-08	2.90894e-08	1.52471e-08	1.19257e-08	7.07951e-09	-8.93669e-08	1.02679e-08	2.48267e-08	3.65471e-08	-2.54731e-07	1.33412e-08	9.87128e-09	-2.54731e-07	-7.39874e-10	3.57059e-09	3.44074e-08	-8.04721e-09	-7.65782e-07	-9.79807e-07	-7.34717e-09	1.7366e-08	1.60871e-08	4.00632e-08	3.06818e-08	5.64614e-08	2.32056e-08	8.98486e-09	8.4344e-09	-3.46897e-09	3.02343e-08	3.03708e-08	2.23305e-08	2.56798e-08	3.16082e-08	-1.09775e-07	-7.7056e-08	-3.2079e-07	-2.89906e-07	3.16395e-08	1.2865e-08	3.31966e-08	4.3498e-08	3.33251e-08	-9.04856e-09	3.14653e-08	2.17566e-08	1.58598e-08	1.71548e-08	7.52916e-08	1.89377e-08	8.15225e-09	1.90238e-08	1.28347e-08	-6.2787e-09	-2.10791e-06	2.03272e-08	-1.32195e-09	1.93631e-08	1.51382e-08	2.26868e-08	1.92322e-08	1.67409e-08	4.0322e-09	3.14349e-08	1.48488e-08	2.74099e-10	1.97319e-08	3.73774e-08	3.10904e-08	2.63163e-08	2.24011e-08	1.72149e-08	1.29176e-08	-2.69247e-08	-1.53696e-08	1.50176e-08	6.04041e-09	-1.00731e-07	-9.39614e-08	7.39783e-09	1.87396e-08	6.93893e-09	1.02825e-08	-2.25303e-08	-1.50758e-08	-2.52941e-07	2.3042e-09	2.59731e-08	-4.64579e-09	2.83781e-08	6.43195e-09	1.47738e-08	3.39605e-09	1.88982e-08	2.582e-08	1.9596e-08	2.63376e-08	1.89956e-08	1.19757e-08	-1.48409e-08	-4.06772e-09	-1.58494e-07	-1.36723e-08	1.74527e-08	-8.3387e-09	-2.22403e-08	3.03939e-08	-6.65796e-09	-2.48132e-07	3.07482e-08	1.69821e-08	-5.56174e-08	2.75972e-08	2.74992e-08	1.23398e-08	-2.51175e-07	2.49739e-08	-1.28239e-08	-1.03983e-08	-7.17205e-08	7.6102e-09	-6.06042e-08	-1.07061e-07	2.84624e-08	2.93826e-08	-1.39655e-07	-7.7526e-09	1.76454e-08	-1.26456e-08	9.77597e-09	6.25869e-09	2.78776e-09	2.41691e-08	1.79561e-08	-8.30795e-08	1.0005e-08	-1.31308e-07	-1.53673e-08	6.36658e-09	-1.28741e-07	1.31272e-08	-1.26474e-08	5.21525e-09	-8.04721e-09	1.10413e-08	-4.26876e-08	1.85013e-08	2.80789e-08	2.27753e-08	5.58066e-09	-6.71288e-08	-7.39743e-08	3.08751e-08	-6.54879e-07	-7.85188e-09	-3.71365e-07	9.51411e-09	1.61016e-08	5.64614e-08	1.24762e-08	1.55073e-08	-2.2952e-08	1.47298e-08	-5.0096e-08	1.45195e-08	2.48906e-08	-1.24514e-07	1.51946e-08	1.94914e-08	-2.73747e-09	-2.77269e-08	-3.02626e-10	-2.0031e-08	1.0356e-08	-1.84578e-07	-7.05322e-08	1.97051e-08	2.50262e-08	2.32872e-08	2.06514e-08	2.26225e-08	2.74846e-08	2.40689e-08	2.35518e-08	1.80547e-08	2.14777e-08	9.35052e-09	2.9128e-08	-4.32436e-08	-2.54731e-07	1.71056e-08	1.29692e-08	1.61759e-08	9.54547e-09	2.7826e-09	1.40162e-08	3.03598e-08	-8.50721e-09	1.59572e-08	3.66309e-08	2.46458e-08	2.53047e-09	1.71219e-08	1.38643e-08	6.78039e-09	-8.04721e-09	2.83718e-09	1.44548e-08	1.5012e-08	1.42576e-09	2.62725e-08	2.99713e-08	-4.91855e-08	-1.31942e-08	-4.31901e-08	4.6349e-09	8.49526e-10	2.39513e-08	-7.26618e-08	-7.98718e-09	4.11164e-08	-1.23237e-08	5.24325e-09	2.40402e-08	3.09738e-08	1.48049e-08	2.54497e-08	2.29903e-08	-1.01534e-08	-5.87597e-08	-1.23124e-07	1.72104e-08	7.52916e-08	2.96481e-08	-2.11321e-09	2.5262e-08	2.24621e-08	-1.92776e-08	2.88819e-08	6.34426e-09	2.87353e-08	-6.17618e-09	-8.71281e-09	2.14268e-08	-1.26004e-07	-8.48831e-09	-1.34927e-07	2.59051e-08	1.86901e-08	3.10375e-08	2.85433e-08	3.19e-08	2.17817e-08	1.01952e-08	2.79008e-08	2.30971e-08	-2.02318e-07	2.08205e-08	-2.12966e-08	2.07746e-08	1.87835e-08	2.47373e-08	1.50831e-08	1.89814e-08	7.52916e-08	2.34171e-08	1.9525e-08	1.35734e-08	2.86151e-08	3.05982e-08	2.14377e-08	6.56513e-09	-1.48913e-08	-5.45172e-09	2.26866e-08	3.78552e-08	1.79489e-08	2.40953e-08	-2.17668e-09	2.06392e-08	-4.16476e-08	1.6199e-08	2.99692e-08	1.53663e-08	5.78498e-09	-1.88249e-08	1.79661e-10	-1.33028e-09	3.23651e-08	1.97178e-09	-1.44582e-07	1.81103e-08	1.81012e-08	2.60608e-08	3.13533e-08	1.07131e-08	1.79652e-08	3.48186e-08	2.70938e-08	-4.51582e-08	-1.34532e-08	9.57243e-10	-1.70867e-07	1.63498e-08	1.50167e-08	2.51353e-08	2.3545e-08	3.35858e-08	3.54696e-08	2.63271e-09	-1.16137e-08	1.61667e-08	2.98996e-08	3.25366e-08	2.04887e-08	3.07629e-08	2.87028e-08	2.74224e-08	-1.91981e-08	2.26337e-08	2.04234e-08	8.59291e-09	9.27423e-09	2.20543e-08	1.88236e-08	-1.42754e-08	6.24467e-09	2.91548e-08	4.80259e-09	1.57015e-08	1.98517e-08	-1.82634e-08	2.64208e-09	-1.13268e-08	-2.10777e-09	3.81014e-08	-1.83815e-08	1.80715e-08	-2.83766e-07	2.75005e-09	-4.61587e-08	-1.64686e-07	1.0266e-08	-2.42487e-08	2.87951e-08	-1.4863e-08	-5.07729e-09	1.58927e-08	-3.44417e-08	4.5502e-09	2.85258e-08	3.2114e-08	3.10079e-08	5.2637e-11	1.8126e-08	-6.41026e-08	2.35757e-08	-5.02089e-08	1.67546e-08	2.87253e-08	1.38845e-08	2.33508e-08	2.68312e-08	8.59291e-09	1.50831e-08	2.3636e-08	2.83776e-08	-1.81527e-07	2.36547e-08	2.83299e-08	7.21957e-09	5.70735e-09	3.8429e-09	-3.36061e-09	1.18395e-08	2.91257e-08	2.41303e-08	2.05534e-09	1.96023e-08	1.03393e-08	2.67612e-09	2.69264e-08	2.49121e-08	3.45041e-08	3.0664e-08	1.04266e-08	1.61193e-08	-1.39655e-07	-4.25362e-08	-1.98602e-07	2.46939e-08	5.64614e-08	2.64989e-08	2.44286e-08	2.27662e-08	2.05036e-08	2.44406e-08	-6.33291e-09	-9.7003e-08	2.24322e-08	3.64715e-08	3.09633e-08	6.85105e-09	2.80725e-08	1.93498e-08	-8.30335e-08	-1.8348e-08	1.61649e-08	7.52916e-08	2.49611e-08	1.59367e-08	-2.48132e-07	5.98538e-09	1.44778e-08	1.35288e-08	5.85172e-09	2.5474e-08	-3.42381e-07	4.77485e-09	-1.92409e-07	1.91758e-08	-4.61587e-08	2.62268e-08	2.36441e-08	2.40216e-08	1.61958e-08	2.30793e-08	2.85818e-08	-2.2544e-07	-4.384e-08	1.04673e-08	2.25574e-08	5.45065e-09	1.12674e-08	2.00226e-08	1.73993e-08	-1.24946e-07	1.90084e-08	-1.0842e-07	9.49539e-09	1.23648e-08	2.58293e-08	2.33485e-08	1.52287e-08	-2.09876e-08	1.19794e-08	1.98274e-08	-1.36051e-07	-2.92715e-08	1.16347e-08	2.35806e-08	2.24366e-08	1.2598e-08	2.77898e-08	1.99019e-08	1.74432e-08	1.96223e-08	-1.39546e-07	1.751e-08	2.10743e-08	-6.92924e-09	1.09271e-08	1.10398e-08	-1.20154e-08	-6.14218e-08	1.70703e-08	3.14878e-08	3.1212e-08	1.02092e-08	2.35013e-08	7.95171e-09	1.25679e-08	1.55426e-08	6.22418e-09	4.58572e-08	3.45026e-08	3.56301e-08	3.49676e-08	3.03071e-08	1.90853e-08	2.15742e-08	4.66935e-09	-2.51974e-07	2.34045e-08	-2.36049e-07	-1.36151e-09	8.93085e-09	1.35542e-08	2.12354e-08	2.4762e-08	3.05137e-08	1.33996e-08	1.80463e-08	2.11338e-08	1.62636e-08	2.57217e-08	2.20128e-08	7.85076e-09	7.5183e-09	4.99043e-09	8.48377e-09	2.68803e-07	1.99772e-08	1.32201e-08	2.08133e-08	-2.86798e-08	-2.62888e-07	-9.89978e-08	2.42695e-08	3.10197e-08	1.46106e-08	2.48316e-09	1.47738e-08	2.25673e-08	2.16824e-08	2.93767e-10	-2.02148e-07	8.48377e-09	1.5517e-08	2.40288e-08	2.54305e-08	-8.85948e-08	2.03136e-08	-7.74376e-08	1.73713e-08	2.51576e-08	1.00135e-08	1.68013e-08	-8.16617e-08	-2.52476e-09	-3.69518e-08	-2.54731e-07	2.1972e-08	1.30992e-08	2.66144e-08	2.79508e-08	-1.2038e-07	6.17228e-09	2.57747e-08	2.63071e-08	2.56811e-08	3.14825e-08	3.22712e-08	-2.63236e-08	-2.54731e-07	-2.91431e-07	1.65266e-08	1.50831e-08	-2.46287e-07	-2.72386e-07	-1.11037e-08	7.1133e-09	-1.53614e-08	7.33553e-09	2.33157e-08	7.52916e-08	2.13305e-08	1.25962e-08	-1.31919e-10	7.52916e-08	3.81922e-08	-1.52241e-07	-8.04721e-09	1.90613e-08	-1.10725e-08	1.39416e-08	1.58647e-08	1.51922e-08	1.37629e-08	1.88435e-08	6.23288e-09	2.20113e-08	-2.86673e-07	-1.1828e-09	-3.3287e-08	3.13216e-08	-2.67464e-08	3.01443e-08	2.29511e-08	1.46633e-08	3.20871e-08	-1.36229e-07	-1.44792e-09	-1.94266e-08	-1.80198e-08	1.61237e-08	5.64614e-08	2.94189e-08	-1.0842e-07	-9.84614e-08	-8.08413e-08	1.27638e-08	-1.29364e-08	3.08255e-08	2.34389e-08	3.21798e-08	1.59615e-08	5.04047e-09	8.48377e-09	1.42509e-08	1.87941e-08	1.01371e-08	1.10307e-08	1.74974e-08	1.61026e-08	2.52112e-08	2.59214e-08	1.72737e-08	3.70201e-08	2.64045e-08	1.50831e-08	1.42061e-08	1.82749e-08	1.94496e-08	1.49405e-08	5.2665e-09	1.19285e-08	1.69748e-08	-3.01583e-08	1.87661e-08	1.94013e-08	1.76144e-08	-1.19308e-07	1.4571e-08	1.34649e-08	3.23525e-08	2.41645e-08	-1.58593e-08	-2.76168e-09	4.30782e-09	3.03407e-08	-2.13645e-08	-1.61047e-08	2.14686e-08	3.44055e-09	8.72408e-09	2.21908e-08	8.35494e-09	2.33571e-09	2.81636e-08	2.07224e-08	-2.54731e-07	1.58078e-08	2.2753e-08	2.42527e-08	1.20464e-08	2.08726e-08	2.04836e-08	-5.43135e-09	7.52916e-08	1.66286e-08	2.15828e-08	7.52916e-08	2.93826e-08	1.48634e-08	3.09738e-08	2.31168e-08	1.55383e-08	1.70528e-08	3.33439e-08	2.16824e-08	-2.17347e-09	-1.30684e-07	8.68945e-09	-1.33427e-08	-7.92606e-08	1.5875e-08	-4.0695e-08	1.49192e-08	4.95174e-09	1.81171e-08	-2.63949e-08	-1.81673e-07	3.46313e-08	-9.87875e-08	5.71129e-09	-1.71838e-08	1.17489e-08	2.44354e-08	1.3849e-08	-1.34532e-08	-1.76333e-08	-5.32428e-09	2.40625e-08	-8.18991e-08	1.96028e-08	3.67415e-08	1.93028e-08	-6.99618e-08	2.49714e-08	-4.11146e-08	1.55533e-08	3.67278e-08	2.67036e-08	2.33708e-08	-1.73892e-07	-1.61097e-08	-2.29491e-08	6.20992e-09	2.2029e-08	8.52798e-09	1.77506e-08	1.52163e-08	-3.0458e-08	-2.85536e-09	-7.83984e-08	6.43195e-09	7.01118e-09	-8.32945e-09	-4.21392e-09	2.41571e-08	2.60973e-08	3.11573e-08	-1.38073e-08	2.33539e-08	7.60421e-09	3.40435e-08	1.11727e-08	2.80802e-08	1.34073e-08	4.28074e-09	9.27025e-09	2.34049e-08	3.02977e-08	1.03747e-08	2.15523e-08	-5.40683e-08	2.87107e-08	1.69384e-08	3.16722e-08	3.17287e-08	2.2972e-08	1.87893e-08	2.96386e-08	-1.68779e-07	1.89864e-08	8.2301e-09	-6.79324e-08	1.52638e-08	8.98231e-09	8.94169e-09	1.43342e-08	2.35377e-08	2.05629e-08	2.76738e-08	2.14191e-08	9.63977e-09	1.2249e-08	2.61612e-08	2.81603e-08	2.6392e-08	2.40689e-08	2.3632e-08	1.4775e-08	4.42461e-09	-1.73859e-08	1.06957e-08	1.99755e-08	3.2458e-08	2.52243e-08	6.10953e-09	1.49903e-08	2.64912e-08	-7.32906e-09	2.08541e-08	-1.16934e-08	1.31922e-08	1.63533e-08	2.42115e-09	1.33303e-08	2.78411e-08	6.1692e-09	2.80511e-08	-2.69518e-09	-4.37807e-08	-7.16855e-08	1.302e-08	-5.03493e-08	-1.63958e-05	-1.03326e-05	-1.73261e-05	1.50831e-08	-2.42273e-07	-1.44792e-09	-1.44792e-09	1.26214e-08	5.97379e-09	1.04683e-08	1.40364e-08	4.31901e-08	3.30911e-08	1.73764e-08	-9.85819e-08	-1.39655e-07	1.28637e-08	1.22824e-10	1.93419e-08	2.77396e-09	-5.05115e-08	2.70774e-08	2.84575e-08	2.17544e-08	2.5972e-08	3.00183e-08	1.35434e-08	-1.22555e-08	6.8058e-09	1.06957e-08	-1.42657e-08	2.88273e-08	2.94275e-08	-4.07526e-08	1.34317e-08	-1.6344e-07	1.80185e-08	2.72325e-08	1.1978e-08	-3.56522e-10	-7.64157e-09	-9.02219e-10	-1.57294e-08	1.74099e-08	3.55827e-08	6.59305e-09	1.71284e-08	-5.79831e-09	3.2458e-08	1.23626e-08	2.54693e-08	3.38418e-08	-1.3371e-07	2.14372e-08	5.34237e-09	3.02324e-09	-1.39655e-07	8.53083e-09	2.65245e-08	2.23424e-08	2.26936e-08	2.6955e-08	2.48306e-08	-8.03563e-09	7.75437e-09	3.3346e-08	-2.37669e-07	1.01006e-08	1.57039e-08	-6.99038e-09	2.60465e-08	-1.33423e-08	3.54139e-08	2.14719e-08	1.73908e-08	-6.75209e-09	2.53266e-08	2.86548e-08	2.24804e-08	8.57789e-10	-7.46013e-09	-8.87335e-09	3.2318e-08	-7.2605e-08	1.81872e-08	-4.61587e-08	-2.37956e-07	-1.6344e-07	2.30093e-08	1.44083e-08	3.49736e-08	2.88273e-08	4.71637e-09	2.02272e-08	-2.65195e-08	2.50093e-08	-5.42983e-08	6.8828e-09	-1.78179e-08	2.09242e-08	1.00499e-08	1.72117e-08	1.14683e-08	1.08611e-08	7.29936e-09	1.12746e-08	5.76279e-10	1.90546e-08	2.42412e-08	9.94623e-09	2.63758e-08	8.69986e-09	1.19521e-08	-9.04514e-09	1.58469e-08	1.69075e-08	1.12993e-08	2.88906e-08	1.17629e-08	2.58665e-08	4.62986e-09	1.21716e-08	-1.39655e-07	-6.06815e-09	2.504e-08	-6.65023e-09	1.02777e-08	-1.64689e-08	-1.58686e-08	3.18064e-08	1.20991e-08	-2.48132e-07	-6.99088e-09	1.95114e-08	3.09503e-08	2.63768e-08	-1.25395e-07	8.48377e-09	1.97766e-08	-4.49596e-07	-9.03384e-11	1.79352e-08	1.67656e-08	-2.0224e-07	-4.17363e-08	-8.53427e-08	3.48859e-08	-4.02906e-09	-7.50151e-09	2.57749e-08	-5.93918e-08	-1.35522e-07	-4.56566e-10	1.16706e-08	1.20999e-08	-3.63107e-08	-1.71312e-08	6.79938e-09	1.88156e-08	9.68225e-09	1.95345e-07	2.86673e-08	5.81986e-09	-2.88856e-09	-3.4719e-07	-3.4719e-07	1.38079e-08	7.15227e-09	2.07442e-08	2.42962e-08	2.77337e-08	2.99732e-08	2.06328e-08	2.06328e-08	2.43927e-09	-1.01658e-07	-1.01658e-07	2.18192e-08	6.89761e-09	4.16185e-08	4.16185e-08	-1.34935e-09	-1.34935e-09	-2.62253e-08	-2.62253e-08	1.91399e-08	1.91399e-08	1.12595e-09	1.24564e-08	2.08929e-08	1.1707e-08	1.24253e-08	1.79862e-08	-5.3933e-08	1.56513e-08	-1.11104e-08	-8.35233e-10	1.06192e-08	1.22768e-08	9.72886e-09	2.12877e-08	-1.05738e-08	1.38516e-08	1.17871e-09	-2.85218e-09	3.13375e-08	2.04662e-08	-1.23452e-07	3.06127e-08	1.63454e-08	1.66624e-08	1.49209e-08	1.49209e-08	1.34684e-08	3.0959e-08	6.85213e-09	3.7171e-08	3.40291e-08	2.11638e-08	2.85946e-08	1.99101e-08	1.8964e-08	1.8964e-08	-1.89822e-07	-1.89822e-07	1.31074e-08	1.54241e-08	1.89999e-08	1.83946e-08	3.35232e-08	3.41116e-08	2.7129e-08	2.7129e-08	2.62719e-08	-2.23508e-10	2.2358e-08	2.2358e-08	1.3983e-08	1.3983e-08	-1.34852e-08	1.68675e-08	-2.04345e-08	1.40805e-08	2.01176e-08	2.75613e-08	-8.29225e-10	2.64686e-09	5.3351e-09	7.48294e-09	2.04026e-08	2.01853e-08	2.27723e-08	8.9949e-10	8.91305e-09	-4.6015e-09	2.16838e-09	-1.70969e-08	1.3315e-08	6.98492e-09	2.55804e-08	2.55804e-08	1.1325e-08	2.16745e-08	2.41506e-08	3.1763e-09	2.53093e-08	3.05211e-08	9.10006e-09	1.79674e-08	3.21824e-08	2.77824e-08	3.91083e-09	-3.07087e-08	1.80065e-09	-1.70762e-08	-1.01532e-07	-1.2404e-07	2.99679e-08	2.04327e-08	-5.44264e-08	-5.62241e-08	4.46843e-09	-4.94118e-09	-1.27995e-08	2.40286e-08	2.40286e-08	1.36506e-08	1.68396e-08	3.02604e-08	2.64397e-08	-3.54623e-09	5.64971e-09	5.62738e-09	-9.35822e-09	3.686e-08	3.686e-08	3.10543e-08	3.49506e-08	6.32781e-09	3.17382e-08	3.13963e-08	3.59942e-08	3.35228e-10	3.31488e-08	2.01005e-08	2.28702e-08	2.36172e-08	1.85833e-09	3.48431e-10	8.31642e-09	-5.14702e-08	-4.65661e-09	6.46107e-09	2.7768e-08	3.16886e-08	2.67913e-08	-2.68414e-07	-1.50328e-07	5.55792e-09	1.00821e-08	1.33696e-09	2.48621e-08	9.65611e-09	2.39288e-08	3.77913e-08	2.12201e-08	2.05719e-08	9.85202e-09	1.10428e-08	-5.7531e-08	-7.81256e-10	3.49237e-08	1.49653e-08	2.36442e-08	2.94131e-08	2.94131e-08	1.42363e-08	1.42363e-08	1.63051e-08	6.80244e-09	6.69425e-09	1.06556e-08	1.47375e-08	1.46156e-08	4.21414e-09	-1.15906e-08	1.63745e-08	3.07457e-08	2.64842e-08	2.88801e-08	1.61834e-08	1.66814e-08	2.23722e-08	8.71903e-09	1.99943e-08	5.92979e-09	2.88837e-09	3.64744e-08	3.30643e-08	1.51078e-08	2.09191e-08	-5.19051e-07	-9.35918e-07	-8.15267e-07	-3.62608e-07	-7.64034e-07	1.91503e-08	1.48702e-08	-1.88957e-08	3.02123e-08	3.07683e-08	-1.35715e-08	-3.86362e-08	-7.17837e-08	-4.27983e-08	5.96174e-10	5.96174e-10	8.40177e-09	8.40177e-09	-8.6982e-09	2.04691e-08	2.04691e-08	5.62747e-09	-2.5144e-08	-1.21428e-09	1.84003e-08	-6.09913e-09	-6.61919e-09	-6.02802e-09	-1.57675e-08	3.00247e-08	2.96812e-08	1.57524e-09	1.47885e-08	2.05424e-08	1.99798e-08	7.23935e-09	2.16631e-08	2.45232e-08	8.16421e-09	1.87512e-08	2.45842e-09	-2.2044e-08	2.77754e-08	3.25226e-08	2.62066e-08	1.06484e-08	2.04679e-08	2.04679e-08	8.90909e-09	2.5731e-08	3.14182e-08	2.76515e-08	1.3315e-08	1.79284e-08	1.79284e-08	1.54568e-08	-3.42333e-08	-3.42333e-08	-1.48661e-07	-1.48661e-07	3.13889e-08	3.13889e-08	2.69885e-08	2.69885e-08	2.98091e-08	2.98091e-08	2.83053e-08	2.83053e-08	3.15235e-08	3.15235e-08	2.61221e-08	2.61221e-08	-3.68312e-08	2.34349e-08	-2.25555e-08	-6.89533e-09	7.62391e-10	2.21917e-08	1.38846e-08	1.30822e-08	1.00244e-08	2.33417e-08	1.24642e-08	-4.47199e-09	-3.95763e-08	-9.32175e-08	-9.32175e-08	1.54419e-08	3.10574e-08	2.98009e-08	-7.95137e-09	1.61987e-08	2.58733e-08	9.72545e-09	3.44444e-08	2.04891e-08	1.83694e-08	1.73853e-08	-7.60406e-09	
AGCAG14N_U_TTTGGCGCCAAA_m1_c4_short	3.01119e-09	3.33927e-08	2.80722e-08	1.19419e-08	-3.07694e-05	0	6.07542e-09	2.32721e-08	2.0434e-08	1.49157e-08	1.76587e-08	2.23372e-08	1.34928e-08	-3.97449e-09	3.23271e-08	4.44998e-08	3.86408e-08	2.22942e-08	-5.06589e-09	-1.66848e-08	1.52125e-08	2.15587e-08	1.74387e-08	2.28647e-08	-1.43773e-07	2.23372e-08	1.71312e-08	1.76587e-08	3.63798e-09	-1.65019e-08	2.08746e-08	3.47725e-08	1.76587e-08	3.08901e-08	-2.92687e-08	-1.59489e-07	-1.2283e-07	-3.67436e-08	1.35294e-08	1.83136e-08	3.14576e-08	3.50192e-08	1.54231e-08	9.57994e-09	1.12335e-08	-5.64228e-08	3.10465e-08	1.98141e-08	3.16941e-08	2.63829e-08	2.79651e-08	1.76587e-08	-6.81575e-09	2.26901e-08	1.27053e-08	-1.14248e-05	-3.59338e-05	-3.2017e-05	-4.2015e-05	2.53847e-08	8.80436e-09	3.40374e-08	7.75321e-09	1.56288e-08	2.57978e-08	1.38658e-08	1.70076e-08	2.4513e-08	2.19579e-08	-1.37005e-08	-9.09254e-08	-1.08508e-07	1.76587e-08	1.76587e-08	2.12899e-08	2.24391e-08	7.10133e-09	-3.2768e-08	-4.91093e-08	9.97529e-09	8.06176e-08	2.50003e-08	1.98619e-08	2.08452e-09	2.0169e-08	8.65498e-09	1.04719e-08	-8.46399e-09	-3.32853e-08	1.99828e-08	-4.39741e-08	-3.5907e-08	-1.1205e-08	2.68171e-08	5.97247e-09	1.37786e-08	3.60051e-08	-9.87166e-09	-2.72685e-08	2.47674e-08	-4.83014e-08	7.47696e-09	7.57404e-09	1.40762e-08	3.95376e-08	1.76587e-08	-1.94098e-08	-2.89234e-09	2.79695e-08	2.31527e-08	1.86638e-08	-2.91701e-08	-2.65043e-08	2.75732e-08	2.64983e-08	-2.70654e-08	1.52868e-08	-1.1205e-08	1.76587e-08	2.02326e-08	9.87145e-09	-8.5508e-08	-8.5508e-08	-2.8364e-08	-8.75737e-08	-1.15458e-08	1.01045e-08	-2.42289e-08	-1.90557e-08	1.63218e-08	3.47335e-08	-3.05045e-09	1.91523e-08	1.76587e-08	1.76587e-08	-2.96568e-08	1.66292e-08	1.4971e-08	1.97947e-09	-1.25103e-08	3.31519e-08	3.22691e-08	1.56559e-08	2.73589e-08	3.30755e-08	-6.22094e-09	1.23594e-08	1.05392e-08	1.51158e-08	2.685e-08	2.98928e-08	2.32548e-08	1.28407e-08	3.7996e-08	3.18656e-08	1.36654e-08	3.53757e-08	3.11486e-08	1.32927e-08	6.41739e-08	-1.0783e-08	1.76587e-08	-3.90522e-08	-6.39808e-09	2.37496e-08	-3.17232e-09	-1.24419e-09	1.44355e-08	-1.65019e-08	2.57714e-08	1.84125e-08	1.10224e-08	9.24682e-09	1.55177e-08	3.1691e-08	2.03217e-08	2.03217e-08	2.20375e-08	2.20375e-08	2.97937e-08	3.49664e-08	3.27093e-08	3.04642e-08	2.91377e-08	2.70381e-09	2.32001e-08	-1.54147e-08	7.01402e-08	2.33886e-08	1.19089e-08	2.95731e-08	-5.57132e-09	2.2912e-08	2.94531e-08	2.29752e-08	1.98702e-09	-1.0262e-07	1.95555e-08	2.90727e-08	1.22927e-08	2.63062e-08	1.22473e-08	1.03737e-08	3.80203e-09	2.21867e-08	2.68417e-08	8.28877e-08	-3.00735e-08	1.76951e-08	1.76587e-08	-3.20688e-09	1.76587e-08	2.70307e-08	2.46712e-08	3.1132e-08	2.84474e-08	2.08711e-08	2.36973e-08	3.25126e-08	1.9736e-08	-2.25682e-08	2.42089e-08	2.46728e-08	2.94531e-08	2.48174e-08	1.71086e-08	1.71086e-08	2.22252e-08	2.22252e-08	2.37537e-08	2.37537e-08	2.58442e-08	1.76587e-08	2.32035e-08	3.82079e-08	1.87356e-08	-4.52627e-07	-8.23857e-08	2.926e-08	2.10421e-08	4.32119e-08	1.76587e-08	1.75332e-08	2.28773e-08	2.28773e-08	1.81553e-08	2.59435e-08	2.42795e-08	2.7772e-08	2.7772e-08	2.26084e-08	2.26084e-08	3.46222e-09	3.46222e-09	9.3484e-09	9.3484e-09	2.88346e-08	3.09817e-08	2.97928e-08	3.27538e-08	3.56558e-08	3.31643e-08	2.99125e-08	3.7704e-08	-6.02479e-08	-6.02479e-08	1.76587e-08	1.9143e-08	2.9911e-08	3.19557e-08	1.96633e-08	1.38862e-08	-5.52318e-08	-5.52318e-08	3.06733e-08	3.28546e-08	2.20646e-08	5.95446e-09	1.11488e-08	5.00586e-09	-3.04373e-10	1.4863e-08	-1.6878e-09	7.94034e-09	1.95287e-07	4.44998e-08	1.8583e-08	8.00901e-09	-6.60941e-09	-2.65737e-08	1.54614e-08	-1.32691e-08	1.76587e-08	1.76587e-08	1.34852e-08	5.84191e-09	2.64627e-08	1.76587e-08	2.13986e-08	1.76151e-08	1.76587e-08	1.76587e-08	8.98945e-09	1.76587e-08	4.02954e-08	3.29965e-08	3.29965e-08	-4.11169e-09	2.1629e-08	3.40624e-08	3.40624e-08	3.3906e-08	2.44218e-08	2.44218e-08	-4.07454e-10	-1.65019e-08	4.0578e-08	2.47188e-08	-4.06035e-08	-5.52318e-08	3.50192e-08	1.88811e-08	2.18788e-08	-8.68749e-09	-2.07756e-07	-2.07756e-07	-8.32933e-08	-8.32933e-08	-1.17504e-08	-1.17504e-08	2.54228e-08	5.0477e-09	-4.43106e-09	1.67493e-08	1.76587e-08	2.88201e-08	3.69728e-08	-1.63855e-08	-1.63855e-08	1.06432e-08	3.13262e-08	1.81899e-11	1.76587e-08	4.06726e-08	2.29411e-08	1.94801e-08	3.54885e-09	1.76587e-08	1.71312e-08	1.76587e-08	1.11595e-08	1.76587e-08	2.25873e-08	3.10465e-08	-2.59944e-09	1.84884e-08	2.57587e-08	-1.45592e-08	-9.87166e-09	1.76587e-08	-1.33368e-08	-3.37968e-09	2.3686e-08	-3.57177e-08	3.29828e-08	3.2156e-08	2.21097e-08	2.27883e-08	1.8365e-08	1.12627e-08	1.0872e-08	-6.27165e-09	3.05353e-08	1.69354e-08	2.07296e-08	2.38651e-08	1.31598e-08	3.23575e-09	2.49081e-08	1.43229e-08	6.17274e-09	2.33375e-08	1.50908e-08	2.43258e-08	2.49937e-08	-2.15768e-09	-6.00685e-07	-8.09814e-09	2.27883e-08	2.09257e-08	2.28734e-08	2.08881e-08	-1.91631e-08	5.63638e-09	5.12341e-09	1.40484e-09	1.65043e-08	1.94709e-08	8.38081e-09	3.67561e-08	1.04155e-08	-1.19111e-07	3.01379e-08	7.27032e-09	2.93037e-08	2.49132e-08	1.97494e-08	2.29758e-08	5.17116e-09	-7.54609e-08	2.73345e-09	2.8771e-08	1.835e-08	2.65863e-08	9.24899e-09	2.47464e-08	-1.36999e-07	1.28448e-08	2.11875e-08	3.92247e-08	2.90336e-08	3.04486e-08	-3.30738e-09	6.08622e-09	-3.41149e-07	1.31585e-09	1.86185e-08	3.03557e-08	2.54789e-08	-2.20756e-07	1.56858e-08	-3.01463e-08	1.79117e-08	4.20246e-09	1.85561e-08	-4.29812e-09	1.29396e-08	2.51948e-08	2.38208e-08	2.32531e-08	1.29608e-08	2.86095e-08	2.38324e-08	3.38773e-08	1.14079e-08	2.79218e-08	2.35941e-08	2.77319e-08	1.47797e-08	1.82092e-08	8.81255e-09	2.59813e-08	1.95572e-08	9.34233e-09	1.0582e-08	1.8383e-08	2.59129e-08	3.44786e-08	1.85178e-08	1.46529e-08	1.55237e-08	-3.49401e-08	2.76033e-08	-6.26165e-09	1.5566e-08	1.68168e-08	-1.29512e-09	7.32143e-09	2.95672e-08	1.4686e-08	2.85221e-08	2.78898e-08	2.87956e-08	1.67853e-08	1.66651e-08	1.92833e-08	-1.75878e-08	5.99108e-09	1.72709e-08	-3.18914e-09	1.73168e-08	-6.05428e-08	-6.50749e-08	2.34068e-08	-8.13255e-08	-3.72065e-09	-3.8882e-07	-1.24487e-07	-2.17162e-09	-1.26712e-08	-3.06736e-07	3.78059e-08	-1.47334e-07	2.8529e-08	1.95291e-08	-6.74552e-08	2.71208e-08	-1.92593e-09	1.96472e-08	2.64047e-08	2.39397e-08	-1.34154e-07	-1.3134e-05	-4.96981e-06	-2.39969e-05	3.45099e-08	-1.66699e-07	-2.93524e-08	-2.20918e-07	1.79716e-08	1.83171e-08	1.61324e-08	1.99947e-08	1.2164e-08	1.67354e-08	6.81393e-09	1.66218e-08	-4.2336e-09	4.18808e-09	-7.10115e-09	2.23374e-08	-1.19229e-07	2.07785e-08	-4.91537e-08	-9.18299e-08	-1.66699e-07	2.8529e-08	-1.2304e-07	-2.3776e-09	2.98874e-08	2.72672e-08	2.8529e-08	-1.48632e-07	2.62794e-08	1.36188e-08	1.94444e-08	2.23565e-08	1.94409e-08	2.01887e-08	2.70715e-08	3.32433e-08	1.36188e-08	2.09903e-08	-2.32117e-08	3.35167e-08	2.54412e-08	1.31877e-08	3.5634e-08	-9.01041e-09	3.0667e-08	2.43277e-08	2.73341e-08	2.12071e-08	1.00708e-08	2.16023e-08	3.17202e-08	2.40759e-08	2.71712e-08	1.56158e-08	2.2999e-08	-4.26717e-08	2.2912e-08	6.85817e-09	1.85355e-08	2.47187e-08	3.04694e-08	2.24528e-08	3.02505e-07	1.6085e-08	2.33529e-08	-6.3945e-09	7.15556e-09	-1.53426e-09	1.9869e-08	2.93887e-08	1.47972e-08	2.12886e-08	-1.82005e-08	-3.45993e-09	8.93488e-09	2.02576e-08	3.32895e-08	-1.16852e-08	3.59141e-08	-5.74558e-08	-3.34247e-07	2.47387e-08	1.92831e-08	7.02723e-09	9.72757e-09	-5.33715e-09	2.85549e-08	-3.11739e-09	2.40193e-08	-1.43985e-07	6.43922e-09	3.85928e-08	-2.17668e-07	-3.66111e-08	2.38651e-08	2.57205e-08	2.54659e-08	2.25837e-08	2.85974e-08	2.62303e-08	2.50469e-08	-1.2107e-08	2.16843e-08	2.33306e-08	-8.76421e-10	5.71392e-09	1.06405e-08	2.20425e-08	2.57447e-08	2.43071e-08	2.57165e-08	3.32948e-08	2.36851e-08	7.50292e-09	1.11575e-08	2.42881e-08	-1.71527e-09	2.77109e-08	2.32772e-08	-7.26948e-08	1.35566e-08	-1.61737e-07	3.21037e-08	1.1576e-08	-2.11269e-08	2.00163e-08	1.66549e-08	-4.51543e-09	2.89194e-08	-3.29101e-09	2.21411e-08	-2.52226e-08	-6.03678e-09	2.07776e-08	4.59513e-08	2.47267e-08	2.20469e-08	-2.81257e-07	-5.18785e-08	8.74476e-09	1.09367e-08	2.21335e-08	2.43156e-08	1.59418e-08	2.63143e-08	7.52043e-08	2.13174e-08	2.10094e-08	1.3657e-08	8.62041e-09	3.16807e-08	2.26646e-08	-8.7748e-09	-2.94924e-07	2.82445e-08	2.94695e-08	2.65964e-08	2.70751e-08	3.01134e-08	3.58632e-08	5.72761e-09	1.23445e-08	8.10581e-09	3.77913e-08	3.034e-08	2.14859e-08	1.76733e-08	9.51011e-09	1.2543e-08	-7.29051e-09	2.2563e-08	1.68568e-08	5.53268e-09	7.20183e-09	-5.38734e-08	1.68767e-09	2.26143e-08	3.78059e-08	-2.94924e-07	1.04152e-08	9.27916e-09	-2.94924e-07	3.482e-09	-1.67179e-09	3.56805e-08	-8.7748e-09	-6.11943e-07	-1.01606e-06	-2.92621e-08	1.28135e-08	1.07142e-08	4.09354e-08	3.08314e-08	7.79401e-08	3.02478e-08	1.64452e-09	1.53492e-09	-6.65281e-09	2.97438e-08	3.04958e-08	2.25996e-08	2.63593e-08	3.37173e-08	1.68525e-08	-9.18299e-08	-5.53763e-07	-1.35802e-07	3.13696e-08	1.04363e-09	3.22366e-08	4.60261e-08	4.19193e-08	3.49519e-09	3.11013e-08	2.59906e-08	1.37265e-08	1.35088e-08	7.52043e-08	2.43689e-08	2.63988e-08	1.83686e-08	2.10475e-08	-5.53428e-09	-5.65127e-06	2.4979e-08	-9.04311e-09	2.57974e-08	9.76611e-09	2.01523e-08	1.26015e-08	1.24454e-08	-1.01959e-08	2.65418e-08	2.2273e-08	-2.44199e-10	1.53009e-08	3.70519e-08	3.14778e-08	3.31137e-08	3.10568e-08	2.80525e-08	1.81776e-08	-3.10553e-08	-1.60221e-08	1.85016e-08	-1.26727e-08	-9.50827e-08	-4.88942e-08	1.96524e-08	2.46694e-08	1.25606e-09	9.3961e-09	-4.73012e-09	5.25711e-09	-1.13096e-07	1.25278e-08	2.83308e-08	-1.71838e-08	2.77651e-08	2.27883e-08	1.51595e-08	1.55815e-08	2.69814e-08	2.68147e-08	1.60535e-08	2.56577e-08	1.73749e-08	2.02882e-08	1.85288e-08	-6.01369e-09	-2.43475e-07	-2.23212e-08	1.57522e-08	-1.93359e-08	-2.16851e-08	2.48102e-08	-2.38958e-08	-2.94247e-07	2.96277e-08	1.68366e-08	1.70403e-08	2.2765e-08	2.42681e-08	-1.07849e-08	-4.96915e-08	2.31809e-08	-7.10679e-09	-6.6932e-09	-9.47751e-09	-3.37604e-09	-6.60348e-08	-7.39836e-08	2.79443e-08	3.26054e-08	-1.66699e-07	-1.20104e-08	5.4796e-09	-3.91665e-08	8.43155e-09	-2.07592e-10	-4.23376e-09	2.21405e-08	2.3132e-08	-9.77858e-08	1.81129e-08	-1.34586e-07	-2.90477e-08	2.31989e-09	-1.54731e-07	1.21825e-08	-1.13905e-08	2.43866e-09	-8.7748e-09	1.81644e-08	-4.36003e-08	2.86628e-08	2.2597e-08	1.29875e-08	-6.14455e-08	-1.08427e-07	-1.21223e-07	2.5008e-08	-3.68299e-07	-9.79563e-09	-4.34284e-07	6.88669e-09	1.62349e-08	5.38421e-08	1.35636e-08	2.28088e-08	-2.34286e-08	1.51465e-08	-3.75785e-08	1.75636e-08	2.60925e-08	-1.97177e-07	1.77451e-08	1.09667e-08	-3.42556e-08	-5.97508e-08	-3.21045e-08	-4.63749e-08	1.83275e-08	-1.75771e-07	-5.51959e-08	3.03644e-08	2.40157e-08	2.155e-08	2.61259e-08	1.89606e-08	1.90012e-08	2.21335e-08	2.42643e-08	2.35054e-08	2.18868e-08	1.88588e-08	2.89701e-08	-6.45804e-08	-2.94924e-07	1.10288e-08	1.73439e-08	1.91665e-08	1.92749e-09	3.24926e-08	9.99307e-09	2.8715e-08	-1.98977e-08	1.68696e-08	3.64684e-08	2.32504e-08	1.08513e-08	1.87722e-08	1.33646e-08	5.28743e-09	-8.7748e-09	1.83339e-09	1.4072e-08	1.94103e-08	-5.08541e-09	1.64689e-08	2.93257e-08	-3.9332e-08	-2.44541e-09	2.20207e-08	8.25617e-09	-7.77901e-09	3.27627e-08	-2.83599e-08	2.01144e-08	5.87424e-08	-1.91631e-08	3.66343e-10	2.68897e-08	4.27317e-08	9.89553e-09	2.49743e-08	2.4854e-08	-1.16467e-08	-1.10899e-07	-1.36999e-07	2.01899e-08	7.52043e-08	3.20902e-08	-8.87894e-09	2.65838e-08	1.93003e-08	-6.84258e-09	2.62917e-08	1.0839e-09	2.54722e-08	9.93584e-09	-1.23399e-08	1.95895e-08	-1.66384e-07	2.01931e-09	-6.3029e-08	2.71591e-08	2.09664e-08	2.90482e-08	2.7619e-08	2.84003e-08	1.86359e-08	2.84173e-08	2.86907e-08	1.07411e-08	-2.12283e-07	1.82852e-08	-1.13691e-08	1.30261e-08	2.28354e-08	2.00708e-08	2.16023e-08	1.03412e-08	7.52043e-08	-5.54953e-09	1.9003e-08	9.13165e-09	2.9008e-08	3.23329e-08	2.30029e-08	9.76178e-09	-6.0708e-08	1.49794e-08	2.43634e-08	3.72822e-08	2.03167e-08	2.95545e-08	-6.09805e-09	2.60711e-08	3.00788e-08	1.90967e-08	2.94174e-08	2.1414e-08	1.16295e-08	-7.07146e-08	2.55875e-08	-2.18066e-08	2.80064e-08	-3.06704e-09	-2.03522e-07	2.11317e-08	1.96478e-08	3.09903e-08	3.35948e-08	2.81022e-09	1.33664e-08	3.43678e-08	2.41475e-08	-2.14732e-08	-2.2992e-08	-2.40152e-09	-1.70801e-07	1.8046e-08	1.40878e-08	2.81203e-08	2.65863e-08	4.28336e-08	3.51919e-08	7.45488e-09	-3.3513e-08	5.62474e-09	2.94626e-08	3.28062e-08	2.6873e-08	2.49446e-08	3.00624e-08	2.76622e-08	-3.18023e-08	2.653e-08	1.8512e-08	2.39634e-08	5.64557e-09	1.54906e-08	1.89403e-08	-1.13705e-08	2.8706e-09	3.77913e-08	6.3676e-10	1.31256e-08	2.12666e-08	-2.68067e-08	8.97444e-09	-7.20092e-09	3.60173e-09	3.7087e-08	-1.63316e-08	2.13344e-08	-2.78426e-07	-3.82442e-09	1.835e-08	-1.57566e-07	4.0758e-10	-2.82605e-08	2.62019e-08	-2.40184e-08	-2.38713e-08	1.75074e-08	-7.82989e-08	1.07452e-08	2.82853e-08	3.30833e-08	2.59176e-08	5.02813e-09	2.01745e-08	-1.15536e-07	2.93811e-08	5.16661e-09	7.36984e-09	2.67185e-08	6.35104e-09	2.08787e-08	1.76759e-08	2.39634e-08	2.16023e-08	2.31339e-08	2.60725e-08	-2.27513e-07	3.14185e-08	3.331e-08	3.21415e-09	2.51611e-09	3.45204e-08	-1.40971e-08	7.31337e-09	2.7621e-08	2.61352e-08	7.09542e-09	2.31961e-08	9.10558e-10	-2.88857e-09	2.77595e-08	1.73156e-08	3.82055e-08	2.93768e-08	5.0423e-09	1.76864e-08	-1.66699e-07	2.07231e-09	-2.98856e-07	2.26369e-08	7.79401e-08	2.51694e-08	2.04013e-08	2.15997e-08	2.38651e-08	2.47401e-08	2.31466e-08	-1.56368e-09	2.30584e-08	3.47593e-08	2.98116e-08	-1.48135e-09	2.5354e-08	2.19486e-08	1.0415e-08	1.52138e-08	5.41122e-09	7.52043e-08	8.67141e-09	1.41292e-08	-2.94247e-07	2.4952e-09	3.86171e-09	1.75195e-08	9.64779e-09	2.41114e-08	-1.49648e-07	1.05683e-08	-7.90803e-08	1.19571e-08	1.835e-08	2.38461e-08	2.04377e-08	3.13394e-08	1.93816e-08	2.1015e-08	2.77651e-08	-2.24754e-07	-2.55395e-08	5.28718e-10	2.06439e-08	8.52292e-09	9.3986e-09	1.80675e-08	1.91232e-08	-1.89301e-07	1.41828e-08	1.80739e-08	-8.7278e-10	2.08179e-09	2.48898e-08	3.64525e-08	1.53797e-08	-2.71197e-08	9.10165e-09	1.04146e-08	-2.17849e-07	-3.52762e-08	1.78659e-08	1.79881e-08	2.29322e-08	6.68877e-09	2.78668e-08	2.11582e-08	2.28779e-08	2.16023e-08	-1.63662e-07	2.04923e-08	2.95969e-08	-1.17401e-08	8.6327e-09	1.06922e-08	-1.06334e-08	-6.52847e-08	2.63242e-08	3.13008e-08	3.34083e-08	6.79354e-09	2.62662e-08	2.2671e-08	1.57421e-08	2.99929e-09	2.82872e-08	4.67753e-08	3.55997e-08	3.67914e-08	3.59751e-08	3.59239e-08	2.04163e-08	1.29131e-08	1.2159e-08	-2.94767e-07	2.53833e-08	-2.37664e-07	1.65919e-08	1.60628e-09	3.10827e-09	1.99495e-08	2.32816e-08	2.84149e-08	1.12796e-08	1.52139e-08	2.03856e-08	1.93363e-08	2.84227e-08	2.6127e-08	1.15092e-08	5.27235e-09	2.76131e-09	2.09257e-08	3.02505e-07	2.28263e-08	1.21785e-08	2.28015e-08	-1.98182e-08	-3.06736e-07	-2.22024e-07	2.6655e-08	2.83956e-08	1.30138e-08	5.27024e-09	1.51595e-08	2.25796e-08	2.2279e-08	7.46127e-09	-1.97377e-07	2.09257e-08	1.64608e-08	2.65869e-08	3.13598e-08	-1.00051e-07	3.0506e-08	-1.35173e-07	1.51209e-08	2.3473e-08	1.64371e-08	2.51331e-08	-1.03735e-07	1.21181e-08	-5.10875e-08	-2.94924e-07	2.89349e-08	2.24773e-08	2.49085e-08	2.7104e-08	-1.90998e-07	3.63055e-09	3.37875e-08	2.84858e-08	2.04838e-08	2.81897e-08	3.56462e-08	-3.34069e-08	-2.94924e-07	-2.75264e-07	2.41746e-08	2.16023e-08	-3.2365e-07	-3.54979e-07	-3.31366e-09	5.86193e-09	-1.13637e-08	1.16936e-08	3.05989e-08	7.52043e-08	2.26977e-08	8.08861e-09	-6.11606e-09	7.52043e-08	3.72281e-08	-9.62137e-08	-8.7748e-09	1.91409e-08	-7.34962e-09	5.21363e-09	1.7657e-08	1.47233e-08	1.75157e-08	1.98855e-08	2.04284e-09	9.4302e-09	-2.93829e-07	1.06263e-08	-4.03e-08	3.22534e-08	-1.87908e-08	2.7263e-08	2.54937e-08	6.01903e-09	2.98326e-08	-7.59811e-08	-8.09814e-09	9.53034e-09	-3.65926e-08	9.24059e-09	7.79401e-08	2.91478e-08	1.80739e-08	-1.11077e-07	-8.10792e-08	2.20853e-08	2.20743e-08	2.98562e-08	1.54491e-08	3.12052e-08	1.54526e-08	2.61121e-09	2.09257e-08	1.53682e-08	1.74017e-08	-2.58982e-10	9.03818e-10	1.40943e-08	7.16862e-09	3.83152e-08	2.27667e-08	2.1467e-08	3.71947e-08	2.72194e-08	2.16023e-08	3.96921e-09	7.01675e-09	1.8385e-08	1.2355e-09	4.43017e-09	1.25999e-08	2.35755e-08	-4.10226e-08	2.00805e-08	2.5002e-08	1.68552e-08	-1.91707e-07	2.59978e-09	4.54317e-10	3.77895e-08	1.78448e-08	-5.6085e-08	5.95378e-09	4.37922e-10	2.92971e-08	-4.51719e-08	-2.14547e-08	2.9393e-08	-2.45059e-09	6.44936e-09	2.37626e-08	-2.39379e-09	-1.05707e-09	2.86148e-08	2.139e-08	-2.94924e-07	7.29782e-09	1.92734e-08	2.05483e-08	3.48867e-09	1.81072e-08	2.14615e-08	-1.06419e-08	7.52043e-08	8.34677e-09	2.58628e-08	7.52043e-08	3.19264e-08	1.7712e-08	4.27317e-08	3.01612e-08	2.70541e-08	6.2753e-09	3.68488e-08	2.2279e-08	-8.92439e-09	-1.17131e-07	6.4132e-09	-3.20417e-08	-4.16549e-08	2.25013e-08	-9.97991e-09	1.36522e-08	-1.96507e-08	1.67904e-08	-4.78001e-08	-2.68419e-07	3.44037e-08	-1.11206e-07	2.19268e-09	-5.71592e-09	2.37305e-08	2.25255e-08	1.83224e-08	-2.2992e-08	-1.01463e-08	1.58371e-09	2.22221e-08	-5.80908e-08	1.97283e-08	3.78169e-08	2.00899e-08	-8.647e-08	2.28574e-08	-4.67317e-08	1.83181e-08	3.4355e-08	2.229e-08	2.1668e-08	-1.94973e-07	-3.49481e-09	-3.06238e-08	2.56489e-09	2.94436e-08	6.2597e-09	2.21603e-08	1.93434e-08	-4.95205e-09	-4.25011e-08	-1.35789e-07	2.27883e-08	1.26885e-08	7.48684e-09	-4.28103e-08	2.53137e-08	2.18213e-08	3.08641e-08	-2.17577e-08	1.86916e-08	4.17847e-09	3.34467e-08	4.07719e-09	2.46084e-08	1.08824e-08	-1.09474e-09	5.88568e-09	2.20334e-08	3.34447e-08	-6.40758e-09	2.14716e-08	-3.16821e-08	3.21649e-08	3.67046e-09	3.19967e-08	3.35899e-08	2.00198e-08	2.38233e-08	2.84194e-08	-2.18054e-07	1.80624e-08	-8.78196e-10	-7.01755e-08	2.64838e-08	6.80144e-09	3.90012e-10	9.96265e-09	2.20404e-08	5.75138e-09	2.90063e-08	2.49633e-08	8.43434e-10	7.42096e-09	2.40436e-08	2.82816e-08	2.60442e-08	2.21335e-08	2.44144e-08	1.5478e-08	6.6378e-09	5.84259e-09	6.74045e-08	1.16137e-08	3.3273e-08	3.20942e-08	2.29022e-09	1.07005e-08	2.82317e-08	-1.01821e-08	7.42811e-09	-4.95454e-08	-4.70388e-09	2.31566e-08	-1.74024e-09	1.27655e-08	2.87822e-08	1.02254e-08	2.52805e-08	8.66401e-09	-6.01905e-08	-6.62583e-08	1.75997e-08	-4.88013e-08	-1.66886e-05	-8.94105e-06	-2.83327e-05	2.16023e-08	-1.74529e-07	-8.09814e-09	-8.09814e-09	1.10967e-08	6.63085e-09	1.76715e-08	1.64706e-08	4.33938e-08	4.22515e-08	1.0373e-08	-1.01172e-07	-1.66699e-07	1.23515e-08	2.56688e-09	2.6013e-08	-3.01043e-08	-1.32459e-08	2.75793e-08	2.95e-08	2.24688e-08	2.81746e-08	2.7141e-08	1.323e-08	-2.24407e-08	-3.46196e-09	1.19464e-08	-2.55948e-08	4.0578e-08	3.10411e-08	3.25672e-08	1.19124e-08	-1.53792e-07	2.27251e-08	2.48568e-08	1.40453e-08	2.71466e-08	-6.19229e-09	9.52423e-09	-2.7621e-08	2.36782e-08	3.53226e-08	-2.33079e-09	1.61152e-08	-2.41222e-09	3.3273e-08	1.21317e-09	8.6374e-09	3.32918e-08	-1.22738e-07	1.8495e-08	8.06267e-09	-6.20666e-09	-1.66699e-07	6.09452e-09	2.67425e-08	2.075e-08	2.43576e-08	2.44328e-08	2.13879e-08	-1.7193e-08	1.12452e-08	3.13696e-08	-1.24601e-07	4.62144e-09	1.69956e-08	4.28076e-09	2.53459e-08	-2.86891e-08	3.17089e-08	3.54724e-08	3.11678e-08	2.17897e-08	2.33486e-08	2.85697e-08	1.81958e-08	-8.48512e-09	-1.87817e-08	-5.28003e-08	3.15712e-08	-8.17388e-08	2.87016e-08	1.835e-08	-3.40734e-07	-1.53792e-07	2.15815e-08	1.2108e-08	3.50625e-08	4.0578e-08	-4.86311e-09	1.9487e-08	-1.1783e-08	2.79033e-08	-1.11731e-07	8.65363e-09	-1.76992e-08	2.12696e-08	5.82327e-09	1.97642e-08	1.53997e-08	-8.5721e-09	2.73257e-08	1.07541e-08	7.20172e-09	2.89159e-08	2.45037e-08	6.34464e-09	2.64988e-08	4.75981e-09	1.19613e-08	-1.78779e-08	1.26931e-08	1.63538e-08	1.04715e-08	3.07887e-08	8.91703e-09	2.52461e-08	8.75344e-09	1.64709e-09	-1.66699e-07	1.60289e-08	2.1803e-08	3.90355e-09	1.41753e-08	-6.37826e-08	-9.0352e-09	2.71441e-08	1.52414e-08	-2.94247e-07	3.06433e-09	2.70241e-08	3.18378e-08	2.75369e-08	-5.90626e-08	2.09257e-08	2.34253e-08	-3.84202e-07	-1.55252e-08	1.50917e-08	1.93827e-08	-2.66283e-07	-7.10473e-08	-1.73013e-07	3.69433e-08	1.41481e-08	1.25474e-08	3.16523e-08	-3.42934e-08	-7.59428e-08	1.06247e-08	-2.53203e-09	2.5404e-08	-2.7112e-08	-8.21274e-09	9.71886e-09	3.08901e-08	3.52782e-09	1.95287e-07	4.44998e-08	1.82029e-08	1.65455e-08	1.36183e-08	1.36183e-08	1.74318e-08	1.76587e-08	2.44495e-08	3.32693e-08	2.77309e-08	2.93225e-08	2.42162e-08	2.42162e-08	6.46539e-09	-9.92667e-08	-9.92667e-08	2.43099e-08	9.69158e-09	3.87226e-08	3.87226e-08	-5.14453e-09	-5.14453e-09	-3.22871e-09	-3.22871e-09	1.2378e-08	1.2378e-08	-5.12864e-09	1.06655e-08	1.76879e-08	2.61862e-08	2.02116e-08	1.56069e-08	1.56397e-08	1.61141e-08	-2.86745e-08	-1.08704e-08	2.10364e-08	1.54357e-08	3.05567e-09	2.05983e-08	-1.6109e-08	1.93359e-08	-1.00044e-08	-5.73345e-09	3.80605e-08	2.57536e-08	-4.35393e-07	2.97266e-08	1.28402e-08	2.16196e-08	9.22387e-09	9.22387e-09	8.7594e-09	3.53046e-08	2.74886e-08	3.69839e-08	3.4518e-08	1.66664e-08	2.86598e-08	2.65815e-08	6.40682e-09	6.40682e-09	-2.21995e-07	-2.21995e-07	6.77591e-09	1.66761e-08	1.92359e-08	1.59243e-08	3.317e-08	3.45623e-08	2.55283e-08	2.55283e-08	2.58445e-08	-7.10759e-09	2.41121e-08	2.41121e-08	1.03623e-08	1.03623e-08	-9.6198e-09	1.8048e-08	-1.90248e-08	1.70764e-08	1.62381e-08	1.78989e-08	-3.46855e-09	1.05762e-08	1.95796e-08	4.16483e-09	5.5942e-09	2.10312e-08	2.80543e-08	-4.36694e-09	2.61862e-08	-1.24924e-08	1.04263e-08	2.90569e-08	5.00586e-09	5.1914e-09	2.468e-08	2.468e-08	1.02658e-08	1.74268e-08	2.52083e-08	-2.452e-09	2.87627e-08	3.36133e-08	1.36833e-08	2.59844e-08	3.14897e-08	2.5762e-08	1.04155e-08	-4.21065e-08	4.09932e-10	-2.27508e-08	-9.08402e-08	-9.3654e-08	3.0851e-08	2.99751e-08	-6.03513e-08	-6.25569e-08	8.56555e-09	-7.04106e-09	-2.5288e-08	2.33456e-08	2.33456e-08	1.01022e-08	2.3412e-08	2.83426e-08	2.37323e-08	-1.50395e-08	-7.81419e-10	1.34202e-09	-2.04086e-08	3.67145e-08	3.67145e-08	2.33811e-08	3.3416e-08	1.03246e-08	3.14842e-08	3.11082e-08	1.851e-08	-1.57409e-08	3.26706e-08	2.76841e-08	2.38369e-08	2.32107e-08	-1.2594e-08	-1.06676e-08	-1.81899e-09	-8.4224e-08	-9.42237e-09	3.24078e-09	-1.07372e-07	3.39571e-08	2.26703e-08	-3.79288e-07	-5.61128e-08	-1.93404e-09	4.41007e-09	2.95458e-08	3.02898e-08	2.82143e-08	3.16188e-08	4.2899e-08	3.13024e-08	1.12325e-08	3.50816e-09	1.41923e-08	-8.71369e-08	-1.64569e-08	3.07052e-08	6.38392e-09	1.63303e-08	2.43017e-08	2.43017e-08	-3.40992e-09	-3.40992e-09	2.67254e-08	1.08454e-08	1.19698e-08	2.40123e-08	3.01291e-08	2.91675e-08	2.00394e-08	-5.36238e-09	2.43817e-08	2.98121e-08	2.2703e-08	3.04644e-08	1.23196e-08	9.70783e-09	2.12151e-08	1.23529e-08	2.98023e-08	9.32769e-09	8.36606e-09	3.25381e-08	3.36425e-08	2.2575e-08	2.13328e-08	-6.16012e-07	-7.86492e-07	-6.29167e-07	-3.8757e-07	-7.18458e-07	2.46873e-08	1.42213e-08	-2.29702e-08	3.20339e-08	3.21638e-08	-1.38025e-08	-3.22211e-08	-2.33065e-08	-2.08079e-09	-7.00493e-09	-7.00493e-09	-2.59944e-09	-2.59944e-09	-7.97281e-09	2.1917e-08	2.1917e-08	-8.23533e-09	-3.68402e-08	-1.03944e-08	2.27636e-08	-1.29531e-08	-1.60517e-08	-1.71262e-08	-2.59829e-08	2.74225e-08	2.81582e-08	1.30422e-08	1.87039e-08	2.1584e-08	2.17588e-08	1.34014e-09	2.11752e-08	1.84536e-08	2.09009e-08	2.03535e-08	1.48576e-08	-1.12753e-08	2.80145e-08	3.16796e-08	2.66034e-08	3.0861e-08	2.53704e-08	2.53704e-08	2.33316e-09	2.43073e-08	3.27417e-08	-2.21661e-08	5.00586e-09	1.04465e-08	1.04465e-08	9.33734e-09	-4.80994e-08	-4.80994e-08	-2.01213e-07	-2.01213e-07	3.16468e-08	3.16468e-08	2.39448e-08	2.39448e-08	2.91679e-08	2.91679e-08	3.0157e-08	3.0157e-08	3.07095e-08	3.07095e-08	2.44146e-08	2.44146e-08	-6.49702e-09	2.28826e-08	-4.52201e-08	-1.28196e-08	-4.4672e-09	1.3948e-08	9.37436e-09	5.00586e-09	1.93774e-09	2.02124e-08	1.25317e-08	9.09813e-09	-3.35505e-08	-8.86209e-08	-8.86209e-08	1.51558e-08	3.22161e-08	3.02336e-08	2.9518e-08	2.16108e-08	1.56288e-08	2.16537e-08	2.41416e-08	2.29411e-08	2.12689e-08	3.07585e-08	-6.29893e-09	
AGGGC14N_S_NYAATTAN_m1_c3_short	3.8111e-08	4.55548e-08	3.80242e-08	2.2701e-08	-1.95141e-08	6.07542e-09	0	-6.79349e-07	2.42144e-08	2.23517e-08	2.98023e-08	2.79397e-08	1.90921e-08	2.14204e-08	2.98023e-08	2.98023e-08	2.8871e-08	2.89436e-08	3.25963e-08	3.66417e-08	9.04555e-09	2.98023e-08	1.55997e-08	2.70084e-08	-3.05623e-05	2.79397e-08	2.14204e-08	2.98023e-08	3.1665e-08	8.9407e-08	8.30187e-09	1.19326e-08	2.98023e-08	5.02914e-08	3.59723e-08	-3.04878e-05	1.67638e-08	3.07336e-08	2.40398e-08	3.35276e-08	4.00469e-08	3.72529e-08	3.45608e-08	3.94139e-08	3.26208e-08	2.23517e-08	2.98023e-08	-4.88188e-07	3.07336e-08	2.73369e-08	3.07336e-08	2.98023e-08	3.53903e-08	3.35276e-08	4.08636e-08	-6.00198e-08	2.1384e-08	-1.69948e-08	1.65892e-08	2.50293e-08	2.8871e-08	3.23707e-08	1.49594e-08	2.98023e-08	2.98023e-08	1.7928e-08	-2.65885e-09	1.28098e-08	2.62771e-08	3.64028e-08	2.25846e-08	1.86847e-08	2.98023e-08	2.98023e-08	1.90921e-08	1.86265e-09	-2.01166e-07	3.48882e-08	3.55904e-08	1.70876e-08	7.45058e-08	2.60188e-08	4.20889e-08	3.98973e-08	2.79397e-08	2.33995e-08	1.58325e-08	3.41097e-08	3.25876e-08	-1.95021e-07	2.79397e-08	9.02219e-09	4.09782e-08	3.80824e-08	3.93311e-08	2.71239e-08	3.91155e-08	2.79397e-08	1.58325e-08	-5.21541e-08	3.07336e-08	1.67638e-08	2.47965e-08	3.10231e-08	6.70552e-08	2.98023e-08	2.61123e-08	3.1596e-08	3.43862e-08	4.03469e-08	3.98682e-08	1.24492e-08	-5.16043e-08	3.1112e-08	9.48307e-09	1.50176e-08	2.14204e-08	4.09782e-08	2.98023e-08	5.58794e-09	3.78669e-08	1.93642e-08	1.93642e-08	1.11759e-08	1.90339e-08	2.96859e-08	2.42144e-08	3.44589e-08	2.79397e-08	3.60887e-08	2.45721e-08	2.04891e-08	3.8073e-08	2.98023e-08	2.98023e-08	-3.82774e-06	1.02445e-08	7.69808e-09	4.28145e-08	-3.10404e-08	-9.37143e-08	-4.22575e-08	1.55414e-08	4.02209e-08	3.75049e-08	2.23517e-08	6.54381e-09	1.39698e-08	2.51457e-08	-9.8762e-09	3.78648e-08	2.74376e-08	-6.66967e-07	3.31984e-08	2.12667e-08	-1.87545e-07	4.19095e-08	3.86426e-08	-2.67114e-08	5.96046e-08	6.51926e-09	2.98023e-08	3.43134e-08	3.78714e-08	1.04774e-08	9.31323e-10	1.58325e-08	3.25963e-08	8.9407e-08	-3.78117e-07	-3.34112e-08	-7.60774e-08	4.51675e-09	-9.66975e-09	4.12692e-08	3.35276e-08	3.35276e-08	-4.74487e-07	-4.74487e-07	1.12377e-08	3.1665e-08	3.83006e-08	1.80444e-08	1.54832e-08	-1.46101e-08	-4.48199e-08	3.41388e-08	7.45058e-08	1.95578e-08	1.86265e-08	3.25963e-08	3.43589e-08	-3.04803e-05	-3.04133e-05	3.42261e-08	-1.87184e-06	7.45058e-08	-4.02935e-07	2.89874e-08	1.76951e-08	4.65661e-08	3.35276e-08	1.11759e-08	1.31549e-08	2.8871e-08	8.54197e-09	8.9407e-08	1.73422e-08	1.11759e-08	2.98023e-08	2.70084e-08	2.98023e-08	3.64962e-08	1.40863e-08	2.79397e-08	2.04091e-08	2.6077e-08	3.86499e-08	3.44589e-08	2.70084e-08	1.58325e-08	1.76951e-08	-1.52141e-05	-3.04133e-05	3.2845e-08	3.41461e-08	3.41461e-08	3.38769e-08	3.38769e-08	3.77768e-08	3.77768e-08	3.53903e-08	2.98023e-08	-3.51574e-08	3.07336e-08	3.35276e-08	2.22281e-08	3.0268e-08	2.90456e-08	2.42144e-08	4.84288e-08	2.98023e-08	1.39698e-08	2.77068e-08	2.77068e-08	2.50875e-08	2.94531e-08	4.72789e-08	3.37022e-08	3.37022e-08	3.65762e-08	3.65762e-08	3.52966e-08	3.52966e-08	3.75221e-08	3.75221e-08	2.6077e-08	2.67173e-08	3.18396e-08	2.78087e-08	3.72529e-08	3.58559e-08	3.18978e-08	3.35276e-08	3.29455e-08	3.29455e-08	2.98023e-08	2.42144e-08	2.58442e-08	4.24231e-08	-1.95112e-06	1.39698e-08	2.98023e-08	2.98023e-08	2.3275e-08	3.72529e-08	2.58442e-08	3.13157e-08	2.28756e-08	4.84288e-08	1.34114e-08	3.44589e-08	1.59762e-08	3.86153e-08	8.9407e-08	2.98023e-08	-2.2701e-08	2.04891e-08	-9.02219e-09	2.09402e-08	-5.58794e-09	3.32564e-08	2.98023e-08	2.98023e-08	-3.48082e-08	-1.36206e-08	3.81842e-08	2.98023e-08	-1.87755e-06	3.1665e-08	2.98023e-08	2.98023e-08	1.02445e-08	2.98023e-08	3.37604e-08	3.72529e-08	3.72529e-08	-6.28279e-09	-1.36097e-08	4.28408e-08	4.28408e-08	2.98023e-08	2.23517e-08	2.23517e-08	3.1665e-08	8.9407e-08	3.72529e-08	4.29394e-08	6.51926e-09	2.98023e-08	3.72529e-08	3.53903e-08	3.72529e-08	4.65661e-08	3.48882e-08	3.48882e-08	3.46122e-08	3.46122e-08	2.80561e-08	2.80561e-08	3.75826e-08	-5.58794e-08	-7.91624e-08	1.30385e-08	2.98023e-08	3.72529e-08	5.02914e-08	8.9407e-08	8.9407e-08	3.75334e-08	3.00352e-08	-3.80073e-06	2.98023e-08	4.84288e-08	3.91155e-08	4.47544e-08	1.67638e-08	2.98023e-08	2.14204e-08	2.98023e-08	1.30385e-08	2.98023e-08	3.0268e-08	2.98023e-08	3.29092e-08	-9.09204e-08	2.42144e-08	-6.0536e-08	2.79397e-08	2.98023e-08	-7.45058e-08	-3.11993e-07	3.32802e-08	3.1665e-08	3.52375e-08	4.33442e-08	4.39004e-08	4.84288e-08	-6.68922e-07	3.95603e-08	4.00757e-08	8.18821e-09	4.42086e-08	2.38069e-08	1.22418e-09	3.35276e-08	-6.90685e-09	-3.57286e-08	9.29867e-09	3.41097e-08	-4.05033e-07	-3.35168e-08	-7.24103e-08	3.97982e-08	-5.19751e-07	2.14093e-08	-6.7192e-07	4.47035e-08	4.84288e-08	4.09782e-08	3.37081e-08	2.34935e-08	3.07336e-08	3.76772e-08	4.22588e-08	2.85045e-08	2.93949e-08	3.37604e-08	-3.38152e-07	3.82254e-08	7.26432e-08	6.14673e-08	3.03407e-08	-9.69885e-09	1.10595e-08	-4.51117e-07	-2.20795e-07	4.10015e-08	2.4098e-08	3.89273e-08	4.09732e-08	-5.44842e-08	-3.04915e-05	4.84288e-08	3.34694e-08	3.49246e-08	4.09782e-08	-4.25494e-08	4.89672e-09	4.84288e-08	3.66003e-08	2.9082e-08	3.74857e-08	2.40398e-08	-5.44605e-09	-3.40588e-08	-6.98608e-07	3.51574e-08	-1.20876e-06	3.38769e-08	-1.49407e-07	3.01516e-08	-5.54908e-07	-2.80299e-07	3.07481e-08	3.88063e-08	2.71248e-08	2.42144e-08	2.78233e-08	-5.17612e-08	3.28291e-08	3.37604e-08	3.39933e-08	4.03961e-08	3.24217e-08	2.72521e-08	-5.29981e-08	2.62298e-09	2.28174e-08	-4.63682e-07	2.30502e-08	3.18462e-08	4.19113e-08	3.07919e-08	3.32948e-08	-1.43278e-07	2.86382e-08	3.56365e-08	-3.77931e-06	1.55196e-08	-6.71571e-09	-5.49189e-08	-1.80762e-08	6.40841e-09	1.75373e-08	4.65638e-09	-5.30854e-08	3.32948e-08	3.95812e-08	2.78956e-08	-3.61952e-10	-6.20304e-09	3.16834e-08	-1.52689e-07	1.78261e-08	3.20579e-08	3.81842e-08	-1.82063e-08	1.93832e-08	-2.84053e-08	1.33589e-08	2.40788e-08	-1.02856e-07	4.84288e-08	4.2344e-08	3.76215e-08	3.84171e-09	2.62626e-08	-8.02538e-08	-2.9399e-07	6.14673e-08	5.21541e-08	-6.303e-08	4.84288e-08	2.16532e-08	2.96859e-08	3.28419e-09	-1.14233e-09	-3.12542e-07	-9.968e-10	2.75772e-08	-2.87906e-08	-1.47613e-07	-4.44278e-08	-3.79773e-08	4.09782e-08	4.09782e-08	3.90254e-08	-6.15954e-08	3.81306e-08	3.40746e-08	-2.87711e-08	-4.29354e-08	1.21727e-08	9.30595e-09	-5.68107e-08	-4.92379e-07	-9.0587e-08	-2.3673e-08	1.96279e-08	3.24108e-08	4.85249e-08	3.6438e-08	3.03827e-08	3.53903e-08	4.09782e-08	4.84288e-08	-4.61207e-10	-9.90372e-08	-3.67891e-09	-5.34192e-09	4.84288e-08	-5.52614e-09	3.38405e-08	-5.7742e-08	-2.06346e-08	-5.78701e-07	-6.07455e-07	-2.17465e-08	6.59202e-09	3.52171e-08	-5.7742e-08	-2.38579e-08	4.21423e-08	3.9894e-08	-4.82123e-09	-6.98492e-08	3.81842e-08	5.91535e-09	3.63252e-08	2.07563e-09	-3.70748e-09	-6.91507e-08	-6.00936e-07	4.47035e-08	2.99988e-08	-5.44009e-07	-6.24554e-08	-8.64966e-08	1.03173e-08	2.91673e-08	-3.04803e-05	-2.36796e-07	-2.58595e-07	-3.04006e-08	2.98678e-08	3.34459e-08	2.68221e-07	4.3121e-08	2.468e-08	9.91919e-09	-1.78523e-07	-6.98733e-08	2.24682e-08	3.49637e-08	1.33784e-08	2.74667e-08	2.94531e-08	2.27883e-08	3.25963e-08	3.70201e-08	4.05926e-08	3.67872e-08	4.84288e-08	4.58573e-08	1.37047e-08	2.00234e-08	3.97131e-08	3.74207e-08	4.10973e-08	-1.09519e-07	3.89123e-08	2.53895e-08	3.56231e-08	3.37604e-08	3.63216e-08	5.51659e-08	3.51574e-08	2.33995e-08	3.35276e-08	-7.13499e-09	-4.68169e-08	2.30502e-08	1.85364e-08	3.00352e-08	4.39327e-08	4.18468e-08	3.43454e-08	-9.5045e-06	-1.7233e-06	-1.31865e-06	2.32612e-08	3.44589e-08	3.05163e-08	-4.78831e-07	2.06029e-10	3.35276e-08	3.38064e-08	4.18054e-08	4.40785e-08	3.61535e-08	1.42077e-08	3.75403e-08	2.21189e-08	3.10829e-08	3.52156e-08	4.10946e-08	2.37851e-08	4.47035e-08	3.82674e-08	-1.14658e-08	-5.51809e-08	3.84996e-08	3.71801e-08	2.468e-08	-2.31026e-07	2.21921e-08	3.7117e-08	-3.11629e-08	4.65661e-08	1.0888e-08	3.1956e-08	-9.50356e-07	2.84053e-08	-2.43883e-07	3.57977e-08	1.49012e-08	-1.04417e-07	-1.012e-07	1.61017e-08	8.9407e-08	-2.89203e-07	-2.43643e-07	4.47035e-08	4.24167e-08	4.82891e-08	4.23075e-08	4.09782e-08	4.09782e-08	3.41997e-08	3.74953e-08	3.77319e-08	3.94979e-08	4.47035e-08	4.84288e-08	1.75023e-08	1.5345e-08	-3.02316e-09	4.47035e-08	2.38797e-08	3.72529e-08	-3.04952e-05	3.53405e-08	-6.09102e-07	3.35276e-08	4.61426e-08	1.39698e-08	2.78233e-08	-1.87033e-06	-8.46204e-07	-2.36239e-07	1.84648e-09	5.21541e-08	4.09782e-08	-1.74419e-06	-8.8364e-07	4.09782e-08	3.3062e-08	3.29892e-08	4.02181e-08	4.09782e-08	3.67265e-08	4.30414e-08	3.68036e-08	3.61936e-08	-2.2369e-09	4.05125e-08	3.65544e-08	7.45058e-08	3.4488e-08	-2.46308e-07	-7.50894e-08	-4.13512e-08	3.76713e-08	3.56231e-08	-1.43809e-08	9.8953e-09	-5.30267e-08	-7.00587e-07	3.53903e-08	5.21541e-08	1.2792e-08	3.3644e-08	2.73976e-08	3.07482e-08	5.10004e-08	4.90791e-08	-1.87149e-06	3.62052e-08	-2.11089e-07	3.09665e-08	2.10712e-08	8.9407e-08	-3.8922e-07	3.72947e-08	3.7752e-08	3.79305e-08	3.84171e-08	-8.31005e-09	3.41097e-08	3.3062e-08	-4.47733e-07	-9.0281e-09	-8.62747e-09	2.72412e-08	3.51447e-08	4.00851e-08	4.99199e-08	2.85218e-08	2.68337e-08	-5.68083e-06	5.15421e-08	-3.04608e-09	2.33124e-08	2.75593e-08	2.23517e-08	1.28057e-08	3.02643e-08	3.35276e-08	1.78115e-08	2.87546e-08	-1.868e-06	-8.09487e-07	3.63216e-08	3.09665e-08	-8.24475e-08	-4.98148e-08	-6.70481e-07	3.2247e-08	2.24311e-08	3.63216e-08	1.25171e-08	2.90458e-08	2.8871e-08	4.84288e-08	3.53903e-08	3.07336e-08	3.11993e-08	-1.42409e-08	1.83936e-08	1.80637e-08	5.15479e-09	3.25077e-08	3.51124e-08	2.85218e-08	3.42261e-08	-7.19863e-08	3.20142e-08	3.77186e-08	3.70201e-08	4.77625e-08	4.31901e-08	4.47035e-08	4.09782e-08	4.09782e-08	3.35276e-08	2.87099e-08	3.72529e-08	4.07126e-08	1.45164e-08	1.39698e-08	3.1665e-08	3.45754e-08	-1.88053e-06	2.53785e-08	-1.87452e-06	-9.11482e-07	3.01561e-08	-5.76409e-09	4.09782e-08	-5.42468e-08	3.21988e-08	4.09782e-08	-1.3779e-07	3.66708e-08	1.99898e-08	3.21888e-08	3.3222e-08	3.27709e-08	2.7223e-08	2.93367e-08	-1.64254e-06	-6.97328e-07	4.09782e-08	-6.93894e-07	2.70084e-08	-6.12049e-07	4.09782e-08	2.04891e-08	3.07336e-08	2.86964e-08	-2.62174e-07	-2.16602e-07	3.72529e-08	3.37677e-08	3.21597e-08	4.85913e-08	1.31549e-08	-2.52746e-06	6.51926e-08	-3.82424e-08	-1.58457e-07	7.45058e-08	9.80071e-09	2.18861e-08	3.58559e-08	1.4079e-08	3.52156e-08	2.56696e-08	3.88827e-08	2.70084e-08	9.76434e-09	2.82557e-08	3.32112e-08	4.11846e-08	4.22652e-08	3.46752e-08	-6.98608e-07	3.63216e-08	2.49129e-08	4.00469e-08	4.0711e-08	-4.65661e-09	3.24799e-08	3.02033e-08	3.08699e-08	1.49012e-08	-1.11831e-07	1.88011e-08	-2.19676e-07	3.46918e-08	4.1211e-08	-1.76554e-06	4.09782e-08	3.59196e-08	-8.5678e-07	-8.22176e-07	3.80669e-08	3.1665e-08	9.53924e-09	3.42261e-08	-5.38639e-08	-7.18276e-09	4.56046e-08	-2.01164e-08	1.44536e-08	8.52212e-09	1.99652e-08	-4.17069e-07	4.09782e-08	-3.18749e-07	-3.85786e-07	-1.20715e-07	-6.66064e-08	2.98742e-08	3.17013e-08	3.00352e-08	-1.12628e-06	-8.13448e-05	-4.58211e-07	-2.38685e-07	3.20506e-08	-3.78862e-06	2.70084e-08	-4.07919e-07	3.07336e-08	4.26335e-08	2.71061e-08	3.72529e-08	1.36788e-08	-7.07587e-10	-7.08567e-09	-5.44421e-07	4.28408e-08	4.09782e-08	1.5134e-08	8.9407e-08	-1.79924e-08	3.68454e-08	1.38534e-08	2.87105e-08	3.00352e-08	5.58794e-09	4.45294e-08	4.30961e-08	4.05669e-08	-1.01261e-06	3.8573e-08	3.13157e-08	2.78233e-08	-1.32125e-06	-2.35009e-06	1.59489e-08	3.30695e-08	3.09239e-08	3.89809e-08	1.7546e-08	4.59544e-08	3.94172e-08	3.75107e-08	3.07336e-08	-1.4988e-08	-2.16096e-08	3.96676e-08	3.47915e-08	4.42944e-08	4.47035e-08	1.68734e-08	8.9407e-08	2.15105e-08	3.35276e-08	-1.0791e-07	-3.31855e-08	-2.5107e-08	1.30385e-08	-2.86673e-09	1.18744e-08	9.31323e-09	2.53828e-08	3.47329e-08	2.30502e-08	3.62602e-08	9.21285e-09	-4.47268e-07	3.35276e-08	2.11876e-08	3.59055e-08	-6.49896e-07	-3.20142e-09	9.19681e-09	1.0743e-08	4.04739e-08	5.00036e-08	3.74857e-08	1.00289e-08	3.25963e-08	8.3819e-09	3.85407e-08	3.5614e-08	-3.065e-09	-2.03836e-08	4.46162e-08	3.18978e-08	3.72529e-08	2.98023e-08	-5.86733e-08	2.93367e-08	1.67638e-08	-1.32743e-06	4.21278e-09	4.84288e-08	4.84288e-08	4.30991e-08	3.98104e-08	4.0091e-08	4.1803e-08	3.51574e-08	3.74819e-08	-3.15544e-07	1.42172e-08	4.28554e-09	1.02336e-08	3.25963e-08	-3.07336e-08	-6.03024e-08	6.14673e-08	-1.30775e-06	3.02617e-08	-1.30136e-08	2.79397e-08	8.10383e-09	4.47035e-08	-1.41544e-06	2.47965e-08	1.93989e-08	2.66928e-08	1.95578e-08	3.51574e-08	-1.43546e-06	5.0229e-08	4.12699e-08	3.18396e-08	3.01516e-08	-1.40343e-06	-3.04915e-05	2.86382e-08	-4.27321e-07	1.8299e-08	3.10829e-08	-7.59517e-06	4.06289e-08	1.14815e-08	3.66781e-08	2.81725e-08	2.93367e-08	5.37881e-08	2.63501e-08	-2.01988e-07	-1.93904e-08	3.66708e-08	7.90806e-10	1.77533e-08	2.51635e-08	3.83297e-08	-2.68291e-07	-1.08411e-07	2.50025e-08	6.14673e-08	4.47035e-08	-9.44422e-08	3.1665e-08	3.09446e-08	3.26618e-08	3.3644e-08	3.63216e-08	-1.33448e-07	3.16359e-08	-5.17464e-08	-2.26676e-09	2.12952e-08	-9.40636e-08	-9.13278e-08	-3.42993e-08	2.52048e-08	4.6055e-08	3.82424e-08	-3.41358e-07	1.82449e-08	3.57977e-08	1.7506e-08	3.35058e-09	4.09782e-08	-2.6512e-06	3.37604e-08	1.4028e-08	7.45058e-08	4.88096e-08	3.35276e-08	-4.27781e-08	3.35276e-08	-6.86103e-08	4.20306e-08	4.06866e-08	2.84053e-08	4.75036e-08	3.94648e-08	2.62298e-08	3.1665e-08	2.72412e-08	4.25674e-08	4.76463e-08	1.64476e-08	8.9407e-08	8.78936e-09	-5.29212e-07	4.47035e-08	-1.067e-06	4.23752e-08	1.86919e-08	-1.33841e-07	-6.40284e-09	2.44702e-08	-1.18278e-07	-6.66432e-09	2.63099e-08	-3.04915e-05	2.52767e-08	2.21189e-08	4.09782e-08	-9.5738e-07	-1.24564e-08	2.70084e-08	9.19681e-09	-2.90456e-08	3.83425e-08	1.24633e-08	-1.22064e-06	-4.6799e-08	-4.07603e-08	2.43235e-08	3.45099e-08	3.55935e-08	-6.09318e-07	-1.21195e-07	-1.45779e-07	-4.46796e-09	4.47035e-08	-9.56716e-08	-1.47078e-07	-5.10481e-08	4.19095e-08	3.86499e-08	3.43716e-08	2.03727e-08	4.18695e-08	2.72874e-08	3.46336e-08	4.59409e-08	3.34694e-08	1.95578e-08	1.76951e-08	6.14673e-08	1.72295e-08	2.90247e-08	-1.08675e-06	1.52504e-08	-7.42148e-08	-3.69322e-07	2.99187e-08	2.97441e-08	2.88419e-08	3.83402e-08	1.66579e-08	4.09782e-08	3.0268e-08	-1.46247e-09	1.86265e-08	5.5843e-09	-4.52592e-08	4.20805e-08	4.33793e-08	4.19823e-08	1.36774e-08	1.97906e-08	3.08332e-08	2.77068e-08	6.14673e-08	3.38769e-08	3.41097e-08	3.49246e-08	-1.9557e-07	2.91164e-08	-1.56702e-07	-4.62527e-08	2.49834e-08	2.72412e-08	-1.45032e-07	-9.46118e-08	1.88593e-08	3.55712e-08	1.46427e-08	2.95695e-08	-4.27821e-07	-8.81073e-07	4.09782e-08	2.68221e-07	2.46655e-08	-3.18104e-07	1.88593e-08	-9.22242e-07	6.14673e-08	3.13157e-08	-6.30789e-08	3.99305e-08	-6.09027e-07	-2.03767e-06	3.53903e-08	1.05792e-08	4.84288e-08	3.31784e-08	3.63216e-08	4.09782e-08	1.62981e-08	-1.30722e-07	3.13942e-08	2.89874e-08	2.91038e-08	3.80678e-08	-2.34602e-07	-1.04986e-07	-3.14466e-07	2.858e-08	3.12575e-08	2.98023e-08	-1.69876e-06	4.09782e-08	3.52738e-08	3.10284e-08	-1.73091e-08	1.56099e-08	3.42261e-08	-1.17206e-06	-7.80025e-09	2.16532e-08	4.19371e-08	3.94839e-08	4.04943e-08	-1.56636e-06	4.09782e-08	-4.57168e-05	-5.73906e-07	4.47035e-08	3.45754e-08	3.71947e-08	-4.10218e-08	-3.4648e-07	2.95695e-08	2.87546e-08	3.10829e-08	8.9407e-08	-9.40418e-08	3.94284e-08	-2.15187e-07	8.9407e-08	4.51064e-08	-6.70704e-07	4.09782e-08	-3.34409e-06	-3.07892e-08	-3.14935e-07	-2.01767e-08	-2.34486e-08	2.73576e-08	-8.73305e-07	-1.06107e-06	3.05818e-08	5.7742e-08	3.83006e-08	1.95548e-08	-2.44206e-08	3.45754e-08	5.21541e-08	-1.81655e-07	3.95858e-08	4.86898e-08	-1.44191e-06	4.47035e-08	2.12458e-08	3.79514e-08	2.74265e-08	7.45058e-08	3.50628e-08	-6.09318e-07	3.41097e-08	3.00352e-08	2.58442e-08	3.00348e-08	1.25936e-08	1.09247e-08	3.92101e-08	-1.77802e-07	-7.15265e-07	4.09782e-08	1.29803e-08	-1.0553e-07	-4.33089e-08	-2.58399e-08	-7.06996e-07	3.27686e-08	-3.12924e-07	1.50389e-08	-4.01496e-09	4.47035e-08	3.72529e-08	4.47035e-08	2.53494e-08	2.7345e-08	3.27424e-08	3.17222e-08	2.44304e-08	-5.69926e-08	2.92785e-08	3.20142e-08	1.15251e-08	5.58794e-09	1.83136e-08	3.79514e-08	3.06813e-08	-2.08119e-07	1.91844e-08	3.87349e-08	-6.97927e-08	-5.68538e-06	3.3062e-08	3.46918e-08	-1.74802e-08	2.79433e-08	3.14321e-08	-8.02715e-08	-1.87516e-07	-2.05374e-07	-2.17195e-07	-1.57727e-07	6.43976e-09	3.28764e-08	4.09782e-08	6.33801e-09	-1.22672e-08	-1.02377e-08	-2.43964e-07	-7.89428e-08	-6.18963e-08	-8.06722e-10	8.9407e-08	-2.94479e-07	3.18978e-08	8.9407e-08	3.63216e-08	2.04382e-08	3.72529e-08	3.53393e-08	3.34112e-08	-3.14155e-07	2.70056e-08	4.84288e-08	-1.10281e-07	2.82889e-08	-5.29314e-07	3.13157e-08	2.79397e-08	-4.78249e-07	3.19305e-08	2.31666e-08	4.89506e-08	3.69037e-08	3.16499e-08	2.9373e-08	3.6438e-08	3.18905e-08	-1.18586e-06	2.40361e-08	1.88593e-08	-4.81358e-08	-2.36469e-08	2.98023e-08	2.91038e-08	-1.25605e-06	2.67755e-08	3.51574e-08	1.72295e-08	4.63811e-08	1.44792e-08	2.4293e-08	-1.10466e-07	2.14204e-08	1.46683e-08	4.6927e-08	2.52475e-08	2.4389e-08	2.84053e-08	-2.28245e-06	3.04281e-08	-1.05891e-06	2.61134e-08	-3.76411e-07	2.02563e-08	-1.25365e-08	2.43381e-09	3.84171e-09	3.56231e-08	4.84288e-08	-1.71713e-09	1.78261e-09	1.35624e-08	3.69037e-08	-7.97267e-08	-4.46339e-09	-3.85696e-08	4.03493e-08	2.9905e-09	1.86465e-08	-5.05692e-07	7.67614e-09	-1.36801e-07	1.92854e-08	-2.56114e-08	-9.29247e-08	-1.95978e-08	-3.69379e-07	-3.77547e-06	-4.1945e-08	-2.62116e-08	-4.37239e-07	3.27127e-08	-1.04073e-08	4.65661e-09	-5.40866e-07	3.18978e-08	3.18105e-08	4.07908e-08	4.08768e-08	2.87546e-08	2.32831e-08	-4.33498e-07	-5.26352e-08	-4.46778e-08	-1.88784e-08	4.22882e-08	4.37212e-08	4.34608e-08	-6.14477e-08	2.2743e-09	-1.304e-08	1.59343e-09	-7.90305e-09	1.49012e-08	-1.12021e-07	-2.05568e-07	-2.6339e-07	3.1665e-08	8.19564e-08	8.52879e-09	3.72529e-08	2.67755e-08	-1.29064e-06	-2.52042e-07	-1.0509e-08	3.73984e-08	4.18586e-08	3.89409e-08	4.0227e-08	-4.48505e-07	-8.09159e-08	-1.85604e-07	7.09861e-09	-2.09185e-07	3.99305e-08	-4.49758e-09	2.40005e-08	2.78348e-08	1.22236e-08	2.13327e-08	-1.34476e-07	-2.56949e-07	-6.19247e-08	4.47035e-08	-1.42598e-06	4.47035e-08	4.47035e-08	-1.09849e-06	-2.03532e-06	-7.59144e-06	3.3222e-08	5.21541e-08	4.84288e-08	3.6438e-08	3.14321e-08	4.09782e-08	-9.75502e-07	-1.98118e-06	-3.24362e-07	2.98023e-08	2.70084e-08	-2.71198e-08	-6.04996e-08	-4.29281e-10	-9.1386e-08	3.50165e-08	-1.14997e-08	3.695e-08	-8.99763e-07	-1.39898e-07	3.83739e-08	5.58794e-08	2.67082e-08	3.72529e-08	-4.50447e-07	3.72529e-08	-3.00352e-07	3.71847e-08	-1.52038e-07	5.21541e-08	3.37604e-08	4.84288e-08	3.54485e-08	-5.08022e-07	4.53801e-08	-2.31194e-07	3.71692e-08	-5.91056e-08	3.72529e-08	-5.04132e-09	1.63636e-08	2.64263e-08	4.47035e-08	3.53903e-08	2.04891e-08	-1.66102e-07	4.09782e-08	-5.99306e-07	2.44436e-08	1.04192e-08	-1.31549e-08	2.8449e-08	2.31666e-08	3.61106e-08	3.95917e-08	4.28933e-08	4.47035e-08	-6.07615e-08	-8.5518e-08	-5.68165e-06	3.10579e-08	4.19095e-08	2.82122e-08	3.78241e-08	2.60497e-08	2.98023e-08	3.42757e-08	3.31347e-08	2.37487e-08	-1.05039e-07	3.94648e-08	4.14088e-08	4.72019e-08	2.85218e-08	2.77068e-08	-3.04915e-05	2.39161e-08	3.72529e-08	-3.52748e-08	1.60653e-08	4.25352e-08	5.58794e-08	-3.43252e-07	2.86491e-08	3.25963e-08	3.63216e-08	5.19876e-09	3.45633e-08	3.25963e-08	3.88318e-08	3.88245e-08	2.84053e-08	-8.07631e-10	1.02445e-08	1.10122e-08	1.54832e-08	3.68454e-08	3.44589e-08	3.17959e-08	2.38069e-08	1.82582e-08	-6.17719e-07	2.53203e-08	-1.62301e-07	2.99278e-08	7.21366e-09	1.96887e-08	2.66273e-08	-1.54256e-06	2.55677e-08	-6.22349e-08	-1.00766e-07	4.09782e-08	4.09782e-08	2.63658e-08	4.28408e-08	-1.81171e-09	9.42964e-09	7.29051e-09	4.45871e-08	-5.335e-08	4.47035e-08	-1.78082e-07	-2.08587e-07	3.66317e-08	-7.50806e-08	3.77186e-08	4.09782e-08	2.77651e-08	-6.21349e-07	3.90733e-08	-9.16189e-07	2.26428e-08	-3.10258e-08	1.42023e-08	-1.43142e-08	2.71059e-08	2.8871e-08	2.6077e-08	4.15603e-08	-1.87661e-06	5.02914e-08	1.58325e-08	5.96046e-08	3.72529e-09	2.98023e-08	3.1665e-08	1.67638e-08	5.02914e-08	3.40515e-08	8.9407e-08	2.98023e-08	1.97906e-09	2.98023e-08	-9.66596e-07	-9.66596e-07	-9.71602e-07	2.98023e-08	2.07219e-08	4.19095e-08	3.36612e-08	3.73125e-08	2.32831e-08	2.32831e-08	-1.04568e-07	3.51865e-08	3.51865e-08	2.70084e-08	-9.23872e-07	3.35276e-08	3.35276e-08	3.39787e-08	3.39787e-08	3.21306e-08	3.21306e-08	3.89991e-08	3.89991e-08	-4.63391e-07	-2.54944e-07	2.98023e-08	3.72529e-08	7.68341e-09	4.84288e-08	2.42144e-08	2.15719e-08	5.21541e-08	3.98085e-08	1.67202e-08	-1.23977e-08	2.45636e-08	-1.20926e-08	-1.58325e-08	2.14204e-08	3.1665e-08	4.47035e-08	4.47035e-08	2.38942e-08	4.37722e-08	3.26545e-08	-1.49012e-08	2.44472e-08	4.04543e-08	4.04543e-08	3.90719e-08	3.78091e-08	4.93601e-08	4.168e-08	3.65876e-08	3.06609e-08	3.2167e-08	1.96596e-08	2.28756e-08	2.28756e-08	2.41271e-08	2.41271e-08	-2.94967e-08	2.76972e-08	2.81725e-08	7.13999e-09	3.9232e-08	4.02797e-08	3.25963e-08	3.25963e-08	3.31493e-08	3.12575e-08	-9.43571e-08	-9.43571e-08	3.46336e-08	3.46336e-08	1.58366e-08	-5.3014e-06	5.58794e-09	1.50758e-08	1.81889e-08	3.35276e-08	-8.00228e-07	3.21888e-08	-9.96515e-08	3.34344e-08	2.82963e-08	-3.63216e-08	-2.2912e-08	3.18978e-08	3.72529e-08	-6.92591e-08	-2.60871e-08	4.81829e-08	4.84288e-08	-5.67734e-06	2.8871e-08	2.8871e-08	-1.25056e-07	-3.54703e-09	1.69096e-08	2.64845e-08	2.91372e-08	3.38851e-08	-2.47252e-07	-2.15083e-07	3.9523e-08	3.92902e-08	1.30385e-08	2.56114e-08	3.18105e-08	2.19661e-08	-1.76929e-07	-3.42913e-07	3.51574e-08	3.81842e-08	2.49129e-08	2.11876e-08	6.00267e-09	3.78361e-08	3.42552e-08	-3.08501e-08	-3.08501e-08	3.32948e-08	2.86147e-08	1.89029e-08	3.14436e-08	-1.55414e-08	1.59416e-08	2.03509e-08	2.02126e-08	4.84288e-08	4.84288e-08	4.30618e-08	4.23157e-08	2.53785e-08	3.19758e-08	3.74638e-08	5.21541e-08	5.43208e-08	4.36557e-08	3.90282e-08	2.81725e-08	4.55274e-08	2.97441e-08	3.56735e-08	4.47035e-08	3.97777e-08	-4.28408e-07	-7.47842e-09	3.87081e-08	1.22236e-08	3.72677e-08	3.72529e-08	3.97993e-08	4.16767e-08	3.90713e-08	6.51926e-09	2.60486e-08	-5.75092e-08	2.03449e-08	-1.86265e-08	3.44007e-08	3.83006e-08	3.80639e-08	2.90238e-08	5.21541e-08	3.65544e-08	4.72646e-08	4.15832e-08	4.11274e-08	3.91155e-08	3.91155e-08	2.71248e-08	2.71248e-08	-2.897e-07	-9.20481e-08	-1.16204e-07	4.40195e-09	1.36206e-08	1.21072e-08	1.21072e-08	4.47035e-08	2.6077e-08	3.59323e-08	4.56095e-08	3.44589e-08	-8.18545e-09	8.90373e-09	1.94414e-08	4.87699e-08	-7.45058e-09	-5.52682e-08	-4.55537e-07	5.21541e-08	4.25571e-08	2.5117e-08	1.51103e-08	-1.36723e-07	1.42682e-08	-1.95872e-08	3.30037e-08	3.78764e-08	-4.4331e-07	2.21189e-08	3.35276e-08	3.0137e-08	3.45663e-08	4.56348e-08	-2.86382e-08	4.23694e-08	4.6593e-08	-4.23752e-08	-4.23752e-08	3.29092e-08	3.29092e-08	-1.3996e-08	2.70084e-08	2.70084e-08	3.42989e-08	2.9906e-08	2.83376e-08	2.29738e-08	3.51587e-08	2.22572e-08	3.02098e-08	2.57e-08	4.05344e-08	4.46732e-08	-9.48086e-07	-5.55978e-07	9.00764e-09	3.53903e-08	3.57977e-08	2.33995e-08	3.65801e-08	3.64116e-09	2.17512e-08	1.16915e-08	3.17538e-08	3.6986e-08	3.71954e-08	-1.21945e-08	3.53903e-08	-1.80298e-08	-1.80298e-08	-2.2758e-07	3.30056e-08	4.05338e-08	4.23114e-08	4.84288e-08	2.8871e-08	2.8871e-08	2.94021e-08	3.21888e-08	3.21888e-08	3.31202e-08	3.31202e-08	3.25963e-08	3.25963e-08	4.02797e-08	4.02797e-08	3.44589e-08	3.44589e-08	-2.8871e-08	-2.8871e-08	3.35276e-08	3.35276e-08	3.20724e-08	3.20724e-08	3.34476e-08	6.62476e-09	4.84288e-08	3.30037e-08	3.28982e-08	3.53903e-08	3.55685e-08	4.84288e-08	4.25498e-08	4.13747e-08	-6.26198e-07	2.95695e-08	3.38005e-08	3.18978e-08	3.18978e-08	3.49246e-08	2.01625e-24	2.34712e-08	2.84635e-08	-8.21106e-07	-8.9407e-08	-2.70924e-07	3.35276e-08	3.1665e-08	2.12458e-08	2.33995e-08	-1.1368e-07	
AGGTG14N_S_NRTTACRTAAYN_m1_c3_short	1.54447e-08	3.05955e-08	2.70552e-08	-1.3584e-08	1.55114e-08	2.32721e-08	-6.79349e-07	0	1.7082e-08	-5.88188e-08	-2.10472e-07	-6.47415e-08	-9.67461e-08	-6.02631e-09	2.95186e-08	4.08909e-08	3.48064e-08	2.24858e-08	2.18806e-08	1.85524e-08	1.04019e-08	-1.81717e-07	-1.31764e-07	-3.62488e-08	2.2608e-06	-6.47415e-08	-1.58965e-07	-2.10472e-07	-6.55273e-08	-9.1939e-08	1.54387e-08	3.09132e-08	-2.10472e-07	-3.12608e-07	2.51982e-08	-8.19913e-07	-1.84816e-07	1.87683e-08	2.50288e-08	2.671e-08	3.05517e-08	3.20651e-08	1.15129e-08	4.70287e-10	8.48449e-09	2.54718e-08	2.86454e-08	-8.15437e-07	2.43199e-08	1.78089e-08	2.48474e-08	-2.10472e-07	-6.50598e-08	-1.21479e-07	1.30852e-08	-9.77315e-09	2.11016e-08	1.3336e-08	2.20273e-08	1.93274e-08	-1.15783e-08	3.15546e-08	-8.89258e-09	-2.0591e-07	1.60553e-08	-5.02845e-08	-4.05144e-08	2.29965e-08	1.55465e-08	2.41144e-08	1.88652e-08	-2.70529e-08	-2.10472e-07	-2.10472e-07	1.84459e-08	-1.00008e-07	-1.15251e-07	2.56099e-08	2.59632e-08	-1.58438e-08	6.65896e-08	2.55544e-08	5.24263e-09	2.92594e-08	-7.95553e-08	-1.11024e-07	-1.01501e-07	-1.67643e-09	-6.59207e-09	-2.8129e-09	-8.85302e-09	-4.64123e-08	-8.84174e-08	2.36083e-08	1.421e-08	1.16781e-08	3.43789e-08	-6.75627e-08	-8.41283e-09	1.31331e-08	2.18424e-08	-1.09012e-07	1.64916e-08	7.5588e-09	-4.20332e-07	-2.10472e-07	1.47245e-08	7.06222e-09	2.42884e-08	2.59872e-08	2.78754e-08	2.10704e-08	1.33081e-08	2.65082e-08	1.79076e-08	-4.93162e-08	-1.87254e-07	-8.84174e-08	-2.10472e-07	2.27938e-08	3.1446e-08	1.12458e-08	1.12458e-08	-1.23083e-07	-1.07603e-07	2.95888e-08	-1.23999e-07	2.51675e-08	-3.87954e-08	1.55405e-08	2.7173e-08	-5.75537e-08	-1.34665e-08	-2.10472e-07	-2.10472e-07	-1.87116e-07	-2.35174e-07	1.20702e-08	2.20324e-08	1.45713e-08	3.02499e-08	3.13646e-08	9.31652e-09	2.81219e-08	2.78793e-08	1.28057e-09	-1.7972e-07	-1.62298e-07	-1.5596e-07	1.82851e-08	2.77191e-08	2.52489e-08	-1.30063e-07	4.85527e-09	4.45652e-09	1.35481e-08	3.12903e-08	2.8143e-08	3.18121e-09	-3.09985e-07	-1.15648e-07	-2.10472e-07	2.24027e-08	2.65351e-08	1.9706e-08	-1.19409e-07	-1.18347e-07	-4.8778e-08	-9.1939e-08	3.24799e-08	-9.79549e-09	-3.40808e-07	1.95375e-08	1.67306e-08	2.81873e-08	1.77242e-08	1.77242e-08	-8.7318e-06	-8.63119e-06	3.18779e-08	2.99133e-08	2.90859e-08	-2.44456e-08	-3.27489e-08	2.21746e-09	2.62185e-09	-1.25282e-08	6.40284e-08	1.851e-08	-1.55911e-07	2.47965e-08	2.3037e-08	-7.15321e-07	-1.69483e-06	1.94182e-08	-1.53958e-07	4.91273e-08	-5.12306e-09	2.84015e-08	-1.60981e-07	-3.18196e-07	2.49511e-08	8.19819e-09	-1.68449e-08	1.61908e-08	6.17612e-09	7.17118e-08	4.30149e-09	-1.01063e-07	-2.10472e-07	-9.05766e-08	-2.10472e-07	3.34761e-08	2.00864e-08	2.36923e-08	2.24335e-08	1.37579e-08	1.96092e-08	-6.05287e-08	-1.53261e-07	2.72248e-08	1.97524e-08	-6.82041e-07	-1.69483e-06	2.12176e-08	1.52933e-08	1.52933e-08	2.43157e-08	2.43157e-08	-4.80429e-08	-4.80429e-08	-6.21076e-08	-2.10472e-07	2.0586e-08	3.21324e-08	1.46611e-08	2.77854e-08	-3.89127e-08	2.60957e-08	2.12385e-08	3.84389e-08	-2.10472e-07	-5.45533e-08	1.8519e-08	1.8519e-08	9.57721e-09	2.14378e-08	3.20836e-08	2.73106e-08	2.73106e-08	2.80338e-08	2.80338e-08	1.54373e-08	1.54373e-08	4.99355e-10	4.99355e-10	2.63253e-08	2.8253e-08	2.70119e-08	3.07028e-08	3.13703e-08	2.94772e-08	2.79339e-08	3.16213e-08	3.10936e-08	3.10936e-08	-2.10472e-07	-1.52984e-07	2.60256e-08	3.33125e-08	-1.22862e-07	-1.02518e-07	2.054e-08	2.054e-08	3.12567e-08	2.95586e-08	2.20928e-08	-3.10279e-08	1.04501e-08	3.13448e-08	-3.22532e-09	2.16187e-08	2.82938e-08	3.18049e-08	1.60129e-07	4.08909e-08	-9.56395e-08	-1.25752e-07	-9.16983e-08	-5.48466e-08	2.59461e-08	-2.35627e-08	-2.10472e-07	-2.10472e-07	6.84997e-09	5.27848e-09	-3.1403e-08	-2.10472e-07	-1.23007e-07	-1.54963e-07	-2.10472e-07	-2.10472e-07	-1.67849e-07	-2.10472e-07	3.51413e-08	3.57468e-08	3.57468e-08	2.43286e-08	1.62743e-08	3.30838e-08	3.30838e-08	2.99915e-08	2.00271e-08	2.00271e-08	-7.20029e-08	-9.1939e-08	3.64016e-08	2.79953e-08	-1.41918e-08	2.054e-08	3.20651e-08	2.8871e-08	-2.0986e-07	-8.66203e-08	1.50105e-08	1.50105e-08	8.79082e-09	8.79082e-09	1.03275e-08	1.03275e-08	2.33673e-08	6.32099e-09	5.63887e-09	-1.54672e-07	-2.10472e-07	-1.44304e-07	-1.92875e-07	-5.94591e-08	-5.94591e-08	2.59983e-08	2.50034e-08	-2.05531e-07	-2.10472e-07	3.86935e-08	3.58523e-08	2.96337e-08	-1.31718e-07	-2.10472e-07	-1.58965e-07	-2.10472e-07	-1.22966e-07	-2.10472e-07	-3.63798e-12	2.86454e-08	2.18087e-09	1.17664e-08	2.2259e-08	-2.7896e-08	-6.75627e-08	-2.10472e-07	-7.99409e-08	-3.8257e-08	2.83516e-08	-6.44068e-08	3.18602e-08	2.76355e-08	2.62325e-08	3.00643e-08	-4.27381e-06	1.9817e-11	4.53767e-09	1.36377e-08	2.55846e-09	1.53212e-08	-6.86443e-09	-8.34407e-08	-1.53616e-09	2.58138e-08	2.37577e-08	-3.09017e-08	-1.96796e-07	-1.58097e-07	2.07642e-08	2.74548e-08	-4.27257e-05	-1.14729e-08	-7.26466e-08	-2.31019e-07	3.00643e-08	3.56231e-08	2.41787e-08	2.59683e-08	-4.82032e-10	5.90617e-09	-1.2962e-07	1.799e-08	1.06332e-08	2.93307e-08	-1.52382e-08	2.9805e-08	-2.49602e-08	5.32709e-08	2.87481e-08	2.76921e-08	3.03602e-08	-3.9791e-05	-4.48427e-08	2.63152e-08	-2.84456e-08	1.21051e-08	1.49292e-08	-1.74387e-07	-4.75658e-07	3.86935e-08	2.60644e-08	2.34504e-08	3.54994e-08	-9.67952e-08	-1.48376e-06	-2.2984e-07	3.13036e-08	2.75866e-08	-3.01247e-08	2.79524e-08	1.94833e-08	2.15552e-08	-4.27342e-06	2.6474e-08	-8.44482e-08	3.08671e-08	-3.1169e-07	2.20496e-08	-7.70119e-08	-6.29366e-07	1.55652e-08	2.35458e-08	-9.28571e-09	2.09393e-08	1.33816e-08	-2.2545e-07	-3.71119e-09	3.0172e-08	1.22554e-08	2.99915e-08	2.43982e-08	2.91546e-08	8.87078e-09	2.2616e-08	2.93267e-09	1.53752e-08	-3.99041e-09	3.15043e-08	-3.34031e-10	2.61232e-08	-4.0226e-08	-2.55765e-07	2.31553e-08	2.94274e-08	-9.11723e-09	6.61363e-09	1.2389e-08	1.50285e-08	1.86641e-08	1.4195e-08	1.1541e-08	1.75011e-08	-3.94393e-08	2.68446e-08	2.73353e-08	2.35122e-08	-4.26232e-07	-1.0089e-08	-6.11389e-08	-2.37259e-07	8.94914e-09	7.00061e-09	-9.66565e-08	-2.10337e-07	1.54434e-08	-2.61475e-08	2.23663e-08	-5.50074e-08	3.05451e-08	2.27665e-08	2.81608e-08	1.74382e-08	2.49358e-08	3.39623e-08	-3.42734e-08	-6.05334e-08	5.33073e-08	-7.64863e-07	3.25813e-08	-1.10733e-07	1.67843e-08	-3.56733e-07	2.20383e-08	-2.22937e-07	-8.72749e-08	1.70876e-08	2.93543e-08	-8.75042e-09	-5.3393e-09	-2.33077e-08	1.68329e-08	-2.44829e-07	3.56595e-08	8.93811e-09	3.08271e-08	-5.81134e-09	-3.03769e-07	-3.75717e-07	-1.02678e-06	-1.42014e-08	-3.30308e-08	-7.34734e-07	-2.64745e-07	-2.92893e-08	-1.27964e-08	1.56965e-08	1.205e-08	-2.33917e-07	2.07503e-08	-2.24015e-09	-1.32724e-07	3.56595e-08	-1.10733e-07	4.6803e-09	-4.85697e-08	2.51084e-08	2.37515e-08	-1.10733e-07	1.6257e-09	2.4172e-08	-7.2754e-07	-2.61633e-07	-3.43673e-05	-3.79604e-06	2.8139e-08	2.58183e-08	2.27858e-08	-7.2754e-07	-1.50309e-08	-2.08088e-08	2.59977e-08	1.19965e-08	-7.26432e-07	2.60225e-08	-4.7524e-08	3.35083e-08	-7.44681e-09	-8.557e-08	-1.01958e-07	-1.98732e-07	-2.31179e-07	2.78663e-08	-5.3177e-05	-3.72072e-08	-8.87715e-08	2.56383e-08	2.26967e-08	-7.15321e-07	-9.77499e-07	-6.97105e-07	1.90272e-08	2.41709e-08	2.2382e-08	2.4942e-07	6.14822e-09	1.49582e-08	-1.31331e-09	-1.59604e-08	-5.74068e-08	1.76362e-08	2.4228e-08	1.51462e-08	1.99651e-08	-7.87455e-08	6.12315e-09	3.02061e-08	2.37151e-09	3.18042e-08	-1.87995e-07	3.56522e-08	-3.8611e-07	2.8075e-08	2.01658e-08	-9.93144e-09	2.91292e-08	-4.48001e-08	-1.29761e-08	1.67055e-08	5.06129e-09	2.30298e-08	2.89388e-08	-2.68583e-08	4.1378e-08	-1.19371e-09	1.37862e-08	-8.34407e-08	-1.27563e-08	-2.17342e-08	1.68284e-08	2.91816e-08	2.38201e-08	2.12833e-08	-9.82467e-11	1.93403e-08	-1.8449e-07	-1.40837e-07	-7.77513e-08	-4.87032e-08	1.96742e-08	2.06267e-08	-5.23496e-05	-2.49331e-08	2.93076e-08	2.80836e-09	1.74017e-08	1.60749e-09	2.03905e-08	-3.12923e-09	2.5686e-08	2.44522e-08	-1.29167e-07	1.48665e-08	-1.24351e-09	2.77956e-08	3.76094e-08	2.04958e-08	-1.06137e-07	-4.19533e-07	-2.8183e-08	3.16419e-08	-8.62142e-08	-7.58847e-06	2.13342e-08	3.22483e-09	-3.90614e-10	4.60095e-08	-3.32947e-09	-1.21442e-08	-2.40644e-08	2.4329e-08	-2.31226e-08	1.24467e-08	1.89684e-08	-1.92969e-06	-2.39039e-08	2.19781e-08	-1.35857e-07	-9.75428e-08	-2.93471e-08	3.29674e-08	2.27959e-08	1.79661e-08	2.05381e-08	3.57832e-08	3.53757e-08	2.94408e-08	3.12082e-08	2.85292e-08	2.58852e-08	3.50283e-08	-7.78433e-07	6.35274e-09	3.71649e-09	-1.53028e-07	3.48373e-08	1.94548e-08	2.9795e-08	-2.08856e-07	1.83401e-08	-4.61861e-07	1.40426e-08	2.955e-08	1.00242e-08	-4.31351e-09	1.78684e-08	-6.77308e-08	-2.78913e-08	-1.46291e-08	-7.64863e-07	3.53757e-08	-1.83128e-07	-5.54324e-07	3.53757e-08	2.27333e-08	-2.24569e-07	-2.69115e-08	3.57832e-08	2.1984e-08	2.24076e-08	1.77848e-08	2.37396e-08	-2.374e-08	3.63661e-08	1.33709e-08	6.63567e-08	2.08248e-08	-1.21854e-08	-2.47706e-09	2.02535e-08	2.71904e-08	-1.01272e-09	2.67152e-08	2.59309e-08	-5.86812e-07	-4.27493e-06	-1.32724e-07	3.98504e-08	3.46527e-08	2.50368e-08	-6.4633e-09	2.3558e-08	3.68148e-08	4.1214e-08	-1.09313e-07	2.71104e-08	1.91714e-08	4.95356e-09	6.21424e-09	-1.35857e-07	-3.85297e-05	2.96798e-08	2.70769e-08	2.79942e-08	-7.8393e-08	2.2232e-08	2.2326e-08	2.78851e-08	-3.59769e-05	-3.02779e-07	-3.50339e-07	-7.63475e-09	2.5047e-08	1.54514e-08	3.11604e-08	1.88587e-08	-3.71926e-08	-1.031e-07	6.64571e-10	-2.38897e-07	2.2761e-08	2.84141e-08	2.34504e-08	1.60348e-08	-2.57357e-08	-7.46118e-08	1.66017e-08	9.80663e-10	2.52617e-08	-5.99773e-08	-1.24277e-07	1.94793e-08	-4.61946e-08	-5.56775e-07	-7.25514e-08	2.3919e-08	3.41155e-08	1.96173e-08	2.31719e-08	3.79508e-08	2.42326e-08	3.00643e-08	2.84526e-08	-1.98088e-07	2.35526e-08	2.10464e-08	7.41647e-09	-8.99518e-09	8.91267e-09	-1.79803e-08	9.05761e-09	1.13859e-08	5.62068e-10	3.12051e-09	2.34647e-08	-1.6023e-07	-3.66599e-08	-2.48262e-10	-3.20285e-08	-2.31426e-07	-1.48342e-07	3.53757e-08	8.48377e-09	2.00612e-08	2.16031e-08	3.02531e-08	1.83168e-08	2.47043e-08	2.50675e-08	3.00258e-08	-1.33131e-07	-1.52349e-08	1.81954e-08	-6.41821e-08	1.97467e-08	1.25226e-08	3.56595e-08	1.89279e-08	2.45221e-08	3.61542e-08	-1.28459e-07	-2.53475e-07	1.80397e-09	2.12603e-08	2.00608e-08	-1.71902e-08	1.35012e-08	2.34782e-08	-2.93871e-07	-2.22037e-07	3.54048e-08	-2.39134e-07	-2.42144e-08	-1.90354e-07	3.57832e-08	-1.80717e-07	-1.93704e-08	2.53902e-08	-1.07438e-07	-3.5063e-08	3.97049e-08	-7.84833e-09	-3.24833e-08	2.82069e-08	-1.04705e-07	-1.19554e-06	-2.13779e-07	-1.40945e-07	-1.49256e-07	-4.56115e-07	9.00759e-09	2.2264e-08	-1.53304e-08	1.17759e-08	2.24807e-08	4.659e-09	2.5595e-08	2.91311e-09	9.84394e-09	-2.44773e-08	3.04862e-08	2.63238e-08	3.12199e-08	2.35448e-08	-4.27355e-06	2.66391e-08	-8.91528e-08	3.3624e-08	2.44428e-08	2.02631e-08	-1.15317e-07	-4.61399e-07	-5.28422e-07	1.89684e-08	-3.14039e-06	1.95557e-08	-7.64107e-06	2.77464e-08	2.79342e-08	-2.63487e-07	3.53757e-08	2.49297e-08	5.41966e-10	-2.63782e-09	1.45198e-08	2.76841e-08	6.30767e-09	3.0645e-08	-9.69464e-08	2.75459e-09	-3.01172e-08	1.47576e-08	1.43398e-08	1.95725e-08	-1.92192e-08	-1.67404e-07	3.57832e-08	-7.79025e-07	-4.15036e-07	-7.81777e-07	-5.8706e-08	2.64828e-08	2.27456e-08	-8.92396e-09	-1.94987e-06	-6.75147e-07	9.37121e-09	-2.05007e-08	2.9536e-08	-3.11696e-07	2.45855e-08	-2.49778e-05	-4.82032e-10	1.44954e-08	1.38521e-08	3.67509e-08	1.58707e-10	-3.11826e-08	8.99658e-09	-5.15781e-07	-3.76804e-09	3.54994e-08	1.31176e-08	-1.35857e-07	4.31472e-10	2.83242e-08	2.49981e-08	1.75974e-08	-1.13443e-07	2.37633e-08	1.87013e-08	2.30115e-08	9.54932e-09	-1.7804e-06	2.15924e-08	2.85548e-08	2.53651e-08	-7.49867e-08	-4.99521e-08	1.50046e-08	6.03127e-09	1.86679e-08	1.73163e-08	1.32782e-08	8.1452e-09	6.23012e-09	2.23743e-08	2.84458e-08	1.03415e-08	2.58638e-08	1.98227e-08	5.22433e-09	7.36445e-09	-2.31179e-07	-2.06811e-08	-1.35857e-07	2.9351e-08	4.34193e-09	-2.69615e-09	2.3343e-08	-3.3844e-07	1.64691e-08	3.1527e-08	2.94125e-08	3.0962e-08	2.89461e-08	-5.91862e-08	1.75664e-08	2.55227e-08	3.69569e-08	-3.57383e-05	3.82861e-08	1.64846e-08	2.45616e-08	-3.41493e-05	3.18953e-08	2.85045e-08	3.22283e-08	1.75751e-08	3.1004e-08	2.60068e-08	2.69041e-08	6.99856e-09	1.34187e-08	2.48975e-08	2.77099e-08	-1.93014e-07	-2.64712e-07	3.12438e-08	2.54499e-08	-1.03919e-08	-1.81477e-07	-1.09135e-08	2.75986e-08	1.07996e-08	-1.12649e-06	2.30055e-08	3.86935e-08	3.82352e-08	3.15144e-08	2.4777e-08	1.49583e-08	1.76702e-08	2.59065e-08	1.71102e-08	-3.08515e-05	2.82033e-08	2.63474e-08	2.75819e-08	2.58242e-08	-2.35794e-07	-1.15575e-07	5.34747e-08	-7.0212e-07	2.63901e-08	-1.87405e-08	6.40466e-09	-1.30955e-07	3.48373e-08	-6.98477e-07	1.39796e-08	-2.72189e-08	-1.57037e-08	-1.48941e-07	-6.14396e-08	-5.57626e-07	1.97405e-08	1.98472e-08	-1.42408e-08	2.88248e-08	-1.03431e-07	-4.75658e-07	2.71925e-08	-2.38747e-08	2.92847e-08	1.52406e-08	-3.33263e-07	1.30896e-08	8.83324e-09	-6.38475e-09	-1.55992e-08	2.17851e-08	3.35291e-08	-8.49007e-09	-9.53822e-07	-1.00293e-07	-1.21006e-08	2.3453e-08	-2.62289e-08	-2.60996e-08	2.68899e-08	-1.30061e-08	1.04265e-08	1.54904e-08	5.34747e-08	-2.31179e-07	-7.26183e-08	3.01352e-08	2.42779e-08	2.50904e-08	2.81559e-08	1.44046e-08	-6.00706e-08	3.04715e-08	-1.78708e-08	1.2734e-08	1.18761e-08	2.32549e-08	-8.27182e-07	-1.84214e-07	2.72595e-08	2.92942e-08	1.8595e-08	-4.69672e-08	2.24786e-09	2.58168e-08	-6.56991e-09	6.77741e-09	3.56595e-08	-1.00549e-06	8.96625e-09	-3.69765e-07	6.63567e-08	3.15764e-08	5.02814e-09	-7.34712e-09	-8.34407e-08	-2.2807e-08	-1.92096e-08	-3.71983e-08	2.43836e-08	-1.13071e-08	-1.44136e-07	-5.02504e-08	1.56479e-08	2.43188e-08	-2.21394e-08	8.08511e-09	-1.78396e-08	-1.35857e-07	2.75699e-08	-6.28494e-07	-2.31426e-07	-2.01964e-07	-4.19031e-08	1.04169e-08	-8.96889e-07	1.99832e-08	3.50541e-08	9.84437e-09	3.28968e-08	-8.36826e-09	-4.75658e-07	2.02146e-08	9.78571e-09	2.96441e-08	-6.86504e-09	1.96389e-08	2.41816e-08	1.86258e-08	-1.0916e-08	1.87902e-08	1.2099e-08	-1.68592e-07	-4.09097e-07	-4.87447e-08	1.65512e-08	-7.32562e-09	2.32128e-08	-4.5924e-07	-2.62769e-08	-2.74166e-08	-7.48436e-10	-2.31259e-07	-8.85045e-08	-1.77264e-08	-3.59664e-07	-2.15568e-08	9.82254e-10	4.74979e-09	1.58e-08	2.60028e-09	-3.69607e-08	-1.31253e-07	1.87615e-08	2.08105e-08	1.90907e-08	1.36206e-08	5.3511e-08	1.32463e-08	2.77085e-08	-3.70723e-08	-1.18569e-08	-3.15912e-07	-1.50456e-07	-3.72058e-08	2.66436e-08	1.01194e-08	2.11874e-09	-1.51955e-07	3.63652e-08	2.6962e-08	3.03246e-08	2.79522e-08	3.24485e-08	1.4377e-08	3.21024e-08	3.31295e-08	3.22376e-08	2.70501e-08	1.1386e-08	2.04707e-08	2.41025e-08	5.30526e-08	2.37462e-08	2.97143e-08	3.12402e-08	-1.77603e-08	-2.06747e-08	4.35858e-09	2.52931e-09	2.50892e-08	1.50576e-08	-5.82931e-09	-1.9129e-08	1.6968e-08	2.3937e-08	2.25895e-08	-2.58165e-08	-2.04577e-07	-6.24266e-07	3.56231e-08	2.4942e-07	2.34062e-08	-1.56753e-07	1.83459e-08	1.58631e-08	5.33073e-08	-1.22982e-08	-3.78589e-08	1.8191e-08	-6.7429e-07	-1.74513e-06	2.84526e-08	-1.19281e-06	-4.97981e-07	-7.75174e-08	-3.52293e-09	3.56231e-08	1.06896e-08	-3.27785e-07	2.8593e-08	2.22674e-08	2.71918e-08	-3.43039e-09	-1.37452e-09	9.86889e-09	-2.5765e-07	2.16531e-08	-2.1903e-08	2.50111e-08	-2.9007e-07	3.53757e-08	2.78762e-08	2.98022e-08	1.88627e-08	2.15978e-08	-4.73301e-09	-5.86563e-07	1.59076e-08	2.66978e-08	2.74566e-09	-4.20888e-08	3.10958e-08	-2.88369e-07	3.53757e-08	-9.24425e-07	-5.3161e-05	-2.31179e-07	2.74193e-08	1.70127e-08	2.61975e-08	-1.56979e-07	2.67823e-08	2.34588e-08	1.76701e-08	-1.35857e-07	-4.61218e-08	2.29075e-08	-4.67351e-08	-1.35857e-07	1.51889e-08	-5.28054e-08	3.57832e-08	-8.70974e-08	3.9543e-08	-2.17059e-08	6.58787e-10	1.07818e-08	-1.6972e-07	-5.03674e-07	-2.17657e-07	-4.59334e-08	3.96576e-08	-4.19388e-08	2.52777e-08	3.06803e-08	2.73342e-08	-2.4301e-07	-6.67347e-08	1.48476e-08	2.87431e-08	-9.57635e-08	-2.31019e-07	1.00544e-08	-4.77713e-08	8.94288e-10	6.63567e-08	2.28962e-08	-4.5924e-07	2.67294e-08	-9.54019e-08	2.24891e-08	2.79435e-08	2.68569e-08	2.66877e-08	2.78489e-08	-8.40792e-08	-4.9496e-07	3.56231e-08	6.33077e-09	4.99961e-09	2.07656e-08	1.94744e-08	-3.03443e-07	-2.59287e-08	-2.4997e-05	-5.02209e-07	-9.66316e-07	3.31565e-08	-2.08449e-07	-2.31179e-07	-1.78226e-08	1.90469e-08	1.55337e-08	-2.01953e-08	-1.07605e-07	1.43065e-08	1.94643e-08	-3.84888e-08	1.42397e-08	-1.09407e-07	-9.26363e-10	1.71167e-09	1.33006e-08	-1.14038e-08	2.16249e-08	2.02365e-08	-7.57502e-08	-7.10932e-08	2.57046e-08	2.54281e-08	-1.51027e-08	3.99236e-09	2.81871e-08	-5.04804e-08	9.67779e-09	-7.25064e-06	-3.19015e-08	1.31426e-08	1.45227e-08	2.26925e-08	3.53757e-08	-1.88011e-08	2.92506e-09	3.3507e-09	-1.56465e-08	7.05151e-09	-6.21831e-09	-5.01782e-08	-1.35857e-07	-1.44427e-08	2.46996e-08	-1.35857e-07	2.81984e-08	1.10799e-08	3.67509e-08	2.28787e-08	-2.61568e-08	-2.04361e-08	-1.58765e-08	-4.97981e-07	-4.79959e-09	2.63487e-08	-2.06188e-07	7.47036e-09	1.69894e-08	-1.29737e-05	-2.77233e-08	8.17886e-09	-3.24933e-07	1.6322e-08	-1.05801e-08	8.45479e-09	2.73023e-08	2.62151e-08	-2.03694e-07	3.23172e-09	-8.00683e-08	-2.43616e-08	1.86395e-08	-1.81477e-07	-1.04465e-08	-1.9826e-06	1.12027e-08	3.38537e-08	1.51781e-08	3.25144e-08	8.8283e-09	-3.95118e-09	1.08105e-08	-1.49937e-07	1.63445e-08	2.74057e-08	-9.58674e-10	1.8048e-08	2.57965e-08	-7.12893e-07	-1.88183e-08	-2.35151e-07	2.18902e-08	-1.83246e-07	1.59466e-08	3.28918e-08	3.17523e-08	2.91047e-08	-2.71757e-09	3.00643e-08	3.09015e-08	3.29153e-08	3.0141e-08	2.48799e-08	-3.57789e-07	-1.90646e-07	1.18296e-08	1.45117e-08	7.80222e-09	2.64171e-08	-1.49262e-08	2.50241e-08	-7.82818e-09	1.98031e-09	-1.72442e-07	-1.23626e-07	1.88672e-08	-2.85888e-08	-7.25165e-08	2.63834e-09	-4.56271e-08	-2.68377e-08	2.61659e-08	2.26186e-08	-1.09918e-07	-2.7515e-05	2.48233e-08	2.61931e-08	1.7446e-08	1.60648e-08	1.69098e-09	2.35148e-08	-2.12471e-07	-1.19603e-08	1.31601e-08	-3.18669e-09	2.33301e-08	1.81323e-08	2.00244e-08	-1.46318e-08	-3.2987e-09	-5.25765e-09	-2.17329e-07	1.86511e-08	1.89684e-08	-3.38339e-06	-2.57301e-07	-7.08273e-07	2.74958e-08	-2.0946e-07	-3.05965e-08	-7.14281e-08	2.92471e-08	-2.20464e-07	-7.40127e-09	2.78057e-08	1.98246e-08	3.08034e-08	2.28473e-08	2.61139e-08	-1.0679e-05	-4.89738e-08	9.94369e-09	2.34897e-08	-6.26364e-07	3.236e-08	2.08748e-08	3.26866e-08	3.08338e-08	-1.16718e-07	3.01765e-08	1.45618e-09	-1.68621e-08	1.37953e-08	-2.31179e-07	-8.31589e-08	-2.31019e-07	-2.31019e-07	-1.10073e-06	-1.46119e-06	-1.53565e-07	-3.05974e-09	3.86826e-08	3.86135e-08	3.1335e-08	-1.21475e-07	3.56595e-08	-6.67778e-07	-1.14862e-06	-3.1093e-05	1.99761e-08	-1.32284e-07	2.11596e-08	2.06957e-08	2.13664e-08	2.50495e-08	2.62417e-08	1.3756e-08	-1.18625e-07	-5.64992e-09	-1.74734e-08	-1.48444e-07	-7.48543e-07	1.85432e-08	-2.58398e-07	-4.4803e-08	2.20098e-08	-2.48636e-05	1.77324e-08	-3.80397e-06	-2.1344e-07	-1.49212e-07	-2.2968e-07	2.25897e-08	-4.55815e-05	3.2127e-08	-2.04037e-08	-1.81326e-08	-5.74525e-07	-7.14281e-08	-2.81866e-08	2.70369e-08	2.90208e-08	-5.11754e-07	-1.50662e-08	1.2792e-08	-1.88706e-08	3.56595e-08	-2.03775e-07	-1.71289e-08	2.09752e-10	2.09184e-08	1.97018e-08	1.03248e-08	-1.53888e-07	-2.96257e-08	2.41793e-08	-4.67051e-07	-7.99723e-08	-9.122e-07	-3.6217e-07	2.92052e-08	2.01399e-08	3.50772e-08	3.36794e-08	2.93844e-08	2.59806e-08	1.61953e-08	-9.13097e-09	-1.4214e-08	1.09427e-08	-1.67071e-07	1.77871e-08	3.1816e-08	2.12715e-08	2.55566e-08	-4.75658e-07	1.20136e-08	2.20098e-08	1.53301e-08	-1.11766e-07	3.14482e-08	-7.48543e-07	-4.24904e-08	1.81178e-08	2.39756e-08	2.57969e-08	-1.28368e-08	4.82572e-09	-5.18639e-09	2.80522e-08	2.64763e-08	1.2175e-08	3.13054e-08	3.01546e-08	3.16237e-08	6.81416e-09	2.99461e-08	2.46079e-08	1.9341e-08	-8.98874e-08	-7.67976e-09	-2.58001e-07	1.72553e-08	1.33712e-09	-3.97269e-09	9.65131e-10	2.06499e-08	2.71656e-08	-7.82691e-07	1.79016e-08	-4.68444e-07	-2.10101e-08	3.56595e-08	-2.58187e-07	1.95407e-08	3.1956e-08	3.06362e-08	2.91463e-08	3.22125e-08	2.76589e-08	-8.89178e-07	-2.31426e-07	2.10073e-08	-1.96988e-05	2.4687e-08	-3.05688e-06	-1.09647e-07	3.56231e-08	1.66057e-08	1.28634e-08	-4.39086e-08	-3.06025e-07	1.56126e-08	1.35666e-08	1.16872e-08	-9.78671e-09	3.09996e-08	2.49784e-08	2.15987e-08	2.68211e-08	2.15823e-08	3.81879e-08	-9.40945e-08	-4.4526e-07	-6.01358e-08	-9.76615e-09	-6.73881e-08	-1.25519e-07	-3.12608e-07	2.34041e-08	1.60129e-07	4.08909e-08	2.12724e-08	2.5364e-08	-7.89852e-06	-7.89852e-06	-1.11454e-07	-2.10472e-07	4.54293e-10	-5.86369e-08	2.15118e-08	2.07843e-08	2.08147e-08	2.08147e-08	-1.5035e-08	1.94229e-08	1.94229e-08	1.67493e-08	-1.07122e-06	3.79077e-08	3.79077e-08	1.79677e-08	1.79677e-08	2.11949e-08	2.11949e-08	2.47799e-08	2.47799e-08	-1.34366e-07	-1.41108e-06	2.59752e-08	2.38142e-08	-3.53499e-08	-5.23141e-09	2.78633e-08	1.77212e-08	-1.78195e-07	-2.60535e-08	2.16578e-08	1.56745e-08	2.20941e-08	2.76417e-08	-1.46974e-08	-5.81786e-08	-2.88419e-08	-7.30797e-08	3.28655e-08	2.31223e-08	3.56958e-08	2.66486e-08	1.29166e-08	2.19079e-08	2.35118e-08	2.35118e-08	5.27069e-09	3.11772e-08	4.13493e-08	3.10676e-08	3.20884e-08	1.59597e-08	1.80709e-08	2.7986e-08	-2.10047e-08	-2.10047e-08	9.24956e-09	9.24956e-09	1.21586e-08	1.55492e-08	1.36998e-08	1.14267e-08	2.28304e-08	3.07074e-08	1.60923e-08	1.60923e-08	2.64049e-08	4.55327e-09	-7.56265e-10	-7.56265e-10	5.33532e-09	5.33532e-09	-3.61371e-09	-2.36978e-07	-8.02374e-08	-5.0547e-08	2.53815e-08	1.9063e-08	-1.30448e-07	-7.80403e-09	2.13258e-08	3.25772e-08	3.30626e-08	-2.0273e-07	-3.64962e-07	1.79539e-08	2.38142e-08	2.37791e-08	3.48226e-08	3.57142e-08	3.13448e-08	-1.7813e-07	2.83435e-08	2.83435e-08	-3.04565e-09	-7.2825e-09	2.33909e-08	1.36667e-08	2.80369e-08	2.71701e-08	-1.86891e-06	-2.38138e-05	3.2403e-08	3.11514e-08	-2.78415e-08	1.5494e-08	-1.34713e-08	-2.1498e-09	1.7243e-08	1.21314e-08	2.7544e-08	2.25173e-08	-9.37362e-08	5.10408e-09	-1.25715e-07	1.05706e-08	1.69633e-08	1.89422e-08	1.89422e-08	2.04668e-08	2.2573e-08	2.43038e-08	2.61225e-08	1.44706e-08	2.84417e-09	-9.11128e-09	-1.01759e-08	3.41824e-08	3.41824e-08	2.37386e-08	3.12375e-08	-7.78191e-08	2.90025e-08	2.86164e-08	3.9654e-08	2.54379e-08	3.12573e-08	2.61912e-08	1.84436e-08	2.9813e-08	1.44155e-09	-1.55624e-08	2.96859e-08	1.94911e-08	1.45883e-08	1.54047e-08	2.62204e-08	3.03e-08	2.31991e-08	3.15376e-08	2.61215e-08	1.531e-08	2.60839e-08	2.72794e-08	3.11689e-08	2.45836e-08	3.07997e-08	3.66999e-08	2.82631e-08	2.76752e-08	1.98962e-08	1.2242e-08	2.72848e-08	1.6596e-08	2.93728e-08	2.73284e-08	1.45156e-08	1.9827e-08	1.9827e-08	1.82588e-08	1.82588e-08	-9.37049e-07	-1.24415e-06	-4.69469e-07	1.98587e-08	2.1899e-08	1.73404e-08	1.45342e-08	-1.03108e-07	-2.21393e-07	3.04435e-08	3.23131e-08	-2.88772e-07	-1.20696e-07	-1.2981e-07	2.18736e-08	3.89636e-08	2.92493e-08	-2.08818e-07	-1.15132e-07	2.5364e-08	2.82673e-08	1.94954e-08	2.65909e-08	3.08066e-08	-2.71657e-08	-7.63756e-09	2.19162e-08	4.94028e-09	2.16896e-08	3.18005e-09	-2.67697e-07	2.72548e-08	2.64157e-08	-3.98795e-08	1.73263e-08	1.59301e-08	1.97729e-08	-6.72562e-08	-6.72562e-08	2.18087e-09	2.18087e-09	2.90384e-08	2.3867e-08	2.3867e-08	5.80891e-09	-1.87658e-08	-1.61156e-08	2.16786e-08	3.84182e-09	1.81661e-08	1.78663e-08	1.06883e-08	2.73739e-08	3.02534e-08	1.25474e-08	-9.9934e-06	-2.44607e-07	-3.55612e-08	9.02605e-09	-5.40933e-09	7.23771e-09	1.62063e-08	2.02002e-08	1.47558e-08	1.77663e-08	2.70519e-08	2.99981e-08	1.50954e-08	2.74194e-08	2.10862e-08	2.10862e-08	-1.27525e-07	2.51647e-08	3.15916e-08	2.50658e-08	3.13448e-08	1.47002e-08	1.47002e-08	4.26111e-09	1.09583e-09	1.09583e-09	-3.84431e-08	-3.84431e-08	2.90665e-08	2.90665e-08	2.66056e-08	2.66056e-08	2.73444e-08	2.73444e-08	2.57005e-08	2.57005e-08	2.64613e-08	2.64613e-08	2.41261e-08	2.41261e-08	3.05031e-08	3.21241e-08	-9.47548e-08	1.55414e-08	2.65282e-08	1.57816e-08	1.32405e-08	3.13448e-08	2.26385e-08	2.54096e-08	1.73484e-08	2.63549e-08	1.51475e-08	9.00195e-09	9.00195e-09	2.25509e-08	2.94585e-08	2.78425e-08	2.5461e-08	-2.53327e-05	3.2509e-08	-9.54882e-08	2.85363e-08	2.90202e-08	1.5633e-08	-1.23191e-07	-1.94814e-09	
ATTAC14N_U_TCAAGGTCAWN_m1_c4_short	-5.91887e-07	-9.22138e-07	1.85368e-08	2.15514e-08	1.99956e-08	2.0434e-08	2.42144e-08	1.7082e-08	0	1.7877e-08	3.13157e-08	-1.68729e-08	-2.23044e-08	-4.26553e-08	2.20025e-08	3.03262e-08	3.2258e-08	2.42752e-08	2.14204e-08	2.05987e-08	2.06393e-08	3.13157e-08	1.60053e-08	-3.17596e-08	8.50996e-08	-1.68729e-08	2.48183e-08	3.13157e-08	1.68293e-08	3.40515e-08	6.12374e-09	2.12749e-08	3.13157e-08	4.84579e-08	1.55887e-09	-5.23869e-10	5.81713e-09	7.19592e-09	2.22599e-08	1.07757e-08	2.56041e-08	2.99769e-08	-9.12287e-09	2.05492e-08	2.42888e-08	2.89747e-08	-8.3237e-08	2.36357e-08	2.37851e-08	2.23118e-08	-6.08634e-08	3.13157e-08	1.65746e-08	2.65572e-10	-6.73023e-07	2.12665e-08	6.23663e-09	1.6556e-08	5.78177e-09	-4.30136e-08	1.25947e-08	2.19834e-08	9.17112e-09	2.84635e-08	-4.77776e-08	1.90712e-08	2.34862e-08	1.98641e-08	1.76127e-08	1.33012e-08	2.29993e-08	1.85696e-08	3.13157e-08	3.13157e-08	2.05764e-08	1.86337e-08	2.09257e-08	1.9394e-08	2.42791e-08	2.36528e-08	4.34811e-08	2.0962e-08	2.5317e-08	2.28958e-08	-1.65237e-08	1.58052e-08	9.70613e-09	5.84077e-09	6.28338e-09	2.18935e-08	1.25219e-08	1.82811e-08	2.37778e-08	1.51302e-08	-7.74205e-08	-2.0772e-08	3.16031e-08	1.50612e-08	1.07248e-08	2.16023e-08	-4.63479e-09	1.44246e-09	2.09602e-08	1.70298e-08	6.33299e-08	3.13157e-08	1.30178e-08	1.47254e-08	2.40534e-08	2.41839e-08	2.08294e-08	2.22511e-08	2.18619e-08	-3.86683e-09	-1.25346e-07	2.61462e-08	2.87728e-08	2.37778e-08	3.13157e-08	2.03145e-08	1.37217e-08	2.22388e-08	2.22388e-08	2.39052e-08	9.29685e-09	3.1323e-08	2.06637e-08	1.50067e-08	1.31331e-08	2.03654e-08	5.87448e-09	1.28766e-08	5.25166e-09	3.13157e-08	3.13157e-08	2.23226e-08	3.38914e-08	1.87039e-08	2.17093e-08	1.90241e-08	2.03326e-08	2.1021e-08	1.75055e-08	2.07494e-08	2.20036e-08	1.57524e-08	1.32897e-08	2.50511e-08	2.53422e-08	3.44645e-08	2.82799e-08	-1.34148e-07	2.1891e-08	2.54844e-08	2.28735e-08	-3.31536e-08	2.41635e-08	-1.05123e-06	1.50112e-08	5.91972e-08	1.94486e-08	3.13157e-08	2.4562e-08	1.29803e-08	2.15678e-08	2.05255e-08	2.10493e-08	1.91103e-08	3.40515e-08	1.68802e-08	2.54531e-08	2.23854e-08	2.80021e-08	2.06463e-08	2.65611e-08	-1.7717e-08	-1.7717e-08	1.56698e-08	1.56698e-08	-5.27149e-09	2.69611e-08	2.70247e-08	-4.9522e-08	-4.64097e-08	1.78461e-08	2.21426e-08	1.7704e-08	4.11528e-08	-6.11544e-08	2.14204e-08	-6.03395e-08	1.93373e-08	2.83471e-08	1.13505e-07	-2.02654e-08	2.21353e-08	1.88011e-08	1.35273e-08	2.04914e-08	2.45855e-08	4.61878e-08	-2.11742e-05	-9.51972e-06	1.90903e-08	2.18481e-08	6.69797e-09	8.3237e-09	2.29069e-08	-2.40689e-08	3.13157e-08	1.89139e-08	3.13157e-08	1.08369e-08	2.10639e-08	2.73685e-08	2.04935e-08	2.01235e-08	1.88047e-08	-3.88391e-08	2.48183e-08	1.93686e-08	1.76806e-08	2.94531e-08	1.13505e-07	4.57011e-09	3.89537e-09	3.89537e-09	2.19766e-08	2.19766e-08	-1.60358e-08	-1.60358e-08	-1.78043e-08	3.13157e-08	6.97764e-09	8.17454e-09	3.06172e-08	1.73409e-08	2.25682e-08	-5.58884e-10	2.20098e-08	3.3644e-08	3.13157e-08	2.61061e-08	-4.59734e-08	-4.59734e-08	-6.84915e-08	-1.40196e-08	2.62091e-08	1.66958e-08	1.66958e-08	1.40043e-08	1.40043e-08	2.05725e-08	2.05725e-08	1.78394e-08	1.78394e-08	1.76206e-08	1.72856e-08	1.84931e-08	7.58735e-09	1.99288e-08	1.38698e-08	2.10196e-08	-3.69764e-07	6.60293e-09	6.60293e-09	3.13157e-08	2.46873e-08	1.89284e-08	1.97954e-08	9.59699e-09	-3.58705e-09	7.50879e-09	7.50879e-09	1.15774e-08	-2.74231e-08	-2.31612e-05	1.82627e-08	-2.13845e-09	-1.04853e-05	-6.18225e-08	5.50062e-09	-1.00335e-06	2.12813e-08	1.16415e-07	3.03262e-08	-1.51849e-08	2.17697e-08	1.85244e-08	1.93995e-08	2.55313e-08	1.89119e-08	3.13157e-08	3.13157e-08	2.43854e-08	2.51421e-08	2.82198e-08	3.13157e-08	1.0863e-08	2.48328e-08	3.13157e-08	3.13157e-08	2.52257e-08	3.13157e-08	3.12641e-08	2.35159e-08	2.35159e-08	2.57641e-08	2.39833e-08	1.77279e-08	1.77279e-08	3.19269e-08	-7.54153e-08	-7.54153e-08	1.60144e-08	3.40515e-08	-1.92667e-08	2.09558e-08	1.16161e-08	7.50879e-09	2.99769e-08	2.68701e-08	3.20142e-08	2.27883e-08	-1.35742e-09	-1.35742e-09	1.7149e-08	1.7149e-08	2.11803e-08	2.11803e-08	2.41679e-08	2.49129e-08	2.87437e-08	2.50366e-08	3.13157e-08	3.98722e-09	-8.11997e-09	5.36093e-08	5.36093e-08	-2.67558e-08	2.28138e-08	2.54004e-08	3.13157e-08	3.47791e-08	2.90929e-08	2.64739e-08	2.19443e-08	3.13157e-08	2.48183e-08	3.13157e-08	2.1595e-08	3.13157e-08	-5.15556e-08	-8.3237e-08	2.04942e-08	2.36632e-08	2.33267e-08	2.89765e-08	1.50612e-08	3.13157e-08	3.20142e-08	2.32176e-08	2.07839e-08	5.52973e-09	2.29749e-08	1.39179e-08	-2.90028e-08	3.35567e-08	1.08193e-08	1.45904e-08	-1.33804e-06	-7.60766e-07	-1.40144e-06	-1.65764e-07	5.81847e-09	-1.11468e-08	1.37871e-08	1.60862e-08	1.87715e-08	2.65791e-08	2.55455e-08	1.65833e-08	2.26064e-08	1.77381e-08	2.25364e-08	2.57498e-08	-9.46889e-09	3.59723e-08	3.35567e-08	3.65835e-08	1.54362e-08	2.99998e-08	-4.11092e-08	-2.06835e-07	3.09883e-08	2.43857e-08	1.94789e-08	2.75413e-08	4.56462e-09	1.59626e-08	4.49072e-08	5.54428e-08	2.07342e-08	1.50182e-08	1.96792e-09	2.17763e-08	-9.36627e-08	-4.80237e-08	-8.40464e-08	-2.33473e-07	-2.20245e-07	1.5789e-08	2.82598e-08	3.47791e-08	2.3105e-08	-7.57245e-09	3.73693e-08	8.68829e-09	4.49654e-09	-1.74972e-07	1.46984e-08	2.06314e-08	1.46792e-08	2.50484e-08	2.04065e-08	2.39554e-08	1.14997e-08	-4.23825e-08	-6.42899e-10	3.05736e-08	1.32285e-08	2.5173e-08	4.98027e-09	1.45064e-08	-4.15462e-08	2.05186e-08	1.31367e-08	-3.53411e-08	-6.42431e-08	1.22761e-08	2.64863e-08	2.39961e-08	2.48601e-08	2.34866e-08	1.79002e-08	2.25552e-08	1.61357e-08	1.78262e-08	2.06946e-08	1.80989e-09	1.98252e-08	2.16628e-08	2.06878e-08	1.34212e-08	2.5002e-08	1.01209e-08	-5.41731e-08	2.01062e-08	2.48692e-08	2.0794e-08	1.97847e-08	3.67561e-09	-2.02791e-08	-3.52628e-07	2.31829e-08	2.39248e-08	-8.65839e-10	1.4099e-08	2.55586e-08	9.33726e-09	-5.17554e-08	-1.45465e-07	-1.08348e-07	1.10772e-08	2.27835e-08	2.30419e-08	1.79771e-08	1.64316e-08	2.27064e-08	7.92716e-09	2.62482e-08	1.70994e-08	-6.09692e-08	-6.78119e-08	1.14942e-08	-1.65843e-09	2.33049e-08	-3.49344e-09	1.26192e-08	-5.13835e-08	5.71017e-08	3.16941e-08	-1.12074e-07	-1.58907e-08	1.90994e-08	2.48911e-08	2.31396e-08	1.25767e-08	-1.34363e-08	1.64766e-08	1.51259e-08	4.41997e-09	2.6886e-08	2.81201e-08	2.19256e-08	3.38769e-08	3.82424e-08	-2.0994e-08	-1.67902e-07	-3.20447e-08	3.12375e-08	3.23194e-08	2.22068e-08	1.76446e-08	2.03962e-08	2.11512e-08	1.47613e-08	-9.94614e-08	1.76091e-08	-2.08419e-07	-1.70267e-07	1.60099e-08	-2.66591e-08	2.8907e-09	-2.92312e-08	3.82424e-08	-1.58907e-08	2.73709e-08	1.90605e-08	8.4159e-09	1.14994e-08	-1.58907e-08	2.66168e-08	-9.86859e-09	1.86265e-08	1.28273e-09	2.11318e-08	1.11795e-08	1.77489e-08	1.89738e-08	-1.11727e-06	1.86265e-08	1.75226e-09	1.90048e-08	3.12863e-08	1.5903e-09	2.25773e-08	2.6721e-08	1.16293e-08	-2.74608e-07	9.11465e-09	8.87379e-09	1.83991e-08	2.31867e-08	3.50992e-08	1.57941e-08	1.5452e-08	8.85492e-09	1.53141e-08	2.36729e-08	2.60913e-08	2.83471e-08	1.43367e-08	1.17775e-08	2.44757e-08	3.61729e-09	-7.24385e-09	5.9139e-08	-2.32647e-06	-2.62566e-05	-6.48371e-08	2.02799e-08	1.90914e-08	1.835e-08	2.74276e-08	1.6146e-08	-1.44391e-07	-4.80541e-08	2.51848e-08	-5.70071e-08	2.20934e-08	-6.45264e-08	2.32958e-08	-6.57456e-08	1.55176e-08	2.67526e-08	2.1626e-08	2.1835e-08	1.7689e-08	1.71287e-08	-2.96331e-08	-4.72901e-08	1.78225e-08	-1.92049e-08	2.99951e-08	1.98543e-08	3.59086e-08	7.31598e-09	2.35514e-08	-1.11468e-08	2.86349e-09	2.0797e-08	-5.01659e-08	2.73807e-08	-9.89603e-08	-1.09888e-06	-6.48046e-07	-7.76808e-07	2.33049e-08	-8.11723e-08	2.23625e-09	1.70609e-08	2.39161e-08	2.75549e-08	1.65431e-08	2.72672e-08	1.84227e-08	-6.32096e-08	-8.18452e-07	-1.21042e-06	-1.20906e-06	2.4493e-08	2.30271e-08	-8.79118e-08	-1.87028e-08	2.42695e-08	1.45046e-08	1.67842e-08	3.60887e-08	-1.72361e-06	2.19922e-08	1.70124e-08	-2.31145e-08	2.34683e-08	2.57678e-08	2.22775e-08	1.81596e-08	2.75286e-08	8.82437e-09	3.79223e-08	1.98993e-08	1.40949e-08	-2.9905e-08	-9.60972e-09	-4.14829e-08	8.51969e-10	2.10784e-08	2.1131e-08	9.74672e-09	-1.10115e-07	4.18513e-08	5.31382e-09	1.77348e-08	2.40398e-08	-9.28109e-07	-1.36504e-06	-1.58265e-06	3.74566e-08	3.81551e-08	2.65557e-08	2.60374e-08	2.15656e-08	2.30099e-08	2.82416e-08	3.09083e-08	1.9986e-08	2.04151e-08	2.44446e-08	3.52447e-08	3.75246e-09	2.60261e-08	2.97441e-08	2.5302e-08	2.65391e-08	3.28e-08	-4.33149e-07	2.01305e-08	2.19698e-08	2.93767e-08	2.85792e-08	2.03222e-08	7.708e-09	3.16941e-08	3.81551e-08	2.63256e-08	2.34152e-08	3.81551e-08	-2.6921e-08	1.47473e-08	2.66402e-08	3.74566e-08	2.65858e-08	2.87178e-08	2.49262e-08	2.41793e-08	2.36107e-08	-6.35046e-08	-8.79918e-08	-1.32073e-07	-2.02408e-09	-3.77506e-08	2.07781e-08	-8.98305e-08	-7.74352e-08	-8.76025e-08	1.4308e-08	1.83219e-08	6.18153e-09	1.02846e-08	-2.92312e-08	-4.83997e-08	-1.70155e-09	2.05e-08	2.15497e-08	2.431e-08	1.72167e-08	3.02349e-08	-2.45818e-08	-5.51154e-08	1.78163e-08	1.65965e-08	1.73447e-08	4.18513e-08	2.17015e-08	1.0019e-08	1.99096e-08	1.23845e-08	1.38862e-08	2.53805e-08	2.03527e-08	3.02225e-08	2.30139e-08	2.16701e-08	2.11004e-08	1.22127e-08	2.51298e-08	-9.68237e-07	-1.19153e-06	-1.12575e-07	-2.00739e-08	-1.29885e-07	3.1051e-08	2.3267e-08	1.14074e-08	8.53052e-09	1.06556e-08	1.7295e-08	1.68148e-08	2.83308e-08	1.78134e-08	2.3836e-08	2.99915e-08	2.91092e-08	-2.45273e-08	-5.793e-08	1.61234e-08	1.80549e-08	-9.5206e-08	2.52548e-08	-2.50686e-09	2.29265e-08	2.36399e-08	2.73689e-08	2.3203e-08	3.35567e-08	2.57496e-08	2.60698e-08	-7.82711e-08	2.45529e-08	2.17037e-08	2.06244e-08	2.76235e-08	-1.20211e-06	-8.0793e-07	-1.06637e-06	5.79712e-09	-5.47861e-08	1.01409e-08	2.24954e-08	3.18905e-08	2.8973e-08	1.95505e-08	3.66708e-08	3.57686e-08	3.81551e-08	3.50119e-08	-5.95908e-08	2.17401e-08	-2.5008e-07	2.67716e-08	2.05303e-08	2.77796e-08	3.08482e-08	9.2777e-09	2.25555e-08	2.51366e-08	2.73364e-08	1.69961e-08	9.47267e-09	3.82424e-08	-7.66922e-08	2.18053e-08	3.55649e-08	2.20185e-08	2.58351e-08	2.38938e-08	2.43269e-08	-1.27545e-07	-7.62348e-08	-1.11531e-07	2.51857e-08	2.53323e-08	2.50122e-08	-1.22527e-08	2.46771e-08	2.51093e-08	2.35615e-08	3.74566e-08	-1.39153e-07	2.669e-08	-1.45064e-10	1.54451e-10	1.93167e-08	3.49246e-08	-1.80448e-07	-7.72302e-08	-3.75144e-07	1.93727e-08	1.95158e-08	5.55301e-08	2.4027e-08	2.98218e-08	6.62985e-08	2.06517e-08	-4.70245e-08	-3.21525e-08	1.60158e-08	2.31662e-08	2.36819e-08	-2.78778e-08	1.05265e-08	2.12189e-08	2.14508e-08	-5.76788e-08	-8.86472e-07	-2.66373e-07	-7.02392e-07	1.13832e-08	2.35414e-08	-6.19548e-09	-5.77165e-08	3.05234e-08	2.257e-08	2.58569e-08	3.03113e-08	2.99013e-08	2.10784e-08	2.02979e-08	1.98183e-08	1.89266e-08	2.47273e-08	2.51382e-08	1.7121e-08	3.81551e-08	2.46717e-08	-8.58783e-09	-9.14404e-09	-7.55682e-07	2.31648e-08	1.83135e-08	1.17652e-08	2.22196e-08	2.80775e-08	3.07981e-08	2.09147e-08	1.97837e-08	2.40513e-08	1.8649e-08	2.42046e-08	3.74566e-08	1.84521e-08	1.14142e-08	3.16606e-09	2.02438e-08	1.12869e-08	1.95371e-09	2.61698e-08	4.33185e-09	4.15021e-08	2.30459e-08	-1.18258e-07	1.8841e-08	2.34195e-08	-2.47971e-05	5.12518e-08	-4.11092e-08	-2.53528e-07	-5.63292e-09	-6.39702e-08	2.14327e-08	2.26394e-08	2.63402e-08	1.40712e-08	1.52177e-08	3.73693e-08	2.0309e-08	4.18513e-08	-8.57959e-09	2.42665e-08	2.35189e-08	-9.34387e-07	-2.64408e-08	2.41598e-08	-6.10145e-07	-1.63697e-06	-1.76104e-06	1.94896e-08	-5.51094e-08	6.51198e-10	2.68865e-08	-7.1704e-11	9.7034e-09	2.1364e-08	-1.11037e-08	-2.39565e-09	7.48882e-09	1.88475e-08	-1.42524e-06	-1.35278e-06	-1.02943e-06	1.7566e-08	-1.19444e-09	2.42505e-08	-1.09058e-06	-1.2822e-06	-1.34729e-06	3.50992e-08	-1.48439e-08	4.18513e-08	1.84928e-08	2.22062e-08	1.8083e-08	2.5054e-08	2.33693e-08	2.17333e-08	2.54837e-08	2.56266e-08	2.57659e-08	-4.22344e-08	2.87318e-08	1.81026e-08	2.76539e-08	-3.53057e-08	2.28865e-08	3.50119e-08	1.78643e-08	2.70865e-08	2.0288e-08	2.55086e-08	2.44145e-08	2.69369e-08	-1.01184e-06	-1.28984e-06	2.43226e-08	1.95429e-08	7.53562e-09	1.98215e-08	-5.12211e-08	-7.73097e-09	2.41772e-08	2.44679e-08	2.64767e-08	1.02809e-08	2.56405e-08	3.26254e-08	1.09903e-08	1.49139e-08	2.1802e-08	2.51737e-08	2.43051e-08	3.47791e-08	-6.77537e-08	2.75227e-08	-2.95981e-06	-1.33699e-06	-1.19926e-06	-5.67015e-08	-3.61301e-08	2.21473e-08	1.7916e-08	2.25516e-08	2.36834e-08	2.23172e-08	8.45466e-09	-5.27423e-08	5.50936e-08	2.73044e-08	-1.42676e-06	-1.64682e-07	2.58879e-08	2.29977e-08	3.52447e-08	2.54133e-08	1.30294e-08	2.51368e-08	7.51897e-09	1.95196e-08	2.61316e-08	1.15479e-08	2.70815e-08	-1.09572e-07	-8.39509e-09	4.12911e-09	2.43718e-08	2.82598e-08	3.24508e-09	8.76377e-09	1.44852e-08	2.44581e-08	1.48902e-08	-1.29838e-06	2.1458e-08	1.57696e-08	2.23445e-08	2.14113e-08	3.12135e-08	1.13706e-08	1.92628e-08	2.80712e-09	1.47884e-08	9.53845e-09	1.688e-08	5.59329e-09	-1.03287e-08	3.74139e-09	-6.49158e-08	1.03755e-08	5.50936e-08	3.50992e-08	-5.17816e-08	2.15896e-08	1.63911e-08	6.22788e-09	2.88292e-08	2.96677e-08	2.94894e-08	2.20185e-08	-5.21107e-08	-1.39923e-07	-5.06174e-08	1.09703e-08	1.56901e-08	4.81572e-09	-1.8218e-08	-2.47665e-07	-8.10482e-08	1.00408e-08	1.94332e-08	2.16023e-08	1.8502e-08	1.90768e-08	3.82424e-08	2.36054e-08	2.46655e-09	1.92774e-08	-1.32073e-07	-3.02083e-09	2.3163e-08	2.33543e-09	-1.11468e-08	1.23392e-08	-2.28361e-06	-2.676e-06	-3.45106e-05	2.923e-08	1.70548e-08	1.61153e-08	-5.92518e-08	-3.33897e-05	-3.72468e-06	-2.92742e-06	-2.54416e-08	4.18513e-08	1.38107e-08	2.65292e-08	3.66708e-08	2.33729e-08	1.89302e-08	2.08081e-08	1.2676e-08	1.86719e-08	-2.31707e-09	1.8852e-08	2.72366e-09	1.98288e-08	2.82598e-08	-3.87511e-08	-4.1673e-08	2.7343e-08	-4.28154e-09	1.77606e-08	2.33485e-08	8.30732e-09	1.9571e-08	-6.63339e-07	2.13713e-08	-9.24742e-08	1.78009e-08	-2.00202e-07	-6.33099e-09	1.06318e-08	2.47606e-08	1.07029e-08	2.38475e-08	1.55708e-10	-3.19906e-08	3.46627e-08	9.34136e-09	-2.5532e-08	1.6609e-08	1.96396e-08	9.43692e-09	4.52646e-09	1.11791e-08	1.79655e-08	2.64765e-08	1.68825e-08	2.68244e-08	2.74248e-08	2.15168e-08	2.21116e-08	5.67525e-08	2.02672e-08	2.45257e-08	-4.27946e-08	1.06497e-08	-6.97943e-08	1.92385e-08	2.75777e-08	1.6787e-09	2.17449e-09	1.72694e-08	2.18866e-08	3.65253e-08	-2.90667e-05	2.37764e-08	2.52453e-08	2.62303e-08	3.5057e-08	2.1782e-08	2.22567e-08	2.21316e-08	2.52293e-08	2.14641e-08	1.68402e-08	2.46237e-08	6.60657e-09	2.22099e-08	2.96186e-08	2.65318e-08	1.12333e-08	1.28356e-08	-6.54467e-08	3.38039e-09	-2.93854e-09	1.56633e-08	1.09767e-08	2.73115e-08	1.81317e-08	2.72648e-08	2.48617e-08	2.45127e-08	2.49763e-08	2.30994e-08	3.65835e-08	5.9139e-08	2.30724e-08	2.29599e-08	2.14586e-08	2.42039e-08	5.71017e-08	1.97743e-08	1.66582e-08	-1.53996e-08	1.98195e-08	1.91732e-08	2.57496e-08	6.26642e-09	3.36149e-08	2.56241e-08	2.06564e-08	3.65835e-08	2.01978e-08	1.59734e-08	2.23068e-08	2.78305e-08	5.04406e-09	1.40863e-08	3.47313e-09	2.79983e-08	1.02339e-08	-9.41352e-08	-3.71508e-08	1.67274e-08	1.94065e-08	3.81551e-08	2.33122e-08	1.92081e-08	2.58452e-08	2.4092e-08	9.54424e-09	2.31456e-08	2.35666e-08	2.33922e-08	-1.4638e-07	2.42529e-08	2.32593e-08	1.81424e-08	3.81551e-08	5.96629e-08	1.67846e-08	3.50992e-08	-1.89412e-07	-1.05704e-07	2.42596e-08	2.37989e-08	2.63353e-08	-1.18416e-08	5.2072e-09	4.18513e-08	8.32947e-09	2.58735e-08	3.60738e-09	4.18513e-08	3.15206e-08	-2.27395e-08	3.74566e-08	1.3828e-08	2.75815e-08	-9.80678e-09	-9.21587e-08	-2.27567e-08	2.74285e-08	-8.36567e-09	2.48729e-08	2.50918e-08	5.58794e-08	2.90092e-08	-2.21692e-08	1.7985e-08	-1.59234e-08	3.32948e-08	1.76248e-08	-5.75295e-07	-1.21941e-06	-5.74507e-09	3.59723e-08	-2.8705e-07	1.88651e-08	1.58198e-08	-1.32073e-07	-3.79373e-09	1.07029e-08	9.4351e-09	-3.24362e-08	-8.23475e-08	2.82814e-08	2.63473e-08	2.17894e-08	2.06568e-08	6.49984e-09	2.22239e-08	3.65835e-08	1.902e-08	-1.06052e-08	-1.36627e-08	-6.70607e-09	2.85534e-08	1.7665e-08	3.46627e-08	2.33801e-08	2.78992e-08	2.62589e-08	2.95113e-08	3.50992e-08	1.96686e-08	-7.30255e-07	-1.38264e-06	-1.1705e-06	-3.7874e-08	-2.01842e-07	-1.48218e-07	-6.09459e-08	2.12913e-08	2.32103e-08	1.90842e-08	9.26775e-09	2.18244e-08	5.0952e-09	1.90513e-08	-3.44548e-07	1.98878e-08	-2.67537e-08	2.51275e-08	-4.24116e-08	-1.56543e-09	9.50641e-09	2.26337e-08	1.98477e-08	2.03501e-08	2.10536e-08	-2.83712e-08	-5.97276e-08	-7.05623e-08	2.2733e-08	3.81551e-08	9.88875e-09	-4.61545e-09	-1.04932e-08	-1.51502e-08	-1.08031e-07	-3.51194e-08	-8.94982e-09	4.18513e-08	-7.24068e-09	1.68898e-08	4.18513e-08	1.8259e-08	2.06078e-08	-6.39702e-08	2.34309e-10	-7.75472e-08	-1.86289e-09	1.55133e-08	3.36149e-08	9.74799e-09	-1.91485e-08	2.39705e-08	2.70884e-08	2.76559e-08	7.67568e-09	3.02159e-08	1.20333e-08	2.41567e-08	-2.63863e-08	-1.03027e-08	9.28765e-09	2.30921e-08	-5.83437e-08	2.33722e-08	1.71808e-08	2.29102e-08	1.363e-08	2.77169e-09	3.26254e-08	2.59588e-08	5.07403e-09	-3.91483e-08	1.93722e-08	1.92122e-08	3.40032e-08	-1.6273e-08	1.4397e-09	2.82078e-08	9.82254e-09	1.78279e-08	3.31127e-08	3.41502e-08	1.91824e-08	2.6499e-08	2.56832e-08	9.80964e-09	2.59195e-08	5.55826e-09	2.33192e-08	2.07619e-08	2.52516e-08	2.16601e-08	2.42248e-08	1.30949e-08	3.35567e-08	2.46307e-08	2.39701e-08	2.66743e-08	-2.82289e-08	1.98245e-08	1.9887e-08	1.1369e-08	1.00089e-08	-2.93204e-08	-1.90205e-08	6.73397e-09	-9.18094e-09	-1.093e-07	2.39734e-08	2.40361e-08	3.01345e-08	1.4538e-08	6.02782e-09	-1.31229e-07	1.13273e-08	2.04832e-08	6.6678e-09	2.35032e-08	1.60622e-08	2.58369e-08	2.17751e-08	-4.24006e-08	2.06104e-08	-1.14782e-06	-9.25597e-07	2.76959e-08	1.00786e-08	2.63743e-08	2.73047e-09	-9.27041e-08	-4.0538e-08	-7.53803e-07	-1.32014e-06	-1.41413e-06	-8.20929e-08	-1.92011e-07	-9.15767e-08	8.05744e-09	7.45781e-09	2.10784e-08	2.20153e-08	1.11909e-08	1.10199e-08	-2.57496e-08	1.99652e-08	-3.3752e-08	9.25502e-09	2.25775e-08	2.43665e-08	3.74905e-09	2.00386e-08	-9.65331e-07	-2.25142e-07	-1.36092e-07	-3.67945e-08	5.57634e-09	1.96054e-08	1.92018e-08	2.34397e-08	2.2563e-09	-1.08776e-08	3.3619e-09	2.76825e-08	3.16642e-08	1.78691e-08	1.52906e-08	2.69895e-08	2.80209e-08	2.63845e-08	3.50992e-08	3.4019e-09	3.59723e-08	3.59723e-08	2.56434e-08	2.13631e-08	-2.79852e-08	2.26387e-08	3.06354e-08	-1.59489e-08	2.93057e-08	2.53131e-08	3.82424e-08	2.26021e-08	1.96875e-08	2.18965e-08	2.68847e-08	2.68556e-08	1.59847e-08	1.39459e-08	1.74913e-08	1.23691e-08	2.38915e-08	1.17706e-08	2.03385e-08	1.94994e-08	2.32055e-08	1.94841e-08	-1.77941e-07	1.09685e-08	3.30911e-08	-2.34931e-07	3.70201e-08	2.26792e-08	2.28211e-08	2.39106e-08	-3.84171e-07	-2.6248e-08	-1.74099e-07	1.57538e-08	1.93127e-08	2.69428e-08	9.25594e-09	1.78817e-09	1.33129e-08	9.25502e-09	-1.31709e-08	1.91279e-08	2.51766e-08	3.31784e-08	-1.98161e-08	2.16132e-08	-1.26658e-08	3.82424e-08	2.28179e-08	1.5679e-08	1.41301e-08	1.14876e-08	-2.54468e-08	-4.11746e-08	1.82123e-08	2.17158e-08	1.36455e-08	3.3644e-08	2.20619e-08	1.8283e-08	-1.8159e-07	1.71515e-08	3.71438e-09	2.79286e-08	3.29849e-08	2.67528e-08	-2.71803e-05	-8.99094e-08	9.99256e-09	2.35668e-08	1.82453e-08	2.3585e-08	-1.18571e-06	-9.51287e-07	2.7303e-08	3.13548e-09	2.82598e-08	9.7009e-09	3.70201e-08	-1.81177e-09	1.64989e-08	1.48981e-08	-1.77941e-07	-2.30372e-08	2.04122e-08	2.57642e-08	3.15049e-09	-1.0609e-08	7.83078e-09	2.42781e-08	-5.837e-08	2.46334e-08	6.36282e-09	2.52877e-08	2.56448e-08	2.68735e-08	1.96396e-08	2.60429e-08	2.57035e-08	2.25623e-08	7.80233e-09	1.16716e-08	2.63273e-08	1.42106e-08	-3.59045e-08	2.02009e-08	1.01023e-08	1.49839e-08	2.3266e-08	2.67239e-08	-5.74083e-08	7.72918e-09	-1.4793e-08	3.82424e-08	-2.90573e-07	1.32131e-08	-4.3623e-08	2.4237e-08	2.47082e-08	2.40206e-08	1.48284e-08	1.85146e-08	3.66708e-08	6.69514e-09	9.56322e-09	1.6391e-08	1.90857e-08	-8.27495e-08	3.65835e-08	2.02031e-08	1.1828e-08	2.36097e-08	3.06454e-08	1.7403e-08	3.30361e-08	1.33258e-08	-1.72096e-09	-3.5522e-08	1.16634e-08	9.7134e-09	1.23578e-08	9.31323e-10	2.63681e-08	9.5315e-09	5.26779e-08	-2.83435e-08	1.03319e-08	1.78552e-08	2.34577e-08	4.84579e-08	-5.95066e-08	1.16415e-07	3.03262e-08	1.91503e-08	1.12123e-08	1.83595e-08	1.83595e-08	2.85218e-09	3.13157e-08	-4.88417e-08	-3.68018e-08	2.30347e-08	2.52742e-08	2.24245e-08	2.24245e-08	1.71826e-08	1.4619e-08	1.4619e-08	2.14295e-08	1.8219e-08	2.03727e-10	2.03727e-10	2.05821e-08	2.05821e-08	-6.35919e-09	-6.35919e-09	-1.27511e-09	-1.27511e-09	1.63989e-08	1.45589e-08	2.72194e-08	2.91038e-08	2.16396e-08	2.1595e-08	2.74667e-08	2.32248e-08	2.56114e-08	-4.38444e-09	1.13596e-08	2.00288e-08	1.27548e-08	2.00351e-08	1.35515e-08	2.31303e-08	2.22135e-08	3.6147e-08	2.10712e-08	1.9454e-08	3.16832e-08	2.60254e-08	6.0063e-09	-1.41044e-08	-5.22334e-08	-5.22334e-08	1.82666e-08	1.82002e-08	-3.1614e-09	2.91787e-08	2.48897e-08	-1.04307e-08	-6.21975e-08	2.03029e-08	2.01508e-08	2.01508e-08	2.11342e-08	2.11342e-08	-1.85898e-07	2.21054e-08	1.99664e-08	2.29089e-08	2.52605e-08	2.36516e-08	7.87691e-09	7.87691e-09	1.50301e-08	2.2939e-08	-1.2381e-07	-1.2381e-07	-1.06275e-07	-1.06275e-07	1.85965e-08	1.76296e-08	1.44792e-08	2.1138e-08	2.43013e-08	-5.09317e-09	2.30437e-08	2.71004e-08	2.1264e-08	2.15329e-08	1.9537e-08	1.53013e-08	3.67743e-09	-1.50685e-08	2.91038e-08	1.54896e-08	1.93879e-08	-1.96816e-06	-1.04853e-05	2.96313e-08	1.73532e-08	1.73532e-08	2.48818e-08	1.58072e-08	1.8412e-08	2.39784e-08	1.76686e-08	1.90992e-08	2.1689e-08	1.76762e-08	-1.78416e-08	-1.75032e-08	2.49056e-08	1.98218e-08	1.78136e-08	1.45081e-08	3.17007e-08	3.04801e-08	-2.45745e-09	3.13848e-08	2.6932e-08	2.55877e-08	1.77466e-08	2.2501e-08	1.48806e-08	2.12077e-08	2.12077e-08	2.31485e-08	2.26919e-08	2.26266e-08	2.31212e-08	1.64732e-08	1.9369e-08	1.78255e-08	1.74729e-08	1.75496e-08	1.75496e-08	2.81246e-08	2.91712e-08	2.00016e-08	2.77135e-08	2.54713e-08	2.27301e-08	2.75291e-08	2.52458e-08	2.55986e-08	2.53731e-08	2.6947e-08	1.59428e-08	2.00115e-08	-2.24099e-09	1.38946e-08	2.97441e-08	2.21372e-08	2.37544e-08	1.5847e-08	1.88639e-08	3.27891e-08	1.50473e-08	1.96196e-08	2.17933e-08	2.47965e-08	1.86524e-08	1.30367e-08	1.94791e-08	2.05182e-08	1.78168e-08	2.43745e-09	2.49967e-08	2.31145e-08	1.57452e-08	1.61344e-08	2.67496e-08	1.48888e-08	2.36168e-08	9.20409e-09	9.20409e-09	2.16623e-08	2.16623e-08	-2.22371e-08	1.81435e-08	1.78784e-08	1.97708e-08	2.58115e-08	2.5917e-08	2.09147e-08	3.24799e-08	3.42261e-08	2.58602e-08	2.6689e-08	2.35523e-08	2.1595e-08	2.45755e-08	2.62517e-08	2.86473e-08	2.53858e-08	1.23806e-08	1.49727e-08	2.85509e-08	2.14718e-08	1.78553e-08	2.65155e-08	2.09662e-08	2.45472e-08	2.14285e-08	3.88377e-09	2.15982e-08	2.97441e-08	1.82845e-08	2.36105e-08	1.97953e-08	-3.26418e-08	2.64445e-08	2.06855e-08	1.14491e-08	2.28455e-08	6.72117e-09	6.72117e-09	2.04942e-08	2.04942e-08	2.8752e-08	2.37742e-08	2.37742e-08	1.23852e-08	1.07817e-08	9.66502e-09	2.38292e-09	2.49937e-08	6.28529e-09	1.08798e-08	7.42157e-09	2.22045e-08	2.47528e-08	1.55342e-08	2.08456e-09	2.11969e-08	3.33966e-09	1.53693e-08	1.55562e-08	1.87281e-08	2.33115e-08	2.29048e-08	2.06007e-08	2.07446e-08	2.45554e-08	2.62817e-08	9.11427e-09	1.45155e-08	-6.38186e-08	-6.38186e-08	2.32931e-08	2.73948e-08	1.81569e-08	-3.59215e-08	-1.04853e-05	1.56924e-08	1.56924e-08	-2.64708e-09	1.32336e-08	1.32336e-08	2.44448e-08	2.44448e-08	-5.72272e-08	-5.72272e-08	-1.38844e-07	-1.38844e-07	-8.86212e-08	-8.86212e-08	-7.37491e-08	-7.37491e-08	-8.08468e-08	-8.08468e-08	-8.94458e-08	-8.94458e-08	-1.78034e-08	2.01913e-08	1.67056e-08	-3.90924e-09	2.23728e-08	2.59315e-08	2.17595e-08	2.00525e-08	1.7874e-08	2.34527e-08	2.29011e-08	-1.43045e-08	1.5478e-08	1.39435e-08	1.39435e-08	-3.6976e-06	1.95578e-08	2.27238e-08	2.5454e-08	2.08894e-08	3.03262e-08	2.2139e-08	3.34985e-08	2.43781e-08	1.89111e-08	-1.47084e-07	-1.44507e-08	
Abd-B_FlyReg_FBgn0000015	2.66821e-08	3.1152e-08	3.11738e-08	1.75205e-08	7.95626e-09	1.49157e-08	2.23517e-08	-5.88188e-08	1.7877e-08	0	2.42144e-08	2.25846e-08	-1.00151e-05	-1.3332e-05	2.42144e-08	3.1665e-08	4.08618e-08	1.91087e-08	1.44355e-08	1.11031e-08	-2.94439e-08	2.04891e-08	1.75205e-08	2.25846e-08	-1.30385e-07	2.25846e-08	1.69966e-08	2.42144e-08	-7.15954e-07	-1.32248e-07	5.6607e-09	2.83312e-08	2.42144e-08	4.09782e-08	1.44355e-08	4.28408e-08	1.68802e-08	2.16532e-08	2.10421e-08	2.35159e-08	2.49129e-08	2.98023e-08	-3.23512e-08	-1.42977e-08	-1.80963e-08	2.72994e-08	2.42144e-08	-6.2144e-08	3.14321e-08	2.11122e-08	1.74623e-08	2.42144e-08	1.35042e-08	1.96742e-08	2.90297e-08	-2.66475e-08	1.86592e-08	9.79549e-09	2.00489e-08	2.11876e-08	1.36206e-08	2.40361e-08	-7.35527e-08	-8.75443e-08	2.10712e-08	-2.09839e-08	-6.53219e-08	5.14638e-09	2.35145e-08	3.08074e-08	2.38651e-08	2.04745e-08	2.42144e-08	2.42144e-08	-9.95351e-08	-1.3737e-08	-7.91624e-08	2.874e-08	2.86664e-08	-3.07841e-08	7.26432e-08	3.14321e-08	2.10499e-08	7.13889e-09	-1.14224e-05	-1.88337e-06	-1.885e-06	3.03844e-08	2.99369e-08	6.82121e-12	2.39816e-08	1.83427e-08	3.25963e-08	2.30029e-08	-3.73348e-08	-4.19545e-08	1.01281e-08	9.77889e-09	1.86265e-08	2.16532e-08	3.28291e-08	-3.31202e-08	3.03844e-08	2.54615e-08	5.7742e-08	2.42144e-08	-2.90596e-07	-4.89982e-07	2.93221e-08	3.0023e-08	3.11804e-08	-1.54665e-07	-1.27574e-07	-7.96745e-08	9.11035e-09	1.92667e-08	1.54832e-08	3.25963e-08	2.42144e-08	2.51457e-08	-1.60532e-08	-4.94681e-08	-4.94681e-08	1.39698e-08	2.17406e-08	2.59024e-08	1.07102e-08	2.29338e-08	1.7928e-08	1.97906e-09	-3.41963e-08	-1.26252e-07	6.77866e-09	2.42144e-08	2.42144e-08	2.23517e-08	-3.79141e-06	-2.91622e-08	2.20423e-08	3.39938e-08	2.08097e-08	2.32614e-08	-5.69707e-08	3.2343e-08	3.01892e-08	-1.05007e-07	-1.88585e-06	1.60653e-08	2.02563e-08	2.78731e-08	2.74734e-08	1.84336e-08	2.63488e-08	1.90376e-08	2.67886e-08	-1.08485e-08	2.30502e-08	1.34169e-08	-3.25464e-08	5.40167e-08	1.6531e-08	2.42144e-08	2.6715e-08	2.98787e-08	2.81143e-08	-3.79304e-06	-3.79165e-06	-7.15954e-08	-1.32248e-07	-3.3062e-08	1.14087e-08	3.49246e-09	2.71711e-08	1.4923e-08	3.00934e-08	2.72412e-08	2.72412e-08	-3.43207e-08	-3.43207e-08	2.92112e-08	-1.54832e-08	1.50176e-08	-9.7556e-08	-1.04948e-07	2.1013e-08	2.32831e-08	-1.86192e-08	6.51926e-08	1.32713e-08	1.62981e-08	1.97906e-08	-1.35618e-08	2.6077e-08	8.56817e-08	1.86847e-08	2.56114e-08	6.51926e-08	-8.25803e-08	3.26108e-08	1.0943e-08	4.09782e-08	-2.18861e-08	9.31323e-09	-1.46974e-08	2.19807e-08	1.44792e-09	7.26432e-08	7.90487e-09	1.86265e-08	2.42144e-08	1.89757e-08	2.42144e-08	3.55094e-08	2.34577e-08	2.4098e-08	2.91402e-08	1.9616e-08	6.63567e-09	2.6077e-08	1.97906e-08	1.58325e-08	9.31323e-09	3.35276e-08	8.56817e-08	3.05324e-08	2.58333e-08	2.58333e-08	3.1825e-08	3.1825e-08	3.18541e-08	3.18541e-08	1.234e-08	2.42144e-08	7.68341e-09	-7.04313e-08	-2.17929e-07	2.31339e-08	2.42726e-08	2.14059e-08	2.63099e-08	3.72529e-08	2.42144e-08	-9.87202e-08	1.84154e-08	1.84154e-08	1.4079e-08	2.2912e-08	3.40117e-08	2.94895e-08	2.94895e-08	3.29796e-08	3.29796e-08	2.38661e-08	2.38661e-08	3.00206e-08	3.00206e-08	3.02098e-08	3.0057e-08	2.94203e-08	3.1916e-08	3.42261e-08	3.28873e-08	3.08864e-08	3.25963e-08	3.71947e-08	3.71947e-08	2.42144e-08	1.74623e-08	2.08383e-08	3.96524e-08	7.21775e-09	1.60653e-08	2.98023e-08	2.98023e-08	1.63536e-08	2.95695e-08	1.83209e-08	-7.74162e-09	5.66797e-09	-1.95578e-08	-4.87507e-08	-2.65427e-08	-2.51614e-08	2.8555e-08	1.04308e-07	3.1665e-08	1.3446e-08	2.28174e-08	-5.50426e-08	-3.94939e-08	-2.30502e-08	5.32023e-09	2.42144e-08	2.42144e-08	-1.03901e-08	-1.47556e-08	1.50176e-08	2.42144e-08	1.97906e-08	1.7928e-08	2.42144e-08	2.42144e-08	1.55997e-08	2.42144e-08	3.82206e-08	4.47035e-08	4.47035e-08	2.94608e-08	-1.19253e-08	3.96976e-08	3.96976e-08	4.19095e-08	1.97906e-08	1.97906e-08	-7.21542e-07	-1.32248e-07	3.91155e-08	-2.7224e-08	2.52621e-08	2.98023e-08	2.98023e-08	3.00352e-08	3.35276e-08	2.32831e-08	2.83871e-08	2.83871e-08	3.02932e-08	3.02932e-08	2.74158e-08	2.74158e-08	2.71673e-08	-4.19095e-09	-5.39003e-08	2.07219e-08	2.42144e-08	1.90921e-08	3.91155e-08	-2.04891e-08	-2.04891e-08	-3.47515e-08	3.07336e-08	-1.62981e-09	2.42144e-08	4.00469e-08	3.13157e-08	2.39525e-08	1.11759e-08	2.42144e-08	1.69966e-08	2.42144e-08	2.04891e-08	2.42144e-08	1.29803e-08	2.42144e-08	-3.12939e-08	-9.54256e-07	-2.29571e-07	-1.01398e-07	9.77889e-09	2.42144e-08	-5.96046e-08	-7.79983e-08	2.38324e-08	-6.79865e-08	2.95258e-08	3.16655e-08	1.26243e-08	3.63216e-08	2.67755e-09	4.85784e-09	9.00182e-09	2.5201e-08	2.22139e-08	1.47047e-08	-1.56532e-07	2.32831e-08	-8.93865e-07	1.35465e-08	2.93148e-08	2.76486e-08	-1.13141e-07	-6.24687e-09	2.91038e-09	3.40008e-08	-3.57322e-08	-4.42318e-08	3.09899e-08	4.28408e-08	3.63216e-08	3.07336e-08	1.35654e-08	1.63429e-09	-7.68341e-08	-5.63498e-08	3.12575e-08	2.01828e-08	8.85484e-09	3.00934e-08	-1.06039e-07	2.60437e-08	-3.8147e-06	4.84288e-08	3.27418e-08	9.74023e-09	3.06827e-08	-2.21662e-08	-2.55826e-07	3.21149e-08	2.18861e-08	-6.09343e-08	1.4981e-08	-3.96099e-08	3.25963e-08	4.00469e-08	1.52286e-08	2.17115e-08	3.53903e-08	-3.83861e-10	-6.39193e-09	3.1665e-08	3.43948e-08	2.41016e-08	1.25729e-08	2.9795e-08	1.26611e-08	-1.88407e-07	2.50293e-09	2.78233e-08	2.27919e-08	3.27709e-08	-3.83136e-07	2.68919e-08	-2.46886e-07	-1.53479e-07	3.19756e-08	2.7942e-08	1.37952e-08	1.15833e-08	1.91503e-08	4.22006e-10	2.81143e-08	2.47965e-08	2.86964e-08	2.71757e-08	6.63567e-09	2.01539e-08	-2.79761e-09	-1.31977e-07	2.42726e-08	4.88944e-09	2.21771e-08	3.6055e-08	2.88639e-08	3.01734e-08	2.55532e-08	-3.72528e-07	2.42144e-08	3.93361e-08	2.04891e-08	1.31004e-08	1.67456e-08	3.30292e-08	-2.91204e-08	3.24826e-09	1.5012e-08	-1.66773e-11	-1.00117e-08	2.61352e-08	3.27709e-08	3.03376e-08	1.82128e-08	1.60414e-08	2.95405e-08	-4.03059e-07	1.17539e-08	2.38324e-08	-5.41331e-09	-1.58616e-08	1.41425e-08	-1.54832e-08	3.90638e-09	2.088e-08	2.65284e-08	2.23517e-08	2.4707e-08	3.84631e-08	2.21771e-08	3.30296e-08	-2.65906e-07	-2.15306e-08	6.23986e-08	3.44589e-08	2.69911e-08	3.35276e-08	2.66591e-08	3.10247e-08	2.66753e-08	-2.00416e-08	-1.16979e-08	2.08034e-08	3.53259e-08	2.31087e-08	-5.61972e-08	-1.27995e-07	6.65812e-09	3.35276e-08	4.47035e-08	2.83264e-08	2.96553e-08	1.28952e-08	4.05328e-08	4.20967e-08	-7.65904e-07	2.0023e-08	2.41239e-08	-1.17114e-07	-4.32701e-08	-3.05934e-08	-3.86336e-08	2.53244e-08	-5.45474e-08	3.40865e-08	1.67056e-08	2.49898e-08	-8.69125e-06	4.47035e-08	3.35276e-08	3.30655e-08	-1.36844e-07	1.15147e-08	2.16764e-08	3.35276e-08	3.15738e-08	2.37342e-08	-1.11759e-07	-1.15189e-07	-6.40102e-08	9.77889e-09	2.34697e-08	3.0228e-08	3.14395e-08	-1.11759e-07	-1.00874e-07	-4.29573e-08	3.60092e-08	-8.92189e-08	6.28643e-09	3.59723e-08	-1.94839e-07	3.02125e-08	-5.42835e-08	-3.92508e-08	-1.53086e-08	-1.18453e-07	3.35276e-08	2.0842e-08	-5.44933e-08	-6.51728e-08	-3.65544e-08	3.09992e-08	3.30887e-08	2.6077e-08	-2.48518e-07	-2.22961e-07	2.24907e-08	2.48001e-08	3.17984e-08	2.68221e-07	8.85783e-09	2.24099e-08	2.58635e-08	-4.21715e-08	-9.88498e-08	2.53203e-08	3.04969e-08	-4.10875e-08	-3.8022e-06	-1.88668e-06	-6.62917e-08	3.23635e-08	2.23517e-08	2.54568e-08	-2.31084e-08	3.63216e-08	3.31522e-08	3.98434e-08	2.70666e-08	1.59368e-08	3.5413e-08	1.37038e-08	-1.4836e-08	-3.32288e-08	1.8088e-08	2.10712e-08	3.42261e-08	-5.23869e-10	4.44896e-08	2.23517e-08	1.45228e-08	2.32831e-08	-2.47872e-07	-3.60128e-07	1.93832e-08	3.04315e-08	2.50293e-08	2.07295e-08	2.1276e-08	-1.7282e-09	1.99652e-08	-2.37522e-08	-6.17338e-07	1.22886e-08	-3.74857e-08	2.25464e-08	-5.07243e-08	2.82842e-09	3.63216e-08	2.75878e-08	2.33501e-08	2.01783e-08	2.17152e-08	-4.21319e-08	2.07156e-08	-5.1837e-06	-1.79992e-06	-5.98029e-07	2.49711e-08	3.27855e-08	4.47035e-08	1.96757e-08	-1.1288e-07	-2.00652e-07	4.59456e-09	2.17474e-08	2.82889e-08	-1.61781e-08	-2.86932e-08	-2.26303e-08	-3.65799e-08	-4.39584e-07	-1.12306e-07	2.56259e-08	9.39812e-09	1.92667e-08	-1.27923e-08	-9.45874e-11	1.32713e-08	-2.93403e-08	-1.46167e-07	2.00671e-08	-5.40167e-08	-7.69758e-08	-3.73968e-08	-2.04891e-08	2.45041e-08	1.32746e-09	7.72926e-09	4.00469e-08	4.00469e-08	2.87758e-08	3.19696e-08	3.14459e-08	2.9529e-08	3.10829e-08	3.91155e-08	-1.15157e-07	1.65528e-08	-1.52745e-08	3.25963e-08	2.33886e-08	3.46918e-08	2.98023e-08	-1.91122e-08	-4.82213e-08	4.19095e-08	2.43884e-08	2.01908e-08	1.58907e-08	2.79397e-08	-1.20019e-07	-1.01272e-07	-1.34425e-07	3.44589e-08	4.00469e-08	-1.5023e-08	8.2855e-09	4.00469e-08	2.81725e-08	-1.39808e-08	-9.67123e-09	4.00469e-08	2.90164e-08	3.04417e-08	2.67655e-08	3.58217e-08	-2.11435e-09	3.70201e-08	2.66591e-08	6.51926e-08	2.60407e-08	-4.0795e-08	6.14875e-09	2.873e-08	-1.7998e-08	2.64263e-08	1.42927e-08	2.86418e-08	-8.08086e-10	2.09548e-09	-8.69125e-06	3.11993e-08	3.38794e-08	2.86964e-08	-2.41738e-09	3.32911e-08	4.66749e-08	4.61023e-08	2.67755e-08	2.77651e-08	-5.38491e-08	-2.92202e-08	-2.21262e-08	-5.40167e-08	-2.03509e-08	3.34908e-08	3.26014e-08	3.22387e-08	-2.93367e-08	6.98719e-09	1.9907e-08	3.23053e-08	-3.84171e-09	1.08389e-09	1.25435e-08	1.39698e-08	3.55843e-08	2.68578e-08	3.05888e-08	-1.89328e-06	-4.27106e-06	2.28756e-08	3.20994e-08	-4.12712e-08	2.94502e-08	3.12918e-08	2.75904e-08	2.50293e-08	2.56518e-08	3.17232e-08	2.70084e-08	2.36905e-08	3.03844e-08	-9.74567e-08	2.67755e-08	-1.89468e-06	-3.74015e-07	-1.35492e-07	-2.41223e-08	1.90339e-08	3.3457e-08	6.51926e-09	2.86765e-08	3.51795e-08	1.93249e-08	3.63216e-08	3.00352e-08	-7.60495e-06	1.51631e-08	2.50802e-08	2.26864e-08	-1.84433e-08	-1.84424e-08	7.232e-09	1.96082e-08	-2.1857e-08	2.28756e-08	3.15412e-08	2.14204e-08	-4.26662e-08	2.96859e-08	2.57587e-08	-3.9523e-08	4.28408e-08	3.63216e-08	4.00469e-08	4.00469e-08	3.25893e-08	3.08937e-08	2.66586e-08	1.4024e-08	2.20971e-08	2.70084e-08	3.20142e-08	-2.19076e-08	2.04891e-08	2.33413e-08	-1.12578e-07	2.73844e-08	1.34617e-08	4.47035e-08	2.04553e-08	2.62708e-09	4.47035e-08	-7.4001e-09	-5.3551e-09	-7.23714e-08	1.4079e-08	-1.061e-06	-9.29838e-07	-2.60217e-07	2.87546e-08	-1.93008e-08	-2.49587e-07	4.19095e-08	-2.34235e-07	2.63099e-08	-1.82021e-07	4.00469e-08	2.30502e-08	2.48547e-08	2.26282e-08	-7.60802e-08	-5.63279e-08	3.53903e-08	-4.51153e-06	-6.94265e-07	2.26537e-08	-7.05768e-09	-1.57338e-08	6.0536e-08	-1.15251e-08	-8.63173e-09	7.26432e-08	1.39225e-08	-1.71649e-06	-9.51439e-06	1.61085e-08	2.49565e-08	1.42754e-08	2.37487e-08	2.32249e-08	1.99179e-08	-6.73481e-10	2.41757e-08	2.59543e-08	2.58899e-08	2.28638e-08	2.50293e-09	3.34112e-08	-1.71183e-06	2.78233e-08	2.00413e-09	2.37487e-08	2.42144e-08	3.79844e-08	3.71868e-08	1.32713e-08	-2.98387e-08	2.62371e-08	1.61817e-08	2.16532e-08	3.20069e-08	-5.87614e-08	4.00469e-08	3.60894e-08	-4.88139e-08	-3.76884e-08	2.63865e-08	2.35741e-08	-1.50126e-08	3.3644e-08	-1.82274e-07	1.64378e-08	3.20768e-08	-1.88237e-09	-1.37812e-07	-2.36149e-08	1.88447e-09	-1.20275e-07	4.00469e-08	-2.92069e-07	-1.671e-07	-5.06319e-07	-8.99677e-08	3.65137e-08	2.05691e-08	2.72994e-08	-3.00583e-08	4.00469e-08	1.48211e-08	-1.89217e-08	2.45345e-08	3.13739e-08	2.81725e-08	4.47035e-08	-7.68341e-08	2.48376e-08	1.54755e-08	3.53903e-08	8.68749e-09	-2.57367e-08	-1.5928e-08	-2.54091e-07	2.33995e-08	3.53903e-08	2.4389e-08	-5.40167e-08	-4.89497e-08	3.27782e-08	3.02462e-08	3.31668e-08	2.96859e-08	3.45754e-08	2.6668e-08	2.33599e-08	1.82118e-08	-3.14225e-08	3.1325e-08	2.82598e-08	2.64263e-08	-1.28063e-09	-3.02171e-08	2.63099e-08	3.95497e-08	3.62277e-08	3.00158e-08	1.34628e-08	1.73765e-09	1.27056e-09	2.43498e-08	3.1956e-08	8.55175e-09	-8.86866e-08	2.08345e-08	-5.77861e-09	9.92242e-09	3.35276e-08	-1.66679e-08	-5.40167e-08	2.76966e-08	2.51457e-08	-1.66583e-08	7.80895e-09	9.42942e-09	2.51457e-08	3.29273e-08	3.21525e-08	3.32971e-08	3.42353e-08	3.27206e-08	2.29338e-08	3.06895e-08	3.39965e-08	-3.49246e-09	4.00469e-08	2.39233e-08	2.977e-08	-2.60188e-08	3.3222e-08	3.09083e-08	3.46749e-08	2.59317e-08	3.0587e-08	3.32075e-08	3.73972e-08	1.47411e-08	2.24099e-08	3.09701e-08	3.09942e-08	-2.21976e-08	5.25483e-09	3.16986e-08	3.15486e-08	3.72529e-09	3.44589e-08	-1.31549e-08	2.7183e-08	2.20753e-08	-1.48699e-07	2.75511e-08	4.00469e-08	3.53903e-08	3.33484e-08	1.90689e-08	2.75003e-08	2.86868e-08	2.61934e-08	3.91915e-08	-8.01083e-09	2.9047e-08	2.97118e-08	3.08901e-08	3.0559e-08	-1.44355e-08	-1.1049e-07	4.84288e-08	-2.41052e-07	3.14262e-08	9.3237e-09	2.56114e-08	-1.3955e-08	3.25963e-08	-2.41409e-07	2.2701e-08	-2.90975e-08	2.24071e-08	-4.85161e-07	2.49129e-08	-4.04967e-07	3.25841e-08	-3.88785e-09	1.97178e-08	2.55532e-08	-4.96641e-08	3.25963e-08	2.50293e-08	-1.0453e-07	3.15995e-08	2.69501e-08	1.97906e-08	2.5077e-08	1.90521e-08	1.88666e-08	1.75787e-08	2.93949e-08	4.23258e-08	1.51712e-08	-1.10049e-07	-1.41183e-07	-1.72877e-08	2.71076e-08	-7.74889e-09	-3.10726e-08	-3.21966e-08	-4.46871e-08	-1.26604e-08	-1.03985e-08	4.84288e-08	3.35276e-08	-6.32737e-08	3.3353e-08	-5.0015e-07	2.45636e-08	2.86382e-08	2.68919e-08	-1.04921e-08	3.14067e-08	-5.49117e-09	3.69018e-09	-3.30479e-08	1.88011e-08	-5.83968e-08	-1.00621e-07	1.87567e-08	2.78549e-08	2.10971e-08	-8.3453e-08	2.52826e-08	2.75613e-08	-5.85824e-08	2.05114e-08	4.47035e-08	-1.58673e-08	2.61934e-08	-1.54032e-08	6.51926e-08	4.38871e-08	2.36323e-08	-3.00556e-07	2.32831e-08	-7.84552e-07	2.48353e-08	8.51542e-09	1.77533e-08	3.00043e-08	2.93949e-08	-2.82926e-08	2.32831e-08	1.9143e-08	1.18599e-08	2.9318e-08	-1.25701e-08	-5.40167e-08	2.63099e-08	1.25888e-08	4.28408e-08	-5.94446e-09	7.39237e-09	2.01071e-08	-1.22462e-07	1.83936e-08	3.44727e-08	7.21775e-09	3.20634e-08	1.90339e-08	3.25963e-08	1.17143e-09	1.55997e-08	2.65427e-08	-3.08865e-08	1.92667e-08	1.93249e-08	1.45446e-08	-2.99333e-08	2.49727e-08	1.30885e-08	-3.73849e-08	-3.15704e-08	5.22956e-09	1.46501e-08	1.36024e-08	3.57265e-08	2.21189e-09	-3.30956e-08	-1.20493e-07	-1.15595e-07	2.8871e-08	-1.00608e-07	-7.63494e-08	-7.6463e-08	1.47265e-08	2.51457e-08	3.52616e-08	1.6691e-08	1.21358e-08	2.73189e-08	-1.73168e-09	2.46486e-08	3.20231e-08	2.98605e-08	2.6077e-08	6.23986e-08	2.45636e-08	3.08794e-08	-5.67209e-08	-1.03857e-07	-9.38489e-08	-8.50357e-08	2.29338e-08	2.19079e-08	1.86228e-08	2.78023e-08	-4.85215e-09	4.00469e-08	2.07219e-08	3.16504e-08	3.11265e-08	3.43966e-08	-1.64423e-08	3.2363e-08	3.36859e-08	3.26982e-08	2.77971e-08	2.50293e-08	1.87514e-08	2.06637e-08	5.96046e-08	3.18396e-08	3.28291e-08	2.59606e-08	-5.09572e-08	-9.90923e-09	-3.46718e-08	-5.91602e-08	-5.02223e-09	2.26428e-08	-1.06593e-09	-1.26582e-08	2.4098e-08	2.96448e-08	2.52466e-08	2.52621e-08	-1.69385e-07	-3.38941e-08	3.07336e-08	2.68221e-07	3.13116e-08	-4.0972e-07	3.02098e-08	1.7244e-08	6.23986e-08	2.02635e-09	-8.7162e-09	2.68337e-08	-1.1683e-07	-2.05471e-07	3.00352e-08	1.37952e-08	3.63216e-08	2.65427e-08	3.66708e-08	3.07336e-08	2.04527e-08	-4.91702e-08	3.2554e-08	2.34577e-08	2.29629e-08	2.21771e-08	-1.40462e-08	-2.08685e-08	-3.30469e-07	-4.62103e-07	-2.83895e-06	3.42261e-08	-9.62803e-08	4.00469e-08	2.89292e-08	3.27711e-08	2.18048e-08	2.36576e-08	2.07801e-08	-3.74239e-08	3.32765e-09	2.87546e-08	4.03386e-08	3.83436e-08	1.71908e-08	-1.06874e-07	4.00469e-08	6.51926e-08	-5.91244e-08	3.35276e-08	-2.16023e-07	-9.48712e-08	-9.18299e-08	-9.05327e-08	2.78233e-08	2.62517e-08	2.53021e-08	-5.40167e-08	-6.59957e-08	2.61243e-08	-1.25257e-07	-5.40167e-08	3.29588e-08	5.89695e-09	4.00469e-08	-4.05198e-08	4.63186e-08	-5.87036e-09	-6.83929e-09	-7.06435e-08	2.47965e-08	-1.77108e-07	-9.60426e-09	2.39556e-08	6.23986e-08	2.59024e-08	3.26397e-08	1.87744e-08	2.93949e-08	4.28408e-08	-6.47556e-08	2.45695e-08	2.87444e-08	-5.1709e-08	4.28408e-08	-4.75706e-07	-9.05384e-08	-1.46587e-08	6.51926e-08	2.37887e-08	2.21189e-09	-5.92369e-06	2.43308e-08	-3.44911e-06	2.31855e-08	6.14562e-09	5.39195e-09	3.09301e-08	-2.6014e-07	-9.44783e-08	3.07336e-08	1.4079e-08	2.08092e-09	-1.332e-08	-4.27346e-08	2.90684e-08	1.9855e-08	2.8871e-08	2.60011e-08	3.53374e-08	3.56231e-08	2.98023e-08	3.35276e-08	1.94232e-08	3.48482e-08	3.54316e-08	3.82059e-08	-1.43327e-06	2.43724e-08	-2.84805e-06	2.10202e-08	2.61934e-08	2.37487e-08	2.45527e-08	2.35741e-08	-2.33465e-08	-7.35361e-08	2.48135e-08	3.14458e-08	-1.9993e-07	2.18279e-08	2.92202e-08	2.66591e-08	3.07992e-08	2.58779e-08	3.26545e-08	-1.15799e-07	-1.44119e-08	-6.37829e-09	-1.05825e-07	-1.18783e-08	-8.40065e-08	8.45557e-09	4.00469e-08	-7.549e-09	-2.27163e-08	-7.80901e-08	-3.09902e-08	-7.71703e-09	-1.32958e-07	-7.37953e-08	-5.40167e-08	-1.01589e-07	2.12021e-08	-5.40167e-08	2.73576e-08	1.92995e-08	3.53903e-08	2.57278e-08	2.35741e-08	-8.9052e-08	2.54207e-08	3.63216e-08	2.31678e-08	2.31666e-08	-2.3496e-07	2.97441e-08	3.14321e-08	8.50559e-09	-8.65834e-07	-9.77379e-08	2.66387e-08	1.10012e-08	8.36766e-09	2.78742e-08	3.21306e-08	-3.89275e-07	-6.43195e-09	1.73018e-08	1.56579e-08	-1.86842e-07	-3.4197e-10	3.44589e-08	2.858e-08	-3.92454e-08	1.74623e-08	2.94531e-08	2.29338e-08	4.06697e-08	5.10227e-09	2.61358e-08	-2.8651e-08	-5.6983e-06	2.39233e-08	3.79166e-08	1.74927e-08	1.26383e-08	3.05008e-08	-4.88444e-08	2.76468e-08	-2.3601e-07	2.16096e-08	-2.37055e-07	2.65427e-08	3.35058e-08	3.3529e-08	3.11265e-08	2.14786e-08	3.63216e-08	3.22398e-08	3.45058e-08	3.32875e-08	2.30502e-08	3.25358e-08	2.38192e-08	1.58956e-08	-4.1774e-08	2.95718e-08	-1.00761e-08	-8.57736e-09	-4.87339e-08	-4.44103e-08	-5.59601e-08	-4.07454e-09	-8.30584e-08	2.23567e-08	-9.93241e-08	2.1013e-08	2.36392e-08	2.06614e-08	-1.23608e-07	2.98023e-08	1.94474e-08	2.49129e-08	-3.08501e-09	2.6077e-08	-6.4244e-07	2.81149e-08	2.55257e-08	2.42726e-08	2.21335e-08	-1.13043e-07	-5.0001e-08	3.89926e-09	-1.23395e-07	2.84669e-08	1.3952e-08	7.72278e-09	-1.26998e-08	-2.73913e-08	-1.21815e-07	1.67747e-08	1.52593e-08	1.32713e-08	-2.93403e-08	-1.22997e-07	-2.29076e-07	3.09665e-08	6.14673e-08	-2.13035e-08	-9.31323e-08	2.4309e-08	-1.20483e-07	-2.25809e-08	1.2986e-08	2.47637e-08	2.80902e-08	2.40734e-08	2.448e-08	8.22183e-09	-6.81789e-08	-1.84823e-08	2.88522e-08	-1.50322e-07	3.54485e-08	-1.10023e-08	3.55192e-08	3.15844e-08	-1.61745e-08	3.41941e-08	-3.63697e-08	-7.33224e-08	-4.95309e-09	3.35276e-08	-4.79886e-08	4.28408e-08	4.28408e-08	-3.59891e-07	-1.05886e-07	1.77533e-08	2.20462e-08	4.15603e-08	3.53903e-08	3.43425e-08	2.73576e-08	4.47035e-08	-1.14633e-07	-4.21203e-08	-1.25438e-08	2.8871e-08	3.37604e-08	1.70768e-08	8.95852e-10	2.46873e-08	2.03145e-08	3.73627e-08	1.75187e-08	-3.17077e-08	-5.46299e-08	1.60376e-08	-2.37362e-08	3.72529e-08	2.59063e-08	3.81842e-08	-2.61768e-07	4.47035e-08	1.46683e-08	1.87003e-08	1.33878e-09	3.91155e-08	2.71248e-08	4.09782e-08	2.90893e-08	-4.61368e-08	3.43061e-08	-8.10478e-08	-4.93751e-08	-1.64878e-08	-9.31323e-08	-4.49816e-08	2.58369e-08	3.29455e-08	4.09782e-08	1.94414e-08	1.57161e-08	-1.13607e-08	4.47035e-08	-5.31145e-09	-3.42625e-08	2.55313e-08	2.84854e-08	8.75298e-09	1.63564e-08	-2.0945e-08	2.194e-08	3.74209e-08	4.09782e-08	-2.38488e-07	-9.81263e-08	2.89292e-08	3.49202e-08	-4.83124e-08	-8.09494e-09	2.3883e-08	2.14432e-08	3.07336e-08	1.62104e-08	-4.75447e-08	1.83936e-08	-1.05689e-07	-4.17349e-08	2.40116e-08	3.18171e-08	2.31084e-08	2.26864e-08	3.25963e-08	2.99078e-08	4.47035e-08	1.16279e-08	-1.88396e-07	3.16322e-08	3.72529e-08	-4.6996e-08	1.51458e-08	2.36323e-08	2.49129e-08	2.54241e-08	-2.99613e-08	2.12458e-08	3.45164e-08	3.25017e-08	1.10012e-08	3.27855e-08	3.28509e-08	3.40801e-08	2.65427e-08	3.38623e-08	3.09155e-08	1.77606e-08	8.94943e-10	1.9783e-08	9.69294e-09	1.64073e-08	-7.31438e-09	5.39944e-09	1.1891e-08	1.77606e-08	2.29795e-08	3.61615e-09	1.68111e-08	-4.21077e-08	-1.91869e-08	4.47035e-08	3.91155e-08	2.0503e-08	3.5041e-08	3.1956e-08	3.16941e-08	3.44335e-08	3.80096e-08	-1.47679e-07	4.28408e-08	-2.89374e-07	1.628e-08	2.81852e-08	-4.44197e-09	3.00352e-08	3.07336e-08	2.64408e-08	2.91805e-08	-7.9234e-08	3.01225e-08	1.43409e-08	3.06091e-08	3.64777e-08	2.30482e-08	3.75282e-08	3.05008e-08	2.72412e-08	2.99915e-08	3.21306e-08	4.74975e-08	2.28174e-08	6.14673e-08	1.59489e-08	2.09548e-08	2.84053e-08	2.6077e-08	4.09782e-08	2.77869e-08	1.04308e-07	3.1665e-08	2.39233e-08	2.81725e-08	-8.10542e-09	-8.10542e-09	1.0361e-08	2.42144e-08	2.59024e-08	3.63216e-08	1.81913e-08	2.85786e-09	3.07336e-08	3.07336e-08	-3.20448e-07	3.19778e-08	3.19778e-08	2.55532e-08	4.99127e-06	4.19095e-08	4.19095e-08	3.2458e-08	3.2458e-08	3.18978e-08	3.18978e-08	3.28291e-08	3.28291e-08	-5.24167e-07	-4.14182e-07	3.05008e-08	2.42144e-08	2.43599e-08	-4.47035e-08	3.42261e-08	2.23541e-08	-6.70552e-08	-5.6604e-08	1.95887e-08	1.30307e-08	-1.64728e-08	-9.09858e-09	-1.95927e-07	-1.234e-08	-7.61356e-08	-1.30385e-08	-2.6077e-08	-1.222e-08	3.83006e-08	2.80634e-08	-3.37604e-09	-3.80131e-06	2.82234e-08	2.82234e-08	-1.437e-09	3.26766e-08	-8.96398e-09	3.5163e-08	3.84092e-08	1.25692e-08	1.66865e-08	3.09374e-08	1.44646e-08	1.44646e-08	2.79688e-08	2.79688e-08	-4.24097e-09	-1.01576e-08	4.43833e-10	-7.75685e-09	2.33485e-08	3.15849e-08	2.68556e-08	2.68556e-08	3.07846e-08	-1.64473e-07	1.48034e-09	1.48034e-09	1.82263e-09	1.82263e-09	-3.44837e-08	-1.04774e-08	1.39698e-09	1.54396e-08	2.76208e-08	3.63216e-08	-5.58275e-08	-1.74354e-07	5.82077e-10	3.50254e-08	2.81593e-08	-6.28876e-07	-2.79324e-08	1.16415e-09	2.42144e-08	-1.89468e-08	3.28772e-10	3.61084e-08	-1.95578e-08	2.89874e-08	3.42261e-08	3.42261e-08	-5.4988e-09	-4.33242e-08	-8.92546e-08	-2.88986e-07	2.98657e-08	3.02141e-08	-5.02165e-07	-1.01706e-08	3.43134e-08	3.28291e-08	-1.1723e-06	-3.18447e-07	-1.05219e-06	-4.9916e-07	3.61376e-08	1.62393e-08	2.858e-08	2.87546e-08	1.97906e-08	1.85682e-08	-2.0257e-06	-6.10372e-07	-1.52049e-07	9.10586e-09	9.10586e-09	2.53785e-08	3.01278e-08	3.08646e-08	2.9888e-08	-1.0636e-07	-5.20131e-08	-7.91383e-08	-6.20166e-08	4.19095e-08	4.19095e-08	3.50288e-08	3.28161e-08	1.39698e-08	3.22107e-08	3.13165e-08	2.70084e-08	6.58214e-09	2.80561e-08	2.76705e-08	2.27592e-08	2.9375e-08	-6.74481e-09	-3.60225e-09	-1.21072e-08	-5.17648e-08	-1.99676e-06	-3.13105e-06	2.22281e-08	2.00816e-08	3.03139e-08	3.17814e-08	1.95658e-08	-2.89874e-08	-1.97874e-08	9.77889e-09	4.43998e-09	1.41445e-08	1.06661e-09	3.63216e-08	2.62153e-08	1.13505e-08	2.70122e-08	9.93168e-09	-1.55531e-07	-1.39233e-07	3.1825e-08	3.06113e-08	2.22944e-08	3.00352e-08	3.00352e-08	3.14321e-08	3.14321e-08	-1.40572e-08	-6.6495e-08	-9.17134e-09	2.68301e-08	2.9162e-08	2.79397e-08	2.5495e-08	-4.84288e-08	2.42144e-08	3.67486e-08	4.0172e-08	2.86382e-08	1.48029e-08	1.18737e-08	6.40284e-10	2.53987e-08	1.00117e-08	-3.28509e-09	2.21202e-08	3.07336e-08	2.96677e-08	-5.27266e-09	3.21305e-08	3.68307e-08	-2.01862e-08	-9.45772e-09	-1.48066e-08	-4.13875e-08	-2.98023e-08	1.69966e-08	2.53785e-08	3.21124e-08	3.06704e-08	-5.25033e-08	1.24564e-08	-5.41501e-07	-4.61588e-07	-2.39233e-08	-2.39233e-08	-3.12939e-08	-3.12939e-08	6.99053e-09	3.66708e-08	3.66708e-08	2.76741e-08	2.87093e-08	2.6969e-08	-1.12707e-07	-2.06219e-07	-3.90464e-08	-7.24831e-08	-4.63869e-08	2.97659e-08	3.41803e-08	1.42027e-08	6.90125e-09	-9.48785e-08	-1.00117e-08	2.12385e-08	2.74522e-08	3.20682e-08	2.60973e-08	1.92637e-08	-3.3709e-07	-3.46901e-07	3.0672e-08	3.25049e-08	2.27847e-08	-3.18978e-08	2.30721e-08	2.30721e-08	-6.50086e-08	3.0456e-08	3.23798e-08	3.11878e-08	-1.95578e-08	2.81143e-08	2.81143e-08	1.01245e-08	3.14758e-08	3.14758e-08	2.94203e-08	2.94203e-08	3.02098e-08	3.02098e-08	1.92013e-08	1.92013e-08	2.70084e-08	2.70084e-08	2.28174e-08	2.28174e-08	2.94531e-08	2.94531e-08	2.35814e-08	2.35814e-08	3.21406e-08	3.1931e-08	-3.61353e-07	-7.57645e-08	2.66823e-08	3.28291e-08	2.24993e-08	-1.95578e-08	-2.29375e-08	2.50093e-08	-7.64267e-08	2.16532e-08	2.53649e-08	2.69793e-08	2.69793e-08	-1.45519e-09	3.25963e-08	3.121e-08	2.79688e-08	-7.06459e-08	3.1665e-08	-2.24311e-07	4.19095e-08	3.87663e-08	1.29221e-08	1.7295e-08	-2.08311e-08	
AbdA_Cell_FBgn0000014	3.22857e-08	4.00614e-08	4.07672e-08	1.9907e-08	7.15227e-09	1.76587e-08	2.98023e-08	-2.10472e-07	3.13157e-08	2.42144e-08	0	-1.81869e-05	-2.17045e-06	6.0536e-09	3.72529e-08	4.47035e-08	5.16884e-08	3.95598e-08	3.58559e-08	3.67145e-08	1.64801e-08	-4.73484e-05	-8.96642e-06	-1.72006e-05	-8.00192e-06	-1.81869e-05	-5.89248e-06	-7.10413e-05	1.11759e-08	-7.45058e-08	1.64946e-08	4.06344e-08	-7.10413e-05	-4.44483e-05	3.91155e-08	5.21541e-08	3.42261e-08	3.72529e-08	3.46918e-08	4.09782e-08	4.19095e-08	-2.10479e-06	1.79225e-08	2.77305e-08	1.07161e-08	-8.12986e-06	-2.10851e-06	-9.78471e-08	3.72529e-08	2.48402e-08	3.44589e-08	-7.10413e-05	-1.05524e-05	-2.01566e-05	3.51074e-08	-4.28249e-08	1.58325e-08	-1.0818e-08	1.36424e-08	2.86382e-08	2.09548e-08	4.33647e-08	-2.04018e-08	4.47035e-08	2.91038e-08	-2.1857e-08	-2.32156e-08	2.55395e-08	1.92867e-08	4.3335e-08	-5.02449e-07	-2.38419e-07	-7.10413e-05	-7.10413e-05	2.14204e-08	1.86265e-08	-5.96046e-08	3.89336e-08	3.92725e-08	-4.43633e-08	9.68575e-08	3.86208e-08	4.50555e-08	4.40343e-08	-8.65012e-06	-1.86875e-05	-2.58503e-05	3.79514e-08	3.54048e-08	-9.07676e-08	-1.07237e-05	-7.11955e-06	-3.44161e-05	4.0025e-08	2.54295e-08	1.7093e-08	4.47035e-08	-1.81855e-05	-8.58167e-06	-9.31323e-09	4.00469e-08	1.40863e-08	3.49246e-08	3.11399e-08	-1.7859e-05	-7.10413e-05	-5.5684e-08	-1.06806e-08	3.93047e-08	3.85636e-08	4.21445e-08	-5.74801e-10	-7.6592e-09	2.69138e-08	1.25988e-09	-3.28423e-05	-3.95458e-05	-3.44161e-05	-7.10413e-05	2.00234e-08	-1.75599e-06	1.69566e-08	1.69566e-08	-1.38578e-05	-1.0209e-05	-2.0824e-05	-2.01589e-05	4.37722e-08	-1.71978e-05	2.04891e-08	2.13985e-08	-1.04774e-09	4.10838e-08	-7.10413e-05	-7.10413e-05	-1.0673e-05	-3.76711e-05	1.66872e-08	4.51478e-08	-2.97684e-07	4.20096e-08	2.75747e-08	-1.2244e-07	3.33207e-08	3.64222e-08	2.04891e-08	2.15609e-08	-3.66597e-05	-1.73366e-05	1.77629e-08	4.16809e-08	2.87109e-08	-2.11242e-05	4.21237e-08	3.74774e-08	-3.12866e-08	4.28408e-08	3.78277e-08	-1.7827e-08	7.45058e-08	-2.13403e-05	-7.10413e-05	3.65999e-08	3.91738e-08	2.94531e-08	-8.68738e-06	-8.68365e-06	2.79397e-08	-7.45058e-08	-6.89179e-08	5.3551e-09	-6.98492e-09	2.61381e-08	1.46465e-08	4.17931e-08	3.72529e-08	3.72529e-08	-1.34933e-07	-1.34933e-07	3.71547e-08	3.86499e-08	3.79514e-08	3.39933e-08	2.38651e-08	-2.99769e-09	3.25963e-09	5.55883e-09	9.68575e-08	-2.12248e-06	-1.63079e-05	3.63216e-08	1.66455e-08	-1.57543e-05	-9.46373e-05	2.80561e-08	-6.35162e-07	-2.04891e-06	-1.43144e-07	4.15021e-08	-3.85651e-05	-4.4452e-05	2.93367e-08	5.12227e-09	-1.37079e-08	2.93658e-08	-1.32044e-07	9.68575e-08	6.59384e-09	-3.87393e-05	-7.10413e-05	-3.90457e-06	-7.10413e-05	4.83033e-08	2.99187e-08	3.67872e-08	3.58777e-08	2.68919e-08	3.35276e-08	-2.91597e-06	-5.88689e-06	3.3062e-08	2.28174e-08	-7.85291e-06	-9.46373e-05	3.81356e-08	3.61615e-08	3.61615e-08	4.05998e-08	4.05998e-08	4.02215e-08	4.02215e-08	-2.92435e-06	-7.10413e-05	1.35042e-08	4.61005e-08	2.98023e-08	3.33966e-08	3.7835e-08	3.60305e-08	-2.11783e-06	5.21541e-08	-7.10413e-05	-3.71132e-07	2.63099e-08	2.63099e-08	2.08092e-08	3.14321e-08	4.74626e-08	4.092e-08	4.092e-08	4.50291e-08	4.50291e-08	4.00358e-08	4.00358e-08	3.71438e-08	3.71438e-08	3.6438e-08	3.97849e-08	3.6227e-08	4.31974e-08	4.37722e-08	4.27244e-08	3.8126e-08	4.28408e-08	4.66825e-08	4.66825e-08	-7.10413e-05	-2.11466e-05	3.44589e-08	5.3109e-08	-2.78065e-05	-3.65926e-05	-2.10479e-06	-2.10479e-06	3.91501e-08	4.09782e-08	3.29455e-08	-7.79983e-09	-4.78176e-08	9.31323e-09	-2.35133e-07	2.468e-08	2.05948e-08	4.13136e-08	1.49012e-07	4.47035e-08	-1.15583e-05	-2.01645e-05	-6.3912e-08	1.06229e-09	7.45058e-09	1.17189e-08	-7.10413e-05	-7.10413e-05	1.01863e-09	-5.23869e-09	-1.95391e-06	-7.10413e-05	-4.90062e-06	-1.35191e-05	-7.10413e-05	-7.10413e-05	-3.85707e-05	-7.10413e-05	4.96802e-08	5.58794e-08	5.58794e-08	3.62688e-08	-8.24712e-08	5.02914e-08	5.02914e-08	5.02914e-08	2.98023e-08	2.98023e-08	7.45058e-09	-7.45058e-08	5.21541e-08	4.04196e-08	-1.07354e-05	-2.10479e-06	-2.10479e-06	-4.96395e-07	-7.85291e-06	-1.1526e-05	3.60887e-08	3.60887e-08	3.42981e-08	3.42981e-08	3.24799e-08	3.24799e-08	4.18745e-08	-2.468e-08	-2.42144e-08	-2.87816e-05	-7.10413e-05	-2.11354e-05	-4.04995e-05	-3.8892e-06	-3.8892e-06	2.87074e-08	3.72529e-08	-2.33529e-05	-7.10413e-05	5.40167e-08	4.93601e-08	4.04907e-08	-3.75765e-05	-7.10413e-05	-5.89248e-06	-7.10413e-05	-4.90202e-06	-7.10413e-05	-2.61667e-06	-2.10851e-06	4.66389e-09	-1.53668e-08	2.468e-08	-9.87202e-08	-1.81855e-05	-7.10413e-05	-1.56462e-07	-8.28877e-08	3.7493e-08	-1.86265e-08	4.31974e-08	4.58185e-08	3.14358e-08	4.28408e-08	-6.8685e-08	1.89352e-08	1.57272e-08	1.20154e-08	3.34729e-08	1.86265e-08	-1.71999e-08	3.91155e-08	-2.00234e-08	9.01855e-09	3.88682e-08	-1.38079e-05	-6.65849e-06	-1.97701e-10	7.68341e-09	4.60368e-08	-1.78756e-07	-2.47877e-09	-9.89347e-07	5.58794e-08	4.28408e-08	-4.73354e-05	4.48694e-08	4.12447e-08	-2.09548e-08	-3.06201e-08	4.90109e-08	3.81156e-08	1.9616e-08	-3.60538e-07	4.15457e-08	5.08589e-08	-5.58794e-09	-4.78458e-05	4.07163e-08	2.53058e-08	4.05125e-08	-1.55618e-07	-1.35156e-07	2.71215e-08	-9.59262e-08	3.33612e-08	2.72629e-08	-1.14242e-08	4.28408e-08	-4.82425e-07	3.71947e-08	1.75787e-08	-1.62795e-05	-2.18884e-09	1.65455e-08	-1.62795e-05	4.55075e-08	3.79951e-08	2.11876e-08	3.99014e-08	1.83245e-08	-2.55954e-07	-8.3237e-08	3.60887e-08	-1.952e-06	4.62169e-08	-5.29169e-06	-2.33296e-07	-1.94047e-06	-7.09356e-07	2.80901e-08	3.70546e-08	2.06055e-08	2.68919e-08	2.75904e-08	-1.23109e-08	-5.95173e-06	4.1211e-08	3.83006e-08	4.19968e-08	3.57104e-08	3.87117e-08	-1.21727e-08	2.32776e-08	2.85218e-08	1.62981e-08	2.43308e-08	4.52715e-08	4.14807e-08	3.7282e-08	3.85335e-08	-5.78195e-06	3.1665e-08	4.77129e-08	-2.00188e-06	1.73604e-08	1.55414e-08	3.29092e-08	-6.86533e-08	-4.23879e-08	3.2642e-08	3.9882e-08	1.86265e-09	3.83006e-08	4.03961e-08	3.52602e-08	3.02188e-08	3.05913e-08	4.00836e-08	-5.97205e-06	-1.17323e-07	-9.93168e-09	-1.00001e-07	-1.16832e-06	3.564e-08	-2.79397e-09	4.22217e-08	-1.82245e-08	4.01283e-08	3.35276e-08	5.66264e-08	4.36895e-08	3.45754e-08	4.73747e-08	-7.57827e-08	-1.56229e-07	-4.54485e-07	-1.57412e-05	4.16145e-08	2.6077e-08	2.98023e-08	4.36557e-08	3.13316e-08	-4.47502e-06	-8.9701e-07	2.6844e-08	4.33188e-08	2.56524e-08	-5.18251e-08	-9.13879e-08	-1.34374e-08	-1.62795e-05	5.58794e-08	3.94052e-08	4.63554e-08	1.58019e-08	5.04905e-08	2.66897e-08	1.53523e-09	2.75431e-08	2.50093e-08	-1.25729e-07	-1.85781e-06	6.94115e-09	-1.42655e-08	-6.81284e-08	-6.97837e-08	4.7026e-08	2.10712e-08	4.43401e-08	4.47035e-08	5.58794e-08	2.6077e-08	2.59663e-08	-1.3678e-07	1.63063e-08	1.91794e-08	2.6077e-08	2.05764e-08	3.05226e-08	-1.15018e-07	-4.752e-07	-1.7936e-07	-8.19564e-08	1.82395e-08	3.98504e-08	4.27194e-08	-1.15018e-07	-9.54387e-08	-2.49129e-08	4.3014e-08	-1.80166e-08	-5.68107e-08	4.28408e-08	-7.25995e-08	4.25098e-08	-3.776e-07	-3.99344e-07	-1.20024e-07	-8.02538e-06	-3.15383e-05	3.64817e-08	-1.81848e-07	-2.23571e-07	-1.15251e-07	3.51793e-08	4.25337e-08	-1.57543e-05	-5.22799e-07	-2.31809e-06	2.21311e-08	3.92174e-08	5.03344e-08	3.57628e-07	2.48074e-08	1.57743e-08	3.25265e-08	-6.80157e-08	-1.47656e-07	3.10829e-08	3.84039e-08	1.01226e-08	2.53931e-08	-3.77875e-06	-6.93672e-09	4.37722e-08	2.8871e-08	4.11692e-08	-7.06181e-06	4.65661e-08	3.37477e-08	4.40529e-08	3.20142e-08	3.54171e-08	4.58103e-08	2.60297e-08	1.23662e-08	2.70156e-08	2.5846e-08	1.7928e-08	4.51691e-08	1.52504e-08	6.08103e-08	2.93367e-08	-1.19529e-07	3.91155e-08	-3.3943e-07	-4.0829e-08	2.5495e-08	4.06694e-08	3.32948e-08	4.00156e-08	3.29196e-08	2.43139e-08	-1.57618e-05	-3.77307e-06	-1.09702e-06	3.29383e-08	3.25963e-08	2.85891e-08	-1.66627e-07	2.25434e-08	4.65661e-08	3.4031e-08	3.2085e-08	4.05565e-08	2.92014e-08	-3.92447e-09	3.90246e-08	3.07336e-08	-5.68375e-06	2.18351e-08	3.20142e-08	4.0025e-08	5.58794e-08	3.39921e-08	-1.5748e-08	-5.27507e-09	-1.73499e-07	4.36194e-08	-5.8196e-06	-1.04636e-07	1.7757e-08	-2.85193e-09	-2.24099e-09	5.7742e-08	1.60525e-08	3.57395e-08	-3.17545e-06	-1.2656e-05	5.52239e-09	1.52213e-08	1.86265e-08	-3.71365e-08	-2.29899e-07	2.96204e-08	9.68575e-08	-2.47765e-09	-1.74853e-08	4.84288e-08	3.53854e-08	3.69389e-08	2.93199e-08	-1.57412e-05	-4.82425e-07	4.31225e-08	4.40479e-08	4.45808e-08	4.5121e-08	5.07571e-08	5.58794e-08	-1.10972e-07	1.62618e-08	-2.28592e-07	-1.02632e-06	3.40005e-08	4.47035e-08	-4.95464e-07	-3.97745e-09	-1.8986e-06	5.02914e-08	3.1433e-08	2.15659e-08	-5.10016e-07	-9.31323e-08	-8.70029e-07	-4.2392e-08	-4.63075e-08	-1.57412e-05	-4.82425e-07	-2.20328e-06	-9.16978e-06	-4.82425e-07	3.77186e-08	-3.49177e-06	2.47651e-08	-1.57412e-05	3.41704e-08	3.6468e-08	3.27836e-08	4.46801e-08	1.12641e-09	4.98258e-08	3.77186e-08	9.68575e-08	4.04252e-08	1.34068e-08	2.71142e-08	3.27418e-09	-4.64097e-08	3.84171e-08	2.10184e-08	3.93266e-08	-4.9904e-09	-1.00117e-07	4.47035e-08	5.58794e-08	4.85759e-08	3.87663e-08	2.82583e-08	4.084e-08	6.27264e-08	6.06627e-08	4.58676e-08	3.66708e-08	-1.0063e-07	1.42027e-08	-7.32252e-08	9.68575e-08	-1.36293e-07	4.45162e-08	4.39777e-08	4.38223e-08	-2.56748e-05	8.05539e-09	1.35042e-08	-1.57525e-05	-1.46916e-07	-1.14192e-08	3.46927e-09	2.09548e-08	4.42094e-08	3.50137e-08	4.31833e-08	-5.18048e-09	-2.82977e-06	-2.76956e-06	4.76785e-08	1.10657e-08	3.71756e-10	3.00007e-08	3.25963e-08	2.56114e-08	3.44335e-08	4.41214e-08	3.07336e-08	-1.03726e-07	4.23752e-08	-7.37961e-07	-7.58749e-06	2.69793e-08	-1.36797e-07	-9.92568e-08	-1.34674e-07	-3.30013e-06	4.76916e-08	1.74623e-08	3.3399e-08	5.10308e-08	2.8871e-08	4.28408e-08	-4.96395e-07	-7.59214e-06	3.13448e-08	2.91591e-08	2.46218e-08	-7.46809e-10	2.12284e-08	2.4255e-08	3.48437e-08	-1.1528e-07	2.94531e-08	3.67196e-08	3.81842e-08	-7.03852e-06	-3.07333e-05	3.56822e-08	-2.33995e-08	5.58794e-08	2.04891e-08	-4.82425e-07	-4.82425e-07	2.01488e-08	3.89555e-08	3.27347e-08	2.82387e-08	2.92202e-08	-3.67872e-08	-9.89321e-06	-2.88289e-06	-2.4098e-07	3.43425e-08	-8.39289e-07	3.16459e-08	-6.63712e-09	5.58794e-08	-2.12612e-08	2.63017e-08	5.58794e-08	-2.31511e-06	-4.22411e-06	-5.42923e-09	2.53494e-08	2.75468e-08	-1.39236e-06	2.13772e-08	3.67872e-08	-1.39282e-06	-5.96812e-06	5.40167e-08	-4.36357e-06	-1.02445e-08	-6.1816e-06	-1.57412e-05	9.31323e-10	3.80678e-08	3.5885e-08	-2.00451e-09	6.7346e-10	5.58794e-08	3.41461e-08	3.53757e-08	3.50315e-08	-6.14673e-08	-2.22949e-06	-4.54485e-07	-1.62981e-07	-2.30388e-07	-4.39584e-07	1.51922e-08	2.81725e-08	-1.87103e-06	3.08319e-09	3.83006e-08	-8.52306e-07	1.97906e-08	2.80561e-08	1.93031e-08	2.18188e-08	3.53565e-08	3.98704e-08	3.91238e-08	3.46563e-08	-9.81381e-08	4.88944e-08	-5.68945e-06	4.61005e-08	3.35555e-08	1.62981e-08	-3.56231e-08	4.66444e-08	4.51179e-08	1.86265e-08	-4.1051e-08	3.14321e-08	-9.54606e-08	3.93484e-08	3.93775e-08	-2.38767e-06	-4.82425e-07	4.46357e-08	-2.6564e-06	-3.20618e-06	3.32434e-08	3.87663e-08	1.98552e-08	4.1211e-08	-1.64451e-07	-1.22222e-09	4.50902e-08	2.63209e-08	3.64273e-08	4.09935e-08	1.56288e-08	-6.99349e-06	-1.57412e-05	-6.93848e-07	-2.06156e-06	-3.49383e-06	-1.11129e-07	4.20009e-08	3.78568e-08	-1.13362e-06	-7.10958e-06	-4.80562e-07	-5.115e-07	-2.29752e-08	4.11892e-08	4.27244e-08	3.63216e-08	-1.6205e-07	-2.09548e-08	3.75153e-08	3.14549e-08	5.21541e-08	1.22818e-08	-1.08238e-08	7.15994e-09	-3.21566e-06	3.18978e-08	-1.62795e-05	2.47965e-08	9.68575e-08	-3.17675e-08	4.2055e-08	3.68746e-08	4.31865e-08	4.1211e-08	4.19095e-08	4.23758e-08	3.41902e-08	2.44943e-08	-6.04432e-06	4.2246e-08	-2.00173e-06	-1.61992e-05	-2.4566e-06	-2.59402e-07	2.58442e-08	4.16833e-08	4.47357e-08	4.03469e-08	1.16106e-08	3.44765e-08	1.39502e-08	3.48168e-08	4.31901e-08	-3.67663e-09	-7.10133e-09	3.03636e-08	1.27426e-08	3.13971e-08	-3.15383e-05	1.02264e-08	9.68575e-08	3.90723e-08	3.11993e-08	-1.15106e-08	3.47318e-08	3.01653e-08	2.79397e-08	4.24261e-08	4.01633e-08	4.33301e-08	3.39766e-08	3.95744e-08	3.14321e-08	3.87618e-08	4.32424e-08	-1.46683e-07	-5.58794e-09	2.94531e-08	3.73457e-08	-2.03006e-07	4.32774e-08	3.87663e-08	4.5231e-08	3.62684e-08	4.25821e-08	4.22006e-08	4.5406e-08	1.36788e-08	2.31666e-08	4.00323e-08	4.14802e-08	-2.29675e-08	-4.32783e-09	4.16912e-08	3.88827e-08	1.90921e-08	4.28408e-08	6.98492e-10	4.03961e-08	2.37487e-08	-8.6724e-06	3.23175e-08	-4.82425e-07	5.21541e-08	4.29845e-08	3.15431e-08	3.78085e-08	3.97871e-08	3.46918e-08	4.94639e-08	-8.93633e-08	3.5945e-08	3.74366e-08	4.03707e-08	3.76021e-08	1.81608e-08	-1.92292e-09	-6.31046e-05	-5.80551e-06	3.97273e-08	-1.81639e-08	-2.56114e-08	-1.77602e-07	-1.02632e-06	-5.69168e-06	2.6077e-08	2.39272e-08	2.49161e-08	-1.30014e-05	-1.15036e-05	-1.22295e-06	4.58397e-08	4.20409e-08	1.9063e-08	-9.30158e-08	-2.79194e-06	4.28408e-08	-1.1356e-06	-8.12578e-09	4.19896e-08	3.24799e-08	3.44589e-08	3.76813e-08	1.78625e-08	2.47019e-08	-2.25132e-05	3.59723e-08	5.73928e-08	7.39585e-09	-1.74921e-07	-1.90485e-07	1.87429e-08	3.3657e-09	-3.99596e-08	3.72211e-09	-5.12896e-08	5.55084e-09	-2.19328e-07	-8.53152e-09	-6.31046e-05	-3.15383e-05	-1.09205e-08	4.10946e-08	4.03088e-08	3.90792e-08	4.00469e-08	-2.32365e-07	-4.5988e-07	4.1553e-08	-2.65202e-09	-7.10079e-08	-4.97504e-08	-3.03844e-08	-1.73983e-07	-2.66789e-07	2.56845e-08	4.24964e-08	4.47999e-08	4.05668e-08	4.8028e-08	3.897e-08	-6.63495e-08	1.30858e-08	5.58794e-08	-1.79799e-06	3.32948e-08	2.41271e-08	9.68575e-08	5.61615e-08	2.86382e-08	-1.2155e-07	3.91155e-08	-1.31622e-08	1.43518e-08	1.7504e-08	3.43425e-08	4.38504e-08	4.03961e-08	-4.02215e-08	3.18978e-08	9.1095e-09	1.76816e-08	3.39198e-08	2.92794e-08	9.68575e-08	3.21161e-08	-1.7606e-06	5.58794e-08	-5.45512e-06	1.75787e-08	2.27592e-08	-3.08843e-07	2.25846e-08	4.96975e-08	4.65661e-09	4.54991e-08	2.24682e-08	4.28408e-08	2.56114e-08	2.23517e-08	3.95812e-08	-3.65927e-06	1.94414e-08	2.8871e-08	2.26428e-08	2.56114e-09	3.46959e-08	1.02991e-08	-2.642e-07	-7.74162e-09	-4.41895e-09	-1.69384e-08	2.92785e-08	4.44677e-08	-5.37839e-08	-5.54464e-08	7.29671e-09	-1.11945e-07	-4.73354e-05	-2.81134e-07	-1.80257e-07	-1.93832e-08	2.38651e-08	3.25963e-08	2.76923e-08	2.42726e-08	2.44609e-08	2.38644e-08	-2.87837e-08	3.64889e-08	4.46495e-08	3.13157e-08	2.77068e-08	-1.57133e-05	2.58442e-08	4.03614e-08	-1.10467e-07	-1.59489e-08	-2.85581e-08	-1.90895e-06	3.9814e-08	3.72238e-08	3.80023e-08	4.07499e-08	-1.44338e-07	-4.82425e-07	3.79514e-08	4.18586e-08	3.85335e-08	4.51182e-08	-5.98266e-08	4.34193e-08	4.50855e-08	4.41214e-08	4.16017e-08	2.72412e-08	2.17117e-08	-2.14599e-05	-4.56348e-07	3.96976e-08	4.49363e-08	-1.42119e-05	1.47016e-08	8.42459e-09	-5.80618e-07	-1.95625e-07	1.80626e-09	2.75904e-08	7.42148e-10	1.14032e-08	2.8871e-08	3.73279e-08	3.50543e-08	-1.19254e-05	-6.37647e-06	-6.4095e-06	-4.73354e-05	3.57628e-07	3.96794e-08	-4.01203e-08	3.20142e-08	3.54194e-08	-4.54485e-07	1.45446e-08	-3.22952e-08	3.73693e-08	-6.30688e-06	-4.50406e-06	-4.96395e-07	2.04309e-08	-1.57412e-05	-4.04404e-06	4.95929e-08	-4.73354e-05	2.13622e-08	1.58757e-08	4.39396e-08	3.9232e-08	3.8126e-08	2.87546e-08	-4.10655e-08	2.36998e-09	-5.5571e-06	1.36206e-08	-4.39992e-07	4.19095e-08	-2.72049e-06	-4.82425e-07	3.99305e-08	4.35453e-08	2.65116e-08	3.08279e-08	2.75904e-08	-6.38202e-06	-6.75112e-08	2.8871e-08	5.23718e-08	4.89271e-08	4.49018e-08	-2.61571e-06	-4.82425e-07	8.56817e-08	-1.92864e-07	-3.15383e-05	3.79223e-08	3.98431e-08	-3.78233e-07	-7.01985e-06	-1.13444e-06	3.69037e-08	3.81187e-08	9.68575e-08	-2.60852e-07	3.72092e-08	-3.99215e-07	9.68575e-08	4.26836e-08	-2.70242e-06	-1.57412e-05	-1.32764e-06	4.5339e-08	1.15479e-08	-1.88557e-07	-1.49839e-07	-5.13601e-06	-2.58974e-06	-4.90764e-06	4.69068e-08	-4.54485e-07	-2.96905e-06	3.86115e-08	4.2324e-08	4.08618e-08	5.58794e-08	8.40191e-09	3.21279e-08	3.99091e-08	-4.0952e-06	5.58794e-08	1.52577e-08	-4.02142e-08	9.42593e-09	9.68575e-08	4.02651e-08	-5.37839e-08	4.21423e-08	-3.77721e-06	2.92202e-08	4.1088e-08	3.57631e-08	3.70924e-08	4.07381e-08	-1.14705e-07	-6.44232e-06	-4.73354e-05	1.9354e-08	2.99769e-09	4.15701e-08	4.20493e-08	-1.77649e-06	2.31826e-08	-1.28523e-07	2.61753e-08	3.20823e-08	4.47035e-08	-4.95464e-07	-3.15383e-05	2.24754e-08	4.32485e-08	3.67308e-08	3.35853e-08	-1.43932e-07	2.70139e-08	2.52912e-08	-2.82511e-06	2.6077e-08	5.12227e-09	3.07045e-08	3.17814e-08	2.7741e-08	4.39442e-08	4.64119e-08	4.25553e-08	-2.78866e-07	4.43542e-08	3.74857e-08	3.42261e-08	3.64171e-08	3.37695e-08	4.03961e-08	-1.36153e-07	-4.71719e-08	-8.69832e-08	-5.55577e-08	-2.39753e-07	-3.8875e-08	3.00442e-08	-4.82425e-07	-1.39718e-08	-1.01815e-07	-9.78197e-08	1.2091e-08	-1.8249e-07	-1.43959e-07	-2.36235e-07	9.68575e-08	4.3255e-08	3.45171e-08	9.68575e-08	3.84171e-08	2.36905e-08	5.21541e-08	4.09418e-08	4.27244e-08	4.476e-08	4.91824e-08	-1.57412e-05	2.25169e-08	-5.60899e-06	-6.35056e-06	3.9232e-08	4.47035e-08	-8.57108e-08	-8.58283e-08	8.00355e-09	4.88013e-08	1.68802e-08	4.06813e-08	3.40005e-08	4.19095e-08	4.20041e-08	-4.98827e-06	2.40725e-08	-3.38946e-05	-3.38801e-07	1.57597e-08	4.28408e-08	-1.13478e-06	-6.99305e-06	2.468e-08	-5.50215e-06	2.72412e-08	5.28108e-08	1.13232e-08	4.28115e-08	1.64128e-09	3.95812e-08	2.75904e-08	4.90862e-08	2.29534e-09	2.08092e-08	4.00469e-08	-2.1966e-06	3.52538e-08	-4.19377e-06	3.59651e-08	-8.99288e-06	3.07336e-08	4.30373e-08	4.3774e-08	3.97558e-08	2.75904e-08	4.28408e-08	4.22442e-08	4.52364e-08	4.14439e-08	1.86265e-08	1.36815e-09	2.24733e-08	3.84038e-08	3.3217e-09	-1.93437e-07	-2.35241e-09	1.12773e-08	-6.16634e-08	-3.43115e-07	-2.41971e-09	-1.8024e-07	-2.30758e-07	4.08381e-08	4.15191e-08	-2.68299e-06	-9.83391e-11	3.68491e-08	4.12895e-08	3.88827e-08	2.4014e-08	9.31323e-10	-1.95461e-07	3.39933e-08	4.18877e-08	3.90181e-08	3.64739e-08	3.9232e-08	3.25381e-08	-6.28332e-06	2.43226e-08	-5.94826e-08	-1.11435e-07	4.15987e-08	3.82429e-08	3.41139e-08	1.55154e-08	-1.45033e-07	-9.47967e-08	1.88593e-08	9.40554e-09	1.86265e-08	-4.0709e-08	-2.03321e-06	-5.17073e-07	4.19095e-08	-4.8358e-05	-5.9481e-10	4.09782e-08	3.57686e-08	-4.15834e-06	-4.80431e-08	4.1935e-08	3.47263e-08	4.15093e-08	3.4308e-08	3.93657e-08	-6.60802e-08	-1.12659e-07	-3.74184e-08	3.46259e-08	-7.41126e-07	4.55184e-08	1.97411e-08	4.32063e-08	4.49485e-08	2.05473e-08	4.07769e-08	-3.65415e-08	-6.96537e-08	-2.7611e-08	-3.15383e-05	-3.08251e-06	5.58794e-08	5.58794e-08	-6.40198e-06	-4.51951e-06	3.66708e-08	-7.74307e-08	5.21541e-08	-4.84288e-07	-2.23285e-07	4.07454e-08	5.58794e-08	-8.20052e-06	-3.74588e-06	-9.40927e-08	3.63216e-08	4.47035e-08	1.92854e-08	-1.24983e-08	3.19924e-08	-2.75904e-08	4.52424e-08	-2.4918e-07	-2.77051e-06	-2.14172e-08	-1.53052e-07	-9.32523e-07	5.58794e-08	2.84613e-08	-4.82425e-07	-2.86088e-07	5.58794e-08	-1.32946e-07	2.45153e-08	-4.10946e-08	5.58794e-08	4.19095e-08	5.58794e-08	3.74566e-08	-1.73211e-07	4.30409e-08	-3.6448e-08	-1.15966e-06	-1.71094e-07	4.09782e-08	5.08271e-09	3.46699e-08	4.28408e-08	5.58794e-08	1.46683e-08	2.04891e-08	6.23459e-09	5.58794e-08	-4.9259e-06	7.16136e-09	2.30502e-08	2.72703e-08	2.95113e-08	2.31666e-08	-3.53092e-06	-1.27997e-07	4.67969e-08	5.58794e-08	-4.59368e-08	-4.84233e-08	4.94765e-08	3.98189e-08	-2.98023e-08	3.43476e-08	4.56026e-08	3.87035e-08	3.95812e-08	2.45736e-08	5.77347e-09	1.93249e-08	-6.80666e-09	-7.28629e-06	3.84798e-08	4.31851e-08	3.85335e-08	3.60305e-08	4.28408e-08	3.44007e-08	5.58794e-08	-9.1286e-09	3.31784e-09	4.29209e-08	5.58794e-08	-5.95138e-08	3.0559e-08	2.37487e-08	1.76951e-08	2.38727e-08	1.51106e-08	-5.08133e-06	4.66513e-08	4.12401e-08	1.75787e-08	4.30373e-08	4.16767e-08	4.43961e-08	2.86382e-08	-9.0251e-08	4.03816e-08	3.15194e-08	-4.53147e-08	2.85484e-08	-1.70963e-06	2.98023e-08	2.99239e-08	-6.16137e-09	-2.20557e-08	2.45636e-08	3.79828e-08	-1.82197e-06	2.61716e-08	-1.06508e-07	-4.42743e-09	5.58794e-08	-9.68575e-08	2.44631e-08	4.93601e-08	4.20332e-08	4.02215e-08	4.45143e-08	4.7381e-08	-1.10127e-07	5.58794e-08	2.61496e-08	-4.46962e-08	3.43889e-08	-2.04745e-08	4.74975e-08	-4.73354e-05	3.22761e-08	-1.58481e-06	-1.57934e-09	-1.72076e-06	1.83063e-08	2.99809e-08	3.97099e-08	3.00157e-08	4.15106e-08	3.91155e-08	3.44589e-08	4.13565e-08	4.05125e-08	-2.07871e-06	-2.68039e-05	-4.61936e-07	-2.58172e-05	-9.49483e-07	-1.05524e-05	-1.25314e-05	-4.44483e-05	3.66708e-08	1.49012e-07	4.47035e-08	1.9907e-08	3.91155e-08	-2.07743e-07	-2.07743e-07	-1.39584e-05	-7.10413e-05	-7.05128e-07	-2.91411e-06	2.85707e-08	2.91092e-08	3.58559e-08	3.58559e-08	-1.45793e-06	4.08181e-08	4.08181e-08	3.10829e-08	-1.93715e-07	5.40167e-08	5.40167e-08	4.18222e-08	4.18222e-08	3.86499e-08	3.86499e-08	4.23752e-08	4.23752e-08	-8.29641e-07	-2.19388e-06	-4.97326e-07	-2.11596e-06	-7.2323e-08	3.72529e-09	4.19095e-08	3.58624e-08	-1.49012e-07	-3.56662e-08	2.78633e-08	1.52844e-08	3.55067e-08	2.75541e-08	-1.04122e-06	-5.42961e-07	-1.00583e-07	-9.53674e-07	4.47035e-08	3.13958e-08	4.93601e-08	3.61179e-08	1.25729e-08	2.86382e-08	3.99596e-08	3.99596e-08	5.36238e-09	4.38763e-08	5.96046e-08	4.76535e-08	4.87922e-08	2.3465e-08	3.38077e-08	3.86644e-08	1.61526e-08	1.61526e-08	3.2509e-08	3.2509e-08	1.41881e-09	1.64946e-08	3.84171e-09	9.49967e-10	4.14148e-08	4.21423e-08	3.45754e-08	3.45754e-08	4.09927e-08	-1.91503e-08	-3.5658e-08	-3.5658e-08	5.28962e-09	5.28962e-09	9.1334e-09	-1.66707e-07	-2.24994e-05	-2.30906e-05	3.94679e-08	4.28408e-08	-1.56538e-06	-8.27364e-07	-3.72529e-09	4.59046e-08	5.07217e-08	1.21072e-08	-1.11042e-06	2.84053e-08	2.98023e-08	-6.38704e-09	-1.20396e-07	5.19041e-08	9.31323e-09	-1.96509e-07	4.28408e-08	4.28408e-08	-2.55646e-07	7.93625e-09	2.45368e-08	-4.07454e-09	1.29341e-08	3.31509e-08	-1.39096e-07	-1.15059e-07	4.49363e-08	4.32192e-08	-1.04308e-07	3.49828e-08	-1.55401e-07	-7.7147e-08	4.24208e-08	3.40051e-08	3.89991e-08	3.49246e-08	-1.4391e-05	-1.74231e-05	-6.59015e-07	1.38857e-08	-3.16504e-09	-5.06334e-08	-5.06334e-08	3.23635e-08	3.80945e-08	3.7282e-08	4.12589e-08	-1.44646e-08	-5.77438e-08	2.14022e-08	-1.84787e-07	5.02914e-08	5.02914e-08	4.74809e-08	4.64814e-08	-2.28269e-05	4.19151e-08	4.38899e-08	5.40167e-08	4.20806e-08	4.21423e-08	3.84171e-08	2.57278e-08	4.6333e-08	5.96629e-09	2.73993e-08	9.31323e-09	5.09317e-10	-1.22935e-07	-3.8338e-08	3.54485e-08	4.06289e-08	4.45776e-08	4.65661e-08	3.6703e-08	2.28174e-08	4.0796e-08	3.0268e-08	4.15265e-08	1.36206e-08	3.61956e-08	5.02914e-08	3.98722e-08	2.94531e-08	4.93426e-08	1.86774e-08	1.30385e-08	1.86265e-09	4.47035e-08	4.16686e-08	3.37113e-08	3.91155e-08	3.91155e-08	3.67872e-08	3.67872e-08	-4.31028e-08	-2.05986e-07	-1.00001e-07	3.56667e-08	3.24799e-08	3.25963e-08	2.91038e-08	-1.2666e-07	-9.76026e-06	4.54747e-08	5.31388e-08	3.53903e-08	-3.82715e-09	8.32972e-09	2.17697e-08	5.7662e-08	2.98023e-08	-1.20555e-07	-2.75642e-06	4.28408e-08	3.57104e-08	2.76843e-08	2.26773e-08	4.36725e-08	2.70265e-08	2.53695e-08	2.22353e-08	1.98444e-08	-7.82311e-08	2.16532e-08	3.91155e-08	3.694e-08	3.82638e-08	-6.0536e-08	1.234e-08	3.29585e-08	3.29526e-08	1.52504e-08	1.52504e-08	4.66389e-09	4.66389e-09	1.69911e-08	4.33065e-08	4.33065e-08	3.7362e-08	3.2956e-08	3.08551e-08	2.3836e-08	4.06998e-09	6.25732e-10	-1.37952e-08	-2.43728e-08	3.69255e-08	4.57574e-08	1.21072e-08	-1.43613e-07	2.05328e-08	2.42144e-08	2.87837e-08	3.39351e-08	4.43553e-08	1.6837e-08	3.03767e-08	-2.26098e-08	2.05501e-08	4.33067e-08	4.57685e-08	2.53203e-08	3.81842e-08	3.7835e-08	3.7835e-08	-1.27391e-07	4.03134e-08	4.71267e-08	3.62234e-08	9.31323e-09	3.55067e-08	3.55067e-08	1.8088e-08	3.82715e-08	3.82715e-08	3.77404e-08	3.77404e-08	4.08618e-08	4.08618e-08	3.57977e-08	3.57977e-08	3.79514e-08	3.79514e-08	3.39933e-08	3.39933e-08	3.88827e-08	3.88827e-08	3.45171e-08	3.45171e-08	4.40123e-08	4.56839e-08	-4.84288e-08	-1.36788e-09	4.03161e-08	2.53785e-08	3.07667e-08	9.31323e-09	4.16912e-09	3.82352e-08	-1.4517e-07	-4.97559e-07	3.83407e-08	3.38187e-08	3.38187e-08	2.96859e-08	2.7474e-08	3.85583e-08	4.0076e-08	-2.74777e-07	4.47035e-08	-7.96285e-08	5.02914e-08	4.74975e-08	2.17988e-08	-3.77902e-06	-2.99973e-07	
AbdA_SOLEXA_FBgn0000014	2.10655e-08	3.08537e-08	2.81761e-08	1.97324e-08	9.5788e-09	2.23372e-08	2.79397e-08	-6.47415e-08	-1.68729e-08	2.25846e-08	-1.81869e-05	0	-6.58911e-08	-6.32395e-06	3.35276e-08	4.65661e-08	4.13274e-08	3.27281e-08	2.8871e-08	2.82453e-08	6.67065e-09	-1.71997e-05	-3.764e-06	-3.88368e-05	-2.99886e-06	-4.68243e-05	-2.12644e-06	-1.81869e-05	-2.11876e-08	-1.30385e-08	-9.03674e-08	2.88169e-08	-1.81869e-05	-1.96025e-05	3.15486e-08	5.02914e-08	2.71248e-08	3.05008e-08	2.93367e-08	3.28291e-08	3.37604e-08	-5.40167e-08	-7.45467e-09	3.66299e-09	-3.85622e-10	-1.14352e-05	-1.53147e-05	-1.97106e-08	2.72412e-08	2.20714e-08	-2.28591e-05	-1.81869e-05	-8.6748e-06	-2.71937e-05	2.27551e-08	-2.33406e-08	2.08638e-08	1.02748e-08	2.08638e-08	2.49129e-08	1.74623e-08	3.38659e-08	4.27099e-09	4.65661e-08	2.49129e-08	5.90808e-09	-6.0611e-09	-2.30875e-09	1.52527e-08	3.21612e-08	6.8685e-09	1.45665e-08	-1.81869e-05	-1.81869e-05	2.09548e-08	2.25846e-08	-2.32831e-08	2.76195e-08	2.8511e-08	-1.5179e-08	8.00937e-08	3.05008e-08	2.411e-08	3.2487e-08	-1.55915e-05	-2.21709e-05	-2.39369e-05	3.0268e-08	3.1001e-08	-2.13317e-08	-9.94862e-06	-4.26269e-06	-1.6653e-05	2.45018e-08	2.42926e-09	-2.3847e-09	2.73576e-08	-1.63061e-05	-7.95769e-06	8.61473e-09	3.18978e-08	1.03028e-08	2.7474e-08	2.54815e-08	-2.10218e-05	-1.81869e-05	-1.11815e-07	-5.51079e-08	2.82525e-08	2.84058e-08	3.0368e-08	-5.10481e-08	-6.13129e-08	3.0941e-08	1.89962e-08	-1.3166e-05	-2.16475e-05	-1.6653e-05	-1.81869e-05	1.90921e-08	-2.84317e-07	1.06791e-09	1.06791e-09	-8.66604e-06	-7.53741e-06	-1.59338e-05	-1.70236e-05	3.6438e-08	-1.59468e-05	2.21189e-08	2.00074e-08	4.01633e-09	2.81697e-08	-1.81869e-05	-1.81869e-05	-1.05333e-06	-3.04673e-05	8.88205e-09	3.4315e-08	-3.87319e-08	3.21002e-08	2.97383e-08	7.11589e-09	2.97667e-08	2.82369e-08	1.97906e-08	1.39169e-08	-1.6765e-05	-1.59552e-05	2.98203e-08	3.39902e-08	2.34468e-08	-6.02046e-06	3.57974e-08	3.37741e-08	3.56522e-10	3.18978e-08	2.74595e-08	-1.01658e-08	6.14673e-08	-1.50572e-06	-1.81869e-05	2.80083e-08	2.84308e-08	2.20607e-08	-7.96397e-06	-7.96258e-06	1.12923e-08	-1.30385e-08	-1.95578e-08	1.78115e-08	1.02154e-08	2.9291e-08	1.8219e-08	2.02854e-08	2.86382e-08	2.86382e-08	-5.80112e-08	-5.80112e-08	2.8107e-08	3.24799e-08	3.15486e-08	2.89874e-08	2.858e-08	1.87429e-08	1.83936e-08	-1.34023e-08	8.00937e-08	-7.69482e-06	-1.14669e-05	-7.59936e-06	-6.58767e-09	-5.70901e-06	-3.43435e-05	2.46218e-08	-1.63098e-07	-9.31323e-09	-3.91756e-08	2.94094e-08	-1.74793e-05	-1.96062e-05	-2.37487e-08	-1.71363e-07	5.41331e-09	2.36105e-08	-6.88378e-08	-4.65661e-08	7.88486e-09	-3.97358e-05	-1.81869e-05	-1.39989e-06	-1.81869e-05	3.83379e-08	2.48547e-08	3.06172e-08	2.79106e-08	2.08966e-08	1.54832e-08	-1.03889e-06	-9.75351e-06	2.98023e-08	2.42144e-08	-2.83495e-06	-3.43435e-05	2.91818e-08	2.0289e-08	2.0289e-08	3.16213e-08	3.16213e-08	3.24362e-08	3.24362e-08	-1.63049e-05	-1.81869e-05	1.94414e-08	-1.04774e-09	-1.21072e-07	3.01043e-08	3.10247e-08	2.93512e-08	-6.26314e-08	4.28408e-08	-1.81869e-05	1.16415e-08	1.2391e-08	1.2391e-08	1.97833e-08	2.57642e-08	3.34233e-08	2.89074e-08	2.89074e-08	3.44858e-08	3.44858e-08	2.65648e-08	2.65648e-08	2.82598e-08	2.82598e-08	2.78815e-08	2.45564e-08	2.98423e-08	3.46226e-08	3.51574e-08	2.88128e-08	2.8529e-08	3.63216e-08	3.71947e-08	3.71947e-08	-1.81869e-05	-2.50123e-05	2.8871e-08	4.18778e-08	-2.46593e-05	-3.2021e-05	-5.40167e-08	-5.40167e-08	2.61721e-09	3.32948e-08	-9.61882e-09	-1.81317e-08	-3.3855e-08	-3.44589e-08	-9.87784e-08	-6.61239e-08	9.33269e-09	3.08323e-08	-1.2666e-06	4.65661e-08	-1.41218e-06	-1.7026e-05	-2.67828e-08	1.23837e-08	-4.42378e-09	2.07471e-08	-1.81869e-05	-1.81869e-05	1.17579e-08	-2.53203e-09	-6.92322e-07	-1.81869e-05	-1.76975e-06	-1.73848e-05	-1.81869e-05	-1.81869e-05	-1.74816e-05	-1.81869e-05	3.93557e-08	4.47035e-08	4.47035e-08	2.76309e-08	-6.93217e-09	3.08501e-08	3.08501e-08	4.00469e-08	2.58442e-08	2.58442e-08	-4.5402e-08	-1.30385e-08	4.28408e-08	2.76193e-08	-4.1991e-07	-5.40167e-08	-5.40167e-08	1.04774e-08	-2.83495e-06	-1.15658e-05	2.4218e-08	2.4218e-08	2.61476e-08	2.61476e-08	2.13622e-08	2.13622e-08	3.2094e-08	2.32831e-09	-9.66247e-09	-2.50146e-05	-1.81869e-05	-1.22876e-05	-3.34252e-05	-1.67023e-05	-1.67023e-05	2.92316e-08	2.95695e-08	-2.24286e-06	-1.81869e-05	4.37722e-08	3.96976e-08	2.29702e-08	-1.71191e-05	-1.81869e-05	-2.12644e-06	-1.81869e-05	-1.76532e-06	-1.81869e-05	-2.45927e-07	-1.53147e-05	-1.62254e-09	8.14907e-09	-6.70552e-08	-9.16189e-08	-1.63061e-05	-1.81869e-05	-1.48825e-06	-3.46918e-08	2.48219e-08	-1.21072e-08	3.15777e-08	3.17589e-08	2.39988e-08	4.65661e-09	-1.92085e-08	9.22114e-09	6.22357e-09	1.18989e-08	-3.18896e-08	1.8983e-08	1.19342e-08	3.44589e-08	-1.44869e-08	-8.21819e-09	2.66009e-08	-1.09336e-05	-5.05892e-06	-3.63067e-09	1.19908e-08	3.70748e-08	-5.20449e-08	-2.10187e-08	-4.75653e-07	4.47035e-08	4.65661e-09	-1.71913e-05	2.68846e-08	2.74534e-08	-4.00469e-08	-2.20109e-07	-9.14733e-07	2.7833e-08	2.08165e-08	1.56579e-08	3.65552e-08	3.99679e-08	9.31323e-09	-1.71922e-05	2.76996e-08	-1.70098e-08	2.97223e-08	-4.37394e-08	-1.47474e-07	1.89242e-08	-9.30391e-07	6.145e-09	-6.63275e-08	-1.13524e-07	3.63216e-08	2.14204e-08	2.5997e-08	1.83354e-08	-5.72391e-06	4.06567e-09	1.91176e-08	-1.1446e-05	2.86336e-08	2.95076e-08	1.72295e-08	3.08573e-08	1.90275e-08	-1.53912e-07	-2.42726e-08	2.94531e-08	-8.0356e-07	3.68454e-08	-9.62509e-07	1.60653e-08	-4.68999e-07	-4.42175e-07	1.82798e-08	2.51389e-08	1.78698e-08	2.38069e-08	2.28756e-08	-8.7799e-08	-1.4109e-06	3.27127e-08	2.4389e-08	3.25599e-08	2.92493e-08	2.24077e-08	-8.27386e-08	-1.01929e-07	2.61352e-08	2.02563e-08	2.38069e-08	3.39503e-08	3.84172e-08	2.99697e-08	3.0559e-08	-1.20949e-06	2.65427e-08	3.62311e-08	-1.407e-06	1.86956e-08	1.28821e-08	1.37989e-08	-8.52857e-08	-3.98636e-08	2.74401e-08	3.12958e-08	1.3737e-08	3.09083e-08	3.23053e-08	2.70356e-08	1.28465e-08	-2.85902e-08	3.07604e-08	-1.71617e-06	-3.93397e-08	1.035e-08	-1.13505e-08	-3.84994e-08	2.89627e-08	7.91624e-09	3.3367e-08	4.06219e-09	3.13877e-08	2.98023e-08	3.4669e-08	3.21784e-08	2.83471e-08	3.86234e-08	-6.45168e-08	-1.73783e-07	4.37722e-08	-5.70063e-06	3.68701e-08	2.79397e-08	2.52621e-08	3.475e-08	2.60409e-08	-2.79153e-07	-1.25349e-07	2.00833e-08	3.20431e-08	2.68205e-08	-2.70822e-08	-9.30143e-08	1.10294e-08	-5.72391e-06	4.47035e-08	2.99528e-08	3.46251e-08	1.44684e-08	2.62817e-08	4.13691e-08	1.35115e-08	1.29107e-08	1.96819e-08	-3.56231e-08	-3.69902e-07	3.68607e-09	-4.16104e-09	-9.38776e-08	-1.2189e-07	3.99217e-08	2.03145e-08	3.52419e-08	3.69037e-08	4.47035e-08	2.79397e-08	2.95422e-08	-9.49087e-08	-5.59958e-08	-2.66919e-08	2.79397e-08	2.58168e-08	2.44399e-08	-2.98023e-08	-2.66915e-07	-6.61785e-08	-2.37487e-08	4.40878e-10	2.80234e-08	2.9452e-08	-2.98023e-08	-1.13272e-07	-1.01281e-08	3.47008e-08	-4.61357e-08	-7.21775e-09	3.6438e-08	-3.52848e-08	3.45835e-08	-4.43207e-08	-8.33757e-08	5.41331e-09	-6.53169e-06	-1.1446e-05	2.93912e-08	-5.35038e-08	-1.11957e-07	-1.00117e-08	2.89838e-08	3.20533e-08	-5.70901e-06	-2.62015e-07	-6.62531e-07	2.07466e-08	-2.89947e-09	-4.1178e-09	-5.96046e-08	-2.55817e-08	-7.50879e-09	2.68646e-08	-3.24508e-08	-7.33917e-08	2.54367e-08	2.99722e-08	-1.23877e-08	-1.40832e-06	-3.30852e-06	-4.1402e-08	3.51574e-08	2.16532e-08	3.08337e-08	-3.88769e-07	3.81842e-08	2.8274e-08	4.00029e-08	2.64845e-08	1.73197e-08	2.29315e-08	1.11595e-08	1.6233e-08	-4.60727e-08	2.22153e-08	1.76951e-08	3.56231e-08	4.36557e-09	4.66799e-08	1.92085e-08	1.37952e-08	3.44589e-08	-3.25751e-08	-3.68004e-08	2.20607e-08	3.25724e-08	2.75904e-08	1.58344e-08	1.84007e-08	-5.79817e-10	-5.71733e-06	-1.81014e-06	-9.27211e-07	2.33681e-08	-2.63099e-08	2.5635e-08	-4.77339e-08	5.8468e-09	3.81842e-08	2.38073e-08	1.57542e-08	1.79047e-08	-2.38546e-08	-2.18906e-08	2.36514e-08	-3.78769e-06	-3.78309e-06	-1.29148e-09	2.31084e-08	2.6972e-08	4.47035e-08	8.60464e-09	7.15954e-09	5.40967e-09	-6.54407e-08	2.35809e-08	-3.31295e-06	-1.27893e-07	1.41085e-08	-1.93832e-08	-2.07729e-09	-1.28523e-07	5.64057e-10	2.83035e-08	-1.20497e-06	-1.9237e-06	6.13076e-09	9.88803e-09	-1.59955e-07	-9.17462e-08	-1.12964e-07	2.03072e-08	8.00937e-08	-1.45018e-08	-1.39196e-08	1.86265e-09	1.98154e-08	-2.69444e-08	1.10851e-08	-5.70063e-06	2.14204e-08	3.02154e-08	3.0368e-08	3.21581e-08	3.23246e-08	3.15486e-08	4.47035e-08	-1.17075e-07	1.98779e-08	-4.52505e-08	-6.51926e-09	-7.61429e-09	3.09665e-08	1.30385e-08	-1.24924e-08	-1.15314e-06	4.00469e-08	1.81973e-08	2.04527e-08	-2.39874e-07	2.68919e-08	-4.63506e-07	-2.35457e-08	-1.20755e-07	-5.70063e-06	2.14204e-08	-7.64787e-07	-4.87208e-06	2.14204e-08	3.0268e-08	-1.85642e-07	2.89705e-08	-5.70063e-06	2.6712e-08	2.88712e-08	2.34127e-08	3.33433e-08	2.80102e-09	4.02797e-08	2.95695e-08	8.00937e-08	1.85537e-09	1.32493e-08	1.54273e-08	-3.54948e-08	-8.45785e-08	3.07336e-08	-1.10113e-08	2.43053e-08	-7.52334e-08	-2.58442e-08	3.69037e-08	4.47035e-08	3.94928e-08	2.9162e-08	1.67067e-08	3.16832e-08	4.69602e-08	4.63755e-08	3.41097e-08	3.00934e-08	-2.56252e-08	1.08266e-08	-3.5252e-08	8.00937e-08	-3.68382e-08	3.1829e-08	3.0386e-08	3.02448e-08	-1.26124e-06	1.9415e-08	1.851e-08	-5.70965e-06	-3.99305e-08	-2.86423e-09	6.3726e-09	1.74623e-08	3.3198e-08	1.96765e-08	2.8673e-08	-1.89646e-06	-2.83473e-06	-3.31545e-06	2.97781e-08	-3.80607e-08	2.81532e-08	3.08786e-08	3.13157e-08	2.2701e-08	2.72307e-08	-4.41854e-07	2.468e-08	1.92667e-08	3.32948e-08	-4.06182e-07	-3.78047e-06	2.26792e-08	-8.70546e-08	-7.76463e-08	-1.22752e-07	-4.62227e-07	3.88549e-08	1.50176e-08	2.63277e-08	4.02099e-08	2.49129e-08	4.65661e-09	1.00117e-08	-3.78373e-06	2.54076e-08	2.37582e-08	2.10566e-08	3.62112e-09	2.76296e-09	7.08981e-09	-1.91998e-08	-9.51113e-08	2.03145e-08	2.92759e-08	3.11993e-08	-4.07861e-07	-1.1918e-05	2.73256e-08	-8.67294e-09	4.47035e-08	3.07336e-08	2.14204e-08	2.14204e-08	1.74953e-08	2.50657e-08	2.5216e-08	2.15999e-08	2.48619e-08	2.79397e-09	-3.319e-06	-1.26377e-06	1.11759e-08	2.72994e-08	-4.39447e-07	2.20975e-08	4.56558e-09	4.47035e-08	-7.31151e-09	1.57752e-08	4.47035e-08	-1.68901e-06	-3.69851e-07	-3.30499e-08	1.92013e-08	-6.93639e-07	-2.83026e-06	-2.59271e-09	2.89874e-08	-4.03065e-07	-5.29367e-06	4.37722e-08	-3.7699e-06	1.14087e-08	-4.68228e-06	-5.70063e-06	1.55997e-08	3.11411e-08	2.97005e-08	-1.31931e-08	-2.42973e-09	4.47035e-08	2.58151e-08	2.76414e-08	2.17412e-08	1.64437e-09	-9.2006e-07	4.37722e-08	-1.37661e-08	-6.79794e-08	5.7742e-08	1.64255e-08	2.50293e-08	-9.24803e-07	-2.24559e-08	3.04863e-08	-4.32061e-07	2.00234e-08	2.28756e-08	2.02817e-08	1.00249e-08	2.58175e-08	2.10221e-08	2.6475e-08	1.88197e-08	-2.42726e-08	3.99305e-08	-7.60192e-06	3.80678e-08	1.91071e-08	-2.56114e-08	3.60887e-09	2.51892e-08	3.7166e-08	-1.59955e-07	-9.4682e-08	2.39961e-08	-1.01165e-07	2.56114e-08	1.87938e-08	-1.0511e-06	2.14204e-08	3.32573e-08	-1.07025e-06	-1.08062e-06	2.0422e-08	3.10247e-08	1.58298e-08	2.72412e-08	-9.88111e-08	1.54746e-08	2.96219e-08	2.96494e-08	3.02385e-08	3.28954e-08	1.6058e-08	-5.27672e-06	-5.70063e-06	-3.35184e-07	-5.5167e-07	-6.53316e-07	-5.75928e-08	3.16247e-08	-1.71713e-09	-4.50469e-07	-1.81212e-06	2.70084e-08	2.6921e-10	-6.73794e-09	3.12793e-08	3.34694e-08	7.68341e-09	-2.6077e-08	-4.00469e-08	-1.07673e-08	-7.81392e-09	4.28408e-08	7.78527e-09	4.28628e-09	-1.84877e-08	-1.02093e-06	1.9907e-08	-5.72391e-06	2.27592e-08	8.00937e-08	-7.43894e-09	3.25163e-08	2.88492e-08	1.92599e-08	3.27127e-08	3.3644e-08	2.10456e-08	2.76487e-09	-2.26644e-10	-1.39009e-06	2.27706e-08	-6.90663e-07	-9.72999e-07	-9.73499e-07	-9.74906e-08	2.38651e-08	3.58809e-08	2.76372e-08	2.91609e-08	1.45869e-08	-6.05039e-10	-6.41007e-08	1.52937e-08	-4.42436e-07	-9.56895e-08	-1.95869e-08	1.40563e-08	3.43793e-10	-2.97089e-08	-1.1446e-05	1.43382e-08	8.00937e-08	3.24906e-08	2.09548e-08	-6.24641e-09	2.04498e-08	1.35013e-08	2.42144e-08	3.48555e-08	3.20942e-08	3.47213e-08	1.86864e-08	2.91823e-08	2.29338e-08	2.96559e-08	2.39435e-08	-3.9814e-08	2.14204e-08	2.35741e-08	2.8831e-08	-6.70334e-08	3.54194e-08	3.10247e-08	3.62429e-08	1.78068e-08	2.80513e-08	3.23344e-08	4.00791e-08	1.84664e-08	2.21771e-08	3.16541e-08	3.33571e-08	-1.81444e-08	1.21395e-09	3.27464e-08	2.50293e-08	1.53668e-08	3.63216e-08	8.3819e-09	3.16068e-08	2.16678e-08	-4.77046e-06	2.512e-08	2.14204e-08	3.35276e-08	3.40688e-08	2.32562e-08	1.60765e-08	1.80012e-08	2.67755e-08	3.9615e-08	-1.82699e-08	2.88705e-08	3.20128e-08	3.20142e-08	2.93949e-08	2.28174e-08	-1.12181e-08	-2.29143e-05	-3.65713e-06	8.60054e-09	-9.29377e-09	5.58794e-09	-2.6108e-08	-6.51926e-09	-4.0929e-06	2.35159e-08	-1.38033e-08	2.20943e-08	-7.50588e-07	-3.33029e-06	-1.00678e-06	2.67325e-08	2.4198e-08	2.04163e-08	2.62517e-08	-8.28409e-07	3.63216e-08	2.57278e-08	-6.56016e-09	3.23344e-08	2.56696e-08	2.35159e-08	1.50726e-08	1.95978e-08	1.75205e-08	-7.18201e-06	2.86964e-08	4.44124e-08	2.61263e-08	-5.66506e-08	-1.52291e-07	4.83124e-09	8.87954e-09	-5.27507e-09	-5.60412e-09	-3.15144e-08	4.7717e-09	-7.91807e-08	-3.35124e-08	-2.29143e-05	-1.1446e-05	-5.90737e-09	2.67173e-08	3.19087e-08	-3.84171e-09	3.31784e-08	1.89757e-08	-1.84395e-07	3.32475e-08	1.07527e-09	-4.2015e-08	-8.00333e-08	-6.95582e-08	-5.38857e-08	-1.90073e-07	1.33357e-08	2.54179e-08	3.06959e-08	3.56949e-08	3.86119e-08	3.10538e-08	-3.73147e-08	1.87579e-08	4.47035e-08	-7.6049e-07	2.18861e-08	2.52548e-08	8.00937e-08	4.47702e-08	2.22353e-08	-2.84924e-08	3.44589e-08	-4.81441e-09	-7.41431e-09	-1.31307e-08	-1.70548e-08	2.63971e-08	1.19326e-08	-5.55519e-09	2.50293e-08	-1.58689e-08	-1.68329e-08	6.93261e-09	2.10102e-08	8.00937e-08	2.97223e-08	-1.35787e-06	4.47035e-08	-3.97907e-06	1.19326e-08	2.15186e-08	-1.01296e-07	2.04891e-08	4.02112e-08	1.18744e-08	3.72257e-08	1.63564e-08	3.63216e-08	2.21989e-08	1.97906e-08	3.1665e-08	-1.26195e-06	1.98488e-08	2.49129e-08	1.8088e-08	-1.76515e-08	1.93666e-08	-1.48024e-07	-1.41194e-07	4.22733e-09	-3.10831e-08	-2.00343e-08	1.6491e-08	3.25761e-08	-8.03266e-09	-7.73315e-09	3.14664e-09	-1.24695e-07	-1.71913e-05	-1.68295e-07	-8.90577e-09	-1.98852e-08	1.28639e-08	2.11876e-08	2.83003e-08	2.05328e-08	1.80112e-08	2.40948e-08	-6.27188e-09	2.47667e-08	3.41391e-08	2.69501e-08	2.44472e-08	-5.67827e-06	2.31666e-08	3.21645e-08	5.47948e-09	-3.22325e-08	-2.44436e-08	-1.22007e-06	3.28291e-08	3.01443e-08	-2.77578e-09	3.25508e-08	-1.9015e-08	2.14204e-08	-1.31549e-08	3.38623e-08	3.06609e-08	3.62302e-08	2.14676e-09	3.4986e-08	3.62306e-08	3.53466e-08	3.2883e-08	2.37487e-08	1.18192e-08	-7.17439e-06	4.28408e-08	3.18396e-08	3.56231e-08	-9.51241e-06	2.36389e-09	4.79426e-09	-1.53681e-07	-1.19486e-07	-2.76859e-08	2.1013e-08	5.94082e-09	1.85978e-09	2.4098e-08	2.917e-08	2.76562e-08	-9.50438e-06	-5.23631e-06	-4.72251e-06	-1.71913e-05	-5.96046e-08	3.18973e-08	2.39555e-09	2.70666e-08	2.81871e-08	4.37722e-08	-9.92113e-08	-3.61987e-08	2.33413e-08	-4.41372e-06	-1.6675e-06	1.00117e-08	2.09693e-08	-5.70063e-06	-9.33884e-07	3.93484e-08	-1.71913e-05	1.71349e-08	-1.49269e-08	3.64332e-08	3.18396e-08	3.14612e-08	2.05473e-08	-6.26824e-09	-4.68413e-09	-1.53699e-06	1.80517e-08	-9.23545e-07	3.32948e-08	-1.23396e-06	2.14204e-08	3.28873e-08	3.39246e-08	1.90544e-08	1.59499e-08	2.08966e-08	-4.16185e-06	3.24357e-09	2.56114e-08	4.09411e-08	3.76297e-08	3.48005e-08	-1.21249e-06	2.14204e-08	7.26432e-08	-5.74364e-08	-1.1446e-05	2.90602e-08	3.03771e-08	-2.00402e-07	-5.13422e-06	-1.4042e-06	3.06754e-08	-1.52431e-09	8.00937e-08	-1.04402e-07	2.7303e-08	-2.60759e-08	8.00937e-08	2.75107e-08	-1.04298e-06	-5.70063e-06	-8.184e-07	4.4991e-08	6.33358e-09	-1.29035e-08	-9.72789e-08	-4.27838e-06	-1.62833e-06	-3.49123e-06	3.58215e-08	4.37722e-08	-9.28354e-07	2.95969e-08	2.83677e-08	3.26545e-08	4.47035e-08	-2.85668e-08	1.8902e-08	2.76734e-08	-1.83944e-06	4.47035e-08	-9.9426e-09	-3.16541e-08	-1.56879e-11	8.00937e-08	-2.874e-10	-8.03266e-09	3.38769e-08	-5.6912e-06	-3.78868e-06	2.93703e-08	2.43421e-08	2.62963e-08	2.77287e-08	-1.1017e-07	-4.74402e-06	-1.71913e-05	1.84446e-08	8.89122e-09	3.68142e-08	3.63561e-08	-1.34525e-06	2.06094e-08	-2.51457e-08	2.58601e-08	3.0843e-08	3.56231e-08	1.30385e-08	-1.1446e-05	2.02017e-08	2.08905e-08	1.20664e-08	1.77476e-08	-7.52013e-07	1.66781e-08	-9.31941e-07	-3.30887e-06	2.45636e-08	1.86265e-08	2.06819e-08	1.94996e-08	7.59815e-09	3.73589e-08	3.79856e-08	2.40093e-08	-1.44412e-07	3.11411e-08	2.87546e-08	2.80561e-08	3.02034e-08	2.68565e-08	3.20724e-08	-7.58903e-08	-7.97763e-09	-9.76279e-08	-3.37716e-08	-1.45937e-07	-8.07994e-08	1.61608e-08	2.14204e-08	-9.9248e-09	-4.18457e-08	-9.15612e-08	4.73728e-09	-6.3461e-08	-1.44923e-07	-2.22765e-08	8.00937e-08	3.75436e-08	2.42871e-08	8.00937e-08	2.68919e-08	2.05218e-08	4.28408e-08	3.01225e-09	3.11411e-08	3.7915e-08	3.91253e-08	-5.70063e-06	2.49446e-08	-9.51113e-07	-5.11236e-06	3.10247e-08	3.56231e-08	-1.84591e-08	-2.02254e-07	-6.50834e-08	3.91467e-08	1.78698e-08	2.77983e-08	2.63753e-08	3.2247e-08	3.32948e-08	-3.50841e-06	2.14e-08	-1.43131e-05	-1.46252e-07	2.1013e-08	3.63216e-08	-4.50818e-07	-1.91823e-06	2.09548e-08	-1.40443e-06	2.21189e-08	3.92473e-08	1.58998e-08	3.55502e-08	-8.24096e-09	3.35276e-08	2.34577e-08	3.65256e-08	1.10711e-08	-1.3809e-07	3.1665e-08	-8.27071e-07	2.85327e-08	-2.96805e-06	7.34872e-10	-6.23839e-06	2.56114e-08	3.61033e-08	3.50551e-08	3.19997e-08	2.00816e-08	4.65661e-09	3.44226e-08	3.62575e-08	3.31129e-08	2.01399e-08	1.87969e-08	1.81333e-08	3.01204e-08	-6.18579e-08	-1.56507e-07	-2.58499e-08	7.12234e-09	-3.30779e-08	-1.22709e-07	-2.88071e-08	-3.67581e-08	-9.61977e-08	3.48205e-08	3.70982e-08	-2.3683e-06	2.70212e-08	3.21938e-08	3.60189e-08	2.98023e-08	2.2228e-08	1.55997e-08	-7.03731e-08	2.81725e-08	3.32257e-08	1.99831e-08	1.9246e-08	3.24217e-08	2.78378e-08	-5.09652e-06	1.7641e-08	-4.73891e-08	-1.48832e-07	2.71525e-08	-1.55759e-08	1.17545e-08	8.2573e-09	-8.71276e-08	-9.57841e-08	-4.24006e-08	-2.63074e-08	-1.59955e-07	-9.11932e-08	-4.44749e-07	-1.78799e-07	3.37604e-08	-1.71941e-05	7.89487e-09	3.53903e-08	3.05081e-08	-2.93199e-06	-1.7204e-08	2.65901e-08	2.11949e-08	2.98583e-08	2.60434e-08	2.92548e-08	-1.1365e-08	-5.32559e-08	-9.38689e-09	2.76555e-08	-3.18127e-07	2.9162e-08	1.74523e-08	3.56249e-08	3.01503e-08	2.05255e-08	3.37648e-08	-1.68902e-08	-4.6177e-08	4.00748e-09	-1.1446e-05	-1.30337e-06	4.47035e-08	4.47035e-08	-4.95097e-06	-1.51985e-06	2.81143e-08	-1.5687e-08	4.15603e-08	2.04891e-08	2.37487e-08	3.2247e-08	4.47035e-08	-4.77898e-06	-1.20473e-06	-2.046e-08	2.99187e-08	3.56231e-08	-2.35941e-08	-7.91779e-08	1.79352e-08	-6.18747e-08	3.35888e-08	-4.6788e-08	-1.14609e-07	-1.93812e-08	-4.64865e-08	-7.45551e-08	4.47035e-08	2.29059e-08	2.14204e-08	-1.7617e-07	4.47035e-08	-3.49246e-08	1.61741e-08	-2.2701e-09	4.47035e-08	3.32948e-08	4.47035e-08	2.76341e-08	-5.21832e-08	3.38987e-08	-3.89459e-08	-8.66813e-07	-4.28374e-08	3.53903e-08	8.76821e-09	3.03771e-08	3.34112e-08	4.47035e-08	1.64146e-08	1.90921e-08	1.05064e-08	4.47035e-08	-3.46072e-06	1.52795e-10	2.20098e-08	2.25191e-08	2.35668e-08	1.93832e-08	-1.52828e-07	-2.71527e-08	3.43292e-08	4.47035e-08	-1.08926e-08	-6.88169e-08	3.8126e-08	2.81627e-08	-8.74279e-08	2.02197e-08	3.77992e-08	3.27373e-08	9.77889e-09	1.74919e-08	6.15364e-09	2.30502e-08	-5.7893e-08	-4.07279e-07	1.59052e-08	3.04701e-08	3.12575e-08	2.96131e-08	3.63216e-08	2.77614e-08	4.47035e-08	-8.13361e-08	-7.21557e-08	3.33857e-08	4.47035e-08	-2.2946e-08	2.51339e-08	2.47965e-08	2.11876e-08	1.97489e-08	-3.60694e-09	-1.4258e-06	2.65071e-08	3.05226e-08	1.84227e-08	3.50628e-08	3.33748e-08	3.5559e-08	2.79397e-08	2.84199e-08	3.20433e-08	2.49711e-08	-3.03407e-09	2.07442e-08	-1.34432e-06	2.56623e-08	2.54198e-08	3.5991e-09	3.92743e-09	2.32467e-08	2.47967e-08	-1.3618e-06	2.01799e-08	-2.919e-08	4.65647e-09	4.47035e-08	3.1665e-08	1.84048e-08	3.9232e-08	3.42261e-08	3.22179e-08	3.56413e-08	2.84635e-08	-3.4019e-08	4.47035e-08	2.42383e-08	-6.22094e-10	2.60002e-08	-6.3952e-08	-9.18284e-07	-1.71913e-05	2.29484e-08	-2.81758e-07	-1.77745e-08	-1.38292e-06	1.76005e-08	3.49929e-08	3.5603e-08	2.89624e-08	3.187e-08	3.18978e-08	2.86382e-08	7.14499e-09	3.25963e-08	-3.25963e-08	-3.19239e-05	3.91155e-08	-2.64766e-05	-7.95722e-06	-1.63042e-05	-9.39472e-06	-1.96025e-05	2.79615e-08	-1.2666e-06	4.65661e-08	2.42726e-08	3.18978e-08	-6.90488e-08	-6.90488e-08	-1.30363e-05	-1.81869e-05	-4.05376e-06	-1.12105e-05	1.71962e-08	1.61938e-08	2.84053e-08	2.84053e-08	-5.39174e-07	3.04062e-08	3.04062e-08	2.35741e-08	-4.28408e-08	4.37722e-08	4.37722e-08	2.5284e-08	2.5284e-08	2.58442e-08	2.58442e-08	3.32948e-08	3.32948e-08	-1.20614e-07	-1.76749e-06	9.54606e-09	-9.31323e-08	1.21654e-08	1.49012e-08	3.32948e-08	2.69713e-08	-6.14673e-08	-4.119e-08	2.61352e-08	1.56665e-08	2.03145e-08	1.68329e-08	-4.89759e-07	-5.75092e-08	-2.39816e-08	-3.40864e-07	9.30578e-25	2.07001e-09	3.9232e-08	2.67246e-08	1.38534e-08	2.58442e-08	2.94458e-08	2.94458e-08	2.29556e-09	2.96952e-08	1.01281e-08	3.54315e-08	3.7363e-08	1.76115e-08	2.74531e-08	2.86454e-08	1.73459e-08	1.73459e-08	2.68701e-08	2.68701e-08	3.20233e-09	1.12195e-08	1.15324e-08	6.75504e-09	2.77723e-08	3.36222e-08	2.5284e-08	2.5284e-08	3.03771e-08	-8.37972e-08	-4.10301e-08	-4.10301e-08	3.21234e-09	3.21234e-09	3.65822e-09	-1.43773e-06	-1.23633e-06	-9.16152e-06	3.04922e-08	3.44589e-08	-1.15125e-06	-6.95138e-07	1.40863e-08	3.35813e-08	4.42385e-08	1.5134e-08	-9.75706e-08	3.06172e-08	-3.72529e-09	1.23932e-08	-7.2418e-08	3.5803e-08	-3.44589e-08	1.82772e-08	3.42261e-08	3.42261e-08	-5.66932e-07	6.39784e-09	1.2522e-08	8.80391e-09	2.38232e-08	2.99771e-08	-1.00506e-07	-5.06197e-08	3.5041e-08	3.19269e-08	-2.16765e-07	2.55313e-08	-3.16829e-07	-1.76078e-07	2.91703e-08	3.27468e-08	2.82307e-08	3.10829e-08	-1.14591e-05	-1.22165e-05	-1.00928e-06	-1.03234e-08	-3.83116e-08	-1.08714e-07	-1.08714e-07	1.35042e-08	2.73926e-08	3.07409e-08	3.17829e-08	-6.47124e-08	-3.84434e-08	-1.22232e-08	-9.21464e-08	4.00469e-08	4.00469e-08	3.47451e-08	3.54505e-08	-1.05398e-05	3.00022e-08	3.13954e-08	2.51457e-08	2.59114e-08	2.70084e-08	2.56696e-08	2.34577e-08	3.32671e-08	8.50559e-09	1.7918e-08	-2.51457e-08	-3.37968e-09	-3.35276e-08	7.66434e-10	2.67901e-08	2.42726e-08	2.88637e-08	3.7835e-08	2.61983e-08	2.32831e-10	2.38355e-08	2.79397e-08	3.27274e-08	2.08966e-08	3.25251e-08	4.19095e-08	3.23853e-08	2.74158e-08	3.39605e-08	1.44137e-08	-5.68107e-08	-5.84405e-08	3.01952e-08	2.93732e-08	2.2409e-08	2.72412e-08	2.72412e-08	2.89874e-08	2.89874e-08	1.16415e-10	-1.75451e-07	-2.78706e-08	2.88674e-08	2.89292e-08	2.95695e-08	2.66591e-08	-4.65661e-08	-1.08594e-05	3.42366e-08	4.01174e-08	2.86382e-08	1.08375e-08	1.09098e-08	4.48199e-09	4.2432e-08	2.25846e-08	-3.10938e-08	-2.69667e-06	3.63216e-08	2.80743e-08	1.04816e-08	2.33368e-08	3.2524e-08	4.86125e-09	9.25418e-09	5.82804e-09	-2.9644e-09	-1.11759e-08	1.80444e-08	3.09665e-08	3.06063e-08	3.15145e-08	-4.55184e-08	1.78115e-08	-6.51086e-09	5.51185e-09	7.6252e-09	7.6252e-09	-1.62254e-09	-1.62254e-09	1.84497e-08	3.43425e-08	3.43425e-08	2.88528e-08	2.96488e-08	2.74961e-08	-3.09797e-08	2.10612e-10	-3.67982e-08	-7.34726e-08	-6.14939e-08	2.91839e-08	3.46146e-08	1.93249e-08	-6.56837e-08	1.19107e-08	2.30502e-08	2.35959e-08	2.35814e-08	3.21411e-08	1.66858e-08	2.35756e-08	-7.43454e-08	5.91801e-09	3.39479e-08	3.52901e-08	2.69902e-08	1.62981e-09	2.82744e-08	2.82744e-08	-5.81967e-08	2.48509e-08	3.11006e-08	2.85934e-08	-3.44589e-08	2.34577e-08	2.34577e-08	1.60617e-08	1.49739e-08	1.49739e-08	1.56033e-08	1.56033e-08	3.28873e-08	3.28873e-08	2.51384e-08	2.51384e-08	3.07336e-08	3.07336e-08	2.8871e-08	2.8871e-08	3.08501e-08	3.08501e-08	2.69283e-08	2.69283e-08	3.52347e-08	3.57654e-08	-1.50874e-07	-1.88666e-08	2.39611e-08	2.77068e-08	2.52642e-08	1.02445e-08	1.30713e-08	2.32103e-08	-4.46453e-08	1.11759e-08	3.03216e-08	2.40398e-08	2.40398e-08	-6.8103e-09	2.84053e-08	3.19105e-08	3.25381e-08	-1.02544e-07	4.65661e-08	-7.81742e-09	4.00469e-08	3.7835e-08	-8.44011e-10	-6.646e-06	-2.83464e-06	
AbdB_Cell_FBgn0000015	1.83969e-08	-9.01746e-08	2.42621e-08	-5.02987e-08	1.35519e-08	1.34928e-08	1.90921e-08	-9.67461e-08	-2.23044e-08	-1.00151e-05	-2.17045e-06	-6.58911e-08	0	-1.87833e-06	3.3062e-08	2.42144e-08	3.8388e-08	2.53926e-08	1.07975e-08	9.19772e-09	-4.4168e-08	-1.43936e-06	-1.35617e-07	-3.70783e-08	-2.69152e-07	-6.58911e-08	-1.62225e-07	-2.17045e-06	-2.38651e-08	5.02914e-08	-8.76012e-08	2.76531e-08	-2.17045e-06	-2.27604e-06	2.21917e-08	1.25729e-08	1.23546e-08	1.9907e-08	2.40398e-08	2.08383e-08	3.02098e-08	-1.46683e-08	-1.35836e-08	1.1794e-08	-1.89439e-09	-4.84411e-07	-1.92923e-06	-8.54925e-09	2.63099e-08	2.29284e-08	2.21771e-08	-2.17045e-06	-6.81903e-08	-1.24448e-07	1.85167e-08	5.67033e-09	1.7043e-08	7.0502e-09	1.67097e-08	5.41331e-09	-4.66534e-08	2.93758e-08	2.09366e-09	2.42144e-08	-1.49885e-09	-1.88864e-07	-2.75295e-07	1.67511e-08	2.13303e-08	2.82634e-08	1.30967e-09	1.81899e-09	-2.17045e-06	-2.17045e-06	1.31549e-08	2.57278e-08	1.76951e-08	1.67961e-08	1.69542e-08	-1.76498e-08	6.56582e-08	2.38524e-08	2.46925e-08	2.4872e-08	-1.9127e-06	-5.01299e-07	-1.10333e-07	1.46101e-08	1.51411e-08	-7.34167e-09	-5.24742e-08	-2.12895e-08	-1.99571e-06	1.92517e-08	-2.97098e-09	-5.17593e-09	3.44007e-08	-6.7259e-08	-5.22414e-08	7.68341e-09	9.48785e-09	1.49812e-08	1.01863e-10	-1.0862e-08	-2.38698e-06	-2.17045e-06	-7.09935e-08	-2.15106e-07	1.50621e-08	1.53286e-08	1.90353e-08	-3.43875e-08	-6.44936e-08	1.70244e-08	-4.32028e-09	-6.86334e-07	-2.3708e-07	-1.99571e-06	-2.17045e-06	2.08674e-08	-2.57961e-07	-3.21576e-08	-3.21576e-08	-4.73214e-07	-2.88892e-08	-2.56179e-07	-1.27387e-07	2.82889e-08	-3.73693e-08	1.56288e-08	-8.33633e-09	-4.06508e-08	2.2058e-08	-2.17045e-06	-2.17045e-06	-1.53435e-07	-1.72586e-07	-2.21868e-08	3.29371e-09	-6.81591e-08	2.83375e-08	2.73401e-08	-1.11368e-07	2.51069e-08	2.41081e-08	-2.31666e-08	-1.52855e-06	-1.51747e-07	-3.89409e-08	1.92141e-08	2.87156e-08	2.36487e-08	-5.44883e-07	1.82052e-08	2.35057e-08	-7.84112e-08	2.84053e-08	2.55327e-08	-8.58012e-09	6.33299e-08	-1.59489e-07	-2.17045e-06	1.41141e-08	1.59607e-08	8.8985e-09	-7.21775e-09	-6.40284e-09	1.0652e-08	5.02914e-08	-1.16415e-09	1.53086e-08	8.12724e-09	3.25615e-08	2.50134e-08	2.29538e-08	2.79397e-09	2.79397e-09	-4.86439e-08	-4.86439e-08	2.84247e-08	2.72121e-08	2.98896e-08	-5.08298e-08	-5.22341e-08	2.12804e-08	2.24827e-08	-1.01252e-07	5.6345e-08	-3.10247e-08	-1.44492e-06	2.12458e-08	-7.69217e-09	-4.60772e-07	-2.84333e-06	2.3043e-08	-1.85246e-08	4.19095e-09	-1.31797e-08	2.21953e-08	-2.10537e-07	-2.28139e-06	-1.2893e-08	-1.60391e-07	-4.07636e-09	1.69621e-08	-2.99242e-08	-3.86499e-08	1.98908e-08	-1.94181e-07	-2.17045e-06	-9.49076e-08	-2.17045e-06	3.28679e-08	2.10202e-08	2.79106e-08	2.3188e-08	1.57816e-08	8.78936e-09	-6.4203e-08	-1.58849e-07	2.72703e-08	2.58151e-08	-2.15136e-07	-2.84333e-06	1.59945e-08	-1.54214e-08	-1.54214e-08	1.74496e-08	1.74496e-08	2.32212e-08	2.32212e-08	-6.79865e-08	-2.17045e-06	1.95287e-08	-3.75439e-09	-7.31088e-08	2.93239e-08	-7.12404e-06	-2.11681e-06	-2.51457e-08	3.91155e-08	-2.17045e-06	-6.7006e-06	-9.426e-09	-9.426e-09	-5.9099e-09	1.4039e-08	2.94135e-08	2.04745e-08	2.04745e-08	2.13839e-08	2.13839e-08	1.87818e-08	1.87818e-08	1.88675e-09	1.88675e-09	1.85319e-08	1.86174e-08	2.41912e-08	3.01075e-08	3.06754e-08	1.91867e-08	2.3756e-08	2.75904e-08	2.69574e-08	2.69574e-08	-2.17045e-06	-1.57044e-07	2.37487e-08	3.66301e-08	-2.03552e-07	-1.49186e-07	-2.49129e-08	-2.49129e-08	-8.57697e-09	2.82889e-08	-1.14378e-08	-4.57658e-09	-2.23863e-08	-1.68802e-08	-1.46828e-07	-3.7282e-08	-6.95198e-08	3.13191e-08	-1.23493e-06	2.42144e-08	-1.92151e-07	-1.28319e-07	-3.15413e-09	1.11531e-08	1.95578e-08	2.09562e-08	-2.17045e-06	-2.17045e-06	1.0552e-08	1.45665e-08	-3.53321e-08	-2.17045e-06	-1.29105e-07	-1.59605e-07	-2.17045e-06	-2.17045e-06	-2.14262e-07	-2.17045e-06	3.66545e-08	3.05008e-08	3.05008e-08	2.50724e-08	-1.43178e-08	2.12458e-08	2.12458e-08	1.92085e-08	5.12227e-09	5.12227e-09	-2.99187e-08	5.02914e-08	2.98023e-08	2.10032e-08	-1.03377e-07	-2.49129e-08	-1.46683e-08	1.79862e-08	-2.16532e-07	-9.05711e-08	-5.41058e-09	-5.41058e-09	-1.5116e-09	-1.5116e-09	-1.04847e-08	-1.04847e-08	2.23806e-08	1.08557e-08	7.50879e-09	-2.03261e-07	-2.17045e-06	-1.50292e-07	-4.06092e-06	-1.96695e-06	-1.96695e-06	-1.51811e-08	2.70375e-08	-2.16241e-07	-2.17045e-06	3.99305e-08	3.56231e-08	2.02731e-08	-1.79425e-07	-2.17045e-06	-1.62225e-07	-2.17045e-06	-1.27737e-07	-2.17045e-06	-3.80533e-09	-1.92923e-06	-2.10568e-07	-2.75453e-07	-6.48724e-08	-1.05414e-07	-6.7259e-08	-2.17045e-06	-2.15136e-07	4.83124e-09	4.05225e-09	-4.22006e-07	2.81439e-08	3.0564e-08	2.32155e-08	2.43308e-08	-9.41509e-09	-7.54096e-08	-1.48112e-09	2.32895e-08	1.75396e-08	1.66074e-08	-7.89636e-08	2.59606e-08	-2.92505e-08	-2.05296e-09	2.46591e-08	-1.1622e-06	-9.53964e-08	-2.17327e-08	-1.2762e-08	2.68342e-08	-5.14356e-08	-9.73991e-08	-3.11255e-08	3.74857e-08	2.43308e-08	-1.42946e-06	2.2459e-08	2.05204e-08	-6.63276e-08	-1.43048e-07	3.37095e-08	2.26437e-08	1.87429e-08	2.10493e-08	3.29703e-08	3.60127e-08	-1.8616e-06	-1.4262e-06	2.62116e-08	-1.13102e-08	2.7947e-08	-4.49991e-08	-5.862e-08	2.47673e-08	1.91067e-08	-4.41386e-07	-1.93748e-08	-9.3749e-08	3.03844e-08	2.68919e-08	2.38288e-08	1.93031e-08	-4.67058e-07	-3.87796e-08	-1.12777e-08	-9.39704e-07	2.47599e-08	2.60807e-08	-7.50151e-08	7.1359e-09	1.81942e-08	-1.13667e-07	-1.0732e-08	2.2017e-08	-2.52675e-08	2.84999e-08	-3.34331e-07	7.26141e-09	-1.67938e-07	-6.25387e-08	2.62891e-08	1.73826e-08	-3.85844e-08	1.17361e-08	-5.43514e-09	-7.19119e-08	-1.00808e-07	2.95258e-08	8.11269e-09	2.97714e-08	1.66801e-08	2.33572e-08	-7.32794e-08	-1.82333e-07	-1.60144e-08	2.2279e-08	-2.90529e-08	3.01237e-08	-2.25074e-08	1.94941e-08	2.61425e-08	-5.36812e-07	1.37079e-08	2.23685e-08	2.30502e-08	4.26917e-09	1.43109e-08	1.03523e-08	-3.20813e-08	1.82683e-09	1.28435e-08	-1.05462e-08	-8.26549e-08	2.49056e-08	2.66373e-08	1.82199e-08	1.56774e-08	4.49559e-10	2.28532e-08	-5.38628e-07	-4.0144e-09	2.17174e-08	1.62909e-08	-6.34139e-09	1.19704e-08	-1.03348e-07	-9.9845e-10	1.91738e-09	2.23352e-08	1.83936e-08	2.79642e-08	2.70402e-08	2.47164e-08	3.25083e-08	-1.18174e-07	-2.71086e-08	3.70201e-08	-4.50411e-07	2.4279e-08	2.53785e-08	1.92376e-08	3.24435e-08	2.37141e-08	-3.06263e-08	-9.00325e-08	1.51123e-08	2.86531e-08	1.98006e-08	-1.53536e-08	-1.35563e-08	2.77464e-09	-4.61936e-07	3.37604e-08	2.54357e-08	2.9103e-08	1.78334e-08	3.45187e-08	3.03386e-08	-2.51265e-07	-1.75669e-08	3.55897e-09	-1.85682e-08	-2.29848e-08	-4.34607e-08	-4.72577e-08	4.24825e-09	-4.01344e-08	1.77351e-08	1.94777e-08	2.32535e-08	-8.07544e-06	3.37604e-08	2.53785e-08	-2.41625e-08	-2.28161e-07	-4.42951e-08	-2.28786e-08	2.53785e-08	-3.27883e-08	1.97792e-08	-1.8772e-08	-3.55562e-08	-7.98759e-08	-1.13796e-08	6.41674e-09	2.61512e-08	3.13147e-08	-1.8772e-08	-2.1279e-08	-1.18554e-07	2.26873e-08	-3.35204e-08	3.08501e-09	2.78815e-08	-1.09441e-07	2.99876e-08	-5.80296e-08	-3.35108e-08	-4.69299e-09	-7.99919e-08	-9.4017e-07	2.72703e-08	-3.56717e-08	-2.70077e-08	-9.66247e-09	2.72398e-08	2.33959e-08	-4.60772e-07	-6.79179e-08	-1.19418e-07	2.34428e-08	-4.11637e-09	-4.71702e-09	-9.31323e-08	5.18529e-09	-9.80435e-09	-1.59904e-08	-4.09909e-08	-1.4933e-07	1.85901e-08	2.6471e-08	-3.98105e-08	-4.50641e-06	-5.45582e-06	-4.52895e-08	2.90456e-08	-1.74914e-08	2.82039e-08	-4.29063e-08	3.01516e-08	1.03624e-08	5.87041e-09	2.1224e-08	-1.21083e-08	2.1487e-08	-5.99631e-08	-3.01639e-08	-2.61929e-08	-3.23063e-08	1.90194e-08	2.52039e-08	-6.46614e-08	4.07363e-08	-3.03844e-08	-2.18952e-08	2.59606e-08	-1.53883e-07	1.76128e-08	3.85626e-10	2.95819e-08	1.36642e-08	1.58513e-08	1.69319e-08	7.52667e-09	-4.66425e-07	-1.65793e-07	-2.03029e-07	2.11137e-08	-5.52973e-09	2.6923e-08	-3.79237e-08	2.58846e-08	1.851e-08	1.98173e-08	6.51605e-09	1.05272e-08	1.96905e-08	-1.80792e-08	2.50677e-08	-4.7432e-06	-5.21586e-06	-1.8214e-08	-3.28073e-08	2.52771e-08	3.93484e-08	1.07453e-08	-2.11319e-08	-1.00113e-08	-4.97013e-09	2.53501e-08	-3.33981e-07	-8.16176e-08	1.87449e-08	-9.76702e-09	3.04408e-09	-1.23982e-07	1.76159e-08	2.92403e-08	-1.05553e-07	-1.24419e-09	-4.80311e-08	-4.6748e-10	-1.53552e-07	-7.77191e-08	-1.23123e-07	2.31826e-08	6.56582e-08	-2.26918e-08	-1.17319e-08	1.00117e-08	1.42393e-08	1.03603e-08	-2.27295e-09	-4.51808e-07	1.851e-08	2.65986e-08	3.12112e-08	3.12682e-08	3.147e-08	2.86673e-08	3.9814e-08	-5.7951e-07	9.71659e-09	4.17629e-09	1.19908e-08	-7.6584e-09	2.7474e-08	1.7928e-08	-2.90057e-08	-1.93201e-07	2.10712e-08	1.51169e-08	9.78071e-09	5.34783e-09	1.42609e-08	-1.20446e-07	-4.4101e-08	-1.06173e-07	-4.50411e-07	1.851e-08	-1.88824e-07	-1.71079e-07	1.851e-08	1.61526e-08	-2.08706e-08	-8.17425e-08	-4.51808e-07	2.74416e-08	2.86219e-08	2.45965e-08	2.30815e-08	-6.846e-08	3.40806e-08	2.27592e-08	6.56582e-08	-4.78394e-10	-3.90569e-08	-2.55609e-08	7.99037e-09	-1.64507e-08	2.31812e-08	-1.32526e-08	2.20621e-08	-7.39105e-08	-1.02445e-08	-8.07544e-06	4.00469e-08	3.31376e-08	2.29411e-08	2.58201e-09	2.80047e-08	4.48319e-08	4.30402e-08	3.13885e-08	2.19952e-08	-8.27141e-09	1.45083e-08	-8.03993e-10	6.56582e-08	-3.38405e-08	2.74518e-08	2.30323e-08	2.37604e-08	-9.59117e-08	1.77366e-08	1.74477e-08	-4.59833e-07	-1.23837e-08	-5.65805e-09	3.11601e-09	-4.03961e-08	2.43848e-08	1.78139e-08	2.89236e-08	-2.12557e-06	-4.03157e-06	-9.44929e-08	2.3158e-08	-9.42021e-08	3.17577e-08	3.37843e-08	3.44589e-08	1.62399e-08	1.69148e-08	3.04208e-08	1.47993e-08	1.7586e-08	1.6269e-08	-1.11047e-07	-7.59732e-06	-2.36026e-06	-1.79794e-07	-6.7395e-08	-2.45736e-08	1.99434e-08	3.27317e-08	1.03173e-08	2.37879e-08	3.81259e-08	2.63681e-08	2.43308e-08	1.64728e-08	-7.12753e-06	-9.27344e-07	2.32074e-08	1.05392e-08	1.39955e-08	5.62921e-09	2.1012e-08	1.75373e-08	-2.45018e-09	-2.71903e-08	-5.98529e-09	2.14932e-08	-7.29997e-08	-1.4181e-06	1.35341e-09	-1.13949e-07	3.09665e-08	2.85218e-08	2.59606e-08	2.78233e-08	2.32974e-08	1.43691e-08	2.39931e-08	1.96254e-08	2.41453e-08	4.27826e-09	-2.17144e-07	-1.70141e-07	1.08994e-08	8.01083e-09	-1.20407e-07	1.54047e-08	9.08037e-09	3.37604e-08	2.97335e-09	9.58192e-09	3.84171e-08	-3.99976e-08	-4.27099e-08	-3.07121e-08	1.90685e-08	-2.47893e-06	-4.85712e-06	-7.72083e-09	1.851e-08	-2.61709e-07	-1.0634e-07	3.10829e-08	-6.92762e-08	-2.2701e-09	-8.37252e-08	-4.51808e-07	1.49594e-08	-5.21784e-06	-2.59436e-06	-1.8245e-08	-3.08008e-08	4.02797e-08	-7.09879e-06	-5.07065e-06	1.21052e-08	1.47265e-08	-1.29e-07	3.42261e-08	1.28857e-08	8.86737e-09	5.82077e-08	1.08548e-08	-2.35783e-06	-8.20242e-06	4.0958e-09	1.52504e-08	-1.37134e-08	2.14059e-08	-2.38142e-08	1.11518e-08	-4.46265e-08	2.48967e-08	1.98867e-08	2.57195e-08	1.77519e-08	-8.40373e-09	-2.3483e-06	-9.29605e-07	-2.8245e-06	1.50567e-08	-3.3353e-08	1.22236e-08	3.19065e-08	2.82423e-08	-1.53552e-07	-7.87286e-08	1.91794e-08	-7.92061e-08	2.59461e-08	2.50602e-08	-1.88761e-07	1.851e-08	2.288e-08	-2.38477e-07	-2.37238e-07	1.79018e-08	2.86891e-08	-3.07587e-08	2.63535e-08	-1.98197e-08	2.28823e-08	2.59722e-08	-3.36898e-08	3.28321e-09	-1.53271e-08	-2.58933e-08	-1.0883e-07	-4.51808e-07	-8.39442e-08	-9.34915e-08	-2.695e-07	-1.16834e-07	2.87147e-08	-2.2651e-09	2.56478e-08	-1.87705e-07	2.70084e-08	-3.12193e-08	-2.47141e-08	2.90697e-08	3.08864e-08	-2.38651e-09	8.49832e-09	-6.63276e-08	-4.33946e-09	-5.80485e-09	3.72529e-08	5.62068e-09	1.16941e-08	2.90749e-09	-1.27419e-06	-3.49391e-08	-4.67058e-07	1.80662e-08	6.56582e-08	-1.04335e-07	2.25864e-08	2.64099e-08	1.82948e-08	2.90602e-08	1.30385e-08	1.86443e-08	1.92115e-08	4.73205e-09	-2.50162e-07	2.79871e-08	-3.55594e-08	-1.09139e-09	-7.3027e-08	-8.05267e-09	1.86847e-08	-3.15114e-08	1.06238e-08	8.31468e-09	1.80165e-08	-5.63592e-09	9.79604e-09	1.44417e-08	2.43381e-08	-5.23222e-08	-4.56766e-08	1.30147e-08	-1.47415e-08	1.36936e-08	-9.4017e-07	-1.88591e-08	6.56582e-08	3.05149e-08	-1.75496e-08	9.12405e-09	2.31293e-08	2.14875e-08	1.58907e-08	3.35262e-08	3.10065e-08	3.28115e-08	2.57572e-08	3.04487e-08	1.7506e-08	2.7404e-08	2.55758e-08	-1.24564e-08	2.78233e-08	1.73968e-08	2.6534e-08	-6.28975e-08	3.39351e-08	2.99551e-08	3.42357e-08	1.66665e-08	2.85223e-08	1.96851e-08	9.54103e-09	1.47666e-08	1.46465e-08	2.49365e-08	2.96657e-08	-3.65945e-08	-5.98126e-09	3.0514e-08	1.73313e-08	-9.90985e-08	2.71248e-08	-1.00219e-07	2.3756e-08	1.03464e-08	-1.26865e-07	2.36351e-08	2.68919e-08	3.11993e-08	3.08793e-08	2.04719e-08	1.5258e-08	1.6607e-08	1.9485e-08	2.84215e-08	-4.20196e-08	2.22459e-08	2.77224e-08	2.57785e-08	1.96524e-08	2.05182e-08	-4.90948e-08	-1.89978e-06	-9.59426e-08	2.05969e-08	-4.27166e-09	-7.27596e-10	9.82263e-09	1.19908e-08	-1.24313e-07	3.4197e-09	2.16542e-08	4.47542e-09	-8.26185e-08	-2.2212e-07	-1.94184e-07	2.82701e-08	2.1324e-08	1.83663e-08	2.24463e-08	-1.32293e-07	3.03844e-08	2.16096e-08	-4.96164e-08	2.97055e-08	1.09867e-09	2.25264e-08	1.42008e-08	1.11399e-08	-3.90196e-08	-4.82483e-07	2.39452e-08	3.24046e-08	-4.94632e-08	-2.83803e-08	-4.74144e-08	-4.81014e-08	1.80003e-08	9.75524e-09	-6.21847e-08	-1.98933e-08	-6.04585e-08	-2.39924e-08	-8.63841e-09	-1.89978e-06	-9.4017e-07	-5.14667e-08	2.57496e-08	1.81071e-08	-3.60569e-09	3.24653e-08	1.7375e-08	-2.23972e-08	3.05249e-08	-2.46488e-08	-1.01433e-08	-3.08368e-08	-5.90444e-08	-1.2802e-08	-4.23352e-08	1.98189e-08	2.52801e-08	2.56665e-08	3.28305e-08	3.47182e-08	2.55186e-08	-2.05951e-08	1.04706e-08	3.37604e-08	-1.66499e-07	-1.38971e-08	1.54705e-08	6.56582e-08	3.15333e-08	-1.95723e-08	-9.4378e-08	2.59606e-08	-4.28452e-08	1.94835e-08	1.73918e-08	-2.15005e-08	2.04665e-08	1.20417e-08	1.34814e-08	-3.97267e-09	-1.86537e-08	1.2005e-08	2.19183e-08	8.33694e-09	6.56582e-08	2.85099e-08	-9.74489e-09	3.09665e-08	-1.04441e-07	-9.1175e-08	1.15733e-08	-3.43603e-08	1.9354e-08	3.37297e-08	9.83709e-09	3.07947e-08	-3.92683e-08	3.03844e-08	7.82893e-09	-9.05129e-09	2.93076e-08	-2.65031e-07	1.87647e-08	2.64845e-08	1.26074e-08	7.30506e-09	1.816e-08	-2.08395e-08	-2.75199e-08	5.38421e-10	-6.5023e-09	2.86946e-09	-2.31094e-08	2.39099e-08	-1.01863e-10	-6.17352e-08	-8.99084e-08	-8.82765e-08	-1.429e-06	-1.61701e-07	1.4237e-09	-3.83516e-08	-6.17074e-08	-2.94822e-08	1.46786e-08	1.39808e-08	1.44968e-08	2.10211e-08	-1.86246e-08	2.00517e-08	3.00939e-08	1.94923e-08	1.54978e-08	-4.36557e-07	1.82627e-08	2.84497e-08	6.82101e-09	-5.64614e-08	-3.58482e-08	-2.39477e-07	-5.21663e-06	-4.62076e-06	-4.03224e-09	2.76523e-08	1.56537e-08	2.78233e-08	-1.83791e-08	3.22493e-08	2.95549e-08	3.43414e-08	2.87521e-08	3.11643e-08	3.22723e-08	3.13576e-08	2.92735e-08	1.45665e-08	1.04737e-08	-3.60007e-07	3.43425e-08	2.10784e-08	2.43308e-08	-9.27292e-07	-4.13585e-08	-5.78927e-08	-4.97022e-08	-7.67724e-08	-4.01309e-09	3.95084e-09	1.45119e-08	1.20268e-08	1.80735e-08	2.63932e-08	-4.26279e-08	-1.04507e-06	-9.44862e-08	-9.8232e-08	-1.42946e-06	-9.31323e-08	2.12508e-08	-1.23173e-07	1.67129e-08	-3.90173e-09	3.70201e-08	-1.12118e-08	-3.35482e-08	1.98634e-09	-7.76236e-08	-4.70716e-07	1.64728e-08	-4.59113e-09	-4.50877e-07	2.03436e-08	3.35713e-08	-1.42946e-06	8.61473e-09	-3.26749e-08	1.80141e-08	-2.83348e-06	-2.35427e-06	-3.4117e-08	5.21595e-09	1.01305e-08	-4.53666e-07	-1.16971e-06	-5.45983e-06	1.79862e-08	-2.60371e-07	1.851e-08	3.01152e-08	3.02711e-08	2.18238e-08	1.3207e-08	-3.5252e-08	-1.74938e-07	2.03607e-08	2.45636e-08	3.34446e-08	3.27035e-08	3.14305e-08	-2.51136e-07	1.851e-08	5.14556e-08	-3.83366e-08	-9.4017e-07	-3.87627e-06	-4.05383e-06	-9.4904e-08	-1.13239e-07	2.45054e-08	1.34823e-08	-1.42927e-09	6.56582e-08	-7.62692e-08	1.58561e-08	-1.05245e-08	6.56582e-08	3.08749e-08	-7.16975e-08	-4.51808e-07	-4.15548e-08	2.52623e-08	-4.60568e-08	-1.53699e-08	-7.71158e-08	-3.45084e-07	-3.95927e-07	-9.98134e-08	3.52162e-08	3.84171e-08	2.64627e-08	2.39637e-08	2.90076e-08	2.3334e-08	3.93484e-08	-4.48496e-08	1.66592e-08	2.74214e-08	-1.97211e-07	3.74857e-08	-8.69159e-09	-2.20293e-07	-2.50443e-09	6.56582e-08	-1.94268e-09	-1.01863e-10	-4.74232e-06	-4.73858e-06	-3.31192e-06	2.91174e-08	1.82442e-08	1.76129e-08	2.44104e-08	-4.641e-08	-9.34109e-08	-1.42946e-06	1.00863e-08	1.44155e-08	3.21009e-08	3.15056e-08	-1.30187e-08	-2.40666e-08	1.5134e-09	2.79014e-08	3.05211e-08	3.24799e-08	1.69966e-08	-9.4017e-07	-3.09597e-08	1.9334e-08	1.80776e-08	2.10839e-08	-1.70016e-06	2.51717e-08	-3.43474e-06	-5.57483e-06	1.53523e-08	2.0751e-08	-5.7089e-09	-2.42508e-08	-1.67609e-08	3.30607e-08	3.30507e-08	2.02069e-08	-1.8089e-07	2.89656e-08	2.64117e-08	2.01835e-08	2.39522e-08	1.60293e-08	2.96932e-08	-1.46166e-07	-6.06082e-09	-8.53749e-08	-7.53219e-08	-1.20807e-08	-7.1433e-08	1.54008e-08	1.851e-08	-4.42327e-08	-6.22987e-08	-9.58275e-08	-6.59756e-08	-2.24407e-08	-1.15364e-07	1.00644e-09	6.56582e-08	3.40512e-08	2.29811e-08	6.56582e-08	2.26282e-08	1.15206e-08	3.72529e-08	1.05456e-09	2.70593e-08	3.41953e-08	3.41122e-08	-4.50877e-07	-1.23113e-08	-1.1221e-07	-9.22416e-08	2.23008e-08	3.21306e-08	-1.26511e-08	-4.05759e-07	-2.80797e-08	-2.01716e-08	1.7033e-08	1.62789e-08	-4.13957e-09	2.62371e-08	2.30507e-08	-1.04481e-07	-3.40315e-08	-1.78698e-06	-1.40085e-07	1.18898e-08	2.71248e-08	2.45273e-08	-1.9176e-07	-7.33417e-09	-9.24338e-08	1.64873e-08	3.55196e-08	1.60684e-08	2.81594e-08	7.05519e-09	-1.71664e-06	1.67274e-08	3.27512e-08	-8.27484e-09	-8.62874e-08	2.33122e-08	-2.86777e-07	1.66441e-08	-9.86911e-08	-7.55335e-10	-1.17443e-07	1.81317e-08	3.48168e-08	3.33558e-08	3.06427e-08	-3.23416e-08	2.43308e-08	3.28082e-08	3.43945e-08	3.16904e-08	2.08238e-08	1.83569e-08	1.19361e-08	-3.40057e-09	-3.23565e-08	8.11838e-10	-1.83942e-08	-4.87705e-08	-2.59042e-08	-4.31732e-08	-2.26243e-08	2.3374e-09	1.03105e-08	3.1839e-08	3.26958e-08	-9.91931e-08	3.27328e-08	3.0122e-08	3.29682e-08	2.5495e-08	1.43992e-08	1.91503e-08	-3.42625e-08	1.851e-08	2.21603e-08	1.49839e-08	1.80737e-08	-3.78809e-06	-2.11896e-06	-8.02982e-08	-4.37144e-08	-1.26074e-08	-8.95179e-08	1.96741e-08	1.59836e-08	-9.34049e-09	-3.35936e-08	-1.41762e-08	-9.7924e-08	-2.9052e-08	-2.0607e-08	-1.53552e-07	-7.73912e-08	-7.09e-08	-7.16291e-08	2.45054e-08	-1.41724e-06	-3.47018e-08	2.72412e-08	2.81379e-08	-7.42111e-08	4.8999e-09	2.63057e-08	1.98403e-08	2.7627e-08	2.26991e-08	2.70515e-08	-1.21499e-08	-1.20871e-07	-3.43505e-08	2.52633e-08	-4.81288e-08	2.73212e-08	-1.0144e-08	3.4118e-08	3.77344e-08	1.25801e-08	3.33597e-08	-6.11383e-11	-3.61763e-10	-1.60921e-09	-9.4017e-07	-1.86473e-07	3.74857e-08	3.74857e-08	-1.00032e-07	-4.71898e-07	2.81798e-08	1.76087e-08	3.78932e-08	2.6077e-08	2.57569e-08	2.65281e-08	3.37604e-08	-1.25921e-07	-4.16038e-07	-4.54802e-08	2.76777e-08	3.32948e-08	-1.50782e-08	-3.48037e-08	1.68625e-08	-5.19285e-08	2.80407e-08	7.59292e-09	-3.866e-08	-9.45542e-08	9.06255e-09	-2.88573e-08	3.88827e-08	2.03956e-08	2.82889e-08	-2.09336e-07	3.51574e-08	-1.01427e-08	2.18538e-09	-4.79267e-08	3.84171e-08	3.00352e-08	3.79514e-08	1.17307e-08	-6.07533e-08	3.13969e-08	-1.87654e-08	-3.61883e-08	2.3429e-09	2.72412e-08	-5.36955e-08	2.81384e-08	2.7052e-08	3.60887e-08	1.8088e-08	6.8685e-09	-3.39536e-08	3.37604e-08	-7.82857e-08	2.5733e-09	1.8892e-08	1.82645e-08	5.23141e-09	-1.07757e-08	-2.4829e-08	2.09293e-08	1.59717e-08	3.9814e-08	-1.64696e-07	-1.83007e-08	3.52229e-08	2.64916e-08	-1.33296e-08	1.28187e-08	3.75874e-08	3.2452e-08	8.73115e-11	-6.35214e-09	4.23074e-09	2.25118e-08	-8.63668e-08	-7.22575e-08	1.50156e-08	2.94313e-08	-3.31208e-06	-2.59441e-06	3.03844e-08	7.83893e-09	3.51574e-08	-4.69153e-08	-5.47952e-08	3.0574e-08	3.88827e-08	-4.05454e-08	1.20967e-08	1.35915e-08	1.98488e-08	8.47937e-09	-6.30159e-09	-1.07837e-07	3.15794e-08	2.06874e-08	1.77679e-08	3.35344e-08	3.20179e-08	3.35211e-08	-1.16415e-08	2.68938e-08	2.52339e-08	2.11367e-08	-1.6722e-08	1.01786e-08	-1.34487e-08	1.8179e-08	-9.91111e-09	-2.55387e-08	-1.35266e-08	1.91849e-08	2.62438e-08	-5.25906e-08	4.33602e-09	-7.30618e-09	-6.59774e-08	3.37604e-08	2.98023e-08	1.55771e-08	2.38651e-08	3.26604e-08	3.09119e-08	3.38086e-08	1.40499e-08	-6.5268e-08	3.09665e-08	-2.517e-09	-6.17092e-10	2.36207e-08	-4.74556e-08	2.98605e-08	-1.42946e-06	1.71403e-08	-1.73544e-08	-2.58535e-07	-1.86992e-08	1.70494e-08	-1.10305e-08	2.354e-08	2.28916e-08	3.0523e-08	2.17697e-08	1.91503e-08	2.251e-08	2.00525e-08	-8.61473e-09	-1.40601e-07	-1.67638e-08	-1.52038e-07	-8.99308e-09	-6.88888e-08	-1.73954e-07	-2.27604e-06	9.8189e-09	-1.23493e-06	2.42144e-08	2.23445e-08	2.17697e-08	-3.37423e-08	-3.37423e-08	-2.0508e-07	-2.17045e-06	1.52795e-10	-6.3621e-08	2.8241e-09	-4.24997e-09	1.2893e-08	1.2893e-08	-3.85976e-07	1.98361e-09	1.98361e-09	1.88957e-08	-2.87965e-06	3.38769e-08	3.38769e-08	1.27366e-08	1.27366e-08	6.37374e-09	6.37374e-09	1.68075e-08	1.68075e-08	-2.36561e-07	-5.59071e-08	1.67638e-08	-2.8871e-08	-1.01913e-07	2.67755e-08	2.21771e-08	-6.66383e-10	-8.84756e-09	-3.45456e-08	6.63044e-09	8.24612e-09	1.61017e-08	1.05397e-08	-1.16997e-08	7.39237e-09	-1.14087e-07	-2.22586e-07	7.45058e-09	1.03323e-08	3.6438e-08	2.60861e-08	1.23109e-08	-2.36496e-06	4.68754e-09	4.68754e-09	1.44041e-08	2.78464e-08	4.48199e-09	3.19595e-08	2.96371e-08	-3.52306e-08	1.56454e-08	1.92385e-08	-6.69006e-08	-6.69006e-08	1.69166e-09	1.69166e-09	-1.25146e-09	1.82389e-08	1.11504e-08	1.36914e-08	2.62935e-08	3.03517e-08	-7.82165e-10	-7.82165e-10	2.28401e-08	-1.26209e-07	-3.66842e-08	-3.66842e-08	-1.93495e-09	-1.93495e-09	6.47569e-09	-1.16939e-07	-1.73663e-07	-1.15416e-06	1.61257e-08	-3.60887e-09	-9.23347e-08	-2.72379e-07	2.14786e-08	1.98118e-08	2.18968e-08	-1.46101e-08	-8.64738e-07	2.55532e-08	2.32831e-08	-1.08685e-07	-1.09762e-07	3.44392e-08	-1.68802e-08	2.18861e-08	2.4098e-08	2.4098e-08	-1.6587e-08	-5.40314e-08	-7.61682e-09	-4.61296e-07	2.59964e-08	2.81964e-08	-8.84907e-07	-4.2402e-08	3.23562e-08	2.97277e-08	-4.5856e-07	-2.49136e-07	-8.39791e-07	-4.14676e-07	1.09148e-08	-2.402e-09	2.17769e-08	3.09374e-08	-1.0521e-08	-1.65724e-07	-6.79925e-07	-9.06175e-07	-1.73712e-07	-4.30705e-08	-4.30705e-08	1.8641e-08	2.28406e-08	1.76842e-08	1.87871e-08	-5.44296e-08	-2.49787e-08	-1.73345e-08	-3.43239e-08	2.71248e-08	2.71248e-08	2.61345e-08	2.97952e-08	-2.56012e-07	2.62074e-08	2.48705e-08	2.64263e-08	2.65358e-09	2.67755e-08	2.5213e-08	2.03654e-08	2.77155e-08	-2.10184e-08	-2.10492e-08	-1.59489e-08	1.15633e-08	-3.53204e-07	-3.98528e-07	2.41398e-08	2.16896e-08	2.15295e-08	3.48664e-08	2.52572e-08	-1.53377e-08	-1.17892e-08	1.27766e-08	-1.5248e-09	-2.2621e-08	-1.78741e-09	3.83006e-08	2.92421e-08	3.29601e-09	1.14922e-08	1.29507e-08	9.8953e-09	-6.98492e-10	2.29993e-08	2.39175e-08	-1.13788e-08	6.63567e-09	6.63567e-09	2.6921e-09	2.6921e-09	-1.90976e-08	-1.94307e-08	-1.27784e-09	1.38734e-08	1.64655e-08	1.50758e-08	7.81438e-09	-2.08616e-07	-3.85335e-08	2.8909e-08	3.03972e-08	2.31666e-08	1.2953e-08	1.58105e-08	2.07438e-08	2.70994e-08	2.42144e-08	6.20685e-09	-2.6908e-07	3.13157e-08	1.9324e-08	-1.80174e-08	2.78362e-08	3.033e-08	8.91646e-09	7.32119e-09	-1.47884e-08	-2.45441e-08	-1.04774e-08	9.61882e-09	1.14087e-08	2.72662e-08	2.83121e-08	-9.15024e-08	2.4258e-08	-2.06121e-07	-2.64557e-07	-4.06508e-08	-4.06508e-08	-2.10568e-07	-2.10568e-07	1.0429e-08	1.3184e-08	1.3184e-08	-4.94902e-09	1.06692e-08	2.21925e-09	-4.47542e-08	-1.0109e-06	-1.55598e-07	-2.42751e-07	-3.03704e-07	2.73353e-08	3.05344e-08	9.72068e-09	-2.87873e-08	5.24506e-09	2.24682e-08	-9.60245e-09	1.63418e-08	1.946e-08	1.87763e-08	-4.16412e-09	-1.92998e-07	-1.32289e-07	2.3767e-08	2.64429e-08	1.39744e-08	5.99539e-09	2.04964e-08	2.04964e-08	-1.90382e-08	2.20117e-08	2.45173e-08	2.97264e-08	-1.68802e-08	-5.02041e-10	-5.02041e-10	-6.72608e-08	9.3878e-09	9.3878e-09	6.09225e-09	6.09225e-09	2.71903e-08	2.71903e-08	2.3334e-08	2.3334e-08	2.83035e-08	2.83035e-08	2.06928e-08	2.06928e-08	2.45782e-08	2.45782e-08	2.61934e-08	2.61934e-08	3.01743e-08	3.31351e-08	-2.52621e-07	-2.3907e-08	1.61556e-08	2.09693e-08	-1.08108e-09	2.4098e-08	1.60994e-08	2.17779e-08	-1.58834e-08	1.59052e-08	-5.37034e-09	-1.55742e-08	-1.55742e-08	7.83621e-09	2.71539e-08	2.82605e-08	2.27719e-08	-7.42707e-08	6.14673e-08	-1.10917e-07	1.45519e-08	2.11876e-08	-2.30084e-08	-5.16896e-07	-4.70292e-07	
AbdB_SOLEXA_FBgn0000015	2.12059e-08	3.29874e-08	2.72466e-08	-8.52742e-09	-7.19047e-09	-3.97449e-09	2.14204e-08	-6.02631e-09	-4.26553e-08	-1.3332e-05	6.0536e-09	-6.32395e-06	-1.87833e-06	0	4.33065e-08	6.61239e-08	4.80213e-08	3.39531e-08	2.85218e-08	1.72349e-08	-5.14251e-09	1.35042e-08	3.1112e-08	-8.68578e-06	-1.86265e-07	-8.68543e-06	2.79397e-08	6.0536e-09	-1.60013e-06	-1.05239e-07	-1.52584e-07	3.23919e-08	6.0536e-09	2.7474e-08	3.60014e-08	3.07336e-08	3.28582e-08	3.37604e-08	3.44953e-08	3.5041e-08	3.63216e-08	9.77889e-09	-5.92529e-08	-2.71368e-08	-1.17109e-08	-1.57348e-06	-7.61589e-06	1.1376e-08	2.8871e-08	2.34307e-08	-6.32197e-06	6.0536e-09	3.37604e-08	-7.59325e-06	2.12217e-08	-4.7155e-08	1.68257e-09	-2.11628e-08	2.25555e-09	2.86382e-08	-7.13044e-09	3.86171e-08	-4.51011e-07	2.21615e-06	2.4389e-08	2.80852e-09	-2.44907e-08	1.77289e-08	9.34938e-09	3.53386e-08	2.06055e-08	2.27883e-08	6.0536e-09	6.0536e-09	2.59315e-08	3.15486e-08	-3.25963e-09	2.21207e-08	2.48829e-08	-3.46429e-08	6.61239e-08	3.53393e-08	2.57903e-08	3.34366e-08	-3.48434e-05	-1.17263e-05	-1.2712e-05	3.12866e-08	3.38227e-08	1.15162e-08	1.26893e-08	4.50018e-09	4.51691e-08	-2.02817e-09	-2.87112e-08	-1.87894e-08	3.53321e-08	3.28291e-08	5.00586e-09	2.29338e-08	2.93367e-08	3.20142e-09	2.31375e-08	1.34417e-08	4.37722e-08	6.0536e-09	-3.63186e-07	-8.84844e-07	2.43308e-08	2.80203e-08	3.04418e-08	-2.30299e-07	-1.73917e-07	7.85258e-09	2.39037e-08	-7.567e-10	1.57161e-09	4.51691e-08	6.0536e-09	2.35159e-08	-2.7708e-07	-4.26342e-08	-4.26342e-08	2.44763e-08	2.48328e-08	3.18687e-08	3.21306e-08	4.18513e-08	3.34112e-08	2.12749e-08	-3.45263e-09	-3.43425e-09	3.03412e-08	6.0536e-09	6.0536e-09	-2.67755e-08	-8.57713e-06	-1.06245e-09	2.4583e-08	3.67953e-08	3.61663e-08	4.18761e-08	1.95287e-08	3.44807e-08	3.09974e-08	8.26549e-09	2.11352e-08	-4.65661e-09	2.93367e-08	3.783e-08	3.34851e-08	2.46291e-08	2.13187e-08	3.08862e-08	3.41145e-08	1.06193e-08	3.11993e-08	2.57551e-08	-1.00714e-07	7.35745e-08	-8.14907e-09	6.0536e-09	2.64852e-08	2.86454e-08	1.88302e-08	-8.68718e-06	-6.32477e-06	-3.89409e-08	-1.05239e-07	1.18744e-08	2.58733e-08	1.09649e-08	2.60012e-08	1.52504e-08	2.98151e-08	2.57278e-08	2.57278e-08	-4.67844e-08	-4.67844e-08	3.54571e-08	3.90573e-08	3.77768e-08	-8.34698e-08	-8.3819e-08	1.86628e-08	2.91038e-08	-1.37665e-07	8.84756e-08	1.86265e-09	-1.90083e-06	3.63216e-08	-1.45786e-08	2.84053e-08	7.07805e-08	2.83471e-08	2.24973e-08	5.86733e-08	-1.70567e-08	2.70447e-08	-4.19095e-09	2.23517e-08	-6.14673e-08	-2.86847e-07	-1.77388e-08	2.70338e-08	-7.91952e-08	-9.22009e-08	1.36563e-08	-8.60821e-06	6.0536e-09	3.82424e-08	6.0536e-09	4.42647e-08	2.99769e-08	3.6729e-08	3.21379e-08	2.31084e-08	1.56288e-08	4.24916e-08	3.07336e-08	3.76021e-08	3.24799e-08	3.77186e-08	7.07805e-08	3.06602e-08	1.12595e-09	1.12595e-09	3.28073e-08	3.28073e-08	3.59723e-08	3.59723e-08	3.48082e-08	6.0536e-09	2.66591e-08	-1.92667e-08	-1.17347e-07	3.77404e-08	-1.14072e-05	-3.30257e-06	1.16415e-10	4.65661e-08	6.0536e-09	-5.72146e-06	8.76753e-10	8.76753e-10	1.70367e-08	2.05146e-08	3.64732e-08	3.11593e-08	3.11593e-08	3.39376e-08	3.39376e-08	3.69823e-09	3.69823e-09	2.1897e-08	2.1897e-08	2.64263e-08	2.18679e-08	2.78451e-08	3.89555e-08	3.76021e-08	2.55241e-08	2.79506e-08	4.42378e-08	3.89991e-08	3.89991e-08	6.0536e-09	3.15486e-08	3.32948e-08	4.79548e-08	-8.71814e-06	-8.7221e-06	1.07102e-08	1.07102e-08	-3.0146e-08	3.55067e-08	-2.52548e-08	-1.22091e-08	-4.23788e-08	-7.59028e-08	-8.37423e-08	-1.0326e-07	-2.29055e-08	3.39782e-08	-2.14577e-06	6.61239e-08	-3.18396e-08	3.07336e-08	-4.3834e-08	9.43328e-09	-1.26893e-08	2.19702e-08	6.0536e-09	6.0536e-09	2.00089e-08	-4.08909e-09	3.34694e-08	6.0536e-09	3.03844e-08	2.89874e-08	6.0536e-09	6.0536e-09	-6.98492e-09	6.0536e-09	4.43652e-08	4.79631e-08	4.79631e-08	2.9662e-08	-3.34826e-08	3.31202e-08	3.31202e-08	3.81842e-08	2.89874e-08	2.89874e-08	-1.60385e-06	-1.05239e-07	5.07571e-08	4.70192e-09	-2.56696e-08	1.07102e-08	9.77889e-09	2.89874e-08	3.77186e-08	4.58676e-08	2.16987e-08	2.16987e-08	2.26853e-08	2.26853e-08	9.60426e-09	9.60426e-09	3.49331e-08	1.02445e-08	-5.40749e-08	3.49246e-10	6.0536e-09	4.23752e-08	-7.5982e-06	1.39698e-08	1.39698e-08	9.59283e-09	3.35858e-08	-5.40167e-08	6.0536e-09	4.70318e-08	4.26662e-08	1.47866e-08	-2.32831e-09	6.0536e-09	2.79397e-08	6.0536e-09	3.1665e-08	6.0536e-09	2.75322e-08	-7.61589e-06	-1.36188e-07	-4.56843e-07	-1.22935e-07	-7.78236e-08	3.28291e-08	6.0536e-09	-5.09899e-07	-6.68224e-08	1.81008e-08	-1.79047e-07	3.35967e-08	3.57645e-08	2.84654e-08	4.05125e-08	2.73576e-09	-1.17558e-08	5.20861e-09	2.3275e-08	-5.28195e-08	2.07692e-08	-3.0974e-07	-1.87149e-06	-4.92804e-07	-1.06178e-08	2.97114e-08	4.03961e-08	-4.64431e-08	2.67769e-09	2.02563e-08	4.03953e-08	-2.30029e-08	-9.92633e-08	-3.63348e-08	5.16884e-08	4.05125e-08	2.84053e-08	1.74386e-08	1.72926e-08	-8.57981e-08	-1.43916e-07	4.38013e-08	3.28281e-08	2.13222e-08	3.1665e-08	-3.11655e-07	4.55504e-08	-2.21289e-06	4.65661e-08	2.85017e-08	-3.35697e-08	3.34712e-08	-1.93031e-08	-1.7197e-07	3.70534e-08	3.17814e-08	-3.27896e-09	-2.89804e-08	-1.68459e-07	3.58559e-08	3.95812e-08	2.6881e-08	2.5495e-08	3.63216e-08	1.55618e-09	1.02209e-08	-1.87196e-06	3.20598e-08	3.32329e-08	-3.00352e-08	2.6077e-08	2.47792e-08	-3.07473e-07	3.63798e-09	3.32366e-08	1.17202e-08	4.24916e-08	-6.02394e-07	2.77651e-08	-2.88539e-07	-2.06679e-07	4.27577e-08	2.34338e-08	-2.2701e-09	2.07219e-08	2.0751e-08	-1.23779e-07	3.17814e-08	3.5041e-08	2.26428e-08	3.55976e-08	3.05845e-08	2.3236e-08	-1.24199e-07	-3.20575e-07	8.06176e-09	2.78233e-08	-4.65661e-10	3.94462e-08	2.53818e-08	3.15886e-08	3.40806e-08	-7.81161e-07	3.15486e-08	3.60207e-08	3.05299e-08	1.56087e-08	1.63327e-08	2.43126e-08	-5.31046e-08	-6.77005e-09	2.78867e-08	9.56931e-09	6.28643e-09	2.94822e-08	3.4197e-08	2.97466e-08	1.94786e-08	-1.29544e-08	3.59855e-08	-7.65977e-07	3.4122e-09	3.04881e-08	-9.31323e-10	-9.25047e-09	2.89208e-08	-9.60426e-10	1.37139e-08	7.79584e-09	3.10404e-08	3.25963e-08	3.69265e-08	4.20207e-08	3.32948e-08	3.79057e-08	-1.87947e-07	-7.55546e-08	7.03149e-08	4.28408e-08	3.78644e-08	3.63216e-08	2.92202e-08	3.87372e-08	2.92147e-08	-3.79569e-08	-1.5053e-08	3.42355e-08	3.77489e-08	2.86815e-08	-9.19163e-08	-1.53376e-07	-2.53089e-08	3.53903e-08	5.21541e-08	3.35244e-08	3.81705e-08	1.7451e-08	4.56425e-08	4.75254e-08	3.93447e-09	5.86328e-09	1.50169e-08	3.25963e-09	-5.44351e-08	-3.97142e-08	-8.19739e-08	-4.55725e-09	-8.25987e-08	4.62474e-08	2.43308e-08	4.02226e-08	-9.49664e-06	5.21541e-08	3.63216e-08	1.9537e-08	-1.66136e-07	-8.69095e-08	-4.96581e-08	3.63216e-08	1.45052e-08	2.70447e-08	9.77889e-09	-3.06161e-07	-6.66223e-08	3.60887e-09	6.55973e-11	3.11975e-08	3.72602e-08	9.77889e-09	-2.73765e-07	-2.81725e-08	4.04528e-08	-1.68789e-07	1.6531e-08	3.76604e-08	-2.60736e-07	2.5042e-08	-1.89208e-08	-2.92131e-08	1.24564e-08	-2.21771e-08	3.58559e-08	3.15431e-08	-4.92582e-09	-6.68794e-08	-3.23053e-09	3.34294e-08	3.42002e-08	2.84053e-08	-8.52378e-08	-2.09211e-07	2.46236e-08	-1.60944e-08	-2.06601e-08	-2.38419e-07	4.62319e-09	-2.41125e-08	7.58957e-09	-1.1707e-08	-9.53003e-08	2.93367e-08	3.34126e-08	-6.18162e-08	-8.31623e-06	-9.50322e-06	-1.04576e-07	4.07454e-08	3.7835e-09	3.27709e-08	-1.5425e-08	4.33065e-08	4.08767e-08	3.73109e-08	3.12284e-08	3.17402e-09	2.18458e-08	-2.20293e-08	-4.95677e-10	-6.95006e-08	-3.76031e-09	2.47965e-08	3.99305e-08	-3.87081e-08	5.13783e-08	-2.32831e-10	8.87667e-09	-1.87149e-06	-5.55284e-07	-7.64698e-07	2.58151e-08	3.71466e-08	3.23635e-08	1.18678e-08	1.64883e-08	-1.64456e-08	2.27592e-08	-1.9397e-07	-6.14852e-07	2.8195e-08	-7.68341e-09	3.25741e-08	-6.0827e-09	7.12756e-10	2.28174e-08	3.38436e-08	1.13624e-08	1.25521e-08	-4.44288e-08	-6.53107e-08	2.85327e-08	-1.3318e-05	-1.14075e-05	-1.02591e-08	1.60071e-09	2.75504e-08	4.98258e-08	1.33882e-09	-2.65423e-07	-9.84686e-07	1.51376e-08	2.97084e-08	-4.44619e-07	-1.25916e-07	-1.97576e-09	-3.28775e-08	-4.77121e-09	-2.37487e-07	-9.61859e-08	3.04881e-08	-4.2581e-08	1.88011e-08	-3.50206e-08	4.39104e-09	-2.7183e-07	-1.28961e-07	-4.32198e-07	2.39052e-08	9.40636e-08	-2.73651e-08	-9.38223e-09	8.84756e-09	1.58766e-08	-6.38799e-08	7.98092e-09	4.42378e-08	4.42378e-08	3.47714e-08	4.10733e-08	3.75076e-08	3.77435e-08	3.76604e-08	5.02914e-08	-5.71866e-08	2.03563e-08	-9.50399e-09	3.07336e-08	-2.17278e-08	3.59723e-08	2.84053e-08	-2.54225e-08	-1.7705e-07	3.86499e-08	2.02721e-08	2.17296e-08	1.56288e-08	3.12575e-08	-1.74676e-07	-3.03158e-08	-2.04566e-07	4.28408e-08	4.42378e-08	-9.39081e-08	7.5911e-09	4.42378e-08	3.32657e-08	-3.46117e-08	3.32809e-08	4.42378e-08	2.88941e-08	3.05769e-08	2.44694e-08	3.58117e-08	-2.35943e-08	4.50527e-08	3.39933e-08	9.59262e-08	-9.12041e-09	-1.94483e-08	-2.89533e-08	9.17453e-09	-5.17139e-08	3.60305e-08	-3.30274e-08	2.60534e-08	-1.32813e-07	9.31323e-09	-9.49664e-06	5.02914e-08	3.76515e-08	2.60188e-08	1.62779e-08	3.60051e-08	5.41851e-08	5.25946e-08	3.7835e-08	3.44298e-08	1.7367e-08	1.39698e-08	-1.68329e-08	9.40636e-08	-4.39468e-09	3.45799e-08	3.37035e-08	3.28087e-08	-6.95582e-09	1.25301e-08	2.69793e-08	3.38769e-08	1.07102e-08	-6.49948e-10	9.39735e-09	-2.50293e-09	3.64289e-08	1.73721e-08	3.10865e-08	-6.17265e-06	-1.04616e-05	3.10247e-08	3.57664e-08	-1.46739e-07	4.21295e-08	4.38833e-08	3.96394e-08	2.63681e-08	2.95265e-08	3.95521e-08	2.663e-08	2.55241e-08	3.38187e-08	-1.71206e-07	-7.58911e-06	-3.30933e-06	-3.38363e-07	-1.83828e-07	-8.05708e-08	2.35159e-08	3.83559e-08	1.13214e-08	3.02379e-08	4.4106e-08	2.93367e-08	4.05125e-08	2.71248e-08	-5.68852e-06	-1.87685e-06	2.72288e-08	2.18788e-08	7.63677e-10	-2.58575e-08	1.51721e-09	-2.24111e-08	-4.87635e-08	2.93949e-09	1.7363e-08	3.50992e-08	-3.25381e-08	-4.44037e-07	2.55387e-08	-4.02506e-08	5.16884e-08	4.33065e-08	4.42378e-08	4.33065e-08	4.33587e-08	2.07565e-08	2.93917e-08	1.64049e-08	2.96968e-08	2.72412e-08	3.58268e-08	-5.7542e-08	2.06346e-08	2.5233e-08	-1.65009e-07	1.72367e-08	2.5786e-08	5.21541e-08	-4.36269e-09	1.74623e-08	5.21541e-08	-2.76862e-08	1.80444e-09	-9.76163e-08	1.76042e-08	-3.66816e-06	-1.09313e-05	3.24307e-09	3.30328e-08	-6.62749e-08	-7.35781e-08	5.16884e-08	-4.45325e-08	2.6077e-08	-4.66905e-08	4.42378e-08	2.24682e-08	-7.59278e-06	-3.77899e-06	-1.76545e-08	-3.06992e-08	5.07571e-08	-9.98303e-06	-5.69043e-06	1.97556e-08	3.27418e-10	-4.84616e-08	6.98492e-08	2.68483e-09	2.76117e-09	8.10251e-08	1.68293e-08	-5.69041e-06	-9.98261e-06	9.12837e-09	3.05881e-08	9.72068e-09	2.79106e-08	1.05356e-08	2.26973e-08	-1.32204e-08	2.72327e-08	1.92251e-08	2.7495e-08	1.61079e-08	1.29512e-08	-3.76784e-06	-9.50613e-06	-3.76947e-06	1.82703e-08	-5.03205e-08	2.7474e-08	4.31789e-08	4.28279e-08	-2.7183e-07	-1.2999e-07	2.78378e-08	-1.17783e-07	2.92202e-08	3.1232e-08	-1.46445e-07	4.42378e-08	3.58471e-08	-2.60921e-07	-2.09637e-07	1.87774e-08	3.35858e-08	9.52696e-09	3.02098e-08	-1.33679e-07	2.79902e-08	3.59735e-08	1.2022e-08	1.9466e-08	-8.88655e-09	1.58288e-08	-5.35297e-08	4.42378e-08	-1.03356e-07	-2.56394e-07	-4.97936e-07	-8.22553e-08	3.80519e-08	-1.31968e-08	3.42552e-08	-8.34909e-08	3.91155e-08	3.13958e-09	-1.93881e-08	3.485e-08	3.82424e-08	-1.14087e-08	4.56348e-08	-8.57981e-08	-8.9284e-09	-1.90171e-08	5.07571e-08	8.22183e-09	-1.0522e-09	-2.75552e-08	-2.11986e-07	-5.93718e-09	3.63216e-08	2.68046e-08	9.40636e-08	-9.10363e-08	3.08537e-08	3.33348e-08	1.81395e-08	3.69037e-08	2.96277e-08	1.73419e-08	5.49871e-09	3.69651e-09	-6.46737e-08	3.6474e-08	3.2087e-08	2.00525e-08	-5.56173e-08	-1.34387e-08	2.84927e-08	1.76816e-08	-3.36788e-08	2.15762e-08	1.32457e-08	-8.54092e-09	-9.38761e-08	1.2812e-08	3.96103e-08	-9.03069e-08	-1.22611e-07	9.82671e-09	1.47185e-09	-6.95885e-08	3.58559e-08	-3.48698e-07	9.40636e-08	3.936e-08	2.32831e-09	-1.60326e-08	2.41228e-08	2.11405e-08	2.72994e-08	4.1613e-08	3.76785e-08	4.08447e-08	3.86639e-08	3.75496e-08	2.66009e-08	3.33191e-08	3.01245e-08	1.07102e-08	4.33065e-08	2.73867e-08	3.21959e-08	-4.05453e-08	4.20823e-08	3.63943e-08	4.25946e-08	1.42171e-08	3.06599e-08	3.03407e-08	3.46969e-08	1.64364e-08	2.49711e-08	3.31274e-08	3.71386e-08	-2.76167e-08	2.63447e-09	3.3539e-08	2.4098e-08	-4.79631e-08	3.72529e-08	1.19326e-09	3.57977e-08	2.38433e-08	-5.45733e-08	2.88394e-08	3.95812e-08	3.91155e-08	3.25208e-08	1.75494e-08	1.22326e-08	1.44397e-08	3.09083e-08	3.83744e-08	-2.17988e-08	2.02933e-08	3.61072e-08	3.61056e-08	2.91038e-08	3.17814e-08	-7.35231e-08	4.65661e-08	-4.9622e-08	-6.45964e-09	-1.46251e-09	2.42144e-08	1.67084e-09	3.07336e-08	-5.11609e-08	1.06229e-08	-3.24352e-08	2.0527e-08	-1.29367e-07	2.27592e-08	-2.95934e-07	3.44732e-08	2.5722e-08	2.63826e-08	3.48373e-08	-8.86502e-08	3.58559e-08	3.43425e-08	-5.76207e-08	3.47081e-08	2.06346e-08	2.20607e-08	1.09526e-08	2.1837e-08	-5.29144e-09	2.73576e-09	3.17814e-08	4.75955e-08	2.34967e-08	-2.56532e-08	-3.38454e-07	-5.93427e-08	1.96061e-08	-2.61971e-08	-7.33992e-08	-3.7998e-08	-4.55971e-08	-8.021e-08	-3.24568e-08	4.65661e-08	3.58559e-08	-4.95623e-08	2.95695e-08	3.67054e-08	-1.75351e-08	4.01924e-08	3.0559e-08	-1.40708e-08	3.75894e-08	-3.59982e-08	-3.75223e-08	-6.32746e-08	-9.66829e-08	-6.43195e-09	-2.25433e-07	2.08975e-08	2.61497e-08	3.27047e-08	-2.40849e-07	4.43958e-08	3.28218e-08	-4.67317e-08	2.24552e-08	5.21541e-08	-1.11214e-07	1.0652e-08	2.87509e-08	9.59262e-08	4.58243e-08	1.07975e-08	-5.44066e-07	-1.87149e-06	-6.5457e-07	2.54208e-10	-1.95514e-09	-4.12692e-08	3.30098e-08	8.70205e-09	-1.42973e-08	2.20607e-08	-3.83407e-08	-5.25337e-09	6.51621e-09	-2.97907e-07	9.40636e-08	3.75549e-08	-1.95057e-08	5.16884e-08	-2.90784e-08	-4.55184e-08	2.28065e-08	-1.26056e-08	2.65718e-08	3.96031e-08	2.07219e-08	3.06683e-08	-1.05065e-08	3.58559e-08	1.44282e-08	1.78115e-08	3.51574e-08	-2.36763e-07	2.64263e-08	2.98023e-08	-1.44482e-08	-2.09693e-08	1.7048e-08	-6.20017e-08	-1.11823e-07	2.03363e-09	1.57214e-09	-1.21472e-08	-7.58882e-09	3.58037e-08	1.57743e-08	-7.18722e-08	-8.09723e-08	-1.68092e-07	2.79397e-08	-2.20383e-07	-3.35051e-07	-3.98759e-08	-2.75322e-08	1.97906e-09	3.13896e-08	2.29556e-08	1.63142e-08	2.78283e-08	-4.58385e-09	2.52734e-08	3.95031e-08	3.21597e-08	2.69501e-08	7.03149e-08	2.6921e-08	3.82005e-08	-2.67391e-07	-5.50768e-07	-4.12092e-08	-3.01193e-07	-7.59042e-06	-5.2094e-06	-1.85646e-08	2.55745e-08	9.52184e-09	4.42378e-08	-3.72529e-08	3.96867e-08	3.56886e-08	4.26837e-08	2.15534e-08	3.31859e-08	3.42998e-08	3.25163e-08	3.59496e-08	2.55823e-08	8.14009e-09	1.74332e-08	6.98492e-08	3.21015e-08	4.03379e-08	3.81842e-08	-5.30527e-08	-4.44956e-08	-8.83208e-08	-1.15778e-07	-2.33355e-08	7.30506e-09	8.38372e-09	5.44123e-09	2.80561e-08	3.23513e-08	3.25542e-08	3.89991e-08	-4.65243e-08	-2.92603e-08	2.84053e-08	-2.38419e-07	3.66542e-08	-3.54774e-07	2.93949e-08	1.80808e-08	7.03149e-08	-2.22299e-08	-1.18449e-08	1.71422e-08	-2.77978e-08	-1.11319e-07	2.71248e-08	1.439e-08	4.33065e-08	3.12866e-08	4.43833e-08	2.84053e-08	1.91103e-08	-4.47238e-08	3.91024e-08	-3.77669e-06	-5.68424e-06	-1.19326e-09	-1.44064e-09	-3.41537e-09	-5.16407e-07	-2.35694e-06	-9.97973e-06	3.34112e-08	-2.25506e-07	4.42378e-08	3.6991e-08	3.90864e-08	2.22165e-08	1.43251e-08	-7.27596e-10	-5.30868e-08	7.1482e-09	3.04426e-08	4.34528e-08	4.25302e-08	3.93936e-08	-2.2549e-07	4.42378e-08	7.26432e-08	-6.341e-09	3.58559e-08	-2.11285e-06	-2.11096e-06	-1.3781e-07	-5.67534e-08	3.475e-08	3.44298e-08	-1.29039e-08	9.40636e-08	-2.44778e-07	2.31703e-08	-4.87629e-07	9.40636e-08	3.64745e-08	-4.01039e-08	4.42378e-08	-3.06682e-08	4.44606e-08	-3.28684e-08	3.48416e-09	-1.13628e-07	-8.10018e-07	-5.88729e-07	-3.20069e-08	3.92654e-08	6.98492e-08	3.69328e-08	3.51857e-08	3.42994e-08	3.80096e-08	4.70318e-08	-6.61896e-08	1.70729e-08	2.99857e-08	-2.34647e-07	5.16884e-08	-2.73394e-09	-9.08803e-08	-1.44316e-08	9.59262e-08	-1.30458e-08	1.57743e-08	-9.49705e-06	-1.14075e-05	-9.50429e-06	3.15413e-08	1.49726e-08	8.82187e-09	2.47637e-08	-2.03779e-07	-2.34754e-08	2.84053e-08	1.86519e-08	1.20635e-08	-7.40763e-08	-9.99303e-08	-2.54768e-08	6.45969e-10	2.79397e-08	3.0104e-08	3.88902e-08	3.45754e-08	2.468e-08	3.58559e-08	-2.60115e-09	2.06929e-08	1.79351e-08	2.46227e-08	-3.07544e-06	3.1109e-08	-5.69472e-06	-7.11899e-06	2.72412e-08	2.95695e-08	1.35969e-08	-3.20142e-10	-7.84541e-09	-2.40544e-07	4.43179e-08	2.23175e-08	-1.96902e-07	3.42552e-08	3.12284e-08	3.20142e-08	3.45792e-08	2.9263e-08	3.60596e-08	-1.26326e-07	6.98515e-09	-1.29362e-07	-6.66153e-08	-9.17244e-08	-1.2753e-07	1.10058e-08	4.42378e-08	-4.42499e-08	-4.95273e-08	-1.49128e-07	-7.3677e-08	-5.57861e-08	-1.75023e-07	-3.01469e-07	9.40636e-08	-2.78312e-07	2.9082e-08	9.40636e-08	2.78524e-08	2.14932e-08	5.07571e-08	-7.78164e-09	3.51283e-08	-2.66752e-07	4.45619e-08	4.33065e-08	9.57569e-09	2.65427e-08	-5.06932e-08	3.55358e-08	3.99305e-08	1.22891e-08	-1.2254e-06	-5.90189e-08	4.1706e-08	2.07801e-08	3.4351e-08	2.1033e-08	2.95113e-08	3.8759e-08	-2.91257e-08	-4.21892e-09	1.9354e-08	-4.54662e-07	1.89302e-08	3.72529e-08	3.40224e-08	-1.08039e-07	1.81608e-08	3.88827e-08	2.61643e-08	4.39292e-08	2.00444e-08	3.74415e-08	-8.6662e-09	-1.14065e-05	2.71539e-08	4.07645e-08	2.2637e-08	-1.62163e-07	3.61179e-08	-1.05945e-07	3.05454e-08	-5.30381e-08	-9.92623e-09	-6.6296e-08	2.95695e-08	4.33538e-08	4.10193e-08	3.75949e-08	2.61934e-10	4.05125e-08	4.05453e-08	4.21076e-08	3.87045e-08	2.76195e-08	2.94081e-08	2.06182e-08	2.06155e-08	-6.09612e-08	-1.28946e-08	-2.56149e-08	-3.2124e-08	-4.88587e-08	-8.38635e-08	-7.60371e-08	-1.16415e-09	-2.85046e-08	4.18943e-08	-2.64908e-07	2.97441e-08	8.54001e-10	3.97306e-08	-3.40402e-07	2.73285e-08	3.39801e-08	2.63099e-08	-1.57452e-08	3.27709e-08	3.86972e-08	1.84399e-08	1.71211e-08	-7.59171e-06	-4.25721e-06	-3.62324e-08	-1.30626e-08	-2.66506e-08	-2.13767e-07	2.1356e-08	-5.41727e-08	6.49143e-09	-2.92503e-08	-5.62212e-08	-1.26396e-07	-5.66233e-08	-3.82669e-08	-2.7183e-07	-1.27011e-07	-1.42122e-07	-8.81937e-08	3.76021e-08	6.33299e-08	-3.32977e-07	4.33065e-08	3.69291e-08	-4.98658e-08	-1.71913e-08	2.94831e-08	2.04927e-08	3.0225e-08	2.44349e-08	2.94795e-08	1.23928e-08	-5.8252e-08	5.57861e-09	3.14305e-08	-1.60255e-07	3.22179e-08	-1.8941e-07	4.0494e-08	2.90669e-08	-6.27187e-07	3.83662e-08	-6.62911e-08	-9.67023e-08	-3.66506e-08	3.58559e-08	-2.04387e-07	5.16884e-08	5.16884e-08	-6.72189e-08	-7.80628e-08	2.72703e-08	2.7223e-08	4.03379e-08	3.91155e-08	3.56813e-08	3.56231e-08	5.21541e-08	-3.28546e-08	-6.80669e-08	-2.44327e-08	3.38769e-08	4.00469e-08	-3.58608e-08	-7.40142e-08	1.91867e-08	-8.51287e-08	3.86165e-08	1.8686e-08	-2.94018e-08	-3.60517e-08	1.96326e-08	-2.48718e-08	5.02914e-08	2.00512e-08	4.28408e-08	-2.71254e-07	5.16884e-08	1.02737e-08	1.29879e-08	8.00355e-09	5.07571e-08	3.69619e-08	5.12227e-08	2.21335e-08	-3.49519e-08	3.46035e-08	-1.21027e-07	-1.75048e-08	8.70196e-09	4.33065e-08	-4.32526e-07	3.72384e-08	3.62052e-08	5.07571e-08	2.24973e-08	2.1595e-08	-1.96103e-08	5.21541e-08	-2.85872e-08	-9.6511e-09	2.50475e-08	2.41889e-08	1.26038e-08	1.76078e-08	-1.35133e-08	3.05869e-08	2.98236e-08	5.07571e-08	-1.14684e-07	-9.33323e-08	4.17349e-08	3.48385e-08	-6.59493e-08	-3.84378e-09	4.30304e-08	4.02013e-08	-2.09548e-09	1.6367e-08	-5.26779e-09	2.43599e-08	-7.91756e-08	-3.15777e-08	1.049e-08	3.28627e-08	-3.77832e-06	-3.77923e-06	3.58559e-08	2.7947e-08	5.16884e-08	-8.35191e-08	-9.81054e-08	3.37131e-08	5.02914e-08	-2.03264e-08	2.64445e-08	3.07627e-08	2.98023e-08	2.91955e-08	-3.10602e-08	2.95404e-08	4.12878e-08	2.93039e-08	2.20025e-08	4.1633e-08	3.90173e-08	4.16669e-08	1.27475e-08	3.57541e-08	3.47482e-08	2.50493e-08	3.72165e-09	1.38522e-08	-1.80787e-08	3.03953e-08	1.21865e-08	-1.68586e-09	3.79612e-09	1.5305e-08	2.90315e-08	-4.5151e-08	2.30139e-08	-4.4286e-08	-4.73083e-08	5.21541e-08	4.37722e-08	1.58453e-08	4.10364e-08	4.03707e-08	3.76604e-08	4.18804e-08	2.41271e-08	-2.72759e-07	5.16884e-08	5.61349e-09	1.68584e-08	2.35012e-08	-8.07122e-08	3.92902e-08	2.84053e-08	2.62226e-08	3.53585e-08	-1.0946e-07	-3.45899e-08	2.24354e-08	2.58552e-08	4.12364e-08	3.19322e-08	3.88984e-08	3.51574e-08	3.20142e-08	3.18905e-08	3.6438e-08	3.63216e-08	-8.7157e-06	2.8871e-08	-7.65029e-06	3.44589e-08	3.37604e-08	1.86265e-09	2.7474e-08	3.02789e-08	-2.14577e-06	6.61239e-08	3.13739e-08	3.5041e-08	-1.20999e-08	-1.20999e-08	-3.17814e-08	6.0536e-09	3.6147e-08	4.43542e-08	1.85592e-08	2.20092e-09	2.47965e-08	2.47965e-08	-3.81196e-07	2.52221e-08	2.52221e-08	2.69501e-08	-1.90083e-06	5.07571e-08	5.07571e-08	2.13658e-08	2.13658e-08	1.94996e-08	1.94996e-08	3.1665e-08	3.1665e-08	-8.24049e-07	-1.66658e-07	3.06172e-08	3.25963e-09	-3.89336e-07	-4.65661e-09	3.7835e-08	1.39181e-08	-1.69966e-07	-4.56591e-08	2.22344e-08	1.61238e-08	4.07454e-10	1.73677e-08	-3.22761e-07	-9.68575e-08	-6.69388e-08	-1.03377e-07	7.91624e-09	9.26593e-09	4.18513e-08	3.04462e-08	1.27475e-08	-4.7347e-06	2.22753e-08	2.22753e-08	7.04495e-09	3.26252e-08	-5.76256e-09	4.0261e-08	4.05159e-08	6.82849e-09	2.75782e-08	2.97914e-08	-1.67856e-08	-1.67856e-08	2.42981e-08	2.42981e-08	-2.43012e-08	1.05651e-08	1.68038e-08	6.6351e-09	2.66118e-08	3.2258e-08	2.32867e-08	2.32867e-08	2.95531e-08	-2.11749e-07	-6.39089e-08	-6.39089e-08	1.04883e-08	1.04883e-08	-9.44943e-08	-4.59841e-07	-3.51574e-08	7.93079e-09	2.62564e-08	2.56114e-08	-2.19849e-07	-1.96011e-07	2.7183e-08	2.99403e-08	4.75308e-08	-1.4042e-06	-1.31422e-08	-5.68508e-06	3.3062e-08	-5.48082e-08	-7.26108e-08	4.28896e-08	-7.59028e-08	2.89292e-08	3.60887e-08	3.60887e-08	5.37102e-09	-6.58722e-08	-1.03626e-07	-8.27858e-08	3.68089e-08	3.60627e-08	-1.16768e-06	-1.31606e-08	3.7362e-08	3.48009e-08	-2.95311e-06	-7.7549e-07	-2.70916e-06	-1.29066e-06	9.78076e-10	-2.10133e-08	3.0006e-08	3.84753e-08	1.429e-08	9.16771e-09	-2.46237e-06	-7.55783e-07	-3.19475e-07	-7.74016e-08	-7.74016e-08	2.63099e-08	3.29562e-08	2.76887e-08	3.21546e-08	-8.40519e-08	-7.35158e-08	-1.39397e-07	-6.47597e-08	4.05125e-08	4.05125e-08	3.61135e-08	3.74156e-08	1.00408e-08	3.51264e-08	3.60926e-08	2.23517e-08	1.86856e-08	2.88128e-08	2.81652e-08	2.19734e-08	3.36707e-08	-1.42427e-08	-3.95064e-09	-6.79865e-08	-2.00107e-08	-1.38767e-07	-2.07458e-08	2.77341e-08	2.25846e-08	3.00496e-08	4.47617e-08	2.58997e-08	-7.61356e-08	-1.37957e-08	3.48082e-08	3.5701e-08	3.05881e-08	3.71908e-08	5.07571e-08	3.78168e-08	2.36905e-08	9.65134e-09	1.6742e-08	-1.31316e-07	-5.02914e-08	2.20243e-08	3.00043e-08	3.19596e-09	2.31666e-08	2.31666e-08	2.68046e-08	2.68046e-08	2.42217e-08	-6.42494e-08	5.78621e-09	2.75231e-08	3.03262e-08	2.82889e-08	2.25555e-08	-2.56114e-08	4.21423e-08	3.90958e-08	4.47382e-08	3.39933e-08	1.52213e-08	9.38718e-09	8.93488e-09	3.57126e-08	3.03844e-08	1.11304e-08	-3.94225e-07	3.25963e-08	3.0559e-10	5.3349e-09	3.40917e-08	3.74838e-08	-3.44185e-08	-2.78206e-08	-7.1519e-08	-8.3107e-08	1.76951e-08	1.83936e-08	2.99187e-08	3.62234e-08	3.5994e-08	-2.75322e-08	2.69501e-08	-9.1917e-07	-8.94368e-07	-7.50879e-09	-7.50879e-09	-1.36188e-07	-1.36188e-07	1.70805e-08	2.93949e-08	2.93949e-08	2.30502e-08	2.92146e-08	2.25511e-08	-6.9015e-08	-2.40336e-08	-2.51312e-08	-5.56174e-08	-1.00098e-08	2.74376e-08	3.59928e-08	2.75904e-08	-2.20571e-08	-1.96633e-07	2.22353e-08	1.03428e-08	2.52439e-08	2.82831e-08	2.23431e-08	1.13895e-08	-5.83957e-07	-5.36902e-07	3.18348e-08	3.73817e-08	3.33421e-09	5.82077e-10	3.30456e-08	3.30456e-08	-1.12963e-07	2.89995e-08	3.03973e-08	3.82948e-08	-7.59028e-08	1.44355e-08	1.44355e-08	-1.45537e-08	1.23255e-08	1.23255e-08	9.9626e-09	9.9626e-09	3.69037e-08	3.69037e-08	2.60079e-08	2.60079e-08	3.27418e-08	3.27418e-08	3.5041e-08	3.5041e-08	3.2509e-08	3.2509e-08	2.86855e-08	2.86855e-08	4.06003e-08	4.15355e-08	-3.13856e-07	-8.94834e-08	2.21564e-08	3.39933e-08	1.6921e-08	-1.39698e-09	-2.0118e-09	2.63258e-08	-3.46336e-09	3.40515e-08	1.45628e-08	1.49012e-08	1.49012e-08	-9.19681e-09	3.67872e-08	3.739e-08	3.39714e-08	-5.22014e-08	3.63216e-08	-1.33535e-07	3.86499e-08	3.89409e-08	-2.60698e-08	-9.32432e-07	-1.38066e-06
[truncated: 44,202,223 more chars]
