# Supplementary material for: Conservation of transcription factor binding specificities across 600 million years of bilateria evolution
Source: eLife. 2015 Mar 17;4:e04837. doi: 10.7554/eLife.04837 (PMC4362205; doi:10.7554/eLife.04837)
Supplement: Figure 3—source data 1. — DOI: http://dx.doi.org/10.7554/eLife.04837.022 [file elife04837s002.zip › Figure3-sourcedata1/Human3_1_Fly3_B1H_list.txt]

AAGAC14N_T_GGGGTCAAAGGTCA_m2_c4_short	Rxra	DBD	zf-C4	Mouse	Homo_dimer	Secondary			AAGAC14N_T_GGGGTCAAAGGTCA_m2_c4_short
AAGAC14N_T_RGGTCATGACCY_m2_c4_short	Rxra	DBD	zf-C4	Mouse	Homo_dimer	Secondary			AAGAC14N_T_RGGTCATGACCY_m2_c4_short
AATTC14N_U_NGGCACGTGCCN_m1_c4_short	HES7	DBD	bHLH	Human	Homo_dimer				AATTC14N_U_NGGCACGTGCCN_m1_c4_short
AGATA14N_U_NNCACCTGNN_m1_c4_short	FIGLA	DBD	bHLH	Human	Homo_dimer				AGATA14N_U_NNCACCTGNN_m1_c4_short
AGCAG14N_U_AATGGCGCCAAA_m1_c4_short	E2F4	DBD	E2F	Human	Homo_dimer				AGCAG14N_U_AATGGCGCCAAA_m1_c4_short
AGCAG14N_U_TTTGGCGCCAAA_m1_c4_short	E2F4	DBD	E2F	Human	Homo_dimer	Secondary			AGCAG14N_U_TTTGGCGCCAAA_m1_c4_short
AGGGC14N_S_NYAATTAN_m1_c3_short	DLX5	Full_length	Homeobox	Human	Monomer				AGGGC14N_S_NYAATTAN_m1_c3_short
AGGTG14N_S_NRTTACRTAAYN_m1_c3_short	TEF	Full_length	bZIP	Human	Homo_dimer				AGGTG14N_S_NRTTACRTAAYN_m1_c3_short
ATTAC14N_U_TCAAGGTCAWN_m1_c4_short	ESRRB	DBD	zf-C4	Human	Monomer				ATTAC14N_U_TCAAGGTCAWN_m1_c4_short
Abd-B_FlyReg_FBgn0000015	Abd-B	DBD	undef	B1H	Monomer				Abd-B_FlyReg_FBgn0000015
AbdA_Cell_FBgn0000014	AbdA	DBD	Homeobox	B1H	Monomer	Secondary			AbdA_Cell_AbdA_Cell_1
AbdA_SOLEXA_FBgn0000014	AbdA	DBD	Homeobox	B1H	Monomer				AbdA_SOLEXA_AbdA_SOLEXA_1
AbdB_Cell_FBgn0000015	AbdB	DBD	Homeobox	B1H	Monomer	Secondary			AbdB_Cell_AbdB_Cell_1
AbdB_SOLEXA_FBgn0000015	AbdB	DBD	Homeobox	B1H	Monomer				AbdB_SOLEXA_AbdB_SOLEXA_1
Achi_Cell_FBgn0033749	Achi	DBD	Homeobox	B1H	Monomer	Secondary			Achi_Cell_Achi_Cell_1
Achi_SOLEXA_FBgn0033749	Achi	DBD	Homeobox	B1H	Monomer				Achi_SOLEXA_Achi_SOLEXA_1
Adf1_FlyReg_FBgn0000054	Adf1	DBD	undef	B1H	Monomer				Adf1_FlyReg_FBgn0000054
Adf1_SANGER_5_FBgn0000054	Adf1	DBD	MADF	B1H	Monomer				Adf1_SANGER_5_Adf1_SANGER_5_1
Aef1_FlyReg_FBgn0005694	Aef1	DBD	undef	B1H	Monomer				Aef1_FlyReg_FBgn0005694
Aef1_SANGER_5_FBgn0005694	Aef1	DBD	zf-C2H2	B1H	Monomer	Secondary			Aef1_SANGER_5_Aef1_SANGER_5_1
Aef1_SOLEXA_FBgn0005694	Aef1	DBD	zf-C2H2	B1H	Monomer				Aef1_SOLEXA1778.6
Al_Cell_FBgn0000061	Al	DBD	Homeobox	B1H	Monomer	Secondary			Al_Cell_Al_Cell_1
Al_SOLEXA_FBgn0000061	Al	DBD	Homeobox	B1H	Monomer				Al_SOLEXA_Al_SOLEXA_1
Antp_Cell_FBgn0000095	Antp	DBD	Homeobox	B1H	Monomer	Secondary			Antp_Cell_Antp_Cell_1
Antp_FlyReg_FBgn0000095	Antp	DBD	undef	B1H	Monomer				Antp_FlyReg_FBgn0000095
Antp_SOLEXA_FBgn0000095	Antp	DBD	Homeobox	B1H	Monomer				Antp_SOLEXA_Antp_SOLEXA_1
Ap_Cell_FBgn0000099	Ap	DBD	Homeobox	B1H	Monomer	Secondary			Ap_Cell_Ap_Cell_1
Ap_SOLEXA_FBgn0000099	Ap	DBD	Homeobox	B1H	Monomer				Ap_SOLEXA_Ap_SOLEXA_1
Ara_Cell_FBgn0015904	Ara	DBD	Homeobox	B1H	Monomer	Secondary			Ara_Cell_Ara_Cell_1
Ara_SOLEXA_FBgn0015904	Ara	DBD	Homeobox	B1H	Monomer				Ara_SOLEXA_Ara_SOLEXA_1
Atf-2_SANGER_5_FBgn0050420	Atf-2	DBD	bZIP	B1H	Monomer				Atf-2_SANGER_5_Atf-2_SANGER_5_1
Atf6_SANGER_5_FBgn0033010	Atf6	DBD	bZIP	B1H	Monomer				Atf6_SANGER_5_Atf6_SANGER_5_1
Awh_Cell_FBgn0013751	Awh	DBD	Homeobox	B1H	Monomer	Secondary			Awh_Cell_Awh_Cell_1
Awh_SOLEXA_FBgn0013751	Awh	DBD	Homeobox	B1H	Monomer				Awh_SOLEXA_Awh_SOLEXA_1
BH1_Cell_FBgn0011758	BH1	DBD	Homeobox	B1H	Monomer	Secondary			BH1_Cell_BH1_Cell_1
BH1_SOLEXA_FBgn0011758	BH1	DBD	Homeobox	B1H	Monomer				BH1_SOLEXA_BH1_SOLEXA_1
BH2_Cell_FBgn0004854	BH2	DBD	Homeobox	B1H	Monomer	Secondary			BH2_Cell_BH2_Cell_1
BH2_SOLEXA_FBgn0004854	BH2	DBD	Homeobox	B1H	Monomer				BH2_SOLEXA_BH2_SOLEXA_1
Bap_Cell_FBgn0004862	Bap	DBD	Homeobox	B1H	Monomer	Secondary			Bap_Cell_Bap_Cell_1
Bap_SOLEXA_FBgn0004862	Bap	DBD	Homeobox	B1H	Monomer				Bap_SOLEXA_Bap_SOLEXA_1
Bcd_Cell_FBgn0000166	Bcd	DBD	Homeobox	B1H	Monomer	Secondary			Bcd_Cell_Bcd_Cell_1
Bcd_SOLEXA_FBgn0000166	Bcd	DBD	Homeobox	B1H	Monomer				Bcd_SOLEXA_Bcd_SOLEXA_1
Blimp-1_NAR_FBgn0035625	Blimp-1	DBD	zf-C2H2	B1H	Monomer	Secondary			Blimp-1_NAR_Blimp-1_NAR_1
Blimp-1_SANGER_5_FBgn0035625	Blimp-1	DBD	zf-C2H2	B1H	Monomer	Secondary			Blimp-1_SANGER_5_Blimp-1_SANGER_5_1
Blimp-1_SOLEXA_FBgn0035625	Blimp-1	DBD	zf-C2H2	B1H	Monomer				Blimp-1_SOLEXA2572.5
Bsh_Cell_FBgn0000529	Bsh	DBD	Homeobox	B1H	Monomer	Secondary			Bsh_Cell_Bsh_Cell_1
Bsh_SOLEXA_FBgn0000529	Bsh	DBD	Homeobox	B1H	Monomer				Bsh_SOLEXA_Bsh_SOLEXA_1
BtbVII_SANGER_5_FBgn0263108	BtbVII	DBD	HTH_psq_or_BTB	B1H	Monomer				BtbVII_SANGER_5_BtbVII_SANGER_5_1
Bteb2_SANGER_2.5_FBgn0025679	Bteb2	DBD	zf-C2H2	B1H	Monomer	Secondary			Bteb2_SANGER_2.5_Bteb2_SANGER_2.5_1
Bteb2_SOLEXA_2.5_FBgn0025679	Bteb2	DBD	zf-C2H2	B1H	Monomer				Bteb2_SOLEXA_2.5_Bteb2_SOLEXA_2.5_1
Btn_Cell_FBgn0014949	Btn	DBD	Homeobox	B1H	Monomer	Secondary			Btn_Cell_Btn_Cell_1
Btn_SOLEXA_FBgn0014949	Btn	DBD	Homeobox	B1H	Monomer				Btn_SOLEXA_Btn_SOLEXA_1
C15_Cell_FBgn0004863	C15	DBD	Homeobox	B1H	Monomer	Secondary			C15_Cell_C15_Cell_1
C15_SOLEXA_FBgn0004863	C15	DBD	Homeobox	B1H	Monomer				C15_SOLEXA_C15_SOLEXA_1
CAATT14N_T_GGGGTCAAAGGTCA_m2_c4_short	Rxrb	DBD	zf-C4	Mouse	Homo_dimer	Secondary			CAATT14N_T_GGGGTCAAAGGTCA_m2_c4_short
CAATT14N_U_AAATGGCGCCATTT_m2_c4_short	E2F1	DBD	E2F	Human	Homo_dimer	Secondary			CAATT14N_U_AAATGGCGCCATTT_m2_c4_short
CAATT14N_U_AATGGCGCCAAA_m2_c4_short	E2F1	DBD	E2F	Human	Homo_dimer				CAATT14N_U_AATGGCGCCAAA_m2_c4_short
CAATT14N_U_NNNTGGCGCCANNN_m2_c4_short	E2F1	DBD	E2F	Human	Homo_dimer	Secondary			CAATT14N_U_NNNTGGCGCCANNN_m2_c4_short
CAATT14N_U_TTTGGCGCCAAA_m2_c4_short	E2F1	DBD	E2F	Human	Homo_dimer	Secondary			CAATT14N_U_TTTGGCGCCAAA_m2_c4_short
CATAT14N_S_ATCACGTGAT_m2_c4_short	MLX	Full_length	bHLH	Human	Homo_dimer				CATAT14N_S_ATCACGTGAT_m2_c4_short
CATTG14N_S_AWCAGCTGWT_m1_c3_short	TFAP4	Full_length	bHLH	Human	Homo_dimer				CATTG14N_S_AWCAGCTGWT_m1_c3_short
CCATA14N_V_GCTTTTCCCACA_m2_c4_short	ZNF75A	DBD	zf-C2H2	Human	Monomer				CCATA14N_V_GCTTTTCCCACA_m2_c4_short
CCCCT14N_T_GTAAAYAAACA_m2_c4_short	Foxc1	DBD	Fox	Mouse	Homo_dimer	Secondary			CCCCT14N_T_GTAAAYAAACA_m2_c4_short
CCCCT14N_T_RTAAAYA_m1_c4_short	Foxc1	DBD	Fox	Mouse	Monomer	Secondary			CCCCT14N_T_RTAAAYA_m1_c4_short
CCTGG14N_T_ATCACGTGAT_m2_c3_short	Mlx	DBD	bHLH	Mouse	Homo_dimer	Secondary			CCTGG14N_T_ATCACGTGAT_m2_c3_short
CG10267_SANGER_5_FBgn0037446	CG10267	DBD	zf-C2H2	B1H	Monomer	Secondary			CG10267_SANGER_5_CG10267_SANGER_5_1
CG10267_SOLEXA_5_FBgn0037446	CG10267	DBD	zf-C2H2	B1H	Monomer				CG10267_SOLEXA_5_CG10267_SOLEXA_5_1
CG10904_SANGER_5_FBgn0034945	CG10904	DBD	MADF	B1H	Monomer				CG10904_SANGER_5_CG10904_SANGER_5_1
CG11071_SANGER_5_FBgn0030532	CG11071	DBD	zf-C2H2	B1H	Monomer	Secondary			CG11071_SANGER_5_CG11071_SANGER_5_1
CG11071_SOLEXA_FBgn0030532	CG11071	DBD	zf-C2H2	B1H	Monomer				CG11071_SOLEXA1017.4
CG11085_Cell_FBgn0030408	CG11085	DBD	Homeobox	B1H	Monomer	Secondary			CG11085_Cell_CG11085_Cell_1
CG11085_SOLEXA_FBgn0030408	CG11085	DBD	Homeobox	B1H	Monomer				CG11085_SOLEXA_CG11085_SOLEXA_1
CG11294_Cell_FBgn0030058	CG11294	DBD	Homeobox	B1H	Monomer	Secondary			CG11294_Cell_CG11294_Cell_1
CG11294_SOLEXA_FBgn0030058	CG11294	DBD	Homeobox	B1H	Monomer				CG11294_SOLEXA_CG11294_SOLEXA_1
CG11504_SANGER_5_FBgn0039733	CG11504	DBD	MADF	B1H	Monomer				CG11504_SANGER_5_CG11504_SANGER_5_1
CG11617_Cell_FBgn0031232	CG11617	DBD	Homeobox	B1H	Monomer	Secondary			CG11617_Cell_CG11617_Cell_1
CG11617_SOLEXA_FBgn0031232	CG11617	DBD	Homeobox	B1H	Monomer				CG11617_SOLEXA_CG11617_SOLEXA_1
CG12029_SANGER_10_FBgn0035454	CG12029	DBD	zf-C2H2	B1H	Monomer	Secondary			CG12029_SANGER_10_CG12029_SANGER_10_1
CG12029_SOLEXA_5_FBgn0035454	CG12029	DBD	zf-C2H2	B1H	Monomer				CG12029_SOLEXA_5_CG12029_SOLEXA_5_1
CG12155_SANGER_5_FBgn0029957	CG12155	DBD	MADF	B1H	Monomer				CG12155_SANGER_5_CG12155_SANGER_5_1
CG12236-PB_SANGER_2.5_FBgn0029822	CG12236	DBD	zf-C2H2	B1H	Monomer	Secondary			CG12236-PB_SANGER_2.5_CG12236-PB_SANGER_2.5_1
CG12236-PB_SOLEXA_FBgn0029822	CG12236	DBD	zf-C2H2	B1H	Monomer				CG12236-PB_SOLEXA2273.1
CG12236_SANGER_10_FBgn0029822	CG12236	DBD	zf-C2H2	B1H	Monomer	Secondary			CG12236_SANGER_10_CG12236_SANGER_10_1
CG12236_SOLEXA_5_FBgn0029822	CG12236	DBD	zf-C2H2	B1H	Monomer	Secondary			CG12236_SOLEXA_5_CG12236_SOLEXA_5_1
CG12361_Cell_FBgn0250756	CG12361	DBD	Homeobox	B1H	Monomer	Secondary			CG12361_Cell_CG12361_Cell_1
CG12361_SOLEXA_2_FBgn0250756	CG12361	DBD	Homeobox	B1H	Monomer				CG12361_SOLEXA_2_CG12361_SOLEXA_2_1
CG12361_SOLEXA_FBgn0250756	CG12361	DBD	Homeobox	B1H	Monomer	Secondary			CG12361_SOLEXA_CG12361_SOLEXA_1
CG12605_SANGER_10_FBgn0035481	CG12605	DBD	zf-C2H2	B1H	Monomer	Secondary			CG12605_SANGER_10_CG12605_SANGER_10_1
CG12605_SOLEXA_5_FBgn0035481	CG12605	DBD	zf-C2H2	B1H	Monomer				CG12605_SOLEXA_5_CG12605_SOLEXA_5_1
CG12768_SANGER_5_FBgn0037206	CG12768	DBD	MADF	B1H	Monomer				CG12768_SANGER_5_CG12768_SANGER_5_1
CG13424_Cell_FBgn0034520	CG13424	DBD	Homeobox	B1H	Monomer	Secondary			CG13424_Cell_CG13424_Cell_1
CG13424_SOLEXA_2_FBgn0034520	CG13424	DBD	Homeobox	B1H	Monomer				CG13424_SOLEXA_2_CG13424_SOLEXA_2_1
CG13424_SOLEXA_FBgn0034520	CG13424	DBD	Homeobox	B1H	Monomer	Secondary			CG13424_SOLEXA_CG13424_SOLEXA_1
CG13897_SANGER_5_FBgn0035160	CG13897	DBD	MADF	B1H	Monomer				CG13897_SANGER_5_CG13897_SANGER_5_1
CG14962_SANGER_5_FBgn0035407	CG14962	DBD	zf-C2H2	B1H	Monomer	Secondary			CG14962_SANGER_5_CG14962_SANGER_5_1
CG14962_SOLEXA_5_FBgn0035407	CG14962	DBD	zf-C2H2	B1H	Monomer				CG14962_SOLEXA_5_CG14962_SOLEXA_5_1
CG15601_SANGER_5_FBgn0030673	CG15601	DBD	MADF	B1H	Monomer				CG15601_SANGER_5_CG15601_SANGER_5_1
CG15696_Cell_FBgn0038833	CG15696	DBD	Homeobox	B1H	Monomer	Secondary			CG15696_Cell_CG15696_Cell_1
CG15696_SOLEXA_FBgn0038833	CG15696	DBD	Homeobox	B1H	Monomer				CG15696_SOLEXA_CG15696_SOLEXA_1
CG1621_SANGER_5_FBgn0033182	CG1621	DBD	MADF	B1H	Monomer				CG1621_SANGER_5_CG1621_SANGER_5_1
CG16778_SANGER_5_FBgn0003715	CG16778	DBD	HTH_psq_or_BTB	B1H	Monomer				CG16778_SANGER_5_CG16778_SANGER_5_1
CG16899_SANGER_5_FBgn0037735	CG16899	DBD	Fox	B1H	Monomer				CG16899_SANGER_5_CG16899_SANGER_5_1
CG17181_SANGER_5_FBgn0035144	CG17181	DBD	zf-C2H2	B1H	Monomer	Secondary			CG17181_SANGER_5_CG17181_SANGER_5_1
CG17181_SOLEXA_5_FBgn0035144	CG17181	DBD	zf-C2H2	B1H	Monomer				CG17181_SOLEXA_5_CG17181_SOLEXA_5_1
CG18599_Cell_FBgn0038592	CG18599	DBD	Homeobox	B1H	Monomer	Secondary			CG18599_Cell_CG18599_Cell_1
CG18599_SOLEXA_FBgn0038592	CG18599	DBD	Homeobox	B1H	Monomer				CG18599_SOLEXA_CG18599_SOLEXA_1
CG2052_SANGER_2.5_FBgn0039905	CG2052	DBD	zf-C2H2	B1H	Monomer	Secondary			CG2052_SANGER_2.5_CG2052_SANGER_2.5_1
CG2052_SOLEXA_2.5_FBgn0039905	CG2052	DBD	zf-C2H2	B1H	Monomer				CG2052_SOLEXA_2.5_CG2052_SOLEXA_2.5_1
CG3065_F1-3_SANGER_2.5_FBgn0034946	CG3065	DBD	zf-C2H2	B1H	Monomer	Secondary			CG3065_F1-3_SANGER_2.5_CG3065_F1-3_SANGER_2.5_1
CG3065_F1-3_SOLEXA_2.5_FBgn0034946	CG3065	DBD	zf-C2H2	B1H	Monomer	Secondary			CG3065_F1-3_SOLEXA_2.5_CG3065_F1-3_SOLEXA_2.5_1
CG3065_F1-5_SOLEXA_2.5_FBgn0034946	CG3065	DBD	zf-C2H2	B1H	Monomer				CG3065_F1-5_SOLEXA_2.5_CG3065_F1-5_SOLEXA_2.5_1
CG31670_SANGER_5_FBgn0031375	CG31670	DBD	zf-C2H2	B1H	Monomer	Secondary			CG31670_SANGER_5_CG31670_SANGER_5_1
CG31670_SOLEXA_5_FBgn0031375	CG31670	DBD	zf-C2H2	B1H	Monomer				CG31670_SOLEXA_5_CG31670_SOLEXA_5_1
CG31782-F9-11_SOLEXA_FBgn0051782	CG31782	DBD	zf-C2H2	B1H	Monomer				CG31782-F9-11_SOLEXA2848.2
CG31782_F9-11_SANGER_5_FBgn0051782	CG31782	DBD	zf-C2H2	B1H	Monomer	Secondary			CG31782_F9-11_SANGER_5_CG31782_F9-11_SANGER_5_1
CG32105_Cell_FBgn0052105	CG32105	DBD	Homeobox	B1H	Monomer	Secondary			CG32105_Cell_CG32105_Cell_1
CG32105_SOLEXA_FBgn0052105	CG32105	DBD	Homeobox	B1H	Monomer				CG32105_SOLEXA_CG32105_SOLEXA_1
CG32532_Cell_FBgn0052532	CG32532	DBD	Homeobox	B1H	Monomer	Secondary			CG32532_Cell_CG32532_Cell_1
CG32532_SOLEXA_FBgn0052532	CG32532	DBD	Homeobox	B1H	Monomer				CG32532_SOLEXA_CG32532_SOLEXA_1
CG32830_SANGER_10_FBgn0052830	CG32830	DBD	zf-C2H2	B1H	Monomer	Secondary			CG32830_SANGER_10_CG32830_SANGER_10_1
CG32830_SOLEXA_5_FBgn0052830	CG32830	DBD	zf-C2H2	B1H	Monomer				CG32830_SOLEXA_5_CG32830_SOLEXA_5_1
CG33557_da_SANGER_5_FBgn0000413	CG33557	DBD	bHLH	undef	Hetero dimer				CG33557_da_SANGER_5_CG33557_da_SANGER_5_1
CG33557_da_SANGER_5_FBgn0053557	CG33557	DBD	bHLH	undef	Hetero dimer				CG33557_da_SANGER_5_CG33557_da_SANGER_5_1
CG33980_Cell_FBgn0053980	CG33980	DBD	Homeobox	B1H	Monomer	Secondary			CG33980_Cell_CG33980_Cell_1
CG33980_SOLEXA_2_0_FBgn0053980	CG33980	DBD	Homeobox	B1H	Monomer	Secondary			CG33980_SOLEXA_2_0_CG33980_SOLEXA_2_0_1
CG33980_SOLEXA_2_10_FBgn0053980	CG33980	DBD	Homeobox	B1H	Monomer				CG33980_SOLEXA_2_10_CG33980_SOLEXA_2_10_1
CG33980_SOLEXA_FBgn0053980	CG33980	DBD	Homeobox	B1H	Monomer	Secondary			CG33980_SOLEXA_CG33980_SOLEXA_1
CG34031_Cell_FBgn0054031	CG34031	DBD	Homeobox	B1H	Monomer	Secondary			CG34031_Cell_CG34031_Cell_1
CG34031_SOLEXA_FBgn0054031	CG34031	DBD	Homeobox	B1H	Monomer				CG34031_SOLEXA_CG34031_SOLEXA_1
CG3407_SANGER_2.5_FBgn0031573	CG3407	DBD	zf-C2H2	B1H	Monomer	Secondary			CG3407_SANGER_2.5_CG3407_SANGER_2.5_1
CG3407_SOLEXA_2.5_FBgn0031573	CG3407	DBD	zf-C2H2	B1H	Monomer				CG3407_SOLEXA_2.5_CG3407_SOLEXA_2.5_1
CG3838_SANGER_5_FBgn0032130	CG3838	DBD	MADF	B1H	Monomer				CG3838_SANGER_5_CG3838_SANGER_5_1
CG3919_SANGER_5_FBgn0036423	CG3919	DBD	MADF	B1H	Monomer				CG3919_SANGER_5_CG3919_SANGER_5_1
CG4136_Cell_FBgn0029775	CG4136	DBD	Homeobox	B1H	Monomer	Secondary			CG4136_Cell_CG4136_Cell_1
CG4136_SOLEXA_FBgn0029775	CG4136	DBD	Homeobox	B1H	Monomer				CG4136_SOLEXA_CG4136_SOLEXA_1
CG4328_Cell_FBgn0036274	CG4328	DBD	Homeobox	B1H	Monomer	Secondary			CG4328_Cell_CG4328_Cell_1
CG4328_SOLEXA_FBgn0036274	CG4328	DBD	Homeobox	B1H	Monomer				CG4328_SOLEXA_CG4328_SOLEXA_1
CG4360-F1-3_SOLEXA_FBgn0038787	CG4360	DBD	zf-C2H2	B1H	Monomer				CG4360-F1-3_SOLEXA2923.1
CG4360_F1-3_SANGER_2.5_FBgn0038787	CG4360	DBD	zf-C2H2	B1H	Monomer	Secondary			CG4360_F1-3_SANGER_2.5_CG4360_F1-3_SANGER_2.5_1
CG4404_SANGER_5_FBgn0030432	CG4404	DBD	MADF	B1H	Monomer				CG4404_SANGER_5_CG4404_SANGER_5_1
CG4854_SANGER_10_FBgn0038766	CG4854	DBD	zf-C2H2	B1H	Monomer	Secondary			CG4854_SANGER_10_CG4854_SANGER_10_1
CG4854_SOLEXA_5_FBgn0038766	CG4854	DBD	zf-C2H2	B1H	Monomer				CG4854_SOLEXA_5_CG4854_SOLEXA_5_1
CG5180_SANGER_5_FBgn0043457	CG5180	DBD	MADF	B1H	Monomer				CG5180_SANGER_5_CG5180_SANGER_5_1
CG5669_SANGER_10_FBgn0039169	CG5669	DBD	zf-C2H2	B1H	Monomer	Secondary			CG5669_SANGER_10_CG5669_SANGER_10_1
CG5669_SOLEXA_5_FBgn0039169	CG5669	DBD	zf-C2H2	B1H	Monomer				CG5669_SOLEXA_5_CG5669_SOLEXA_5_1
CG5953_SANGER_5_FBgn0032587	CG5953	DBD	MADF	B1H	Monomer				CG5953_SANGER_5_CG5953_SANGER_5_1
CG6276_SANGER_5_FBgn0038316	CG6276	DBD	MADF	B1H	Monomer				CG6276_SANGER_5_CG6276_SANGER_5_1
CG7056_Cell_FBgn0038852	CG7056	DBD	Homeobox	B1H	Monomer	Secondary			CG7056_Cell_CG7056_Cell_1
CG7056_SOLEXA_FBgn0038852	CG7056	DBD	Homeobox	B1H	Monomer				CG7056_SOLEXA_CG7056_SOLEXA_1
CG7368_SANGER_5_FBgn0036179	CG7368	DBD	zf-C2H2	B1H	Monomer	Secondary			CG7368_SANGER_5_CG7368_SANGER_5_1
CG7368_SOLEXA_2.5_FBgn0036179	CG7368	DBD	zf-C2H2	B1H	Monomer				CG7368_SOLEXA_2.5_CG7368_SOLEXA_2.5_1
CG7386-F10-12_SOLEXA_FBgn0035691	CG7386	DBD	zf-C2H2	B1H	Monomer	Secondary			CG7386-F10-12_SOLEXA_FBgn0035691
CG7745_SANGER_5_FBgn0033616	CG7745	DBD	MADF	B1H	Monomer				CG7745_SANGER_5_CG7745_SANGER_5_1
CG7928_SANGER_10_FBgn0039740	CG7928	DBD	zf-C2H2	B1H	Monomer	Secondary			CG7928_SANGER_10_CG7928_SANGER_10_1
CG7928_SOLEXA_5_FBgn0039740	CG7928	DBD	zf-C2H2	B1H	Monomer				CG7928_SOLEXA_5_CG7928_SOLEXA_5_1
CG8281_SANGER_5_FBgn0035824	CG8281	DBD	MADF	B1H	Monomer				CG8281_SANGER_5_CG8281_SANGER_5_1
CG8319_SANGER_2.5_FBgn0037722	CG8319	DBD	zf-C2H2	B1H	Monomer	Secondary			CG8319_SANGER_2.5_CG8319_SANGER_2.5_1
CG8319_SOLEXA_2.5_FBgn0037722	CG8319	DBD	zf-C2H2	B1H	Monomer				CG8319_SOLEXA_2.5_CG8319_SOLEXA_2.5_1
CG8765_SANGER_5_FBgn0036900	CG8765	DBD	MADF	B1H	Monomer				CG8765_SANGER_5_CG8765_SANGER_5_1
CG9437_SANGER_5_FBgn0034599	CG9437	DBD	MADF	B1H	Monomer				CG9437_SANGER_5_CG9437_SANGER_5_1
CG9876_Cell_FBgn0034821	CG9876	DBD	Homeobox	B1H	Monomer	Secondary			CG9876_Cell_CG9876_Cell_1
CG9876_SOLEXA_FBgn0034821	CG9876	DBD	Homeobox	B1H	Monomer				CG9876_SOLEXA_CG9876_SOLEXA_1
CG9895_SANGER_10_FBgn0034810	CG9895	DBD	zf-C2H2	B1H	Monomer	Secondary			CG9895_SANGER_10_CG9895_SANGER_10_1
CG9895_SOLEXA_5_FBgn0034810	CG9895	DBD	zf-C2H2	B1H	Monomer				CG9895_SOLEXA_5_CG9895_SOLEXA_5_1
CTACA14N_U_NRCACCTGNN_m1_c4_short	ID4	DBD	bHLH	Human	Homo_dimer				CTACA14N_U_NRCACCTGNN_m1_c4_short
Cad_Cell_FBgn0000251	Cad	DBD	Homeobox	B1H	Monomer	Secondary			Cad_Cell_Cad_Cell_1
Cad_SOLEXA_FBgn0000251	Cad	DBD	Homeobox	B1H	Monomer				Cad_SOLEXA_Cad_SOLEXA_1
Caup_Cell_FBgn0015919	Caup	DBD	Homeobox	B1H	Monomer	Secondary			Caup_Cell_Caup_Cell_1
Caup_SOLEXA_FBgn0015919	Caup	DBD	Homeobox	B1H	Monomer				Caup_SOLEXA_Caup_SOLEXA_1
Cf2-II_FlyReg_FBgn0000286	Cf2-II	DBD	undef	B1H	Monomer				Cf2-II_FlyReg_FBgn0000286
Cf2-PA_SANGER_2.5_FBgn0000286	Cf2	DBD	zf-C2H2	B1H	Monomer	Secondary			Cf2-PA_SANGER_2.5_Cf2-PA_SANGER_2.5_1
Cf2-PA_SOLEXA_FBgn0000286	Cf2	DBD	zf-C2H2	B1H	Monomer	Secondary			Cf2-PA_SOLEXA2922.1
Cf2-PB_SANGER_5_FBgn0000286	Cf2	DBD	zf-C2H2	B1H	Monomer	Secondary			Cf2-PB_SANGER_5_Cf2-PB_SANGER_5_1
Cf2-PB_SOLEXA_FBgn0000286	Cf2	DBD	zf-C2H2	B1H	Monomer				Cf2-PB_SOLEXA2976.1
Ci_SANGER_5_FBgn0004859	Ci	DBD	zf-C2H2	B1H	Monomer	Secondary			Ci_SANGER_5_Ci_SANGER_5_1
Clk_cyc_SANGER_5_FBgn0023076	Clk	DBD	bHLH	undef	Hetero dimer				Clk_cyc_SANGER_5_Clk_cyc_SANGER_5_1
Clk_cyc_SANGER_5_FBgn0023094	Clk	DBD	bHLH	undef	Hetero dimer				Clk_cyc_SANGER_5_Clk_cyc_SANGER_5_1
Crc_CG6272_SANGER_5_FBgn0000370	Crc	DBD	bZIP	undef	Hetero dimer				Crc_CG6272_SANGER_5_Crc_CG6272_SANGER_5_1
Crc_CG6272_SANGER_5_FBgn0036126	Crc	DBD	bZIP	undef	Hetero dimer				Crc_CG6272_SANGER_5_Crc_CG6272_SANGER_5_1
CrebA_SANGER_5_FBgn0004396	CrebA	DBD	bZIP	B1H	Monomer				CrebA_SANGER_5_CrebA_SANGER_5_1
Ct_Cell_FBgn0004198	Ct	DBD	Homeobox-CUT	B1H	Monomer	Secondary			Ct_Cell_Ct_Cell_1
Ct_SOLEXA_FBgn0004198	Ct	DBD	Homeobox-CUT	B1H	Monomer				Ct_SOLEXA_Ct_SOLEXA_1
D19A-F10-12_SANGER_FBgn0022935	D19A	DBD	zf-C2H2	B1H	Monomer	Secondary			D19A-F10-12
D19A_F10-12_SANGER_5_FBgn0022935	D19A	DBD	zf-C2H2	B1H	Monomer				D19A_F10-12_SANGER_5_D19A_F10-12_SANGER_5_1
D19B-F10-12_SOLEXA_FBgn0022699	D19B	DBD	zf-C2H2	B1H	Monomer				D19B-F10-12_SOLEXA2997.1
D19B_F10-12_SANGER_5_FBgn0022699	D19B	DBD	zf-C2H2	B1H	Monomer	Secondary			D19B_F10-12_SANGER_5_D19B_F10-12_SANGER_5_1
D_NAR_FBgn0000411	D	DBD	HMG	B1H	Monomer				D_NAR_D_NAR_1
Deaf1_FlyReg_FBgn0013799	Deaf1	DBD	undef	B1H	Monomer				Deaf1_FlyReg_FBgn0013799
Dfd_Cell_FBgn0000439	Dfd	DBD	Homeobox	B1H	Monomer	Secondary			Dfd_Cell_Dfd_Cell_1
Dfd_FlyReg_FBgn0000439	Dfd	DBD	undef	B1H	Monomer				Dfd_FlyReg_FBgn0000439
Dfd_SOLEXA_FBgn0000439	Dfd	DBD	Homeobox	B1H	Monomer				Dfd_SOLEXA_Dfd_SOLEXA_1
Dip3_SANGER_5_FBgn0040465	Dip3	DBD	MADF	B1H	Monomer				Dip3_SANGER_5_Dip3_SANGER_5_1
Dll_Cell_FBgn0000157	Dll	DBD	Homeobox	B1H	Monomer	Secondary			Dll_Cell_Dll_Cell_1
Dll_SOLEXA_FBgn0000157	Dll	DBD	Homeobox	B1H	Monomer				Dll_SOLEXA_Dll_SOLEXA_1
Doc2_SANGER_5_FBgn0035956	Doc2	DBD	Tbox	B1H	Monomer				Doc2_SANGER_5_Doc2_SANGER_5_1
Dr_Cell_FBgn0000492	Dr	DBD	Homeobox	B1H	Monomer	Secondary			Dr_Cell_Dr_Cell_1
Dr_SOLEXA_FBgn0000492	Dr	DBD	Homeobox	B1H	Monomer				Dr_SOLEXA_Dr_SOLEXA_1
Dref_FlyReg_FBgn0015664	Dref	DBD	undef	B1H	Monomer				Dref_FlyReg_FBgn0015664
E(spl)_SANGER_5_FBgn0000591	E(spl)	DBD	bHLH	B1H	Monomer				E(spl)_SANGER_5_E(spl)_SANGER_5_1
E5_Cell_FBgn0008646	E5	DBD	Homeobox	B1H	Monomer				E5_Cell_E5_Cell_1
E5_SOLEXA_FBgn0008646	E5	DBD	Homeobox	B1H	Monomer				E5_SOLEXA_E5_SOLEXA_1
ERR_SANGER_5_FBgn0035849	ERR	DBD	zf-C4	B1H	Monomer				ERR_SANGER_5_ERR_SANGER_5_1
EcR_SANGER_5_FBgn0000546	EcR	DBD	zf-C4	B1H	Monomer				EcR_SANGER_5_EcR_SANGER_5_1
Eip74EF_FlyReg_FBgn0000567	Eip74EF	DBD	undef	B1H	Monomer				Eip74EF_FlyReg_FBgn0000567
Eip74EF_SANGER_5_FBgn0000567	Eip74EF	DBD	Ets	B1H	Monomer				Eip74EF_SANGER_5_Eip74EF_SANGER_5_1
Eip75B_SANGER_5_FBgn0000568	Eip75B	DBD	zf-C4	B1H	Monomer				Eip75B_SANGER_5_Eip75B_SANGER_5_1
Eip78C_SANGER_5_FBgn0004865	Eip78C	DBD	zf-C4	B1H	Monomer				Eip78C_SANGER_5_Eip78C_SANGER_5_1
Eip93F_SANGER_10_FBgn0013948	Eip93F	DBD	HTH_psq_or_BTB	B1H	Monomer				Eip93F_SANGER_10_Eip93F_SANGER_10_1
Ems_Cell_FBgn0000576	Ems	DBD	Homeobox	B1H	Monomer	Secondary			Ems_Cell_Ems_Cell_1
Ems_SOLEXA_FBgn0000576	Ems	DBD	Homeobox	B1H	Monomer				Ems_SOLEXA_Ems_SOLEXA_1
En_Cell_FBgn0000577	En	DBD	Homeobox	B1H	Monomer	Secondary			En_Cell_En_Cell_1
En_SOLEXA_FBgn0000577	En	DBD	Homeobox	B1H	Monomer	Secondary			En_SOLEXA_En_SOLEXA_1
Espl_FlyReg_FBgn0000591	Espl	DBD	undef	B1H	Monomer				Espl_FlyReg_FBgn0000591
Ets21c_SANGER_5_FBgn0005660	Ets21c	DBD	Ets	B1H	Monomer				Ets21c_SANGER_5_Ets21c_SANGER_5_1
Ets65A_SANGER_10_FBgn0005658	Ets65A	DBD	Ets	B1H	Monomer				Ets65A_SANGER_10_Ets65A_SANGER_10_1
Ets96B_SANGER_5_FBgn0039225	Ets96B	DBD	Ets	B1H	Monomer				Ets96B_SANGER_5_Ets96B_SANGER_5_1
Ets97D_SANGER_10_FBgn0004510	Ets97D	DBD	Ets	B1H	Monomer				Ets97D_SANGER_10_Ets97D_SANGER_10_1
Ets98B_SANGER_10_FBgn0005659	Ets98B	DBD	Ets	B1H	Monomer				Ets98B_SANGER_10_Ets98B_SANGER_10_1
Eve_Cell_FBgn0000606	Eve	DBD	Homeobox	B1H	Monomer	Secondary			Eve_Cell_Eve_Cell_1
Eve_SOLEXA_FBgn0000606	Eve	DBD	Homeobox	B1H	Monomer				Eve_SOLEXA_Eve_SOLEXA_1
Exd_Cell_FBgn0000611	Exd	DBD	Homeobox	B1H	Monomer	Secondary			Exd_Cell_Exd_Cell_1
Exd_SOLEXA_FBgn0000611	Exd	DBD	Homeobox	B1H	Monomer	Secondary			Exd_SOLEXA_Exd_SOLEXA_1
Exex_Cell_FBgn0041156	Exex	DBD	Homeobox	B1H	Monomer	Secondary			Exex_Cell_Exex_Cell_1
Exex_SOLEXA_FBgn0041156	Exex	DBD	Homeobox	B1H	Monomer				Exex_SOLEXA_Exex_SOLEXA_1
Fer1_SANGER_5_FBgn0037475	Fer1	DBD	bHLH	B1H	Monomer	Secondary			Fer1_SANGER_5_Fer1_SANGER_5_1
Fer1_da_SANGER_10_FBgn0000413	Fer1	DBD	bHLH	undef	Hetero dimer				Fer1_da_SANGER_10_Fer1_da_SANGER_10_1
Fer1_da_SANGER_10_FBgn0037475	Fer1	DBD	bHLH	undef	Hetero dimer				Fer1_da_SANGER_10_Fer1_da_SANGER_10_1
Fer2_da_SANGER_5_FBgn0000413	Fer2	DBD	bHLH	undef	Hetero dimer				Fer2_da_SANGER_5_Fer2_da_SANGER_5_1
Fer2_da_SANGER_5_FBgn0038402	Fer2	DBD	bHLH	undef	Hetero dimer				Fer2_da_SANGER_5_Fer2_da_SANGER_5_1
Fer3_da_SANGER_5_FBgn0000413	Fer3	DBD	bHLH	undef	Hetero dimer				Fer3_da_SANGER_5_Fer3_da_SANGER_5_1
Fer3_da_SANGER_5_FBgn0037937	Fer3	DBD	bHLH	undef	Hetero dimer				Fer3_da_SANGER_5_Fer3_da_SANGER_5_1
Ftz_Cell_FBgn0001077	Ftz	DBD	Homeobox	B1H	Monomer	Secondary			Ftz_Cell_Ftz_Cell_1
Ftz_SOLEXA_FBgn0001077	Ftz	DBD	Homeobox	B1H	Monomer				Ftz_SOLEXA_Ftz_SOLEXA_1
GACAG14N_S_CGGACACAAT_m2_c4_short	FOXK1	DBD	Fox	Human	Trimer				GACAG14N_S_CGGACACAAT_m2_c4_short
GATAd_SANGER_5_FBgn0032223	GATAd	DBD	GATA	B1H	Monomer				GATAd_SANGER_5_GATAd_SANGER_5_1
GATAe_SANGER_5_FBgn0038391	GATAe	DBD	GATA	B1H	Monomer				GATAe_SANGER_5_GATAe_SANGER_5_1
GGCTT14N_U_TTTCCCGCCAAA_m2_c4_short	E2F8	DBD	E2F	Human	Homo_dimer				GGCTT14N_U_TTTCCCGCCAAA_m2_c4_short
GTGCT14N_U_CYAATAAAAN_m1_c4_short	HOXD13	DBD	Homeobox	Human	Monomer	Secondary			GTGCT14N_U_CYAATAAAAN_m1_c4_short
GTGCT14N_U_NCTCGTAAAAN_m1_c4_short	HOXD13	DBD	Homeobox	Human	Monomer				GTGCT14N_U_NCTCGTAAAAN_m1_c4_short
Gsc_Cell_FBgn0010323	Gsc	DBD	Homeobox	B1H	Monomer	Secondary			Gsc_Cell_Gsc_Cell_1
Gsc_SOLEXA_FBgn0010323	Gsc	DBD	Homeobox	B1H	Monomer				Gsc_SOLEXA_Gsc_SOLEXA_1
H2.0_Cell_FBgn0001170	H2.0	DBD	Homeobox	B1H	Monomer	Secondary			H2.0_Cell_H2.0_Cell_1
H2.0_SOLEXA_FBgn0001170	H2.0	DBD	Homeobox	B1H	Monomer				H2.0_SOLEXA_H2.0_SOLEXA_1
HLH106_SANGER_10_FBgn0261283	HLH106	DBD	bHLH	B1H	Monomer				HLH106_SANGER_10_HLH106_SANGER_10_1
HLH106_SANGER_5_1_FBgn0261283	HLH106	DBD	bHLH	B1H	Monomer	Secondary			HLH106_SANGER_5_1_HLH106_SANGER_5_1_1
HLH106_SANGER_5_2_FBgn0261283	HLH106	DBD	bHLH	B1H	Monomer	Secondary			HLH106_SANGER_5_2_HLH106_SANGER_5_2_1
HLH106_SANGER_5_3_FBgn0261283	HLH106	DBD	bHLH	B1H	Monomer	Secondary			HLH106_SANGER_5_3_HLH106_SANGER_5_3_1
HLH4C_SANGER_5_FBgn0011277	HLH4C	DBD	bHLH	B1H	Monomer	Secondary			HLH4C_SANGER_5_HLH4C_SANGER_5_1
HLH4C_da_SANGER_5_3_FBgn0000413	HLH4C_da	DBD	undef	B1H	Monomer				HLH4C_da_SANGER_5_3_FBgn0000413
HLH4C_da_SANGER_5_3_FBgn0011277	HLH4C_da	DBD	undef	B1H	Monomer				HLH4C_da_SANGER_5_3_FBgn0011277
HLH4C_da_SANGER_5_4_FBgn0000413	HLH4C_da	DBD	undef	B1H	Monomer				HLH4C_da_SANGER_5_4_FBgn0000413
HLH4C_da_SANGER_5_4_FBgn0011277	HLH4C_da	DBD	undef	B1H	Monomer				HLH4C_da_SANGER_5_4_FBgn0011277
HLH4C_da_SANGER_5_FBgn0000413	HLH4C	DBD	bHLH	undef	Hetero dimer				HLH4C_da_SANGER_5_HLH4C_da_SANGER_5_1
HLH4C_da_SANGER_5_FBgn0011277	HLH4C	DBD	bHLH	undef	Hetero dimer				HLH4C_da_SANGER_5_HLH4C_da_SANGER_5_1
HLH54F_da_SANGER_5_FBgn0000413	HLH54F	DBD	bHLH	undef	Hetero dimer				HLH54F_da_SANGER_5_HLH54F_da_SANGER_5_1
HLH54F_da_SANGER_5_FBgn0022740	HLH54F	DBD	bHLH	undef	Hetero dimer				HLH54F_da_SANGER_5_HLH54F_da_SANGER_5_1
HLHm3_SANGER_5_FBgn0002609	HLHm3	DBD	bHLH	B1H	Monomer				HLHm3_SANGER_5_HLHm3_SANGER_5_1
HLHm5_FlyReg_FBgn0002631	HLHm5	DBD	undef	B1H	Monomer				HLHm5_FlyReg_FBgn0002631
HLHm5_SANGER_5_FBgn0002631	HLHm5	DBD	bHLH	B1H	Monomer				HLHm5_SANGER_5_HLHm5_SANGER_5_1
HLHm7_SANGER_5_FBgn0002633	HLHm7	DBD	bHLH	B1H	Monomer				HLHm7_SANGER_5_HLHm7_SANGER_5_1
HLHmbeta_SANGER_10_FBgn0002733	HLHmbeta	DBD	bHLH	B1H	Monomer				HLHmbeta_SANGER_10_HLHmbeta_SANGER_10_1
HLHmdelta_SANGER_10_FBgn0002734	HLHmdelta	DBD	bHLH	B1H	Monomer				HLHmdelta_SANGER_10_HLHmdelta_SANGER_10_1
HLHmgamma_SANGER_10_FBgn0002735	HLHmgamma	DBD	bHLH	B1H	Monomer				HLHmgamma_SANGER_10_HLHmgamma_SANGER_10_1
HLHmgamma_SANGER_5_2_FBgn0002735	HLHmgamma	DBD	bHLH	B1H	Monomer	Secondary			HLHmgamma_SANGER_5_2_HLHmgamma_SANGER_5_2_1
Hand_da_SANGER_5_FBgn0000413	Hand	DBD	bHLH	undef	Hetero dimer				Hand_da_SANGER_5_Hand_da_SANGER_5_1
Hand_da_SANGER_5_FBgn0032209	Hand	DBD	bHLH	undef	Hetero dimer				Hand_da_SANGER_5_Hand_da_SANGER_5_1
Hbn_Cell_FBgn0008636	Hbn	DBD	Homeobox	B1H	Monomer	Secondary			Hbn_Cell_Hbn_Cell_1
Hbn_SOLEXA_FBgn0008636	Hbn	DBD	Homeobox	B1H	Monomer				Hbn_SOLEXA_Hbn_SOLEXA_1
Her_SANGER_5_FBgn0030899	Her	DBD	bHLH	B1H	Monomer	Secondary			Her_SANGER_5_Her_SANGER_5_1
Hey_SANGER_5_FBgn0027788	Hey	DBD	bHLH	B1H	Monomer				Hey_SANGER_5_Hey_SANGER_5_1
Hgtx_Cell_FBgn0040318	Hgtx	DBD	Homeobox	B1H	Monomer	Secondary			Hgtx_Cell_Hgtx_Cell_1
Hgtx_SOLEXA_FBgn0040318	Hgtx	DBD	Homeobox	B1H	Monomer				Hgtx_SOLEXA_Hgtx_SOLEXA_1
Hmx_Cell_FBgn0085448	Hmx	DBD	Homeobox	B1H	Monomer	Secondary			Hmx_Cell_Hmx_Cell_1
Hmx_SOLEXA_FBgn0085448	Hmx	DBD	Homeobox	B1H	Monomer				Hmx_SOLEXA_Hmx_SOLEXA_1
Hnf4_SANGER_10_FBgn0004914	Hnf4	DBD	zf-C4	B1H	Monomer	Secondary			Hnf4_SANGER_10_Hnf4_SANGER_10_1
Hnf4_SANGER_5_FBgn0004914	Hnf4	DBD	zf-C4	B1H	Monomer				Hnf4_SANGER_5_Hnf4_SANGER_5_1
Hr39_SANGER_5_FBgn0261239	Hr39	DBD	zf-C4	B1H	Monomer				Hr39_SANGER_5_Hr39_SANGER_5_1
Hr46_FlyReg_FBgn0000448	Hr46	DBD	undef	B1H	Monomer				Hr46_FlyReg_FBgn0000448
Hr46_SANGER_5_FBgn0000448	Hr46	DBD	zf-C4	B1H	Monomer				Hr46_SANGER_5_Hr46_SANGER_5_1
Hr4_SANGER_5_FBgn0023546	Hr4	DBD	zf-C4	B1H	Monomer				Hr4_SANGER_5_Hr4_SANGER_5_1
Hr51_SANGER_5_FBgn0034012	Hr51	DBD	zf-C4	B1H	Monomer				Hr51_SANGER_5_Hr51_SANGER_5_1
Hr78_SANGER_5_FBgn0015239	Hr78	DBD	zf-C4	B1H	Monomer				Hr78_SANGER_5_Hr78_SANGER_5_1
Hr83_SANGER_5_FBgn0037436	Hr83	DBD	zf-C4	B1H	Monomer				Hr83_SANGER_5_Hr83_SANGER_5_1
Hsf_FlyReg_FBgn0001222	Hsf	DBD	undef	B1H	Monomer				Hsf_FlyReg_FBgn0001222
Hth_Cell_FBgn0001235	Hth	DBD	Homeobox	B1H	Monomer	Secondary			Hth_Cell_Hth_Cell_1
Hth_SOLEXA_FBgn0001235	Hth	DBD	Homeobox	B1H	Monomer	Secondary			Hth_SOLEXA_Hth_SOLEXA_1
Ind_Cell_FBgn0025776	Ind	DBD	Homeobox	B1H	Monomer				Ind_Cell_Ind_Cell_1
Inv_Cell_FBgn0001269	Inv	DBD	Homeobox	B1H	Monomer	Secondary			Inv_Cell_Inv_Cell_1
Kr_FlyReg_FBgn0001325	Kr	DBD	undef	B1H	Monomer				Kr_FlyReg_FBgn0001325
Kr_NAR_FBgn0001325	Kr	DBD	zf-C2H2	B1H	Monomer	Secondary			Kr_NAR_Kr_NAR_1
Kr_SANGER_5_FBgn0001325	Kr	DBD	zf-C2H2	B1H	Monomer	Secondary			Kr_SANGER_5_Kr_SANGER_5_1
Kr_SOLEXA_FBgn0001325	Kr	DBD	zf-C2H2	B1H	Monomer				Kr_SOLEXA1338.2
Lab_Cell_FBgn0002522	Lab	DBD	Homeobox	B1H	Monomer	Secondary			Lab_Cell_Lab_Cell_1
Lab_SOLEXA_FBgn0002522	Lab	DBD	Homeobox	B1H	Monomer				Lab_SOLEXA_Lab_SOLEXA_1
Lag1_Cell_FBgn0040918	Lag1	DBD	Homeobox	B1H	Monomer	Secondary			Lag1_Cell_Lag1_Cell_1
Lag1_SOLEXA_FBgn0040918	Lag1	DBD	Homeobox	B1H	Monomer				Lag1_SOLEXA_Lag1_SOLEXA_1
Lbe_Cell_FBgn0011278	Lbe	DBD	Homeobox	B1H	Monomer	Secondary			Lbe_Cell_Lbe_Cell_1
Lbe_SOLEXA_FBgn0011278	Lbe	DBD	Homeobox	B1H	Monomer				Lbe_SOLEXA_Lbe_SOLEXA_1
Lbl_Cell_FBgn0008651	Lbl	DBD	Homeobox	B1H	Monomer	Secondary			Lbl_Cell_Lbl_Cell_1
Lbl_SOLEXA_FBgn0008651	Lbl	DBD	Homeobox	B1H	Monomer				Lbl_SOLEXA_Lbl_SOLEXA_1
Lim1_Cell_FBgn0026411	Lim1	DBD	Homeobox	B1H	Monomer	Secondary			Lim1_Cell_Lim1_Cell_1
Lim1_SOLEXA_FBgn0026411	Lim1	DBD	Homeobox	B1H	Monomer				Lim1_SOLEXA_Lim1_SOLEXA_1
Lim3_Cell_FBgn0002023	Lim3	DBD	Homeobox	B1H	Monomer	Secondary			Lim3_Cell_Lim3_Cell_1
Lim3_SOLEXA_FBgn0002023	Lim3	DBD	Homeobox	B1H	Monomer				Lim3_SOLEXA_Lim3_SOLEXA_1
Mad_FlyReg_FBgn0011648	Mad	DBD	undef	B1H	Monomer				Mad_FlyReg_FBgn0011648
Max_Mnt_SANGER_5_FBgn0017578	Max	DBD	bHLH	undef	Hetero dimer				Max_Mnt_SANGER_5_Max_Mnt_SANGER_5_1
Max_Mnt_SANGER_5_FBgn0023215	Max	DBD	bHLH	undef	Hetero dimer				Max_Mnt_SANGER_5_Max_Mnt_SANGER_5_1
Med_FlyReg_FBgn0011655	Med	DBD	undef	B1H	Monomer				Med_FlyReg_FBgn0011655
Mes2_SANGER_5_FBgn0037207	Mes2	DBD	MADF	B1H	Monomer				Mes2_SANGER_5_Mes2_SANGER_5_1
Met_Clk_SANGER_5_FBgn0002723	Met	DBD	bHLH	undef	Hetero dimer				Met_Clk_SANGER_5_Met_Clk_SANGER_5_1
Met_Clk_SANGER_5_FBgn0023076	Met	DBD	bHLH	undef	Hetero dimer				Met_Clk_SANGER_5_Met_Clk_SANGER_5_1
Met_SANGER_5_FBgn0002723	Met	DBD	bHLH	B1H	Monomer				Met_SANGER_5_Met_SANGER_5_1
Mio_bigmax_SANGER_5_FBgn0032940	Mio	DBD	bHLH	undef	Hetero dimer				Mio_bigmax_SANGER_5_Mio_bigmax_SANGER_5_1
Mio_bigmax_SANGER_5_FBgn0039509	Mio	DBD	bHLH	undef	Hetero dimer				Mio_bigmax_SANGER_5_Mio_bigmax_SANGER_5_1
Mirr_Cell_FBgn0014343	Mirr	DBD	Homeobox	B1H	Monomer	Secondary			Mirr_Cell_Mirr_Cell_1
Mirr_SOLEXA_FBgn0014343	Mirr	DBD	Homeobox	B1H	Monomer				Mirr_SOLEXA_Mirr_SOLEXA_1
Mitf_SANGER_5_FBgn0263112	Mitf	DBD	bHLH	B1H	Monomer				Mitf_SANGER_5_Mitf_SANGER_5_1
NFAT_SANGER_5_FBgn0030505	NFAT	DBD	RHD	B1H	Monomer				NFAT_SANGER_5_NFAT_SANGER_5_1
NK7.1_Cell_FBgn0024321	NK7.1	DBD	Homeobox	B1H	Monomer	Secondary			NK7.1_Cell_NK7.1_Cell_1
NK7.1_SOLEXA_FBgn0024321	NK7.1	DBD	Homeobox	B1H	Monomer				NK7.1_SOLEXA_NK7.1_SOLEXA_1
Oc_Cell_FBgn0004102	Oc	DBD	Homeobox	B1H	Monomer	Secondary			Oc_Cell_Oc_Cell_1
Oc_SOLEXA_FBgn0004102	Oc	DBD	Homeobox	B1H	Monomer				Oc_SOLEXA_Oc_SOLEXA_1
Odsh_Cell_FBgn0026058	Odsh	DBD	Homeobox	B1H	Monomer	Secondary			Odsh_Cell_Odsh_Cell_1
Odsh_SOLEXA_FBgn0026058	Odsh	DBD	Homeobox	B1H	Monomer				Odsh_SOLEXA_Odsh_SOLEXA_1
Oli_da_SANGER_5_1_FBgn0000413	Oli_da	DBD	undef	B1H	Monomer				Oli_da_SANGER_5_1_FBgn0000413
Oli_da_SANGER_5_1_FBgn0032651	Oli_da	DBD	undef	B1H	Monomer				Oli_da_SANGER_5_1_FBgn0032651
Oli_da_SANGER_5_2_FBgn0000413	Oli_da	DBD	undef	B1H	Monomer				Oli_da_SANGER_5_2_FBgn0000413
Oli_da_SANGER_5_2_FBgn0032651	Oli_da	DBD	undef	B1H	Monomer				Oli_da_SANGER_5_2_FBgn0032651
Oli_da_SANGER_5_3_FBgn0000413	Oli_da	DBD	undef	B1H	Monomer				Oli_da_SANGER_5_3_FBgn0000413
Oli_da_SANGER_5_3_FBgn0032651	Oli_da	DBD	undef	B1H	Monomer				Oli_da_SANGER_5_3_FBgn0032651
Opa_SANGER_5_FBgn0003002	Opa	DBD	zf-C2H2	B1H	Monomer	Secondary			Opa_SANGER_5_Opa_SANGER_5_1
Optix_Cell_FBgn0025360	Optix	DBD	Homeobox	B1H	Monomer	Secondary			Optix_Cell_Optix_Cell_1
Optix_SOLEXA_FBgn0025360	Optix	DBD	Homeobox	B1H	Monomer				Optix_SOLEXA_Optix_SOLEXA_1
Otp_Cell_FBgn0015524	Otp	DBD	Homeobox	B1H	Monomer	Secondary			Otp_Cell_Otp_Cell_1
Otp_SOLEXA_FBgn0015524	Otp	DBD	Homeobox	B1H	Monomer				Otp_SOLEXA_Otp_SOLEXA_1
Pb_Cell_FBgn0051481	Pb	DBD	Homeobox	B1H	Monomer	Secondary			Pb_Cell_Pb_Cell_1
Pb_SOLEXA_FBgn0051481	Pb	DBD	Homeobox	B1H	Monomer				Pb_SOLEXA_Pb_SOLEXA_1
PhdP_Cell_FBgn0025334	PhdP	DBD	Homeobox	B1H	Monomer	Secondary			PhdP_Cell_PhdP_Cell_1
PhdP_SOLEXA_FBgn0025334	PhdP	DBD	Homeobox	B1H	Monomer				PhdP_SOLEXA_PhdP_SOLEXA_1
Poxm_SOLEXA_5_FBgn0003129	Poxm	DBD	PAX	B1H	Monomer				Poxm_SOLEXA_5_Poxm_SOLEXA_5_1
Poxn_SOLEXA_5_FBgn0003130	Poxn	DBD	PAX	B1H	Monomer				Poxn_SOLEXA_5_Poxn_SOLEXA_5_1
Pph13_Cell_FBgn0023489	Pph13	DBD	Homeobox	B1H	Monomer	Secondary			Pph13_Cell_Pph13_Cell_1
Pph13_SOLEXA_FBgn0023489	Pph13	DBD	Homeobox	B1H	Monomer				Pph13_SOLEXA_Pph13_SOLEXA_1
Ptx1_Cell_FBgn0020912	Ptx1	DBD	Homeobox	B1H	Monomer	Secondary			Ptx1_Cell_Ptx1_Cell_1
Ptx1_SOLEXA_FBgn0020912	Ptx1	DBD	Homeobox	B1H	Monomer				Ptx1_SOLEXA_Ptx1_SOLEXA_1
Rel_SANGER_5_FBgn0014018	Rel	DBD	RHD	B1H	Monomer				Rel_SANGER_5_Rel_SANGER_5_1
Repo_Cell_FBgn0011701	Repo	DBD	Homeobox	B1H	Monomer	Secondary			Repo_Cell_Repo_Cell_1
Repo_SOLEXA_FBgn0011701	Repo	DBD	Homeobox	B1H	Monomer				Repo_SOLEXA_Repo_SOLEXA_1
Ro_Cell_FBgn0003267	Ro	DBD	Homeobox	B1H	Monomer	Secondary			Ro_Cell_Ro_Cell_1
Ro_SOLEXA_FBgn0003267	Ro	DBD	Homeobox	B1H	Monomer				Ro_SOLEXA_Ro_SOLEXA_1
Rx_Cell_FBgn0020617	Rx	DBD	Homeobox	B1H	Monomer	Secondary			Rx_Cell_Rx_Cell_1
Rx_SOLEXA_FBgn0020617	Rx	DBD	Homeobox	B1H	Monomer				Rx_SOLEXA_Rx_SOLEXA_1
Scr_Cell_FBgn0003339	Scr	DBD	Homeobox	B1H	Monomer	Secondary			Scr_Cell_Scr_Cell_1
Scr_SOLEXA_FBgn0003339	Scr	DBD	Homeobox	B1H	Monomer				Scr_SOLEXA_Scr_SOLEXA_1
Side_SANGER_5_FBgn0032741	Side	DBD	bHLH	B1H	Monomer				Side_SANGER_5_Side_SANGER_5_1
Six4_Cell_FBgn0027364	Six4	DBD	Homeobox	B1H	Monomer	Secondary			Six4_Cell_Six4_Cell_1
Six4_SOLEXA_2_FBgn0027364	Six4	DBD	Homeobox	B1H	Monomer				Six4_SOLEXA_2_Six4_SOLEXA_2_1
Six4_SOLEXA_FBgn0027364	Six4	DBD	Homeobox	B1H	Monomer	Secondary			Six4_SOLEXA_Six4_SOLEXA_1
Slou_Cell_FBgn0002941	Slou	DBD	Homeobox	B1H	Monomer	Secondary			Slou_Cell_Slou_Cell_1
Slou_SOLEXA_FBgn0002941	Slou	DBD	Homeobox	B1H	Monomer				Slou_SOLEXA_Slou_SOLEXA_1
So_Cell_FBgn0003460	So	DBD	Homeobox	B1H	Monomer	Secondary			So_Cell_So_Cell_1
So_SOLEXA_FBgn0003460	So	DBD	Homeobox	B1H	Monomer				So_SOLEXA_So_SOLEXA_1
Sox14_SANGER_10_FBgn0005612	Sox14	DBD	HMG	B1H	Monomer				Sox14_SANGER_10_Sox14_SANGER_10_1
Sox15_SANGER_5_FBgn0005613	Sox15	DBD	HMG	B1H	Monomer				Sox15_SANGER_5_Sox15_SANGER_5_1
Sp1_SANGER_5_FBgn0020378	Sp1	DBD	zf-C2H2	B1H	Monomer	Secondary			Sp1_SANGER_5_Sp1_SANGER_5_1
Sp1_SOLEXA_2.5_FBgn0020378	Sp1	DBD	zf-C2H2	B1H	Monomer				Sp1_SOLEXA_2.5_Sp1_SOLEXA_2.5_1
SuH_FlyReg_FBgn0004837	SuH	DBD	undef	B1H	Monomer				SuH_FlyReg_FBgn0004837
TAAAAT20NAAA_Y_AGATAANN_m1_c2_short	GATA4	DBD	GATA	Human	Monomer				TAAAAT20NAAA_Y_AGATAANN_m1_c2_short
TAAAAT20NCG_AC_NTTRCGCAAY_m1_c2_short	CEBPG	Full_length	bZIP	Human	Homo_dimer				TAAAAT20NCG_AC_NTTRCGCAAY_m1_c2_short
TAAAAT20NCG_KD_ARAMCACGTGKTYT_m2_c4_short	Max	Full_length	bHLH	Fly	Homo_dimer				TAAAAT20NCG_KD_ARAMCACGTGKTYT_m2_c4_short
TAAAAT20NTA_Q_ARRGGTCANNNRRGGTCA_m2_c3_short	RARA	DBD	zf-C4	Human	Homo_dimer	Secondary			TAAAAT20NTA_Q_ARRGGTCANNNRRGGTCA_m2_c3_short
TAAAAT20NTA_Q_RAGGTCAAAAGGTCAAKN_m2_c3_short	RARA	DBD	zf-C4	Human	Homo_dimer	Secondary			TAAAAT20NTA_Q_RAGGTCAAAAGGTCAAKN_m2_c3_short
TAAAAT20NTA_Q_RGGTCANNNARRGGTCA_m2_c3_short	RARA	DBD	zf-C4	Human	Homo_dimer				TAAAAT20NTA_Q_RGGTCANNNARRGGTCA_m2_c3_short
TAAACA20NCAA_AF_ACGGACACAAT_m1_c4_short	Foxj3	DBD	Fox	Mouse	Trimer	Secondary			TAAACA20NCAA_AF_ACGGACACAAT_m1_c4_short
TAAACA20NCAA_AF_RTAAACAATAAACA_m2_c4_short	Foxj3	DBD	Fox	Mouse	Homo_dimer				TAAACA20NCAA_AF_RTAAACAATAAACA_m2_c4_short
TAAACA20NCAA_AF_RTAAACAA_m1_c3_short	Foxj3	DBD	Fox	Mouse	Monomer	Secondary			TAAACA20NCAA_AF_RTAAACAA_m1_c3_short
TAAACA20NCAA_AF_RTAAACATMAACA_m1_c4_short	Foxj3	DBD	Fox	Mouse	Homo_dimer	Secondary			TAAACA20NCAA_AF_RTAAACATMAACA_m1_c4_short
TAAACA20NCAA_Y_NTGCCACGTCANCA_m1_c4_short	CREB3L1	DBD	bZIP	Human	Homo_dimer	Secondary			TAAACA20NCAA_Y_NTGCCACGTCANCA_m1_c4_short
TAAACA20NCAA_Y_TGCCACGTGGCA_m2_c4_short	CREB3L1	DBD	bZIP	Human	Homo_dimer				TAAACA20NCAA_Y_TGCCACGTGGCA_m2_c4_short
TAAAGC20NCG_Z_NNYAATTANN_m1_c3_short	Alx1	DBD	Homeobox	Mouse	Monomer				TAAAGC20NCG_Z_NNYAATTANN_m1_c3_short
TAAAGC20NCG_Z_NTAATYNRATTAN_m1_c3_short	Alx1	DBD	Homeobox	Mouse	Homo_dimer				TAAAGC20NCG_Z_NTAATYNRATTAN_m1_c3_short
TAAAGC20NGAA_KA_ATGTANNNNNNTACAT_m1_c6_short	BtbVII	DBD	HTH_psq_or_BTB	Fly	Homo_dimer		Weak		TAAAGC20NGAA_KA_ATGTANNNNNNTACAT_m1_c6_short
TAAAGC20NGAA_KA_NNNGTACATA_m1_c6_short	BtbVII	DBD	HTH_psq_or_BTB	Fly	Monomer		Weak		TAAAGC20NGAA_KA_NNNGTACATA_m1_c6_short
TAAAGT40NAGC_KU_MCCACCGACCTACAGYC_m3_c4_short	lin-28	DBD	CSD	Fly	Monomer				TAAAGT40NAGC_KU_MCCACCGACCTACAGYC_m3_c4_short
TAAATG20NCG_Z_NRTTACGTAAYN_m1_c2_short	Dbp	DBD	bZIP	Mouse	Homo_dimer	Secondary			TAAATG20NCG_Z_NRTTACGTAAYN_m1_c2_short
TAAATG20NTAA_KG_NNAARCAGCTGYTTNN_m2_c4_short	ac	DBD	bHLH	Fly	Homo_dimer				TAAATG20NTAA_KG_NNAARCAGCTGYTTNN_m2_c4_short
TAAATG20NTAA_KH_NYMATTANNNNTAATTAN_m2_c4_short	ems	Full_length	Homeobox	Fly	Homo_dimer				TAAATG20NTAA_KH_NYMATTANNNNTAATTAN_m2_c4_short
TAAATG20NTAA_KH_NYMATTAN_m1_c3_short	ems	Full_length	Homeobox	Fly	Monomer				TAAATG20NTAA_KH_NYMATTAN_m1_c3_short
TAAATG20NTAA_Y_AGATAANN_m1_c2_short	GATA5	DBD	GATA	Human	Monomer				TAAATG20NTAA_Y_AGATAANN_m1_c2_short
TAAATG20NTAA_Z_NTAATTAN_m1_c3_short	Lhx4	DBD	Homeobox	Mouse	Monomer				TAAATG20NTAA_Z_NTAATTAN_m1_c3_short
TAAATT40NCTG_KK_NATGCGGGYNNNRCCCGCATN_m2_c3_short	gcm2	DBD	GCM	Fly	Homo_dimer				TAAATT40NCTG_KK_NATGCGGGYNNNRCCCGCATN_m2_c3_short
TAAATT40NCTG_KK_NATGCKGGNNCCMGCATN_m2_c3_short	gcm2	DBD	GCM	Fly	Homo_dimer	Secondary			TAAATT40NCTG_KK_NATGCKGGNNCCMGCATN_m2_c3_short
TAACAA20NACA_W_AAAAGTCAA_m1_c4_short	NR2E1	Full_length	zf-C4	Human	Monomer				TAACAA20NACA_W_AAAAGTCAA_m1_c4_short
TAACAA20NACA_W_RAGTCAANAAGTCA_m1_c4_short	NR2E1	Full_length	zf-C4	Human	Homo_dimer	Secondary			TAACAA20NACA_W_RAGTCAANAAGTCA_m1_c4_short
TAACAA20NACA_Y_NNYMATTANN_m1_c2_short	HOXB2	DBD	Homeobox	Human	Monomer				TAACAA20NACA_Y_NNYMATTANN_m1_c2_short
TAACAA20NCG_AD_CCGAAACCGAAACY_m2_c3_short	IRF5	Full_length	IRF	Human	Homo_dimer				TAACAA20NCG_AD_CCGAAACCGAAACY_m2_c3_short
TAACAA20NCG_AD_NACCGAAACYN_m1_c3_short	IRF5	Full_length	IRF	Human	Monomer				TAACAA20NCG_AD_NACCGAAACYN_m1_c3_short
TAACCC20NCCA_AC_NNGGATTANN_m1_c4_short	DMBX1	DBD	Homeobox	Human	Monomer				TAACCC20NCCA_AC_NNGGATTANN_m1_c4_short
TAACCC20NCCA_Y_NGTTRCCATGGYAACN_m2_c3_short	RFX2	DBD	RFX	Human	Homo_dimer				TAACCC20NCCA_Y_NGTTRCCATGGYAACN_m2_c3_short
TAACCC20NCCA_Y_SGTTGCYARGCAACS_m2_c3_short	RFX2	DBD	RFX	Human	Homo_dimer	Secondary			TAACCC20NCCA_Y_SGTTGCYARGCAACS_m2_c3_short
TAACCC20NCG_AC_RATAAAAR_m1_c3_short	CPEB1	Full_length	RRM	Human	Monomer				TAACCC20NCG_AC_RATAAAAR_m1_c3_short
TAACGG20NGCA_AC_NYAATTAN_m1_c2_short	PRRX1	DBD	Homeobox	Human	Monomer				TAACGG20NGCA_AC_NYAATTAN_m1_c2_short
TAACGG20NGCA_KH_NGGCACGTGCCN_m1_c3_short	Side	Full_length	bHLH	Fly	Homo_dimer				TAACGG20NGCA_KH_NGGCACGTGCCN_m1_c3_short
TAACGG20NGCA_Z_TGCCACGTCATCA_m2_c4_short	Creb3l2	DBD	bZIP	Mouse	Homo_dimer				TAACGG20NGCA_Z_TGCCACGTCATCA_m2_c4_short
TAACGG20NGCA_Z_TGCCACGTGGCA_m2_c4_short	Creb3l2	DBD	bZIP	Mouse	Homo_dimer	Secondary			TAACGG20NGCA_Z_TGCCACGTGGCA_m2_c4_short
TAACTT20NCG_W_NRTTACGTAAYN_m1_c2_short	DBP	DBD	bZIP	Human	Homo_dimer				TAACTT20NCG_W_NRTTACGTAAYN_m1_c2_short
TAACTT20NTCA_KG_NNNNNTAAGGTAANN_m1_c3_short	ash2	DBD	ZnF	Fly	Monomer				TAACTT20NTCA_KG_NNNNNTAAGGTAANN_m1_c3_short
TAACTT20NTCA_Y_SGTCACGCWTGANTGMA_m2_c4_short	PAX1	DBD	PAX	Human	Monomer				TAACTT20NTCA_Y_SGTCACGCWTGANTGMA_m2_c4_short
TAAGAA40NATA_KK_NRTCATTANN_m1_c3_short	Dfd	Full_length	Homeobox	Fly	Monomer				TAAGAA40NATA_KK_NRTCATTANN_m1_c3_short
TAAGAA40NATA_KL_NNAGTCAAAAGTCA_m2_c3_short	tll	DBD	zf-C4	Fly	Homo_dimer				TAAGAA40NATA_KL_NNAGTCAAAAGTCA_m2_c3_short
TAAGAA40NATA_KL_NRAGTCAATAAGTCA_m2_c3_short	tll	DBD	zf-C4	Fly	Homo_dimer	Secondary			TAAGAA40NATA_KL_NRAGTCAATAAGTCA_m2_c3_short
TAAGAC20NAGA_AC_TGATGACGTCATCA_m2_c4_short	BATF3	DBD	bZIP	Human	Homo_dimer				TAAGAC20NAGA_AC_TGATGACGTCATCA_m2_c4_short
TAAGCG20NCGA_KG_NYAATTAN_m1_c3_short	Dll	DBD	Homeobox	Fly	Monomer				TAAGCG20NCGA_KG_NYAATTAN_m1_c3_short
TAAGCG20NCGA_KH_NTAATCCN_m1_c2_short	Ptx1	Full_length	Homeobox	Fly	Monomer				TAAGCG20NCGA_KH_NTAATCCN_m1_c2_short
TAAGCG20NCGA_KH_RCGTTAATCCN_m1_c3_short	Ptx1	Full_length	Homeobox	Fly	Monomer	Secondary			TAAGCG20NCGA_KH_RCGTTAATCCN_m1_c3_short
TAAGCG20NCG_KD_NAGGTGTGAN_m1_c3_short	Doc3	Full_length	Tbox	Fly	Monomer				TAAGCG20NCG_KD_NAGGTGTGAN_m1_c3_short
TAAGGT20NGGA_AC_NYAATTAN_m1_c2_short	SHOX	DBD	Homeobox	Human	Monomer				TAAGGT20NGGA_AC_NYAATTAN_m1_c2_short
TAAGGT20NGGA_KH_NNGNWACAATGTWNCNN_m1_c3_short	dmrt99B	Full_length	DM	Fly	Homo_dimer				TAAGGT20NGGA_KH_NNGNWACAATGTWNCNN_m1_c3_short
TAAGGT20NTA_Q_NWACAYRACAWN_m1_c3_short	IRX5	DBD	Homeobox	Human	Homo_dimer				TAAGGT20NTA_Q_NWACAYRACAWN_m1_c3_short
TAAGTA20NTGA_KH_NYMATTAN_m1_c4_short	HGTX	Full_length	Homeobox	Fly	Monomer				TAAGTA20NTGA_KH_NYMATTAN_m1_c4_short
TAAGTA40NTGA_AI_GACCACMCACNNNG_m1_c3_short	GLI2	DBD	zf-C2H2	Human	Monomer				TAAGTA40NTGA_AI_GACCACMCACNNNG_m1_c3_short
TAAGTA40NTGA_AI_GCGACCACNCTG_m1_c3_short	GLI2	DBD	zf-C2H2	Human	Monomer	Secondary			TAAGTA40NTGA_AI_GCGACCACNCTG_m1_c3_short
TAATAG20NCG_W_NTATCGCGAYATR_m2_c3_short	ZBED1	DBD	ZnF	Human	Homo_dimer				TAATAG20NCG_W_NTATCGCGAYATR_m2_c3_short
TAATAG20NTA_Q_KCTAWAAATAGM_m1_c3_short	MEF2A	DBD	MADS	Human	Homo_dimer				TAATAG20NTA_Q_KCTAWAAATAGM_m1_c3_short
TAATGA20NCG_Y_NTTRCGCAAY_m1_c3_short	CEBPD	DBD	bZIP	Human	Homo_dimer				TAATGA20NCG_Y_NTTRCGCAAY_m1_c3_short
TAATTC20NCG_Z_NKCACGTGMN_m1_c2_short	Bhlhb2	DBD	bHLH	Mouse	Homo_dimer	Secondary			TAATTC20NCG_Z_NKCACGTGMN_m1_c2_short
TAATTC20NTTA_Y_AATTGGCCAATTA_m2_c4_short	LBX2	DBD	Homeobox	Human	Homo_dimer				TAATTC20NTTA_Y_AATTGGCCAATTA_m2_c4_short
TAATTC20NTTA_Y_NNYAATTANN_m1_c2_short	LBX2	DBD	Homeobox	Human	Monomer				TAATTC20NTTA_Y_NNYAATTANN_m1_c2_short
TACAAA20NAAC_Y_ATGMATAATTAATG_m2_c3_short	POU4F1	DBD	Homeobox-Pou	Human	Monomer				TACAAA20NAAC_Y_ATGMATAATTAATG_m2_c3_short
TACACC20NCAC_Z_NNYAATTANN_m1_c3_short	Gbx2	DBD	Homeobox	Mouse	Monomer	Secondary			TACACC20NCAC_Z_NNYAATTANN_m1_c3_short
TACACC40NCAC_AI_NNYATGMATAATTAATN_m2_c3_short	POU1F1	DBD	Homeobox-Pou	Human	Monomer				TACACC40NCAC_AI_NNYATGMATAATTAATN_m2_c3_short
TACACC40NCAC_AI_NWTATGCWAATKAG_m1_c3_short	POU1F1	DBD	Homeobox-Pou	Human	Monomer	Secondary			TACACC40NCAC_AI_NWTATGCWAATKAG_m1_c3_short
TACAGG20NGAC_Y_NGTCACGCWTSRNTGNNY_m2_c3_short	PAX5	DBD	PAX	Human	Monomer				TACAGG20NGAC_Y_NGTCACGCWTSRNTGNNY_m2_c3_short
TACATC40NATA_KK_GCCACRCCCCCNN_m1_c2_short	cbt	DBD	zf-C2H2	Fly	Monomer				TACATC40NATA_KK_GCCACRCCCCCNN_m1_c2_short
TACATT20NCG_KD_AWCAGCTGWA_m1_c3_short	crp	Full_length	bHLH	Fly	Homo_dimer				TACATT20NCG_KD_AWCAGCTGWA_m1_c3_short
TACATT20NCG_Z_RTCACGCCAY_m1_c3_short	Srebf1	DBD	bHLH	Mouse	Homo_dimer	Secondary		Deleted	TACATT20NCG_Z_RTCACGCCAY_m1_c3_short
TACATT20NCG_Z_RTCACGTGAY_m1_c3_short	Srebf1	DBD	bHLH	Mouse	Homo_dimer				TACATT20NCG_Z_RTCACGTGAY_m1_c3_short
TACATT20NTAC_KD_NATGACGTCATN_m2_c4_short	Jra	DBD	bZIP	Fly	Homo_dimer				TACATT20NTAC_KD_NATGACGTCATN_m2_c4_short
TACATT20NTAC_Y_NNYMATTANN_m1_c3_short	HOXB3	DBD	Homeobox	Human	Monomer				TACATT20NTAC_Y_NNYMATTANN_m1_c3_short
TACCAA40NTTA_KK_GGTGGTCGCG_m1_c4_short	YL-1	DBD	YL1	Fly	Monomer	Secondary			TACCAA40NTTA_KK_GGTGGTCGCG_m1_c4_short
TACCAA40NTTA_KK_GTGAGGTGGT_m1_c4_short	YL-1	DBD	YL1	Fly	Monomer	Secondary			TACCAA40NTTA_KK_GTGAGGTGGT_m1_c4_short
TACCAA40NTTA_KK_NGTGGTCGYSG_m1_c4_short	YL-1	DBD	YL1	Fly	Monomer	Secondary			TACCAA40NTTA_KK_NGTGGTCGYSG_m1_c4_short
TACCAA40NTTA_KK_NGTGTTCGGTGN_m1_c4_short	YL-1	DBD	YL1	Fly	Monomer				TACCAA40NTTA_KK_NGTGTTCGGTGN_m1_c4_short
TACCAC20NACC_AA_TTCTAGAANNTTC_m1_c3_short	HSF1	Full_length	HSF	Human	Trimer				TACCAC20NACC_AA_TTCTAGAANNTTC_m1_c3_short
TACCAC20NCG_KD_GATGACGTCATC_m2_c3_short	kay	Full_length	bZIP	Fly	Homo_dimer	Secondary			TACCAC20NCG_KD_GATGACGTCATC_m2_c3_short
TACCAC20NCG_KD_NGATGASTCATCN_m2_c3_short	kay	Full_length	bZIP	Fly	Homo_dimer				TACCAC20NCG_KD_NGATGASTCATCN_m2_c3_short
TACCCG20NCCC_Y_NNCACCTGNN_m1_c2_short	TCF3	DBD	bHLH	Human	Homo_dimer				TACCCG20NCCC_Y_NNCACCTGNN_m1_c2_short
TACCCG20NCG_KA_NNKTGCAAAT_m1_c7b4_short	rib	DBD	HTH_psq_or_BTB	Fly	Monomer		Weak		TACCCG20NCG_KA_NNKTGCAAAT_m1_c7b4_short
TACCCG20NCG_Y_NNCACCTGNN_m1_c3_short	MESP1	DBD	bHLH	Human	Homo_dimer			Deleted	TACCCG20NCG_Y_NNCACCTGNN_m1_c3_short
TACCCT40NTTA_KN_NACCCCCCRCNNNGN_m1_c2_short	lmd	DBD	zf-C2H2	Fly	Monomer				TACCCT40NTTA_KN_NACCCCCCRCNNNGN_m1_c2_short
TACCGT20NCG_KA_CACACNNNNNACACA_m1_c6_short	CG12219	DBD	zf-C2H2	Fly	Homo_dimer				TACCGT20NCG_KA_CACACNNNNNACACA_m1_c6_short
TACCGT20NCG_KA_NACACACACTC_m1_c6_short	CG12219	DBD	zf-C2H2	Fly	Monomer		Weak		TACCGT20NCG_KA_NACACACACTC_m1_c6_short
TACCGT20NCG_Z_NNYMATTANN_m1_c3_short	Hoxa2	DBD	Homeobox	Mouse	Monomer	Secondary			TACCGT20NCG_Z_NNYMATTANN_m1_c3_short
TACCGT20NGCC_Y_NTGMATAATTAATGAN_m2_c3_short	POU4F3	DBD	Homeobox-Pou	Human	Monomer				TACCGT20NGCC_Y_NTGMATAATTAATGAN_m2_c3_short
TACCGT20NTA_Q_NNCACGTGNN_m1_c2_short	TFE3	DBD	bHLH	Human	Homo_dimer				TACCGT20NTA_Q_NNCACGTGNN_m1_c2_short
TACCGT40NGCC_AK_NRCATGYYNNRRCAYGYN_m2_c4_short	Tp73	DBD	p53l	Mouse	Homo_dimer				TACCGT40NGCC_AK_NRCATGYYNNRRCAYGYN_m2_c4_short
TACCTA20NCG_W_NSTAATTANN_m1_c4_short	MEOX1	Full_length	Homeobox	Human	Monomer				TACCTA20NCG_W_NSTAATTANN_m1_c4_short
TACCTA20NTCC_KG_AACCCGGAAGTR_m1_c3_short	Eip74EF	DBD	Ets	Fly	Monomer				TACCTA20NTCC_KG_AACCCGGAAGTR_m1_c3_short
TACCTA20NTCC_KG_AATGCGGAAGTR_m1_c3_short	Eip74EF	DBD	Ets	Fly	Monomer	Secondary			TACCTA20NTCC_KG_AATGCGGAAGTR_m1_c3_short
TACCTA30NTCC_AH_ACAATANCATTG_m1_c4_short	SOX14	DBD	HMG	Human	Homo_dimer				TACCTA30NTCC_AH_ACAATANCATTG_m1_c4_short
TACCTA30NTCC_AH_NTGAATNNCATTCAN_m1_c4_short	SOX14	DBD	HMG	Human	Homo_dimer	Secondary			TACCTA30NTCC_AH_NTGAATNNCATTCAN_m1_c4_short
TACCTA30NTCC_AH_TCAATNNCATTGA_m1_c4_short	SOX14	DBD	HMG	Human	Homo_dimer	Secondary			TACCTA30NTCC_AH_TCAATNNCATTGA_m1_c4_short
TACCTA40NTCC_AI_NAACCGCAAACCRCAN_m2_c4_short	RUNX2	DBD	Runt	Human	Homo_dimer				TACCTA40NTCC_AI_NAACCGCAAACCRCAN_m2_c4_short
TACCTA40NTCC_AI_WAACCRCAAWAACCRCAN_m2_c4_short	RUNX2	DBD	Runt	Human	Homo_dimer	Secondary			TACCTA40NTCC_AI_WAACCRCAAWAACCRCAN_m2_c4_short
TACCTA40NTCC_AI_WAACCRCAN_m1_c4_short	RUNX2	DBD	Runt	Human	Monomer				TACCTA40NTCC_AI_WAACCRCAN_m1_c4_short
TACCTT40NCGA_KK_NNRCATTCCA_m1_c2_short	sd	DBD	TEA	Fly	Monomer				TACCTT40NCGA_KK_NNRCATTCCA_m1_c2_short
TACCTT40NCGA_KY_CCTCTCTCCC_m1_c2_short	Trl	DBD	zf-C2H2	Fly	Monomer				TACCTT40NCGA_KY_CCTCTCTCCC_m1_c2_short
TACGAA40NAGA_KY_ANTGGGCGTGGCGG_m2_c4_short	Sp1	Full_length	zf-C2H2	Fly	Monomer				TACGAA40NAGA_KY_ANTGGGCGTGGCGG_m2_c4_short
TACGAG20NAGC_KH_GTCAKSATGACGTCAY_m1_c3_short	cnc	Full_length	bZIP	Fly	Trimer				TACGAG20NAGC_KH_GTCAKSATGACGTCAY_m1_c3_short
TACGAG20NAGC_KH_NATGACRNNSATGACN_m2_c3_short	cnc	Full_length	bZIP	Fly	Homo_dimer	Secondary			TACGAG20NAGC_KH_NATGACRNNSATGACN_m2_c3_short
TACGAG20NAGC_KH_NYGTCAYSRTGACRN_m2_c3_short	cnc	Full_length	bZIP	Fly	Homo_dimer				TACGAG20NAGC_KH_NYGTCAYSRTGACRN_m2_c3_short
TACGAG20NAGC_Y_NTGMATAATTAATKAG_m2_c3_short	POU4F2	DBD	Homeobox-Pou	Human	Monomer				TACGAG20NAGC_Y_NTGMATAATTAATKAG_m2_c3_short
TACGAG20NCG_Z_NNAAAGGGTTAAW_m2_c4_short	Zfp652	DBD	zf-C2H2	Mouse	Monomer				TACGAG20NCG_Z_NNAAAGGGTTAAW_m2_c4_short
TACGGA20NCG_KA_SCGTGACGAATN_m1_c6_short	prd	DBD	PAX	Fly	Monomer				TACGGA20NCG_KA_SCGTGACGAATN_m1_c6_short
TACGGA20NCG_KA_TAATCRATTA_m1_c5_short	prd	DBD	PAX	Fly	Homo_dimer		Weak		TACGGA20NCG_KA_TAATCRATTA_m1_c5_short
TACGGA20NGGC_KG_NNTAATYGATTANN_m1_c4_short	eyg	DBD	PAX	Fly	Homo_dimer				TACGGA20NGGC_KG_NNTAATYGATTANN_m1_c4_short
TACGGA30NGGC_AI_NAACCGCAAACCRCAN_m2_c3_short	RUNX3	DBD	Runt	Human	Homo_dimer				TACGGA30NGGC_AI_NAACCGCAAACCRCAN_m2_c3_short
TACGGA30NGGC_AI_NAACCGCAAN_m1_c3_short	RUNX3	DBD	Runt	Human	Monomer				TACGGA30NGGC_AI_NAACCGCAAN_m1_c3_short
TACGGA30NGGC_AI_WAACCRCAAWAACCRCAN_m2_c3_short	RUNX3	DBD	Runt	Human	Homo_dimer	Secondary			TACGGA30NGGC_AI_WAACCRCAAWAACCRCAN_m2_c3_short
TACGGA40NGGC_AI_AGGTGTGAAAAAAGGTGTGA_m3_c4_short	TBX1	DBD	Tbox	Human	Homo_dimer	Secondary			TACGGA40NGGC_AI_AGGTGTGAAAAAAGGTGTGA_m3_c4_short
TACGGA40NGGC_AI_AGGTGTGAAWTTCACACCT_m2_c4_short	TBX1	DBD	Tbox	Human	Homo_dimer	Secondary			TACGGA40NGGC_AI_AGGTGTGAAWTTCACACCT_m2_c4_short
TACGGA40NGGC_AI_AGGTGTGA_m1_c4_short	TBX1	DBD	Tbox	Human	Monomer				TACGGA40NGGC_AI_AGGTGTGA_m1_c4_short
TACGGA40NGGC_AI_TYTCACACCTNNNAGGTGTGARA_m2_c4_short	TBX1	DBD	Tbox	Human	Homo_dimer	Secondary			TACGGA40NGGC_AI_TYTCACACCTNNNAGGTGTGARA_m2_c4_short
TACGGA40NGGC_AI_YTCACACCTNNAGGTGTGAR_m2_c4_short	TBX1	DBD	Tbox	Human	Homo_dimer				TACGGA40NGGC_AI_YTCACACCTNNAGGTGTGAR_m2_c4_short
TACGTC20NTGC_AA_NNTGCCAANN_m0_c3_short	NFIA	Full_length	NFI	Human	Homo_dimer	Secondary			TACGTC20NTGC_AA_NNTGCCAANN_m0_c3_short
TACGTC20NTGC_AA_TTGGCANNNTGCCAR_m2_c3_short	NFIA	Full_length	NFI	Human	Homo_dimer				TACGTC20NTGC_AA_TTGGCANNNTGCCAR_m2_c3_short
TACGTC20NTGC_KG_NAACAATAAYANN_m1_c3_short	fkh	DBD	Fox	Fly	Homo_dimer	Secondary			TACGTC20NTGC_KG_NAACAATAAYANN_m1_c3_short
TACGTC20NTGC_KG_NNNGTAAATATTTACNNN_m2_c3_short	fkh	DBD	Fox	Fly	Homo_dimer				TACGTC20NTGC_KG_NNNGTAAATATTTACNNN_m2_c3_short
TACGTC20NTGC_Y_NYAATTAN_m1_c2_short	SHOX2	DBD	Homeobox	Human	Monomer				TACGTC20NTGC_Y_NYAATTAN_m1_c2_short
TACGTC20NTGC_Z_NTAATKAN_m1_c4_short	Meox2	DBD	Homeobox	Mouse	Monomer	Secondary			TACGTC20NTGC_Z_NTAATKAN_m1_c4_short
TACGTC40NTGC_AI_AGGTGTGAANTTCACACCT_m2_c4_short	TBX15	DBD	Tbox	Human	Homo_dimer				TACGTC40NTGC_AI_AGGTGTGAANTTCACACCT_m2_c4_short
TACGTC40NTGC_AI_AGGTGTGA_m1_c4_short	TBX15	DBD	Tbox	Human	Monomer				TACGTC40NTGC_AI_AGGTGTGA_m1_c4_short
TACTAA40NATT_KY_NCCGGAAGTN_m1_c2_short	pnt	DBD	Ets	Fly	Monomer				TACTAA40NATT_KY_NCCGGAAGTN_m1_c2_short
TACTAG40NGGA_KK_NNCAATTASN_m1_c3_short	unpg	DBD	Homeobox	Fly	Monomer				TACTAG40NGGA_KK_NNCAATTASN_m1_c3_short
TACTAT20NATC_AA_NACGCCCACGCANN_m2_c4_short	EGR1	Full_length	zf-C2H2	Human	Monomer				TACTAT20NATC_AA_NACGCCCACGCANN_m2_c4_short
TACTAT20NATC_KD_NTAATCRATTAN_m1_c2_short	toe	DBD	PAX	Fly	Homo_dimer				TACTAT20NATC_KD_NTAATCRATTAN_m1_c2_short
TACTAT20NATC_KH_NNNNNGCGTRNNTAATT_m1_c3_short	toy	Full_length	PAX	Fly	Monomer	Secondary			TACTAT20NATC_KH_NNNNNGCGTRNNTAATT_m1_c3_short
TACTAT20NATC_KH_TTYACGCWTGANTGMRCAN_m2_c3_short	toy	Full_length	PAX	Fly	Monomer				TACTAT20NATC_KH_TTYACGCWTGANTGMRCAN_m2_c3_short
TACTAT20NATC_Y_GACCCCCCGCGNNG_m2_c3_short	GLIS2	DBD	zf-C2H2	Human	Monomer				TACTAT20NATC_Y_GACCCCCCGCGNNG_m2_c3_short
TACTAT40NATC_AI_NNTCRCACNTANGTGYGANN_m2_c3_short	TBX19	DBD	Tbox	Human	Homo_dimer				TACTAT40NATC_AI_NNTCRCACNTANGTGYGANN_m2_c3_short
TACTCA20NCG_W_AAAAATGGCGCCAAAANN_m2_c4_short	E2F2	DBD	E2F	Human	Homo_dimer				TACTCA20NCG_W_AAAAATGGCGCCAAAANN_m2_c4_short
TACTCA20NCG_W_AAAATGGCGCCATTTT_m2_c4_short	E2F2	DBD	E2F	Human	Homo_dimer	Secondary	Weak		TACTCA20NCG_W_AAAATGGCGCCATTTT_m2_c4_short
TACTCA20NCG_W_NNTTTTGGCGCCAAAANN_m2_c4_short	E2F2	DBD	E2F	Human	Homo_dimer	Secondary			TACTCA20NCG_W_NNTTTTGGCGCCAAAANN_m2_c4_short
TACTCA20NCTC_KG_GYMATTAN_m1_c3_short	ftz	DBD	Homeobox	Fly	Monomer				TACTCA20NCTC_KG_GYMATTAN_m1_c3_short
TACTCA20NTA_Q_NYAATTAN_m1_c2_short	RAX2	DBD	Homeobox	Human	Monomer				TACTCA20NTA_Q_NYAATTAN_m1_c2_short
TACTCA40NCTC_AI_AGGTGTGAAGGTGTGA_m2_c3_short	TBX20	DBD	Tbox	Human	Homo_dimer				TACTCA40NCTC_AI_AGGTGTGAAGGTGTGA_m2_c3_short
TACTCA40NCTC_AI_AGGTGTGAWWWTCACACCT_m2_c3_short	TBX20	DBD	Tbox	Human	Homo_dimer	Secondary			TACTCA40NCTC_AI_AGGTGTGAWWWTCACACCT_m2_c3_short
TACTCA40NCTC_AI_HNHNAGGTGTGANHH_m1_c3_short	TBX20	DBD	Tbox	Human	Monomer				TACTCA40NCTC_AI_HNHNAGGTGTGANHH_m1_c3_short
TACTCT40NAAC_KL_NGCGTANNNNNGTAGC_m1_c3_short	sob	DBD	zf-C2H2	Fly	Monomer				TACTCT40NAAC_KL_NGCGTANNNNNGTAGC_m1_c3_short
TACTCT40NAAC_KL_NGCGTANNNNNNGTAGC_m1_c3_short	sob	DBD	zf-C2H2	Fly	Monomer	Secondary			TACTCT40NAAC_KL_NGCGTANNNNNNGTAGC_m1_c3_short
TACTGC20NCG_Z_NWACATGAMAWN_m1_c4_short	Irx3	DBD	Homeobox	Mouse	Homo_dimer				TACTGC20NCG_Z_NWACATGAMAWN_m1_c4_short
TACTGC20NGTC_KH_RCGACAGGTGYAN_m1_c4_short	wor	Full_length	zf-C2H2	Fly	Monomer				TACTGC20NGTC_KH_RCGACAGGTGYAN_m1_c4_short
TACTGC20NGTC_KH_RTAACAGGTGYAN_m1_c4_short	wor	Full_length	zf-C2H2	Fly	Monomer	Secondary			TACTGC20NGTC_KH_RTAACAGGTGYAN_m1_c4_short
TACTGC20NGTC_Y_TATGCWAAT_m1_c3_short	POU3F4	DBD	Homeobox-Pou	Human	Monomer				TACTGC20NGTC_Y_TATGCWAAT_m1_c3_short
TACTGC20NGTC_Y_TGMATWWWTNA_m1_c3_short	POU3F4	DBD	Homeobox-Pou	Human	Monomer	Secondary			TACTGC20NGTC_Y_TGMATWWWTNA_m1_c3_short
TACTGC30NGTC_AH_AACAATANCATTGTT_m1_c3_short	SRY	DBD	HMG	Human	Homo_dimer				TACTGC30NGTC_AH_AACAATANCATTGTT_m1_c3_short
TACTGC30NGTC_AH_AACAATNNNCATTGTT_m1_c3_short	SRY	DBD	HMG	Human	Homo_dimer	Secondary			TACTGC30NGTC_AH_AACAATNNNCATTGTT_m1_c3_short
TACTGC30NGTC_AH_TCAATANCATTGA_m1_c4_short	SRY	DBD	HMG	Human	Homo_dimer	Secondary			TACTGC30NGTC_AH_TCAATANCATTGA_m1_c4_short
TACTGC30NGTC_AH_TGAATANCATTCA_m1_c3_short	SRY	DBD	HMG	Human	Homo_dimer	Secondary			TACTGC30NGTC_AH_TGAATANCATTCA_m1_c3_short
TACTGC40NGTC_AI_GGTGTGANNTCACACC_m2_c3_short	TBX21	DBD	Tbox	Human	Homo_dimer				TACTGC40NGTC_AI_GGTGTGANNTCACACC_m2_c3_short
TACTGC40NGTC_AI_NAGGTGTGAA_m1_c3_short	TBX21	DBD	Tbox	Human	Monomer				TACTGC40NGTC_AI_NAGGTGTGAA_m1_c3_short
TACTGC40NGTC_AI_TNACACCTNNNAGGTGTNA_m2_c3_short	TBX21	DBD	Tbox	Human	Homo_dimer	Secondary			TACTGC40NGTC_AI_TNACACCTNNNAGGTGTNA_m2_c3_short
TACTTG20NCG_Y_NYMATAAAN_m1_c4_short	CDX2	DBD	Homeobox	Human	Monomer				TACTTG20NCG_Y_NYMATAAAN_m1_c4_short
TACTTG20NTTC_KH_NYAATTAN_m1_c3_short	en	Full_length	Homeobox	Fly	Monomer				TACTTG20NTTC_KH_NYAATTAN_m1_c3_short
TACTTG40NTTC_AI_AGGTGTGA_m1_c3_short	TBX4	DBD	Tbox	Human	Monomer				TACTTG40NTTC_AI_AGGTGTGA_m1_c3_short
TACTTG40NTTC_AI_AGGTGTNANWWNTNACACCT_m2_c3_short	TBX4	DBD	Tbox	Human	Homo_dimer				TACTTG40NTTC_AI_AGGTGTNANWWNTNACACCT_m2_c3_short
TAGAAC20NAAT_Y_NNAAAATCRATANN_m1_c3_short	ONECUT3	DBD	Homeobox-CUT	Human	Monomer				TAGAAC20NAAT_Y_NNAAAATCRATANN_m1_c3_short
TAGAAC20NCG_AD_NNRTGACGTCAYCN_m1_c4_short	CREB3	Full_length	bZIP	Human	Homo_dimer	Secondary			TAGAAC20NCG_AD_NNRTGACGTCAYCN_m1_c4_short
TAGAAC20NCG_AD_NTGCCACGTCAYCN_m2_c4_short	CREB3	Full_length	bZIP	Human	Homo_dimer				TAGAAC20NCG_AD_NTGCCACGTCAYCN_m2_c4_short
TAGAAC40NAAT_AI_AGGTGTGA_m1_c3_short	TBX5	DBD	Tbox	Human	Monomer				TAGAAC40NAAT_AI_AGGTGTGA_m1_c3_short
TAGAAC40NAAT_AI_AGGTGTNANWWNTNACACCT_m2_c3_short	TBX5	DBD	Tbox	Human	Homo_dimer				TAGAAC40NAAT_AI_AGGTGTNANWWNTNACACCT_m2_c3_short
TAGACC40NAGT_KY_NGNGGGCGTGAN_m1_c2_short	hkb	DBD	zf-C2H2	Fly	Monomer				TAGACC40NAGT_KY_NGNGGGCGTGAN_m1_c2_short
TAGACG20NCAT_Y_TATGCWAAT_m1_c2_short	POU2F3	DBD	Homeobox-Pou	Human	Monomer				TAGACG20NCAT_Y_TATGCWAAT_m1_c2_short
TAGACG20NCAT_Y_WTRMATATKYAW_m1_c2_short	POU2F3	DBD	Homeobox-Pou	Human	Homo_dimer				TAGACG20NCAT_Y_WTRMATATKYAW_m1_c2_short
TAGACG20NCG_Y_NRTTACRTAAYN_m1_c2_short	NFIL3	DBD	bZIP	Human	Homo_dimer				TAGACG20NCG_Y_NRTTACRTAAYN_m1_c2_short
TAGACG20NTA_Q_NTTRCGCAAY_m1_c2_short	CEBPG	DBD	bZIP	Human	Homo_dimer				TAGACG20NTA_Q_NTTRCGCAAY_m1_c2_short
TAGAGT20NCG_AD_NTGCCACGTCANCA_m1_c4_short	CREB3L1	Full_length	bZIP	Human	Homo_dimer	Secondary	Weak		TAGAGT20NCG_AD_NTGCCACGTCANCA_m1_c4_short
TAGAGT20NCG_AD_TGCCACGTGGCA_m2_c4_short	CREB3L1	Full_length	bZIP	Human	Homo_dimer				TAGAGT20NCG_AD_TGCCACGTGGCA_m2_c4_short
TAGAGT20NCG_W_NAGGTCAMSRTGACCTN_m2_c4_short	ESR1	DBD	zf-C4	Human	Homo_dimer				TAGAGT20NCG_W_NAGGTCAMSRTGACCTN_m2_c4_short
TAGAGT20NGAT_Y_TATGCWAAT_m1_c2_short	POU5F1P1	DBD	Homeobox-Pou	Human	Monomer				TAGAGT20NGAT_Y_TATGCWAAT_m1_c2_short
TAGAGT20NGAT_Y_WTRMATATKYAW_m1_c3_short	POU5F1P1	DBD	Homeobox-Pou	Human	Monomer	Secondary			TAGAGT20NGAT_Y_WTRMATATKYAW_m1_c3_short
TAGATA20NCG_AD_NAACCGGTTN_m1_c4_short	TFCP2	Full_length	CP2	Human	Homo_dimer				TAGATA20NCG_AD_NAACCGGTTN_m1_c4_short
TAGATA20NCG_AD_NCCGGNNNNNNCCGGN_m2_c4_short	TFCP2	Full_length	CP2	Human	Dimer_of_Dimer				TAGATA20NCG_AD_NCCGGNNNNNNCCGGN_m2_c4_short
TAGATA20NTAT_Z_NWTRMATATKYAWN_m1_c3_short	Pou2f2	DBD	Homeobox-Pou	Mouse	Homo_dimer	Secondary			TAGATA20NTAT_Z_NWTRMATATKYAWN_m1_c3_short
TAGATA20NTAT_Z_TATGCAAAT_m1_c3_short	Pou2f2	DBD	Homeobox-Pou	Mouse	Monomer	Secondary			TAGATA20NTAT_Z_TATGCAAAT_m1_c3_short
TAGATG40NTAT_KY_HMCCCRCCC_m1_c3_short	CG4424	DBD	zf-C2H2	Fly	Monomer				TAGATG40NTAT_KY_HMCCCRCCC_m1_c3_short
TAGCAA40NCGA_KM_AAAYAACAACAA_m1_c3_short	FoxP	DBD	Fox	Fly	Monomer				TAGCAA40NCGA_KM_AAAYAACAACAA_m1_c3_short
TAGCAG20NCG_AC_TTTCAAGGCYCCC_m3_c4_short	PRDM4	Full_length	zf-C2H2	Human	Homo_dimer				TAGCAG20NCG_AC_TTTCAAGGCYCCC_m3_c4_short
TAGCAG40NACT_AI_ATCRATNNNNNATCRAT_m1_c3_short	CUX1	DBD	Homeobox-CUT	Human	Homo_dimer				TAGCAG40NACT_AI_ATCRATNNNNNATCRAT_m1_c3_short
TAGCAG40NACT_AI_ATCRATNNNNNNATCRAT_m1_c3_short	CUX1	DBD	Homeobox-CUT	Human	Homo_dimer	Secondary			TAGCAG40NACT_AI_ATCRATNNNNNNATCRAT_m1_c3_short
TAGCAG40NACT_AI_TAATCRATAN_m1_c3_short	CUX1	DBD	Homeobox-CUT	Human	Monomer				TAGCAG40NACT_AI_TAATCRATAN_m1_c3_short
TAGCCA40NTAT_KU_TAATTNAATTA_m1_c4_short	unc-4	DBD	Homeobox	Fly	Homo_dimer				TAGCCA40NTAT_KU_TAATTNAATTA_m1_c4_short
TAGCCT20NCCT_KG_SYAATTAN_m1_c3_short	lab	DBD	Homeobox	Fly	Monomer				TAGCCT20NCCT_KG_SYAATTAN_m1_c3_short
TAGCCT20NCG_AC_NCGACCACCGAN_m1_c3_short	ZBTB7B	Full_length	zf-C2H2	Human	Monomer				TAGCCT20NCG_AC_NCGACCACCGAN_m1_c3_short
TAGCCT20NCG_AD_NRTTACGTAAYN_m1_c3_short	HLF	Full_length	bZIP	Human	Homo_dimer				TAGCCT20NCG_AD_NRTTACGTAAYN_m1_c3_short
TAGCCT40NCCT_AI_ATCRATNNNNNNATCRAT_m1_c3_short	CUX2	DBD	Homeobox-CUT	Human	Homo_dimer				TAGCCT40NCCT_AI_ATCRATNNNNNNATCRAT_m1_c3_short
TAGCCT40NCCT_AI_TAATCRATAN_m1_c3_short	CUX2	DBD	Homeobox-CUT	Human	Monomer				TAGCCT40NCCT_AI_TAATCRATAN_m1_c3_short
TAGCGA20NCG_AC_YGCGCATGCGCN_m1_c2_short	NRF1	Full_length	NRF	Human	Homo_dimer				TAGCGA20NCG_AC_YGCGCATGCGCN_m1_c2_short
TAGCGA20NGCT_AJ_NGCGCCMYCTAGYGGTN_m2_c4_short	CTCF	Full_length	zf-C2H2	Human	Monomer				TAGCGA20NGCT_AJ_NGCGCCMYCTAGYGGTN_m2_c4_short
TAGCGA20NGCT_KA_NYMATTAN_m1_c7_short	HGTX	DBD	Homeobox	Fly	Monomer				TAGCGA20NGCT_KA_NYMATTAN_m1_c7_short
TAGCGA20NGCT_Y_WTATGCWAATNW_m1_c2_short	POU3F1	DBD	Homeobox-Pou	Human	Monomer				TAGCGA20NGCT_Y_WTATGCWAATNW_m1_c2_short
TAGCGA20NGCT_Y_WTGMATAAWTNA_m1_c2_short	POU3F1	DBD	Homeobox-Pou	Human	Monomer	Secondary			TAGCGA20NGCT_Y_WTGMATAAWTNA_m1_c2_short
TAGCGA40NGCT_AI_NNMCGCCCACGCANNN_m2_c4_short	EGR4	DBD	zf-C2H2	Human	Monomer				TAGCGA40NGCT_AI_NNMCGCCCACGCANNN_m2_c4_short
TAGCGT40NTCA_KY_TGACAGMTGTCA_m1_c3_short	achi	Full_length	Homeobox	Fly	Homo_dimer				TAGCGT40NTCA_KY_TGACAGMTGTCA_m1_c3_short
TAGCGT40NTCA_KY_TGACAGNNNNNNTGTCA_m1_c3_short	achi	Full_length	Homeobox	Fly	Homo_dimer	Secondary			TAGCGT40NTCA_KY_TGACAGNNNNNNTGTCA_m1_c3_short
TAGCGT40NTCA_KY_TGACAG_m1_c3_short	achi	Full_length	Homeobox	Fly	Monomer				TAGCGT40NTCA_KY_TGACAG_m1_c3_short
TAGCTC20NCG_AC_RAGGTCANTCAAGGTCA_m2_c4_short	Esrra	DBD	zf-C4	Mouse	Homo_dimer				TAGCTC20NCG_AC_RAGGTCANTCAAGGTCA_m2_c4_short
TAGCTC20NCG_AC_TTCAAGGTCAN_m1_c4_short	Esrra	DBD	zf-C4	Mouse	Monomer				TAGCTC20NCG_AC_TTCAAGGTCAN_m1_c4_short
TAGCTC20NCG_KA_NNACAATGNNATTGTNN_m1_c5_short	Sox21a	DBD	HMG	Fly	Homo_dimer				TAGCTC20NCG_KA_NNACAATGNNATTGTNN_m1_c5_short
TAGCTC20NTCT_Y_CRATCRATAWN_m1_c3_short	ONECUT1	DBD	Homeobox-CUT	Human	Monomer	Secondary			TAGCTC20NTCT_Y_CRATCRATAWN_m1_c3_short
TAGCTC20NTCT_Y_NNAAAATCRATAWN_m1_c3_short	ONECUT1	DBD	Homeobox-CUT	Human	Monomer				TAGCTC20NTCT_Y_NNAAAATCRATAWN_m1_c3_short
TAGGAT20NAGT_AC_ACCGGAARYN_m1_c3_short	FLI1	Full_length	Ets	Human	Monomer				TAGGAT20NAGT_AC_ACCGGAARYN_m1_c3_short
TAGGAT20NAGT_AC_ACCGGAWATCCGGT_m1_c4_short	FLI1	Full_length	Ets	Human	Homo_dimer				TAGGAT20NAGT_AC_ACCGGAWATCCGGT_m1_c4_short
TAGGAT20NAGT_AD_TAGAYRAYTGMCANGAA_m3_c4_short	ZNF713	Full_length	zf-C2H2	Human	Monomer				TAGGAT20NAGT_AD_TAGAYRAYTGMCANGAA_m3_c4_short
TAGGAT30NAGT_AI_NGTCGTWAAANN_m1_c4_short	HOXA10	DBD	Homeobox	Human	Monomer	Secondary			TAGGAT30NAGT_AI_NGTCGTWAAANN_m1_c4_short
TAGGAT30NAGT_AI_NGYAATWAAAN_m1_c4_short	HOXA10	DBD	Homeobox	Human	Monomer				TAGGAT30NAGT_AI_NGYAATWAAAN_m1_c4_short
TAGGCA20NCG_AD_AAAAAGNGGAAGTN_m2_c4_short	SPIC	Full_length	Ets	Human	Monomer				TAGGCA20NCG_AD_AAAAAGNGGAAGTN_m2_c4_short
TAGGCA20NCG_Y_NCACTTNAN_m1_c4_short	NKX2-8	DBD	Homeobox	Human	Monomer				TAGGCA20NCG_Y_NCACTTNAN_m1_c4_short
TAGGGC20NCG_Z_RRCAGCTGYY_m1_c4_short	Ascl2	DBD	bHLH	Mouse	Homo_dimer				TAGGGC20NCG_Z_RRCAGCTGYY_m1_c4_short
TAGGGC20NGGT_AD_TGGKCTARCCTCGA_m2_c4_short	ZNF306	Full_length	zf-C2H2	Human	Monomer				TAGGGC20NGGT_AD_TGGKCTARCCTCGA_m2_c4_short
TAGGGC20NGGT_AE_TAATYRATTA_m1_c3_short	PAX7	Full_length	PAX	Human	Homo_dimer				TAGGGC20NGGT_AE_TAATYRATTA_m1_c3_short
TAGGGC20NGGT_Y_AGGTGTGA_m1_c3_short	MGA	DBD	Tbox	Human	Monomer				TAGGGC20NGGT_Y_AGGTGTGA_m1_c3_short
TAGGGC20NGGT_Y_AGGTGTKANNTMACACCT_m2_c3_short	MGA	DBD	Tbox	Human	Homo_dimer	Secondary			TAGGGC20NGGT_Y_AGGTGTKANNTMACACCT_m2_c3_short
TAGGGC20NGGT_Y_GGYGTGANNNNTCACRCC_m2_c3_short	MGA	DBD	Tbox	Human	Homo_dimer				TAGGGC20NGGT_Y_GGYGTGANNNNTCACRCC_m2_c3_short
TAGGGC40NGGT_AK_ACCGGAARTN_m1_c3_short	ELK4	DBD	Ets	Human	Monomer				TAGGGC40NGGT_AK_ACCGGAARTN_m1_c3_short
TAGGTG20NTGT_KG_GCGTCAGCTGTTNY_m1_c3_short	nau	DBD	bHLH	Fly	Homo_dimer	Secondary			TAGGTG20NTGT_KG_GCGTCAGCTGTTNY_m1_c3_short
TAGGTG20NTGT_KG_NNGTCAGCTGACNN_m1_c3_short	nau	DBD	bHLH	Fly	Homo_dimer	Secondary			TAGGTG20NTGT_KG_NNGTCAGCTGACNN_m1_c3_short
TAGGTG20NTGT_KG_RNAACAGCTGTTNY_m1_c3_short	nau	DBD	bHLH	Fly	Homo_dimer				TAGGTG20NTGT_KG_RNAACAGCTGTTNY_m1_c3_short
TAGTAA20NATT_AC_NAACAATNNNATTGTTN_m1_c4_short	SOX2	DBD	HMG	Human	Homo_dimer				TAGTAA20NATT_AC_NAACAATNNNATTGTTN_m1_c4_short
TAGTAA20NATT_AC_NTGAATNNNATTCAN_m1_c4_short	SOX2	DBD	HMG	Human	Homo_dimer	Secondary			TAGTAA20NATT_AC_NTGAATNNNATTCAN_m1_c4_short
TAGTAA20NATT_W_NNTCCAGATGTKN_m1_c3_short	ZNF238	Full_length	zf-C2H2	Human	Monomer				TAGTAA20NATT_W_NNTCCAGATGTKN_m1_c3_short
TAGTCA40NTCT_KL_NAGGTGTGAN_m1_c3_short	Doc3	DBD	Tbox	Fly	Monomer				TAGTCA40NTCT_KL_NAGGTGTGAN_m1_c3_short
TAGTCC20NCG_Y_NNYAATTANN_m1_c4_short	GBX1	DBD	Homeobox	Human	Monomer				TAGTCC20NCG_Y_NNYAATTANN_m1_c4_short
TAGTCC20NCTT_AA_AACAGCTGTT_m1_c4_short	MSC	Full_length	bHLH	Human	Homo_dimer		Weak		TAGTCC20NCTT_AA_AACAGCTGTT_m1_c4_short
TAGTCC20NCTT_KA_NCCACCCNNNNCCCRCCN_m2_c5_short	CG8145	DBD	zf-C2H2	Fly	Monomer		Weak		TAGTCC20NCTT_KA_NCCACCCNNNNCCCRCCN_m2_c5_short
TAGTCC20NCTT_Z_RNCATATGNY_m1_c3_short	Atoh1	DBD	bHLH	Mouse	Homo_dimer				TAGTCC20NCTT_Z_RNCATATGNY_m1_c3_short
TAGTGG20NCG_Y_NNCAMTTAANN_m1_c4_short	HMX2	DBD	Homeobox	Human	Monomer				TAGTGG20NCG_Y_NNCAMTTAANN_m1_c4_short
TAGTGG20NGTT_AC_RTAAACAA_m1_c4_short	FOXJ3	DBD	Fox	Human	Monomer				TAGTGG20NGTT_AC_RTAAACAA_m1_c4_short
TAGTGG20NGTT_AC_RTAAACARTAAACA_m2_c4_short	FOXJ3	DBD	Fox	Human	Homo_dimer	Secondary			TAGTGG20NGTT_AC_RTAAACARTAAACA_m2_c4_short
TAGTGG20NGTT_AC_RTAAACATAAACA_m2_c4_short	FOXJ3	DBD	Fox	Human	Homo_dimer				TAGTGG20NGTT_AC_RTAAACATAAACA_m2_c4_short
TAGTGG20NGTT_AF_RTCACGTGAY_m1_c4_short	TFEC	DBD	bHLH	Human	Homo_dimer		Weak		TAGTGG20NGTT_AF_RTCACGTGAY_m1_c4_short
TAGTGG20NGTT_KG_NGCTACCGGTAGCN_m1_c4_short	odd	DBD	zf-C2H2	Fly	Homo_dimer				TAGTGG20NGTT_KG_NGCTACCGGTAGCN_m1_c4_short
TAGTTT20NCG_W_RTCACGTGAY_m1_c2_short	TFEB	Full_length	bHLH	Human	Homo_dimer				TAGTTT20NCG_W_RTCACGTGAY_m1_c2_short
TAGTTT20NCG_Z_RRGGTCAAAAGGTCA_m2_c4_short	Nr2f6	DBD	zf-C4	Mouse	Homo_dimer	Secondary			TAGTTT20NCG_Z_RRGGTCAAAAGGTCA_m2_c4_short
TAGTTT20NCG_Z_RRGGTCAAAGGTCA_m2_c4_short	Nr2f6	DBD	zf-C4	Mouse	Homo_dimer	Secondary			TAGTTT20NCG_Z_RRGGTCAAAGGTCA_m2_c4_short
TAGTTT20NTTT_W_AARGGTCAAAAGGTCA_m2_c4_short	RARB	Full_length	zf-C4	Human	Homo_dimer		Weak		TAGTTT20NTTT_W_AARGGTCAAAAGGTCA_m2_c4_short
TAGTTT30NTTT_AI_NSTAATTANN_m1_c3_short	MEOX2	DBD	Homeobox	Human	Monomer				TAGTTT30NTTT_AI_NSTAATTANN_m1_c3_short
TAGTTT30NTTT_AI_NTAATTANNNTAATTAN_m1_c4_short	MEOX2	DBD	Homeobox	Human	Homo_dimer				TAGTTT30NTTT_AI_NTAATTANNNTAATTAN_m1_c4_short
TAGTTT30NTTT_AI_NTMATCATCATTAN_m1_c4_short	MEOX2	DBD	Homeobox	Human	Homo_dimer	Secondary			TAGTTT30NTTT_AI_NTMATCATCATTAN_m1_c4_short
TATAAG20NAAG_KG_NGATAAGATAASN_m1_c3_short	pnr	DBD	GATA	Fly	Homo_dimer		Weak		TATAAG20NAAG_KG_NGATAAGATAASN_m1_c3_short
TATAAG20NAAG_KG_NNGATAASN_m1_c2_short	pnr	DBD	GATA	Fly	Monomer				TATAAG20NAAG_KG_NNGATAASN_m1_c2_short
TATAAG20NCG_AC_NNTCCCNNGGGANN_m1_c3_short	EBF1	Full_length	RHD	Human	Homo_dimer				TATAAG20NCG_AC_NNTCCCNNGGGANN_m1_c3_short
TATAAG20NTA_Q_NRTTACRTAAYN_m1_c3_short	TEF	DBD	bZIP	Human	Homo_dimer				TATAAG20NTA_Q_NRTTACRTAAYN_m1_c3_short
TATAAG40NAAG_AI_RCATTCCNNRCATTCCN_m2_c3_short	TEAD3	DBD	TEA	Human	Homo_dimer				TATAAG40NAAG_AI_RCATTCCNNRCATTCCN_m2_c3_short
TATAAG40NAAG_AI_RMATWCCA_m1_c3_short	TEAD3	DBD	TEA	Human	Monomer				TATAAG40NAAG_AI_RMATWCCA_m1_c3_short
TATACT20NCAG_KG_GTTCACGCATGANTN_m1_c3_short	Poxm	DBD	PAX	Fly	Monomer				TATACT20NCAG_KG_GTTCACGCATGANTN_m1_c3_short
TATAGA20NCG_AD_ARGGTCAAAAGGTCA_m2_c3_short	RARA	Full_length	zf-C4	Human	Homo_dimer				TATAGA20NCG_AD_ARGGTCAAAAGGTCA_m2_c3_short
TATAGA20NCG_AD_ARRGGTCANNNRRGGTCA_m2_c3_short	RARA	Full_length	zf-C4	Human	Homo_dimer	Secondary			TATAGA20NCG_AD_ARRGGTCANNNRRGGTCA_m2_c3_short
TATAGA20NCG_AD_RGGTCANNNARRGGTCA_m2_c3_short	RARA	Full_length	zf-C4	Human	Homo_dimer	Secondary			TATAGA20NCG_AD_RGGTCANNNARRGGTCA_m2_c3_short
TATAGA20NCG_Z_AAAAAGMGGAAGTA_m2_c4_short	Spic	DBD	Ets	Mouse	Monomer				TATAGA20NCG_Z_AAAAAGMGGAAGTA_m2_c4_short
TATAGA20NGAG_Y_TTCTAGAANNTTC_m1_c3_short	HSF1	DBD	HSF	Human	Trimer				TATAGA20NGAG_Y_TTCTAGAANNTTC_m1_c3_short
TATAGA20NGAG_Z_GTCGTWAAAN_m1_c4_short	Hoxc10	DBD	Homeobox	Mouse	Monomer	Secondary			TATAGA20NGAG_Z_GTCGTWAAAN_m1_c4_short
TATAGA20NGAG_Z_GYAATWAAAN_m1_c4_short	Hoxc10	DBD	Homeobox	Mouse	Monomer	Secondary			TATAGA20NGAG_Z_GYAATWAAAN_m1_c4_short
TATATC20NCG_AC_NAAGATCAAAGG_m2_c4_short	Tcf7	DBD	HMG	Mouse	Monomer				TATATC20NCG_AC_NAAGATCAAAGG_m2_c4_short
TATATC20NCG_Y_ANCATATGNT_m1_c4_short	BHLHE23	DBD	bHLH	Human	Homo_dimer				TATATC20NCG_Y_ANCATATGNT_m1_c4_short
TATATT40NTGC_KK_NTAATCCN_m1_c2_short	oc	Full_length	Homeobox	Fly	Monomer				TATATT40NTGC_KK_NTAATCCN_m1_c2_short
TATCAT20NACG_KA_ARRGGTCAAAGGTCA_m2_c5_short	usp	DBD	zf-C4	Fly	Homo_dimer				TATCAT20NACG_KA_ARRGGTCAAAGGTCA_m2_c5_short
TATCAT20NACG_KG_NNGTAAACAAAYANN_m1_c3_short	slp1	DBD	Fox	Fly	Homo_dimer		Weak		TATCAT20NACG_KG_NNGTAAACAAAYANN_m1_c3_short
TATCAT20NACG_KG_WANRTAAACANN_m1_c3_short	slp1	DBD	Fox	Fly	Monomer				TATCAT20NACG_KG_WANRTAAACANN_m1_c3_short
TATCAT20NACG_W_RTGTTAAAYGTAGATTAAG_m2_c4_short	ZNF232	Full_length	zf-C2H2	Human	Monomer				TATCAT20NACG_W_RTGTTAAAYGTAGATTAAG_m2_c4_short
TATCAT20NACG_Y_TTCTAGAANNTTC_m1_c3_short	HSF4	DBD	HSF	Human	Trimer				TATCAT20NACG_Y_TTCTAGAANNTTC_m1_c3_short
TATCAT20NCG_AC_SCTMATTANN_m1_c4_short	POU6F2	Full_length	Homeobox-Pou	Human	Monomer				TATCAT20NCG_AC_SCTMATTANN_m1_c4_short
TATCGC20NCG_Z_NATGACGTCAYN_m1_c3_short	Creb5	DBD	bZIP	Mouse	Homo_dimer				TATCGC20NCG_Z_NATGACGTCAYN_m1_c3_short
TATCGC20NGCG_AC_NCGAAANYGAAACY_m1_c3_short	IRF7	DBD	IRF	Human	Homo_dimer				TATCGC20NGCG_AC_NCGAAANYGAAACY_m1_c3_short
TATCGC20NGCG_AC_RAANCGAAAWTCGNTTY_m1_c3_short	IRF7	DBD	IRF	Human	Trimer				TATCGC20NGCG_AC_RAANCGAAAWTCGNTTY_m1_c3_short
TATCGC20NGCG_KG_NGATACGTATCN_m1_c3_short	so	DBD	Homeobox	Fly	Homo_dimer	Secondary			TATCGC20NGCG_KG_NGATACGTATCN_m1_c3_short
TATCGC20NGCG_KG_NGTATCAN_m1_c3_short	so	DBD	Homeobox	Fly	Monomer				TATCGC20NGCG_KG_NGTATCAN_m1_c3_short
TATCGC20NGCG_KG_RTATCANNNRTATCN_m1_c3_short	so	DBD	Homeobox	Fly	Homo_dimer				TATCGC20NGCG_KG_RTATCANNNRTATCN_m1_c3_short
TATCGC20NGCG_KG_RTATCATGATAC_m1_c3_short	so	DBD	Homeobox	Fly	Homo_dimer	Secondary			TATCGC20NGCG_KG_RTATCATGATAC_m1_c3_short
TATCGC20NGCG_KH_NNTAATTRNNNNYAATTANN_m2_c3_short	repo	Full_length	Homeobox	Fly	Homo_dimer				TATCGC20NGCG_KH_NNTAATTRNNNNYAATTANN_m2_c3_short
TATCGC20NGCG_KH_NYTAATTAAN_m1_c3_short	repo	Full_length	Homeobox	Fly	Monomer				TATCGC20NGCG_KH_NYTAATTAAN_m1_c3_short
TATCGC30NGCG_AH_NAACAATTKCAGTGTT_m1_c4_short	SOX4	DBD	HMG	Human	Homo_dimer				TATCGC30NGCG_AH_NAACAATTKCAGTGTT_m1_c4_short
TATCTG20NCG_KA_NCCGTCACTTT_m1_c7_short	CG8319	DBD	zf-C2H2	Fly	Monomer		Weak		TATCTG20NCG_KA_NCCGTCACTTT_m1_c7_short
TATCTG20NCG_Z_ATGASTCAT_m1_c3_short	Jdp2	DBD	bZIP	Mouse	Homo_dimer	Secondary			TATCTG20NCG_Z_ATGASTCAT_m1_c3_short
TATCTG20NCG_Z_NATGACGTCAYN_m1_c3_short	Jdp2	DBD	bZIP	Mouse	Homo_dimer	Secondary			TATCTG20NCG_Z_NATGACGTCAYN_m1_c3_short
TATCTG20NTCG_AF_ATAAACAAGTRTAAACA_m2_c4_short	Foxg1	DBD	Fox	Mouse	Homo_dimer	Secondary			TATCTG20NTCG_AF_ATAAACAAGTRTAAACA_m2_c4_short
TATCTG20NTCG_AF_NMGGACACAATC_m2_c4_short	Foxg1	DBD	Fox	Mouse	Trimer	Secondary			TATCTG20NTCG_AF_NMGGACACAATC_m2_c4_short
TATCTG20NTCG_AF_RTAAAYA_m1_c4_short	Foxg1	DBD	Fox	Mouse	Monomer	Secondary			TATCTG20NTCG_AF_RTAAAYA_m1_c4_short
TATCTG20NTCG_KA_NNGATAACNNNGTTATCNN_m1_c5_short	grn	DBD	GATA	Fly	Monomer	Secondary			TATCTG20NTCG_KA_NNGATAACNNNGTTATCNN_m1_c5_short
TATCTG20NTCG_KA_NNGATAAGNNNCTTATCNN_m1_c5_short	grn	DBD	GATA	Fly	Monomer	Secondary			TATCTG20NTCG_KA_NNGATAAGNNNCTTATCNN_m1_c5_short
TATCTG20NTCG_KA_WGATAASN_m1_c5_short	grn	DBD	GATA	Fly	Monomer				TATCTG20NTCG_KA_WGATAASN_m1_c5_short
TATCTG20NTCG_Z_GRGGTCAAAAGKTCAC_m2_c4_short	Rarg	DBD	zf-C4	Mouse	Homo_dimer	Secondary			TATCTG20NTCG_Z_GRGGTCAAAAGKTCAC_m2_c4_short
TATCTG20NTCG_Z_RRGGTCANNNARAGGTCA_m2_c4_short	Rarg	DBD	zf-C4	Mouse	Homo_dimer	Secondary			TATCTG20NTCG_Z_RRGGTCANNNARAGGTCA_m2_c4_short
TATCTG20NTCG_Z_RRGGTCANNNRRGGTCA_m2_c4_short	Rarg	DBD	zf-C4	Mouse	Homo_dimer	Secondary			TATCTG20NTCG_Z_RRGGTCANNNRRGGTCA_m2_c4_short
TATGAA20NAGG_Z_NYAATTAN_m1_c3_short	Prrx2	DBD	Homeobox	Mouse	Monomer	Secondary			TATGAA20NAGG_Z_NYAATTAN_m1_c3_short
TATGAA20NCG_Y_NYNATTAN_m1_c3_short	BSX	DBD	Homeobox	Human	Monomer				TATGAA20NCG_Y_NYNATTAN_m1_c3_short
TATGAT40NACA_KK_NNGAACATTCSAGAANN_m1_c2_short	Hsf	Full_length	HSF	Fly	Trimer	Secondary			TATGAT40NACA_KK_NNGAACATTCSAGAANN_m1_c2_short
TATGAT40NACA_KK_NNGAACATTCTSGAANN_m1_c2_short	Hsf	Full_length	HSF	Fly	Trimer	Secondary			TATGAT40NACA_KK_NNGAACATTCTSGAANN_m1_c2_short
TATGAT40NACA_KK_NNGAATGTTCSAGAANN_m1_c3_short	Hsf	Full_length	HSF	Fly	Trimer	Secondary			TATGAT40NACA_KK_NNGAATGTTCSAGAANN_m1_c3_short
TATGAT40NACA_KK_NNGAATGTTCTSGAANN_m1_c3_short	Hsf	Full_length	HSF	Fly	Trimer				TATGAT40NACA_KK_NNGAATGTTCTSGAANN_m1_c3_short
TATGCC20NCGG_KG_NNGATAANN_m1_c4_short	srp	DBD	GATA	Fly	Monomer				TATGCC20NCGG_KG_NNGATAANN_m1_c4_short
TATGCC20NCG_KA_NYAATTAN_m1_c7b4_short	Lim1	DBD	Homeobox-LIM	Fly	Monomer		Weak		TATGCC20NCG_KA_NYAATTAN_m1_c7b4_short
TATGGG20NCG_W_AACCCGGAAGTR_m2_c4_short	ELF1	Full_length	Ets	Human	Monomer				TATGGG20NCG_W_AACCCGGAAGTR_m2_c4_short
TATGGG20NGGG_AC_NNTAATCCGMTTANN_m1_c4_short	OTX2	DBD	Homeobox	Human	Homo_dimer				TATGGG20NGGG_AC_NNTAATCCGMTTANN_m1_c4_short
TATGGG20NGGG_AC_NTAATCCN_m1_c4_short	OTX2	DBD	Homeobox	Human	Monomer				TATGGG20NGGG_AC_NTAATCCN_m1_c4_short
TATGGG20NGGG_Y_TGACAGSTGTCA_m2_c4_short	TGIF1	DBD	MEIS	Human	Homo_dimer				TATGGG20NGGG_Y_TGACAGSTGTCA_m2_c4_short
TATGGT40NATA_KK_NNGATAASN_m1_c3_short	srp	Full_length	GATA	Fly	Monomer				TATGGT40NATA_KK_NNGATAASN_m1_c3_short
TATGTT20NCG_Y_NYAATTAN_m1_c2_short	DLX3	DBD	Homeobox	Human	Monomer				TATGTT20NCG_Y_NYAATTAN_m1_c2_short
TATGTT20NTGG_W_AWCGAAACCGAAACY_m1_c3_short	IRF9	Full_length	IRF	Human	Trimer				TATGTT20NTGG_W_AWCGAAACCGAAACY_m1_c3_short
TATTCG20NCTG_AC_CNATTAAAWANCNATTA_m2_c3_short	BARX1	DBD	Homeobox	Human	Homo_dimer				TATTCG20NCTG_AC_CNATTAAAWANCNATTA_m2_c3_short
TATTCG20NCTG_AC_NYNATTAN_m1_c3_short	BARX1	DBD	Homeobox	Human	Monomer				TATTCG20NCTG_AC_NYNATTAN_m1_c3_short
TATTGT20NCG_AC_GRGTTCANNRRGTTCA_m2_c3_short	VDR	Full_length	zf-C4	Human	Homo_dimer				TATTGT20NCG_AC_GRGTTCANNRRGTTCA_m2_c3_short
TATTGT20NCG_Z_ACCCGGAAGTN_m2_c2_short	Elf5	DBD	Ets	Mouse	Monomer	Secondary			TATTGT20NCG_Z_ACCCGGAAGTN_m2_c2_short
TATTGT20NGTG_AC_NNTAAACGNN_m1_c2_short	BARHL2	DBD	Homeobox	Human	Monomer	Secondary			TATTGT20NGTG_AC_NNTAAACGNN_m1_c2_short
TATTGT20NGTG_AC_NNTAATTGNN_m1_c2_short	BARHL2	DBD	Homeobox	Human	Monomer				TATTGT20NGTG_AC_NNTAATTGNN_m1_c2_short
TATTGT20NGTG_AC_TAAWYGNNNNTAAWYG_m1_c3_short	BARHL2	DBD	Homeobox	Human	Homo_dimer				TATTGT20NGTG_AC_TAAWYGNNNNTAAWYG_m1_c3_short
TATTGT20NGTG_AF_AACAATNNCATTGTT_m1_c3_short	Sox17	DBD	HMG	Mouse	Homo_dimer				TATTGT20NGTG_AF_AACAATNNCATTGTT_m1_c3_short
TATTGT20NGTG_AF_ATGAATWNCATTCAT_m1_c3_short	Sox17	DBD	HMG	Mouse	Homo_dimer	Secondary			TATTGT20NGTG_AF_ATGAATWNCATTCAT_m1_c3_short
TATTGT20NGTG_KG_NYAATTAN_m1_c3_short	Ubx	DBD	Homeobox	Fly	Monomer				TATTGT20NGTG_KG_NYAATTAN_m1_c3_short
TATTGT20NGTG_Y_NYAATTAN_m1_c2_short	LHX9	DBD	Homeobox	Human	Monomer				TATTGT20NGTG_Y_NYAATTAN_m1_c2_short
TATTGT20NGTG_Y_TAATTRCYAATTA_m1_c3_short	LHX9	DBD	Homeobox	Human	Homo_dimer				TATTGT20NGTG_Y_TAATTRCYAATTA_m1_c3_short
TATTTA20NCG_Y_NTAATYTAATTAN_m1_c3_short	ISX	DBD	Homeobox	Human	Homo_dimer				TATTTA20NCG_Y_NTAATYTAATTAN_m1_c3_short
TATTTA20NCG_Y_NYAATTAN_m1_c2_short	ISX	DBD	Homeobox	Human	Monomer				TATTTA20NCG_Y_NYAATTAN_m1_c2_short
TATTTA20NTTG_KG_NNCACTTGAN_m1_c3_short	tin	DBD	Homeobox	Fly	Monomer				TATTTA20NTTG_KG_NNCACTTGAN_m1_c3_short
TATTTA20NTTG_KH_NTAATCRATTAN_m1_c2_short	toe	Full_length	PAX	Fly	Homo_dimer				TATTTA20NTTG_KH_NTAATCRATTAN_m1_c2_short
TATTTA20NTTG_W_AGTGTTAACAGARCACCT_m3_c4_short	ZNF435	Full_length	zf-C2H2	Human	Homo_dimer		Weak		TATTTA20NTTG_W_AGTGTTAACAGARCACCT_m3_c4_short
TATTTA20NTTG_Y_CTAATTAG_m1_c4_short	PAX4	DBD	PAX	Human	Monomer				TATTTA20NTTG_Y_CTAATTAG_m1_c4_short
TATTTG40NCCA_KL_WRGCGCCAGGCGCYW_m2_c3_short	brk	DBD	BrkDBD	Fly	Homo_dimer	Secondary			TATTTG40NCCA_KL_WRGCGCCAGGCGCYW_m2_c3_short
TATTTG40NCCA_KL_WRGCGCCATGGCGCYW_m2_c3_short	brk	DBD	BrkDBD	Fly	Homo_dimer	Secondary			TATTTG40NCCA_KL_WRGCGCCATGGCGCYW_m2_c3_short
TATTTG40NCCA_KL_WRGCGCCGGCGCYW_m2_c3_short	brk	DBD	BrkDBD	Fly	Homo_dimer				TATTTG40NCCA_KL_WRGCGCCGGCGCYW_m2_c3_short
TCAAAA20NAAA_AF_GACCMCCYRMTGNGN_m2_c3_short	Zic3	DBD	zf-C2H2	Mouse	Monomer				TCAAAA20NAAA_AF_GACCMCCYRMTGNGN_m2_c3_short
TCAAAA20NAAA_KG_NNNRCAGCTGYNNN_m1_c4_short	sc	DBD	bHLH	Fly	Homo_dimer		Weak		TCAAAA20NAAA_KG_NNNRCAGCTGYNNN_m1_c4_short
TCAAAA20NCG_AD_NKCACGTGMN_m1_c2_short	BHLHB3	Full_length	bHLH	Human	Homo_dimer				TCAAAA20NCG_AD_NKCACGTGMN_m1_c2_short
TCAAAA20NCG_W_GTCACGTGAC_m2_c3_short	ARNTL	DBD	bHLH	Human	Homo_dimer				TCAAAA20NCG_W_GTCACGTGAC_m2_c3_short
TCAAAA20NTA_P_NTGACAN_m1_c3_short	Meis2	DBD	MEIS	Mouse	Monomer	Secondary			TCAAAA20NTA_P_NTGACAN_m1_c3_short
TCAAAA20NTA_P_TGACAGSTGTCA_m2_c3_short	Meis2	DBD	MEIS	Mouse	Homo_dimer	Secondary			TCAAAA20NTA_P_TGACAGSTGTCA_m2_c3_short
TCAAAA40NAAA_AI_AACAATNNNAKTGTT_m1_c4_short	SOX21	DBD	HMG	Human	Homo_dimer				TCAAAA40NAAA_AI_AACAATNNNAKTGTT_m1_c4_short
TCAAAA40NAAA_AI_AACAATNNNNAKTGTT_m1_c4_short	SOX21	DBD	HMG	Human	Homo_dimer	Secondary			TCAAAA40NAAA_AI_AACAATNNNNAKTGTT_m1_c4_short
TCAAAA40NAAA_AI_TCAATNNNATTGA_m1_c4_short	SOX21	DBD	HMG	Human	Homo_dimer	Secondary			TCAAAA40NAAA_AI_TCAATNNNATTGA_m1_c4_short
TCAAAA40NAAA_AI_TGAATNNNAKTCA_m1_c4_short	SOX21	DBD	HMG	Human	Homo_dimer	Secondary			TCAAAA40NAAA_AI_TGAATNNNAKTCA_m1_c4_short
TCAACC20NCAA_KG_TGCCACGTCATCA_m2_c2_short	CrebA	DBD	bZIP	Fly	Homo_dimer				TCAACC20NCAA_KG_TGCCACGTCATCA_m2_c2_short
TCAACC20NCAA_KG_TGCCACGTGGCA_m1_c2_short	CrebA	DBD	bZIP	Fly	Homo_dimer	Secondary			TCAACC20NCAA_KG_TGCCACGTGGCA_m1_c2_short
TCAACC20NCAA_KG_TGRTGACGTCAYCA_m2_c2_short	CrebA	DBD	bZIP	Fly	Homo_dimer	Secondary			TCAACC20NCAA_KG_TGRTGACGTCAYCA_m2_c2_short
TCAACC20NCAA_W_NTTRCGCAAY_m1_c4_short	CEBPB	Full_length	bZIP	Human	Homo_dimer				TCAACC20NCAA_W_NTTRCGCAAY_m1_c4_short
TCAACC20NCAA_Y_NYMATAAAN_m1_c3_short	CDX1	DBD	Homeobox	Human	Monomer				TCAACC20NCAA_Y_NYMATAAAN_m1_c3_short
TCAACC20NCG_AC_NNTGCCAAN_m1_c3_short	NFIX	Full_length	NFI	Human	Homo_dimer	Secondary			TCAACC20NCG_AC_NNTGCCAAN_m1_c3_short
TCAACC20NCG_AC_YTGGCNNNNTGCCAA_m2_c3_short	NFIX	Full_length	NFI	Human	Homo_dimer				TCAACC20NCG_AC_YTGGCNNNNTGCCAA_m2_c3_short
TCAACC20NCG_Z_NCCCCCCCAC_m1_c3_short	Zfp740	DBD	zf-C2H2	Mouse	Monomer				TCAACC20NCG_Z_NCCCCCCCAC_m1_c3_short
TCAAGG20NCG_AD_NCGAAACCGAAACYN_m1_c3_short	IRF4	Full_length	IRF	Human	Homo_dimer				TCAAGG20NCG_AD_NCGAAACCGAAACYN_m1_c3_short
TCAAGG20NGAA_W_CAACGTCCGCNN_m2_c3_short	HINFP1	Full_length	zf-C2H2	Human	Monomer				TCAAGG20NGAA_W_CAACGTCCGCNN_m2_c3_short
TCAAGG20NGAA_W_GCGGACSNNNNNNSGTCCGC_m2_c4_short	HINFP1	Full_length	zf-C2H2	Human	Homo_dimer				TCAAGG20NGAA_W_GCGGACSNNNNNNSGTCCGC_m2_c4_short
TCAAGG20NGAA_W_GCGGACSNNSNNSGTCCGC_m2_c4_short	HINFP1	Full_length	zf-C2H2	Human	Homo_dimer	Secondary			TCAAGG20NGAA_W_GCGGACSNNSNNSGTCCGC_m2_c4_short
TCAAGG20NGAA_Y_NNTNATTANN_m1_c3_short	EVX2	DBD	Homeobox	Human	Monomer				TCAAGG20NGAA_Y_NNTNATTANN_m1_c3_short
TCAAGG20NGAA_Z_NKCACGTGMN_m1_c2_short	Bhlhb2	DBD	bHLH	Mouse	Homo_dimer	Secondary			TCAAGG20NGAA_Z_NKCACGTGMN_m1_c2_short
TCAATT20NTAA_KG_NNTGTTGTAAAYANN_m1_c3_short	slp2	DBD	Fox	Fly	Homo_dimer				TCAATT20NTAA_KG_NNTGTTGTAAAYANN_m1_c3_short
TCAATT20NTAA_KH_AANNGTAACA_m1_c4_short	knrl	Full_length	zf-C4	Fly	Monomer	Secondary			TCAATT20NTAA_KH_AANNGTAACA_m1_c4_short
TCAATT20NTAA_KH_AWNTRGRKCAN_m1_c4_short	knrl	Full_length	zf-C4	Fly	Monomer				TCAATT20NTAA_KH_AWNTRGRKCAN_m1_c4_short
TCAATT20NTAA_Y_RTAAACA_m1_c4_short	FOXP3	DBD	Fox	Human	Monomer				TCAATT20NTAA_Y_RTAAACA_m1_c4_short
TCAATT20NTA_P_NRTTACGTAAYN_m1_c3_short	Hlf	DBD	bZIP	Mouse	Homo_dimer				TCAATT20NTA_P_NRTTACGTAAYN_m1_c3_short
TCACAC20NACA_KD_NNACRCAGCTGYGTNN_m1_c4_short	HLH4C	DBD	bHLH	Fly	Homo_dimer				TCACAC20NACA_KD_NNACRCAGCTGYGTNN_m1_c4_short
TCACAC20NACA_KD_NNCAYCAGCTGRTGNN_m1_c4_short	HLH4C	DBD	bHLH	Fly	Homo_dimer	Secondary			TCACAC20NACA_KD_NNCAYCAGCTGRTGNN_m1_c4_short
TCACAC20NACA_KD_NNCAYCAGCTGYGTNN_m1_c3_short	HLH4C	DBD	bHLH	Fly	Homo_dimer	Secondary			TCACAC20NACA_KD_NNCAYCAGCTGYGTNN_m1_c3_short
TCACAC20NACA_KG_NRATTAATYN_m1_c2_short	retn	DBD	DnaJ	Fly	Homo_dimer				TCACAC20NACA_KG_NRATTAATYN_m1_c2_short
TCACAC20NACA_Y_TTTTCCCGCCAAAW_m2_c4_short	E2F7	DBD	E2F	Human	Homo_dimer				TCACAC20NACA_Y_TTTTCCCGCCAAAW_m2_c4_short
TCACAC20NACA_Z_AGGTGTGANN_m1_c3_short	Tbr1	DBD	Tbox	Mouse	Monomer				TCACAC20NACA_Z_AGGTGTGANN_m1_c3_short
TCACAC20NCG_Y_NNYMATTANN_m1_c4_short	GSX1	DBD	Homeobox	Human	Monomer				TCACAC20NCG_Y_NNYMATTANN_m1_c4_short
TCACCG20NCCA_KD_RTTACGTAAY_m1_c4_short	Pdp1	DBD	bZIP	Fly	Homo_dimer				TCACCG20NCCA_KD_RTTACGTAAY_m1_c4_short
TCACCG20NCCA_KH_NAWAAACCGTTACW_m1_c3_short	Myb	Full_length	Myb	Fly	Homo_dimer				TCACCG20NCCA_KH_NAWAAACCGTTACW_m1_c3_short
TCACCG20NCCA_KH_NAWTGACCGTTACW_m1_c3_short	Myb	Full_length	Myb	Fly	Homo_dimer	Secondary			TCACCG20NCCA_KH_NAWTGACCGTTACW_m1_c3_short
TCACGT20NGCA_AC_AWCAGCTGWT_m1_c2_short	TFAP4	DBD	bHLH	Human	Homo_dimer				TCACGT20NGCA_AC_AWCAGCTGWT_m1_c2_short
TCACGT20NGCA_AE_GACCCCCYGYTGNGN_m2_c3_short	ZIC3	Full_length	zf-C2H2	Human	Monomer				TCACGT20NGCA_AE_GACCCCCYGYTGNGN_m2_c3_short
TCACGT30NGCA_AH_GGGGTCAAAGGTCA_m2_c3_short	RXRA	DBD	zf-C4	Human	Homo_dimer				TCACGT30NGCA_AH_GGGGTCAAAGGTCA_m2_c3_short
TCACGT30NGCA_AH_RRGGTCATGACCYY_m2_c3_short	RXRA	DBD	zf-C4	Human	Homo_dimer	Secondary			TCACGT30NGCA_AH_RRGGTCATGACCYY_m2_c3_short
TCACTA20NTCA_AC_NGTCGTWAAAN_m1_c4_short	HOXC11	DBD	Homeobox	Human	Monomer	Secondary			TCACTA20NTCA_AC_NGTCGTWAAAN_m1_c4_short
TCACTA20NTCA_AC_NGYAATWAAAN_m1_c4_short	HOXC11	DBD	Homeobox	Human	Monomer				TCACTA20NTCA_AC_NGYAATWAAAN_m1_c4_short
TCACTT40NTTG_KU_NNTAATTACC_m1_c2_short	abd-A	DBD	Homeobox	Fly	Monomer				TCACTT40NTTG_KU_NNTAATTACC_m1_c2_short
TCAGAG20NAGA_AC_NRGNACANNNTGTNCYN_m2_c4_short	NR3C2	DBD	zf-C4	Human	Homo_dimer				TCAGAG20NAGA_AC_NRGNACANNNTGTNCYN_m2_c4_short
TCAGAG20NAGA_KD_NNGGATGACGTCATCCNN_m2_c4_short	crc	DBD	bZIP	Fly	Homo_dimer				TCAGAG20NAGA_KD_NNGGATGACGTCATCCNN_m2_c4_short
TCAGAG20NAGA_Y_TTCGAANNNTTCGAA_m1_c3_short	HSFY2	DBD	HSF	Human	Dimer_of_Dimer			Deleted	TCAGAG20NAGA_Y_TTCGAANNNTTCGAA_m1_c3_short
TCAGAG20NAGA_Y_TTCGAANNNTTCGAA_m2_c3_short	HSFY2	DBD	HSF	Human	Dimer_of_Dimer				TCAGAG20NAGA_Y_TTCGAANNNTTCGAA_m2_c3_short
TCAGAG20NAGA_Y_WTTCGAAYG_m1_c3_short	HSFY2	DBD	HSF	Human	Homo_dimer				TCAGAG20NAGA_Y_WTTCGAAYG_m1_c3_short
TCAGAG20NCG_W_ACCGGAAGTN_m1_c4_short	ERF	DBD	Ets	Human	Monomer				TCAGAG20NCG_W_ACCGGAAGTN_m1_c4_short
TCAGCA40NCTC_KM_RNGCAACAGGTGG_m2_c2_short	CG12605	DBD	zf-C2H2	Fly	Monomer				TCAGCA40NCTC_KM_RNGCAACAGGTGG_m2_c2_short
TCAGCT20NCG_Z_NNYAATTANN_m1_c4_short	En2	DBD	Homeobox	Mouse	Monomer	Secondary			TCAGCT20NCG_Z_NNYAATTANN_m1_c4_short
TCAGGA20NCG_W_ACCGGAAGTN_m1_c4_short	ETV3	DBD	Ets	Human	Monomer				TCAGGA20NCG_W_ACCGGAAGTN_m1_c4_short
TCAGTC20NCG_AC_NNTAAACGNN_m1_c2_short	Barhl1	DBD	Homeobox	Mouse	Monomer	Secondary			TCAGTC20NCG_AC_NNTAAACGNN_m1_c2_short
TCAGTC20NCG_AC_NNTAATTGNN_m1_c2_short	Barhl1	DBD	Homeobox	Mouse	Monomer				TCAGTC20NCG_AC_NNTAATTGNN_m1_c2_short
TCAGTC20NCG_AC_TAAWYGNNNNTAAWYG_m1_c3_short	Barhl1	DBD	Homeobox	Mouse	Homo_dimer				TCAGTC20NCG_AC_TAAWYGNNNNTAAWYG_m1_c3_short
TCAGTC20NCG_Y_GTAATAAAA_m1_c4_short	HOXD12	DBD	Homeobox	Human	Monomer	Secondary			TCAGTC20NCG_Y_GTAATAAAA_m1_c4_short
TCAGTC20NCG_Y_NGTCGTAAAAN_m1_c4_short	HOXD12	DBD	Homeobox	Human	Monomer				TCAGTC20NCG_Y_NGTCGTAAAAN_m1_c4_short
TCAGTC20NTGA_KG_NAACAATAACANN_m1_c2_short	fd59A	DBD	Fox	Fly	Homo_dimer				TCAGTC20NTGA_KG_NAACAATAACANN_m1_c2_short
TCAGTC20NTGA_KG_NWANGTAAACAWW_m1_c2_short	fd59A	DBD	Fox	Fly	Monomer				TCAGTC20NTGA_KG_NWANGTAAACAWW_m1_c2_short
TCATAT20NATA_KG_NNNGTAAATATTTACNNN_m1_c3_short	fd96Ca	DBD	Fox	Fly	Homo_dimer				TCATAT20NATA_KG_NNNGTAAATATTTACNNN_m1_c3_short
TCATAT20NATA_Y_NNTAATTANN_m1_c4_short	HOXD8	DBD	Homeobox	Human	Dimer_of_Dimer				TCATAT20NATA_Y_NNTAATTANN_m1_c4_short
TCATCA20NCG_AD_TTGGCANNNTGCCAR_m2_c3_short	NFIB	Full_length	NFI	Human	Homo_dimer				TCATCA20NCG_AD_TTGGCANNNTGCCAR_m2_c3_short
TCATCA20NCG_KA_AAAGTGACGG_m1_c7_short	CG7818	DBD	MT-A70	Fly	Monomer		Weak		TCATCA20NCG_KA_AAAGTGACGG_m1_c7_short
TCATCA20NCTA_W_NNMCGCCCACGCANN_m2_c2_short	EGR2	Full_length	zf-C2H2	Human	Monomer				TCATCA20NCTA_W_NNMCGCCCACGCANN_m2_c2_short
TCATCA20NCTA_Z_RTGCCANCYNRTGCCMNC_m2_c4_short	Hic1	DBD	zf-C2H2	Mouse	Homo_dimer				TCATCA20NCTA_Z_RTGCCANCYNRTGCCMNC_m2_c4_short
TCATCA20NCTA_Z_RTGCCMNCN_m1_c4_short	Hic1	DBD	zf-C2H2	Mouse	Monomer				TCATCA20NCTA_Z_RTGCCMNCN_m1_c4_short
TCATGC20NCG_AC_AGATAANN_m1_c2_short	GATA3	Full_length	GATA	Human	Monomer				TCATGC20NCG_AC_AGATAANN_m1_c2_short
TCATGC20NCG_Y_NYTAATCCN_m1_c3_short	PITX1	DBD	Homeobox	Human	Monomer				TCATGC20NCG_Y_NYTAATCCN_m1_c3_short
TCATGC20NGTA_Y_GYAATAAAA_m1_c4_short	HOXC12	DBD	Homeobox	Human	Monomer	Secondary			TCATGC20NGTA_Y_GYAATAAAA_m1_c4_short
TCATGC20NGTA_Y_NGTCGTAAAAN_m1_c4_short	HOXC12	DBD	Homeobox	Human	Monomer				TCATGC20NGTA_Y_NGTCGTAAAAN_m1_c4_short
TCATGC20NGTA_Z_NACGCCCACGCANNN_m2_c3_short	Egr3	DBD	zf-C2H2	Mouse	Monomer				TCATGC20NGTA_Z_NACGCCCACGCANNN_m2_c3_short
TCATTG20NCG_AD_AMCCGGATGTN_m1_c3_short	SPDEF	Full_length	Ets	Human	Monomer				TCATTG20NCG_AD_AMCCGGATGTN_m1_c3_short
TCATTG20NCG_AD_GTGGTCCCGGATYAT_m2_c3_short	SPDEF	Full_length	Ets	Human	Monomer	Secondary			TCATTG20NCG_AD_GTGGTCCCGGATYAT_m2_c3_short
TCATTG20NCG_AD_NCAGNAAGAMGTAWMM_m3_c3_short	SPDEF	Full_length	Ets	Human	Homo_dimer	Secondary			TCATTG20NCG_AD_NCAGNAAGAMGTAWMM_m3_c3_short
TCATTG20NTTA_W_AGGTCANNNNNTGACCT_m2_c4_short	NR4A2	Full_length	zf-C4	Human	Homo_dimer				TCATTG20NTTA_W_AGGTCANNNNNTGACCT_m2_c4_short
TCATTG20NTTA_W_TGACCTTTAAAGGTCA_m2_c4_short	NR4A2	Full_length	zf-C4	Human	Homo_dimer	Secondary			TCATTG20NTTA_W_TGACCTTTAAAGGTCA_m2_c4_short
TCATTG20NTTA_W_TTTAAAGGTCA_m2_c4_short	NR4A2	Full_length	zf-C4	Human	Monomer				TCATTG20NTTA_W_TTTAAAGGTCA_m2_c4_short
TCCAAC20NAAC_KA_RMCATATGKY_m1_c7_short	Oli	DBD	bHLH	Fly	Homo_dimer		Weak		TCCAAC20NAAC_KA_RMCATATGKY_m1_c7_short
TCCAAC20NAAC_KG_NACAATGNNATTGTN_m1_c4_short	Sox14	DBD	HMG	Fly	Homo_dimer				TCCAAC20NAAC_KG_NACAATGNNATTGTN_m1_c4_short
TCCAAC20NAAC_KG_NACCGAACAN_m1_c3_short	Sox14	DBD	HMG	Fly	Monomer		Weak		TCCAAC20NAAC_KG_NACCGAACAN_m1_c3_short
TCCAAC20NAAC_Y_TAATYRATTA_m1_c2_short	PAX7	DBD	PAX	Human	Homo_dimer				TCCAAC20NAAC_Y_TAATYRATTA_m1_c2_short
TCCAAC20NCG_Y_NNYMATTANN_m1_c3_short	GSX2	DBD	Homeobox	Human	Monomer				TCCAAC20NCG_Y_NNYMATTANN_m1_c3_short
TCCAAC20NTA_Q_AACCGGWNNNWCCGGTT_m2_c3_short	GRHL1	DBD	CP2	Human	Dimer_of_Dimer				TCCAAC20NTA_Q_AACCGGWNNNWCCGGTT_m2_c3_short
TCCAAC20NTA_Q_NAACCGGTTN_m1_c3_short	GRHL1	DBD	CP2	Human	Homo_dimer				TCCAAC20NTA_Q_NAACCGGTTN_m1_c3_short
TCCAAG40NAAC_KK_NYAATTAN_m1_c4_short	lbe	DBD	Homeobox	Fly	Monomer	Secondary			TCCAAG40NAAC_KK_NYAATTAN_m1_c4_short
TCCAAG40NAAC_KK_TAACGANN_m1_c4_short	lbe	DBD	Homeobox	Fly	Monomer				TCCAAG40NAAC_KK_TAACGANN_m1_c4_short
TCCAAG40NAAC_KY_NTAAACGN_m1_c3_short	CG11085	DBD	Homeobox	Fly	Monomer				TCCAAG40NAAC_KY_NTAAACGN_m1_c3_short
TCCAAG40NAAC_KY_NTAATTGN_m1_c3_short	CG11085	DBD	Homeobox	Fly	Monomer				TCCAAG40NAAC_KY_NTAATTGN_m1_c3_short
TCCACG20NCAC_Y_NGTCACGCWTSRNTGNNY_m2_c3_short	PAX2	DBD	PAX	Human	Monomer				TCCACG20NCAC_Y_NGTCACGCWTSRNTGNNY_m2_c3_short
TCCACG20NCG_Y_NGGCACGTGCCN_m1_c4_short	HES5	DBD	bHLH	Human	Homo_dimer				TCCACG20NCG_Y_NGGCACGTGCCN_m1_c4_short
TCCACG20NCG_Z_RRGGTCAAAGTCCRNN_m1_c4_short	Hnf4a	DBD	zf-C4	Mouse	Homo_dimer	Secondary			TCCACG20NCG_Z_RRGGTCAAAGTCCRNN_m1_c4_short
TCCAGT20NGAC_AE_ATGCGGGYRCCCGCAT_m2_c4_short	GCM1	Full_length	GCM	Human	Homo_dimer				TCCAGT20NGAC_AE_ATGCGGGYRCCCGCAT_m2_c4_short
TCCAGT20NGAC_AE_NATGCGGGTAN_m1_c4_short	GCM1	Full_length	GCM	Human	Monomer				TCCAGT20NGAC_AE_NATGCGGGTAN_m1_c4_short
TCCAGT20NGAC_Y_NCCACTTAA_m1_c3_short	NKX3-2	DBD	Homeobox	Human	Monomer				TCCAGT20NGAC_Y_NCCACTTAA_m1_c3_short
TCCAGT30NGAC_AI_NCTAATTANN_m1_c4_short	LHX2	DBD	Homeobox	Human	Monomer				TCCAGT30NGAC_AI_NCTAATTANN_m1_c4_short
TCCAGT30NGAC_AI_YAATTANNCTAATTR_m2_c4_short	LHX2	DBD	Homeobox	Human	Homo_dimer				TCCAGT30NGAC_AI_YAATTANNCTAATTR_m2_c4_short
TCCAGT40NGAC_AI_NNTAAACGNN_m1_c3_short	BARHL2	Full_length	Homeobox	Human	Monomer				TCCAGT40NGAC_AI_NNTAAACGNN_m1_c3_short
TCCAGT40NGAC_AI_NNTAATTGNN_m1_c3_short	BARHL2	Full_length	Homeobox	Human	Monomer	Secondary			TCCAGT40NGAC_AI_NNTAATTGNN_m1_c3_short
TCCAGT40NGAC_AI_TAAWYGNNNNTAAWYG_m1_c4_short	BARHL2	Full_length	Homeobox	Human	Homo_dimer				TCCAGT40NGAC_AI_TAAWYGNNNNTAAWYG_m1_c4_short
TCCATA20NCG_KA_NTGGCACGTGCCAN_m2_c6_short	HLHm3	DBD	bHLH	Fly	Homo_dimer				TCCATA20NCG_KA_NTGGCACGTGCCAN_m2_c6_short
TCCATA20NTAC_Y_TTTYACGCWTGANTGMNYN_m2_c4_short	PAX6	DBD	PAX	Human	Monomer				TCCATA20NTAC_Y_TTTYACGCWTGANTGMNYN_m2_c4_short
TCCCAG20NACC_Z_NYAATTAN_m1_c2_short	Shox2	DBD	Homeobox	Mouse	Monomer				TCCCAG20NACC_Z_NYAATTAN_m1_c2_short
TCCCCT20NCCC_AC_NATCAATNNNATTGATN_m1_c4_short	SOX2	DBD	HMG	Human	Homo_dimer	Secondary			TCCCCT20NCCC_AC_NATCAATNNNATTGATN_m1_c4_short
TCCCCT20NCCC_AE_NCGAAACCGAAACT_m1_c4_short	IRF8	Full_length	IRF	Human	Homo_dimer				TCCCCT20NCCC_AE_NCGAAACCGAAACT_m1_c4_short
TCCCCT20NCCC_KA_CKAATTAN_m1_c5_short	ey	DBD	Homeobox	Fly	Monomer				TCCCCT20NCCC_KA_CKAATTAN_m1_c5_short
TCCCCT20NCCC_KA_NTAATCGAATTAN_m1_c5_short	ey	DBD	Homeobox	Fly	Homo_dimer				TCCCCT20NCCC_KA_NTAATCGAATTAN_m1_c5_short
TCCCCT20NCCC_KA_TAATYRATTA_m1_c5_short	ey	DBD	Homeobox	Fly	Homo_dimer	Secondary			TCCCCT20NCCC_KA_TAATYRATTA_m1_c5_short
TCCCCT20NCG_AD_AAAAAGCGGAAGTN_m2_c3_short	SPI1	Full_length	Ets	Human	Monomer				TCCCCT20NCG_AD_AAAAAGCGGAAGTN_m2_c3_short
TCCCCT20NCG_KA_NCCGTCACTNN_m1_c7b4_short	CG31388	DBD	zf-C2H2	Fly	Monomer				TCCCCT20NCG_KA_NCCGTCACTNN_m1_c7b4_short
TCCCCT20NCG_Z_NGTCGTWAAANN_m1_c4_short	Hoxa11	DBD	Homeobox	Mouse	Monomer				TCCCCT20NCG_Z_NGTCGTWAAANN_m1_c4_short
TCCCCT20NCG_Z_NGYAATWAAAN_m1_c4_short	Hoxa11	DBD	Homeobox	Mouse	Monomer	Secondary			TCCCCT20NCG_Z_NGYAATWAAAN_m1_c4_short
TCCCGA20NGCC_AC_AAAGATCAAAGGRWW_m2_c4_short	LEF1	DBD	HMG	Human	Monomer				TCCCGA20NGCC_AC_AAAGATCAAAGGRWW_m2_c4_short
TCCCGA20NGCC_Y_NNYAATTANN_m1_c3_short	GBX2	DBD	Homeobox	Human	Monomer				TCCCGA20NGCC_Y_NNYAATTANN_m1_c3_short
TCCCGA20NGCC_Y_TAATTRNNYAATTA_m2_c3_short	GBX2	DBD	Homeobox	Human	Homo_dimer				TCCCGA20NGCC_Y_TAATTRNNYAATTA_m2_c3_short
TCCCGA30NGCC_AI_TAATYNAATTA_m1_c4_short	PROP1	DBD	Homeobox	Human	Homo_dimer				TCCCGA30NGCC_AI_TAATYNAATTA_m1_c4_short
TCCCGT40NATG_KL_NYAATTAN_m1_c3b0_short	OdsH	DBD	Homeobox	Fly	Monomer				TCCCGT40NATG_KL_NYAATTAN_m1_c3b0_short
TCCCGT40NATG_KL_TAATNNNATTA_m1_c2_short	OdsH	DBD	Homeobox	Fly	Homo_dimer				TCCCGT40NATG_KL_TAATNNNATTA_m1_c2_short
TCCCTC20NCG_AD_NCCACTTAA_m1_c3_short	NKX3-1	Full_length	Homeobox	Human	Monomer				TCCCTC20NCG_AD_NCCACTTAA_m1_c3_short
TCCCTC20NCG_Y_NTAAYYNAATTAN_m1_c2_short	DRGX	DBD	Homeobox	Human	Homo_dimer				TCCCTC20NCG_Y_NTAAYYNAATTAN_m1_c2_short
TCCCTC20NTCC_KG_CTMATTAN_m1_c3_short	lbl	DBD	Homeobox	Fly	Monomer				TCCCTC20NTCC_KG_CTMATTAN_m1_c3_short
TCCCTC20NTCC_KG_NTAACGAGG_m1_c4_short	lbl	DBD	Homeobox	Fly	Monomer	Secondary			TCCCTC20NTCC_KG_NTAACGAGG_m1_c4_short
TCCCTC20NTCC_Y_CCAATAAAAN_m1_c3_short	HOXC13	DBD	Homeobox	Human	Monomer	Secondary			TCCCTC20NTCC_Y_CCAATAAAAN_m1_c3_short
TCCCTC20NTCC_Y_NCTCGTAAAAN_m1_c3_short	HOXC13	DBD	Homeobox	Human	Monomer				TCCCTC20NTCC_Y_NCTCGTAAAAN_m1_c3_short
TCCGCA20NCGC_KA_NGATAACNNNGTTATCN_m1_c5_short	GATAe	DBD	GATA	Fly	Monomer	Secondary			TCCGCA20NCGC_KA_NGATAACNNNGTTATCN_m1_c5_short
TCCGCA20NCGC_KA_NGATAAGNNNCTTATCN_m1_c5_short	GATAe	DBD	GATA	Fly	Monomer	Secondary			TCCGCA20NCGC_KA_NGATAAGNNNCTTATCN_m1_c5_short
TCCGCA20NCGC_KA_NNGATAAS_m1_c5_short	GATAe	DBD	GATA	Fly	Monomer				TCCGCA20NCGC_KA_NNGATAAS_m1_c5_short
TCCGCA20NCGC_KD_NGGTCATAAANN_m1_c3_short	cad	DBD	Homeobox	Fly	Monomer	Secondary			TCCGCA20NCGC_KD_NGGTCATAAANN_m1_c3_short
TCCGCA20NCGC_KD_NNGCAATAAANN_m1_c3_short	cad	DBD	Homeobox	Fly	Monomer				TCCGCA20NCGC_KD_NNGCAATAAANN_m1_c3_short
TCCGCA20NCG_Z_RRGTTCANNRRGTTCA_m2_c3_short	Vdr	DBD	zf-C4	Mouse	Homo_dimer	Secondary			TCCGCA20NCG_Z_RRGTTCANNRRGTTCA_m2_c3_short
TCCGGC20NCG_AC_NCCGCCATTNN_m1_c3_short	YY1	Full_length	zf-C2H2	Human	Monomer				TCCGGC20NCG_AC_NCCGCCATTNN_m1_c3_short
TCCGGC20NGGC_KD_CAATTANNNNATTA_m1_c4_short	Vsx2	DBD	Homeobox	Fly	Homo_dimer				TCCGGC20NGGC_KD_CAATTANNNNATTA_m1_c4_short
TCCGGC20NGGC_KD_NYAATTAN_m1_c3_short	Vsx2	DBD	Homeobox	Fly	Monomer				TCCGGC20NGGC_KD_NYAATTAN_m1_c3_short
TCCGGC20NGGC_KG_TAATCCGATTA_m1_c3_short	Gsc	DBD	Homeobox	Fly	Homo_dimer				TCCGGC20NGGC_KG_TAATCCGATTA_m1_c3_short
TCCGGC20NGGC_KG_TAATCCNNTAATCCN_m1_c3_short	Gsc	DBD	Homeobox	Fly	Homo_dimer	Secondary			TCCGGC20NGGC_KG_TAATCCNNTAATCCN_m1_c3_short
TCCGGC20NGGC_KG_TAATCCN_m1_c2_short	Gsc	DBD	Homeobox	Fly	Monomer				TCCGGC20NGGC_KG_TAATCCN_m1_c2_short
TCCGGC20NGGC_KH_NNACCGGAAGTR_m1_c3_short	aop	Full_length	Ets	Fly	Monomer				TCCGGC20NGGC_KH_NNACCGGAAGTR_m1_c3_short
TCCGGC20NGGC_Y_GTCGTWAAAN_m1_c4_short	HOXD11	DBD	Homeobox	Human	Monomer				TCCGGC20NGGC_Y_GTCGTWAAAN_m1_c4_short
TCCGGC20NGGC_Y_NGYAATAAAA_m1_c4_short	HOXD11	DBD	Homeobox	Human	Monomer	Secondary			TCCGGC20NGGC_Y_NGYAATAAAA_m1_c4_short
TCCGGG40NCTC_KN_NAGNGAAAGTGAN_m1_c2_short	Blimp-1	DBD	zf-C2H2	Fly	Homo_dimer				TCCGGG40NCTC_KN_NAGNGAAAGTGAN_m1_c2_short
TCCGGT40NTCT_KK_NNCAATTAANN_m1_c4_short	NK7.1	Full_length	Homeobox	Fly	Homo_dimer				TCCGGT40NTCT_KK_NNCAATTAANN_m1_c4_short
TCCGGT40NTCT_KK_NTTAAACGGTN_m1_c3_short	NK7.1	Full_length	Homeobox	Fly	Monomer				TCCGGT40NTCT_KK_NTTAAACGGTN_m1_c3_short
TCCGGT40NTCT_KL_NAGGTGTGAN_m1_c3_short	Doc2	DBD	Tbox	Fly	Monomer				TCCGGT40NTCT_KL_NAGGTGTGAN_m1_c3_short
TCCGTG20NCG_Y_NNCATATGNN_m1_c4_short	BHLHA15	DBD	bHLH	Human	Homo_dimer				TCCGTG20NCG_Y_NNCATATGNN_m1_c4_short
TCCGTG20NTGC_Y_WACCCGGAAGTA_m2_c3_short	ELF3	DBD	Ets	Human	Monomer				TCCGTG20NTGC_Y_WACCCGGAAGTA_m2_c3_short
TCCGTG20NTGC_Z_NNAACAGCTGTTNN_m1_c4_short	Tcf21	DBD	bHLH	Mouse	Homo_dimer				TCCGTG20NTGC_Z_NNAACAGCTGTTNN_m1_c4_short
TCCGTG40NTGC_AI_NRGTCCAAAGTCCANY_m1_c3_short	HNF4A	Full_length	zf-C4	Human	Homo_dimer	Secondary			TCCGTG40NTGC_AI_NRGTCCAAAGTCCANY_m1_c3_short
TCCGTG40NTGC_AI_RRGGTCAAAGGTCA_m1_c3_short	HNF4A	Full_length	zf-C4	Human	Homo_dimer	Secondary			TCCGTG40NTGC_AI_RRGGTCAAAGGTCA_m1_c3_short
TCCGTG40NTGC_AI_RRGGTCAAAGTCCRNN_m1_c3_short	HNF4A	Full_length	zf-C4	Human	Homo_dimer				TCCGTG40NTGC_AI_RRGGTCAAAGTCCRNN_m1_c3_short
TCCGTG40NTGC_AI_RRGTCCAAAGGTCAA_m1_c3_short	HNF4A	Full_length	zf-C4	Human	Homo_dimer	Secondary			TCCGTG40NTGC_AI_RRGTCCAAAGGTCAA_m1_c3_short
TCCTAA20NATC_Z_NTTRCGCAAY_m1_c2_short	Cebpb	DBD	bZIP	Mouse	Homo_dimer	Secondary			TCCTAA20NATC_Z_NTTRCGCAAY_m1_c2_short
TCCTAA20NCG_Z_CCCATAAAN_m1_c4_short	Hoxd9	DBD	Homeobox	Mouse	Monomer	Secondary			TCCTAA20NCG_Z_CCCATAAAN_m1_c4_short
TCCTAA20NCG_Z_GTAATWAAAN_m1_c4_short	Hoxd9	DBD	Homeobox	Mouse	Monomer				TCCTAA20NCG_Z_GTAATWAAAN_m1_c4_short
TCCTAA20NCG_Z_GTCGTAAAN_m1_c4_short	Hoxd9	DBD	Homeobox	Mouse	Monomer	Secondary			TCCTAA20NCG_Z_GTCGTAAAN_m1_c4_short
TCCTAA40NATC_AI_NNRRAAAGGAAACCGAAACTN_m2_c3_short	IRF3	Full_length	IRF	Human	Trimer				TCCTAA40NATC_AI_NNRRAAAGGAAACCGAAACTN_m2_c3_short
TCCTGA40NCTC_KL_NMCACGTCAN_m1_c3_short	Xbp1	DBD	bZIP	Fly	Homo_dimer				TCCTGA40NCTC_KL_NMCACGTCAN_m1_c3_short
TCCTGG20NCG_Z_NYTAGTTAMN_m1_c4_short	Hmbox1	DBD	Homeobox	Mouse	Monomer				TCCTGG20NCG_Z_NYTAGTTAMN_m1_c4_short
TCCTGG20NGTC_KH_NGCGTAAYACRGTAGCN_m2_c3_short	bowl	Full_length	zf-C2H2	Fly	Monomer	Secondary			TCCTGG20NGTC_KH_NGCGTAAYACRGTAGCN_m2_c3_short
TCCTGG20NGTC_KH_RCGTAANACCANRNNGN_m2_c3_short	bowl	Full_length	zf-C2H2	Fly	Monomer				TCCTGG20NGTC_KH_RCGTAANACCANRNNGN_m2_c3_short
TCCTTT20NTTC_AC_ATGASTCAT_m1_c4_short	JDP2	DBD	bZIP	Human	Homo_dimer	Secondary			TCCTTT20NTTC_AC_ATGASTCAT_m1_c4_short
TCCTTT20NTTC_AC_NATGACGTCAYN_m1_c4_short	JDP2	DBD	bZIP	Human	Homo_dimer				TCCTTT20NTTC_AC_NATGACGTCAYN_m1_c4_short
TCGAAC40NGAT_KK_NRCCGGAAGTN_m1_c4_short	Ets21C	Full_length	Ets	Fly	Monomer		Weak		TCGAAC40NGAT_KK_NRCCGGAAGTN_m1_c4_short
TCGAAG20NGA_KH_RTGACGTCAT_m1_c3u_short	CG18619	Full_length	bZIP	Fly	Homo_dimer				TCGAAG20NGA_KH_RTGACGTCAT_m1_c3u_short
TCGAAG30NAAT_AI_NNGGATTANN_m1_c2_short	DPRX	DBD	Homeobox	Human	Monomer				TCGAAG30NAAT_AI_NNGGATTANN_m1_c2_short
TCGAAG30NAAT_AI_NRGATAATCYN_m1_c2_short	DPRX	DBD	Homeobox	Human	Monomer	Secondary			TCGAAG30NAAT_AI_NRGATAATCYN_m1_c2_short
TCGACT20NCAT_AA_NYAATTAAAANNYAATTA_m2_c3_short	Msx3	DBD	Homeobox	Mouse	Homo_dimer				TCGACT20NCAT_AA_NYAATTAAAANNYAATTA_m2_c3_short
TCGACT20NCAT_AA_NYAATTAN_m1_c3_short	Msx3	DBD	Homeobox	Mouse	Monomer				TCGACT20NCAT_AA_NYAATTAN_m1_c3_short
TCGACT20NCAT_AF_GACCMCCYRMTGNG_m2_c4_short	ZIC1	Full_length	zf-C2H2	Human	Monomer				TCGACT20NCAT_AF_GACCMCCYRMTGNG_m2_c4_short
TCGACT20NCAT_W_GTTAATNATTAAY_m1_c2_short	HNF1B	Full_length	Homeobox	Human	Homo_dimer				TCGACT20NCAT_W_GTTAATNATTAAY_m1_c2_short
TCGACT20NCAT_W_NRTTAATNATTAACN_m1_c2_short	HNF1B	Full_length	Homeobox	Human	Homo_dimer	Secondary			TCGACT20NCAT_W_NRTTAATNATTAACN_m1_c2_short
TCGACT20NCAT_Z_RRGGTCAAAGGTCA_m2_c3_short	NR2C2	DBD	zf-C4	Human	Homo_dimer				TCGACT20NCAT_Z_RRGGTCAAAGGTCA_m2_c3_short
TCGAGG40NGTT_KY_NCGACCACCN_m1_c3_short	ci	DBD	zf-C2H2	Fly	Monomer				TCGAGG40NGTT_KY_NCGACCACCN_m1_c3_short
TCGAGT40NACT_KY_NCAACAACAACAAN_m2_c2_short	Aef1	DBD	zf-C2H2	Fly	Monomer				TCGAGT40NACT_KY_NCAACAACAACAAN_m2_c2_short
TCGATC20NGA_Y_NNCACGTGCC_m1_c4_short	HEY2	DBD	bHLH	Human	Homo_dimer				TCGATC20NGA_Y_NNCACGTGCC_m1_c4_short
TCGATC20NTAT_Y_NAAACGATNNAN_m1_c4_short	HOMEZ	DBD	HOMEZ	Human	Monomer				TCGATC20NTAT_Y_NAAACGATNNAN_m1_c4_short
TCGATT40NTTG_KK_NWATTCCCNNGGGAATWN_m1_c3_short	kn	Full_length	RHD	Fly	Homo_dimer				TCGATT40NTTG_KK_NWATTCCCNNGGGAATWN_m1_c3_short
TCGCAA40NTGT_AR_RGNACRNNNTGTNCY_m1_c4_short	PGR	DBD	zf-C4	Human	Homo_dimer				TCGCAA40NTGT_AR_RGNACRNNNTGTNCY_m1_c4_short
TCGCAC40NCCT_KK_NAACCACATTAACCRCAN_m1_c3_short	lz	DBD	Runt	Fly	Homo_dimer	Secondary			TCGCAC40NCCT_KK_NAACCACATTAACCRCAN_m1_c3_short
TCGCAC40NCCT_KK_NAACCGCAAAACCGCAN_m1_c3_short	lz	DBD	Runt	Fly	Homo_dimer	Secondary			TCGCAC40NCCT_KK_NAACCGCAAAACCGCAN_m1_c3_short
TCGCAC40NCCT_KK_NAACCGCARAAACCRCAN_m1_c3_short	lz	DBD	Runt	Fly	Homo_dimer				TCGCAC40NCCT_KK_NAACCGCARAAACCRCAN_m1_c3_short
TCGCAC40NCCT_KK_TAACCGCAAAN_m1_c3_short	lz	DBD	Runt	Fly	Monomer				TCGCAC40NCCT_KK_TAACCGCAAAN_m1_c3_short
TCGCAT20NACT_AC_NTAATYNRATTAN_m1_c2_short	Arx	DBD	Homeobox	Mouse	Homo_dimer				TCGCAT20NACT_AC_NTAATYNRATTAN_m1_c2_short
TCGCAT20NACT_W_CTAATTAG_m1_c4_short	PAX4	Full_length	PAX	Human	Monomer				TCGCAT20NACT_W_CTAATTAG_m1_c4_short
TCGCAT20NACT_Y_NWTATGCWAATTW_m1_c4_short	POU3F3	DBD	Homeobox-Pou	Human	Monomer	Secondary			TCGCAT20NACT_Y_NWTATGCWAATTW_m1_c4_short
TCGCAT20NACT_Y_WTGMATAAWTNA_m1_c4_short	POU3F3	DBD	Homeobox-Pou	Human	Monomer				TCGCAT20NACT_Y_WTGMATAAWTNA_m1_c4_short
TCGCAT20NACT_Y_WTRMATATKYAW_m1_c4_short	POU3F3	DBD	Homeobox-Pou	Human	Homo_dimer				TCGCAT20NACT_Y_WTRMATATKYAW_m1_c4_short
TCGCAT20NGA_AE_NNAAAATCRATAWN_m1_c3_short	ONECUT1	Full_length	Homeobox-CUT	Human	Monomer				TCGCAT20NGA_AE_NNAAAATCRATAWN_m1_c3_short
TCGCAT20NGA_O_GACCCCCCGCGNNG_m2_c4_short	GLIS3	DBD	zf-C2H2	Human	Monomer				TCGCAT20NGA_O_GACCCCCCGCGNNG_m2_c4_short
TCGCAT20NGA_Y_TGACAGSTGTCA_m2_c3_short	PKNOX1	DBD	MEIS	Human	Homo_dimer				TCGCAT20NGA_Y_TGACAGSTGTCA_m2_c3_short
TCGCAT30NACT_AI_NNYAATTANN_m1_c3_short	EMX1	DBD	Homeobox	Human	Monomer				TCGCAT30NACT_AI_NNYAATTANN_m1_c3_short
TCGCAT30NACT_AI_YMATTARYTAATKR_m1_c3_short	EMX1	DBD	Homeobox	Human	Homo_dimer				TCGCAT30NACT_AI_YMATTARYTAATKR_m1_c3_short
TCGCCA20NCCT_AA_NYAATTAN_m1_c3_short	Dlx2	DBD	Homeobox	Mouse	Monomer	Secondary			TCGCCA20NCCT_AA_NYAATTAN_m1_c3_short
TCGCCA20NCCT_Z_NNCAMTTAANN_m1_c4_short	HMX1	DBD	Homeobox	Human	Monomer				TCGCCA20NCCT_Z_NNCAMTTAANN_m1_c4_short
TCGCCA20NGA_KI_NAACAATGNNATTGTTN_m1_c3_short	bbx	Full_length	HMG	Fly	Homo_dimer				TCGCCA20NGA_KI_NAACAATGNNATTGTTN_m1_c3_short
TCGCCA40NCCT_AI_NCGACCACCNAN_m1_c4_short	ZBTB7C	Full_length	zf-C2H2	Human	Monomer				TCGCCA40NCCT_AI_NCGACCACCNAN_m1_c4_short
TCGCCG40NTGC_KK_NGYAATTANN_m1_c4_short	CG9876	DBD	Homeobox	Fly	Monomer		Weak		TCGCCG40NTGC_KK_NGYAATTANN_m1_c4_short
TCGCGC20NGA_KI_CAAGGTCRN_m1_c3_short	Hr39	Full_length	zf-C4	Fly	Monomer				TCGCGC20NGA_KI_CAAGGTCRN_m1_c3_short
TCGCGC20NGA_Y_TTACGTAA_m1_c4_short	GMEB2	DBD	SAND	Human	Homo_dimer	Secondary			TCGCGC20NGA_Y_TTACGTAA_m1_c4_short
TCGCGC20NGCT_AA_AAAAGTCAA_m1_c4_short	Nr2e1	DBD	zf-C4	Mouse	Monomer	Secondary			TCGCGC20NGCT_AA_AAAAGTCAA_m1_c4_short
TCGCGC20NGCT_AA_RAGTCAANAAGTCA_m2_c4_short	Nr2e1	DBD	zf-C4	Mouse	Homo_dimer	Secondary			TCGCGC20NGCT_AA_RAGTCAANAAGTCA_m2_c4_short
TCGCTG20NGA_AA_TTGACAGSTGTCAA_m2_c4_short	MEIS2	DBD	MEIS	Human	Homo_dimer				TCGCTG20NGA_AA_TTGACAGSTGTCAA_m2_c4_short
TCGCTG20NGA_AA_TTGACAGS_m1_c3_short	MEIS2	DBD	MEIS	Human	Monomer				TCGCTG20NGA_AA_TTGACAGS_m1_c3_short
TCGCTG20NTCT_AD_AMCCGGATGTN_m1_c4_short	SPDEF	DBD	Ets	Human	Monomer				TCGCTG20NTCT_AD_AMCCGGATGTN_m1_c4_short
TCGCTG20NTCT_AD_GTGGTCCCGGATYAT_m2_c4_short	SPDEF	DBD	Ets	Human	Monomer	Secondary			TCGCTG20NTCT_AD_GTGGTCCCGGATYAT_m2_c4_short
TCGCTG20NTCT_AD_NCAGNAAGAMGTAWMM_m3_c4_short	SPDEF	DBD	Ets	Human	Homo_dimer				TCGCTG20NTCT_AD_NCAGNAAGAMGTAWMM_m3_c4_short
TCGCTG20NTCT_KG_NYAATWANNCAATTAN_m1_c3_short	CG15696	Full_length	Homeobox	Fly	Homo_dimer				TCGCTG20NTCT_KG_NYAATWANNCAATTAN_m1_c3_short
TCGCTG20NTCT_Z_RACATATGTY_m1_c3_short	NEUROG2	DBD	bHLH	Human	Homo_dimer				TCGCTG20NTCT_Z_RACATATGTY_m1_c3_short
TCGGAA20NAGT_AE_NYAATTAN_m1_c3_short	LMX1B	Full_length	Homeobox	Human	Monomer				TCGGAA20NAGT_AE_NYAATTAN_m1_c3_short
TCGGAA20NAGT_AG_ACCGGAAGTN_m1_c2_short	ELK1	DBD	Ets	Human	Monomer				TCGGAA20NAGT_AG_ACCGGAAGTN_m1_c2_short
TCGGAA20NGA_AF_GTAAACA_m1_c4_short	FOXI1	Full_length	Fox	Human	Monomer				TCGGAA20NGA_AF_GTAAACA_m1_c4_short
TCGGAA20NGA_AF_NTGTTTACRGTAAAYAN_m2_c4_short	FOXI1	Full_length	Fox	Human	Homo_dimer				TCGGAA20NGA_AF_NTGTTTACRGTAAAYAN_m2_c4_short
TCGGCC20NGA_O_GCCMCGCCCMC_m1_c6_short	SP3	DBD	zf-C2H2	Human	Monomer				TCGGCC20NGA_O_GCCMCGCCCMC_m1_c6_short
TCGGCC20NGA_W_MCGCCCACGCA_m2_c3_short	EGR2	DBD	zf-C2H2	Human	Monomer				TCGGCC20NGA_W_MCGCCCACGCA_m2_c3_short
TCGGCC40NCGT_AI_NTGACCTNATNAGGTCAN_m2_c4_short	THRA	Full_length	zf-C4	Human	Homo_dimer				TCGGCC40NCGT_AI_NTGACCTNATNAGGTCAN_m2_c4_short
TCGGCG40NACG_KK_NNTYATTANN_m1_c3_short	eve	DBD	Homeobox	Fly	Homo_dimer				TCGGCG40NACG_KK_NNTYATTANN_m1_c3_short
TCGGGC40NAAT_KY_ACACSTGCA_m1_c2_short	da	DBD	bHLH	Fly	Homo_dimer				TCGGGC40NAAT_KY_ACACSTGCA_m1_c2_short
TCGGGG20NGA_AE_GRGGTCAAAAGKTCAC_m2_c3_short	RARG	Full_length	zf-C4	Human	Homo_dimer				TCGGGG20NGA_AE_GRGGTCAAAAGKTCAC_m2_c3_short
TCGGGG20NGA_AE_RRGGTCANNNARAGGTCA_m2_c3_short	RARG	Full_length	zf-C4	Human	Homo_dimer	Secondary			TCGGGG20NGA_AE_RRGGTCANNNARAGGTCA_m2_c3_short
TCGGGG20NGA_AE_RRGGTCANNNRRGGTCA_m2_c3_short	RARG	Full_length	zf-C4	Human	Homo_dimer	Secondary			TCGGGG20NGA_AE_RRGGTCANNNRRGGTCA_m2_c3_short
TCGGGG20NGA_KG_NKAATTAGNTAATTAN_m2_c3_short	PAX4	Full_length	PAX	Human	Homo_dimer				TCGGGG20NGA_KG_NKAATTAGNTAATTAN_m2_c3_short
TCGGGG20NGA_KG_SGTCACGCATSRNTG_m2_c3_short	PAX4	Full_length	PAX	Human	Monomer				TCGGGG20NGA_KG_SGTCACGCATSRNTG_m2_c3_short
TCGGGG20NGGT_AE_NNYTAATTANN_m1_c3_short	VSX1	Full_length	Homeobox	Human	Monomer				TCGGGG20NGGT_AE_NNYTAATTANN_m1_c3_short
TCGGGG20NGGT_AF_NYTAATTARN_m1_c4_short	LHX6	Full_length	Homeobox	Human	Monomer				TCGGGG20NGGT_AF_NYTAATTARN_m1_c4_short
TCGGGG20NGGT_AF_TAATTAGYRYTRATTA_m2_c4_short	LHX6	Full_length	Homeobox	Human	Homo_dimer				TCGGGG20NGGT_AF_TAATTAGYRYTRATTA_m2_c4_short
TCGGGG20NGGT_AF_YRATTGCAATYR_m2_c4_short	LHX6	Full_length	Homeobox	Human	Homo_dimer	Secondary			TCGGGG20NGGT_AF_YRATTGCAATYR_m2_c4_short
TCGGGG20NGGT_AG_ACCGGAAGTN_m1_c2_short	ELK3	DBD	Ets	Human	Monomer				TCGGGG20NGGT_AG_ACCGGAAGTN_m1_c2_short
TCGGGG20NGGT_AK_ACAWGTCNNNNRACAWGT_m2_c4_short	Tp53	DBD	p53l	Mouse	Homo_dimer	Secondary			TCGGGG20NGGT_AK_ACAWGTCNNNNRACAWGT_m2_c4_short
TCGGGG20NGGT_AK_ACAWGTCNNNRRCAWGT_m2_c4_short	Tp53	DBD	p53l	Mouse	Homo_dimer	Secondary			TCGGGG20NGGT_AK_ACAWGTCNNNRRCAWGT_m2_c4_short
TCGGGG20NGGT_AK_RACATGYCNNGRCATGTY_m2_c4_short	Tp53	DBD	p53l	Mouse	Homo_dimer				TCGGGG20NGGT_AK_RACATGYCNNGRCATGTY_m2_c4_short
TCGGTG40NCAA_KY_AAGGGGGCGTGTM_m2_c4_short	Bteb2	DBD	zf-C2H2	Fly	Monomer				TCGGTG40NCAA_KY_AAGGGGGCGTGTM_m2_c4_short
TCGGTT20NCG_P_ARRGGTCANNNRRGGTCA_m2_c4_short	Rara	DBD	zf-C4	Mouse	Homo_dimer	Secondary			TCGGTT20NCG_P_ARRGGTCANNNRRGGTCA_m2_c4_short
TCGGTT20NCG_P_RGGTCANNNARRGGTCA_m2_c4_short	Rara	DBD	zf-C4	Mouse	Homo_dimer	Secondary			TCGGTT20NCG_P_RGGTCANNNARRGGTCA_m2_c4_short
TCGGTT20NCG_P_RRGGTCAAAAGGTCA_m2_c4_short	Rara	DBD	zf-C4	Mouse	Homo_dimer	Secondary			TCGGTT20NCG_P_RRGGTCAAAAGGTCA_m2_c4_short
TCGGTT20NCG_Q_NNYAATTANN_m1_c2_short	Gbx1	DBD	Homeobox	Mouse	Monomer	Secondary			TCGGTT20NCG_Q_NNYAATTANN_m1_c2_short
TCGGTT20NGA_KI_NRATGACGTCATYN_m1_c3_short	Atf-2	Full_length	bZIP	Fly	Homo_dimer				TCGGTT20NGA_KI_NRATGACGTCATYN_m1_c3_short
TCGTAC20NATT_AE_RCTAWAAATAGM_m1_c4_short	MEF2B	Full_length	MADS	Human	Homo_dimer				TCGTAC20NATT_AE_RCTAWAAATAGM_m1_c4_short
TCGTGT20NCG_P_AARGGTCAAAAGGTCA_m2_c4_short	Rarb	DBD	zf-C4	Mouse	Homo_dimer	Secondary			TCGTGT20NCG_P_AARGGTCAAAAGGTCA_m2_c4_short
TCGTGT20NCG_P_ARRGGTCANNNRRGGTCA_m2_c4_short	Rarb	DBD	zf-C4	Mouse	Homo_dimer	Secondary			TCGTGT20NCG_P_ARRGGTCANNNRRGGTCA_m2_c4_short
TCGTGT20NCG_P_RGGTCANNNARRGGTCA_m2_c4_short	Rarb	DBD	zf-C4	Mouse	Homo_dimer	Secondary			TCGTGT20NCG_P_RGGTCANNNARRGGTCA_m2_c4_short
TCGTGT20NGTT_AC_NYMATTAN_m1_c2_short	Nkx6-1	DBD	Homeobox	Mouse	Monomer				TCGTGT20NGTT_AC_NYMATTAN_m1_c2_short
TCGTGT30NGTT_AH_GTAAACATGTTTAC_m2_c4_short	FOXO6	DBD	Fox	Human	Homo_dimer				TCGTGT30NGTT_AH_GTAAACATGTTTAC_m2_c4_short
TCGTGT30NGTT_AH_GTAAACA_m1_c3_short	FOXO6	DBD	Fox	Human	Monomer				TCGTGT30NGTT_AH_GTAAACA_m1_c3_short
TCGTGT30NGTT_AH_TTTCCCCACACRAC_m2_c4_short	FOXO6	DBD	Fox	Human	Trimer				TCGTGT30NGTT_AH_TTTCCCCACACRAC_m2_c4_short
TCGTTA20NGA_O_NRCAGGTGN_m1_c6_short	SNAI2	DBD	zf-C2H2	Human	Monomer				TCGTTA20NGA_O_NRCAGGTGN_m1_c6_short
TCGTTA20NTTT_AA_NNNNTGCTGACN_m1_c3_short	Mafb	DBD	bZIP	Mouse	Monomer				TCGTTA20NTTT_AA_NNNNTGCTGACN_m1_c3_short
TCGTTA20NTTT_AA_NNTGCTGASTCAGCANN_m2_c4_short	Mafb	DBD	bZIP	Mouse	Homo_dimer				TCGTTA20NTTT_AA_NNTGCTGASTCAGCANN_m2_c4_short
TCGTTA20NTTT_AA_NNYGCTGACGTMAGCANN_m2_c4_short	Mafb	DBD	bZIP	Mouse	Homo_dimer	Secondary			TCGTTA20NTTT_AA_NNYGCTGACGTMAGCANN_m2_c4_short
TCGTTA20NTTT_AG_ACCGGAARYN_m1_c2_short	ETV1	DBD	Ets	Human	Monomer				TCGTTA20NTTT_AG_ACCGGAARYN_m1_c2_short
TCGTTA20NTTT_Y_NGCCNNNNGGCN_m1_c4_short	TFAP2B	DBD	TFAP	Human	Homo_dimer	Secondary			TCGTTA20NTTT_Y_NGCCNNNNGGCN_m1_c4_short
TCGTTA20NTTT_Y_NSCCNNNGGSN_m1_c4_short	TFAP2B	DBD	TFAP	Human	Homo_dimer				TCGTTA20NTTT_Y_NSCCNNNGGSN_m1_c4_short
TCGTTA20NTTT_Y_NSCCNNNNNGGSN_m0_c4_short	TFAP2B	DBD	TFAP	Human	Homo_dimer	Secondary			TCGTTA20NTTT_Y_NSCCNNNNNGGSN_m0_c4_short
TCTAAT20NAAG_AG_SGTCACGCWTGANTGMA_m2_c4_short	PAX9	DBD	PAX	Human	Monomer				TCTAAT20NAAG_AG_SGTCACGCWTGANTGMA_m2_c4_short
TCTAAT20NCG_P_RRGNACANNNTGTNCYY_m2_c4_short	Ar	DBD	zf-C4	Mouse	Homo_dimer	Secondary			TCTAAT20NCG_P_RRGNACANNNTGTNCYY_m2_c4_short
TCTAAT20NCG_V_ACCGGAARYN_m1_c2_short	FLI1	DBD	Ets	Human	Monomer				TCTAAT20NCG_V_ACCGGAARYN_m1_c2_short
TCTAAT20NCG_V_ACCGGAWATCCGGN_m1_c3_short	FLI1	DBD	Ets	Human	Homo_dimer				TCTAAT20NCG_V_ACCGGAWATCCGGN_m1_c3_short
TCTAAT20NGA_AC_TTTCGCNTGGCNNGTCA_m2_c4_short	ZBTB49	DBD	zf-C2H2	Human	Monomer				TCTAAT20NGA_AC_TTTCGCNTGGCNNGTCA_m2_c4_short
TCTAAT20NGA_KH_RTTACGTAAY_m1_c4_short	Pdp1	Full_length	bZIP	Fly	Homo_dimer				TCTAAT20NGA_KH_RTTACGTAAY_m1_c4_short
TCTAAT30NAAG_AI_GCACTTAA_m1_c4_short	ISL2	DBD	Homeobox	Human	Monomer				TCTAAT30NAAG_AI_GCACTTAA_m1_c4_short
TCTACA20NCAG_AG_ACCGGAARTN_m1_c2_short	ERG	DBD	Ets	Human	Monomer				TCTACA20NCAG_AG_ACCGGAARTN_m1_c2_short
TCTACA20NCAG_AG_NCCGGAWATCCGGN_m1_c3_short	ERG	DBD	Ets	Human	Homo_dimer				TCTACA20NCAG_AG_NCCGGAWATCCGGN_m1_c3_short
TCTACA20NCAG_KI_NRTTACGTAAYN_m1_c3_short	gt	Full_length	bZIP	Fly	Homo_dimer				TCTACA20NCAG_KI_NRTTACGTAAYN_m1_c3_short
TCTACA20NCAG_Y_NGCCNNNNGGCN_m1_c3_short	TFAP2C	DBD	TFAP	Human	Homo_dimer				TCTACA20NCAG_Y_NGCCNNNNGGCN_m1_c3_short
TCTACA20NCAG_Y_NSCCNNNGGSN_m1_c3_short	TFAP2C	DBD	TFAP	Human	Homo_dimer	Secondary			TCTACA20NCAG_Y_NSCCNNNGGSN_m1_c3_short
TCTACA20NCAG_Y_NSCCNNNNNGGSN_m0_c3_short	TFAP2C	DBD	TFAP	Human	Homo_dimer	Secondary			TCTACA20NCAG_Y_NSCCNNNNNGGSN_m0_c3_short
TCTACA40NCAG_AI_GGGGTCAAAGGTCA_m2_c3_short	RXRA	Full_length	zf-C4	Human	Homo_dimer				TCTACA40NCAG_AI_GGGGTCAAAGGTCA_m2_c3_short
TCTACA40NCAG_AI_RRGGTCATGACCYY_m2_c3_short	RXRA	Full_length	zf-C4	Human	Homo_dimer	Secondary			TCTACA40NCAG_AI_RRGGTCATGACCYY_m2_c3_short
TCTATG20NGA_O_GCCMCGCCCMC_m1_c4_short	SP1	DBD	zf-C2H2	Human	Monomer				TCTATG20NGA_O_GCCMCGCCCMC_m1_c4_short
TCTATG20NTAG_AF_GGTGTNANWWNTNACACC_m2_c4_short	TBX2	Full_length	Tbox	Human	Homo_dimer				TCTATG20NTAG_AF_GGTGTNANWWNTNACACC_m2_c4_short
TCTATG20NTAG_AF_NAGGTGTGAWN_m1_c4_short	TBX2	Full_length	Tbox	Human	Monomer				TCTATG20NTAG_AF_NAGGTGTGAWN_m1_c4_short
TCTATG20NTAG_AG_ACCGGAAGTN_m1_c2_short	ETV4	DBD	Ets	Human	Monomer				TCTATG20NTAG_AG_ACCGGAAGTN_m1_c2_short
TCTATG40NTAG_AI_ACCCTTGAACCC_m2_c5_short	ZNF524	Full_length	zf-C2H2	Human	Homo_dimer				TCTATG40NTAG_AI_ACCCTTGAACCC_m2_c5_short
TCTATG40NTAG_AI_CTCGRACCCGTGCN_m2_c5_short	ZNF524	Full_length	zf-C2H2	Human	Monomer				TCTATG40NTAG_AI_CTCGRACCCGTGCN_m2_c5_short
TCTATT40NCAT_KY_NAWAAACCGTTACW_m1_c2_short	Myb	DBD	Myb	Fly	Homo_dimer				TCTATT40NCAT_KY_NAWAAACCGTTACW_m1_c2_short
TCTATT40NCAT_KY_NAWTGACCGTTACW_m1_c2_short	Myb	DBD	Myb	Fly	Homo_dimer	Secondary			TCTATT40NCAT_KY_NAWTGACCGTTACW_m1_c2_short
TCTCAA20NGA_AA_NGGGGAWTCCCCN_m2_c3_short	NFKB1	DBD	RHD	Human	Homo_dimer				TCTCAA20NGA_AA_NGGGGAWTCCCCN_m2_c3_short
TCTCAA20NGA_AF_GNCACGTGYN_m1_c4_short	HEY2	Full_length	bHLH	Human	Homo_dimer				TCTCAA20NGA_AF_GNCACGTGYN_m1_c4_short
TCTCAA20NGA_O_NAACAATRN_m1_c4_short	SOX9	DBD	HMG	Human	Monomer				TCTCAA20NGA_O_NAACAATRN_m1_c4_short
TCTCCC20NCCG_Z_YTAATTAN_m1_c2_short	VSX2	DBD	Homeobox	Human	Monomer				TCTCCC20NCCG_Z_YTAATTAN_m1_c2_short
TCTCCC20NGA_AE_NAACCRCAAN_m1_c4_short	RUNX3	Full_length	Runt	Human	Monomer				TCTCCC20NGA_AE_NAACCRCAAN_m1_c4_short
TCTCGG20NGA_AC_NNYAATTANN_m1_c2_short	ESX1	DBD	Homeobox	Human	Monomer				TCTCGG20NGA_AC_NNYAATTANN_m1_c2_short
TCTCGG20NGA_AF_ACCCGGAAGTN_m2_c2_short	ELF5	Full_length	Ets	Human	Monomer				TCTCGG20NGA_AF_ACCCGGAAGTN_m2_c2_short
TCTCGT40NGCC_KK_TAATCNAATTA_m1_c4_short	CG34367	Full_length	Homeobox	Fly	Homo_dimer				TCTCGT40NGCC_KK_TAATCNAATTA_m1_c4_short
TCTCTT20NGA_Y_NMCGCCCMCGCANN_m2_c2_short	EGR1	DBD	zf-C2H2	Human	Monomer				TCTCTT20NGA_Y_NMCGCCCMCGCANN_m2_c2_short
TCTCTT20NTCG_W_NTAATCCN_m1_c2_short	PITX1	Full_length	Homeobox	Human	Monomer	Secondary			TCTCTT20NTCG_W_NTAATCCN_m1_c2_short
TCTGAC20NGA_AE_RRGGTCAN_m1_c4_short	NR2F1	Full_length	zf-C4	Human	Monomer				TCTGAC20NGA_AE_RRGGTCAN_m1_c4_short
TCTGAC20NGA_KI_NGGGGAAYCCCCN_m1_c4_short	Rel	Full_length	RHD	Fly	Homo_dimer		Weak		TCTGAC20NGA_KI_NGGGGAAYCCCCN_m1_c4_short
TCTGAC30NAGG_AI_DNNNGGTCANNNH_m1_c4_short	NR2F1	DBD	zf-C4	Human	Monomer				TCTGAC30NAGG_AI_DNNNGGTCANNNH_m1_c4_short
TCTGAC30NAGG_AI_NRGGTCANNGGTCAN_m1_c4_short	NR2F1	DBD	zf-C4	Human	Homo_dimer				TCTGAC30NAGG_AI_NRGGTCANNGGTCAN_m1_c4_short
TCTGAC30NAGG_AI_RRGGTCANNNGGTCAN_m1_c4_short	NR2F1	DBD	zf-C4	Human	Homo_dimer	Secondary			TCTGAC30NAGG_AI_RRGGTCANNNGGTCAN_m1_c4_short
TCTGAG40NCAG_KK_NKCACGTGMN_m1_c4_short	cwo	Full_length	bHLH	Fly	Homo_dimer				TCTGAG40NCAG_KK_NKCACGTGMN_m1_c4_short
TCTGAG40NCAG_KK_NNCACGTGNNNNNCACGTGNN_m2_c4_short	cwo	Full_length	bHLH	Fly	Dimer_of_Dimer				TCTGAG40NCAG_KK_NNCACGTGNNNNNCACGTGNN_m2_c4_short
TCTGCA40NATA_KK_NRTTACGTAAYN_m1_c2_short	CR4575	DBD	bZIP	Fly	Homo_dimer				TCTGCA40NATA_KK_NRTTACGTAAYN_m1_c2_short
TCTGCA40NATA_KY_NACCCCCCRCGNN_m1_c3_short	sug	DBD	zf-C2H2	Fly	Monomer				TCTGCA40NATA_KY_NACCCCCCRCGNN_m1_c3_short
TCTGCT40NTGT_KK_NACGCCCACGCAN_m1_c3_short	klu	DBD	zf-C2H2	Fly	Monomer	Secondary			TCTGCT40NTGT_KK_NACGCCCACGCAN_m1_c3_short
TCTGCT40NTGT_KK_NCCACCCACGCAN_m1_c3_short	klu	DBD	zf-C2H2	Fly	Monomer				TCTGCT40NTGT_KK_NCCACCCACGCAN_m1_c3_short
TCTGGT20NGGG_AE_WGTAAAYAN_m1_c4_short	FOXB1	Full_length	Fox	Human	Monomer				TCTGGT20NGGG_AE_WGTAAAYAN_m1_c4_short
TCTGGT20NGGG_KG_NTATCANNNNNTGATAN_m1_c4u_short	CG14667	Full_length	zf-C2H2	Fly	Homo_dimer		Weak		TCTGGT20NGGG_KG_NTATCANNNNNTGATAN_m1_c4u_short
TCTGGT20NGGG_Z_NTAATTAN_m1_c3_short	LMX1A	DBD	Homeobox	Human	Monomer				TCTGGT20NGGG_Z_NTAATTAN_m1_c3_short
TCTGTA20NTGG_KG_TAATCNAATTA_m1_c4_short	Optix	Full_length	Homeobox	Fly	Homo_dimer				TCTGTA20NTGG_KG_TAATCNAATTA_m1_c4_short
TCTGTA30NTGG_AI_NRAAGGTCAANNNNRGGTCA_m2_c4_short	RORA	DBD	zf-C4	Human	Homo_dimer	Secondary			TCTGTA30NTGG_AI_NRAAGGTCAANNNNRGGTCA_m2_c4_short
TCTGTA30NTGG_AI_WAWNTRGGTYAGTAGGTCA_m2_c4_short	RORA	DBD	zf-C4	Human	Homo_dimer				TCTGTA30NTGG_AI_WAWNTRGGTYAGTAGGTCA_m2_c4_short
TCTTAG20NATG_AA_NCCACTTAA_m1_c4_short	Nkx3-1	DBD	Homeobox	Mouse	Monomer	Secondary			TCTTAG20NATG_AA_NCCACTTAA_m1_c4_short
TCTTAG20NATG_AC_NNTAATCCGATTANN_m1_c3_short	Otx1	DBD	Homeobox	Mouse	Homo_dimer	Secondary			TCTTAG20NATG_AC_NNTAATCCGATTANN_m1_c3_short
TCTTAG20NATG_AC_NTAATCCN_m1_c3_short	Otx1	DBD	Homeobox	Mouse	Monomer	Secondary			TCTTAG20NATG_AC_NTAATCCN_m1_c3_short
TCTTAG20NATG_KG_TAATCNAATTA_m1_c3_short	CG11294	Full_length	Homeobox	Fly	Homo_dimer				TCTTAG20NATG_KG_TAATCNAATTA_m1_c3_short
TCTTAG20NATG_W_NRMATWCCWN_m1_c4_short	TEAD1	Full_length	TEA	Human	Monomer				TCTTAG20NATG_W_NRMATWCCWN_m1_c4_short
TCTTAG20NATG_W_RCATTCCNNRCATWCCN_m2_c4_short	TEAD1	Full_length	TEA	Human	Homo_dimer				TCTTAG20NATG_W_RCATTCCNNRCATWCCN_m2_c4_short
TCTTAG20NATG_Y_NNGCAACAGGTGGNN_m2_c4_short	SCRT1	DBD	zf-C2H2	Human	Monomer				TCTTAG20NATG_Y_NNGCAACAGGTGGNN_m2_c4_short
TCTTAG20NGA_KI_GCATAAATTA_m1_c3_short	dve	Full_length	Homeobox	Fly	Monomer	Secondary			TCTTAG20NGA_KI_GCATAAATTA_m1_c3_short
TCTTAG20NGA_KI_NCTAATTANN_m1_c4_short	dve	Full_length	Homeobox	Fly	Monomer				TCTTAG20NGA_KI_NCTAATTANN_m1_c4_short
TCTTAG20NGA_KI_TAATTATGCWAATTA_m1_c3_short	dve	Full_length	Homeobox	Fly	Homo_dimer				TCTTAG20NGA_KI_TAATTATGCWAATTA_m1_c3_short
TCTTCT20NCTG_AD_RRGWACANNNTGTWCYY_m2_c4_short	AR	Full_length	zf-C4	Human	Homo_dimer				TCTTCT20NCTG_AD_RRGWACANNNTGTWCYY_m2_c4_short
TCTTCT20NCTG_AE_AGGTGTKANGGTGTSA_m2_c4_short	TBX20	Full_length	Tbox	Human	Homo_dimer				TCTTCT20NCTG_AE_AGGTGTKANGGTGTSA_m2_c4_short
TCTTCT20NCTG_AE_NAGGTGTGAAN_m1_c4_short	TBX20	Full_length	Tbox	Human	Monomer				TCTTCT20NCTG_AE_NAGGTGTGAAN_m1_c4_short
TCTTCT20NCTG_Z_NNTAATTRNN_m1_c3_short	HESX1	DBD	Homeobox	Human	Monomer				TCTTCT20NCTG_Z_NNTAATTRNN_m1_c3_short
TCTTCT20NCTG_Z_NTAATTRGYAATTAN_m2_c3_short	HESX1	DBD	Homeobox	Human	Homo_dimer				TCTTCT20NCTG_Z_NTAATTRGYAATTAN_m2_c3_short
TCTTCT20NGA_AC_NYAATTAN_m1_c3_short	DLX4	DBD	Homeobox	Human	Monomer				TCTTCT20NGA_AC_NYAATTAN_m1_c3_short
TCTTCT20NGA_AE_NNYAATTANN_m1_c2_short	ESX1	Full_length	Homeobox	Human	Monomer				TCTTCT20NGA_AE_NNYAATTANN_m1_c2_short
TCTTCT20NGA_AF_AACAATTGCAGTGTT_m1_c3_short	Sox11	DBD	HMG	Mouse	Homo_dimer				TCTTCT20NGA_AF_AACAATTGCAGTGTT_m1_c3_short
TCTTCT20NGA_KH_NGNCACGCGNCN_m1_c4_short	h	Full_length	bHLH	Fly	Homo_dimer		Weak		TCTTCT20NGA_KH_NGNCACGCGNCN_m1_c4_short
TCTTCT20NGA_Y_NNCACGTGNN_m1_c3_short	MNT	DBD	bHLH	Human	Homo_dimer				TCTTCT20NGA_Y_NNCACGTGNN_m1_c3_short
TCTTGA20NGA_AC_NNYAATTANN_m1_c4_short	DLX1	DBD	Homeobox	Human	Monomer				TCTTGA20NGA_AC_NNYAATTANN_m1_c4_short
TCTTGA20NGA_AE_RRGGTCAAAGGTCA_m2_c3_short	NR2F6	Full_length	zf-C4	Human	Homo_dimer				TCTTGA20NGA_AE_RRGGTCAAAGGTCA_m2_c3_short
TCTTGA20NGTG_AG_NACCCGGAAGTA_m2_c3_short	EHF	Full_length	Ets	Human	Monomer				TCTTGA20NGTG_AG_NACCCGGAAGTA_m2_c3_short
TCTTGA20NGTG_Y_NANCATATGNTN_m1_c3_short	BHLHE22	DBD	bHLH	Human	Homo_dimer				TCTTGA20NGTG_Y_NANCATATGNTN_m1_c3_short
TCTTGA20NGTG_Z_NNYMATTANN_m1_c3_short	HOXB5	DBD	Homeobox	Human	Monomer				TCTTGA20NGTG_Z_NNYMATTANN_m1_c3_short
TCTTGG40NTTA_KY_ACCCACCCGA_m1_c4_short	CG8145	Full_length	zf-C2H2	Fly	Monomer				TCTTGG40NTTA_KY_ACCCACCCGA_m1_c4_short
TCTTGG40NTTA_KY_NCCCRCCNNNNNNCCRCCCN_m2_c4_short	CG8145	Full_length	zf-C2H2	Fly	Homo_dimer				TCTTGG40NTTA_KY_NCCCRCCNNNNNNCCRCCCN_m2_c4_short
TCTTGT40NCAG_KY_NTAGCNNAGACACGAACCNN_m1_c4_short	pita	Full_length	zf-C2H2	Fly	Monomer				TCTTGT40NCAG_KY_NTAGCNNAGACACGAACCNN_m1_c4_short
TCTTTC20NGA_AC_NWTATGCWAATN_m1_c2_short	POU2F1	DBD	Homeobox-Pou	Human	Monomer				TCTTTC20NGA_AC_NWTATGCWAATN_m1_c2_short
TCTTTC20NGA_AC_NWTRMATATKYAWN_m1_c2_short	POU2F1	DBD	Homeobox-Pou	Human	Homo_dimer				TCTTTC20NGA_AC_NWTRMATATKYAWN_m1_c2_short
TCTTTC20NGA_Y_AMCATATGKT_m1_c3_short	OLIG2	DBD	bHLH	Human	Homo_dimer				TCTTTC20NGA_Y_AMCATATGKT_m1_c3_short
TCTTTC20NTTG_W_TGCACACNCTGAAAA_m2_c3_short	ZSCAN4	Full_length	zf-C2H2	Human	Monomer				TCTTTC20NTTG_W_TGCACACNCTGAAAA_m2_c3_short
TCTTTC20NTTG_Y_NNCCGCCATNW_m1_c4_short	YY2	DBD	zf-C2H2	Human	Monomer				TCTTTC20NTTG_Y_NNCCGCCATNW_m1_c4_short
TCTTTC30NTTG_AI_AACAATRTKCAGWGTT_m1_c4_short	SOX8	DBD	HMG	Human	Homo_dimer	Secondary			TCTTTC30NTTG_AI_AACAATRTKCAGWGTT_m1_c4_short
TCTTTC30NTTG_AI_ATGAATKNYAGTC_m1_c4_short	SOX8	DBD	HMG	Human	Homo_dimer				TCTTTC30NTTG_AI_ATGAATKNYAGTC_m1_c4_short
TCTTTC30NTTG_AI_NAACAATKNYAGTGTTN_m1_c4_short	SOX8	DBD	HMG	Human	Homo_dimer	Secondary			TCTTTC30NTTG_AI_NAACAATKNYAGTGTTN_m1_c4_short
TCTTTC30NTTG_AI_NATCAATKNYAGTGATN_m1_c4_short	SOX8	DBD	HMG	Human	Homo_dimer	Secondary			TCTTTC30NTTG_AI_NATCAATKNYAGTGATN_m1_c4_short
TCTTTC30NTTG_AI_TGAATRTKCAGWCA_m1_c4_short	SOX8	DBD	HMG	Human	Homo_dimer	Secondary			TCTTTC30NTTG_AI_TGAATRTKCAGWCA_m1_c4_short
TGAAAC20NAAA_KG_NYAATTAN_m1_c3_short	otp	Full_length	Homeobox	Fly	Monomer				TGAAAC20NAAA_KG_NYAATTAN_m1_c3_short
TGAAAC20NAAA_W_NYMATTAN_m1_c4_short	NKX6-1	Full_length	Homeobox	Human	Monomer				TGAAAC20NAAA_W_NYMATTAN_m1_c4_short
TGAAAC20NGA_KI_NATCACNNNGTGATN_m1_c4u_short	stc	Full_length	ZnF	Fly	Homo_dimer		Weak		TGAAAC20NGA_KI_NATCACNNNGTGATN_m1_c4u_short
TGAAAC20NGA_Y_NNCACGTGNN_m1_c3_short	HEY1	DBD	bHLH	Human	Homo_dimer				TGAAAC20NGA_Y_NNCACGTGNN_m1_c3_short
TGAACG20NGA_Y_MCCATATAWGGN_m1_c4_short	SRF	DBD	MADS	Human	Homo_dimer				TGAACG20NGA_Y_MCCATATAWGGN_m1_c4_short
TGAACG30NCAA_AI_TGACAGSTGTCA_m1_c3_short	TGIF2	DBD	MEIS	Human	Homo_dimer				TGAACG30NCAA_AI_TGACAGSTGTCA_m1_c3_short
TGAACT40NAAG_KN_TCCCNCRGGA_m1_c3_short	CG12769	DBD	zf-C2H2	Fly	Monomer				TGAACT40NAAG_KN_TCCCNCRGGA_m1_c3_short
TGAAGT30NGAA_AI_NMCRATTAR_m1_c4_short	VENTX	DBD	Homeobox	Human	Monomer				TGAAGT30NGAA_AI_NMCRATTAR_m1_c4_short
TGAAGT30NGAA_AI_SSYTAATCGRWAANCGATTAR_m2_c4_short	VENTX	DBD	Homeobox	Human	Homo_dimer				TGAAGT30NGAA_AI_SSYTAATCGRWAANCGATTAR_m2_c4_short
TGAATA20NGA_W_NGCGACCACCNN_m1_c4_short	ZBTB7A	DBD	zf-C2H2	Human	Monomer				TGAATA20NGA_W_NGCGACCACCNN_m1_c4_short
TGAATA20NTAA_AF_NAACAATANCATTGTTN_m1_c4_short	SOX2	Full_length	HMG	Human	Homo_dimer				TGAATA20NTAA_AF_NAACAATANCATTGTTN_m1_c4_short
TGAATA20NTAA_AF_NATCAATANCATTGATN_m1_c4_short	SOX2	Full_length	HMG	Human	Homo_dimer	Secondary			TGAATA20NTAA_AF_NATCAATANCATTGATN_m1_c4_short
TGAATA20NTAA_AF_NTGAATWNCATTCAN_m1_c4_short	SOX2	Full_length	HMG	Human	Homo_dimer	Secondary			TGAATA20NTAA_AF_NTGAATWNCATTCAN_m1_c4_short
TGACAG20NACA_KG_RTGACGTCAY_m1_c2_short	CrebB-17A	Full_length	bZIP	Fly	Homo_dimer				TGACAG20NACA_KG_RTGACGTCAY_m1_c2_short
TGACAG20NGA_AC_NTATGCWAATN_m1_c2_short	POU2F2	DBD	Homeobox-Pou	Human	Monomer				TGACAG20NGA_AC_NTATGCWAATN_m1_c2_short
TGACAG20NGA_AC_NWTRMATATKYAWN_m1_c2_short	POU2F2	DBD	Homeobox-Pou	Human	Homo_dimer				TGACAG20NGA_AC_NWTRMATATKYAWN_m1_c2_short
TGACAG20NGA_AF_NRGTCCAAAGTCCANY_m1_c4_short	HNF4A	DBD	zf-C4	Human	Homo_dimer	Secondary			TGACAG20NGA_AF_NRGTCCAAAGTCCANY_m1_c4_short
TGACAG20NGA_AF_RRGGTCAAAGTCCRNN_m1_c4_short	HNF4A	DBD	zf-C4	Human	Homo_dimer				TGACAG20NGA_AF_RRGGTCAAAGTCCRNN_m1_c4_short
TGACAG20NGA_KH_NGTCACGCATGNN_m1_c3_short	Poxm	Full_length	PAX	Fly	Monomer		Weak		TGACAG20NGA_KH_NGTCACGCATGNN_m1_c3_short
TGACAG20NGA_O_NGTTNCCATGGNAACN_m2_c3_short	RFX4	DBD	RFX	Human	Homo_dimer				TGACAG20NGA_O_NGTTNCCATGGNAACN_m2_c3_short
TGACAG20NGA_O_SGTTGCYARGCAACS_m2_c3_short	RFX4	DBD	RFX	Human	Homo_dimer	Secondary			TGACAG20NGA_O_SGTTGCYARGCAACS_m2_c3_short
TGACCC40NGAA_KY_NAAACTRGAGCA_m1_c4b1u_short	eg	Full_length	zf-C4	Fly	Monomer		Weak		TGACCC40NGAA_KY_NAAACTRGAGCA_m1_c4b1u_short
TGACCT20NCCA_AG_NACCCGGAAGTAN_m2_c4_short	ELF3	Full_length	Ets	Human	Monomer				TGACCT20NCCA_AG_NACCCGGAAGTAN_m2_c4_short
TGACCT20NCCA_W_NYAATTAN_m1_c3_short	EN1	Full_length	Homeobox	Human	Monomer				TGACCT20NCCA_W_NYAATTAN_m1_c3_short
TGACCT20NCCA_W_TAATTRSNYAATTA_m2_c4_short	EN1	Full_length	Homeobox	Human	Homo_dimer				TGACCT20NCCA_W_TAATTRSNYAATTA_m2_c4_short
TGACCT20NGA_AE_NNCATATGNN_m1_c4_short	NEUROD2	Full_length	bHLH	Human	Homo_dimer				TGACCT20NGA_AE_NNCATATGNN_m1_c4_short
TGACCT20NGA_KD_NRCGTMAACAN_m1_c4_short	croc	DBD	Fox	Fly	Monomer				TGACCT20NGA_KD_NRCGTMAACAN_m1_c4_short
TGACCT20NGA_O_NTGACAN_m1_c6_short	MEIS1	DBD	MEIS	Human	Monomer				TGACCT20NGA_O_NTGACAN_m1_c6_short
TGACCT20NGA_Y_CACGTGNNNNNCACGTG_m1_c3_short	MAX	DBD	bHLH	Human	Dimer_of_Dimer				TGACCT20NGA_Y_CACGTGNNNNNCACGTG_m1_c3_short
TGACCT20NGA_Y_NNCACGTGNN_m1_c2_short	MAX	DBD	bHLH	Human	Homo_dimer				TGACCT20NGA_Y_NNCACGTGNN_m1_c2_short
TGACGA20NGA_W_RTAAACAATAAAYA_m2_c3_short	FOXJ2	DBD	Fox	Human	Homo_dimer	Secondary			TGACGA20NGA_W_RTAAACAATAAAYA_m2_c3_short
TGACGA20NGA_W_RTAAACAA_m1_c2_short	FOXJ2	DBD	Fox	Human	Monomer				TGACGA20NGA_W_RTAAACAA_m1_c2_short
TGACGA20NGA_W_RTAAACAWMAACA_m2_c3_short	FOXJ2	DBD	Fox	Human	Homo_dimer				TGACGA20NGA_W_RTAAACAWMAACA_m2_c3_short
TGACGA20NGCA_AF_AAGGTCANNNNAAGGTCA_m2_c4_short	ESRRG	Full_length	zf-C4	Human	Homo_dimer				TGACGA20NGCA_AF_AAGGTCANNNNAAGGTCA_m2_c4_short
TGACGA20NGCA_AF_RAGGTCANTCAAGGTCA_m2_c4_short	ESRRG	Full_length	zf-C4	Human	Homo_dimer	Secondary			TGACGA20NGCA_AF_RAGGTCANTCAAGGTCA_m2_c4_short
TGACGA20NGCA_AF_TSAAGGTCAN_m1_c4_short	ESRRG	Full_length	zf-C4	Human	Monomer				TGACGA20NGCA_AF_TSAAGGTCAN_m1_c4_short
TGACGA20NGCA_AG_NRGWACANNNTGTWCYN_m2_c4_short	NR3C1	DBD	zf-C4	Human	Homo_dimer				TGACGA20NGCA_AG_NRGWACANNNTGTWCYN_m2_c4_short
TGACGA20NGCA_KA_GTAACGGTCA_m1_c7u_short	Chrac-14	DBD	Histone-fold	Fly	Monomer		Weak		TGACGA20NGCA_KA_GTAACGGTCA_m1_c7u_short
TGACGA20NGCA_KI_NAAAGGGTTAAN_m1_c2_short	Kr	DBD	zf-C2H2	Fly	Monomer				TGACGA20NGCA_KI_NAAAGGGTTAAN_m1_c2_short
TGACGA20NGCA_Z_RTCACGTGAY_m1_c2_short	USF1	DBD	bHLH	Human	Homo_dimer				TGACGA20NGCA_Z_RTCACGTGAY_m1_c2_short
TGACGA30NGCA_AI_NTCAAGGTCAN_m2_c4_short	ESRRA	DBD	zf-C4	Human	Monomer				TGACGA30NGCA_AI_NTCAAGGTCAN_m2_c4_short
TGACGA30NGCA_AI_RAGGTCANTCAAGGTCA_m2_c4_short	ESRRA	DBD	zf-C4	Human	Homo_dimer	Secondary			TGACGA30NGCA_AI_RAGGTCANTCAAGGTCA_m2_c4_short
TGACGA30NGCA_AI_SAAGGTCANNTSAAGGTCA_m2_c4_short	ESRRA	DBD	zf-C4	Human	Homo_dimer				TGACGA30NGCA_AI_SAAGGTCANNTSAAGGTCA_m2_c4_short
TGACTC20NGA_AC_GTAAACATGTTTAC_m2_c3_short	FOXO4	DBD	Fox	Human	Homo_dimer				TGACTC20NGA_AC_GTAAACATGTTTAC_m2_c3_short
TGACTC20NGA_AC_GTAAACA_m1_c3_short	FOXO4	DBD	Fox	Human	Monomer				TGACTC20NGA_AC_GTAAACA_m1_c3_short
TGACTC20NGA_AC_TTTCCCCACACG_m2_c3_short	FOXO4	DBD	Fox	Human	Trimer				TGACTC20NGA_AC_TTTCCCCACACG_m2_c3_short
TGACTC20NGA_KA_NTAATCNAATTAN_m1_c6_short	Rx	DBD	Homeobox	Fly	Homo_dimer				TGACTC20NGA_KA_NTAATCNAATTAN_m1_c6_short
TGACTC20NGA_KA_NYAATTAN_m1_c6_short	Rx	DBD	Homeobox	Fly	Monomer				TGACTC20NGA_KA_NYAATTAN_m1_c6_short
TGACTC20NGA_Y_TAATYYAATTA_m1_c3_short	PHOX2A	DBD	Homeobox	Human	Homo_dimer				TGACTC20NGA_Y_TAATYYAATTA_m1_c3_short
TGACTC20NTCA_AF_AACAVBTGTT_m1_c4_short	MYF6	Full_length	bHLH	Human	Homo_dimer				TGACTC20NTCA_AF_AACAVBTGTT_m1_c4_short
TGACTC20NTCA_AG_AACCCGGAAGTR_m2_c3_short	ELF4	Full_length	Ets	Human	Monomer				TGACTC20NTCA_AG_AACCCGGAAGTR_m2_c3_short
TGACTC20NTCA_KI_NTATGMWAATNN_m1_c2_short	nub	DBD	Homeobox-Pou	Fly	Monomer				TGACTC20NTCA_KI_NTATGMWAATNN_m1_c2_short
TGACTC20NTCA_Y_NATGCGGGTN_m1_c3_short	GCM2	DBD	GCM	Human	Monomer				TGACTC20NTCA_Y_NATGCGGGTN_m1_c3_short
TGAGAC40NCAA_KN_TTGGCNNNNNGCCAA_m1_c2_short	NfI	Full_length	NFI	Fly	Homo_dimer				TGAGAC40NCAA_KN_TTGGCNNNNNGCCAA_m1_c2_short
TGAGAT20NAGA_W_NNTGCCAAN_m1_c3_short	NFIX	Full_length	NFI	Human	Homo_dimer	Secondary			TGAGAT20NAGA_W_NNTGCCAAN_m1_c3_short
TGAGAT20NAGA_W_YTGGCANNNTGCCAA_m2_c3_short	NFIX	Full_length	NFI	Human	Homo_dimer	Secondary			TGAGAT20NAGA_W_YTGGCANNNTGCCAA_m2_c3_short
TGAGAT20NAGA_Z_NACACGTGTN_m1_c3_short	CLOCK	DBD	bHLH	Human	Homo_dimer				TGAGAT20NAGA_Z_NACACGTGTN_m1_c3_short
TGAGAT20NCG_P_NYAATTAN_m1_c2_short	Dlx1	DBD	Homeobox	Mouse	Monomer	Secondary			TGAGAT20NCG_P_NYAATTAN_m1_c2_short
TGAGAT20NGA_Y_NRTCACGCCAYN_m1_c3_short	SREBF2	DBD	bHLH	Human	Homo_dimer	Secondary			TGAGAT20NGA_Y_NRTCACGCCAYN_m1_c3_short
TGAGAT20NGA_Y_RTCACGTGAY_m1_c3_short	SREBF2	DBD	bHLH	Human	Homo_dimer				TGAGAT20NGA_Y_RTCACGTGAY_m1_c3_short
TGAGCA20NCGA_AF_NTTAATCCN_m1_c3_short	PITX1	Full_length	Homeobox	Human	Monomer				TGAGCA20NCGA_AF_NTTAATCCN_m1_c3_short
TGAGCA20NCGA_W_NRTTAATNATTAACN_m1_c2_short	HNF1A	Full_length	Homeobox	Human	Homo_dimer				TGAGCA20NCGA_W_NRTTAATNATTAACN_m1_c2_short
TGAGCA20NCGA_Y_NATGCGGGTA_m1_c4_short	GCM1	DBD	GCM	Human	Monomer				TGAGCA20NCGA_Y_NATGCGGGTA_m1_c4_short
TGAGCA20NGA_AC_RTGCCMNNN_m1_c4_short	HIC2	DBD	zf-C2H2	Human	Monomer				TGAGCA20NGA_AC_RTGCCMNNN_m1_c4_short
TGAGCA20NGA_AE_CCATGCCGCCAT_m2_c4_short	YY2	Full_length	zf-C2H2	Human	Monomer	Secondary			TGAGCA20NGA_AE_CCATGCCGCCAT_m2_c4_short
TGAGCA20NGA_AE_NCCGCCATNNT_m1_c2_short	YY2	Full_length	zf-C2H2	Human	Monomer				TGAGCA20NGA_AE_NCCGCCATNNT_m1_c2_short
TGAGCA20NGA_Y_GGGGTCAAAGGTCA_m2_c3_short	RXRB	DBD	zf-C4	Human	Homo_dimer				TGAGCA20NGA_Y_GGGGTCAAAGGTCA_m2_c3_short
TGAGCA30NCGA_AI_GAATGACACRGCGN_m2_c3_short	FOXB1	DBD	Fox	Human	Trimer				TGAGCA30NCGA_AI_GAATGACACRGCGN_m2_c3_short
TGAGCA30NCGA_AI_WNWGTMAATATTRACWNW_m2_c3_short	FOXB1	DBD	Fox	Human	Homo_dimer				TGAGCA30NCGA_AI_WNWGTMAATATTRACWNW_m2_c3_short
TGAGCA30NCGA_AI_WRWGTMAAYAN_m1_c3_short	FOXB1	DBD	Fox	Human	Monomer				TGAGCA30NCGA_AI_WRWGTMAAYAN_m1_c3_short
TGAGCG40NTTG_KY_AWNTAGGTCAGTAGGTCA_m2_c4_short	Eip75B	DBD	zf-C4	Fly	Homo_dimer				TGAGCG40NTTG_KY_AWNTAGGTCAGTAGGTCA_m2_c4_short
TGAGCG40NTTG_KY_AWRTAGGTCAHV_m1_c4_short	Eip75B	DBD	zf-C4	Fly	Monomer				TGAGCG40NTTG_KY_AWRTAGGTCAHV_m1_c4_short
TGAGCT40NGCA_KO_NAACATATGTTN_m1_c4_short	MESP2	DBD	bHLH	Human	Homo_dimer			Deleted	TGAGCT40NGCA_KO_NAACATATGTTN_m1_c4_short
TGAGGC20NGA_AC_GACCCCCYGYTGNGN_m2_c3_short	ZIC4	DBD	zf-C2H2	Human	Monomer				TGAGGC20NGA_AC_GACCCCCYGYTGNGN_m2_c3_short
TGAGGC20NGA_W_NTTRCGCAAY_m1_c2_short	CEBPE	DBD	bZIP	Human	Homo_dimer				TGAGGC20NGA_W_NTTRCGCAAY_m1_c2_short
TGAGGC20NGGA_AF_AACAATNNNNAKTGTT_m1_c3_short	SOX7	Full_length	HMG	Human	Homo_dimer				TGAGGC20NGGA_AF_AACAATNNNNAKTGTT_m1_c3_short
TGAGGC20NGGA_AF_NAACAATKNYAKTGTTN_m1_c3_short	SOX7	Full_length	HMG	Human	Homo_dimer	Secondary			TGAGGC20NGGA_AF_NAACAATKNYAKTGTTN_m1_c3_short
TGAGGC20NGGA_AF_NATGAATKNYAKTCATN_m1_c3_short	SOX7	Full_length	HMG	Human	Homo_dimer	Secondary			TGAGGC20NGGA_AF_NATGAATKNYAKTCATN_m1_c3_short
TGAGGC20NGGA_Z_NYAATTAN_m1_c2_short	LMX1B	DBD	Homeobox	Human	Monomer				TGAGGC20NGGA_Z_NYAATTAN_m1_c2_short
TGAGGC30NGGA_AI_ANRTAAAYAAACA_m1_c3_short	FOXC1	DBD	Fox	Human	Homo_dimer	Secondary			TGAGGC30NGGA_AI_ANRTAAAYAAACA_m1_c3_short
TGAGGC30NGGA_AI_NRTMAATATTKAYN_m2_c3_short	FOXC1	DBD	Fox	Human	Homo_dimer				TGAGGC30NGGA_AI_NRTMAATATTKAYN_m2_c3_short
TGAGGC30NGGA_AI_WRWRTMAAYAW_m1_c3_short	FOXC1	DBD	Fox	Human	Monomer				TGAGGC30NGGA_AI_WRWRTMAAYAW_m1_c3_short
TGAGGT40NTCC_KK_NCAATGNNATTGN_m1_c2_short	SoxN	DBD	HMG	Fly	Homo_dimer		Weak		TGAGGT40NTCC_KK_NCAATGNNATTGN_m1_c2_short
TGAGGT40NTCC_KK_NCGAACAATNN_m1_c2_short	SoxN	DBD	HMG	Fly	Monomer		Weak		TGAGGT40NTCC_KK_NCGAACAATNN_m1_c2_short
TGAGTG20NGA_AC_AACCGTTAACGGNN_m1_c3_short	MYBL2	DBD	Myb	Human	Homo_dimer	Secondary			TGAGTG20NGA_AC_AACCGTTAACGGNN_m1_c3_short
TGAGTG20NGA_AC_ACCGTTARRACCGTTA_m2_c3_short	MYBL2	DBD	Myb	Human	Homo_dimer				TGAGTG20NGA_AC_ACCGTTARRACCGTTA_m2_c3_short
TGAGTG20NGA_AC_NNAACCGTTNN_m1_c3_short	MYBL2	DBD	Myb	Human	Monomer				TGAGTG20NGA_AC_NNAACCGTTNN_m1_c3_short
TGAGTG20NGA_AC_RACCGTTAAACNGYY_m1_c3_short	MYBL2	DBD	Myb	Human	Homo_dimer	Secondary			TGAGTG20NGA_AC_RACCGTTAAACNGYY_m1_c3_short
TGAGTG20NGA_AF_CCGGAASCGGAAGTN_m2_c3_short	ETV6	Full_length	Ets	Human	Homo_dimer				TGAGTG20NGA_AF_CCGGAASCGGAAGTN_m2_c3_short
TGAGTG20NGA_AF_KSYGGAAGTN_m1_c3_short	ETV6	Full_length	Ets	Human	Monomer				TGAGTG20NGA_AF_KSYGGAAGTN_m1_c3_short
TGAGTG20NTGA_AC_ACCGGAAGTN_m1_c3_short	Elk3	DBD	Ets	Mouse	Monomer	Secondary			TGAGTG20NTGA_AC_ACCGGAAGTN_m1_c3_short
TGAGTG20NTGA_AE_NYAATTAN_m1_c2_short	ISX	Full_length	Homeobox	Human	Monomer				TGAGTG20NTGA_AE_NYAATTAN_m1_c2_short
TGAGTG20NTGA_AG_ACCGGAAGTN_m1_c2_short	ELK1	Full_length	Ets	Human	Monomer				TGAGTG20NTGA_AG_ACCGGAAGTN_m1_c2_short
TGAGTG20NTGA_AG_NACTTCCGSCGGAARMN_m2_c3_short	ELK1	Full_length	Ets	Human	Homo_dimer				TGAGTG20NTGA_AG_NACTTCCGSCGGAARMN_m2_c3_short
TGAGTG30NTGA_AI_NRTMAATATTKAYN_m2_c3_short	FOXC2	DBD	Fox	Human	Homo_dimer	Secondary			TGAGTG30NTGA_AI_NRTMAATATTKAYN_m2_c3_short
TGAGTG30NTGA_AI_RTAAAYAAACA_m1_c3_short	FOXC2	DBD	Fox	Human	Homo_dimer				TGAGTG30NTGA_AI_RTAAAYAAACA_m1_c3_short
TGAGTG30NTGA_AI_WAWRTAAAYAWW_m1_c3_short	FOXC2	DBD	Fox	Human	Monomer				TGAGTG30NTGA_AI_WAWRTAAAYAWW_m1_c3_short
TGAGTT40NCGG_KK_NTAATGNNNNNNNNNNNNNNCATTAN_m2_c4_short	zen2	DBD	Homeobox	Fly	Homo_dimer				TGAGTT40NCGG_KK_NTAATGNNNNNNNNNNNNNNCATTAN_m2_c4_short
TGATAA20NATA_AC_CCAATAAAAN_m1_c4_short	Hoxd13	DBD	Homeobox	Mouse	Monomer	Secondary			TGATAA20NATA_AC_CCAATAAAAN_m1_c4_short
TGATAA20NATA_AC_NCTCRTAAAAN_m1_c4_short	Hoxd13	DBD	Homeobox	Mouse	Monomer	Secondary			TGATAA20NATA_AC_NCTCRTAAAAN_m1_c4_short
TGATAA20NATA_AE_TGACAGSTGTCA_m2_c4_short	TGIF2LX	Full_length	MEIS	Human	Homo_dimer				TGATAA20NATA_AE_TGACAGSTGTCA_m2_c4_short
TGATAA20NGA_AA_RTGGAAAANTMCNN_m1_c3_short	NFAT5	DBD	RHD	Human	Homo_dimer				TGATAA20NGA_AA_RTGGAAAANTMCNN_m1_c3_short
TGATAA20NGA_Y_NNTAATCCGATTANN_m1_c3_short	OTX1	DBD	Homeobox	Human	Homo_dimer				TGATAA20NGA_Y_NNTAATCCGATTANN_m1_c3_short
TGATAA20NGA_Y_NTAATCCN_m1_c3_short	OTX1	DBD	Homeobox	Human	Monomer				TGATAA20NGA_Y_NTAATCCN_m1_c3_short
TGATCA40NAGG_KL_NNAAGGTCAN_m1_c2_short	ERR	DBD	zf-C4	Fly	Monomer				TGATCA40NAGG_KL_NNAAGGTCAN_m1_c2_short
TGATCC20NCG_P_NGCCNNNNGGCN_m1_c3_short	Tcfap2a	DBD	TFAP	Mouse	Homo_dimer				TGATCC20NCG_P_NGCCNNNNGGCN_m1_c3_short
TGATCC20NCG_P_NSCCNNNGGSN_m1_c3_short	Tcfap2a	DBD	TFAP	Mouse	Homo_dimer	Secondary			TGATCC20NCG_P_NSCCNNNGGSN_m1_c3_short
TGATCC20NCG_P_NSCCNNNNNGGSN_m0_c3_short	Tcfap2a	DBD	TFAP	Mouse	Homo_dimer	Secondary			TGATCC20NCG_P_NSCCNNNNNGGSN_m0_c3_short
TGATCC20NCTA_KI_GGGAANNNNNNNNNTTCCC_m1_c2_short	Dif	DBD	RHD	Fly	Homo_dimer	Secondary			TGATCC20NCTA_KI_GGGAANNNNNNNNNTTCCC_m1_c2_short
TGATCC20NCTA_KI_TGGGAAAAACCCA_m1_c2_short	Dif	DBD	RHD	Fly	Homo_dimer				TGATCC20NCTA_KI_TGGGAAAAACCCA_m1_c2_short
TGATCC20NCTA_KI_TGGGAAATTCCCA_m1_c2_short	Dif	DBD	RHD	Fly	Homo_dimer	Secondary			TGATCC20NCTA_KI_TGGGAAATTCCCA_m1_c2_short
TGATCC20NCTA_KI_TGGGAATTCCCA_m1_c2_short	Dif	DBD	RHD	Fly	Homo_dimer	Secondary			TGATCC20NCTA_KI_TGGGAATTCCCA_m1_c2_short
TGATCC20NCTA_Y_TTTGCACACGNCAC_m2_c4_short	MTF1	DBD	zf-C2H2	Human	Monomer		Weak		TGATCC20NCTA_Y_TTTGCACACGNCAC_m2_c4_short
TGATCC20NCTA_Z_ACCGGAAGTN_m1_c3_short	FEV	DBD	Ets	Human	Monomer				TGATCC20NCTA_Z_ACCGGAAGTN_m1_c3_short
TGATGG20NGA_Z_GRCCACGCCCWNNNN_m2_c4_short	Klf12	DBD	zf-C2H2	Mouse	Monomer				TGATGG20NGA_Z_GRCCACGCCCWNNNN_m2_c4_short
TGATGG20NGTA_KA_NYTAATTAAN_m1_c5_short	repo	DBD	Homeobox	Fly	Monomer				TGATGG20NGTA_KA_NYTAATTAAN_m1_c5_short
TGATGG20NGTA_KI_NYAATTAN_m1_c2_short	Pph13	DBD	Homeobox	Fly	Monomer				TGATGG20NGTA_KI_NYAATTAN_m1_c2_short
TGATGG20NGTA_W_CGCAGCTGCG_m1_c4_short	NHLH1	Full_length	bHLH	Human	Homo_dimer				TGATGG20NGTA_W_CGCAGCTGCG_m1_c4_short
TGATTT20NGA_AE_NNYAATTANN_m1_c2_short	GBX2	Full_length	Homeobox	Human	Monomer				TGATTT20NGA_AE_NNYAATTANN_m1_c2_short
TGATTT20NTTA_AE_NNYAATTANN_m1_c3_short	MIXL1	Full_length	Homeobox	Human	Monomer				TGATTT20NTTA_AE_NNYAATTANN_m1_c3_short
TGATTT20NTTA_AF_AACAATNNNAGTGTT_m1_c4_short	SOX10	Full_length	HMG	Human	Homo_dimer				TGATTT20NTTA_AF_AACAATNNNAGTGTT_m1_c4_short
TGATTT20NTTA_AF_AACAATRTKCAGWGTT_m1_c4_short	SOX10	Full_length	HMG	Human	Homo_dimer	Secondary			TGATTT20NTTA_AF_AACAATRTKCAGWGTT_m1_c4_short
TGATTT20NTTA_AF_ATCAATTGCAGTGAT_m1_c4_short	SOX10	Full_length	HMG	Human	Homo_dimer	Secondary			TGATTT20NTTA_AF_ATCAATTGCAGTGAT_m1_c4_short
TGATTT20NTTA_AF_ATGAATTGCAGTCAT_m1_c4_short	SOX10	Full_length	HMG	Human	Homo_dimer	Secondary			TGATTT20NTTA_AF_ATGAATTGCAGTCAT_m1_c4_short
TGATTT20NTTA_AF_TGAATRTKCAGTCA_m1_c4_short	SOX10	Full_length	HMG	Human	Homo_dimer	Secondary			TGATTT20NTTA_AF_TGAATRTKCAGTCA_m1_c4_short
TGATTT20NTTA_Y_NRCATTCCWN_m1_c4_short	TEAD4	DBD	TEA	Human	Monomer				TGATTT20NTTA_Y_NRCATTCCWN_m1_c4_short
TGCAAA40NGAA_KU_NNNNTGCTGACN_m1_c3_short	tj	DBD	bZIP	Fly	Monomer				TGCAAA40NGAA_KU_NNNNTGCTGACN_m1_c3_short
TGCAAA40NGAA_KU_NNNTGCTGACKCAGCANNN_m2_c3_short	tj	DBD	bZIP	Fly	Homo_dimer				TGCAAA40NGAA_KU_NNNTGCTGACKCAGCANNN_m2_c3_short
TGCAAG20NAAC_AG_ACCGGAARTN_m1_c2_short	ERG	Full_length	Ets	Human	Monomer				TGCAAG20NAAC_AG_ACCGGAARTN_m1_c2_short
TGCAAG20NAAC_AG_ACCGGAWATCCGGT_m1_c3_short	ERG	Full_length	Ets	Human	Homo_dimer				TGCAAG20NAAC_AG_ACCGGAWATCCGGT_m1_c3_short
TGCAAG20NCG_V_TWCCCAYAATGCATTG_m3_c4_short	ZNF143	DBD	zf-C2H2	Human	Monomer				TGCAAG20NCG_V_TWCCCAYAATGCATTG_m3_c4_short
TGCAAG20NGA_AE_NNYAATTANN_m1_c2_short	ALX3	Full_length	Homeobox	Human	Monomer				TGCAAG20NGA_AE_NNYAATTANN_m1_c2_short
TGCAAG20NGA_AE_NTAATYNRATTAN_m1_c2_short	ALX3	Full_length	Homeobox	Human	Homo_dimer				TGCAAG20NGA_AE_NTAATYNRATTAN_m1_c2_short
TGCAAG20NGA_AF_NTAATYTAATTAN_m1_c2_short	UNCX	DBD	Homeobox	Human	Homo_dimer				TGCAAG20NGA_AF_NTAATYTAATTAN_m1_c2_short
TGCAAG20NGA_AF_NYAATTAN_m1_c2_short	UNCX	DBD	Homeobox	Human	Monomer				TGCAAG20NGA_AF_NYAATTAN_m1_c2_short
TGCACC40NAGA_KL_TGACAG_m1_c4_short	vis	DBD	Homeobox	Fly	Monomer				TGCACC40NAGA_KL_TGACAG_m1_c4_short
TGCACT20NGA_AC_NNCATCCCATAATANTC_m3_c3_short	ZNF410	DBD	zf-C2H2	Human	Monomer				TGCACT20NGA_AC_NNCATCCCATAATANTC_m3_c3_short
TGCACT20NGA_AF_ACCGGAWGYN_m1_c2_short	ETV5	DBD	Ets	Human	Monomer				TGCACT20NGA_AF_ACCGGAWGYN_m1_c2_short
TGCACT30NCAC_AI_NNCAMTTAANN_m1_c3_short	HMX3	DBD	Homeobox	Human	Monomer				TGCACT30NCAC_AI_NNCAMTTAANN_m1_c3_short
TGCAGA20NCG_P_NYAATTAN_m1_c2_short	Vsx1	DBD	Homeobox	Mouse	Monomer	Secondary			TGCAGA20NCG_P_NYAATTAN_m1_c2_short
TGCAGA20NGA_AF_NAAGACGYCTTN_m1_c4_short	PROX1	DBD	Homeobox	Human	Homo_dimer				TGCAGA20NGA_AF_NAAGACGYCTTN_m1_c4_short
TGCAGC40NATT_KM_ATTACAACAACAACN_m2_c3_short	CG4360	DBD	zf-C2H2	Fly	Monomer				TGCAGC40NATT_KM_ATTACAACAACAACN_m2_c3_short
TGCAGT40NAAG_KK_NNCAGCTGNN_m1_c4_short	Fer1	DBD	bHLH	Fly	Homo_dimer				TGCAGT40NAAG_KK_NNCAGCTGNN_m1_c4_short
TGCATC20NGA_KA_TAATCTAATTA_m1_c5_short	bsh	DBD	Homeobox	Fly	Homo_dimer				TGCATC20NGA_KA_TAATCTAATTA_m1_c5_short
TGCATC20NGA_KA_TAATTGGWTAATTG_m2_c5u_short	bsh	DBD	Homeobox	Fly	Homo_dimer	Secondary			TGCATC20NGA_KA_TAATTGGWTAATTG_m2_c5u_short
TGCATC20NGA_Y_NYTAATCCN_m1_c2_short	PITX3	DBD	Homeobox	Human	Monomer				TGCATC20NGA_Y_NYTAATCCN_m1_c2_short
TGCATC30NTAC_AI_NWACAYRACAWN_m1_c4_short	IRX2	DBD	Homeobox	Human	Homo_dimer				TGCATC30NTAC_AI_NWACAYRACAWN_m1_c4_short
TGCCAT20NACC_Z_YTAATTAN_m1_c2_short	VAX1	DBD	Homeobox	Human	Monomer				TGCCAT20NACC_Z_YTAATTAN_m1_c2_short
TGCCAT20NCG_P_NNYAATTANN_m1_c4_short	Hoxd3	DBD	Homeobox	Mouse	Monomer				TGCCAT20NCG_P_NNYAATTANN_m1_c4_short
TGCCAT20NGA_AE_NNYAATTANN_m1_c3_short	EN2	Full_length	Homeobox	Human	Monomer				TGCCAT20NGA_AE_NNYAATTANN_m1_c3_short
TGCCGA40NGTA_KY_YTAATTAA_m1_c4_short	CG32105	DBD	Homeobox-LIM	Fly	Monomer				TGCCGA40NGTA_KY_YTAATTAA_m1_c4_short
TGCCGC20NCG_V_ACCCGGAAGTN_m2_c2_short	ELF5	DBD	Ets	Human	Monomer				TGCCGC20NCG_V_ACCCGGAAGTN_m2_c2_short
TGCCGC20NGA_Z_NGGATGATGCAATM_m2_c4_short	Atf4	DBD	bZIP	Mouse	Homo_dimer	Secondary			TGCCGC20NGA_Z_NGGATGATGCAATM_m2_c4_short
TGCCTG20NGA_AC_CTTTCCCMYAACACKNN_m2_c4_short	ZNF282	DBD	zf-C2H2	Human	Monomer				TGCCTG20NGA_AC_CTTTCCCMYAACACKNN_m2_c4_short
TGCCTG20NGA_Y_CCAATAAAAN_m1_c3_short	HOXB13	DBD	Homeobox	Human	Monomer	Secondary			TGCCTG20NGA_Y_CCAATAAAAN_m1_c3_short
TGCCTG20NGA_Y_NCTCGTAAAAN_m1_c3_short	HOXB13	DBD	Homeobox	Human	Monomer				TGCCTG20NGA_Y_NCTCGTAAAAN_m1_c3_short
TGCCTG20NTCC_Z_ANCATATGNT_m1_c3_short	OLIG1	DBD	bHLH	Human	Homo_dimer				TGCCTG20NTCC_Z_ANCATATGNT_m1_c3_short
TGCCTG30NTCC_AI_NNNNNTGCTGAN_m1_c2_short	MAFK	DBD	bZIP	Human	Monomer				TGCCTG30NTCC_AI_NNNNNTGCTGAN_m1_c2_short
TGCCTG30NTCC_AI_NNNNTGCTGASTCAGCANNNN_m2_c2_short	MAFK	DBD	bZIP	Human	Homo_dimer				TGCCTG30NTCC_AI_NNNNTGCTGASTCAGCANNNN_m2_c2_short
TGCGAA20NAGC_W_NTGMATAATTAATKAG_m2_c3_short	POU4F2	Full_length	Homeobox-Pou	Human	Monomer				TGCGAA20NAGC_W_NTGMATAATTAATKAG_m2_c3_short
TGCGAA20NGA_AF_NGTCGTWAAAN_m1_c4_short	HOXC11	Full_length	Homeobox	Human	Monomer				TGCGAA20NGA_AF_NGTCGTWAAAN_m1_c4_short
TGCGAA20NGA_AF_NGYAATWAAAN_m1_c4_short	HOXC11	Full_length	Homeobox	Human	Monomer	Secondary			TGCGAA20NGA_AF_NGYAATWAAAN_m1_c4_short
TGCGAA20NGA_W_NNCACCTGNN_m1_c2_short	TCF4	DBD	bHLH	Human	Homo_dimer				TGCGAA20NGA_W_NNCACCTGNN_m1_c2_short
TGCGAA30NAGC_AI_NYAATTAAAANNYAATTA_m2_c3_short	MSX1	DBD	Homeobox	Human	Homo_dimer				TGCGAA30NAGC_AI_NYAATTAAAANNYAATTA_m2_c3_short
TGCGAA30NAGC_AI_NYAATTAN_m1_c3_short	MSX1	DBD	Homeobox	Human	Monomer				TGCGAA30NAGC_AI_NYAATTAN_m1_c3_short
TGCGAG40NTTC_KM_CCGTCCTTCG_m1_c3_short	fd102C	DBD	Fox	Fly	Monomer	Secondary			TGCGAG40NTTC_KM_CCGTCCTTCG_m1_c3_short
TGCGAG40NTTC_KM_GNTTGMGGTYCTTCGN_m2_c3_short	fd102C	DBD	Fox	Fly	Monomer				TGCGAG40NTTC_KM_GNTTGMGGTYCTTCGN_m2_c3_short
TGCGCC20NCGC_Y_NNACGCCCACGCANNN_m2_c4_short	EGR4	DBD	zf-C2H2	Human	Monomer	Secondary			TGCGCC20NCGC_Y_NNACGCCCACGCANNN_m2_c4_short
TGCGCC20NCG_P_NNMCGCCCMCTCANNN_m1_c4_short	Egr1	DBD	zf-C2H2	Mouse	Monomer				TGCGCC20NCG_P_NNMCGCCCMCTCANNN_m1_c4_short
TGCGCC20NGA_AE_AMCATATGKT_m1_c4_short	OLIG2	Full_length	bHLH	Human	Homo_dimer				TGCGCC20NGA_AE_AMCATATGKT_m1_c4_short
TGCGCC20NGA_Y_NTAAYYYAATTAN_m1_c2_short	ALX1	DBD	Homeobox	Human	Homo_dimer				TGCGCC20NGA_Y_NTAAYYYAATTAN_m1_c2_short
TGCGGG20NGA_AC_TGCTTTCTAGGAATTMM_m2_c4_short	BCL6B	DBD	zf-C2H2	Human	Monomer				TGCGGG20NGA_AC_TGCTTTCTAGGAATTMM_m2_c4_short
TGCGGG20NGA_AE_GTACCTACCT_m1_c3_short	ZNF784	Full_length	zf-C2H2	Human	Monomer				TGCGGG20NGA_AE_GTACCTACCT_m1_c3_short
TGCGGG20NGA_KH_NGCGTGACNGTCACGSN_m1_c3_short	Poxn	Full_length	PAX	Fly	Homo_dimer				TGCGGG20NGA_KH_NGCGTGACNGTCACGSN_m1_c3_short
TGCGGG20NGA_KH_NNCGKAACNGTTCCGNN_m1_c3_short	Poxn	Full_length	PAX	Fly	Homo_dimer	Secondary			TGCGGG20NGA_KH_NNCGKAACNGTTCCGNN_m1_c3_short
TGCGGG20NGA_KH_NNGTTCCGGAACNN_m1_c3_short	Poxn	Full_length	PAX	Fly	Homo_dimer	Secondary			TGCGGG20NGA_KH_NNGTTCCGGAACNN_m1_c3_short
TGCGGG20NGA_W_NYAATTAAAANNYAATTA_m2_c3_short	MSX2	DBD	Homeobox	Human	Homo_dimer				TGCGGG20NGA_W_NYAATTAAAANNYAATTA_m2_c3_short
TGCGGG20NGA_W_NYAATTAN_m1_c3_short	MSX2	DBD	Homeobox	Human	Monomer				TGCGGG20NGA_W_NYAATTAN_m1_c3_short
TGCGGG20NGA_Y_NYAATTAN_m1_c3_short	DLX6	DBD	Homeobox	Human	Monomer				TGCGGG20NGA_Y_NYAATTAN_m1_c3_short
TGCGGG20NGGC_AE_NRTTACGTAAYN_m1_c2_short	DBP	Full_length	bZIP	Human	Homo_dimer				TGCGGG20NGGC_AE_NRTTACGTAAYN_m1_c2_short
TGCGGG30NGGC_AI_NYMATTAN_m1_c3_short	NKX6-1	DBD	Homeobox	Human	Monomer				TGCGGG30NGGC_AI_NYMATTAN_m1_c3_short
TGCGTT20NGA_KH_NGGTCATAAANN_m1_c3_short	cad	Full_length	Homeobox	Fly	Monomer	Secondary			TGCGTT20NGA_KH_NGGTCATAAANN_m1_c3_short
TGCGTT20NGA_KH_NNGCAATAAANN_m1_c3_short	cad	Full_length	Homeobox	Fly	Monomer				TGCGTT20NGA_KH_NNGCAATAAANN_m1_c3_short
TGCGTT20NGA_Y_NCTAWAAATAGM_m1_c3_short	MEF2D	DBD	MADS	Human	Homo_dimer				TGCGTT20NGA_Y_NCTAWAAATAGM_m1_c3_short
TGCGTT20NTGC_Z_NTAATYNRATTAN_m1_c2_short	ARX	DBD	Homeobox	Human	Homo_dimer				TGCGTT20NTGC_Z_NTAATYNRATTAN_m1_c2_short
TGCGTT30NTGC_AI_NYTMATTANN_m1_c4_short	NOTO	DBD	Homeobox	Human	Monomer				TGCGTT30NTGC_AI_NYTMATTANN_m1_c4_short
TGCTAC20NGA_Y_NCCACTTRAN_m1_c4_short	NKX2-3	DBD	Homeobox	Human	Monomer				TGCTAC20NGA_Y_NCCACTTRAN_m1_c4_short
TGCTCG20NCG_Q_TGACAGSTGTCA_m2_c4_short	Pknox2	DBD	MEIS	Mouse	Homo_dimer	Secondary			TGCTCG20NCG_Q_TGACAGSTGTCA_m2_c4_short
TGCTCG20NCTC_W_RTAAAYA_m1_c2_short	FOXL1	Full_length	Fox	Human	Monomer				TGCTCG20NCTC_W_RTAAAYA_m1_c2_short
TGCTCG20NCTC_W_WRTAAAYAAACAA_m2_c2_short	FOXL1	Full_length	Fox	Human	Homo_dimer				TGCTCG20NCTC_W_WRTAAAYAAACAA_m2_c2_short
TGCTCG20NCTC_Y_NMCMCGCCCMCN_m1_c4_short	SP8	DBD	zf-C2H2	Human	Monomer				TGCTCG20NCTC_Y_NMCMCGCCCMCN_m1_c4_short
TGCTCG20NCTC_Z_NRNWAAYRTTKNYN_m1_c2_short	FOXD2	DBD	Fox	Human	Homo_dimer				TGCTCG20NCTC_Z_NRNWAAYRTTKNYN_m1_c2_short
TGCTCG20NCTC_Z_RTAAAYA_m1_c2_short	FOXD2	DBD	Fox	Human	Monomer				TGCTCG20NCTC_Z_RTAAAYA_m1_c2_short
TGCTCG20NGA_AF_RRGWACANNNTGTWCYY_m2_c3_short	AR	DBD	zf-C4	Human	Homo_dimer				TGCTCG20NGA_AF_RRGWACANNNTGTWCYY_m2_c3_short
TGCTCG40NCTC_AI_NTAATTANNNNTAATTAN_m1_c3_short	Lhx8	DBD	Homeobox	Mouse	Homo_dimer	Secondary			TGCTCG40NCTC_AI_NTAATTANNNNTAATTAN_m1_c3_short
TGCTCG40NCTC_AI_NTAATTAN_m1_c3_short	Lhx8	DBD	Homeobox	Mouse	Monomer				TGCTCG40NCTC_AI_NTAATTAN_m1_c3_short
TGCTCG40NCTC_AI_TRATTGCAATYA_m1_c3_short	Lhx8	DBD	Homeobox	Mouse	Homo_dimer				TGCTCG40NCTC_AI_TRATTGCAATYA_m1_c3_short
TGCTGA40NATA_KL_NCTCANNNNCGCANNNATGAGN_m1_c4_short	her	DBD	zf-C2H2	Fly	Homo_dimer				TGCTGA40NATA_KL_NCTCANNNNCGCANNNATGAGN_m1_c4_short
TGCTGT20NCG_P_AACAATTGCAGTGTT_m1_c4_short	Sox10	DBD	HMG	Mouse	Homo_dimer	Secondary			TGCTGT20NCG_P_AACAATTGCAGTGTT_m1_c4_short
TGCTGT20NCG_P_ATCAATTGCAGTGAT_m1_c4_short	Sox10	DBD	HMG	Mouse	Homo_dimer				TGCTGT20NCG_P_ATCAATTGCAGTGAT_m1_c4_short
TGCTGT20NCG_P_ATGAATTGCAGTCAT_m1_c4_short	Sox10	DBD	HMG	Mouse	Homo_dimer	Secondary			TGCTGT20NCG_P_ATGAATTGCAGTCAT_m1_c4_short
TGCTGT20NCG_V_NSCTMATTAN_m1_c3_short	POU6F2	DBD	Homeobox-Pou	Human	Monomer				TGCTGT20NCG_V_NSCTMATTAN_m1_c3_short
TGCTGT20NCG_V_WTAATKAGCTMATTAW_m2_c3_short	POU6F2	DBD	Homeobox-Pou	Human	Homo_dimer	Secondary			TGCTGT20NCG_V_WTAATKAGCTMATTAW_m2_c3_short
TGCTGT20NGA_AE_TAATYYAATTA_m1_c3_short	PHOX2B	Full_length	Homeobox	Human	Homo_dimer				TGCTGT20NGA_AE_TAATYYAATTA_m1_c3_short
TGCTGT20NGTC_AD_CCCGCNTNNNRCGAA_m1_c3_short	CENPB	Full_length	CENPB	Human	Monomer				TGCTGT20NGTC_AD_CCCGCNTNNNRCGAA_m1_c3_short
TGCTTA20NGA_AE_NYAATTAN_m1_c3_short	MSX1	Full_length	Homeobox	Human	Monomer				TGCTTA20NGA_AE_NYAATTAN_m1_c3_short
TGGAAT20NAAT_AF_NNYAATTANN_m1_c3_short	HOXA1	DBD	Homeobox	Human	Monomer				TGGAAT20NAAT_AF_NNYAATTANN_m1_c3_short
TGGAAT20NAAT_W_NNMCCATATAWGGKNN_m2_c3_short	SRF	Full_length	MADS	Human	Homo_dimer				TGGAAT20NAAT_W_NNMCCATATAWGGKNN_m2_c3_short
TGGAAT20NAAT_Z_NTGCTGASTCAGCAN_m2_c4_short	MAFF	DBD	bZIP	Human	Homo_dimer				TGGAAT20NAAT_Z_NTGCTGASTCAGCAN_m2_c4_short
TGGAAT20NGA_AE_NCCACTTRAN_m1_c4_short	NKX2-3	Full_length	Homeobox	Human	Monomer				TGGAAT20NGA_AE_NCCACTTRAN_m1_c4_short
TGGAAT20NGA_KD_NTAATCCN_m1_c3_short	Ptx1	DBD	Homeobox	Fly	Monomer				TGGAAT20NGA_KD_NTAATCCN_m1_c3_short
TGGAAT20NGA_W_NNATGAYGCAATN_m2_c3_short	ATF4	DBD	bZIP	Human	Homo_dimer				TGGAAT20NGA_W_NNATGAYGCAATN_m2_c3_short
TGGAAT20NGA_Y_GGGGTCAAAGGTCA_m2_c3_short	RXRG	DBD	zf-C4	Human	Homo_dimer				TGGAAT20NGA_Y_GGGGTCAAAGGTCA_m2_c3_short
TGGAAT20NGA_Y_RRGGTCATGACCYY_m2_c3_short	RXRG	DBD	zf-C4	Human	Homo_dimer	Secondary			TGGAAT20NGA_Y_RRGGTCATGACCYY_m2_c3_short
TGGAAT30NAAT_AI_NYAATTARNNNYAATTAN_m1_c3_short	PDX1	DBD	Homeobox	Human	Homo_dimer				TGGAAT30NAAT_AI_NYAATTARNNNYAATTAN_m1_c3_short
TGGAAT30NAAT_AI_NYMATTAN_m1_c3_short	PDX1	DBD	Homeobox	Human	Monomer				TGGAAT30NAAT_AI_NYMATTAN_m1_c3_short
TGGACA20NCAT_AD_NAASATCAAAGN_m1_c4_short	TCF7L1	Full_length	HMG	Human	Monomer				TGGACA20NCAT_AD_NAASATCAAAGN_m1_c4_short
TGGACA20NCAT_W_NAAACCGGTTTN_m1_c3_short	GRHL1	Full_length	CP2	Human	Homo_dimer				TGGACA20NCAT_W_NAAACCGGTTTN_m1_c3_short
TGGACA20NGA_AE_NNGNNACGCCCMYTTTNN_m2_c4_short	KLF13	Full_length	zf-C2H2	Human	Monomer				TGGACA20NGA_AE_NNGNNACGCCCMYTTTNN_m2_c4_short
TGGACA20NGA_AF_NTGACAN_m1_c2_short	Meis3	DBD	MEIS	Mouse	Monomer	Secondary			TGGACA20NGA_AF_NTGACAN_m1_c2_short
TGGACA20NGA_AF_TGACAGSTGTCA_m2_c3_short	Meis3	DBD	MEIS	Mouse	Homo_dimer	Secondary			TGGACA20NGA_AF_TGACAGSTGTCA_m2_c3_short
TGGACA20NGA_W_NTTRCGCAAY_m1_c2_short	CEBPB	DBD	bZIP	Human	Homo_dimer				TGGACA20NGA_W_NTTRCGCAAY_m1_c2_short
TGGACA20NGA_Y_CCCATWAAAN_m1_c3_short	HOXC10	DBD	Homeobox	Human	Monomer				TGGACA20NGA_Y_CCCATWAAAN_m1_c3_short
TGGACA20NGA_Y_GTAATWAAAN_m1_c3_short	HOXC10	DBD	Homeobox	Human	Monomer				TGGACA20NGA_Y_GTAATWAAAN_m1_c3_short
TGGACA20NGA_Y_GTCGTWAAAN_m1_c3_short	HOXC10	DBD	Homeobox	Human	Monomer	Secondary			TGGACA20NGA_Y_GTCGTWAAAN_m1_c3_short
TGGACC40NAAC_KK_NATGCGGGCGCCAGCATN_m1_c4u_short	gcm	DBD	GCM	Fly	Homo_dimer	Secondary	Weak		TGGACC40NAAC_KK_NATGCGGGCGCCAGCATN_m1_c4u_short
TGGACC40NAAC_KK_NATGCGGGTACCAGCATN_m1_c4u_short	gcm	DBD	GCM	Fly	Homo_dimer	Secondary	Weak		TGGACC40NAAC_KK_NATGCGGGTACCAGCATN_m1_c4u_short
TGGACC40NAAC_KK_NATGCGGGYNNNRCCCGCATN_m2_c4u_short	gcm	DBD	GCM	Fly	Homo_dimer		Weak		TGGACC40NAAC_KK_NATGCGGGYNNNRCCCGCATN_m2_c4u_short
TGGACC40NAAC_KM_NGGCACGTGCCN_m1_c4b0_short	HLHmbeta	DBD	bHLH	Fly	Homo_dimer		Weak		TGGACC40NAAC_KM_NGGCACGTGCCN_m1_c4b0_short
TGGACC40NAAC_KY_GATAATAAGGTRATN_m2_c3_short	Dip3	Full_length	MADF	Fly	Monomer				TGGACC40NAAC_KY_GATAATAAGGTRATN_m2_c3_short
TGGAGC20NCG_P_NTAATYTAATTAN_m1_c2_short	Uncx	DBD	Homeobox	Mouse	Homo_dimer	Secondary			TGGAGC20NCG_P_NTAATYTAATTAN_m1_c2_short
TGGAGC20NCG_P_YTAATTAN_m1_c2_short	Uncx	DBD	Homeobox	Mouse	Monomer	Secondary			TGGAGC20NCG_P_YTAATTAN_m1_c2_short
TGGAGC20NGAT_AK_AACCGGAARTR_m1_c3_short	ETV2	DBD	Ets	Human	Monomer				TGGAGC20NGAT_AK_AACCGGAARTR_m1_c3_short
TGGAGC20NGA_O_NNNNTGCTGAN_m1_c4_short	NRL	DBD	bZIP	Human	Monomer				TGGAGC20NGA_O_NNNNTGCTGAN_m1_c4_short
TGGAGC30NGAT_AI_NGTTRCCATGGYAACN_m2_c2_short	RFX5	DBD	RFX	Human	Homo_dimer				TGGAGC30NGAT_AI_NGTTRCCATGGYAACN_m2_c2_short
TGGAGC30NGAT_AI_SGTTRCCATRGCAACS_m2_c2_short	RFX5	DBD	RFX	Human	Homo_dimer	Secondary			TGGAGC30NGAT_AI_SGTTRCCATRGCAACS_m2_c2_short
TGGAGT40NTGG_KK_NTAAYNNNRTTAN_m1_c3_short	CG32532	DBD	Homeobox	Fly	Homo_dimer				TGGAGT40NTGG_KK_NTAAYNNNRTTAN_m1_c3_short
TGGATG20NGA_KH_NNAACAGGTGGTNN_m1_c4_short	CG17802	Full_length	zf-C2H2	Fly	Monomer				TGGATG20NGA_KH_NNAACAGGTGGTNN_m1_c4_short
TGGATG20NGA_O_TTACGYAM_m1_c3_short	GMEB2	DBD	SAND	Human	Homo_dimer				TGGATG20NGA_O_TTACGYAM_m1_c3_short
TGGATG20NGA_O_WRCGTAACCACGYN_m1_c4_short	GMEB2	DBD	SAND	Human	Dimer_of_Dimer	Secondary			TGGATG20NGA_O_WRCGTAACCACGYN_m1_c4_short
TGGATG20NGA_O_YACGTAACNKACGTA_m3_c4_short	GMEB2	DBD	SAND	Human	Dimer_of_Dimer				TGGATG20NGA_O_YACGTAACNKACGTA_m3_c4_short
TGGATG30NTAT_AI_GGMTNAKCC_m1_c4_short	RHOXF1	DBD	Homeobox	Human	Homo_dimer				TGGATG30NTAT_AI_GGMTNAKCC_m1_c4_short
TGGATG30NTAT_AI_NTRAKCCN_m1_c3_short	RHOXF1	DBD	Homeobox	Human	Monomer				TGGATG30NTAT_AI_NTRAKCCN_m1_c3_short
TGGCAA20NGA_AE_NYMATTAN_m1_c3_short	NKX6-2	Full_length	Homeobox	Human	Monomer				TGGCAA20NGA_AE_NYMATTAN_m1_c3_short
TGGCAA20NGA_KH_NAACAGGTGGTN_m1_c2_short	CG17181	Full_length	zf-C2H2	Fly	Monomer				TGGCAA20NGA_KH_NAACAGGTGGTN_m1_c2_short
TGGCAA30NACT_AI_NTGACCTNATNAGGTCAN_m2_c4_short	THRB	DBD	zf-C4	Human	Homo_dimer	Secondary			TGGCAA30NACT_AI_NTGACCTNATNAGGTCAN_m2_c4_short
TGGCAA30NACT_AI_NTGACCTNNNNNAGGTCAN_m2_c4_short	THRB	DBD	zf-C4	Human	Homo_dimer	Secondary			TGGCAA30NACT_AI_NTGACCTNNNNNAGGTCAN_m2_c4_short
TGGCAA30NACT_AI_NTGACCTYANNTRAGGTCAN_m2_c4_short	THRB	DBD	zf-C4	Human	Homo_dimer				TGGCAA30NACT_AI_NTGACCTYANNTRAGGTCAN_m2_c4_short
TGGCCC20NCCT_AG_ACCGGAAGTN_m1_c4_short	GABPA	Full_length	Ets	Human	Monomer				TGGCCC20NCCT_AG_ACCGGAAGTN_m1_c4_short
TGGCCC20NCG_P_NGCTGTWAN_m1_c4_short	Rhox11	DBD	Homeobox	Mouse	Monomer				TGGCCC20NCG_P_NGCTGTWAN_m1_c4_short
TGGCCT40NTAT_KY_NNRACAGGTGCA_m1_c3_short	sna	Full_length	zf-C2H2	Fly	Monomer				TGGCCT40NTAT_KY_NNRACAGGTGCA_m1_c3_short
TGGCGG20NGA_AE_RACATATGTY_m1_c4_short	NEUROG2	Full_length	bHLH	Human	Homo_dimer	Secondary			TGGCGG20NGA_AE_RACATATGTY_m1_c4_short
TGGCGG20NGCT_Z_NCGAAACCGAAACY_m1_c3_short	IRF8	DBD	IRF	Human	Homo_dimer				TGGCGG20NGCT_Z_NCGAAACCGAAACY_m1_c3_short
TGGCTT20NGA_AC_NGTTNCCATGGNAACN_m2_c3_short	RFX3	DBD	RFX	Human	Homo_dimer				TGGCTT20NGA_AC_NGTTNCCATGGNAACN_m2_c3_short
TGGCTT20NGA_AC_SGTTGCYARGCAACS_m2_c3_short	RFX3	DBD	RFX	Human	Homo_dimer	Secondary			TGGCTT20NGA_AC_SGTTGCYARGCAACS_m2_c3_short
TGGCTT20NGA_KH_AGGTCANNAGGTCA_m1_c3_short	Hr46	Full_length	zf-C4	Fly	Monomer				TGGCTT20NGA_KH_AGGTCANNAGGTCA_m1_c3_short
TGGGAC20NAGT_KG_TWWTTNNNNNNNNNAAATA_m1_c3_short	CG10654	Full_length	zf-C2H2	Fly	Homo_dimer				TGGGAC20NAGT_KG_TWWTTNNNNNNNNNAAATA_m1_c3_short
TGGGAC20NAGT_Z_NNTNATTANN_m1_c3_short	EVX1	DBD	Homeobox	Human	Monomer				TGGGAC20NAGT_Z_NNTNATTANN_m1_c3_short
TGGGAC20NGA_AE_NNTAATCCNN_m1_c3_short	GSC	Full_length	Homeobox	Human	Monomer				TGGGAC20NGA_AE_NNTAATCCNN_m1_c3_short
TGGGAC20NGA_Y_NKCACGTGMN_m1_c2_short	BHLHB2	DBD	bHLH	Human	Homo_dimer				TGGGAC20NGA_Y_NKCACGTGMN_m1_c2_short
TGGGCG20NCGT_W_TCACACCTAGGTGTGA_m2_c3_short	T	Full_length	Tbox	Human	Homo_dimer				TGGGCG20NCGT_W_TCACACCTAGGTGTGA_m2_c3_short
TGGGCG20NCGT_Y_NNGCAACAGGTGN_m2_c3_short	SCRT2	DBD	zf-C2H2	Human	Monomer				TGGGCG20NCGT_Y_NNGCAACAGGTGN_m2_c3_short
TGGGCG20NGA_W_CGCAGCTGCG_m1_c4_short	NHLH1	DBD	bHLH	Human	Homo_dimer				TGGGCG20NGA_W_CGCAGCTGCG_m1_c4_short
TGGGCG30NCGT_AH_NNAAAATCRATAWN_m1_c2_short	ONECUT2	DBD	Homeobox-CUT	Human	Monomer				TGGGCG30NCGT_AH_NNAAAATCRATAWN_m1_c2_short
TGGGCG30NCGT_AH_NNCGATCRATAWNN_m1_c2_short	ONECUT2	DBD	Homeobox-CUT	Human	Monomer	Secondary			TGGGCG30NCGT_AH_NNCGATCRATAWNN_m1_c2_short
TGGGCG30NCGT_AI_NNATGACGTCATNN_m1_c4_short	ATF7	DBD	bZIP	Human	Homo_dimer				TGGGCG30NCGT_AI_NNATGACGTCATNN_m1_c4_short
TGGGGT20NCG_Q_NAACAATRNYATTGTTN_m1_c4_short	Sox3	DBD	HMG	Mouse	Homo_dimer				TGGGGT20NCG_Q_NAACAATRNYATTGTTN_m1_c4_short
TGGGGT20NCG_Q_NATCAATKNYATTGATN_m1_c4_short	Sox3	DBD	HMG	Mouse	Homo_dimer	Secondary			TGGGGT20NCG_Q_NATCAATKNYATTGATN_m1_c4_short
TGGGGT20NCG_Q_NATGAATKNYATTCATN_m1_c4_short	Sox3	DBD	HMG	Mouse	Homo_dimer	Secondary			TGGGGT20NCG_Q_NATGAATKNYATTCATN_m1_c4_short
TGGGGT20NCG_V_TTCTAGAANNTTC_m1_c3_short	HSF2	DBD	HSF	Human	Trimer				TGGGGT20NCG_V_TTCTAGAANNTTC_m1_c3_short
TGGGGT20NGA_AE_NYAATTAN_m1_c2_short	PRRX2	Full_length	Homeobox	Human	Monomer				TGGGGT20NGA_AE_NYAATTAN_m1_c2_short
TGGGGT20NGGT_W_AACAATRTKCAGWGTT_m1_c3_short	SOX9	Full_length	HMG	Human	Homo_dimer				TGGGGT20NGGT_W_AACAATRTKCAGWGTT_m1_c3_short
TGGGGT20NGGT_W_ATCAATRTKCAGWGAT_m1_c3_short	SOX9	Full_length	HMG	Human	Homo_dimer	Secondary			TGGGGT20NGGT_W_ATCAATRTKCAGWGAT_m1_c3_short
TGGGGT20NGGT_W_ATGAATRTKCAGWCAT_m1_c3_short	SOX9	Full_length	HMG	Human	Homo_dimer	Secondary			TGGGGT20NGGT_W_ATGAATRTKCAGWCAT_m1_c3_short
TGGGGT20NGGT_W_NAACAATKNYAGTGTTN_m1_c3_short	SOX9	Full_length	HMG	Human	Homo_dimer	Secondary			TGGGGT20NGGT_W_NAACAATKNYAGTGTTN_m1_c3_short
TGGGGT20NGGT_W_NATCAATKNYAGTGATN_m1_c3_short	SOX9	Full_length	HMG	Human	Homo_dimer	Secondary			TGGGGT20NGGT_W_NATCAATKNYAGTGATN_m1_c3_short
TGGGGT20NGGT_W_NATGAATKNYAGTCATN_m1_c3_short	SOX9	Full_length	HMG	Human	Homo_dimer	Secondary			TGGGGT20NGGT_W_NATGAATKNYAGTCATN_m1_c3_short
TGGGGT20NGGT_Z_NRNWAAYRTTKNYN_m2_c3_short	FOXD3	DBD	Fox	Human	Homo_dimer				TGGGGT20NGGT_Z_NRNWAAYRTTKNYN_m2_c3_short
TGGGGT20NGGT_Z_RTAAAYA_m1_c3_short	FOXD3	DBD	Fox	Human	Monomer				TGGGGT20NGGT_Z_RTAAAYA_m1_c3_short
TGGGTA20NCG_P_NGTTNCCATGGNAACN_m2_c3_short	Rfx3	DBD	RFX	Mouse	Homo_dimer	Secondary			TGGGTA20NCG_P_NGTTNCCATGGNAACN_m2_c3_short
TGGGTA20NCG_Q_CGGACACAATC_m2_c4_short	Foxk1	DBD	Fox	Mouse	Trimer				TGGGTA20NCG_Q_CGGACACAATC_m2_c4_short
TGGGTA20NCG_Q_RTAAACA_m1_c4_short	Foxk1	DBD	Fox	Mouse	Monomer				TGGGTA20NCG_Q_RTAAACA_m1_c4_short
TGGGTA20NGA_AC_YGTCTAGACA_m1_c3_short	SMAD3	DBD	MAD	Human	Homo_dimer				TGGGTA20NGA_AC_YGTCTAGACA_m1_c3_short
TGGGTA20NGA_O_AACCCGGAAGTN_m1_c7_short	ELF1	DBD	Ets	Human	Monomer				TGGGTA20NGA_O_AACCCGGAAGTN_m1_c7_short
TGGGTA20NGA_Y_NTGACAGN_m1_c2_short	MEIS3	DBD	MEIS	Human	Monomer				TGGGTA20NGA_Y_NTGACAGN_m1_c2_short
TGGGTA20NGA_Y_TGACAGSTGTCA_m2_c2_short	MEIS3	DBD	MEIS	Human	Homo_dimer				TGGGTA20NGA_Y_TGACAGSTGTCA_m2_c2_short
TGGGTG40NGGA_KK_GGTCGTAAAG_m1_c4_short	Abd-B	DBD	Homeobox	Fly	Monomer		Weak		TGGGTG40NGGA_KK_GGTCGTAAAG_m1_c4_short
TGGTAG20NATT_AC_NGTTRCCATGGYAACN_m2_c3_short	Rfx2	DBD	RFX	Mouse	Homo_dimer	Secondary			TGGTAG20NATT_AC_NGTTRCCATGGYAACN_m2_c3_short
TGGTAG20NATT_AC_SGTTGCYARGCAACS_m2_c3_short	Rfx2	DBD	RFX	Mouse	Homo_dimer	Secondary			TGGTAG20NATT_AC_SGTTGCYARGCAACS_m2_c3_short
TGGTAG20NATT_AF_YTAATTAN_m1_c3_short	VAX2	DBD	Homeobox	Human	Monomer				TGGTAG20NATT_AF_YTAATTAN_m1_c3_short
TGGTAG20NATT_KG_NNACAATGNNATTGTNN_m1_c3_short	Sox21a	Full_length	HMG	Fly	Homo_dimer				TGGTAG20NATT_KG_NNACAATGNNATTGTNN_m1_c3_short
TGGTAG20NATT_Z_NNYAATTANN_m1_c3_short	RAX	DBD	Homeobox	Human	Monomer				TGGTAG20NATT_Z_NNYAATTANN_m1_c3_short
TGGTAG20NCG_P_NTAATYNRATTAN_m1_c2_short	Alx4	DBD	Homeobox	Mouse	Homo_dimer	Secondary			TGGTAG20NCG_P_NTAATYNRATTAN_m1_c2_short
TGGTAG20NGA_KA_NNTAAACGNN_m1_c5_short	B-H2	DBD	Homeobox	Fly	Monomer				TGGTAG20NGA_KA_NNTAAACGNN_m1_c5_short
TGGTAG20NGA_KA_NNTAATTGN_m1_c5_short	B-H2	DBD	Homeobox	Fly	Monomer	Secondary			TGGTAG20NGA_KA_NNTAATTGN_m1_c5_short
TGGTAG20NGA_KH_NRTTGCGCAAYN_m1_c2_short	slbo	Full_length	bZIP	Fly	Homo_dimer				TGGTAG20NGA_KH_NRTTGCGCAAYN_m1_c2_short
TGGTCA40NGTG_KK_NNYGWTACANN_m1_c3_short	dmrt93B	DBD	DM	Fly	Monomer				TGGTCA40NGTG_KK_NNYGWTACANN_m1_c3_short
TGGTCT20NCTT_AD_GGTGTGAWATCACACC_m2_c4_short	TBX21	Full_length	Tbox	Human	Homo_dimer				TGGTCT20NCTT_AD_GGTGTGAWATCACACC_m2_c4_short
TGGTCT20NCTT_AD_NAGGTGTGAA_m1_c3_short	TBX21	Full_length	Tbox	Human	Monomer				TGGTCT20NCTT_AD_NAGGTGTGAA_m1_c3_short
TGGTCT20NCTT_AD_TNACACCTNNNAGGTGTNA_m2_c4_short	TBX21	Full_length	Tbox	Human	Homo_dimer	Secondary			TGGTCT20NCTT_AD_TNACACCTNNNAGGTGTNA_m2_c4_short
TGGTCT20NCTT_KG_CACCATATGGTG_m1_c3_short	dimm	Full_length	bHLH	Fly	Homo_dimer				TGGTCT20NCTT_KG_CACCATATGGTG_m1_c3_short
TGGTCT20NCTT_Y_NCCCCCCCAC_m1_c4_short	ZNF740	DBD	zf-C2H2	Human	Monomer				TGGTCT20NCTT_Y_NCCCCCCCAC_m1_c4_short
TGGTCT20NGA_KH_NCCATAMATGGN_m1_c4_short	bs	Full_length	MADS	Fly	Homo_dimer				TGGTCT20NGA_KH_NCCATAMATGGN_m1_c4_short
TGGTCT20NGA_Y_TAATYYAATTA_m1_c3_short	PHOX2B	DBD	Homeobox	Human	Homo_dimer				TGGTCT20NGA_Y_TAATYYAATTA_m1_c3_short
TGGTGA20NGA_AC_NNTCCAGATGTKN_m1_c3_short	ZNF238	DBD	zf-C2H2	Human	Monomer				TGGTGA20NGA_AC_NNTCCAGATGTKN_m1_c3_short
TGGTGA20NGTT_Z_NNYAATTANN_m1_c4_short	MNX1	DBD	Homeobox	Human	Monomer				TGGTGA20NGTT_Z_NNYAATTANN_m1_c4_short
TGGTTC20NGA_AA_ATAAACAANWGTAAACA_m2_c4_short	FOXG1	DBD	Fox	Human	Homo_dimer				TGGTTC20NGA_AA_ATAAACAANWGTAAACA_m2_c4_short
TGGTTC20NGA_AA_RCGGACACAATR_m2_c4_short	FOXG1	DBD	Fox	Human	Trimer				TGGTTC20NGA_AA_RCGGACACAATR_m2_c4_short
TGGTTC20NTTT_Z_YTAATTAN_m1_c2_short	VSX1	DBD	Homeobox	Human	Monomer				TGGTTC20NTTT_Z_YTAATTAN_m1_c2_short
TGGTTC30NTTT_AI_NNYAATTANN_m1_c4_short	EMX2	DBD	Homeobox	Human	Monomer				TGGTTC30NTTT_AI_NNYAATTANN_m1_c4_short
TGGTTC30NTTT_AI_YMATTARYTAATKR_m1_c4_short	EMX2	DBD	Homeobox	Human	Homo_dimer				TGGTTC30NTTT_AI_YMATTARYTAATKR_m1_c4_short
TGTAAA20NAAG_AE_ATCACGTGAT_m2_c3_short	MLXIPL	Full_length	bHLH	Human	Homo_dimer				TGTAAA20NAAG_AE_ATCACGTGAT_m2_c3_short
TGTAAA20NAAG_Z_NNYAATTANN_m1_c2_short	ALX3	DBD	Homeobox	Human	Monomer				TGTAAA20NAAG_Z_NNYAATTANN_m1_c2_short
TGTAAA20NGA_AF_ACCGGAARYN_m1_c2_short	ETS1	Full_length	Ets	Human	Monomer				TGTAAA20NGA_AF_ACCGGAARYN_m1_c2_short
TGTAAA20NGA_AF_NCCGGAWRYRYWTCCGGN_m2_c3_short	ETS1	Full_length	Ets	Human	Homo_dimer				TGTAAA20NGA_AF_NCCGGAWRYRYWTCCGGN_m2_c3_short
TGTAAA30NAAG_AI_NAGGTGTGAAAWN_m1_c3_short	EOMES	DBD	Tbox	Human	Monomer				TGTAAA30NAAG_AI_NAGGTGTGAAAWN_m1_c3_short
TGTAAA30NAAG_AI_TCACACCTNNNNAGGTGTGA_m2_c3_short	EOMES	DBD	Tbox	Human	Homo_dimer				TGTAAA30NAAG_AI_TCACACCTNNNNAGGTGTGA_m2_c3_short
TGTAAA40NAAG_AI_NNNNTGCTGASTCAGCANNNN_m2_c3_short	MAFG	Full_length	bZIP	Human	Homo_dimer				TGTAAA40NAAG_AI_NNNNTGCTGASTCAGCANNNN_m2_c3_short
TGTACC30NCAG_AI_ACCGGAARYN_m1_c2_short	ETS1	DBD	Ets	Human	Monomer				TGTACC30NCAG_AI_ACCGGAARYN_m1_c2_short
TGTACC30NCAG_AI_NCCGGAWRYRYWTCCGGN_m1_c3_short	ETS1	DBD	Ets	Human	Homo_dimer				TGTACC30NCAG_AI_NCCGGAWRYRYWTCCGGN_m1_c3_short
TGTAGC40NCCT_KK_NAACYRGNNNNNNCYRGTTN_m2_c4_short	gem	DBD	CP2	Fly	Dimer_of_Dimer				TGTAGC40NCCT_KK_NAACYRGNNNNNNCYRGTTN_m2_c4_short
TGTAGG20NGA_AC_NATGASTCATN_m1_c4_short	NFE2	DBD	bZIP	Human	Homo_dimer				TGTAGG20NGA_AC_NATGASTCATN_m1_c4_short
TGTAGG20NGA_Y_NNYAATTANN_m1_c3_short	EN1	DBD	Homeobox	Human	Monomer				TGTAGG20NGA_Y_NNYAATTANN_m1_c3_short
TGTAGG20NGA_Y_TAATTRSNYAATTA_m2_c3_short	EN1	DBD	Homeobox	Human	Homo_dimer				TGTAGG20NGA_Y_TAATTRSNYAATTA_m2_c3_short
TGTATG40NCGG_KK_NNGCAACAGGTGN_m1_c2_short	scrt	DBD	zf-C2H2	Fly	Monomer				TGTATG40NCGG_KK_NNGCAACAGGTGN_m1_c2_short
TGTATT20NGA_AE_TAAYYNAATTA_m1_c3_short	PROP1	Full_length	Homeobox	Human	Homo_dimer				TGTATT20NGA_AE_TAAYYNAATTA_m1_c3_short
TGTATT20NGA_Y_TGACAGSTGTCA_m2_c3_short	PKNOX2	DBD	MEIS	Human	Homo_dimer				TGTATT20NGA_Y_TGACAGSTGTCA_m2_c3_short
TGTCAC20NACG_KG_NTAATCTAATTAN_m1_c2_short	hbn	Full_length	Homeobox	Fly	Homo_dimer				TGTCAC20NACG_KG_NTAATCTAATTAN_m1_c2_short
TGTCAG40NGAC_KK_NCCGKAARTN_m1_c4_short	Ets96B	DBD	Ets	Fly	Monomer		Weak		TGTCAG40NGAC_KK_NCCGKAARTN_m1_c4_short
TGTCCG20NGA_KH_NGCCNNNNGGCN_m1_c3_short	AP-2	Full_length	AP2	Fly	Homo_dimer	Secondary			TGTCCG20NGA_KH_NGCCNNNNGGCN_m1_c3_short
TGTCCG20NGA_KH_NGCCNNNNNGGCN_m0_c3_short	AP-2	Full_length	AP2	Fly	Homo_dimer	Secondary			TGTCCG20NGA_KH_NGCCNNNNNGGCN_m0_c3_short
TGTCCG20NGA_KH_NSCCNNNGGSN_m1_c3_short	AP-2	Full_length	AP2	Fly	Homo_dimer				TGTCCG20NGA_KH_NSCCNNNGGSN_m1_c3_short
TGTCCG20NGA_Y_AMCATATGKT_m1_c3_short	OLIG3	DBD	bHLH	Human	Homo_dimer				TGTCCG20NGA_Y_AMCATATGKT_m1_c3_short
TGTCGT20NGA_AC_AGATAANN_m1_c2_short	GATA3	DBD	GATA	Human	Monomer				TGTCGT20NGA_AC_AGATAANN_m1_c2_short
TGTCGT20NGCG_AE_NGCCNNNNGGCN_m1_c3_short	TFAP2C	Full_length	TFAP	Human	Homo_dimer	Secondary			TGTCGT20NGCG_AE_NGCCNNNNGGCN_m1_c3_short
TGTCGT20NGCG_AE_NGCCNNNNNGGCN_m0_c3_short	TFAP2C	Full_length	TFAP	Human	Homo_dimer	Secondary			TGTCGT20NGCG_AE_NGCCNNNNNGGCN_m0_c3_short
TGTCGT20NGCG_AE_NSCCNNNGGSN_m1_c3_short	TFAP2C	Full_length	TFAP	Human	Homo_dimer				TGTCGT20NGCG_AE_NSCCNNNGGSN_m1_c3_short
TGTCTA20NGA_KH_NAGGTGTGAN_m1_c3_short	Doc2	Full_length	Tbox	Fly	Monomer				TGTCTA20NGA_KH_NAGGTGTGAN_m1_c3_short
TGTCTA20NGA_KI_NKACGTGNNNNYACGTMN_m2_c3_short	CG14860	Full_length	ZnF	Fly	Homo_dimer	Secondary			TGTCTA20NGA_KI_NKACGTGNNNNYACGTMN_m2_c3_short
TGTCTA20NGA_KI_NKACGTGNNNYACGTMN_m2_c3_short	CG14860	Full_length	ZnF	Fly	Homo_dimer				TGTCTA20NGA_KI_NKACGTGNNNYACGTMN_m2_c3_short
TGTCTA20NTCG_AC_NACAATWNCATTGTN_m1_c4_short	Sox1	DBD	HMG	Mouse	Homo_dimer				TGTCTA20NTCG_AC_NACAATWNCATTGTN_m1_c4_short
TGTCTA20NTCG_AC_NTGAATWNCATTCAN_m1_c4_short	Sox1	DBD	HMG	Mouse	Homo_dimer	Secondary			TGTCTA20NTCG_AC_NTGAATWNCATTCAN_m1_c4_short
TGTCTA20NTCG_AC_TCAATWNCATTGA_m1_c4_short	Sox1	DBD	HMG	Mouse	Homo_dimer	Secondary			TGTCTA20NTCG_AC_TCAATWNCATTGA_m1_c4_short
TGTCTA20NTCG_AC_TGAATNNNNATTCA_m1_c4_short	Sox1	DBD	HMG	Mouse	Homo_dimer	Secondary			TGTCTA20NTCG_AC_TGAATNNNNATTCA_m1_c4_short
TGTCTA20NTCG_AE_AACAATKNYAGTGTT_m1_c4_short	SOX8	Full_length	HMG	Human	Homo_dimer				TGTCTA20NTCG_AE_AACAATKNYAGTGTT_m1_c4_short
TGTCTA20NTCG_AE_ATGAATKNYAGTC_m1_c4_short	SOX8	Full_length	HMG	Human	Homo_dimer	Secondary			TGTCTA20NTCG_AE_ATGAATKNYAGTC_m1_c4_short
TGTCTA20NTCG_AE_NATCAATKNYAGTGATN_m1_c4_short	SOX8	Full_length	HMG	Human	Homo_dimer				TGTCTA20NTCG_AE_NATCAATKNYAGTGATN_m1_c4_short
TGTCTA20NTCG_AK_AAAAAGMGGAAGTN_m2_c2_short	SPIB	DBD	Ets	Human	Monomer				TGTCTA20NTCG_AK_AAAAAGMGGAAGTN_m2_c2_short
TGTCTA20NTCG_KG_TAATCCGATTA_m1_c2_short	Gsc	Full_length	Homeobox	Fly	Homo_dimer				TGTCTA20NTCG_KG_TAATCCGATTA_m1_c2_short
TGTCTA20NTCG_KG_TAATCCNNTAATCCN_m1_c2_short	Gsc	Full_length	Homeobox	Fly	Homo_dimer	Secondary			TGTCTA20NTCG_KG_TAATCCNNTAATCCN_m1_c2_short
TGTCTG40NAGG_KK_GTTGCTARGCAAC_m1_c2_short	Rfx	DBD	RFX	Fly	Homo_dimer	Secondary			TGTCTG40NAGG_KK_GTTGCTARGCAAC_m1_c2_short
TGTCTG40NAGG_KK_NGTTRCCATGGYAACN_m2_c2_short	Rfx	DBD	RFX	Fly	Homo_dimer				TGTCTG40NAGG_KK_NGTTRCCATGGYAACN_m2_c2_short
TGTCTG40NAGG_KY_NNTAATTACC_m1_c3_short	abd-A	Full_length	Homeobox	Fly	Monomer				TGTCTG40NAGG_KY_NNTAATTACC_m1_c3_short
TGTGAA40NTAC_KK_GTTGCNNNNNGCAAC_m2_c2_short	Rfx	Full_length	RFX	Fly	Homo_dimer	Secondary			TGTGAA40NTAC_KK_GTTGCNNNNNGCAAC_m2_c2_short
TGTGAA40NTAC_KK_GTTGCTARGCAAC_m2_c2_short	Rfx	Full_length	RFX	Fly	Homo_dimer	Secondary			TGTGAA40NTAC_KK_GTTGCTARGCAAC_m2_c2_short
TGTGAA40NTAC_KK_NGTTRCCATGGYAACN_m2_c2_short	Rfx	Full_length	RFX	Fly	Homo_dimer				TGTGAA40NTAC_KK_NGTTRCCATGGYAACN_m2_c2_short
TGTGAG20NGA_AE_NCCCCCCCAC_m1_c4_short	ZNF740	Full_length	zf-C2H2	Human	Monomer				TGTGAG20NGA_AE_NCCCCCCCAC_m1_c4_short
TGTGAT40NGCA_KK_TTYACGCWTGANTGMRCAN_m2_c3_short	toy	DBD	PAX	Fly	Monomer				TGTGAT40NGCA_KK_TTYACGCWTGANTGMRCAN_m2_c3_short
TGTGCA40NCCG_KK_RTTACRYMAY_m1_c2_short	vri	DBD	bZIP	Fly	Homo_dimer				TGTGCA40NCCG_KK_RTTACRYMAY_m1_c2_short
TGTGCT20NCGG_AD_GTCACGTGAC_m1_c3_short	BHLHE41	Full_length	bHLH	Human	Homo_dimer				TGTGCT20NCGG_AD_GTCACGTGAC_m1_c3_short
TGTGGA20NGA_KD_NCCATATATGGN_m1_c3_short	bs	DBD	MADS	Fly	Homo_dimer				TGTGGA20NGA_KD_NCCATATATGGN_m1_c3_short
TGTGGA20NGA_Y_RRGGTCAAAAGGTCA_m2_c3_short	NR2F6	DBD	zf-C4	Human	Homo_dimer	Secondary			TGTGGA20NGA_Y_RRGGTCAAAAGGTCA_m2_c3_short
TGTGGA20NGA_Y_RRGGTCAAAGGTCA_m2_c3_short	NR2F6	DBD	zf-C4	Human	Homo_dimer				TGTGGA20NGA_Y_RRGGTCAAAGGTCA_m2_c3_short
TGTGGA20NGGG_AE_CCAATAAAAN_m1_c4_short	HOXA13	Full_length	Homeobox	Human	Monomer	Secondary			TGTGGA20NGGG_AE_CCAATAAAAN_m1_c4_short
TGTGGA20NGGG_AE_NCTCGTAAAAN_m1_c4_short	HOXA13	Full_length	Homeobox	Human	Monomer				TGTGGA20NGGG_AE_NCTCGTAAAAN_m1_c4_short
TGTGTC20NGA_W_NTAATYNRATTAN_m1_c2_short	ALX4	DBD	Homeobox	Human	Homo_dimer				TGTGTC20NGA_W_NTAATYNRATTAN_m1_c2_short
TGTGTC20NTGG_AE_AACAATNNCATTGTT_m1_c4_short	SOX18	Full_length	HMG	Human	Homo_dimer				TGTGTC20NTGG_AE_AACAATNNCATTGTT_m1_c4_short
TGTGTC20NTGG_AE_ATCAATNNCATTGAT_m1_c4_short	SOX18	Full_length	HMG	Human	Homo_dimer	Secondary			TGTGTC20NTGG_AE_ATCAATNNCATTGAT_m1_c4_short
TGTGTC20NTGG_AE_ATGAATWYCATTCAT_m1_c4_short	SOX18	Full_length	HMG	Human	Homo_dimer	Secondary			TGTGTC20NTGG_AE_ATGAATWYCATTCAT_m1_c4_short
TGTTAT20NGA_Y_GRGGTCAAAAGGTCANA_m2_c3_short	RARG	DBD	zf-C4	Human	Homo_dimer				TGTTAT20NGA_Y_GRGGTCAAAAGGTCANA_m2_c3_short
TGTTAT20NGA_Y_RRGGTCANNNARAGGTCA_m2_c3_short	RARG	DBD	zf-C4	Human	Homo_dimer	Secondary			TGTTAT20NGA_Y_RRGGTCANNNARAGGTCA_m2_c3_short
TGTTAT20NGA_Y_RRGGTCANNNRRGGTCA_m2_c3_short	RARG	DBD	zf-C4	Human	Homo_dimer	Secondary			TGTTAT20NGA_Y_RRGGTCANNNRRGGTCA_m2_c3_short
TGTTCA20NCTG_AF_AACAATAMCATTGTT_m1_c4_short	SOX15	Full_length	HMG	Human	Homo_dimer				TGTTCA20NCTG_AF_AACAATAMCATTGTT_m1_c4_short
TGTTCA20NCTG_AF_ATCAATAACATTGAT_m1_c4_short	SOX15	Full_length	HMG	Human	Homo_dimer	Secondary			TGTTCA20NCTG_AF_ATCAATAACATTGAT_m1_c4_short
TGTTCA20NCTG_AF_ATGAATAACATTCAT_m1_c4_short	SOX15	Full_length	HMG	Human	Homo_dimer	Secondary			TGTTCA20NCTG_AF_ATGAATAACATTCAT_m1_c4_short
TGTTCA20NGA_AC_GATGACGTCATC_m2_c3_short	XBP1	DBD	bZIP	Human	Homo_dimer	Secondary			TGTTCA20NGA_AC_GATGACGTCATC_m2_c3_short
TGTTCA20NGA_AC_NNNGMCACGTCATC_m2_c3_short	XBP1	DBD	bZIP	Human	Homo_dimer				TGTTCA20NGA_AC_NNNGMCACGTCATC_m2_c3_short
TGTTCA20NGA_AE_ATGASTCAT_m1_c3_short	JDP2	Full_length	bZIP	Human	Homo_dimer	Secondary			TGTTCA20NGA_AE_ATGASTCAT_m1_c3_short
TGTTCA20NGA_AE_NATGACGTCAYN_m1_c3_short	JDP2	Full_length	bZIP	Human	Homo_dimer				TGTTCA20NGA_AE_NATGACGTCAYN_m1_c3_short
TGTTCA40NCTG_AI_NWTGMATAAWTNA_m1_c3_short	POU3F2	DBD	Homeobox-Pou	Human	Monomer				TGTTCA40NCTG_AI_NWTGMATAAWTNA_m1_c3_short
TGTTCA40NCTG_AI_WTATGCWAATKA_m1_c3_short	POU3F2	DBD	Homeobox-Pou	Human	Monomer	Secondary			TGTTCA40NCTG_AI_WTATGCWAATKA_m1_c3_short
TGTTGC20NGTG_AE_NCACTTNAN_m1_c4_short	NKX2-8	Full_length	Homeobox	Human	Monomer				TGTTGC20NGTG_AE_NCACTTNAN_m1_c4_short
TGTTGC20NGTG_KG_NYAATTAN_m1_c3_short	bsh	Full_length	Homeobox	Fly	Monomer		Weak		TGTTGC20NGTG_KG_NYAATTAN_m1_c3_short
TGTTGC20NGTG_W_GTAAACATGTTTAC_m2_c4_short	FOXO3	Full_length	Fox	Human	Homo_dimer				TGTTGC20NGTG_W_GTAAACATGTTTAC_m2_c4_short
TGTTGC20NGTG_W_GTAAACAW_m1_c4_short	FOXO3	Full_length	Fox	Human	Monomer				TGTTGC20NGTG_W_GTAAACAW_m1_c4_short
TGTTGC20NGTG_W_TTTCCCCACAC_m2_c4_short	FOXO3	Full_length	Fox	Human	Trimer				TGTTGC20NGTG_W_TTTCCCCACAC_m2_c4_short
TTAAAG20NAAA_KH_TAATCNAATTA_m1_c3_short	CG11294	DBD	Homeobox	Fly	Homo_dimer				TTAAAG20NAAA_KH_TAATCNAATTA_m1_c3_short
TTAAAG20NTA_AE_NNNNNTGCTGAN_m1_c3_short	MAFK	Full_length	bZIP	Human	Monomer				TTAAAG20NTA_AE_NNNNNTGCTGAN_m1_c3_short
TTAAAG20NTA_AE_NTGCTGANTCAGCRN_m2_c3_short	MAFK	Full_length	bZIP	Human	Homo_dimer				TTAAAG20NTA_AE_NTGCTGANTCAGCRN_m2_c3_short
TTAAAG20NTA_KH_AGGTCANAGGTCA_m1_c3_short	Hnf4	DBD	zf-C4	Fly	Homo_dimer				TTAAAG20NTA_KH_AGGTCANAGGTCA_m1_c3_short
TTAAAG20NTA_KH_AGGTCANNGTCCA_m1_c3_short	Hnf4	DBD	zf-C4	Fly	Homo_dimer	Secondary			TTAAAG20NTA_KH_AGGTCANNGTCCA_m1_c3_short
TTAAAG20NTA_KH_AGTCCANNGGTCA_m1_c3_short	Hnf4	DBD	zf-C4	Fly	Homo_dimer	Secondary			TTAAAG20NTA_KH_AGTCCANNGGTCA_m1_c3_short
TTAAAG20NTA_KH_AGTCCANNGTCCAN_m1_c3_short	Hnf4	DBD	zf-C4	Fly	Homo_dimer	Secondary			TTAAAG20NTA_KH_AGTCCANNGTCCAN_m1_c3_short
TTAACC40NCTA_KK_NRTTGCGCAAYN_m1_c2_short	slbo	DBD	bZIP	Fly	Homo_dimer				TTAACC40NCTA_KK_NRTTGCGCAAYN_m1_c2_short
TTAACT20NCAA_KG_NAAAATCRATAAT_m1_c2_short	onecut	DBD	Homeobox-CUT	Fly	Monomer	Secondary			TTAACT20NCAA_KG_NAAAATCRATAAT_m1_c2_short
TTAACT20NCAA_KG_NNCGATCGATANNN_m1_c2_short	onecut	DBD	Homeobox-CUT	Fly	Monomer				TTAACT20NCAA_KG_NNCGATCGATANNN_m1_c2_short
TTAAGA20NGAA_AF_NNACGCCCACGCANN_m2_c3_short	EGR3	DBD	zf-C2H2	Human	Monomer				TTAAGA20NGAA_AF_NNACGCCCACGCANN_m2_c3_short
TTAAGT40NCCT_KU_NTTATGCAAATTAGNN_m2_c3_short	vvl	Full_length	Homeobox-Pou	Fly	Monomer				TTAAGT40NCCT_KU_NTTATGCAAATTAGNN_m2_c3_short
TTAAGT40NCCT_KY_GNCACGTGNC_m1_c2_short	Hey	Full_length	bHLH	Fly	Homo_dimer				TTAAGT40NCCT_KY_GNCACGTGNC_m1_c2_short
TTAATC20NTAA_KG_GCGTCNNTRTAAAYAAW_m2_c3_short	CHES-1-like	DBD	Fox	Fly	Homo_dimer				TTAATC20NTAA_KG_GCGTCNNTRTAAAYAAW_m2_c3_short
TTAATC20NTAA_KG_NNGCGTCNNGACGCNN_m1_c3_short	CHES-1-like	DBD	Fox	Fly	Homo_dimer	Secondary			TTAATC20NTAA_KG_NNGCGTCNNGACGCNN_m1_c3_short
TTAATC20NTAA_KG_NNGCGTCNNNNGACGCNN_m1_c3_short	CHES-1-like	DBD	Fox	Fly	Homo_dimer	Secondary			TTAATC20NTAA_KG_NNGCGTCNNNNGACGCNN_m1_c3_short
TTAATC20NTAA_KG_NTRTAAACAAW_m1_c3_short	CHES-1-like	DBD	Fox	Fly	Monomer				TTAATC20NTAA_KG_NTRTAAACAAW_m1_c3_short
TTAATC20NTAA_KG_WNNGCGTCNNNGACGCNNW_m1_c3_short	CHES-1-like	DBD	Fox	Fly	Homo_dimer	Secondary			TTAATC20NTAA_KG_WNNGCGTCNNNGACGCNNW_m1_c3_short
TTACAT20NACA_AF_NNAAATGGCGCCAAAANN_m2_c4_short	E2F3	DBD	E2F	Human	Homo_dimer				TTACAT20NACA_AF_NNAAATGGCGCCAAAANN_m2_c4_short
TTACAT20NACA_AF_NNAAATGGCGCCATTTNN_m2_c4_short	E2F3	DBD	E2F	Human	Homo_dimer	Secondary			TTACAT20NACA_AF_NNAAATGGCGCCATTTNN_m2_c4_short
TTACAT20NACA_AF_NNTTTTGGCGCCAAAANN_m2_c4_short	E2F3	DBD	E2F	Human	Homo_dimer	Secondary			TTACAT20NACA_AF_NNTTTTGGCGCCAAAANN_m2_c4_short
TTACAT20NTA_AF_NYMATTAN_m1_c3_short	NKX6-2	DBD	Homeobox	Human	Monomer				TTACAT20NTA_AF_NYMATTAN_m1_c3_short
TTACCA20NCCA_KD_NYMATTANNNNTAATTAN_m2_c3_short	ems	DBD	Homeobox	Fly	Homo_dimer				TTACCA20NCCA_KD_NYMATTANNNNTAATTAN_m2_c3_short
TTACCA20NCCA_KD_NYMATTAN_m1_c3_short	ems	DBD	Homeobox	Fly	Monomer				TTACCA20NCCA_KD_NYMATTAN_m1_c3_short
TTACCA20NTA_KG_NYAATTAN_m1_c3_short	Awh	DBD	Homeobox-LIM	Fly	Monomer				TTACCA20NTA_KG_NYAATTAN_m1_c3_short
TTACGC20NGCA_KH_TAATCNAATTA_m1_c3_short	CG34367	DBD	Homeobox	Fly	Homo_dimer				TTACGC20NGCA_KH_TAATCNAATTA_m1_c3_short
TTACGC20NGCA_KH_TAATTRNNTAATTN_m1_c3_short	CG34367	DBD	Homeobox	Fly	Homo_dimer				TTACGC20NGCA_KH_TAATTRNNTAATTN_m1_c3_short
TTACGC20NTA_KI_NNTMATTANN_m1_c4_short	btn	Full_length	Homeobox	Fly	Monomer				TTACGC20NTA_KI_NNTMATTANN_m1_c4_short
TTACTA40NAGG_KM_GCGTGACGAATN_m1_c3_short	gsb-n	DBD	PAX	Fly	Monomer				TTACTA40NAGG_KM_GCGTGACGAATN_m1_c3_short
TTAGAA20NTA_AE_GGMTNAKCC_m1_c4_short	RHOXF1	Full_length	Homeobox	Human	Homo_dimer				TTAGAA20NTA_AE_GGMTNAKCC_m1_c4_short
TTAGAA20NTA_AE_NTRAKCCN_m1_c4_short	RHOXF1	Full_length	Homeobox	Human	Monomer				TTAGAA20NTA_AE_NTRAKCCN_m1_c4_short
TTAGAA20NTA_AF_NNTAATCCNN_m1_c3_short	GSC2	DBD	Homeobox	Human	Monomer				TTAGAA20NTA_AF_NNTAATCCNN_m1_c3_short
TTAGAA20NTA_KH_NCYAATTANN_m1_c3_short	slou	DBD	Homeobox	Fly	Monomer				TTAGAA20NTA_KH_NCYAATTANN_m1_c3_short
TTAGAA20NTA_KI_NYAATTAN_m1_c3_short	CG9876	Full_length	Homeobox	Fly	Monomer				TTAGAA20NTA_KI_NYAATTAN_m1_c3_short
TTAGAA20NTA_KI_TAATCNAATTA_m1_c3_short	CG9876	Full_length	Homeobox	Fly	Homo_dimer				TTAGAA20NTA_KI_TAATCNAATTA_m1_c3_short
TTAGAA20NTA_KI_TAATTRNNTAATTN_m1_c3_short	CG9876	Full_length	Homeobox	Fly	Homo_dimer	Secondary			TTAGAA20NTA_KI_TAATTRNNTAATTN_m1_c3_short
TTAGAC40NCAG_KK_NRTTACGTAAYN_m1_c2_short	CR4575	Full_length	bZIP	Fly	Homo_dimer				TTAGAC40NCAG_KK_NRTTACGTAAYN_m1_c2_short
TTAGAG40NCGG_KK_NNTAAACGNN_m1_c2_short	B-H1	DBD	Homeobox	Fly	Monomer				TTAGAG40NCGG_KK_NNTAAACGNN_m1_c2_short
TTAGAG40NCGG_KK_NNTAATTGN_m1_c2_short	B-H1	DBD	Homeobox	Fly	Monomer	Secondary			TTAGAG40NCGG_KK_NNTAATTGN_m1_c2_short
TTAGCC20NCGA_KH_NTGYCACGTCAYCAN_m1_c4_short	Atf6	DBD	bZIP	Fly	Homo_dimer				TTAGCC20NCGA_KH_NTGYCACGTCAYCAN_m1_c4_short
TTAGCC20NCGA_KH_RTGACGTCATCAY_m1_c4_short	Atf6	DBD	bZIP	Fly	Homo_dimer	Secondary			TTAGCC20NCGA_KH_RTGACGTCATCAY_m1_c4_short
TTAGCC20NCGA_KH_TGMCACGTGKCA_m1_c4_short	Atf6	DBD	bZIP	Fly	Homo_dimer	Secondary			TTAGCC20NCGA_KH_TGMCACGTGKCA_m1_c4_short
TTAGCC20NTA_KG_RTGACGTCAY_m1_c2_short	CrebB-17A	DBD	bZIP	Fly	Homo_dimer				TTAGCC20NTA_KG_RTGACGTCAY_m1_c2_short
TTAGCT40NCCT_KN_NACCCCCCGYNGNN_m1_c4b1_short	opa	DBD	zf-C2H2	Fly	Monomer				TTAGCT40NCCT_KN_NACCCCCCGYNGNN_m1_c4b1_short
TTAGGG20NGGA_AL_ASCGTGACTAATT_m1_c3_short	PAX3	DBD	PAX	Human	Monomer				TTAGGG20NGGA_AL_ASCGTGACTAATT_m1_c3_short
TTAGGG20NGGA_AL_NNTAATYGATTANN_m1_c3_short	PAX3	DBD	PAX	Human	Homo_dimer				TTAGGG20NGGA_AL_NNTAATYGATTANN_m1_c3_short
TTAGGG20NTA_KD_GTGACNNNNNRATTA_m1_c4_short	gsb	DBD	PAX	Fly	Homo_dimer	Secondary			TTAGGG20NTA_KD_GTGACNNNNNRATTA_m1_c4_short
TTAGGG20NTA_KD_NATTAGTCACGSN_m1_c4_short	gsb	DBD	PAX	Fly	Monomer				TTAGGG20NTA_KD_NATTAGTCACGSN_m1_c4_short
TTAGGG20NTA_KD_NNTAATYGATTANN_m1_c2_short	gsb	DBD	PAX	Fly	Homo_dimer				TTAGGG20NTA_KD_NNTAATYGATTANN_m1_c2_short
TTAGGG20NTA_KH_NYMATTAN_m1_c3_short	Scr	DBD	Homeobox	Fly	Monomer				TTAGGG20NTA_KH_NYMATTAN_m1_c3_short
TTAGTT20NTA_KD_NTGGCACGTGCCAN_m2_c3_short	HLHmdelta	DBD	bHLH	Fly	Homo_dimer				TTAGTT20NTA_KD_NTGGCACGTGCCAN_m2_c3_short
TTAGTT20NTA_KG_NCAATTAN_m1_c4_short	Hmx	DBD	Homeobox	Fly	Monomer		Weak		TTAGTT20NTA_KG_NCAATTAN_m1_c4_short
TTAGTT20NTGA_KI_NNNTAAGGTGATANNN_m1_c4u_short	egg	Full_length	MBD	Fly	Monomer		Weak		TTAGTT20NTGA_KI_NNNTAAGGTGATANNN_m1_c4u_short
TTATAC20NATA_KH_NYAATTAN_m1_c3_short	lms	DBD	Homeobox	Fly	Monomer				TTATAC20NATA_KH_NYAATTAN_m1_c3_short
TTATAC20NTA_KI_NTTACGTAAN_m1_c3_short	CG9437	Full_length	MADF	Fly	Homo_dimer				TTATAC20NTA_KI_NTTACGTAAN_m1_c3_short
TTATGT20NGTA_AE_NWRGCCMCGCCCMCTNN_m2_c4_short	SP4	Full_length	zf-C2H2	Human	Monomer				TTATGT20NGTA_AE_NWRGCCMCGCCCMCTNN_m2_c4_short
TTATGT20NTA_KD_AATACATAAC_m1_c3_short	CG4956	DBD	ZnF	Fly	Monomer				TTATGT20NTA_KD_AATACATAAC_m1_c3_short
TTATGT20NTA_KH_NTMATTAN_m1_c3_short	zen	DBD	Homeobox	Fly	Monomer				TTATGT20NTA_KH_NTMATTAN_m1_c3_short
TTATTA20NTA_AF_NNYMATTANN_m1_c3_short	HOXA2	DBD	Homeobox	Human	Monomer				TTATTA20NTA_AF_NNYMATTANN_m1_c3_short
TTATTA20NTA_KH_NTMATTAN_m1_c4_short	zen2	DBD	Homeobox	Fly	Monomer				TTATTA20NTA_KH_NTMATTAN_m1_c4_short
TTATTA20NTA_KI_RMCACRCCCMC_m1_c4_short	cbt	Full_length	zf-C2H2	Fly	Monomer				TTATTA20NTA_KI_RMCACRCCCMC_m1_c4_short
TTCAAT20NAAC_KI_NRTTAYRTAAYN_m1_c3_short	CG7786	Full_length	bZIP	Fly	Homo_dimer				TTCAAT20NAAC_KI_NRTTAYRTAAYN_m1_c3_short
TTCAAT20NGA_R_NGGGGAWTCCCCN_m2_c3_short	NFKB2	DBD	RHD	Human	Homo_dimer				TTCAAT20NGA_R_NGGGGAWTCCCCN_m2_c3_short
TTCACA20NCAC_KG_NAAAWRTGCTGACN_m1_c4_short	maf-S	DBD	bZIP	Fly	Monomer				TTCACA20NCAC_KG_NAAAWRTGCTGACN_m1_c4_short
TTCACA20NTA_AF_NTRAYNTAATCAN_m1_c2_short	DUXA	DBD	Homeobox	Human	Homo_dimer				TTCACA20NTA_AF_NTRAYNTAATCAN_m1_c2_short
TTCACA20NTA_KH_NNTATGCAAATKANN_m2_c2_short	pdm2	DBD	Homeobox-Pou	Fly	Monomer				TTCACA20NTA_KH_NNTATGCAAATKANN_m2_c2_short
TTCAGC20NTA_AF_GTAAACAA_m1_c3_short	FOXO1	DBD	Fox	Human	Monomer				TTCAGC20NTA_AF_GTAAACAA_m1_c3_short
TTCAGC20NTA_AF_GTAAACATGTTTAC_m2_c3_short	FOXO1	DBD	Fox	Human	Homo_dimer				TTCAGC20NTA_AF_GTAAACATGTTTAC_m2_c3_short
TTCAGC20NTA_AF_TTTCCCCACACG_m2_c3_short	FOXO1	DBD	Fox	Human	Trimer				TTCAGC20NTA_AF_TTTCCCCACACG_m2_c3_short
TTCAGC20NTA_KD_GCWGCGCTGC_m1_c4_short	Adf1	DBD	MADF	Fly	Homo_dimer				TTCAGC20NTA_KD_GCWGCGCTGC_m1_c4_short
TTCATG20NTA_AF_NYAATTAN_m1_c2_short	DLX2	DBD	Homeobox	Human	Monomer				TTCATG20NTA_AF_NYAATTAN_m1_c2_short
TTCCAA20NTA_KH_NAGGTGTNAN_m1_c3_short	mid	DBD	Tbox	Fly	Monomer				TTCCAA20NTA_KH_NAGGTGTNAN_m1_c3_short
TTCCCC20NCCC_KI_ACCGAACANN_m1_c3_short	D	Full_length	HMG	Fly	Monomer		Weak		TTCCCC20NCCC_KI_ACCGAACANN_m1_c3_short
TTCCCC20NCCC_KI_NAACAATGNNATTGTTN_m1_c3_short	D	Full_length	HMG	Fly	Homo_dimer				TTCCCC20NCCC_KI_NAACAATGNNATTGTTN_m1_c3_short
TTCCCC20NTA_AD_NYAATTAN_m1_c2_short	PRRX1	Full_length	Homeobox	Human	Monomer				TTCCCC20NTA_AD_NYAATTAN_m1_c2_short
TTCCCC20NTA_AD_TAATYTAATTA_m1_c2_short	PRRX1	Full_length	Homeobox	Human	Homo_dimer				TTCCCC20NTA_AD_TAATYTAATTA_m1_c2_short
TTCCCC20NTA_KH_NGTCCCGGATCAT_m1_c3_short	Ets98B	DBD	Ets	Fly	Monomer	Secondary			TTCCCC20NTA_KH_NGTCCCGGATCAT_m1_c3_short
TTCCCC20NTA_KH_TAMCGGATGCN_m1_c3_short	Ets98B	DBD	Ets	Fly	Monomer				TTCCCC20NTA_KH_TAMCGGATGCN_m1_c3_short
TTCCCC20NTA_KH_TKGCGGATGCN_m1_c3_short	Ets98B	DBD	Ets	Fly	Monomer	Secondary			TTCCCC20NTA_KH_TKGCGGATGCN_m1_c3_short
TTCCGG20NTA_KD_NATCACGCCAYN_m1_c4_short	HLH106	DBD	bHLH	Fly	Homo_dimer	Secondary			TTCCGG20NTA_KD_NATCACGCCAYN_m1_c4_short
TTCCGG20NTA_KD_NTCACGTGAN_m1_c4_short	HLH106	DBD	bHLH	Fly	Homo_dimer				TTCCGG20NTA_KD_NTCACGTGAN_m1_c4_short
TTCCGG20NTA_KI_NNTAATYGATTANN_m1_c3_short	gsb	Full_length	PAX	Fly	Homo_dimer				TTCCGG20NTA_KI_NNTAATYGATTANN_m1_c3_short
TTCCGG20NTA_KI_NSCGTGACKAATNN_m1_c4u_short	gsb	Full_length	PAX	Fly	Monomer		Weak		TTCCGG20NTA_KI_NSCGTGACKAATNN_m1_c4u_short
TTCCTT20NGA_R_RACATGTYNNRACATGTC_m2_c3_short	TP63	DBD	p53l	Human	Homo_dimer				TTCCTT20NGA_R_RACATGTYNNRACATGTC_m2_c3_short
TTCCTT20NTA_KH_NYMATTAN_m1_c4_short	E5	DBD	Homeobox	Fly	Monomer		Weak		TTCCTT20NTA_KH_NYMATTAN_m1_c4_short
TTCGCG20NTA_KI_NAACAATAACANN_m1_c4_short	fd59A	Full_length	Fox	Fly	Homo_dimer		Weak		TTCGCG20NTA_KI_NAACAATAACANN_m1_c4_short
TTCGCG20NTA_KI_NWANGTAAACAWW_m1_c4_short	fd59A	Full_length	Fox	Fly	Monomer		Weak		TTCGCG20NTA_KI_NWANGTAAACAWW_m1_c4_short
TTCGGC40NAGC_KK_NNTMATTANN_m1_c4_short	btn	DBD	Homeobox	Fly	Monomer				TTCGGC40NAGC_KK_NNTMATTANN_m1_c4_short
TTCGGT20NGA_R_NGACCCCCCACGANGN_m2_c4_short	GLIS1	DBD	zf-C2H2	Human	Monomer				TTCGGT20NGA_R_NGACCCCCCACGANGN_m2_c4_short
TTCGTA20NTA_KH_NAAAGGTCA_m1_c2_short	Hr38	DBD	zf-C4	Fly	Monomer				TTCGTA20NTA_KH_NAAAGGTCA_m1_c2_short
TTCGTA20NTGC_AE_NATGGAAANWWWWTTTYCMN_m2_c4_short	NFATC1	Full_length	RHD	Human	Homo_dimer	Secondary			TTCGTA20NTGC_AE_NATGGAAANWWWWTTTYCMN_m2_c4_short
TTCGTA20NTGC_AE_TTTCCAYNRTGGAAA_m2_c4_short	NFATC1	Full_length	RHD	Human	Homo_dimer				TTCGTA20NTGC_AE_TTTCCAYNRTGGAAA_m2_c4_short
TTCGTA20NTGC_AE_TTTTCCATGGAAAA_m2_c4_short	NFATC1	Full_length	RHD	Human	Homo_dimer	Secondary			TTCGTA20NTGC_AE_TTTTCCATGGAAAA_m2_c4_short
TTCTAC40NCGA_KL_NAAGGTCRN_m1_c2_short	Hr39	DBD	zf-C4	Fly	Monomer				TTCTAC40NCGA_KL_NAAGGTCRN_m1_c2_short
TTCTAG20NATC_KG_NNRTCACGTGAYNN_m1_c3_short	cwo	DBD	bHLH	Fly	Homo_dimer				TTCTAG20NATC_KG_NNRTCACGTGAYNN_m1_c3_short
TTCTAG20NTA_KI_NGTCCCGGATCAT_m2_c4_short	Ets98B	Full_length	Ets	Fly	Monomer	Secondary			TTCTAG20NTA_KI_NGTCCCGGATCAT_m2_c4_short
TTCTAG20NTA_KI_TAMCGGATGC_m2_c4_short	Ets98B	Full_length	Ets	Fly	Monomer				TTCTAG20NTA_KI_TAMCGGATGC_m2_c4_short
TTCTCA40NCCT_KM_AAAWGAGCAATCN_m1_c4_short	erm	DBD	zf-C2H2	Fly	Monomer				TTCTCA40NCCT_KM_AAAWGAGCAATCN_m1_c4_short
TTCTCT20NCTC_AF_TAATYRATTA_m1_c2_short	PAX3	DBD	PAX	Human	Homo_dimer				TTCTCT20NCTC_AF_TAATYRATTA_m1_c2_short
TTCTCT20NTA_AD_GGGGTCAAAGGTCA_m2_c4_short	RXRG	Full_length	zf-C4	Human	Homo_dimer				TTCTCT20NTA_AD_GGGGTCAAAGGTCA_m2_c4_short
TTCTCT20NTA_AD_RRGGTCATGACCYY_m2_c3_short	RXRG	DBD	zf-C4	Human	Homo_dimer			Deleted	TTCTCT20NTA_AD_RRGGTCATGACCYY_m2_c3_short
TTCTCT20NTA_AF_CCAATAAAAN_m1_c3_short	HOXA13	DBD	Homeobox	Human	Monomer	Secondary			TTCTCT20NTA_AF_CCAATAAAAN_m1_c3_short
TTCTCT20NTA_AF_NCTCGTAAAAN_m1_c3_short	HOXA13	DBD	Homeobox	Human	Monomer				TTCTCT20NTA_AF_NCTCGTAAAAN_m1_c3_short
TTCTGA20NGTC_KI_NYAATTAN_m1_c3_short	Dll	Full_length	Homeobox	Fly	Monomer				TTCTGA20NGTC_KI_NYAATTAN_m1_c3_short
TTCTGA20NTA_KG_NRCCATATGGYN_m1_c4_short	dimm	DBD	bHLH	Fly	Homo_dimer				TTCTGA20NTA_KG_NRCCATATGGYN_m1_c4_short
TTCTGA20NTA_KH_NYAATTAN_m1_c3_short	otp	DBD	Homeobox	Fly	Monomer				TTCTGA20NTA_KH_NYAATTAN_m1_c3_short
TTCTTC20NTTC_KH_NRATGACGTCATYN_m1_c3_short	Atf-2	DBD	bZIP	Fly	Homo_dimer				TTCTTC20NTTC_KH_NRATGACGTCATYN_m1_c3_short
TTCTTC20NTTC_KI_NNYGWTACANN_m1_c3_short	dmrt93B	Full_length	DM	Fly	Monomer				TTCTTC20NTTC_KI_NNYGWTACANN_m1_c3_short
TTCTTG40NTGC_KL_NGGGGAAYCCCN_m1_c3_short	Rel	DBD	RHD	Fly	Homo_dimer				TTCTTG40NTGC_KL_NGGGGAAYCCCN_m1_c3_short
TTGAAA20NAAT_KH_GYMATTAN_m1_c4_short	pb	DBD	Homeobox	Fly	Monomer		Weak		TTGAAA20NAAT_KH_GYMATTAN_m1_c4_short
TTGACC20NCAT_KG_NAACAATGNNATTGTTN_m2_c4_short	Sox102F	DBD	HMG	Fly	Homo_dimer				TTGACC20NCAT_KG_NAACAATGNNATTGTTN_m2_c4_short
TTGACC20NCAT_KG_NNNACCGAACANN_m1_c4_short	Sox102F	DBD	HMG	Fly	Monomer				TTGACC20NCAT_KG_NNNACCGAACANN_m1_c4_short
TTGACC20NTA_KD_NCCACTTANN_m1_c3_short	bap	DBD	Homeobox	Fly	Monomer				TTGACC20NTA_KD_NCCACTTANN_m1_c3_short
TTGACC20NTA_KH_NGGTGTNAN_m1_c3_short	org-1	DBD	Tbox	Fly	Monomer				TTGACC20NTA_KH_NGGTGTNAN_m1_c3_short
TTGACC20NTA_KH_TCACACCTAGGTGTTA_m2_c4_short	org-1	DBD	Tbox	Fly	Homo_dimer				TTGACC20NTA_KH_TCACACCTAGGTGTTA_m2_c4_short
TTGAGG20NGAT_AE_NRAAAGTGAAAGTGN_m2_c2_short	PRDM1	Full_length	zf-C2H2	Human	Homo_dimer				TTGAGG20NGAT_AE_NRAAAGTGAAAGTGN_m2_c2_short
TTGAGG20NGA_R_NNYAATTANN_m1_c3_short	EN2	DBD	Homeobox	Human	Monomer				TTGAGG20NGA_R_NNYAATTANN_m1_c3_short
TTGATC40NGCT_KK_SGTCACGCATGRNTGNN_m1_c3_short	sv	DBD	PAX	Fly	Monomer				TTGATC40NGCT_KK_SGTCACGCATGRNTGNN_m1_c3_short
TTGATT20NTA_AF_GCCMCGCCCMC_m1_c4_short	KLF16	DBD	zf-C2H2	Human	Monomer				TTGATT20NTA_AF_GCCMCGCCCMC_m1_c4_short
TTGCAC20NACT_AE_NAGGTGTGAAN_m1_c4_short	TBR1	Full_length	Tbox	Human	Monomer				TTGCAC20NACT_AE_NAGGTGTGAAN_m1_c4_short
TTGCAC20NTA_AF_NGCCNNNNGGCN_m1_c3_short	TFAP2A	DBD	TFAP	Human	Homo_dimer				TTGCAC20NTA_AF_NGCCNNNNGGCN_m1_c3_short
TTGCAC20NTA_AF_NSCCNNNGGSN_m1_c3_short	TFAP2A	DBD	TFAP	Human	Homo_dimer	Secondary			TTGCAC20NTA_AF_NSCCNNNGGSN_m1_c3_short
TTGCAC20NTA_AF_NSCCNNNNNGGSN_m0_c3_short	TFAP2A	DBD	TFAP	Human	Homo_dimer	Secondary			TTGCAC20NTA_AF_NSCCNNNNNGGSN_m0_c3_short
TTGCCG20NCCT_AE_NNCACCTGNN_m1_c2_short	TCF4	Full_length	bHLH	Human	Homo_dimer				TTGCCG20NCCT_AE_NNCACCTGNN_m1_c2_short
TTGCCG20NTA_KD_NNNTAATCCNN_m1_c2_short	bcd	DBD	Homeobox	Fly	Monomer				TTGCCG20NTA_KD_NNNTAATCCNN_m1_c2_short
TTGCGT20NTA_AF_ACNGTTAAACNG_m1_c4_short	MYBL1	DBD	Myb	Human	Homo_dimer	Secondary			TTGCGT20NTA_AF_ACNGTTAAACNG_m1_c4_short
TTGCGT20NTA_AF_NCCGTTAACGGN_m1_c4_short	MYBL1	DBD	Myb	Human	Homo_dimer				TTGCGT20NTA_AF_NCCGTTAACGGN_m1_c4_short
TTGCGT20NTA_AF_NNAACCGTTNN_m1_c4_short	MYBL1	DBD	Myb	Human	Monomer				TTGCGT20NTA_AF_NNAACCGTTNN_m1_c4_short
TTGCGT20NTA_AF_NNCNGTTNNNACNGTTN_m1_c4_short	MYBL1	DBD	Myb	Human	Homo_dimer	Secondary			TTGCGT20NTA_AF_NNCNGTTNNNACNGTTN_m1_c4_short
TTGCGT20NTA_KH_NTAATCNAATTAN_m1_c3_short	PHDP	DBD	Homeobox	Fly	Homo_dimer				TTGCGT20NTA_KH_NTAATCNAATTAN_m1_c3_short
TTGCGT20NTA_KI_CACCGAACANN_m1_c3_short	Sox15	Full_length	HMG	Fly	Monomer		Weak		TTGCGT20NTA_KI_CACCGAACANN_m1_c3_short
TTGCGT20NTA_KI_NACAATGNNATTGTN_m1_c3_short	Sox15	Full_length	HMG	Fly	Homo_dimer				TTGCGT20NTA_KI_NACAATGNNATTGTN_m1_c3_short
TTGCTA20NTA_KI_NNACCCACCCYTAN_m1_c4_short	seq	Full_length	zf-C2H2	Fly	Monomer				TTGCTA20NTA_KI_NNACCCACCCYTAN_m1_c4_short
TTGCTA20NTA_KI_NNATCATCCCYTAN_m1_c4_short	seq	Full_length	zf-C2H2	Fly	Monomer	Secondary			TTGCTA20NTA_KI_NNATCATCCCYTAN_m1_c4_short
TTGCTA20NTCT_KI_NNRCATTCCANN_m1_c3_short	sd	Full_length	TEA	Fly	Monomer				TTGCTA20NTCT_KI_NNRCATTCCANN_m1_c3_short
TTGCTC40NGAA_KK_NNGGATTRCAGCNN_m1_c3_short	CG7046	DBD	HMG	Fly	Monomer				TTGCTC40NGAA_KK_NNGGATTRCAGCNN_m1_c3_short
TTGGAG20NAGT_KH_TAATTNSATTA_m1_c3_short	CG34340	DBD	Homeobox	Fly	Homo_dimer				TTGGAG20NAGT_KH_TAATTNSATTA_m1_c3_short
TTGGAG20NTA_KD_NATCACGTGTAN_m2_c3_short	bigmax	DBD	bHLH	Fly	Homo_dimer				TTGGAG20NTA_KD_NATCACGTGTAN_m2_c3_short
TTGGAG20NTA_KI_WTATGCAAATKAGNN_m2_c4_short	pdm2	Full_length	Homeobox-Pou	Fly	Monomer				TTGGAG20NTA_KI_WTATGCAAATKAGNN_m2_c4_short
TTGGCT20NCGT_KG_NAACAMTGNNAKTGTTN_m1_c4_short	Sox21b	DBD	HMG	Fly	Homo_dimer				TTGGCT20NCGT_KG_NAACAMTGNNAKTGTTN_m1_c4_short
TTGGGA20NGGT_KI_NYAATTAN_m1_c3_short	lbe	Full_length	Homeobox	Fly	Monomer				TTGGGA20NGGT_KI_NYAATTAN_m1_c3_short
TTGGGA20NGGT_KI_TAACGAGG_m1_c3_short	lbe	Full_length	Homeobox	Fly	Monomer	Secondary			TTGGGA20NGGT_KI_TAACGAGG_m1_c3_short
TTGGGA20NTA_AF_NGCCACGCCCMCNT_m2_c3_short	KLF14	DBD	zf-C2H2	Human	Monomer				TTGGGA20NTA_AF_NGCCACGCCCMCNT_m2_c3_short
TTGGGA20NTA_KH_NCACTYNAC_m1_c3_short	scro	DBD	Homeobox	Fly	Monomer		Weak		TTGGGA20NTA_KH_NCACTYNAC_m1_c3_short
TTGGTC20NTA_KD_NGCCNNNNGGCN_m1_c3_short	AP-2	DBD	AP2	Fly	Homo_dimer	Secondary			TTGGTC20NTA_KD_NGCCNNNNGGCN_m1_c3_short
TTGGTC20NTA_KD_NSCCNNNGGSN_m1_c3_short	AP-2	DBD	AP2	Fly	Homo_dimer				TTGGTC20NTA_KD_NSCCNNNGGSN_m1_c3_short
TTGGTC20NTA_KD_NSCCNNNNNGGSN_m0_c3_short	AP-2	DBD	AP2	Fly	Homo_dimer	Secondary			TTGGTC20NTA_KD_NSCCNNNNNGGSN_m0_c3_short
TTGGTC20NTA_KG_GRCACGTGYC_m1_c3_short	Hey	DBD	bHLH	Fly	Homo_dimer				TTGGTC20NTA_KG_GRCACGTGYC_m1_c3_short
TTGTAT20NATT_KG_NTAATGTAAACAAA_m1_c2_short	bin	DBD	Fox	Fly	Monomer				TTGTAT20NATT_KG_NTAATGTAAACAAA_m1_c2_short
TTGTAT20NTA_KH_NYAATTAN_m1_c3_short	Vsx1	DBD	Homeobox	Fly	Monomer				TTGTAT20NTA_KH_NYAATTAN_m1_c3_short
TTGTCT40NGCT_KK_NRTTACGTAAYN_m1_c4_short	gt	DBD	bZIP	Fly	Homo_dimer				TTGTCT40NGCT_KK_NRTTACGTAAYN_m1_c4_short
TTGTGC20NTA_KD_NTGGCACGTGCCAN_m2_c3_short	HLHmgamma	DBD	bHLH	Fly	Homo_dimer		Weak		TTGTGC20NTA_KD_NTGGCACGTGCCAN_m2_c3_short
TTGTGC20NTA_KG_NRTGACGTCAYN_m1_c4_short	Atf3	DBD	bZIP	Fly	Homo_dimer				TTGTGC20NTA_KG_NRTGACGTCAYN_m1_c4_short
TTGTTC40NAAG_KK_NRTCATTANN_m1_c3_short	Dfd	DBD	Homeobox	Fly	Monomer		Weak		TTGTTC40NAAG_KK_NRTCATTANN_m1_c3_short
TTGTTG20NTTT_KI_NYAATTAN_m1_c4_short	Lim3	Full_length	Homeobox-LIM	Fly	Monomer				TTGTTG20NTTT_KI_NYAATTAN_m1_c4_short
TTTAAG40NAGC_KL_NACCGGAAGTN_m1_c4_short	Ets65A	DBD	Ets	Fly	Monomer				TTTAAG40NAGC_KL_NACCGGAAGTN_m1_c4_short
TTTAGG40NTCT_KK_NNGCTMATTANNNN_m1_c4_short	exex	DBD	Homeobox	Fly	Monomer		Weak		TTTAGG40NTCT_KK_NNGCTMATTANNNN_m1_c4_short
TTTCAA40NTGA_KM_NAAACAGCTGTTTN_m1_c3_short	sage	DBD	bHLH	Fly	Homo_dimer				TTTCAA40NTGA_KM_NAAACAGCTGTTTN_m1_c3_short
TTTCAA40NTGA_KY_TAAYNNNRTTA_m1_c4_short	al	DBD	Homeobox	Fly	Homo_dimer				TTTCAA40NTGA_KY_TAAYNNNRTTA_m1_c4_short
TTTCTG40NTAG_KK_AGGTGYGAANN_m1_c3_short	byn	DBD	Tbox	Fly	Monomer				TTTCTG40NTAG_KK_AGGTGYGAANN_m1_c3_short
TTTCTG40NTAG_KK_ANGTGYGANNNNTCRCACNT_m1_c3_short	byn	DBD	Tbox	Fly	Homo_dimer				TTTCTG40NTAG_KK_ANGTGYGANNNNTCRCACNT_m1_c3_short
TTTCTG40NTAG_KK_NGGTGYGANNNNNNNNNNNNAGGTGYGANN_m1_c3_short	byn	DBD	Tbox	Fly	Homo_dimer	Secondary			TTTCTG40NTAG_KK_NGGTGYGANNNNNNNNNNNNAGGTGYGANN_m1_c3_short
TTTCTG40NTAG_KK_NNTCRCACNNNNGTGYGANN_m1_c3_short	byn	DBD	Tbox	Fly	Homo_dimer	Secondary			TTTCTG40NTAG_KK_NNTCRCACNNNNGTGYGANN_m1_c3_short
TTTGTT40NTAT_KY_YNRGTACANNTGCACTNR_m2_c2_short	Hr96	DBD	zf-C4	Fly	Homo_dimer				TTTGTT40NTAT_KY_YNRGTACANNTGCACTNR_m2_c2_short
Tin_Cell_FBgn0004110	Tin	DBD	Homeobox	B1H	Monomer	Secondary			Tin_Cell_Tin_Cell_1
Tin_SOLEXA_FBgn0004110	Tin	DBD	Homeobox	B1H	Monomer				Tin_SOLEXA_Tin_SOLEXA_1
Trl_FlyReg_FBgn0013263	Trl	DBD	undef	B1H	Monomer				Trl_FlyReg_FBgn0013263
Tup_Cell_FBgn0003896	Tup	DBD	Homeobox	B1H	Monomer	Secondary			Tup_Cell_Tup_Cell_1
Tup_SOLEXA_FBgn0003896	Tup	DBD	Homeobox	B1H	Monomer	Secondary			Tup_SOLEXA_Tup_SOLEXA_1
Ubx_Cell_FBgn0003944	Ubx	DBD	Homeobox	B1H	Monomer	Secondary			Ubx_Cell_Ubx_Cell_1
Ubx_FlyReg_FBgn0003944	Ubx	DBD	undef	B1H	Monomer				Ubx_FlyReg_FBgn0003944
Ubx_SOLEXA_FBgn0003944	Ubx	DBD	Homeobox	B1H	Monomer				Ubx_SOLEXA_Ubx_SOLEXA_1
Unc4_Cell_FBgn0024184	Unc4	DBD	Homeobox	B1H	Monomer	Secondary			Unc4_Cell_Unc4_Cell_1
Unc4_SOLEXA_FBgn0024184	Unc4	DBD	Homeobox	B1H	Monomer				Unc4_SOLEXA_Unc4_SOLEXA_1
Unpg_Cell_FBgn0015561	Unpg	DBD	Homeobox	B1H	Monomer	Secondary			Unpg_Cell_Unpg_Cell_1
Unpg_SOLEXA_FBgn0015561	Unpg	DBD	Homeobox	B1H	Monomer				Unpg_SOLEXA_Unpg_SOLEXA_1
Usf_SANGER_5_FBgn0029711	Usf	DBD	bHLH	B1H	Monomer				Usf_SANGER_5_Usf_SANGER_5_1
Vis_Cell_FBgn0033748	Vis	DBD	Homeobox	B1H	Monomer	Secondary			Vis_Cell_Vis_Cell_1
Vis_SOLEXA_FBgn0033748	Vis	DBD	Homeobox	B1H	Monomer				Vis_SOLEXA_Vis_SOLEXA_1
Vnd_Cell_FBgn0003986	Vnd	DBD	Homeobox	B1H	Monomer	Secondary			Vnd_Cell_Vnd_Cell_1
Vnd_SOLEXA_FBgn0003986	Vnd	DBD	Homeobox	B1H	Monomer				Vnd_SOLEXA_Vnd_SOLEXA_1
Xrp1_CG6272_SANGER_5_FBgn0036126	Xrp1	DBD	bZIP	undef	Hetero dimer				Xrp1_CG6272_SANGER_5_Xrp1_CG6272_SANGER_5_1
Xrp1_CG6272_SANGER_5_FBgn0261113	Xrp1	DBD	bZIP	undef	Hetero dimer				Xrp1_CG6272_SANGER_5_Xrp1_CG6272_SANGER_5_1
Zen2_Cell_FBgn0004054	Zen2	DBD	Homeobox	B1H	Monomer	Secondary			Zen2_Cell_Zen2_Cell_1
Zen2_SOLEXA_FBgn0004054	Zen2	DBD	Homeobox	B1H	Monomer	Secondary			Zen2_SOLEXA_Zen2_SOLEXA_1
Zen_Cell_FBgn0004053	Zen	DBD	Homeobox	B1H	Monomer	Secondary			Zen_Cell_Zen_Cell_1
Zen_SOLEXA_FBgn0004053	Zen	DBD	Homeobox	B1H	Monomer				Zen_SOLEXA_Zen_SOLEXA_1
ab_SANGER_10_FBgn0259750	ab	DBD	zf-C2H2	B1H	Monomer	Secondary			ab_SANGER_10_ab_SANGER_10_1
ab_SOLEXA_5_FBgn0259750	ab	DBD	zf-C2H2	B1H	Monomer				ab_SOLEXA_5_ab_SOLEXA_5_1
ac_da_SANGER_5_FBgn0000022	ac	DBD	bHLH	undef	Hetero dimer				ac_da_SANGER_5_ac_da_SANGER_5_1
ac_da_SANGER_5_FBgn0000413	ac	DBD	bHLH	undef	Hetero dimer				ac_da_SANGER_5_ac_da_SANGER_5_1
acj6_SOLEXA_5_FBgn0000028	acj6	DBD	Homeobox-Pou	B1H	Monomer				acj6_SOLEXA_5_acj6_SOLEXA_5_1
amos_da_SANGER_10_FBgn0000413	amos	DBD	bHLH	undef	Hetero dimer				amos_da_SANGER_10_amos_da_SANGER_10_1
amos_da_SANGER_10_FBgn0003270	amos	DBD	bHLH	undef	Hetero dimer				amos_da_SANGER_10_amos_da_SANGER_10_1
aop_SANGER_10_FBgn0000097	aop	DBD	Ets	B1H	Monomer				aop_SANGER_10_aop_SANGER_10_1
ap_FlyReg_FBgn0000099	ap	DBD	undef	B1H	Monomer				ap_FlyReg_FBgn0000099
ase_da_SANGER_10_FBgn0000137	ase	DBD	bHLH	undef	Hetero dimer				ase_da_SANGER_10_ase_da_SANGER_10_1
ase_da_SANGER_10_FBgn0000413	ase	DBD	bHLH	undef	Hetero dimer				ase_da_SANGER_10_ase_da_SANGER_10_1
ato_da_SANGER_10_FBgn0000413	ato	DBD	bHLH	undef	Hetero dimer				ato_da_SANGER_10_ato_da_SANGER_10_1
ato_da_SANGER_10_FBgn0010433	ato	DBD	bHLH	undef	Hetero dimer				ato_da_SANGER_10_ato_da_SANGER_10_1
ato_da_SANGER_5_2_FBgn0000413	ato_da	DBD	undef	B1H	Monomer				ato_da_SANGER_5_2_FBgn0000413
ato_da_SANGER_5_2_FBgn0010433	ato_da	DBD	undef	B1H	Monomer				ato_da_SANGER_5_2_FBgn0010433
ato_da_SANGER_5_3_FBgn0000413	ato_da	DBD	undef	B1H	Monomer				ato_da_SANGER_5_3_FBgn0000413
ato_da_SANGER_5_3_FBgn0010433	ato_da	DBD	undef	B1H	Monomer				ato_da_SANGER_5_3_FBgn0010433
bab1_FlyReg_FBgn0004870	bab1	DBD	undef	B1H	Monomer				bab1_FlyReg_FBgn0004870
bab1_SANGER_5_FBgn0004870	bab1	DBD	HTH_psq_or_BTB	B1H	Monomer				bab1_SANGER_5_bab1_SANGER_5_1
bcd_FlyReg_FBgn0000166	bcd	DBD	undef	B1H	Monomer				bcd_FlyReg_FBgn0000166
bcd_NAR_FBgn0000166	bcd	DBD	Homeobox	B1H	Monomer	Secondary			bcd_NAR_bcd_NAR_1
bin_FlyReg_FBgn0045759	bin	DBD	undef	B1H	Monomer				bin_FlyReg_FBgn0045759
bin_SANGER_5_FBgn0045759	bin	DBD	Fox	B1H	Monomer				bin_SANGER_5_bin_SANGER_5_1
bowl_SANGER_5_FBgn0004893	bowl	DBD	zf-C2H2	B1H	Monomer	Secondary			bowl_SANGER_5_bowl_SANGER_5_1
bowl_SOLEXA_FBgn0004893	bowl	DBD	zf-C2H2	B1H	Monomer				bowl_SOLEXA2811.10
br-PA_SANGER_5_FBgn0000210	br	DBD	zf-C2H2	B1H	Monomer	Secondary			br-PA_SANGER_5_br-PA_SANGER_5_1
br-PA_SOLEXA_FBgn0000210	br	DBD	zf-C2H2	B1H	Monomer	Secondary			br-PA_SOLEXA367.52
br-PE_SANGER_5_FBgn0000210	br	DBD	zf-C2H2	B1H	Monomer	Secondary			br-PE_SANGER_5_br-PE_SANGER_5_1
br-PE_SOLEXA_FBgn0000210	br	DBD	zf-C2H2	B1H	Monomer				br-PE_SOLEXA395.23
br-PL_SANGER_5_FBgn0000210	br	DBD	zf-C2H2	B1H	Monomer	Secondary			br-PL_SANGER_5_br-PL_SANGER_5_1
br-PL_SOLEXA_FBgn0000210	br	DBD	zf-C2H2	B1H	Monomer	Secondary			br-PL_SOLEXA2847.5
br-Z1_FlyReg_FBgn0000210	br-Z1	DBD	undef	B1H	Monomer				br-Z1_FlyReg_FBgn0000210
br-Z2_FlyReg_FBgn0000210	br-Z2	DBD	undef	B1H	Monomer				br-Z2_FlyReg_FBgn0000210
br-Z3_FlyReg_FBgn0000210	br-Z3	DBD	undef	B1H	Monomer				br-Z3_FlyReg_FBgn0000210
br-Z4_FlyReg_FBgn0000210	br-Z4	DBD	undef	B1H	Monomer				br-Z4_FlyReg_FBgn0000210
br_SANGER_10_FBgn0000210	br	DBD	zf-C2H2	B1H	Monomer	Secondary			br_SANGER_10_br_SANGER_10_1
br_SOLEXA_10_FBgn0000210	br	DBD	zf-C2H2	B1H	Monomer	Secondary			br_SOLEXA_10_br_SOLEXA_10_1
brk_FlyReg_FBgn0024250	brk	DBD	undef	B1H	Monomer				brk_FlyReg_FBgn0024250
btd_NAR_FBgn0000233	btd	DBD	zf-C2H2	B1H	Monomer				btd_NAR_btd_NAR_1
byn_FlyReg_FBgn0011723	byn	DBD	undef	B1H	Monomer				byn_FlyReg_FBgn0011723
cad_FlyReg_FBgn0000251	cad	DBD	undef	B1H	Monomer				cad_FlyReg_FBgn0000251
cato_da_SANGER_10_FBgn0000413	cato	DBD	bHLH	undef	Hetero dimer				cato_da_SANGER_10_cato_da_SANGER_10_1
cato_da_SANGER_10_FBgn0024249	cato	DBD	bHLH	undef	Hetero dimer				cato_da_SANGER_10_cato_da_SANGER_10_1
chinmo_SOLEXA_FBgn0086758	chinmo	DBD	zf-C2H2	B1H	Monomer				chinmo_SOLEXA1.31424
ci_SOLEXA_FBgn0004859	ci	DBD	zf-C2H2	B1H	Monomer				ci_SOLEXA2894.2
cic_SANGER_5_FBgn0028386	cic	DBD	HMG	B1H	Monomer				cic_SANGER_5_cic_SANGER_5_1
crol-F7-16_SOLEXA_FBgn0020309	crol	DBD	zf-C2H2	B1H	Monomer				crol-F7-16_SOLEXA1967.2
crol_F7-16_SANGER_5_FBgn0020309	crol	DBD	zf-C2H2	B1H	Monomer	Secondary			crol_F7-16_SANGER_5_crol_F7-16_SANGER_5_1
crp_SANGER_10_FBgn0001994	crp	DBD	bHLH	B1H	Monomer				crp_SANGER_10_crp_SANGER_10_1
cwo_SANGER_5_FBgn0259938	cwo	DBD	bHLH	B1H	Monomer				cwo_SANGER_5_cwo_SANGER_5_1
da_SANGER_10_FBgn0000413	da	DBD	bHLH	B1H	Monomer				da_SANGER_10_da_SANGER_10_1
dei_da_SANGER_5_FBgn0000413	dei	DBD	bHLH	undef	Hetero dimer				dei_da_SANGER_5_dei_da_SANGER_5_1
dei_da_SANGER_5_FBgn0008649	dei	DBD	bHLH	undef	Hetero dimer				dei_da_SANGER_5_dei_da_SANGER_5_1
dimm_da_SANGER_5_FBgn0000413	dimm	DBD	bHLH	undef	Hetero dimer				dimm_da_SANGER_5_dimm_da_SANGER_5_1
dimm_da_SANGER_5_FBgn0023091	dimm	DBD	bHLH	undef	Hetero dimer				dimm_da_SANGER_5_dimm_da_SANGER_5_1
disco-r-Cl1_SANGER_5_FBgn0042650	disco-r-Cl1	DBD	zf-C2H2	B1H	Monomer	Secondary			disco-r-Cl1_SANGER_5_disco-r-Cl1_SANGER_5_1
disco-r-F1-2_SOLEXA_FBgn0042650	disco-r	DBD	zf-C2H2	B1H	Monomer				disco-r-F1-2_SOLEXA1669.2
disco_SANGER_5_FBgn0000459	disco	DBD	zf-C2H2	B1H	Monomer	Secondary			disco_SANGER_5_disco_SANGER_5_1
disco_SOLEXA_5_FBgn0000459	disco	DBD	zf-C2H2	B1H	Monomer				disco_SOLEXA_5_disco_SOLEXA_5_1
dl_FlyReg_FBgn0000462	dl	DBD	undef	B1H	Monomer				dl_FlyReg_FBgn0000462
dl_NBT_FBgn0000462	dl	DBD	RHD	B1H	Monomer				dl_NBT_dl_NBT_1
dm_Max_SANGER_10_FBgn0000472	dm	DBD	bHLH	undef	Hetero dimer				dm_Max_SANGER_10_dm_Max_SANGER_10_1
dm_Max_SANGER_10_FBgn0017578	dm	DBD	bHLH	undef	Hetero dimer				dm_Max_SANGER_10_dm_Max_SANGER_10_1
dpn_SANGER_10_FBgn0010109	dpn	DBD	bHLH	B1H	Monomer				dpn_SANGER_10_dpn_SANGER_10_1
dsf_SANGER_5_FBgn0015381	dsf	DBD	zf-C4	B1H	Monomer				dsf_SANGER_5_dsf_SANGER_5_1
dsx-F_FlyReg_FBgn0000504	dsx-F	DBD	undef	B1H	Monomer				dsx-F_FlyReg_FBgn0000504
dsx-M_FlyReg_FBgn0000504	dsx-M	DBD	undef	B1H	Monomer				dsx-M_FlyReg_FBgn0000504
dys_tgo_SANGER_5_FBgn0015014	dys	DBD	DM	undef	Hetero dimer				dys_tgo_SANGER_5_dys_tgo_SANGER_5_1
dys_tgo_SANGER_5_FBgn0039411	dys	DBD	DM	undef	Hetero dimer				dys_tgo_SANGER_5_dys_tgo_SANGER_5_1
eg_SANGER_5_FBgn0000560	eg	DBD	zf-C4	B1H	Monomer				eg_SANGER_5_eg_SANGER_5_1
ems_FlyReg_FBgn0000576	ems	DBD	undef	B1H	Monomer				ems_FlyReg_FBgn0000576
en_FlyReg_FBgn0000577	en	DBD	undef	B1H	Monomer				en_FlyReg_FBgn0000577
en_SOLEXA_2_FBgn0000577	en	DBD	Homeobox	B1H	Monomer				en_SOLEXA_2_en_SOLEXA_2_1
esg-F3-5_SOLEXA_FBgn0001981	esg	DBD	zf-C2H2	B1H	Monomer				esg-F3-5_SOLEXA2950.3
esg_SANGER_2.5_FBgn0001981	esg	DBD	zf-C2H2	B1H	Monomer	Secondary			esg_SANGER_2.5_esg_SANGER_2.5_1
eve_FlyReg_FBgn0000606	eve	DBD	undef	B1H	Monomer				eve_FlyReg_FBgn0000606
exd_FlyReg_FBgn0000611	exd	DBD	undef	B1H	Monomer				exd_FlyReg_FBgn0000611
exd_SOLEXA_2_FBgn0000611	exd	DBD	Homeobox	B1H	Monomer				exd_SOLEXA_2_exd_SOLEXA_2_1
ey_FlyReg_FBgn0005558	ey	DBD	undef	B1H	Monomer				ey_FlyReg_FBgn0005558
ey_SOLEXA_5_FBgn0005558	ey	DBD	Homeobox	B1H	Monomer				ey_SOLEXA_5_ey_SOLEXA_5_1
fd64A_SANGER_5_FBgn0004895	fd64A	DBD	Fox	B1H	Monomer				fd64A_SANGER_5_fd64A_SANGER_5_1
fkh_NAR_FBgn0000659	fkh	DBD	Fox	B1H	Monomer				fkh_NAR_fkh_NAR_1
foxo_SANGER_10_FBgn0038197	foxo	DBD	Fox	B1H	Monomer				foxo_SANGER_10_foxo_SANGER_10_1
fru-PG_SANGER_5_FBgn0004652	fru	DBD	zf-C2H2	B1H	Monomer	Secondary			fru-PG_SANGER_5_FBgn0004652
fru_SANGER_10_FBgn0004652	fru	DBD	zf-C2H2	B1H	Monomer	Secondary			fru_SANGER_10_fru_SANGER_10_1
fru_SOLEXA_5_FBgn0004652	fru	DBD	zf-C2H2	B1H	Monomer				fru_SOLEXA_5_fru_SOLEXA_5_1
ftz-f1_FlyReg_FBgn0001078	ftz-f1	DBD	undef	B1H	Monomer				ftz-f1_FlyReg_FBgn0001078
ftz-f1_SANGER_5_FBgn0001078	ftz-f1	DBD	zf-C4	B1H	Monomer				ftz-f1_SANGER_5_ftz-f1_SANGER_5_1
ftz_FlyReg_FBgn0001077	ftz	DBD	undef	B1H	Monomer				ftz_FlyReg_FBgn0001077
gce_Clk_SANGER_5_FBgn0023076	gce	DBD	bHLH	undef	Hetero dimer				gce_Clk_SANGER_5_gce_Clk_SANGER_5_1
gce_Clk_SANGER_5_FBgn0261703	gce	DBD	bHLH	undef	Hetero dimer				gce_Clk_SANGER_5_gce_Clk_SANGER_5_1
gl_FlyReg_FBgn0004618	gl	DBD	undef	B1H	Monomer				gl_FlyReg_FBgn0004618
gl_SANGER_5_FBgn0004618	gl	DBD	zf-C2H2	B1H	Monomer	Secondary			gl_SANGER_5_gl_SANGER_5_1
gl_SOLEXA_5_FBgn0004618	gl	DBD	zf-C2H2	B1H	Monomer				gl_SOLEXA_5_gl_SOLEXA_5_1
grh_FlyReg_FBgn0259211	grh	DBD	undef	B1H	Monomer				grh_FlyReg_FBgn0259211
gsb-n_SOLEXA_5_FBgn0001147	gsb-n	DBD	PAX	B1H	Monomer				gsb-n_SOLEXA_5_gsb-n_SOLEXA_5_1
gsb_SOLEXA_5_FBgn0001148	gsb	DBD	PAX	B1H	Monomer				gsb_SOLEXA_5_gsb_SOLEXA_5_1
gt_FlyReg_FBgn0001150	gt	DBD	undef	B1H	Monomer				gt_FlyReg_FBgn0001150
gt_NAR_FBgn0001150	gt	DBD	bZIP	B1H	Monomer				gt_NAR_gt_NAR_1
h_NAR_FBgn0001168	h	DBD	bHLH	B1H	Monomer				h_NAR_h_NAR_1
h_SANGER_5_FBgn0001168	h	DBD	bHLH	B1H	Monomer	Secondary			h_SANGER_5_h_SANGER_5_1
hb_FlyReg_FBgn0001180	hb	DBD	undef	B1H	Monomer				hb_FlyReg_FBgn0001180
hb_NAR_FBgn0001180	hb	DBD	zf-C2H2	B1H	Monomer	Secondary			hb_NAR_hb_NAR_1
hb_SANGER_2.5_FBgn0001180	hb	DBD	zf-C2H2	B1H	Monomer	Secondary			hb_SANGER_2.5_hb_SANGER_2.5_1
hb_SOLEXA_5_FBgn0001180	hb	DBD	zf-C2H2	B1H	Monomer				hb_SOLEXA_5_hb_SOLEXA_5_1
her_SANGER_10_FBgn0001185	her	DBD	zf-C2H2	B1H	Monomer	Secondary			her_SANGER_10_her_SANGER_10_1
her_SOLEXA_10_FBgn0001185	her	DBD	zf-C2H2	B1H	Monomer				her_SOLEXA_10_her_SOLEXA_10_1
hkb_NAR_FBgn0001204	hkb	DBD	zf-C2H2	B1H	Monomer				hkb_NAR_hkb_NAR_1
hth_SOLEXA_2_FBgn0001235	hth	DBD	Homeobox	B1H	Monomer				hth_SOLEXA_2_hth_SOLEXA_2_1
inv_SOLEXA_2_FBgn0001269	inv	DBD	Homeobox	B1H	Monomer				inv_SOLEXA_2_inv_SOLEXA_2_1
inv_SOLEXA_5_FBgn0001269	inv	DBD	Homeobox	B1H	Monomer	Secondary			inv_SOLEXA_5_inv_SOLEXA_5_1
jigr1_SANGER_5_FBgn0039350	jigr1	DBD	MADF	B1H	Monomer				jigr1_SANGER_5_jigr1_SANGER_5_1
jim_F1-9_SOLEXA_2.5_FBgn0027339	jim	DBD	zf-C2H2	B1H	Monomer				jim_F1-9_SOLEXA_2.5_jim_F1-9_SOLEXA_2.5_1
jim_SANGER_2.5_FBgn0027339	jim	DBD	zf-C2H2	B1H	Monomer	Secondary			jim_SANGER_2.5_jim_SANGER_2.5_1
kay_Jra_SANGER_5_FBgn0001291	kay	DBD	bZIP	undef	Hetero dimer				kay_Jra_SANGER_5_kay_Jra_SANGER_5_1
kay_Jra_SANGER_5_FBgn0001297	kay_Jra	DBD	undef	B1H	Monomer				kay_Jra_SANGER_5_FBgn0001297
ken_SANGER_10_FBgn0011236	ken	DBD	zf-C2H2	B1H	Monomer	Secondary			ken_SANGER_10_ken_SANGER_10_1
ken_SOLEXA_5_FBgn0011236	ken	DBD	zf-C2H2	B1H	Monomer				ken_SOLEXA_5_ken_SOLEXA_5_1
klu_SANGER_10_FBgn0013469	klu	DBD	zf-C2H2	B1H	Monomer	Secondary			klu_SANGER_10_klu_SANGER_10_1
klu_SOLEXA_5_FBgn0013469	klu	DBD	zf-C2H2	B1H	Monomer				klu_SOLEXA_5_klu_SOLEXA_5_1
kni_FlyReg_FBgn0001320	kni	DBD	undef	B1H	Monomer				kni_FlyReg_FBgn0001320
kni_NAR_FBgn0001320	kni	DBD	zf-C4	B1H	Monomer	Secondary			kni_NAR_kni_NAR_1
kni_SANGER_5_FBgn0001320	kni	DBD	zf-C4	B1H	Monomer				kni_SANGER_5_kni_SANGER_5_1
knrl_SANGER_5_FBgn0001323	knrl	DBD	zf-C4	B1H	Monomer				knrl_SANGER_5_knrl_SANGER_5_1
l(1)sc_da_SANGER_5_FBgn0000413	l(1)sc	DBD	bHLH	undef	Hetero dimer				l(1)sc_da_SANGER_5_l(1)sc_da_SANGER_5_1
l(1)sc_da_SANGER_5_FBgn0002561	l(1)sc	DBD	bHLH	undef	Hetero dimer				l(1)sc_da_SANGER_5_l(1)sc_da_SANGER_5_1
l(3)neo38_SANGER_2.5_FBgn0086910	l(3)neo38	DBD	zf-C2H2	B1H	Monomer	Secondary			l(3)neo38_SANGER_2.5_l(3)neo38_SANGER_2.5_1
l(3)neo38_SOLEXA_2.5_FBgn0086910	l(3)neo38	DBD	zf-C2H2	B1H	Monomer				l(3)neo38_SOLEXA_2.5_l(3)neo38_SOLEXA_2.5_1
lim_SOLEXA_2_FBgn0026411	lim	DBD	Homeobox	B1H	Monomer				lim_SOLEXA_2_lim_SOLEXA_2_1
lmd_SANGER_5_FBgn0039039	lmd	DBD	zf-C2H2	B1H	Monomer	Secondary			lmd_SANGER_5_lmd_SANGER_5_1
lmd_SOLEXA_5_FBgn0039039	lmd	DBD	zf-C2H2	B1H	Monomer				lmd_SOLEXA_5_lmd_SOLEXA_5_1
lola-PA_SANGER_5_FBgn0005630	lola	DBD	zf-C2H2	B1H	Monomer	Secondary			lola-PA_SANGER_5_lola-PA_SANGER_5_1
lola-PA_SOLEXA_FBgn0005630	lola	DBD	zf-C2H2	B1H	Monomer	Secondary			lola-PA_SOLEXA2221.7
lola-PC_SANGER_5_FBgn0005630	lola	DBD	zf-C2H2	B1H	Monomer	Secondary			lola-PC_SANGER_5_lola-PC_SANGER_5_1
lola-PC_SOLEXA_FBgn0005630	lola	DBD	zf-C2H2	B1H	Monomer				lola-PC_SOLEXA1394.7
lola-PD_SANGER_5_FBgn0005630	lola	DBD	zf-C2H2	B1H	Monomer	Secondary			lola-PD_SANGER_5_lola-PD_SANGER_5_1
lola-PD_SOLEXA_FBgn0005630	lola	DBD	zf-C2H2	B1H	Monomer	Secondary			lola-PD_SOLEXA1604.1
lola-PF_SANGER_5_FBgn0005630	lola	DBD	zf-C2H2	B1H	Monomer	Secondary			lola-PF_SANGER_5_lola-PF_SANGER_5_1
lola-PF_SOLEXA_FBgn0005630	lola	DBD	zf-C2H2	B1H	Monomer	Secondary			lola-PF_SOLEXA2975.1
lola-PG_SANGER_2.5_FBgn0005630	lola	DBD	zf-C2H2	B1H	Monomer	Secondary			lola-PG_SANGER_2.5_lola-PG_SANGER_2.5_1
lola-PG_SOLEXA_FBgn0005630	lola	DBD	zf-C2H2	B1H	Monomer	Secondary			lola-PG_SOLEXA2700.2
lola-PJ_SANGER_5_FBgn0005630	lola	DBD	zf-C2H2	B1H	Monomer	Secondary			lola-PJ_SANGER_5_lola-PJ_SANGER_5_1
lola-PJ_SOLEXA_FBgn0005630	lola	DBD	zf-C2H2	B1H	Monomer	Secondary			lola-PJ_SOLEXA2606.2
lola-PK_SOLEXA_FBgn0005630	lola	DBD	zf-C2H2	B1H	Monomer	Secondary			lola-PK_SOLEXA2788.2
lola-PL_SANGER_2.5_FBgn0005630	lola	DBD	zf-C2H2	B1H	Monomer	Secondary			lola-PL_SANGER_2.5_lola-PL_SANGER_2.5_1
lola-PL_SOLEXA_FBgn0005630	lola	DBD	zf-C2H2	B1H	Monomer	Secondary			lola-PL_SOLEXA2781.1
lola-PO_SANGER_5_FBgn0005630	lola	DBD	zf-C2H2	B1H	Monomer	Secondary			lola-PO_SANGER_5_lola-PO_SANGER_5_1
lola-PO_SOLEXA_FBgn0005630	lola	DBD	zf-C2H2	B1H	Monomer	Secondary			lola-PO_SOLEXA46.2
lola-PQ_SANGER_5_FBgn0005630	lola	DBD	zf-C2H2	B1H	Monomer	Secondary			lola-PQ_SANGER_5_lola-PQ_SANGER_5_1
lola-PQ_SOLEXA_FBgn0005630	lola	DBD	zf-C2H2	B1H	Monomer	Secondary			lola-PQ_SOLEXA233.1
lola-PT_SANGER_5_FBgn0005630	lola	DBD	zf-C2H2	B1H	Monomer	Secondary			lola-PT_SANGER_5_lola-PT_SANGER_5_1
lola-PT_SOLEXA_FBgn0005630	lola	DBD	zf-C2H2	B1H	Monomer	Secondary			lola-PT_SOLEXA1674.1
lola-PU_SANGER_5_FBgn0005630	lola	DBD	zf-C2H2	B1H	Monomer	Secondary			lola-PU_SANGER_5_lola-PU_SANGER_5_1
lola-PU_SOLEXA_FBgn0005630	lola	DBD	zf-C2H2	B1H	Monomer	Secondary			lola-PU_SOLEXA2529.2
lola-PW_SANGER_5_FBgn0005630	lola	DBD	zf-C2H2	B1H	Monomer	Secondary			lola-PW_SANGER_5_lola-PW_SANGER_5_1
lola-PW_SOLEXA_FBgn0005630	lola	DBD	zf-C2H2	B1H	Monomer	Secondary			lola-PW_SOLEXA275.1
lola-PY_SANGER_2.5_FBgn0005630	lola	DBD	zf-C2H2	B1H	Monomer	Secondary			lola-PY_SANGER_2.5_lola-PY_SANGER_2.5_1
lola-PY_SOLEXA_FBgn0005630	lola	DBD	zf-C2H2	B1H	Monomer	Secondary			lola-PY_SOLEXA1562.1
lola_PK_SANGER_5_FBgn0005630	lola	DBD	zf-C2H2	B1H	Monomer	Secondary			lola_PK_SANGER_5_lola_PK_SANGER_5_1
lola_SANGER_5_FBgn0005630	lola	DBD	zf-C2H2	B1H	Monomer	Secondary			lola_SANGER_5_lola_SANGER_5_1
lola_SOLEXA_5_FBgn0005630	lola	DBD	zf-C2H2	B1H	Monomer	Secondary			lola_SOLEXA_5_lola_SOLEXA_5_1
luna_SANGER_5_FBgn0040765	luna	DBD	zf-C2H2	B1H	Monomer	Secondary			luna_SANGER_5_luna_SANGER_5_1
luna_SOLEXA_5_FBgn0040765	luna	DBD	zf-C2H2	B1H	Monomer				luna_SOLEXA_5_luna_SOLEXA_5_1
nau_SANGER_5_FBgn0002922	nau	DBD	bHLH	B1H	Monomer	Secondary			nau_SANGER_5_nau_SANGER_5_1
nau_da_SANGER_5_FBgn0000413	nau	DBD	bHLH	undef	Hetero dimer				nau_da_SANGER_5_nau_da_SANGER_5_1
nau_da_SANGER_5_FBgn0002922	nau	DBD	bHLH	undef	Hetero dimer				nau_da_SANGER_5_nau_da_SANGER_5_1
net_da_SANGER_10_FBgn0000413	net	DBD	bHLH	undef	Hetero dimer				net_da_SANGER_10_net_da_SANGER_10_1
net_da_SANGER_10_FBgn0002931	net	DBD	bHLH	undef	Hetero dimer				net_da_SANGER_10_net_da_SANGER_10_1
nub_FlyReg_FBgn0085424	nub	DBD	undef	B1H	Monomer				nub_FlyReg_FBgn0085424
nub_NAR_FBgn0085424	nub	DBD	Homeobox-Pou	B1H	Monomer	Secondary			nub_NAR_nub_NAR_1
nub_SOLEXA_5_FBgn0085424	nub	DBD	Homeobox-Pou	B1H	Monomer				nub_SOLEXA_5_nub_SOLEXA_5_1
odd_NAR_FBgn0002985	odd	DBD	zf-C2H2	B1H	Monomer	Secondary			odd_NAR_odd_NAR_1
odd_NBT_1.5_FBgn0002985	odd	DBD	zf-C2H2	B1H	Monomer	Secondary			odd_NBT_1.5_odd_NBT_1.5_1
odd_NBT_2.5_FBgn0002985	odd	DBD	zf-C2H2	B1H	Monomer				odd_NBT_2.5_odd_NBT_2.5_1
odd_NBT_5_FBgn0002985	odd	DBD	zf-C2H2	B1H	Monomer	Secondary			odd_NBT_5_odd_NBT_5_1
onecut_Cell_FBgn0028996	onecut	DBD	Homeobox-CUT	B1H	Monomer	Secondary			onecut_Cell_onecut_Cell_1
onecut_SOLEXA_FBgn0028996	onecut	DBD	Homeobox-CUT	B1H	Monomer				onecut_SOLEXA_onecut_SOLEXA_1
opa_NAR_FBgn0003002	opa	DBD	zf-C2H2	B1H	Monomer	Secondary			opa_NAR_opa_NAR_1
opa_SOLEXA_FBgn0003002	opa	DBD	zf-C2H2	B1H	Monomer				opa_SOLEXA2638.2
ovo_FlyReg_FBgn0003028	ovo	DBD	undef	B1H	Monomer				ovo_FlyReg_FBgn0003028
ovo_SANGER_5_FBgn0003028	ovo	DBD	zf-C2H2	B1H	Monomer	Secondary			ovo_SANGER_5_ovo_SANGER_5_1
ovo_SOLEXA_5_FBgn0003028	ovo	DBD	zf-C2H2	B1H	Monomer				ovo_SOLEXA_5_ovo_SOLEXA_5_1
pad_SANGER_5_FBgn0038418	pad	DBD	zf-C2H2	B1H	Monomer	Secondary			pad_SANGER_5_pad_SANGER_5_1
pad_SOLEXA_5_FBgn0038418	pad	DBD	zf-C2H2	B1H	Monomer				pad_SOLEXA_5_pad_SOLEXA_5_1
pan_FlyReg_FBgn0085432	pan	DBD	undef	B1H	Monomer				pan_FlyReg_FBgn0085432
pdm2_SOLEXA_5_FBgn0004394	pdm2	DBD	Homeobox-Pou	B1H	Monomer				pdm2_SOLEXA_5_pdm2_SOLEXA_5_1
pdm3_SOLEXA_5_FBgn0033288	pdm3	DBD	Homeobox-Pou	B1H	Monomer				pdm3_SOLEXA_5_pdm3_SOLEXA_5_1
peb-F1-3_SANGER_2.5_FBgn0003053	peb	DBD	zf-C2H2	B1H	Monomer	Secondary			peb-F1-3_SANGER_2.5_peb-F1-3_SANGER_2.5_1
peb-F1-3_SOLEXA_FBgn0003053	peb	DBD	zf-C2H2	B1H	Monomer				peb-F1-3_SOLEXA2940.1
peb-F5-7_SOLEXA_FBgn0003053	peb	DBD	zf-C2H2	B1H	Monomer	Secondary			peb-F5-7_SOLEXA289.2
pfk_SANGER_5_FBgn0035405	pfk	DBD	HTH_psq_or_BTB	B1H	Monomer				pfk_SANGER_5_pfk_SANGER_5_1
pho_FlyReg_FBgn0002521	pho	DBD	undef	B1H	Monomer				pho_FlyReg_FBgn0002521
pho_SANGER_10_FBgn0002521	pho	DBD	zf-C2H2	B1H	Monomer	Secondary			pho_SANGER_10_pho_SANGER_10_1
pho_SOLEXA_5_FBgn0002521	pho	DBD	zf-C2H2	B1H	Monomer				pho_SOLEXA_5_pho_SOLEXA_5_1
phol_SANGER_5_FBgn0035997	phol	DBD	zf-C2H2	B1H	Monomer	Secondary			phol_SANGER_5_phol_SANGER_5_1
phol_SOLEXA_5_FBgn0035997	phol	DBD	zf-C2H2	B1H	Monomer				phol_SOLEXA_5_phol_SOLEXA_5_1
pnr_SANGER_5_FBgn0003117	pnr	DBD	GATA	B1H	Monomer				pnr_SANGER_5_pnr_SANGER_5_1
pnt_SANGER_5_FBgn0003118	pnt	DBD	Ets	B1H	Monomer				pnt_SANGER_5_pnt_SANGER_5_1
prd_FlyReg_FBgn0003145	prd	DBD	undef	B1H	Monomer				prd_FlyReg_FBgn0003145
prd_NAR_FBgn0003145	prd	DBD	PAX	B1H	Monomer	Secondary			prd_NAR_prd_NAR_1
prd_SOLEXA_5_FBgn0003145	prd	DBD	PAX	B1H	Monomer				prd_SOLEXA_5_prd_SOLEXA_5_1
retn_SANGER_5_FBgn0004795	retn	DBD	DnaJ	B1H	Monomer				retn_SANGER_5_retn_SANGER_5_1
rib_SANGER_5_FBgn0003254	rib	DBD	HTH_psq_or_BTB	B1H	Monomer				rib_SANGER_5_rib_SANGER_5_1
rn_SANGER_10_FBgn0259172	rn	DBD	zf-C2H2	B1H	Monomer	Secondary			rn_SANGER_10_rn_SANGER_10_1
rn_SOLEXA_5_FBgn0259172	rn	DBD	zf-C2H2	B1H	Monomer				rn_SOLEXA_5_rn_SOLEXA_5_1
run_Bgb_NBT_FBgn0003300	run	DBD	Runt	B1H	Monomer				run_Bgb_NBT_run_Bgb_NBT_1
run_Bgb_NBT_FBgn0013753	run	DBD	Runt	B1H	Monomer	Secondary			run_Bgb_NBT_run_Bgb_NBT_1
sage_da_SANGER_5_FBgn0000413	sage	DBD	bHLH	undef	Hetero dimer				sage_da_SANGER_5_sage_da_SANGER_5_1
sage_da_SANGER_5_FBgn0037672	sage	DBD	bHLH	undef	Hetero dimer				sage_da_SANGER_5_sage_da_SANGER_5_1
salr-F3-5_SOLEXA_FBgn0000287	salr	DBD	zf-C2H2	B1H	Monomer				salr-F3-5_SOLEXA2960.1
sc_da_SANGER_10_FBgn0000413	sc	DBD	bHLH	undef	Hetero dimer				sc_da_SANGER_10_sc_da_SANGER_10_1
sc_da_SANGER_10_FBgn0004170	sc	DBD	bHLH	undef	Hetero dimer				sc_da_SANGER_10_sc_da_SANGER_10_1
scrt_SANGER_2.5_FBgn0004880	scrt	DBD	zf-C2H2	B1H	Monomer	Secondary			scrt_SANGER_2.5_scrt_SANGER_2.5_1
scrt_SOLEXA_2.5_1_FBgn0004880	scrt	DBD	zf-C2H2	B1H	Monomer				scrt_SOLEXA_2.5_1_scrt_SOLEXA_2.5_1_1
scrt_SOLEXA_2.5_2_FBgn0004880	scrt	DBD	zf-C2H2	B1H	Monomer	Secondary			scrt_SOLEXA_2.5_2_scrt_SOLEXA_2.5_2_1
sd_FlyReg_FBgn0003345	sd	DBD	undef	B1H	Monomer				sd_FlyReg_FBgn0003345
sens-2_SANGER_2.5_FBgn0051632	sens-2	DBD	zf-C2H2	B1H	Monomer				sens-2_SANGER_2.5_sens-2_SANGER_2.5_1
sens2_SOLEXA_FBgn0051632	sens2	DBD	zf-C2H2	B1H	Monomer				sens2_SOLEXA2892.2
sens_SANGER_10_FBgn0002573	sens	DBD	zf-C2H2	B1H	Monomer	Secondary			sens_SANGER_10_sens_SANGER_10_1
sens_SOLEXA_5_FBgn0002573	sens	DBD	zf-C2H2	B1H	Monomer				sens_SOLEXA_5_sens_SOLEXA_5_1
shn-F1-2_SANGER_5_FBgn0003396	shn	DBD	zf-C2H2	B1H	Monomer	Secondary			shn-F1-2_SANGER_5_shn-F1-2_SANGER_5_1
shn-F1-2_SOLEXA_FBgn0003396	shn	DBD	zf-C2H2	B1H	Monomer				shn-F1-2_SOLEXA795.1
slbo_FlyReg_FBgn0005638	slbo	DBD	undef	B1H	Monomer				slbo_FlyReg_FBgn0005638
slbo_SANGER_5_FBgn0005638	slbo	DBD	bZIP	B1H	Monomer				slbo_SANGER_5_slbo_SANGER_5_1
slp1_NAR_FBgn0003430	slp1	DBD	Fox	B1H	Monomer				slp1_NAR_slp1_NAR_1
slp2_SANGER_5_FBgn0004567	slp2	DBD	Fox	B1H	Monomer				slp2_SANGER_5_slp2_SANGER_5_1
sna_FlyReg_FBgn0003448	sna	DBD	undef	B1H	Monomer				sna_FlyReg_FBgn0003448
sna_SANGER_10_FBgn0003448	sna	DBD	zf-C2H2	B1H	Monomer	Secondary			sna_SANGER_10_sna_SANGER_10_1
sna_SOLEXA_5_FBgn0003448	sna	DBD	zf-C2H2	B1H	Monomer				sna_SOLEXA_5_sna_SOLEXA_5_1
sob_SANGER_10_FBgn0004892	sob	DBD	zf-C2H2	B1H	Monomer	Secondary			sob_SANGER_10_sob_SANGER_10_1
sob_SOLEXA_5_FBgn0004892	sob	DBD	zf-C2H2	B1H	Monomer				sob_SOLEXA_5_sob_SOLEXA_5_1
sqz_SANGER_5_FBgn0010768	sqz	DBD	zf-C2H2	B1H	Monomer	Secondary			sqz_SANGER_5_sqz_SANGER_5_1
sqz_SOLEXA_5_FBgn0010768	sqz	DBD	zf-C2H2	B1H	Monomer				sqz_SOLEXA_5_sqz_SOLEXA_5_1
sr_SANGER_5_FBgn0003499	sr	DBD	zf-C2H2	B1H	Monomer	Secondary			sr_SANGER_5_sr_SANGER_5_1
sr_SOLEXA_5_FBgn0003499	sr	DBD	zf-C2H2	B1H	Monomer				sr_SOLEXA_5_sr_SOLEXA_5_1
srp_FlyReg_FBgn0003507	srp	DBD	undef	B1H	Monomer				srp_FlyReg_FBgn0003507
srp_SANGER_5_FBgn0003507	srp	DBD	GATA	B1H	Monomer				srp_SANGER_5_srp_SANGER_5_1
ss_tgo_SANGER_10_FBgn0003513	ss	DBD	bHLH	undef	Hetero dimer				ss_tgo_SANGER_10_ss_tgo_SANGER_10_1
ss_tgo_SANGER_10_FBgn0015014	ss	DBD	bHLH	undef	Hetero dimer				ss_tgo_SANGER_10_ss_tgo_SANGER_10_1
suHw_FlyReg_FBgn0003567	suHw	DBD	undef	B1H	Monomer				suHw_FlyReg_FBgn0003567
sug_SANGER_5_FBgn0033782	sug	DBD	zf-C2H2	B1H	Monomer	Secondary			sug_SANGER_5_sug_SANGER_5_1
sug_SOLEXA_5_FBgn0033782	sug	DBD	zf-C2H2	B1H	Monomer				sug_SOLEXA_5_sug_SOLEXA_5_1
sv_SOLEXA_5_FBgn0005561	sv	DBD	PAX	B1H	Monomer				sv_SOLEXA_5_sv_SOLEXA_5_1
svp_SANGER_5_FBgn0003651	svp	DBD	zf-C4	B1H	Monomer				svp_SANGER_5_svp_SANGER_5_1
tai_Clk_SANGER_5_FBgn0023076	tai	DBD	bHLH	undef	Hetero dimer				tai_Clk_SANGER_5_tai_Clk_SANGER_5_1
tai_Clk_SANGER_5_FBgn0041092	tai	DBD	bHLH	undef	Hetero dimer				tai_Clk_SANGER_5_tai_Clk_SANGER_5_1
tai_SANGER_5_FBgn0041092	tai	DBD	bHLH	B1H	Monomer	Secondary			tai_SANGER_5_tai_SANGER_5_1
tap_da_SANGER_5_2_FBgn0000413	tap_da	DBD	undef	B1H	Monomer				tap_da_SANGER_5_2_FBgn0000413
tap_da_SANGER_5_2_FBgn0015550	tap_da	DBD	undef	B1H	Monomer				tap_da_SANGER_5_2_FBgn0015550
tap_da_SANGER_5_FBgn0000413	tap	DBD	bHLH	undef	Hetero dimer				tap_da_SANGER_5_tap_da_SANGER_5_1
tap_da_SANGER_5_FBgn0015550	tap	DBD	bHLH	undef	Hetero dimer				tap_da_SANGER_5_tap_da_SANGER_5_1
tgo_cyc_SANGER_5_FBgn0015014	tgo	DBD	bHLH	undef	Hetero dimer				tgo_cyc_SANGER_5_tgo_cyc_SANGER_5_1
tgo_cyc_SANGER_5_FBgn0023094	tgo	DBD	bHLH	undef	Hetero dimer				tgo_cyc_SANGER_5_tgo_cyc_SANGER_5_1
tgo_sim_SANGER_5_FBgn0004666	tgo	DBD	bHLH	undef	Hetero dimer				tgo_sim_SANGER_5_tgo_sim_SANGER_5_1
tgo_sim_SANGER_5_FBgn0015014	tgo	DBD	bHLH	undef	Hetero dimer				tgo_sim_SANGER_5_tgo_sim_SANGER_5_1
tgo_sima_SANGER_5_FBgn0015014	tgo	DBD	bHLH	undef	Hetero dimer				tgo_sima_SANGER_5_tgo_sima_SANGER_5_1
tgo_sima_SANGER_5_FBgn0015542	tgo	DBD	bHLH	undef	Hetero dimer				tgo_sima_SANGER_5_tgo_sima_SANGER_5_1
tgo_ss_SANGER_5_FBgn0003513	tgo	DBD	bHLH	undef	Hetero dimer				tgo_ss_SANGER_5_tgo_ss_SANGER_5_1
tgo_ss_SANGER_5_FBgn0015014	tgo	DBD	bHLH	undef	Hetero dimer				tgo_ss_SANGER_5_tgo_ss_SANGER_5_1
tgo_tai_SANGER_5_FBgn0015014	tgo	DBD	bHLH	undef	Hetero dimer				tgo_tai_SANGER_5_tgo_tai_SANGER_5_1
tgo_tai_SANGER_5_FBgn0041092	tgo	DBD	bHLH	undef	Hetero dimer				tgo_tai_SANGER_5_tgo_tai_SANGER_5_1
tgo_trh_SANGER_5_FBgn0015014	tgo	DBD	bHLH	undef	Hetero dimer				tgo_trh_SANGER_5_tgo_trh_SANGER_5_1
tgo_trh_SANGER_5_FBgn0262139	tgo_trh	DBD	undef	B1H	Monomer				tgo_trh_SANGER_5_FBgn0262139
tin_FlyReg_FBgn0004110	tin	DBD	undef	B1H	Monomer				tin_FlyReg_FBgn0004110
tj_SANGER_5_FBgn0000964	tj	DBD	bZIP	B1H	Monomer				tj_SANGER_5_tj_SANGER_5_1
tll_FlyReg_FBgn0003720	tll	DBD	undef	B1H	Monomer				tll_FlyReg_FBgn0003720
tll_NAR_FBgn0003720	tll	DBD	zf-C4	B1H	Monomer				tll_NAR_tll_NAR_1
toy_FlyReg_FBgn0019650	toy	DBD	undef	B1H	Monomer				toy_FlyReg_FBgn0019650
ttk-PA_SANGER_5_FBgn0003870	ttk	DBD	zf-C2H2	B1H	Monomer	Secondary			ttk-PA_SANGER_5_ttk-PA_SANGER_5_1
ttk-PA_SOLEXA_FBgn0003870	ttk	DBD	zf-C2H2	B1H	Monomer				ttk-PA_SOLEXA63.110
ttk-PF_SANGER_5_FBgn0003870	ttk	DBD	zf-C2H2	B1H	Monomer	Secondary			ttk-PF_SANGER_5_ttk-PF_SANGER_5_1
ttk-PF_SOLEXA_FBgn0003870	ttk	DBD	zf-C2H2	B1H	Monomer	Secondary			ttk-PF_SOLEXA2971.6
ttk_FlyReg_FBgn0003870	ttk	DBD	undef	B1H	Monomer				ttk_FlyReg_FBgn0003870
ttk_NAR_FBgn0003870	ttk	DBD	zf-C2H2	B1H	Monomer	Secondary			ttk_NAR_ttk_NAR_1
tup_SOLEXA_10_FBgn0003896	tup	DBD	Homeobox	B1H	Monomer				tup_SOLEXA_10_tup_SOLEXA_10_1
twi_FlyReg_FBgn0003900	twi	DBD	undef	B1H	Monomer				twi_FlyReg_FBgn0003900
twi_da_SANGER_5_FBgn0000413	twi	DBD	bHLH	undef	Hetero dimer				twi_da_SANGER_5_twi_da_SANGER_5_1
twi_da_SANGER_5_FBgn0003900	twi	DBD	bHLH	undef	Hetero dimer				twi_da_SANGER_5_twi_da_SANGER_5_1
usp_SANGER_5_FBgn0003964	usp	DBD	zf-C4	B1H	Monomer				usp_SANGER_5_usp_SANGER_5_1
vfl_SANGER_5_FBgn0259789	vfl	DBD	zf-C2H2	B1H	Monomer	Secondary			vfl_SANGER_5_vfl_SANGER_5_1
vfl_SOLEXA_5_FBgn0259789	vfl	DBD	zf-C2H2	B1H	Monomer				vfl_SOLEXA_5_vfl_SOLEXA_5_1
vnd_FlyReg_FBgn0003986	vnd	DBD	undef	B1H	Monomer				vnd_FlyReg_FBgn0003986
vri_SANGER_5_FBgn0016076	vri	DBD	bZIP	B1H	Monomer				vri_SANGER_5_vri_SANGER_5_1
vvl_FlyReg_FBgn0086680	vvl	DBD	undef	B1H	Monomer				vvl_FlyReg_FBgn0086680
vvl_SOLEXA_5_FBgn0086680	vvl	DBD	Homeobox-Pou	B1H	Monomer				vvl_SOLEXA_5_vvl_SOLEXA_5_1
wor_SANGER_2.5_FBgn0001983	wor	DBD	zf-C2H2	B1H	Monomer	Secondary			wor_SANGER_2.5_wor_SANGER_2.5_1
wor_SOLEXA_2.5_FBgn0001983	wor	DBD	zf-C2H2	B1H	Monomer				wor_SOLEXA_2.5_wor_SOLEXA_2.5_1
z_FlyReg_FBgn0004050	z	DBD	undef	B1H	Monomer				z_FlyReg_FBgn0004050
zen2_SOLEXA_2_FBgn0004054	zen2	DBD	Homeobox	B1H	Monomer				zen2_SOLEXA_2_zen2_SOLEXA_2_1
zen_FlyReg_FBgn0004053	zen	DBD	undef	B1H	Monomer				zen_FlyReg_FBgn0004053
TGGCAC40NAAG_KU_NGTCGTWAAAN_m1_c3_short	Abd-B	DBD	Homeobox	Fly	Monomer				TGGCAC40NAAG_KU_NGTCGTWAAAN_m1_c3_short
TGGCAC40NAAG_KU_NGYAATAAAAN_m1_c3_short	Abd-B	DBD	Homeobox	Fly	Monomer	Secondary			TGGCAC40NAAG_KU_NGYAATAAAAN_m1_c3_short
TGGCAC40NAAG_KU_NGCAGTAACGACCN_m1_c3_short	Abd-B	DBD	Homeobox	Fly	Monomer	Secondary			TGGCAC40NAAG_KU_NGCAGTAACGACCN_m1_c3_short
TGGCAC40NAAG_KU_NAAACACATWAAAN_m1_c3_short	Abd-B	DBD	Homeobox	Fly	Monomer	Secondary			TGGCAC40NAAG_KU_NAAACACATWAAAN_m1_c3_short
TGAGGT40NTCC_KAA_RNCATATGNY_m1_c2_short	amos	DBD	bHLH	Fly	Homo_dimer				TGAGGT40NTCC_KAA_RNCATATGNY_m1_c2_short
TGAGGT40NTCC_KAA_RNCAGCTGNY_m1_c2_short	amos	DBD	bHLH	Fly	Homo_dimer	Secondary			TGAGGT40NTCC_KAA_RNCAGCTGNY_m1_c2_short
TCAAAC40NAAC_KAB_GTCACGTGAC_m1_c4_short	cyc	DBD	bHLH	Fly	Homo_dimer				TCAAAC40NAAC_KAB_GTCACGTGAC_m1_c4_short
TATATG40NCTA_KAD_NGRCACGYGYCN_m1_c2_short	dpn	DBD	bHLH	Fly	Homo_dimer				TATATG40NCTA_KAD_NGRCACGYGYCN_m1_c2_short
TAAGTG40NGAA_KAA_AACATGTGTT_m1_c2_short	twi	DBD	bHLH	Fly	Homo_dimer				TAAGTG40NGAA_KAA_AACATGTGTT_m1_c2_short
TAAGTG40NGAA_KAA_NCACACGACGCN_m1_c2_short	twi	DBD	bHLH	Fly	Homo_dimer	Secondary			TAAGTG40NGAA_KAA_NCACACGACGCN_m1_c2_short
TGACCC40NGAA_KAA_NMCGCCCMCCN_m1_c2_short	btd	DBD	zf-C2H2	Fly	Monomer				TGACCC40NGAA_KAA_NMCGCCCMCCN_m1_c2_short
TGGTAT40NTGA_KAC_AAAAAAWNCAAAAAAAW_m2_c3_short	CG2052	DBD	zf-C2H2	Fly	Monomer				TGGTAT40NTGA_KAC_AAAAAAWNCAAAAAAAW_m2_c3_short
TGCACG40NTTG_KAD_TCCATCCCTGGTW_m1_c2_short	CG7928	DBD	zf-C2H2	Fly	Monomer				TGCACG40NTTG_KAD_TCCATCCCTGGTW_m1_c2_short
TTGTCC40NTAG_KAD_NNTACCATANAAGTGCRN_m1_c4_short	gl	DBD	zf-C2H2	Fly	Monomer				TTGTCC40NTAG_KAD_NNTACCATANAAGTGCRN_m1_c4_short
TCTGGG40NCTG_KAA_RCCACGCCCW_m1_c2_short	luna	DBD	zf-C2H2	Fly	Monomer				TCTGGG40NCTG_KAA_RCCACGCCCW_m1_c2_short
TGTGCA40NCCG_KAC_TAACGGTAA_m1_c2_short	ovo	DBD	zf-C2H2	Fly	Monomer				TGTGCA40NCCG_KAC_TAACGGTAA_m1_c2_short
TGTACA40NGTA_KAC_CAWAAAAAC_m1_c2_short	rn	DBD	zf-C2H2	Fly	Monomer				TGTACA40NGTA_KAC_CAWAAAAAC_m1_c2_short
TATGCT40NACT_KAA_AATAAATCACTGCA_m1_c3_short	sens	DBD	zf-C2H2	Fly	Monomer				TATGCT40NACT_KAA_AATAAATCACTGCA_m1_c3_short
