# Supplementary material for: Conservation of transcription factor binding specificities across 600 million years of bilateria evolution
Source: eLife. 2015 Mar 17;4:e04837. doi: 10.7554/eLife.04837 (PMC4362205; doi:10.7554/eLife.04837)
Supplement: Figure 3—source data 1. — DOI: http://dx.doi.org/10.7554/eLife.04837.022 [file elife04837s002.zip › Figure3-sourcedata1/net_fly_motif_v3_B1H_mammals_v3_1.cfg]

#
# Fly network construction demo 
#
# ./create_fly_tf_v2_B1H_net.pl --conf net_fly_motif_v2_B1H_mammals_v3_1.cfg > fly_v2net.xgmml
#

# SSTAT distance (-similarity) cut-off that determines edges between PWMs
cutoff_distance		= -0.000015   # used with mammal SELEX

# distance file - flyes mixed with mice and men
distance_file 		= ALL_fly_v3_B1H_mammal_v3.1_sstat_dist_matrix_05_typeI_0.01_diag_pseudo.txt

# annotations
fly_ht_selex_manifest_file = Human3_1_Fly3_B1H_list.txt
