# Supplementary material for: Conservation of transcription factor binding specificities across 600 million years of bilateria evolution
Source: eLife. 2015 Mar 17;4:e04837. doi: 10.7554/eLife.04837 (PMC4362205; doi:10.7554/eLife.04837)
Supplement: Figure 3—source data 1. — DOI: http://dx.doi.org/10.7554/eLife.04837.022 [file elife04837s002.zip › Figure3-sourcedata1/Readme.txt]

Raw Data and a script for Motif network
Author: T.Kivioja and K.Nitta

Required:
Perl, Cytoscape (V3.0.2 was used for generation) http://www.cytoscape.org/


- Raw data (Generated by SSTAT covariance and converted to a table)
ALL_fly_v3_B1H_mammal_v3.1_sstat_dist_matrix_05_typeI_0.01_diag_pseudo.txt

- Annotation file
Human3_1_Fly3_B1H_list.txt

- Script for generating raw xgmml file with the command below.
create_mammal_fly_b1h_sstat_net.pl
net_fly_motif_v3_B1H_mammals_v3_1.cfg

$ perl create_mammal_fly_b1h_sstat_net.pl --conf net_fly_motif_v3_B1H_mammals_v3_1.cfg > net_fly_motif_v3_B1H_mammals_v3_1.xgmml

- Open by Cytoscape and apply yFilesLayout -> Organic

- Extracted networks for Figure 3
Mammal_Fly_net_v3_submitted.cys
