# Supplementary material for: Conservation of transcription factor binding specificities across 600 million years of bilateria evolution
Source: eLife. 2015 Mar 17;4:e04837. doi: 10.7554/eLife.04837 (PMC4362205; doi:10.7554/eLife.04837)
Supplement: Figure 4—source data 1. — DOI: http://dx.doi.org/10.7554/eLife.04837.027 [file elife04837s003.zip]

Archive with 1,341 entries (1,336 files):
- Figure4-sourcedata1/
- Figure4-sourcedata1/ALL_fly_v3_B1H_mammal_v3.1_sstat_dist_matrix_05_typeI_0.01_diag_pseudo.txt
- Figure4-sourcedata1/ALL_fly_v3_B1H_mammal_v3.1_sstat_dist_matrix_05_typeI_0.01_diag_pseudo_converted_thr3.txt
- __MACOSX/
- __MACOSX/Figure4-sourcedata1/
- __MACOSX/Figure4-sourcedata1/._ALL_fly_v3_B1H_mammal_v3.1_sstat_dist_matrix_05_typeI_0.01_diag_pseudo_converted_thr3.txt
- Figure4-sourcedata1/All_motif_represent_dendrogram_HsV3_1_DmV3.pdf
- Figure4-sourcedata1/All_motif_represent_v3_distribution.txt
- Figure4-sourcedata1/All_motif_represent_v3_genelist.txt
- Figure4-sourcedata1/barcode_png1/
- Figure4-sourcedata1/barcode_png1/.DS_Store
- __MACOSX/Figure4-sourcedata1/barcode_png1/
- __MACOSX/Figure4-sourcedata1/barcode_png1/._.DS_Store
- Figure4-sourcedata1/barcode_png1/AATTC14N_U_NGGCACGTGCCN_m1_c4_short.pfm.barcode.png
- Figure4-sourcedata1/barcode_png1/ab_SANGER_10_FBgn0259750.pfm.barcode.png
- Figure4-sourcedata1/barcode_png1/ab_SOLEXA_5_FBgn0259750.pfm.barcode.png
- Figure4-sourcedata1/barcode_png1/AbdA_Cell_FBgn0000014.pfm.barcode.png
- Figure4-sourcedata1/barcode_png1/AbdA_SOLEXA_FBgn0000014.pfm.barcode.png
- Figure4-sourcedata1/barcode_png1/AbdB_Cell_FBgn0000015.pfm.barcode.png
- Figure4-sourcedata1/barcode_png1/AbdB_SOLEXA_FBgn0000015.pfm.barcode.png
- Figure4-sourcedata1/barcode_png1/Achi_Cell_FBgn0033749.pfm.barcode.png
- Figure4-sourcedata1/barcode_png1/Achi_SOLEXA_FBgn0033749.pfm.barcode.png
- Figure4-sourcedata1/barcode_png1/acj6_SOLEXA_5_FBgn0000028.pfm.barcode.png
- Figure4-sourcedata1/barcode_png1/Adf1_SANGER_5_FBgn0000054.pfm.barcode.png
- Figure4-sourcedata1/barcode_png1/Aef1_SANGER_5_FBgn0005694.pfm.barcode.png
- Figure4-sourcedata1/barcode_png1/Aef1_SOLEXA_FBgn0005694.pfm.barcode.png
- Figure4-sourcedata1/barcode_png1/AGATA14N_U_NNCACCTGNN_m1_c4_short.pfm.barcode.png
- Figure4-sourcedata1/barcode_png1/AGCAG14N_U_AATGGCGCCAAA_m1_c4_short.pfm.barcode.png
- Figure4-sourcedata1/barcode_png1/AGGGC14N_S_NYAATTAN_m1_c3_short.pfm.barcode.png
- Figure4-sourcedata1/barcode_png1/Al_Cell_FBgn0000061.pfm.barcode.png
- Figure4-sourcedata1/barcode_png1/Al_SOLEXA_FBgn0000061.pfm.barcode.png
- Figure4-sourcedata1/barcode_png1/Antp_Cell_FBgn0000095.pfm.barcode.png
- Figure4-sourcedata1/barcode_png1/Antp_SOLEXA_FBgn0000095.pfm.barcode.png
- Figure4-sourcedata1/barcode_png1/aop_SANGER_10_FBgn0000097.pfm.barcode.png
- Figure4-sourcedata1/barcode_png1/Ap_Cell_FBgn0000099.pfm.barcode.png
- Figure4-sourcedata1/barcode_png1/Ap_SOLEXA_FBgn0000099.pfm.barcode.png
- Figure4-sourcedata1/barcode_png1/Ara_Cell_FBgn0015904.pfm.barcode.png
- Figure4-sourcedata1/barcode_png1/Ara_SOLEXA_FBgn0015904.pfm.barcode.png
- Figure4-sourcedata1/barcode_png1/Atf-2_SANGER_5_FBgn0050420.pfm.barcode.png
- Figure4-sourcedata1/barcode_png1/Atf6_SANGER_5_FBgn0033010.pfm.barcode.png
- Figure4-sourcedata1/barcode_png1/ATTAC14N_U_TCAAGGTCAWN_m1_c4_short.pfm.barcode.png
- Figure4-sourcedata1/barcode_png1/Awh_Cell_FBgn0013751.pfm.barcode.png
- Figure4-sourcedata1/barcode_png1/Awh_SOLEXA_FBgn0013751.pfm.barcode.png
- Figure4-sourcedata1/barcode_png1/bab1_SANGER_5_FBgn0004870.pfm.barcode.png
- Figure4-sourcedata1/barcode_png1/Bap_Cell_FBgn0004862.pfm.barcode.png
- Figure4-sourcedata1/barcode_png1/Bap_SOLEXA_FBgn0004862.pfm.barcode.png
- Figure4-sourcedata1/barcode_png1/Bcd_Cell_FBgn0000166.pfm.barcode.png
- Figure4-sourcedata1/barcode_png1/bcd_NAR_FBgn0000166.pfm.barcode.png
- Figure4-sourcedata1/barcode_png1/Bcd_SOLEXA_FBgn0000166.pfm.barcode.png
- Figure4-sourcedata1/barcode_png1/BH1_Cell_FBgn0011758.pfm.barcode.png
- Figure4-sourcedata1/barcode_png1/BH1_SOLEXA_FBgn0011758.pfm.barcode.png
- Figure4-sourcedata1/barcode_png1/BH2_Cell_FBgn0004854.pfm.barcode.png
- Figure4-sourcedata1/barcode_png1/BH2_SOLEXA_FBgn0004854.pfm.barcode.png
- Figure4-sourcedata1/barcode_png1/bin_SANGER_5_FBgn0045759.pfm.barcode.png
- Figure4-sourcedata1/barcode_png1/Blimp-1_NAR_FBgn0035625.pfm.barcode.png
- Figure4-sourcedata1/barcode_png1/Blimp-1_SANGER_5_FBgn0035625.pfm.barcode.png
- Figure4-sourcedata1/barcode_png1/Blimp-1_SOLEXA_FBgn0035625.pfm.barcode.png
- Figure4-sourcedata1/barcode_png1/bowl_SANGER_5_FBgn0004893.pfm.barcode.png
- Figure4-sourcedata1/barcode_png1/bowl_SOLEXA_FBgn0004893.pfm.barcode.png
- Figure4-sourcedata1/barcode_png1/br-PA_SANGER_5_FBgn0000210.pfm.barcode.png
- Figure4-sourcedata1/barcode_png1/br-PA_SOLEXA_FBgn0000210.pfm.barcode.png
- Figure4-sourcedata1/barcode_png1/br-PE_SANGER_5_FBgn0000210.pfm.barcode.png
- Figure4-sourcedata1/barcode_png1/br-PE_SOLEXA_FBgn0000210.pfm.barcode.png
- Figure4-sourcedata1/barcode_png1/br-PL_SANGER_5_FBgn0000210.pfm.barcode.png
- Figure4-sourcedata1/barcode_png1/br-PL_SOLEXA_FBgn0000210.pfm.barcode.png
- Figure4-sourcedata1/barcode_png1/br_SANGER_10_FBgn0000210.pfm.barcode.png
- Figure4-sourcedata1/barcode_png1/br_SOLEXA_10_FBgn0000210.pfm.barcode.png
- Figure4-sourcedata1/barcode_png1/Bsh_Cell_FBgn0000529.pfm.barcode.png
- Figure4-sourcedata1/barcode_png1/Bsh_SOLEXA_FBgn0000529.pfm.barcode.png
- Figure4-sourcedata1/barcode_png1/BtbVII_SANGER_5_FBgn0263108.pfm.barcode.png
- Figure4-sourcedata1/barcode_png1/btd_NAR_FBgn0000233.pfm.barcode.png
- Figure4-sourcedata1/barcode_png1/Bteb2_SANGER_2.5_FBgn0025679.pfm.barcode.png
- Figure4-sourcedata1/barcode_png1/Bteb2_SOLEXA_2.5_FBgn0025679.pfm.barcode.png
- Figure4-sourcedata1/barcode_png1/Btn_Cell_FBgn0014949.pfm.barcode.png
- Figure4-sourcedata1/barcode_png1/Btn_SOLEXA_FBgn0014949.pfm.barcode.png
- Figure4-sourcedata1/barcode_png1/C15_Cell_FBgn0004863.pfm.barcode.png
- Figure4-sourcedata1/barcode_png1/C15_SOLEXA_FBgn0004863.pfm.barcode.png
- Figure4-sourcedata1/barcode_png1/CAATT14N_U_AATGGCGCCAAA_m2_c4_short.pfm.barcode.png
- Figure4-sourcedata1/barcode_png1/Cad_Cell_FBgn0000251.pfm.barcode.png
- Figure4-sourcedata1/barcode_png1/Cad_SOLEXA_FBgn0000251.pfm.barcode.png
- Figure4-sourcedata1/barcode_png1/CATAT14N_S_ATCACGTGAT_m2_c4_short.pfm.barcode.png
- Figure4-sourcedata1/barcode_png1/Caup_Cell_FBgn0015919.pfm.barcode.png
- Figure4-sourcedata1/barcode_png1/Caup_SOLEXA_FBgn0015919.pfm.barcode.png
- Figure4-sourcedata1/barcode_png1/CCATA14N_V_GCTTTTCCCACA_m2_c4_short.pfm.barcode.png
- Figure4-sourcedata1/barcode_png1/Cf2-PA_SANGER_2.5_FBgn0000286.pfm.barcode.png
- Figure4-sourcedata1/barcode_png1/Cf2-PA_SOLEXA_FBgn0000286.pfm.barcode.png
- Figure4-sourcedata1/barcode_png1/Cf2-PB_SANGER_5_FBgn0000286.pfm.barcode.png
- Figure4-sourcedata1/barcode_png1/Cf2-PB_SOLEXA_FBgn0000286.pfm.barcode.png
- Figure4-sourcedata1/barcode_png1/CG10267_SANGER_5_FBgn0037446.pfm.barcode.png
- Figure4-sourcedata1/barcode_png1/CG10267_SOLEXA_5_FBgn0037446.pfm.barcode.png
- Figure4-sourcedata1/barcode_png1/CG10904_SANGER_5_FBgn0034945.pfm.barcode.png
- Figure4-sourcedata1/barcode_png1/CG11071_SANGER_5_FBgn0030532.pfm.barcode.png
- Figure4-sourcedata1/barcode_png1/CG11071_SOLEXA_FBgn0030532.pfm.barcode.png
- Figure4-sourcedata1/barcode_png1/CG11085_Cell_FBgn0030408.pfm.barcode.png
- Figure4-sourcedata1/barcode_png1/CG11085_SOLEXA_FBgn0030408.pfm.barcode.png
- Figure4-sourcedata1/barcode_png1/CG11294_Cell_FBgn0030058.pfm.barcode.png
- Figure4-sourcedata1/barcode_png1/CG11294_SOLEXA_FBgn0030058.pfm.barcode.png
- Figure4-sourcedata1/barcode_png1/CG11504_SANGER_5_FBgn0039733.pfm.barcode.png
- Figure4-sourcedata1/barcode_png1/CG11617_Cell_FBgn0031232.pfm.barcode.png
- Figure4-sourcedata1/barcode_png1/CG11617_SOLEXA_FBgn0031232.pfm.barcode.png
- Figure4-sourcedata1/barcode_png1/CG12029_SANGER_10_FBgn0035454.pfm.barcode.png
- Figure4-sourcedata1/barcode_png1/CG12029_SOLEXA_5_FBgn0035454.pfm.barcode.png
- Figure4-sourcedata1/barcode_png1/CG12155_SANGER_5_FBgn0029957.pfm.barcode.png
- Figure4-sourcedata1/barcode_png1/CG12236-PB_SANGER_2.5_FBgn0029822.pfm.barcode.png
- Figure4-sourcedata1/barcode_png1/CG12236-PB_SOLEXA_FBgn0029822.pfm.barcode.png
- Figure4-sourcedata1/barcode_png1/CG12236_SANGER_10_FBgn0029822.pfm.barcode.png
- Figure4-sourcedata1/barcode_png1/CG12236_SOLEXA_5_FBgn0029822.pfm.barcode.png
- Figure4-sourcedata1/barcode_png1/CG12361_Cell_FBgn0250756.pfm.barcode.png
- Figure4-sourcedata1/barcode_png1/CG12361_SOLEXA_2_FBgn0250756.pfm.barcode.png
- Figure4-sourcedata1/barcode_png1/CG12361_SOLEXA_FBgn0250756.pfm.barcode.png
- Figure4-sourcedata1/barcode_png1/CG12605_SANGER_10_FBgn0035481.pfm.barcode.png
- Figure4-sourcedata1/barcode_png1/CG12605_SOLEXA_5_FBgn0035481.pfm.barcode.png
- Figure4-sourcedata1/barcode_png1/CG12768_SANGER_5_FBgn0037206.pfm.barcode.png
- Figure4-sourcedata1/barcode_png1/CG13424_Cell_FBgn0034520.pfm.barcode.png
- Figure4-sourcedata1/barcode_png1/CG13424_SOLEXA_2_FBgn0034520.pfm.barcode.png
- Figure4-sourcedata1/barcode_png1/CG13424_SOLEXA_FBgn0034520.pfm.barcode.png
- Figure4-sourcedata1/barcode_png1/CG13897_SANGER_5_FBgn0035160.pfm.barcode.png
- Figure4-sourcedata1/barcode_png1/CG14962_SANGER_5_FBgn0035407.pfm.barcode.png
- Figure4-sourcedata1/barcode_png1/CG14962_SOLEXA_5_FBgn0035407.pfm.barcode.png
- Figure4-sourcedata1/barcode_png1/CG15601_SANGER_5_FBgn0030673.pfm.barcode.png
- Figure4-sourcedata1/barcode_png1/CG15696_Cell_FBgn0038833.pfm.barcode.png
- Figure4-sourcedata1/barcode_png1/CG15696_SOLEXA_FBgn0038833.pfm.barcode.png
- Figure4-sourcedata1/barcode_png1/CG1621_SANGER_5_FBgn0033182.pfm.barcode.png
- Figure4-sourcedata1/barcode_png1/CG16778_SANGER_5_FBgn0003715.pfm.barcode.png
- Figure4-sourcedata1/barcode_png1/CG16899_SANGER_5_FBgn0037735.pfm.barcode.png
- Figure4-sourcedata1/barcode_png1/CG17181_SANGER_5_FBgn0035144.pfm.barcode.png
- Figure4-sourcedata1/barcode_png1/CG17181_SOLEXA_5_FBgn0035144.pfm.barcode.png
- Figure4-sourcedata1/barcode_png1/CG18599_Cell_FBgn0038592.pfm.barcode.png
- Figure4-sourcedata1/barcode_png1/CG18599_SOLEXA_FBgn0038592.pfm.barcode.png
- Figure4-sourcedata1/barcode_png1/CG2052_SANGER_2.5_FBgn0039905.pfm.barcode.png
- Figure4-sourcedata1/barcode_png1/CG2052_SOLEXA_2.5_FBgn0039905.pfm.barcode.png
- Figure4-sourcedata1/barcode_png1/CG3065_F1-3_SANGER_2.5_FBgn0034946.pfm.barcode.png
- Figure4-sourcedata1/barcode_png1/CG3065_F1-3_SOLEXA_2.5_FBgn0034946.pfm.barcode.png
- Figure4-sourcedata1/barcode_png1/CG3065_F1-5_SOLEXA_2.5_FBgn0034946.pfm.barcode.png
- Figure4-sourcedata1/barcode_png1/CG31670_SANGER_5_FBgn0031375.pfm.barcode.png
- Figure4-sourcedata1/barcode_png1/CG31670_SOLEXA_5_FBgn0031375.pfm.barcode.png
- Figure4-sourcedata1/barcode_png1/CG31782-F9-11_SOLEXA_FBgn0051782.pfm.barcode.png
- Figure4-sourcedata1/barcode_png1/CG31782_F9-11_SANGER_5_FBgn0051782.pfm.barcode.png
- Figure4-sourcedata1/barcode_png1/CG32105_Cell_FBgn0052105.pfm.barcode.png
- Figure4-sourcedata1/barcode_png1/CG32105_SOLEXA_FBgn0052105.pfm.barcode.png
- Figure4-sourcedata1/barcode_png1/CG32532_Cell_FBgn0052532.pfm.barcode.png
- Figure4-sourcedata1/barcode_png1/CG32532_SOLEXA_FBgn0052532.pfm.barcode.png
- Figure4-sourcedata1/barcode_png1/CG32830_SANGER_10_FBgn0052830.pfm.barcode.png
- Figure4-sourcedata1/barcode_png1/CG32830_SOLEXA_5_FBgn0052830.pfm.barcode.png
- Figure4-sourcedata1/barcode_png1/CG33980_Cell_FBgn0053980.pfm.barcode.png
- Figure4-sourcedata1/barcode_png1/CG33980_SOLEXA_2_0_FBgn0053980.pfm.barcode.png
- Figure4-sourcedata1/barcode_png1/CG33980_SOLEXA_2_10_FBgn0053980.pfm.barcode.png
- Figure4-sourcedata1/barcode_png1/CG33980_SOLEXA_FBgn0053980.pfm.barcode.png
- Figure4-sourcedata1/barcode_png1/CG34031_Cell_FBgn0054031.pfm.barcode.png
- Figure4-sourcedata1/barcode_png1/CG34031_SOLEXA_FBgn0054031.pfm.barcode.png
- Figure4-sourcedata1/barcode_png1/CG3407_SANGER_2.5_FBgn0031573.pfm.barcode.png
- Figure4-sourcedata1/barcode_png1/CG3407_SOLEXA_2.5_FBgn0031573.pfm.barcode.png
- Figure4-sourcedata1/barcode_png1/CG3838_SANGER_5_FBgn0032130.pfm.barcode.png
- Figure4-sourcedata1/barcode_png1/CG3919_SANGER_5_FBgn0036423.pfm.barcode.png
- Figure4-sourcedata1/barcode_png1/CG4136_Cell_FBgn0029775.pfm.barcode.png
- Figure4-sourcedata1/barcode_png1/CG4136_SOLEXA_FBgn0029775.pfm.barcode.png
- Figure4-sourcedata1/barcode_png1/CG4328_Cell_FBgn0036274.pfm.barcode.png
- Figure4-sourcedata1/barcode_png1/CG4328_SOLEXA_FBgn0036274.pfm.barcode.png
- Figure4-sourcedata1/barcode_png1/CG4360-F1-3_SOLEXA_FBgn0038787.pfm.barcode.png
- Figure4-sourcedata1/barcode_png1/CG4360_F1-3_SANGER_2.5_FBgn0038787.pfm.barcode.png
- Figure4-sourcedata1/barcode_png1/CG4404_SANGER_5_FBgn0030432.pfm.barcode.png
- Figure4-sourcedata1/barcode_png1/CG4854_SANGER_10_FBgn0038766.pfm.barcode.png
- Figure4-sourcedata1/barcode_png1/CG4854_SOLEXA_5_FBgn0038766.pfm.barcode.png
- Figure4-sourcedata1/barcode_png1/CG5180_SANGER_5_FBgn0043457.pfm.barcode.png
- Figure4-sourcedata1/barcode_png1/CG5669_SANGER_10_FBgn0039169.pfm.barcode.png
- Figure4-sourcedata1/barcode_png1/CG5669_SOLEXA_5_FBgn0039169.pfm.barcode.png
- Figure4-sourcedata1/barcode_png1/CG5953_SANGER_5_FBgn0032587.pfm.barcode.png
- Figure4-sourcedata1/barcode_png1/CG6276_SANGER_5_FBgn0038316.pfm.barcode.png
- Figure4-sourcedata1/barcode_png1/CG7056_Cell_FBgn0038852.pfm.barcode.png
- Figure4-sourcedata1/barcode_png1/CG7056_SOLEXA_FBgn0038852.pfm.barcode.png
- Figure4-sourcedata1/barcode_png1/CG7368_SANGER_5_FBgn0036179.pfm.barcode.png
- Figure4-sourcedata1/barcode_png1/CG7368_SOLEXA_2.5_FBgn0036179.pfm.barcode.png
- Figure4-sourcedata1/barcode_png1/CG7386-F10-12_SOLEXA_FBgn0035691.pfm.barcode.png
- Figure4-sourcedata1/barcode_png1/CG7745_SANGER_5_FBgn0033616.pfm.barcode.png
- Figure4-sourcedata1/barcode_png1/CG7928_SANGER_10_FBgn0039740.pfm.barcode.png
- Figure4-sourcedata1/barcode_png1/CG7928_SOLEXA_5_FBgn0039740.pfm.barcode.png
- Figure4-sourcedata1/barcode_png1/CG8281_SANGER_5_FBgn0035824.pfm.barcode.png
- Figure4-sourcedata1/barcode_png1/CG8319_SANGER_2.5_FBgn0037722.pfm.barcode.png
- Figure4-sourcedata1/barcode_png1/CG8319_SOLEXA_2.5_FBgn0037722.pfm.barcode.png
- Figure4-sourcedata1/barcode_png1/CG8765_SANGER_5_FBgn0036900.pfm.barcode.png
- Figure4-sourcedata1/barcode_png1/CG9437_SANGER_5_FBgn0034599.pfm.barcode.png
- Figure4-sourcedata1/barcode_png1/CG9876_Cell_FBgn0034821.pfm.barcode.png
- Figure4-sourcedata1/barcode_png1/CG9876_SOLEXA_FBgn0034821.pfm.barcode.png
- Figure4-sourcedata1/barcode_png1/CG9895_SANGER_10_FBgn0034810.pfm.barcode.png
- Figure4-sourcedata1/barcode_png1/CG9895_SOLEXA_5_FBgn0034810.pfm.barcode.png
- Figure4-sourcedata1/barcode_png1/chinmo_SOLEXA_FBgn0086758.pfm.barcode.png
- Figure4-sourcedata1/barcode_png1/Ci_SANGER_5_FBgn0004859.pfm.barcode.png
- Figure4-sourcedata1/barcode_png1/ci_SOLEXA_FBgn0004859.pfm.barcode.png
- Figure4-sourcedata1/barcode_png1/cic_SANGER_5_FBgn0028386.pfm.barcode.png
- Figure4-sourcedata1/barcode_png1/CrebA_SANGER_5_FBgn0004396.pfm.barcode.png
- Figure4-sourcedata1/barcode_png1/crol-F7-16_SOLEXA_FBgn0020309.pfm.barcode.png
- Figure4-sourcedata1/barcode_png1/crol_F7-16_SANGER_5_FBgn0020309.pfm.barcode.png
- Figure4-sourcedata1/barcode_png1/crp_SANGER_10_FBgn0001994.pfm.barcode.png
- Figure4-sourcedata1/barcode_png1/Ct_Cell_FBgn0004198.pfm.barcode.png
- Figure4-sourcedata1/barcode_png1/Ct_SOLEXA_FBgn0004198.pfm.barcode.png
- Figure4-sourcedata1/barcode_png1/CTACA14N_U_NRCACCTGNN_m1_c4_short.pfm.barcode.png
- Figure4-sourcedata1/barcode_png1/cwo_SANGER_5_FBgn0259938.pfm.barcode.png
- Figure4-sourcedata1/barcode_png1/D19A-F10-12_SANGER_FBgn0022935.pfm.barcode.png
- Figure4-sourcedata1/barcode_png1/D19A_F10-12_SANGER_5_FBgn0022935.pfm.barcode.png
- Figure4-sourcedata1/barcode_png1/D19B-F10-12_SOLEXA_FBgn0022699.pfm.barcode.png
- Figure4-sourcedata1/barcode_png1/D19B_F10-12_SANGER_5_FBgn0022699.pfm.barcode.png
- Figure4-sourcedata1/barcode_png1/D_NAR_FBgn0000411.pfm.barcode.png
- Figure4-sourcedata1/barcode_png1/da_SANGER_10_FBgn0000413.pfm.barcode.png
- Figure4-sourcedata1/barcode_png1/Dfd_Cell_FBgn0000439.pfm.barcode.png
- Figure4-sourcedata1/barcode_png1/Dfd_SOLEXA_FBgn0000439.pfm.barcode.png
- Figure4-sourcedata1/barcode_png1/Dip3_SANGER_5_FBgn0040465.pfm.barcode.png
- Figure4-sourcedata1/barcode_png1/disco-r-Cl1_SANGER_5_FBgn0042650.pfm.barcode.png
- Figure4-sourcedata1/barcode_png1/disco-r-F1-2_SOLEXA_FBgn0042650.pfm.barcode.png
- Figure4-sourcedata1/barcode_png1/disco_SANGER_5_FBgn0000459.pfm.barcode.png
- Figure4-sourcedata1/barcode_png1/disco_SOLEXA_5_FBgn0000459.pfm.barcode.png
- Figure4-sourcedata1/barcode_png1/dl_NBT_FBgn0000462.pfm.barcode.png
- Figure4-sourcedata1/barcode_png1/Dll_Cell_FBgn0000157.pfm.barcode.png
- Figure4-sourcedata1/barcode_png1/Dll_SOLEXA_FBgn0000157.pfm.barcode.png
- Figure4-sourcedata1/barcode_png1/Doc2_SANGER_5_FBgn0035956.pfm.barcode.png
- Figure4-sourcedata1/barcode_png1/dpn_SANGER_10_FBgn0010109.pfm.barcode.png
- Figure4-sourcedata1/barcode_png1/Dr_Cell_FBgn0000492.pfm.barcode.png
- Figure4-sourcedata1/barcode_png1/Dr_SOLEXA_FBgn0000492.pfm.barcode.png
- Figure4-sourcedata1/barcode_png1/dsf_SANGER_5_FBgn0015381.pfm.barcode.png
- Figure4-sourcedata1/barcode_png1/E(spl)_SANGER_5_FBgn0000591.pfm.barcode.png
- Figure4-sourcedata1/barcode_png1/E5_Cell_FBgn0008646.pfm.barcode.png
- Figure4-sourcedata1/barcode_png1/E5_SOLEXA_FBgn0008646.pfm.barcode.png
- Figure4-sourcedata1/barcode_png1/EcR_SANGER_5_FBgn0000546.pfm.barcode.png
- Figure4-sourcedata1/barcode_png1/eg_SANGER_5_FBgn0000560.pfm.barcode.png
- Figure4-sourcedata1/barcode_png1/Eip74EF_SANGER_5_FBgn0000567.pfm.barcode.png
- Figure4-sourcedata1/barcode_png1/Eip75B_SANGER_5_FBgn0000568.pfm.barcode.png
- Figure4-sourcedata1/barcode_png1/Eip78C_SANGER_5_FBgn0004865.pfm.barcode.png
- Figure4-sourcedata1/barcode_png1/Eip93F_SANGER_10_FBgn0013948.pfm.barcode.png
- Figure4-sourcedata1/barcode_png1/Ems_Cell_FBgn0000576.pfm.barcode.png
- Figure4-sourcedata1/barcode_png1/Ems_SOLEXA_FBgn0000576.pfm.barcode.png
- Figure4-sourcedata1/barcode_png1/En_Cell_FBgn0000577.pfm.barcode.png
- Figure4-sourcedata1/barcode_png1/en_SOLEXA_2_FBgn0000577.pfm.barcode.png
- Figure4-sourcedata1/barcode_png1/En_SOLEXA_FBgn0000577.pfm.barcode.png
- Figure4-sourcedata1/barcode_png1/ERR_SANGER_5_FBgn0035849.pfm.barcode.png
- Figure4-sourcedata1/barcode_png1/esg-F3-5_SOLEXA_FBgn0001981.pfm.barcode.png
- Figure4-sourcedata1/barcode_png1/esg_SANGER_2.5_FBgn0001981.pfm.barcode.png
- Figure4-sourcedata1/barcode_png1/Ets21c_SANGER_5_FBgn0005660.pfm.barcode.png
- Figure4-sourcedata1/barcode_png1/Ets65A_SANGER_10_FBgn0005658.pfm.barcode.png
- Figure4-sourcedata1/barcode_png1/Ets96B_SANGER_5_FBgn0039225.pfm.barcode.png
- Figure4-sourcedata1/barcode_png1/Ets97D_SANGER_10_FBgn0004510.pfm.barcode.png
- Figure4-sourcedata1/barcode_png1/Ets98B_SANGER_10_FBgn0005659.pfm.barcode.png
- Figure4-sourcedata1/barcode_png1/Eve_Cell_FBgn0000606.pfm.barcode.png
- Figure4-sourcedata1/barcode_png1/Eve_SOLEXA_FBgn0000606.pfm.barcode.png
- Figure4-sourcedata1/barcode_png1/Exd_Cell_FBgn0000611.pfm.barcode.png
- Figure4-sourcedata1/barcode_png1/exd_SOLEXA_2_FBgn0000611.pfm.barcode.png
- Figure4-sourcedata1/barcode_png1/Exd_SOLEXA_FBgn0000611.pfm.barcode.png
- Figure4-sourcedata1/barcode_png1/Exex_Cell_FBgn0041156.pfm.barcode.png
- Figure4-sourcedata1/barcode_png1/Exex_SOLEXA_FBgn0041156.pfm.barcode.png
- Figure4-sourcedata1/barcode_png1/ey_SOLEXA_5_FBgn0005558.pfm.barcode.png
- Figure4-sourcedata1/barcode_png1/fd64A_SANGER_5_FBgn0004895.pfm.barcode.png
- Figure4-sourcedata1/barcode_png1/Fer1_SANGER_5_FBgn0037475.pfm.barcode.png
- Figure4-sourcedata1/barcode_png1/fkh_NAR_FBgn0000659.pfm.barcode.png
- Figure4-sourcedata1/barcode_png1/foxo_SANGER_10_FBgn0038197.pfm.barcode.png
- Figure4-sourcedata1/barcode_png1/fru-PG_SANGER_5_FBgn0004652.pfm.barcode.png
- Figure4-sourcedata1/barcode_png1/fru_SANGER_10_FBgn0004652.pfm.barcode.png
- Figure4-sourcedata1/barcode_png1/fru_SOLEXA_5_FBgn0004652.pfm.barcode.png
- Figure4-sourcedata1/barcode_png1/ftz-f1_SANGER_5_FBgn0001078.pfm.barcode.png
- Figure4-sourcedata1/barcode_png1/Ftz_Cell_FBgn0001077.pfm.barcode.png
- Figure4-sourcedata1/barcode_png1/Ftz_SOLEXA_FBgn0001077.pfm.barcode.png
- Figure4-sourcedata1/barcode_png1/GACAG14N_S_CGGACACAAT_m2_c4_short.pfm.barcode.png
- Figure4-sourcedata1/barcode_png1/GATAd_SANGER_5_FBgn0032223.pfm.barcode.png
- Figure4-sourcedata1/barcode_png1/GATAe_SANGER_5_FBgn0038391.pfm.barcode.png
- Figure4-sourcedata1/barcode_png1/GGCTT14N_U_TTTCCCGCCAAA_m2_c4_short.pfm.barcode.png
- Figure4-sourcedata1/barcode_png1/gl_SANGER_5_FBgn0004618.pfm.barcode.png
- Figure4-sourcedata1/barcode_png1/gl_SOLEXA_5_FBgn0004618.pfm.barcode.png
- Figure4-sourcedata1/barcode_png1/gsb-n_SOLEXA_5_FBgn0001147.pfm.barcode.png
- Figure4-sourcedata1/barcode_png1/gsb_SOLEXA_5_FBgn0001148.pfm.barcode.png
- Figure4-sourcedata1/barcode_png1/Gsc_Cell_FBgn0010323.pfm.barcode.png
- Figure4-sourcedata1/barcode_png1/Gsc_SOLEXA_FBgn0010323.pfm.barcode.png
- Figure4-sourcedata1/barcode_png1/gt_NAR_FBgn0001150.pfm.barcode.png
- Figure4-sourcedata1/barcode_png1/GTGCT14N_U_NCTCGTAAAAN_m1_c4_short.pfm.barcode.png
- Figure4-sourcedata1/barcode_png1/H2.0_Cell_FBgn0001170.pfm.barcode.png
- Figure4-sourcedata1/barcode_png1/H2.0_SOLEXA_FBgn0001170.pfm.barcode.png
- Figure4-sourcedata1/barcode_png1/h_NAR_FBgn0001168.pfm.barcode.png
- Figure4-sourcedata1/barcode_png1/h_SANGER_5_FBgn0001168.pfm.barcode.png
- Figure4-sourcedata1/barcode_png1/hb_NAR_FBgn0001180.pfm.barcode.png
- Figure4-sourcedata1/barcode_png1/hb_SANGER_2.5_FBgn0001180.pfm.barcode.png
- Figure4-sourcedata1/barcode_png1/hb_SOLEXA_5_FBgn0001180.pfm.barcode.png
- Figure4-sourcedata1/barcode_png1/Hbn_Cell_FBgn0008636.pfm.barcode.png
- Figure4-sourcedata1/barcode_png1/Hbn_SOLEXA_FBgn0008636.pfm.barcode.png
- Figure4-sourcedata1/barcode_png1/her_SANGER_10_FBgn0001185.pfm.barcode.png
- Figure4-sourcedata1/barcode_png1/Her_SANGER_5_FBgn0030899.pfm.barcode.png
- Figure4-sourcedata1/barcode_png1/her_SOLEXA_10_FBgn0001185.pfm.barcode.png
- Figure4-sourcedata1/barcode_png1/Hey_SANGER_5_FBgn0027788.pfm.barcode.png
- Figure4-sourcedata1/barcode_png1/Hgtx_Cell_FBgn0040318.pfm.barcode.png
- Figure4-sourcedata1/barcode_png1/Hgtx_SOLEXA_FBgn0040318.pfm.barcode.png
- Figure4-sourcedata1/barcode_png1/hkb_NAR_FBgn0001204.pfm.barcode.png
- Figure4-sourcedata1/barcode_png1/HLH106_SANGER_10_FBgn0261283.pfm.barcode.png
- Figure4-sourcedata1/barcode_png1/HLH106_SANGER_5_1_FBgn0261283.pfm.barcode.png
- Figure4-sourcedata1/barcode_png1/HLH106_SANGER_5_2_FBgn0261283.pfm.barcode.png
- Figure4-sourcedata1/barcode_png1/HLH106_SANGER_5_3_FBgn0261283.pfm.barcode.png
- Figure4-sourcedata1/barcode_png1/HLH4C_SANGER_5_FBgn0011277.pfm.barcode.png
- Figure4-sourcedata1/barcode_png1/HLHm3_SANGER_5_FBgn0002609.pfm.barcode.png
- Figure4-sourcedata1/barcode_png1/HLHm5_SANGER_5_FBgn0002631.pfm.barcode.png
- Figure4-sourcedata1/barcode_png1/HLHm7_SANGER_5_FBgn0002633.pfm.barcode.png
- Figure4-sourcedata1/barcode_png1/HLHmbeta_SANGER_10_FBgn0002733.pfm.barcode.png
- Figure4-sourcedata1/barcode_png1/HLHmdelta_SANGER_10_FBgn0002734.pfm.barcode.png
- Figure4-sourcedata1/barcode_png1/HLHmgamma_SANGER_10_FBgn0002735.pfm.barcode.png
- Figure4-sourcedata1/barcode_png1/HLHmgamma_SANGER_5_2_FBgn0002735.pfm.barcode.png
- Figure4-sourcedata1/barcode_png1/Hmx_Cell_FBgn0085448.pfm.barcode.png
- Figure4-sourcedata1/barcode_png1/Hmx_SOLEXA_FBgn0085448.pfm.barcode.png
[truncated: 1,041 more entries]
