# Supplementary material for: Conservation of transcription factor binding specificities across 600 million years of bilateria evolution
Source: eLife. 2015 Mar 17;4:e04837. doi: 10.7554/eLife.04837 (PMC4362205; doi:10.7554/eLife.04837)
Supplement: Figure 4—source data 1. — DOI: http://dx.doi.org/10.7554/eLife.04837.027 [file elife04837s003.zip › Figure4-sourcedata1/ALL_fly_v3_B1H_mammal_v3.1_sstat_dist_matrix_05_typeI_0.01_diag_pseudo_converted_thr3.txt]

	AAGAC14N_T_GGGGTCAAAGGTCA_m2_c4_short	AAGAC14N_T_RGGTCATGACCY_m2_c4_short	AATTC14N_U_NGGCACGTGCCN_m1_c4_short	AGATA14N_U_NNCACCTGNN_m1_c4_short	AGCAG14N_U_AATGGCGCCAAA_m1_c4_short	AGCAG14N_U_TTTGGCGCCAAA_m1_c4_short	AGGGC14N_S_NYAATTAN_m1_c3_short	AGGTG14N_S_NRTTACRTAAYN_m1_c3_short	ATTAC14N_U_TCAAGGTCAWN_m1_c4_short	Abd-B_FlyReg_FBgn0000015	AbdA_Cell_FBgn0000014	AbdA_SOLEXA_FBgn0000014	AbdB_Cell_FBgn0000015	AbdB_SOLEXA_FBgn0000015	Achi_Cell_FBgn0033749	Achi_SOLEXA_FBgn0033749	Adf1_FlyReg_FBgn0000054	Adf1_SANGER_5_FBgn0000054	Aef1_FlyReg_FBgn0005694	Aef1_SANGER_5_FBgn0005694	Aef1_SOLEXA_FBgn0005694	Al_Cell_FBgn0000061	Al_SOLEXA_FBgn0000061	Antp_Cell_FBgn0000095	Antp_FlyReg_FBgn0000095	Antp_SOLEXA_FBgn0000095	Ap_Cell_FBgn0000099	Ap_SOLEXA_FBgn0000099	Ara_Cell_FBgn0015904	Ara_SOLEXA_FBgn0015904	Atf-2_SANGER_5_FBgn0050420	Atf6_SANGER_5_FBgn0033010	Awh_Cell_FBgn0013751	Awh_SOLEXA_FBgn0013751	BH1_Cell_FBgn0011758	BH1_SOLEXA_FBgn0011758	BH2_Cell_FBgn0004854	BH2_SOLEXA_FBgn0004854	Bap_Cell_FBgn0004862	Bap_SOLEXA_FBgn0004862	Bcd_Cell_FBgn0000166	Bcd_SOLEXA_FBgn0000166	Blimp-1_NAR_FBgn0035625	Blimp-1_SANGER_5_FBgn0035625	Blimp-1_SOLEXA_FBgn0035625	Bsh_Cell_FBgn0000529	Bsh_SOLEXA_FBgn0000529	BtbVII_SANGER_5_FBgn0263108	Bteb2_SANGER_2.5_FBgn0025679
AAGAC14N_T_GGGGTCAAAGGTCA_m2_c4_short	0	2.94779625	10	10	10	10	10	10	2.527761199	10	10	10	10	10	10	10	10	10	10	10	10	10	10	10	10	10	10	10	10	10	10	10	10	10	10	10	10	10	10	10	10	10	10	10	2.841688561	10	10	10	10
AAGAC14N_T_RGGTCATGACCY_m2_c4_short	2.94779625	0	10	10	10	10	10	10	2.335204081	10	10	10	10	10	10	10	10	10	10	10	10	10	10	10	10	10	10	10	10	10	10	10	10	10	10	10	10	10	10	10	10	10	10	10	10	10	10	10	10
AATTC14N_U_NGGCACGTGCCN_m1_c4_short	10	10	0	10	10	10	10	10	10	10	10	10	10	10	10	2.99852508	10	10	10	10	10	10	10	10	10	10	10	10	10	10	10	10	10	10	10	10	10	10	10	10	10	10	10	10	10	10	10	10	10
AGATA14N_U_NNCACCTGNN_m1_c4_short	10	10	10	0	10	10	10	10	10	10	10	10	10	10	10	10	10	10	10	10	10	10	10	10	10	10	10	10	10	2.681564873	10	10	10	10	10	10	10	10	10	10	10	10	10	10	10	10	10	10	10
AGCAG14N_U_AATGGCGCCAAA_m1_c4_short	10	10	10	10	0	0.811880972	10	10	10	10	10	10	10	10	10	10	10	10	10	10	10	10	10	10	10	10	10	10	10	10	10	10	10	10	10	10	10	10	10	10	10	10	10	10	10	10	10	10	10
AGCAG14N_U_TTTGGCGCCAAA_m1_c4_short	10	10	10	10	0.811880972	0	10	10	10	10	10	10	10	10	10	10	10	10	10	10	10	10	10	10	10	10	10	10	10	10	10	10	10	10	10	10	10	10	10	10	10	10	10	10	10	10	10	10	10
AGGGC14N_S_NYAATTAN_m1_c3_short	10	10	10	10	10	10	0	2.46790706	10	10	10	10	10	10	10	10	10	10	10	10	10	10	10	10	0.814813966	10	10	10	10	10	10	10	10	10	10	0.815873913	10	10	10	10	10	10	10	10	10	10	10	2.6114129	10
AGGTG14N_S_NRTTACRTAAYN_m1_c3_short	10	10	10	10	10	10	2.46790706	0	10	10	2.976805672	10	10	10	10	10	10	10	10	10	10	10	10	10	1.945737855	10	10	2.976805672	10	10	10	10	2.976805672	2.804999912	10	2.386232228	10	10	10	10	10	10	10	10	10	10	10	2.388609587	10
ATTAC14N_U_TCAAGGTCAWN_m1_c4_short	2.527761199	2.335204081	10	10	10	10	10	10	0	10	10	10	10	10	10	10	10	10	10	10	10	10	10	10	10	10	10	10	10	10	10	10	10	10	10	10	10	10	10	10	10	10	10	10	10	10	10	10	10
Abd-B_FlyReg_FBgn0000015	10	10	10	10	10	10	10	10	10	0	10	10	1.29934471	1.175104695	10	10	10	10	10	10	10	10	10	10	10	10	10	10	2.44511488	10	10	10	10	10	10	10	10	10	10	10	10	10	10	10	10	10	10	10	10
AbdA_Cell_FBgn0000014	10	10	10	10	10	10	10	2.976805672	10	10	0	1.040241321	1.963450214	10	10	10	10	10	10	10	10	0.624694692	1.347380922	1.064456404	1.396805795	1.040241321	1.529701883	0.4484891	10	10	10	10	0.4484891	0.652144845	10	10	10	10	10	10	10	1.976791228	10	10	10	1.389916933	1.976024335	10	10
AbdA_SOLEXA_FBgn0000014	10	10	10	10	10	10	10	10	10	10	1.040241321	0	10	1.499011572	10	10	10	10	10	10	10	1.064479128	1.724350385	0.710756561	1.823043809	0.629528706	1.972346867	1.040241321	10	10	10	10	1.040241321	1.007688537	10	10	10	10	10	10	10	10	10	10	10	1.241756235	1.114891506	10	10
AbdB_Cell_FBgn0000015	10	10	10	10	10	10	10	10	10	1.29934471	1.963450214	10	0	2.026228105	10	10	10	10	10	10	10	2.141830571	10	10	2.870002389	10	10	1.963450214	10	10	10	10	1.963450214	1.94282011	10	10	10	10	10	10	10	10	10	10	10	2.614786003	2.014615993	10	10
AbdB_SOLEXA_FBgn0000015	10	10	10	10	10	10	10	10	10	1.175104695	10	1.499011572	2.026228105	0	10	10	10	10	10	10	10	10	10	1.361191175	10	1.361208676	10	10	2.095844732	10	10	10	10	10	10	10	10	10	10	10	10	10	10	10	10	2.103138773	1.418279337	10	10
Achi_Cell_FBgn0033749	10	10	10	10	10	10	10	10	10	10	10	10	10	10	0	10	10	10	10	10	10	10	10	10	2.804561127	10	10	10	10	10	10	10	10	10	10	10	10	10	10	10	10	10	10	10	10	10	10	10	10
Achi_SOLEXA_FBgn0033749	10	10	2.99852508	10	10	10	10	10	10	10	10	10	10	10	10	0	10	10	10	10	10	10	10	10	2.234685499	10	10	10	10	2.765051681	10	10	10	10	2.567846777	2.002929219	2.570477227	2.458160818	10	10	10	10	10	10	10	10	10	10	10
Adf1_FlyReg_FBgn0000054	10	10	10	10	10	10	10	10	10	10	10	10	10	10	10	10	0	10	10	10	10	10	10	10	10	10	10	10	10	10	10	10	10	10	10	10	10	10	10	10	10	10	10	10	10	10	10	10	10
Adf1_SANGER_5_FBgn0000054	10	10	10	10	10	10	10	10	10	10	10	10	10	10	10	10	10	0	10	10	10	10	10	10	10	10	10	10	10	10	10	10	10	10	10	10	10	10	10	10	10	10	10	10	10	10	10	10	10
Aef1_FlyReg_FBgn0005694	10	10	10	10	10	10	10	10	10	10	10	10	10	10	10	10	10	10	0	1.244606377	1.132706301	10	10	10	10	10	10	10	10	10	10	10	10	10	10	10	10	10	10	10	10	10	10	10	10	10	10	10	10
Aef1_SANGER_5_FBgn0005694	10	10	10	10	10	10	10	10	10	10	10	10	10	10	10	10	10	10	1.244606377	0	1.068535507	10	10	10	10	10	10	10	10	10	10	10	10	10	10	10	10	10	10	10	10	10	10	10	10	10	10	10	10
Aef1_SOLEXA_FBgn0005694	10	10	10	10	10	10	10	10	10	10	10	10	10	10	10	10	10	10	1.132706301	1.068535507	0	10	10	10	10	10	10	10	2.764526122	2.827798105	10	10	10	10	10	10	10	10	10	10	10	10	10	10	10	10	10	10	10
Al_Cell_FBgn0000061	10	10	10	10	10	10	10	10	10	10	0.624694692	1.064479128	2.141830571	10	10	10	10	10	10	10	10	0	1.238332689	1.240959413	1.109329404	1.064479128	1.237512029	0.624694692	10	10	10	10	0.624694692	0.624097068	10	10	10	10	10	10	10	2.157132072	10	10	10	2.790101551	2.155967831	2.950124394	10
Al_SOLEXA_FBgn0000061	10	10	10	10	10	10	10	10	10	10	1.347380922	1.724350385	10	10	10	10	10	10	10	10	10	1.238332689	0	2.210561211	1.603480235	1.724350385	1.118199272	1.347380922	10	10	10	10	1.347380922	1.115981821	10	10	10	10	10	10	10	10	10	10	10	1.851230318	2.235134115	10	10
Antp_Cell_FBgn0000095	10	10	10	10	10	10	10	10	10	10	1.064456404	0.710756561	10	1.361191175	10	10	10	10	10	10	10	1.240959413	2.210561211	0	1.991646916	0.710756561	2.150629989	1.064456404	10	10	10	10	1.064456404	1.041401025	10	10	10	10	10	10	10	10	10	10	10	1.242037369	1.115711827	10	10
Antp_FlyReg_FBgn0000095	10	10	10	10	10	10	0.814813966	1.945737855	10	10	1.396805795	1.823043809	2.870002389	10	2.804561127	2.234685499	10	10	10	10	10	1.109329404	1.603480235	1.991646916	0	1.823043809	1.546996387	1.396805795	10	2.871507223	10	10	1.396805795	1.228604086	10	0.51357229	1.715370301	10	10	10	10	2.871507223	10	2.49867657	10	10	2.804561127	1.843309127	10
Antp_SOLEXA_FBgn0000095	10	10	10	10	10	10	10	10	10	10	1.040241321	0.629528706	10	1.361208676	10	10	10	10	10	10	10	1.064479128	1.724350385	0.710756561	1.823043809	0	1.972346867	1.040241321	10	10	10	10	1.040241321	1.007688537	10	10	10	10	10	10	10	10	10	10	10	1.241756235	1.114891506	10	10
Ap_Cell_FBgn0000099	10	10	10	10	10	10	10	10	10	10	1.529701883	1.972346867	10	10	10	10	10	10	10	10	10	1.237512029	1.118199272	2.150629989	1.546996387	1.972346867	0	1.529701883	10	10	10	10	1.529701883	1.358141866	10	10	10	10	10	10	10	10	10	10	10	1.840602988	10	10	10
Ap_SOLEXA_FBgn0000099	10	10	10	10	10	10	10	2.976805672	10	10	0.4484891	1.040241321	1.963450214	10	10	10	10	10	10	10	10	0.624694692	1.347380922	1.064456404	1.396805795	1.040241321	1.529701883	0	10	10	10	10	0.4484891	0.320857429	10	10	10	10	10	10	10	1.976791228	10	10	10	1.389916933	1.976024335	10	10
Ara_Cell_FBgn0015904	10	10	10	10	10	10	10	10	10	2.44511488	10	10	10	2.095844732	10	10	10	10	10	10	2.764526122	10	10	10	10	10	10	10	0	0.941556869	10	10	10	10	10	10	10	10	10	10	10	10	10	10	10	10	10	10	10
Ara_SOLEXA_FBgn0015904	10	10	10	2.681564873	10	10	10	10	10	10	10	10	10	10	10	2.765051681	10	10	10	10	2.827798105	10	10	10	2.871507223	10	10	10	0.941556869	0	10	10	10	10	10	10	10	10	10	10	10	10	10	10	10	10	10	10	10
Atf-2_SANGER_5_FBgn0050420	10	10	10	10	10	10	10	10	10	10	10	10	10	10	10	10	10	10	10	10	10	10	10	10	10	10	10	10	10	10	0	2.116448312	10	10	10	10	10	10	10	10	10	10	10	10	10	10	2.87790448	10	10
Atf6_SANGER_5_FBgn0033010	10	10	10	10	10	10	10	10	10	10	10	10	10	10	10	10	10	10	10	10	10	10	10	10	10	10	10	10	10	10	2.116448312	0	10	10	10	10	10	10	10	10	10	10	10	10	10	10	10	10	10
Awh_Cell_FBgn0013751	10	10	10	10	10	10	10	2.976805672	10	10	0.4484891	1.040241321	1.963450214	10	10	10	10	10	10	10	10	0.624694692	1.347380922	1.064456404	1.396805795	1.040241321	1.529701883	0.4484891	10	10	10	10	0	0.320857429	10	10	10	10	10	10	10	1.976791228	10	10	10	1.389916933	1.976024335	10	10
Awh_SOLEXA_FBgn0013751	10	10	10	10	10	10	10	2.804999912	10	10	0.652144845	1.007688537	1.94282011	10	10	10	10	10	10	10	10	0.624097068	1.115981821	1.041401025	1.228604086	1.007688537	1.358141866	0.320857429	10	10	10	10	0.320857429	0	10	10	10	10	10	10	10	1.957620751	10	10	10	1.258591523	1.956884974	10	10
BH1_Cell_FBgn0011758	10	10	10	10	10	10	10	10	10	10	10	10	10	10	10	2.567846777	10	10	10	10	10	10	10	10	10	10	10	10	10	10	10	10	10	10	0	10	1.040363124	0.96011746	10	10	10	10	10	10	10	1.703787893	10	10	10
BH1_SOLEXA_FBgn0011758	10	10	10	10	10	10	0.815873913	2.386232228	10	10	10	10	10	10	10	2.002929219	10	10	10	10	10	10	10	10	0.51357229	10	10	10	10	10	10	10	10	10	10	0	1.242603988	10	10	10	10	10	10	2.955258073	10	10	10	2.307313077	10
BH2_Cell_FBgn0004854	10	10	10	10	10	10	10	10	10	10	10	10	10	10	10	2.570477227	10	10	10	10	10	10	10	10	1.715370301	10	10	10	10	10	10	10	10	10	1.040363124	1.242603988	0	0.947514547	10	10	10	10	10	10	10	1.287086886	10	2.965608583	10
BH2_SOLEXA_FBgn0004854	10	10	10	10	10	10	10	10	10	10	10	10	10	10	10	2.458160818	10	10	10	10	10	10	10	10	10	10	10	10	10	10	10	10	10	10	0.96011746	10	0.947514547	0	10	10	10	10	10	10	10	1.419274418	10	10	10
Bap_Cell_FBgn0004862	10	10	10	10	10	10	10	10	10	10	10	10	10	10	10	10	10	10	10	10	10	10	10	10	10	10	10	10	10	10	10	10	10	10	10	10	10	10	0	1.03110625	10	10	10	10	10	10	10	10	10
Bap_SOLEXA_FBgn0004862	10	10	10	10	10	10	10	10	10	10	10	10	10	10	10	10	10	10	10	10	10	10	10	10	10	10	10	10	10	10	10	10	10	10	10	10	10	10	1.03110625	0	10	10	10	10	10	10	10	10	10
Bcd_Cell_FBgn0000166	10	10	10	10	10	10	10	10	10	10	10	10	10	10	10	10	10	10	10	10	10	10	10	10	10	10	10	10	10	10	10	10	10	10	10	10	10	10	10	10	0	1.419635792	10	10	10	10	10	10	10
Bcd_SOLEXA_FBgn0000166	10	10	10	10	10	10	10	10	10	10	1.976791228	10	10	10	10	10	10	10	10	10	10	2.157132072	10	10	2.871507223	10	10	1.976791228	10	10	10	10	1.976791228	1.957620751	10	10	10	10	10	10	1.419635792	0	10	10	10	10	2.029002255	10	10
Blimp-1_NAR_FBgn0035625	10	10	10	10	10	10	10	10	10	10	10	10	10	10	10	10	10	10	10	10	10	10	10	10	10	10	10	10	10	10	10	10	10	10	10	10	10	10	10	10	10	10	0	1.132670848	1.070295126	10	10	10	10
Blimp-1_SANGER_5_FBgn0035625	10	10	10	10	10	10	10	10	10	10	10	10	10	10	10	10	10	10	10	10	10	10	10	10	2.49867657	10	10	10	10	10	10	10	10	10	10	2.955258073	10	10	10	10	10	10	1.132670848	0	1.219160746	10	10	10	10
Blimp-1_SOLEXA_FBgn0035625	2.841688561	10	10	10	10	10	10	10	10	10	10	10	10	10	10	10	10	10	10	10	10	10	10	10	10	10	10	10	10	10	10	10	10	10	10	10	10	10	10	10	10	10	1.070295126	1.219160746	0	10	10	10	10
Bsh_Cell_FBgn0000529	10	10	10	10	10	10	10	10	10	10	1.389916933	1.241756235	2.614786003	2.103138773	10	10	10	10	10	10	10	2.790101551	1.851230318	1.242037369	10	1.241756235	1.840602988	1.389916933	10	10	10	10	1.389916933	1.258591523	1.703787893	10	1.287086886	1.419274418	10	10	10	10	10	10	10	0	1.722976065	10	10
Bsh_SOLEXA_FBgn0000529	10	10	10	10	10	10	10	10	10	10	1.976024335	1.114891506	2.014615993	1.418279337	10	10	10	10	10	10	10	2.155967831	2.235134115	1.115711827	2.804561127	1.114891506	10	1.976024335	10	10	2.87790448	10	1.976024335	1.956884974	10	10	10	10	10	10	10	2.029002255	10	10	10	1.722976065	0	10	10
BtbVII_SANGER_5_FBgn0263108	10	10	10	10	10	10	2.6114129	2.388609587	10	10	10	10	10	10	10	10	10	10	10	10	10	2.950124394	10	10	1.843309127	10	10	10	10	10	10	10	10	10	10	2.307313077	2.965608583	10	10	10	10	10	10	10	10	10	10	0	10
Bteb2_SANGER_2.5_FBgn0025679	10	10	10	10	10	10	10	10	10	10	10	10	10	10	10	10	10	10	10	10	10	10	10	10	10	10	10	10	10	10	10	10	10	10	10	10	10	10	10	10	10	10	10	10	10	10	10	10	0
Bteb2_SOLEXA_2.5_FBgn0025679	10	10	10	10	10	10	10	10	10	10	10	10	10	10	10	10	10	10	10	10	10	10	10	10	10	10	10	10	10	10	10	10	10	10	10	10	10	10	10	10	10	10	10	10	10	10	10	10	1.159300306
Btn_Cell_FBgn0014949	10	10	10	10	10	10	10	10	10	10	10	0.940940872	10	1.499147569	10	10	10	10	10	10	10	10	10	0.815828332	10	0.940940872	10	10	10	10	10	10	10	10	10	10	10	10	10	10	10	10	10	10	10	1.419214981	1.117462667	10	10
Btn_SOLEXA_FBgn0014949	10	10	10	10	10	10	10	2.976805672	10	10	0.4484891	1.040241321	1.963450214	10	10	10	10	10	10	10	10	0.624694692	1.347380922	1.064456404	1.396805795	1.040241321	1.529701883	0.4484891	10	10	10	10	0.4484891	0.320857429	10	10	10	10	10	10	10	1.976791228	10	10	10	1.389916933	1.976024335	10	10
C15_Cell_FBgn0004863	10	10	10	10	10	10	10	10	10	10	1.276648755	1.361740529	10	10	10	2.804561127	10	10	10	10	10	1.064610449	1.546175733	1.379871976	1.852333521	1.361740529	1.059403331	1.276648755	10	10	10	10	1.276648755	1.221978419	1.136549391	10	1.216794895	0.940802204	10	10	10	10	10	10	10	1.719136582	10	10	10
C15_SOLEXA_FBgn0004863	10	10	10	10	10	10	10	10	10	10	0.995582723	0.865531698	10	1.419572301	10	10	10	10	10	10	10	0.842363314	1.459541968	0.743169429	1.610079652	0.736049276	1.088222905	0.995582723	10	10	10	10	0.995582723	0.947281218	10	10	10	10	10	10	10	10	10	10	10	1.39953619	1.113337435	10	10
CAATT14N_T_GGGGTCAAAGGTCA_m2_c4_short	0.843822303	2.878116504	10	10	10	10	10	10	2.471970094	10	10	10	10	10	10	10	10	10	10	10	10	10	10	10	10	10	10	10	10	10	10	10	10	10	10	10	10	10	10	10	10	10	10	10	10	10	10	10	10
CAATT14N_U_AAATGGCGCCATTT_m2_c4_short	10	10	10	10	1.11593918	1.242151394	10	10	10	10	10	10	10	10	10	10	10	10	10	10	10	10	10	10	2.98164445	10	10	10	10	10	10	10	10	10	10	2.752379109	2.870026593	10	10	10	10	10	10	10	10	2.98529662	10	10	10
CAATT14N_U_AATGGCGCCAAA_m2_c4_short	10	10	10	10	0.860050257	0.744496854	10	10	10	10	10	10	10	10	10	10	10	10	10	10	10	10	10	10	10	10	10	10	10	10	10	10	10	10	10	10	10	10	10	10	10	10	10	10	10	10	10	10	10
CAATT14N_U_NNNTGGCGCCANNN_m2_c4_short	10	10	10	10	0.952576304	0.794619364	10	10	10	10	10	10	10	10	10	10	10	10	10	10	10	10	10	10	2.986489216	10	10	10	10	10	10	10	10	10	10	2.993377708	10	10	10	10	10	10	10	10	10	10	10	10	10
CAATT14N_U_TTTGGCGCCAAA_m2_c4_short	10	10	10	10	0.839790962	0.676595632	10	10	10	10	10	10	10	10	10	10	10	10	10	10	10	10	10	10	10	10	10	10	10	10	10	10	10	10	10	10	10	10	10	10	10	10	10	10	10	10	10	10	10
CATAT14N_S_ATCACGTGAT_m2_c4_short	10	10	1.902964265	10	10	10	10	10	10	10	10	10	10	10	10	10	10	10	10	10	10	10	10	10	10	10	10	10	10	10	10	2.915773864	10	10	10	10	10	10	10	10	10	10	10	10	10	10	10	10	10
CATTG14N_S_AWCAGCTGWT_m1_c3_short	10	10	10	1.400636458	10	10	10	10	10	10	10	10	10	10	10	10	10	10	10	10	10	10	10	10	10	10	10	10	10	2.747700543	10	10	10	10	10	10	10	10	10	10	10	10	10	10	10	10	10	10	10
CCATA14N_V_GCTTTTCCCACA_m2_c4_short	10	10	10	10	10	10	10	10	10	10	10	10	10	10	10	10	10	10	10	10	10	10	10	10	10	10	10	10	10	10	10	10	10	10	10	10	10	10	10	10	10	10	10	10	10	10	10	10	10
CCCCT14N_T_GTAAAYAAACA_m2_c4_short	10	10	10	10	10	10	10	10	10	10	10	10	10	2.645812866	10	2.996320222	10	10	10	10	10	10	10	10	10	10	10	10	2.934087288	10	10	10	10	10	10	10	10	10	10	10	10	10	10	10	10	10	10	10	10
CCCCT14N_T_RTAAAYA_m1_c4_short	10	10	10	2.679621349	10	10	10	2.986322561	10	10	10	10	10	1.954400848	10	10	10	10	10	10	10	10	10	10	2.980652386	10	10	10	10	10	10	10	10	10	10	10	10	10	10	10	10	10	10	10	10	10	10	10	10
CCTGG14N_T_ATCACGTGAT_m2_c3_short	10	10	1.601478419	10	10	10	10	10	10	10	10	10	10	10	10	10	10	10	10	10	10	10	10	10	10	10	10	10	10	10	10	10	10	10	10	10	10	10	10	10	10	10	10	10	10	10	10	10	10
CG10267_SANGER_5_FBgn0037446	10	10	10	10	10	10	10	10	10	10	10	10	10	10	10	10	10	10	2.628988311	2.456350574	2.974609553	10	10	10	10	10	2.882833998	10	2.509120464	1.838000538	10	10	10	10	2.768450835	10	10	2.96530906	10	10	10	10	10	10	10	10	10	10	10
CG10267_SOLEXA_5_FBgn0037446	10	10	10	10	10	10	10	10	10	10	10	10	2.860201676	10	10	10	10	10	2.6907002	2.608622298	2.860413121	10	10	10	10	10	10	10	2.622525363	1.950681668	10	10	10	10	2.893971055	10	10	10	10	10	10	10	10	10	10	10	10	10	10
CG10904_SANGER_5_FBgn0034945	10	10	10	10	10	10	10	10	10	10	10	10	10	10	10	10	10	10	10	10	10	10	10	10	10	10	10	10	10	10	10	10	10	10	10	10	10	10	10	10	10	10	10	10	10	10	10	10	10
CG11071_SANGER_5_FBgn0030532	10	10	10	10	10	10	10	10	10	10	10	10	10	10	10	10	10	10	10	10	10	10	10	10	10	10	10	10	10	10	10	10	10	10	10	10	10	10	10	10	10	10	10	10	10	10	10	10	10
CG11071_SOLEXA_FBgn0030532	10	10	10	10	10	10	10	10	10	10	10	10	10	10	10	2.923114767	10	10	10	10	10	10	10	10	10	10	10	10	10	10	10	10	10	10	10	10	10	10	10	10	10	10	10	10	10	10	10	10	10
CG11085_Cell_FBgn0030408	10	10	10	10	10	10	10	10	10	10	2.598908014	10	10	10	10	10	10	10	10	10	10	2.788696977	10	10	10	10	10	2.598908014	10	10	10	10	2.598908014	2.58984708	1.400523678	10	1.020189379	1.020207621	10	10	10	10	10	10	10	1.07937682	10	10	10
CG11085_SOLEXA_FBgn0030408	10	10	10	10	10	10	10	10	10	10	2.922659138	10	10	10	10	10	10	10	10	10	10	10	10	10	1.996497236	10	10	2.922659138	10	10	10	10	2.922659138	2.924998847	1.353129854	2.028244332	1.185338985	1.1446093	10	10	10	10	10	10	10	1.418130528	10	10	10
CG11294_Cell_FBgn0030058	10	10	10	10	10	10	10	2.976805672	10	10	0.4484891	1.040241321	1.963450214	10	10	10	10	10	10	10	10	0.624694692	1.347380922	1.064456404	1.396805795	1.040241321	1.529701883	0.4484891	10	10	10	10	0.4484891	0.320857429	10	10	10	10	10	10	10	1.976791228	10	10	10	1.389916933	1.976024335	10	10
CG11294_SOLEXA_FBgn0030058	10	10	10	10	10	10	10	2.976805672	10	10	0.4484891	1.040241321	1.963450214	10	10	10	10	10	10	10	10	0.624694692	1.347380922	1.064456404	1.396805795	1.040241321	1.529701883	0.4484891	10	10	10	10	0.4484891	0.652144845	10	10	10	10	10	10	10	1.976791228	10	10	10	1.389916933	1.976024335	10	10
CG11504_SANGER_5_FBgn0039733	10	10	10	10	10	10	10	10	10	10	10	10	10	10	10	10	10	10	10	2.491900486	1.786001107	10	10	10	10	10	10	10	10	10	10	10	10	10	10	10	10	10	10	10	10	10	10	10	10	10	10	10	10
CG11617_Cell_FBgn0031232	10	10	10	10	10	10	10	10	10	10	10	10	10	10	10	10	10	10	10	10	10	10	10	10	2.585825373	10	10	10	2.758318434	2.954322468	10	10	10	10	10	10	10	10	10	10	10	10	10	10	10	10	10	10	10
CG11617_SOLEXA_FBgn0031232	10	10	10	10	10	10	2.99644542	10	10	10	10	10	10	10	10	10	10	10	10	10	10	10	10	10	1.898892535	10	10	10	10	10	10	10	10	10	10	2.628468943	10	10	10	10	10	10	10	10	10	10	10	10	10
CG12029_SANGER_10_FBgn0035454	10	10	10	10	10	10	10	10	10	10	10	10	10	10	10	10	10	10	10	10	10	10	10	10	10	10	10	10	10	10	10	10	10	10	10	10	10	10	10	10	10	10	10	10	10	10	10	10	2.584584186
CG12029_SOLEXA_5_FBgn0035454	10	10	10	10	10	10	10	10	10	10	10	10	10	10	10	10	10	10	10	2.914127512	10	10	10	10	10	10	10	10	10	10	10	10	10	10	10	10	10	10	10	10	10	10	10	10	10	10	10	10	2.354730882
CG12155_SANGER_5_FBgn0029957	10	10	10	10	10	10	10	10	10	10	10	10	10	10	10	10	10	10	10	10	10	10	2.86339374	10	10	10	10	10	10	10	10	10	10	10	10	10	10	10	10	10	10	10	10	10	10	10	10	10	10
CG12236-PB_SANGER_2.5_FBgn0029822	10	10	10	10	10	10	10	10	10	10	10	10	10	10	10	10	10	10	10	10	10	10	10	10	2.825750218	10	10	10	10	10	10	2.813534099	10	10	10	10	10	10	10	10	10	10	10	10	10	10	10	10	10
CG12236-PB_SOLEXA_FBgn0029822	10	10	10	10	10	10	10	10	10	10	10	10	10	10	10	10	10	10	10	10	10	10	10	10	10	10	10	10	10	10	10	10	10	10	10	10	10	10	10	10	10	10	10	10	10	10	10	10	10
CG12236_SANGER_10_FBgn0029822	10	10	10	10	10	10	10	10	10	10	10	10	10	10	10	10	10	10	10	10	10	10	10	10	10	10	10	10	10	10	10	10	10	10	10	10	10	10	10	10	10	10	10	10	10	10	10	10	10
CG12236_SOLEXA_5_FBgn0029822	10	10	10	10	10	10	10	10	10	10	10	10	10	10	10	10	10	10	10	10	10	10	10	10	10	10	10	10	10	10	10	10	10	10	10	10	10	10	10	10	10	10	10	10	10	10	10	10	10
CG12361_Cell_FBgn0250756	10	10	10	10	10	10	10	10	10	1.242242635	1.362977868	1.107112101	2.018353142	0.757879473	10	10	10	10	10	10	10	1.53991166	2.518279083	1.110459157	2.244541393	1.107112101	2.456853217	1.362977868	2.248561902	10	10	10	1.362977868	1.340383429	10	10	10	10	10	10	10	10	10	10	10	1.716140649	1.41434087	10	10
CG12361_SOLEXA_2_FBgn0250756	10	10	10	10	10	10	10	10	10	2.025064352	1.028448794	0.954216677	2.599903162	1.230838999	10	10	10	10	10	10	10	1.515355609	1.648032316	1.042876044	2.233469091	0.954216677	1.591727006	1.028448794	2.462990797	10	10	10	1.028448794	0.966341172	10	10	2.09135713	1.704919533	10	10	10	10	10	10	10	1.189036755	1.540861184	10	10
CG12361_SOLEXA_FBgn0250756	10	10	10	10	10	10	10	10	10	2.024688645	0.887534412	0.920932095	10	1.195786116	10	10	10	10	10	10	10	1.063810515	2.03008097	0.927494879	1.81054779	0.920932095	1.97085036	0.887534412	2.548427615	10	10	10	0.887534412	0.864335566	10	10	1.763471858	1.419269846	10	10	10	10	10	10	10	1.319999812	1.412843116	10	10
CG12605_SANGER_10_FBgn0035481	10	10	10	1.392903187	10	10	10	10	10	10	10	10	10	10	10	10	10	10	2.933069262	10	10	10	10	10	10	10	10	10	10	2.983570426	10	10	10	10	10	10	10	10	10	10	10	10	10	10	10	10	10	10	10
CG12605_SOLEXA_5_FBgn0035481	10	10	10	1.319870679	10	10	10	10	10	10	10	10	10	10	10	10	10	10	10	10	10	10	10	10	10	10	10	10	10	10	10	10	10	10	10	10	10	10	10	10	10	10	10	10	10	10	10	10	10
CG12768_SANGER_5_FBgn0037206	10	10	10	10	10	10	10	10	10	10	10	10	10	10	10	10	10	10	2.785419046	2.975104614	10	10	10	10	2.621650091	10	10	10	10	10	10	10	10	10	10	2.751942419	2.796784219	10	10	10	10	10	10	10	10	10	10	10	10
CG13424_Cell_FBgn0034520	10	10	10	10	10	10	10	10	10	10	1.269655344	1.302237157	10	10	10	2.381509911	10	10	10	10	10	1.446529335	2.42328693	1.308806719	2.185392351	1.302237157	2.362708843	1.269655344	10	10	10	10	1.269655344	1.24709454	1.459279926	10	1.330258023	0.718943958	10	10	10	10	10	10	10	1.392974731	10	10	10
CG13424_SOLEXA_2_FBgn0034520	10	10	10	10	10	10	10	10	10	10	1.447547456	1.67031625	10	10	10	10	10	10	10	10	10	2.64960213	1.304097731	2.026188801	2.846778011	1.67031625	1.707463516	1.447547456	10	10	10	10	1.447547456	1.339611523	1.669907892	10	1.509467141	1.344001189	10	10	10	10	10	10	10	1.509881688	2.343226669	10	10
CG13424_SOLEXA_FBgn0034520	10	10	10	10	10	10	10	10	10	10	0.763238345	1.078507518	1.999902567	10	10	2.671935123	10	10	10	10	10	0.939647086	1.658017527	1.091136916	1.710972438	1.078507518	1.846528766	0.763238345	10	10	10	10	0.763238345	0.632775929	10	10	1.419588888	1.117582494	10	10	10	10	10	10	10	1.241870186	10	10	10
CG13897_SANGER_5_FBgn0035160	10	10	10	10	10	10	10	10	10	10	10	10	10	10	10	10	10	10	10	10	10	10	10	10	10	10	10	10	10	10	10	10	10	10	10	10	10	10	10	10	10	10	10	10	10	10	10	10	10
CG14962_SANGER_5_FBgn0035407	10	10	10	10	10	10	10	10	10	10	10	10	10	10	10	10	10	10	10	10	10	10	10	10	10	10	10	10	10	10	10	10	10	10	10	10	10	10	10	10	10	10	10	10	10	10	10	10	10
CG14962_SOLEXA_5_FBgn0035407	10	10	10	10	10	10	10	10	10	10	10	10	10	10	10	10	10	10	10	10	10	10	10	10	2.816334266	10	10	10	10	10	10	10	10	10	10	10	10	10	10	10	10	10	10	10	10	10	10	10	10
CG15601_SANGER_5_FBgn0030673	2.597194788	10	10	10	10	10	10	10	10	10	10	10	10	10	10	10	10	10	10	10	10	10	10	10	2.744311978	10	10	10	10	10	10	10	10	10	10	10	10	10	10	10	10	10	10	10	10	10	10	10	10
CG15696_Cell_FBgn0038833	10	10	10	10	10	10	10	10	10	10	1.040274754	1.087649899	10	10	10	2.784356605	10	10	10	10	10	1.06451448	1.54612215	1.097304666	1.825479254	1.087649899	1.310657879	1.040274754	10	10	10	10	1.040274754	1.007719556	1.438454836	10	1.28395748	0.940855386	10	10	10	10	10	10	10	1.418047308	10	10	10
CG15696_SOLEXA_FBgn0038833	10	10	10	10	10	10	10	10	10	10	1.36642819	1.399212983	10	10	10	2.544148764	10	10	10	10	10	1.543120572	2.518885413	1.405787538	2.262712977	1.399212983	2.458088313	1.36642819	10	10	10	10	1.36642819	1.343792658	1.261805202	10	1.1074883	0.815842576	10	10	10	10	10	10	10	1.321787517	10	10	10
CG1621_SANGER_5_FBgn0033182	10	10	10	10	10	10	10	10	10	10	10	10	10	10	10	10	10	10	10	10	10	10	10	10	10	10	10	10	10	10	10	10	10	10	10	10	10	10	10	10	10	10	10	10	10	10	10	10	10
CG16778_SANGER_5_FBgn0003715	10	10	10	10	10	10	10	10	10	10	10	10	10	10	10	10	10	10	10	10	10	10	10	10	10	10	10	10	10	10	10	10	10	10	10	10	10	10	10	10	10	10	10	10	10	10	10	10	10
CG16899_SANGER_5_FBgn0037735	10	10	10	10	10	10	10	10	10	10	10	10	10	10	10	10	10	10	10	10	10	10	10	10	10	10	10	10	10	10	10	10	10	10	10	10	10	10	10	10	10	10	10	10	10	10	10	10	10
CG17181_SANGER_5_FBgn0035144	10	10	10	1.207798855	10	10	10	10	10	10	10	10	10	10	10	10	10	10	10	10	10	10	10	10	10	10	10	10	10	10	10	10	10	10	10	10	10	10	10	10	10	10	10	10	10	10	10	10	10
CG17181_SOLEXA_5_FBgn0035144	10	10	10	1.145874383	10	10	10	10	10	10	10	10	10	10	10	10	10	10	10	10	10	10	10	10	10	10	10	10	10	10	10	10	10	10	10	10	10	10	10	10	10	10	10	10	10	10	10	10	10
CG18599_Cell_FBgn0038592	10	10	10	10	10	10	10	2.676407546	10	10	1.048142863	0.9773301	1.92215122	10	10	10	10	10	10	10	10	0.623465508	0.965753392	1.019442116	1.108079732	0.9773301	0.870724252	0.260935043	10	10	10	10	0.260935043	0.153778911	10	10	10	10	10	10	10	1.939258944	10	10	10	1.157839005	1.937851291	10	10
CG18599_SOLEXA_FBgn0038592	10	10	10	10	10	10	10	2.976805672	10	10	0.4484891	1.040241321	1.963450214	10	10	10	10	10	10	10	10	0.624694692	1.347380922	1.064456404	1.396805795	1.040241321	1.529701883	0.4484891	10	10	10	10	0.4484891	0.652144845	10	10	10	10	10	10	10	1.976791228	10	10	10	1.389916933	1.976024335	10	10
CG2052_SANGER_2.5_FBgn0039905	10	10	10	10	10	10	10	10	10	2.836710368	10	10	10	2.739870901	10	10	10	10	10	10	2.829796855	10	10	10	10	10	10	10	2.066894695	10	10	10	10	10	10	10	10	10	10	10	10	10	10	10	10	10	10	10	10
CG2052_SOLEXA_2.5_FBgn0039905	10	10	10	10	10	10	10	10	10	2.609819874	10	10	2.967347476	2.35313329	10	10	10	10	10	10	2.589429106	10	10	10	10	10	10	10	1.86774283	10	10	10	10	10	10	10	10	10	10	10	10	10	10	10	10	10	10	10	10
CG3065_F1-3_SANGER_2.5_FBgn0034946	10	10	10	10	10	10	10	10	10	10	10	10	10	10	10	10	10	10	10	10	10	10	10	10	10	10	10	10	10	10	10	10	10	10	10	10	10	10	10	10	10	10	10	10	10	10	10	10	1.668093771
CG3065_F1-3_SOLEXA_2.5_FBgn0034946	10	10	10	10	10	10	10	10	10	10	10	10	10	10	10	10	10	10	10	10	10	10	10	10	10	10	10	10	10	10	10	10	10	10	10	10	10	10	10	10	10	10	10	10	10	10	10	10	1.774443416
CG3065_F1-5_SOLEXA_2.5_FBgn0034946	10	2.758229858	10	10	10	10	10	10	10	10	10	10	10	10	10	10	10	10	10	10	10	10	10	10	10	10	10	10	10	10	10	10	10	10	10	10	10	10	10	10	10	10	10	10	10	10	10	10	1.595079422
CG31670_SANGER_5_FBgn0031375	10	10	10	10	2.793033859	10	10	10	10	10	10	10	10	2.937707948	2.953881843	10	10	10	10	10	10	10	10	10	10	10	10	10	10	10	10	10	10	10	10	10	10	10	10	10	10	10	10	10	10	10	10	10	10
CG31670_SOLEXA_5_FBgn0031375	10	10	10	10	10	10	10	10	10	10	10	10	10	10	10	10	10	10	10	10	10	10	10	10	10	10	10	10	10	10	10	10	10	10	10	10	10	10	10	10	10	10	10	10	10	10	10	10	10
CG31782-F9-11_SOLEXA_FBgn0051782	10	10	10	10	10	10	10	10	10	10	10	10	10	10	10	10	10	10	2.828458935	2.526051273	2.991785724	10	10	10	10	10	10	10	10	10	10	10	10	10	10	10	10	10	10	10	10	10	10	10	10	10	10	10	10
CG31782_F9-11_SANGER_5_FBgn0051782	10	2.772116298	10	10	10	10	10	10	10	10	10	10	10	10	10	10	10	10	10	2.598897642	2.731570624	10	10	10	2.922031154	10	10	10	10	10	10	10	10	10	10	2.952974586	2.700416018	2.96519855	2.722830019	2.796653368	10	10	10	10	10	2.891737981	10	10	10
CG32105_Cell_FBgn0052105	10	10	10	10	10	10	10	10	10	10	0.783566436	1.180546149	2.463464486	10	10	10	10	10	10	10	10	1.074685548	1.456586563	1.205937853	2.716002542	1.180546149	1.244182244	0.783566436	10	10	10	10	0.783566436	0.666848796	10	10	1.70303803	1.740988009	10	10	10	10	10	10	10	1.049116672	10	10	10
CG32105_SOLEXA_FBgn0052105	10	10	10	10	10	10	10	10	10	10	0.702899634	0.964592252	2.925105081	10	10	10	10	10	10	10	10	0.680766799	1.289310032	1.14095343	1.450200515	0.964592252	1.237895814	0.702899634	10	10	10	10	0.702899634	0.666587097	10	10	10	10	10	10	10	10	10	10	10	1.373415774	10	10	10
CG32532_Cell_FBgn0052532	10	10	10	10	10	10	10	10	10	10	0.763238345	1.078507518	1.999902567	10	10	2.671935123	10	10	10	10	10	0.939647086	1.658017527	1.091136916	1.710972438	1.078507518	1.846528766	0.763238345	10	10	10	10	0.763238345	0.976867579	10	10	1.419588888	1.117582494	10	10	10	10	10	10	10	1.241870186	10	10	10
CG32532_SOLEXA_FBgn0052532	10	10	10	10	10	10	10	2.976805672	10	10	0.4484891	1.040241321	1.963450214	10	10	10	10	10	10	10	10	0.624694692	1.347380922	1.064456404	1.396805795	1.040241321	1.529701883	0.4484891	10	10	10	10	0.4484891	0.320857429	10	10	10	10	10	10	10	1.976791228	10	10	10	1.389916933	1.976024335	10	10
CG32830_SANGER_10_FBgn0052830	10	10	10	10	10	10	10	10	10	10	10	10	10	10	10	10	10	10	10	10	10	10	10	10	10	10	10	10	10	10	10	10	10	10	10	10	10	10	10	10	10	10	10	10	10	10	10	10	10
CG32830_SOLEXA_5_FBgn0052830	10	10	10	10	10	10	10	10	10	10	2.055477962	2.846197172	2.888445948	2.857394821	10	10	10	10	10	10	10	2.244346499	2.993317689	2.871343718	10	2.846197172	2.923373777	2.055477962	10	2.672734534	10	10	2.055477962	2.027554981	2.487198238	10	10	10	10	10	10	1.867604806	10	10	10	2.34052453	1.825729817	10	10
CG33557_da_SANGER_5_FBgn0000413	10	10	10	2.458818289	10	10	10	10	10	10	10	10	10	10	10	10	10	10	10	10	10	10	10	10	10	10	10	10	10	2.958975231	10	10	10	10	10	10	10	10	10	10	10	10	10	10	10	10	10	10	10
CG33557_da_SANGER_5_FBgn0053557	10	10	10	2.458818289	10	10	10	10	10	10	10	10	10	10	10	10	10	10	10	10	10	10	10	10	10	10	10	10	10	2.958975231	10	10	10	10	10	10	10	10	10	10	10	10	10	10	10	10	10	10	10
CG33980_Cell_FBgn0053980	10	10	10	10	10	10	10	10	10	10	1.158305711	1.362179311	2.624942415	10	10	10	10	10	10	10	10	2.779754969	1.315823414	1.459515632	1.699658869	1.362179311	1.150322194	1.158305711	10	10	10	10	1.158305711	0.904895617	1.741729544	10	1.418508637	1.460417634	10	10	10	10	10	10	10	1.212641018	10	10	10
CG33980_SOLEXA_2_0_FBgn0053980	10	10	10	10	10	10	10	10	10	10	1.291016796	1.42277786	10	10	10	2.673127101	10	10	10	10	10	1.261387785	1.422848737	1.619538478	2.272760509	1.42277786	1.17087751	1.291016796	10	10	10	10	1.291016796	1.123955068	1.446950064	2.338843835	1.206000807	1.243945522	10	10	10	10	10	10	10	1.159850351	10	10	10
CG33980_SOLEXA_2_10_FBgn0053980	10	10	10	10	10	10	10	10	10	10	0.981435845	1.097680638	2.891456474	10	10	10	10	10	10	10	10	0.930696921	1.080687976	1.274206851	10	1.097680638	0.880075628	0.981435845	10	10	10	10	0.981435845	0.77209054	1.661628568	10	1.470777947	1.498831682	10	10	10	2.924998847	10	10	10	1.066255314	2.94775765	10	10
CG33980_SOLEXA_FBgn0053980	10	10	10	10	10	10	10	10	10	10	0.995533169	1.068948594	10	10	10	10	10	10	10	10	10	0.938950571	1.268809748	1.084417949	1.618418698	1.068948594	0.877423291	0.995533169	10	10	10	10	0.995533169	0.947200257	1.438430345	10	1.585982239	1.418684402	10	10	10	10	10	10	10	1.643092445	10	10	10
CG34031_Cell_FBgn0054031	10	10	10	10	10	10	10	10	10	10	10	10	10	10	10	2.550582181	10	10	10	10	10	10	10	10	10	10	10	10	10	10	10	10	10	10	1.349352849	10	1.158882738	0.757848314	10	10	10	10	10	10	10	1.499321405	10	10	10
CG34031_SOLEXA_FBgn0054031	10	10	10	10	10	10	10	10	10	10	1.064527106	1.097326453	10	10	10	2.644263381	10	10	10	10	10	1.241065572	2.209770172	1.103881872	1.995643056	1.097326453	2.150700812	1.064527106	10	10	10	10	1.064527106	1.041489625	1.261825089	10	1.107485513	0.815838303	10	10	10	10	10	10	10	1.321393161	10	10	10
CG3407_SANGER_2.5_FBgn0031573	10	10	10	10	10	10	10	10	10	10	10	10	10	10	10	10	10	10	10	10	10	10	10	10	10	10	10	10	10	10	10	2.88451749	10	10	10	10	10	10	10	10	10	10	10	10	10	10	10	10	10
CG3407_SOLEXA_2.5_FBgn0031573	10	10	10	10	10	10	10	10	10	10	10	10	10	10	10	1.840681409	10	10	10	10	10	10	10	10	10	10	10	10	10	10	10	10	10	10	10	10	10	10	10	10	10	10	10	10	10	10	10	10	10
CG3838_SANGER_5_FBgn0032130	10	10	10	10	10	10	10	10	10	10	10	10	10	10	10	10	10	10	10	2.524610942	2.421847742	10	10	10	10	10	10	10	10	10	10	10	10	10	10	10	10	10	10	10	10	10	10	10	10	10	10	10	10
CG3919_SANGER_5_FBgn0036423	10	10	10	10	10	10	10	10	10	10	10	10	10	10	10	10	10	10	10	10	10	10	10	10	2.910339633	10	10	10	10	10	10	10	10	10	10	10	10	10	10	10	10	10	10	10	10	10	10	10	10
CG4136_Cell_FBgn0029775	10	10	10	10	10	10	10	2.976805672	10	10	0.4484891	1.040241321	1.963450214	10	10	10	10	10	10	10	10	0.624694692	1.347380922	1.064456404	1.396805795	1.040241321	1.529701883	0.4484891	10	10	10	10	0.4484891	0.652144845	10	10	10	10	10	10	10	1.976791228	10	10	10	1.389916933	1.976024335	10	10
CG4136_SOLEXA_FBgn0029775	10	10	10	10	10	10	10	2.976805672	10	10	0.4484891	1.040241321	1.963450214	10	10	10	10	10	10	10	10	0.624694692	1.347380922	1.064456404	1.396805795	1.040241321	1.529701883	0.4484891	10	10	10	10	0.4484891	0.652144845	10	10	10	10	10	10	10	1.976791228	10	10	10	1.389916933	1.976024335	10	10
CG4328_Cell_FBgn0036274	10	10	10	10	10	10	1.717057569	10	10	10	1.271713491	2.277435546	10	10	10	2.621630053	10	10	10	10	10	1.31503726	2.028420907	2.459910851	1.021609987	2.277435546	1.969549699	1.271713491	10	2.679621349	10	10	1.271713491	1.217422854	10	10	10	10	10	10	10	10	10	10	10	1.88535751	10	10	10
CG4328_SOLEXA_FBgn0036274	10	10	10	10	10	10	10	2.928610694	10	1.721199249	0.723991698	0.816166031	10	1.366658007	10	10	10	10	10	10	10	0.820073596	1.585402871	0.99247829	1.567771143	0.816166031	1.72610657	0.723991698	2.557845402	2.936448186	10	10	0.723991698	0.696140335	10	10	10	10	10	10	10	10	10	10	10	1.549378225	2.994440133	10	10
CG4360-F1-3_SOLEXA_FBgn0038787	10	10	10	10	10	10	10	10	10	10	10	10	10	10	10	10	10	10	1.030120629	1.006566726	0.798330141	10	10	10	10	10	10	10	2.813442015	2.720987389	10	10	10	10	10	10	10	10	10	10	10	10	10	10	10	10	10	10	10
CG4360_F1-3_SANGER_2.5_FBgn0038787	10	10	10	10	10	10	10	10	10	10	10	10	10	10	10	10	10	10	1.359970377	1.199426142	1.163384057	10	10	10	10	10	10	10	2.911744228	10	10	10	10	10	10	10	10	10	10	10	10	10	10	10	10	10	10	10	10
CG4404_SANGER_5_FBgn0030432	10	10	10	10	10	10	10	10	10	10	2.826244507	10	10	10	10	10	10	10	10	10	10	10	2.94035231	10	10	10	10	2.826244507	10	10	10	10	2.826244507	2.539228562	10	10	10	10	10	10	10	10	10	10	10	10	10	10	10
CG4854_SANGER_10_FBgn0038766	10	10	10	10	10	10	10	10	10	10	10	10	10	10	10	10	10	10	2.463363254	10	10	10	10	10	10	10	10	10	10	10	10	10	10	10	10	10	10	10	10	10	10	10	10	10	10	10	10	10	10
CG4854_SOLEXA_5_FBgn0038766	10	10	10	10	10	10	10	10	10	10	10	10	10	10	10	10	10	10	2.511969578	2.996501554	10	10	10	10	10	10	10	10	10	10	10	10	10	10	10	10	10	10	10	10	10	10	10	10	10	10	10	10	10
CG5180_SANGER_5_FBgn0043457	10	10	10	10	10	10	10	10	10	10	10	10	10	10	10	10	10	10	10	10	10	10	10	10	10	10	10	10	10	10	10	10	10	10	10	10	10	10	10	10	10	10	10	10	10	10	10	10	10
CG5669_SANGER_10_FBgn0039169	10	2.839314097	10	10	10	10	10	10	10	10	10	10	10	10	10	10	10	10	10	10	10	10	10	10	10	10	10	10	10	10	10	10	10	10	10	10	10	10	10	10	10	10	10	10	10	10	10	10	1.768386983
CG5669_SOLEXA_5_FBgn0039169	10	10	10	10	10	10	10	10	10	10	10	10	10	10	10	10	10	10	10	10	10	10	10	10	10	10	10	10	10	10	10	10	10	10	10	10	10	10	10	10	10	10	10	10	10	10	10	10	1.720230118
CG5953_SANGER_5_FBgn0032587	10	10	10	10	10	10	10	10	10	10	10	10	10	10	10	10	10	10	10	10	2.670035145	10	10	10	10	10	10	10	10	10	10	10	10	10	10	10	10	10	10	10	10	10	10	10	10	10	10	10	10
CG6276_SANGER_5_FBgn0038316	10	10	10	10	10	10	10	10	10	2.024492854	10	10	2.115720351	10	10	10	10	10	10	10	10	10	10	10	10	10	10	10	10	10	10	10	10	10	10	10	10	10	10	10	10	10	10	10	10	2.718380253	10	2.64109421	10
CG7056_Cell_FBgn0038852	10	10	10	10	10	10	10	10	10	10	0.735811093	1.075596442	10	10	10	10	10	10	10	10	10	0.91201965	1.876087627	1.088991653	1.504565624	1.075596442	1.817948639	0.735811093	10	10	10	10	0.735811093	0.712516903	10	10	10	10	10	10	10	10	10	10	10	1.506340901	10	10	10
CG7056_SOLEXA_FBgn0038852	10	10	10	10	10	10	10	10	10	10	1.061036071	1.097097748	10	10	10	10	10	10	10	10	10	1.237512029	2.185188926	1.103693905	1.522553602	1.097097748	2.147060702	1.061036071	10	10	10	10	1.061036071	1.037978671	2.221543182	1.710139723	2.220182255	2.140078057	10	10	10	10	10	2.367009043	10	1.716763808	10	10	10
CG7368_SANGER_5_FBgn0036179	10	10	10	10	10	10	10	10	10	10	10	10	10	10	10	10	10	10	10	10	10	10	10	10	10	10	10	10	10	10	10	10	10	10	10	10	10	10	10	10	10	10	10	10	10	10	10	10	2.422393715
CG7368_SOLEXA_2.5_FBgn0036179	10	10	10	10	10	10	10	10	10	10	10	10	10	10	10	10	10	10	10	2.908544405	10	10	10	10	10	10	10	10	10	10	10	10	10	10	10	10	10	10	10	10	10	10	10	10	10	10	10	10	2.543806778
CG7386-F10-12_SOLEXA_FBgn0035691	10	2.662650388	2.72799902	10	10	10	10	10	10	10	10	10	10	10	10	10	10	10	10	10	10	10	10	10	10	10	10	10	10	10	10	10	10	10	10	10	10	10	10	10	10	10	10	10	10	10	10	10	10
CG7745_SANGER_5_FBgn0033616	10	10	10	10	10	10	2.475895653	10	10	10	0.975219729	1.520370325	2.563696742	10	10	10	10	10	10	10	10	0.920408069	1.388914869	1.771363497	1.467346134	1.520370325	1.204732987	0.975219729	10	10	10	10	0.975219729	0.973592445	10	10	10	10	10	10	10	2.438185509	10	10	10	1.689293004	2.458671194	10	10
CG7928_SANGER_10_FBgn0039740	10	10	10	10	10	10	10	10	10	10	10	10	10	10	10	10	10	2.887032372	10	10	10	10	10	10	10	10	10	10	10	10	10	10	10	10	10	10	10	10	10	10	10	10	10	10	10	10	10	10	10
CG7928_SOLEXA_5_FBgn0039740	10	10	10	10	10	10	10	10	10	10	10	10	10	10	10	10	10	2.692267332	10	10	10	10	10	10	10	10	10	10	10	10	10	10	10	10	10	10	10	10	10	10	10	10	10	10	10	10	10	10	10
CG8281_SANGER_5_FBgn0035824	10	10	10	10	10	10	10	10	10	10	10	10	10	10	10	1.366808417	10	10	10	10	10	10	10	10	2.123399467	10	10	10	10	2.389668069	10	10	10	10	10	2.707844347	10	10	10	10	10	10	10	10	10	10	10	10	10
CG8319_SANGER_2.5_FBgn0037722	2.91672335	2.507080473	10	10	10	10	10	10	10	10	10	10	10	10	10	10	10	10	10	10	10	10	10	10	10	10	10	10	10	10	10	2.7772533	10	10	10	10	10	10	10	10	10	10	10	10	10	10	10	10	10
CG8319_SOLEXA_2.5_FBgn0037722	2.860231651	2.331891266	10	10	10	10	10	10	2.278302254	10	10	10	10	10	10	10	10	10	10	10	10	10	10	10	10	10	10	10	10	10	10	10	10	10	10	10	10	10	10	10	10	10	10	10	10	10	10	10	10
CG8765_SANGER_5_FBgn0036900	10	10	10	10	10	10	10	10	10	10	10	10	10	10	10	10	10	10	10	10	2.846606735	10	10	10	10	10	10	10	10	10	10	10	10	10	10	10	10	10	10	10	10	10	10	10	10	10	10	10	10
CG9437_SANGER_5_FBgn0034599	10	10	10	10	10	10	10	2.808659321	10	10	10	10	10	10	10	10	10	10	10	10	10	10	10	10	10	10	10	10	10	10	10	10	10	10	10	10	10	10	10	10	10	10	10	10	10	10	10	10	10
CG9876_Cell_FBgn0034821	10	10	10	10	10	10	10	10	10	10	0.97079948	2.122255781	10	10	10	2.961684974	10	10	10	10	10	1.187696697	1.640956115	2.301617716	1.687053049	2.122255781	1.037354352	0.97079948	10	10	10	10	0.97079948	0.931519725	10	10	10	10	10	10	10	10	10	10	10	1.717874112	10	10	10
CG9876_SOLEXA_FBgn0034821	10	10	10	10	10	10	10	2.976805672	10	10	0.4484891	1.040241321	1.963450214	10	10	10	10	10	10	10	10	0.624694692	1.347380922	1.064456404	1.396805795	1.040241321	1.529701883	0.4484891	10	10	10	10	0.4484891	0.652144845	10	10	10	10	10	10	10	1.976791228	10	10	10	1.389916933	1.976024335	10	10
CG9895_SANGER_10_FBgn0034810	10	10	10	10	10	10	10	10	10	10	10	10	10	10	10	10	10	10	10	10	10	10	10	10	10	10	10	10	10	10	10	10	10	10	10	10	10	10	10	10	10	10	10	10	10	10	10	10	2.350148618
CG9895_SOLEXA_5_FBgn0034810	10	2.929570187	10	10	10	10	10	10	10	10	10	10	10	10	10	10	10	10	10	10	10	10	10	10	10	10	10	10	10	10	10	10	10	10	10	10	10	10	10	10	10	10	10	10	10	10	10	10	1.955818047
CTACA14N_U_NRCACCTGNN_m1_c4_short	10	10	2.63641308	1.525913162	10	10	10	10	10	10	10	10	10	10	10	2.939082974	10	10	10	10	10	10	10	10	10	10	10	10	10	10	10	10	10	10	10	10	10	10	10	10	10	10	10	10	10	10	10	10	10
Cad_Cell_FBgn0000251	10	10	10	10	10	10	10	10	10	1.721012577	1.361111181	1.398870385	10	1.36112118	10	10	10	10	10	10	10	1.537388948	2.512282426	1.405523322	2.193547313	1.398870385	2.450801168	1.361111181	2.263734499	2.919280569	10	10	1.361111181	1.338390515	10	10	10	10	10	10	10	10	10	10	10	2.009878538	10	10	10
Cad_SOLEXA_FBgn0000251	10	10	10	10	10	10	10	10	10	1.721171758	1.361297689	1.398946191	10	1.498955263	10	10	10	10	10	10	10	1.537948202	2.51409955	1.405574823	2.230528009	1.398946191	2.452521736	1.361297689	2.257455988	10	10	10	1.361297689	1.338655804	10	10	1.763481959	1.419262987	10	10	10	10	10	10	10	1.713692939	10	10	10
Caup_Cell_FBgn0015919	10	10	10	10	10	10	10	10	10	10	10	10	10	10	10	10	10	10	10	10	10	10	10	10	10	10	10	10	1.058421148	0.94005264	10	10	10	10	10	10	10	10	10	10	10	10	10	10	10	10	10	10	10
Caup_SOLEXA_FBgn0015919	10	10	10	2.681564873	10	10	10	10	10	10	10	10	10	10	10	2.765051681	10	10	10	10	2.827798105	10	10	10	2.871507223	10	10	10	0.941556869	0.213868056	10	10	10	10	10	10	10	10	10	10	10	10	10	10	10	10	10	10	10
Cf2-II_FlyReg_FBgn0000286	10	10	10	10	10	10	2.722373796	10	10	10	10	10	10	10	10	10	10	10	10	10	10	10	10	10	1.772671761	10	10	10	10	10	10	10	10	10	10	2.412869585	10	10	10	10	10	10	10	10	10	10	10	10	10
Cf2-PA_SANGER_2.5_FBgn0000286	10	10	10	10	10	10	10	10	10	10	10	10	10	10	10	10	10	10	10	10	10	10	10	10	10	10	10	10	10	10	10	10	10	10	10	10	10	10	10	2.429611898	10	10	2.333150826	2.224463987	2.226622622	10	10	10	10
Cf2-PA_SOLEXA_FBgn0000286	10	10	10	10	10	10	10	2.767490219	10	10	10	10	10	10	10	10	10	10	10	10	10	10	10	10	2.405330109	10	10	10	10	10	10	10	10	10	10	10	10	10	10	10	10	10	10	10	10	10	10	2.30855063	10
Cf2-PB_SANGER_5_FBgn0000286	10	10	10	10	10	10	10	10	10	10	10	10	10	10	10	10	10	10	10	10	10	10	10	10	2.837359464	10	10	10	10	10	10	10	10	10	10	10	10	10	10	10	10	10	10	10	10	10	10	2.38470255	10
Cf2-PB_SOLEXA_FBgn0000286	10	10	10	10	10	10	10	10	10	10	10	10	10	10	10	10	10	10	10	10	10	10	10	10	10	10	10	10	10	10	10	10	10	10	10	10	10	10	10	10	10	10	10	10	10	10	10	1.9884644	10
Ci_SANGER_5_FBgn0004859	10	10	10	10	10	10	10	10	10	10	10	10	10	10	10	10	10	10	10	10	10	10	10	10	10	10	10	10	10	10	10	10	10	10	10	10	10	10	10	10	10	10	10	10	10	10	10	10	10
Clk_cyc_SANGER_5_FBgn0023076	10	10	2.626997535	10	10	10	10	10	10	10	10	10	10	10	10	10	10	10	10	10	10	10	10	10	10	10	10	10	10	10	10	2.631680258	10	10	10	10	10	10	10	10	10	10	10	10	10	10	10	10	10
Clk_cyc_SANGER_5_FBgn0023094	10	10	2.626997535	10	10	10	10	10	10	10	10	10	10	10	10	10	10	10	10	10	10	10	10	10	10	10	10	10	10	10	10	2.631680258	10	10	10	10	10	10	10	10	10	10	10	10	10	10	10	10	10
Crc_CG6272_SANGER_5_FBgn0000370	10	10	10	10	10	10	2.623775682	1.35889622	10	10	10	10	10	10	10	10	10	10	10	10	10	10	10	10	2.932851024	10	10	10	10	10	2.636291538	10	10	10	10	10	10	10	10	10	10	10	10	10	10	10	10	10	10
Crc_CG6272_SANGER_5_FBgn0036126	10	10	10	10	10	10	2.623775682	1.363929323	10	10	10	10	10	10	10	10	10	10	10	10	10	10	10	10	2.932851024	10	10	10	10	10	2.636291538	10	10	10	10	10	10	10	10	10	10	10	10	10	10	10	10	10	10
CrebA_SANGER_5_FBgn0004396	10	10	2.762416369	10	10	10	10	10	10	10	10	10	10	10	10	10	10	10	10	10	10	10	10	10	10	10	10	10	10	10	2.03490611	1.531236881	10	10	10	10	10	10	10	10	10	10	10	10	10	10	10	10	10
Ct_Cell_FBgn0004198	10	10	10	10	10	10	10	10	10	10	10	10	10	10	10	10	10	10	10	10	10	10	10	10	10	10	10	10	10	10	10	10	10	10	10	10	10	10	10	10	10	10	10	10	10	10	10	10	10
Ct_SOLEXA_FBgn0004198	10	10	10	10	10	10	10	10	10	10	10	10	10	10	10	10	10	10	10	10	10	10	10	10	10	10	10	10	10	10	10	10	10	10	10	10	10	10	10	10	10	10	10	10	10	10	10	10	10
D19A-F10-12_SANGER_FBgn0022935	10	10	10	10	10	10	10	10	10	10	10	10	10	10	10	10	10	10	10	10	10	10	10	10	10	10	10	10	10	10	10	10	10	10	10	10	10	10	10	10	10	10	10	10	10	10	10	10	10
D19A_F10-12_SANGER_5_FBgn0022935	10	10	10	10	10	10	10	10	10	10	10	10	10	10	10	10	10	10	10	10	10	10	10	10	10	10	10	10	10	10	10	10	10	10	10	10	10	10	10	10	10	10	10	10	10	10	10	10	10
D19B-F10-12_SOLEXA_FBgn0022699	10	10	10	10	10	10	10	10	10	10	10	10	10	10	10	10	10	10	10	10	10	10	10	10	10	10	10	10	10	10	10	10	10	10	10	10	10	10	10	10	10	10	10	10	10	10	10	10	10
D19B_F10-12_SANGER_5_FBgn0022699	10	10	10	10	10	10	10	10	10	10	10	10	10	10	10	10	10	10	10	10	10	10	10	10	10	10	10	10	10	10	10	10	10	10	10	10	10	10	10	10	10	10	10	10	10	10	10	10	10
D_NAR_FBgn0000411	10	10	10	10	10	10	10	10	10	10	10	10	10	10	10	2.67197194	10	10	10	2.542103909	2.934246278	10	10	10	10	10	10	10	2.341509222	1.932843565	10	10	10	10	10	10	10	10	10	10	10	10	10	10	10	10	10	10	10
Deaf1_FlyReg_FBgn0013799	10	10	10	10	10	10	10	10	10	10	10	10	10	10	10	10	10	10	10	10	10	10	10	10	10	10	10	10	10	10	10	10	10	10	10	10	10	10	10	10	10	10	10	10	10	10	10	10	10
Dfd_Cell_FBgn0000439	10	10	10	10	10	10	10	10	10	10	1.973156393	1.413801535	10	10	10	10	10	10	10	10	10	2.151634915	2.029549432	1.115407929	2.896330521	1.413801535	10	1.973156393	10	10	10	10	1.973156393	1.952865217	10	10	10	10	10	10	10	10	10	10	10	1.721541879	1.117248771	10	10
Dfd_FlyReg_FBgn0000439	10	10	10	10	10	10	10	10	10	10	1.08760196	1.240553975	2.140156198	2.021056722	10	10	10	10	10	10	10	1.097231144	2.126778756	1.241114868	1.406517319	1.240553975	10	1.08760196	10	10	10	10	1.08760196	2.2614156	10	10	10	1.721345894	10	10	10	2.334607308	10	10	10	2.972489855	1.520678457	10	10
Dfd_SOLEXA_FBgn0000439	10	10	10	10	10	10	10	10	10	10	10	1.419222981	10	10	10	10	10	10	10	10	10	10	10	1.117263028	10	1.419222981	10	10	10	10	10	10	10	10	10	10	10	10	10	10	10	10	10	10	10	1.722036248	10	10	10
Dip3_SANGER_5_FBgn0040465	10	10	10	10	10	10	10	10	10	10	10	10	10	10	10	10	10	10	10	10	10	10	10	10	10	10	10	10	10	10	10	10	10	10	10	10	10	10	10	10	10	10	10	10	10	10	10	10	10
Dll_Cell_FBgn0000157	10	10	10	10	10	10	0.815980763	2.445499025	10	10	1.102600889	1.543439196	2.63651392	10	10	10	10	10	10	10	10	2.799420508	1.716279932	1.720453044	1.115632282	1.543439196	1.716002542	1.102600889	10	10	10	10	1.102600889	1.102449298	10	10	10	10	10	10	10	2.664381562	10	10	10	10	2.660653982	2.937434595	10
Dll_SOLEXA_FBgn0000157	10	10	10	10	10	10	0.816936454	2.070873857	10	10	0.323937659	0.764155447	1.846172733	10	10	10	10	10	10	10	10	0.528975041	0.750915775	0.940954172	0.335510316	0.764155447	0.716762674	0.323937659	10	10	10	10	0.323937659	0.258666541	10	10	10	10	10	10	10	1.866708713	10	10	10	1.21931941	1.864329195	2.146740168	10
Doc2_SANGER_5_FBgn0035956	10	10	10	10	10	10	10	10	10	10	10	10	10	10	10	10	10	10	10	10	10	10	10	10	10	10	10	10	10	10	10	10	10	10	10	10	10	10	10	2.899334245	10	10	10	10	10	10	10	10	10
Dr_Cell_FBgn0000492	10	10	10	10	10	10	2.027731276	10	10	10	2.497115492	10	10	10	10	10	10	10	10	10	10	10	2.63788748	10	1.567135206	10	2.757484538	2.497115492	10	10	10	10	2.497115492	2.360291596	1.860160662	1.302166007	1.406862118	1.728293497	10	10	10	10	10	10	10	1.706332985	10	10	10
Dr_SOLEXA_FBgn0000492	10	10	10	10	10	10	10	10	10	10	1.988477118	10	10	10	10	2.029868743	10	10	10	10	10	2.174958131	10	10	10	10	10	1.988477118	10	10	10	10	1.988477118	1.974492546	0.87446578	10	0.81642554	0.640030585	10	10	10	2.038644333	10	10	10	1.161814182	2.04220387	10	10
Dref_FlyReg_FBgn0015664	10	10	10	10	10	10	2.694765007	10	10	10	10	10	10	10	10	10	10	10	10	10	10	2.877802614	10	10	2.588702417	10	10	10	10	10	10	10	10	10	10	2.796280117	10	10	10	10	10	10	10	10	10	10	10	10	10
E(spl)_SANGER_5_FBgn0000591	10	10	0.83357431	10	10	10	10	10	10	10	10	10	10	10	10	2.922023878	10	10	10	10	10	10	10	10	10	10	10	10	10	10	10	10	10	10	10	10	10	10	10	10	10	10	10	10	10	10	10	10	10
E5_Cell_FBgn0008646	10	10	10	10	10	10	10	10	10	10	0.713805538	1.057475964	2.97667157	10	10	10	10	10	10	10	10	0.745202037	1.412474969	1.076413212	1.512409894	1.057475964	1.004861909	0.713805538	10	10	10	10	0.713805538	0.681546054	10	10	10	10	10	10	10	10	10	10	10	1.506202633	10	10	10
E5_SOLEXA_FBgn0008646	10	10	10	10	10	10	10	2.797305284	10	10	0.652108694	1.007606572	1.941800466	10	10	10	10	10	10	10	10	0.624062263	1.115879488	1.041333989	1.229153436	1.007606572	0.919499325	0.320840115	10	10	10	10	0.320840115	0.392595089	10	10	10	10	10	10	10	1.957620751	10	10	10	1.258520465	1.95615241	10	10
ERR_SANGER_5_FBgn0035849	2.236340198	2.29102105	10	10	10	10	10	10	0.974192989	10	10	10	10	10	10	10	10	10	10	10	10	10	10	10	10	10	10	10	10	10	10	10	10	10	10	10	10	10	10	10	10	10	10	10	10	10	10	10	10
EcR_SANGER_5_FBgn0000546	2.224591743	1.839634456	10	10	10	10	10	10	1.321375825	10	10	10	10	2.842349688	10	10	10	10	10	10	10	10	10	2.938863585	10	10	10	10	10	10	10	10	10	10	10	10	10	10	10	10	10	10	10	10	10	10	2.622904283	10	10
Eip74EF_FlyReg_FBgn0000567	10	10	10	10	10	10	10	10	10	10	10	10	10	10	10	10	10	10	10	10	10	10	10	10	2.568315362	10	10	10	10	10	10	10	10	10	10	10	10	10	10	10	10	10	10	10	10	10	10	10	10
Eip74EF_SANGER_5_FBgn0000567	10	10	10	10	10	10	10	10	10	10	10	10	10	10	10	10	10	10	10	10	10	10	10	10	10	10	10	10	10	10	10	10	10	10	10	10	10	10	10	10	10	10	10	10	10	10	10	10	10
Eip75B_SANGER_5_FBgn0000568	2.617706873	2.370661809	10	10	10	10	10	10	10	10	10	10	10	10	10	10	10	10	10	10	10	10	10	10	2.789711085	10	10	10	10	10	10	10	10	10	10	2.954873388	2.945440206	10	10	10	10	10	10	10	10	2.729680102	10	10	10
Eip78C_SANGER_5_FBgn0004865	2.32714251	1.865182087	10	10	10	10	10	10	10	10	10	10	10	10	10	10	10	10	10	10	10	10	10	10	2.825750218	10	10	10	10	10	10	10	10	10	10	10	10	10	10	10	10	10	10	10	10	10	2.99644542	10	10
Eip93F_SANGER_10_FBgn0013948	10	10	10	10	10	10	10	10	10	10	10	10	10	10	10	10	10	10	10	10	10	10	10	10	2.606982215	10	10	10	10	10	10	10	10	10	10	10	10	10	10	10	10	10	10	10	10	10	10	10	10
Ems_Cell_FBgn0000576	10	10	10	10	10	10	10	10	10	10	0.711848231	0.700818039	10	1.365087147	10	10	10	10	10	10	10	0.888043762	1.716085174	0.706741631	1.632625507	0.700818039	1.794847307	0.711848231	10	2.936448186	10	10	0.711848231	0.688593237	10	10	10	10	10	10	10	10	10	10	10	1.465482656	0.814126739	10	10
Ems_SOLEXA_FBgn0000576	10	10	10	10	10	10	10	2.976805672	10	10	0.4484891	1.040241321	1.963450214	10	10	10	10	10	10	10	10	0.624694692	1.347380922	1.064456404	1.396805795	1.040241321	1.529701883	0.4484891	10	10	10	10	0.4484891	0.320857429	10	10	10	10	10	10	10	1.976791228	10	10	10	1.389916933	1.976024335	10	10
En_Cell_FBgn0000577	10	10	10	10	10	10	10	10	10	10	1.708426787	2.153906089	10	10	10	2.819016275	10	10	10	10	10	1.23970643	1.219835467	2.333622638	1.731891014	2.153906089	0.848291837	1.708426787	10	10	10	10	1.708426787	1.53686488	1.223986149	10	1.460675963	1.196394664	10	10	10	10	10	10	10	2.145171442	10	10	10
En_SOLEXA_FBgn0000577	10	10	10	10	10	10	10	2.976805672	10	10	0.4484891	1.040241321	1.963450214	10	10	10	10	10	10	10	10	0.624694692	1.347380922	1.064456404	1.396805795	1.040241321	1.529701883	0.4484891	10	10	10	10	0.4484891	0.320857429	10	10	10	10	10	10	10	1.976791228	10	10	10	1.389916933	1.976024335	10	10
Espl_FlyReg_FBgn0000591	10	10	2.056319671	10	10	10	10	10	10	10	10	10	10	10	10	10	10	10	10	10	10	10	10	10	10	10	10	10	10	10	10	10	10	10	10	10	10	10	10	10	10	10	10	10	10	10	10	10	10
Ets21c_SANGER_5_FBgn0005660	10	10	10	10	10	10	10	10	10	10	10	10	10	10	10	10	10	10	10	10	10	10	10	10	10	10	10	10	10	10	10	10	10	10	10	10	10	10	10	10	10	10	10	10	10	10	10	10	10
Ets65A_SANGER_10_FBgn0005658	10	10	10	10	10	10	10	10	10	10	10	10	10	10	10	10	10	10	10	10	10	10	10	10	10	10	10	10	10	10	10	10	10	10	10	10	10	10	10	10	10	10	10	10	10	10	10	10	10
Ets96B_SANGER_5_FBgn0039225	10	10	10	10	10	10	10	10	10	10	10	10	10	10	10	10	10	10	10	10	10	10	10	10	10	10	10	10	10	10	10	10	10	10	10	10	10	10	10	10	10	10	10	10	10	10	10	10	10
Ets97D_SANGER_10_FBgn0004510	10	10	10	10	10	10	10	10	10	10	10	10	10	10	10	10	10	10	10	10	10	10	10	10	10	10	10	10	10	10	10	10	10	10	10	10	10	10	10	10	10	10	10	10	10	10	10	10	10
Ets98B_SANGER_10_FBgn0005659	10	10	10	10	10	10	10	10	10	10	10	10	10	10	10	10	10	10	10	10	10	10	10	10	10	10	10	10	10	10	10	10	10	10	10	10	10	10	10	10	10	10	10	10	10	10	10	10	10
Eve_Cell_FBgn0000606	10	10	10	10	10	10	10	10	10	10	1.835216948	2.283430434	10	10	10	10	10	10	10	10	10	1.540544445	1.419996894	2.464760441	1.863735552	2.283430434	1.059121412	1.835216948	10	10	10	10	1.835216948	1.663821134	10	10	10	10	10	10	10	10	10	10	10	2.148136983	10	10	10
Eve_SOLEXA_FBgn0000606	10	10	10	10	10	10	10	10	10	10	1.530114079	1.310839066	10	10	10	10	10	10	10	10	10	0.938536598	1.118290721	2.151203067	1.547568159	1.310839066	0.758219879	1.530114079	10	10	10	10	1.530114079	1.358511923	10	10	10	10	10	10	10	10	10	10	10	1.578830174	10	10	10
Exd_Cell_FBgn0000611	10	10	10	10	10	10	10	10	10	10	10	10	10	10	0.941087188	10	10	10	10	10	10	10	10	10	10	10	10	10	10	10	10	10	10	10	10	10	10	10	10	10	10	10	10	10	10	10	10	10	10
Exd_SOLEXA_FBgn0000611	10	10	10	10	10	10	10	10	10	10	10	10	10	10	0.718842551	10	10	10	10	10	10	10	10	10	2.739835029	10	10	10	10	10	10	10	10	10	10	10	10	10	10	10	10	10	10	10	10	10	10	10	10
Exex_Cell_FBgn0041156	10	10	10	10	10	10	1.117753734	2.466189518	10	10	1.40496938	1.847454596	2.96728691	10	10	10	10	10	10	10	10	10	1.598938267	2.024474431	1.421771855	1.847454596	1.540967067	1.40496938	10	10	10	10	1.40496938	1.233364773	10	10	10	10	10	10	10	10	10	10	10	10	10	10	10
Exex_SOLEXA_FBgn0041156	10	10	10	10	10	10	0.816936454	2.070873857	10	10	0.323937659	0.764155447	1.846172733	10	10	10	10	10	10	10	10	0.528975041	0.750915775	0.940954172	0.335510316	0.764155447	0.716762674	0.323937659	10	10	10	10	0.323937659	0.258666541	10	10	10	10	10	10	10	1.866708713	10	10	10	1.21931941	1.864329195	2.146740168	10
Fer1_SANGER_5_FBgn0037475	10	10	10	10	10	10	10	10	10	10	10	10	10	10	10	10	10	10	10	10	10	10	10	10	10	10	10	10	10	10	10	2.439356597	10	10	10	10	10	10	10	10	10	10	10	10	10	10	10	10	10
Fer1_da_SANGER_10_FBgn0000413	10	10	2.697892239	1.721171758	10	10	10	10	10	10	10	10	10	10	2.677400569	2.376808328	10	10	10	10	10	10	10	10	10	10	10	10	10	10	10	10	10	10	10	10	10	10	10	10	10	10	10	10	10	10	10	10	10
Fer1_da_SANGER_10_FBgn0037475	10	10	2.697892239	1.721171758	10	10	10	10	10	10	10	10	10	10	2.677400569	2.376808328	10	10	10	10	10	10	10	10	10	10	10	10	10	10	10	10	10	10	10	10	10	10	10	10	10	10	10	10	10	10	10	10	10
Fer2_da_SANGER_5_FBgn0000413	10	10	10	10	10	10	10	10	10	10	10	10	10	10	10	10	10	10	10	10	10	10	10	10	10	10	10	10	10	10	10	2.615200403	10	10	10	10	10	10	10	10	10	10	10	10	10	10	10	10	10
Fer2_da_SANGER_5_FBgn0038402	10	10	10	10	10	10	10	10	10	10	10	10	10	10	10	10	10	10	10	10	10	10	10	10	10	10	10	10	10	10	10	2.615200403	10	10	10	10	10	10	10	10	10	10	10	10	10	10	10	10	10
Fer3_da_SANGER_5_FBgn0000413	10	10	10	1.645820569	10	10	10	10	10	10	10	10	10	10	10	10	10	10	10	10	10	10	10	10	10	10	10	10	10	10	10	10	10	10	10	10	10	10	10	10	10	10	10	10	10	10	10	10	10
Fer3_da_SANGER_5_FBgn0037937	10	10	10	1.645820569	10	10	10	10	10	10	10	10	10	10	10	10	10	10	10	10	10	10	10	10	10	10	10	10	10	10	10	10	10	10	10	10	10	10	10	10	10	10	10	10	10	10	10	10	10
Ftz_Cell_FBgn0001077	10	10	10	10	10	10	10	10	10	10	1.83397065	1.08768186	10	10	10	10	10	10	10	10	10	1.064575089	1.420432218	1.379817693	1.856683805	1.08768186	1.05947072	1.83397065	10	10	10	10	1.83397065	1.662514273	10	10	10	10	10	10	10	10	10	10	10	1.719103522	10	10	10
Ftz_SOLEXA_FBgn0001077	10	10	10	10	10	10	10	2.976805672	10	10	0.4484891	1.040241321	1.963450214	10	10	10	10	10	10	10	10	0.624694692	1.347380922	1.064456404	1.396805795	1.040241321	1.529701883	0.4484891	10	10	10	10	0.4484891	0.320857429	10	10	10	10	10	10	10	1.976791228	10	10	10	1.389916933	1.976024335	10	10
GACAG14N_S_CGGACACAAT_m2_c4_short	10	10	10	10	10	10	10	10	10	10	10	10	10	10	10	10	10	10	10	10	10	10	10	10	10	10	10	10	10	10	10	10	10	10	10	2.773393249	10	10	10	10	10	10	10	10	10	10	10	10	10
GATAd_SANGER_5_FBgn0032223	10	10	10	10	10	10	10	10	10	10	10	10	10	10	10	10	10	10	10	10	10	10	10	10	10	10	10	10	10	10	10	10	10	10	10	10	10	10	10	10	10	10	10	10	10	10	10	10	10
GATAe_SANGER_5_FBgn0038391	10	10	10	10	10	10	10	10	10	2.961684974	10	10	10	10	10	10	10	10	10	10	10	10	10	10	10	10	10	10	10	10	10	10	10	10	10	10	10	10	10	10	10	10	10	10	10	10	2.980652386	10	10
GGCTT14N_U_TTTCCCGCCAAA_m2_c4_short	10	10	10	10	10	2.644259543	10	10	10	10	10	10	10	10	10	10	10	10	10	10	10	10	10	10	10	10	10	10	10	10	10	10	10	10	10	10	10	10	10	10	10	10	10	10	10	10	10	10	10
GTGCT14N_U_CYAATAAAAN_m1_c4_short	10	10	10	10	10	10	10	10	10	10	10	10	1.447273651	1.242820944	10	10	10	10	10	10	10	10	10	10	10	10	10	10	2.328382789	10	10	10	10	10	10	10	10	10	10	10	10	10	10	10	10	10	10	10	10
GTGCT14N_U_NCTCGTAAAAN_m1_c4_short	10	10	10	10	10	10	10	10	10	10	10	10	1.974318122	1.781147968	10	10	10	10	10	10	10	10	10	10	10	10	10	10	10	10	10	10	10	10	10	10	10	10	10	10	10	10	10	10	10	10	10	10	10
Gsc_Cell_FBgn0010323	10	10	10	10	10	10	10	10	10	10	1.974108904	10	10	10	10	10	10	10	10	10	10	2.153075455	10	10	2.972964096	10	10	1.974108904	10	10	10	10	1.974108904	1.953958186	10	10	10	10	10	10	1.11714899	0.940919974	10	10	10	10	2.026841252	10	10
Gsc_SOLEXA_FBgn0010323	10	10	10	10	10	10	10	10	10	10	10	10	10	10	10	10	10	10	10	10	10	10	10	10	10	10	10	10	10	10	10	10	10	10	10	10	10	10	10	10	1.419688994	0.816193115	10	10	10	10	10	10	10
H2.0_Cell_FBgn0001170	10	10	10	10	10	10	10	2.976805672	10	10	0.4484891	1.040241321	1.963450214	10	10	10	10	10	10	10	10	0.624694692	1.347380922	1.064456404	1.396805795	1.040241321	1.529701883	0.4484891	10	10	10	10	0.4484891	0.320857429	10	10	10	10	10	10	10	1.976791228	10	10	10	1.389916933	1.976024335	10	10
H2.0_SOLEXA_FBgn0001170	10	10	10	10	10	10	10	10	10	10	2.730471598	10	1.473886307	1.542493134	10	10	10	10	10	10	10	2.918439116	10	10	2.801983211	10	10	2.730471598	2.586998629	10	10	10	2.730471598	2.726134375	10	10	10	10	10	10	10	2.791196997	10	10	10	2.924731545	2.791196997	10	10
HLH106_SANGER_10_FBgn0261283	10	10	2.896385385	10	10	10	10	10	10	10	10	10	10	10	10	10	10	10	10	10	10	10	10	10	10	10	10	10	10	10	1.730682283	2.612871631	10	10	10	10	10	10	10	10	10	10	10	10	10	10	10	10	10
HLH106_SANGER_5_1_FBgn0261283	10	10	2.896385385	10	10	10	10	10	10	10	10	10	10	10	10	10	10	10	10	10	10	10	10	10	10	10	10	10	10	10	1.730682283	2.612871631	10	10	10	10	10	10	10	10	10	10	10	10	10	10	10	10	10
HLH106_SANGER_5_2_FBgn0261283	10	10	2.94035231	10	10	10	10	10	10	10	10	10	10	10	10	10	10	10	10	10	10	10	10	10	10	10	10	10	10	10	10	10	10	10	10	10	10	10	10	10	10	10	10	10	10	10	10	10	10
HLH106_SANGER_5_3_FBgn0261283	10	10	10	10	10	10	10	10	10	10	10	10	10	10	10	10	10	10	10	10	10	10	10	10	10	10	10	10	10	10	10	2.941391377	10	10	10	10	10	10	10	10	10	10	10	10	10	10	10	10	10
HLH4C_SANGER_5_FBgn0011277	10	10	10	10	10	10	10	10	10	10	10	10	10	10	10	10	10	10	10	10	10	10	10	10	10	10	10	10	10	10	10	10	10	10	10	10	10	10	10	10	10	10	10	10	10	10	10	10	10
HLH4C_da_SANGER_5_3_FBgn0000413	10	10	10	10	10	10	10	10	10	10	10	10	10	10	10	10	10	10	10	10	10	10	10	10	10	10	10	10	10	10	10	10	10	10	10	10	10	10	10	10	10	10	10	10	10	10	10	10	10
HLH4C_da_SANGER_5_3_FBgn0011277	10	10	10	10	10	10	10	10	10	10	10	10	10	10	10	10	10	10	10	10	10	10	10	10	10	10	10	10	10	10	10	10	10	10	10	10	10	10	10	10	10	10	10	10	10	10	10	10	10
HLH4C_da_SANGER_5_4_FBgn0000413	10	10	10	2.507974814	10	10	10	10	10	10	10	10	10	10	10	10	10	10	10	10	10	10	10	10	10	10	10	10	10	10	10	10	10	10	10	10	10	10	10	10	10	10	10	10	10	10	10	10	10
HLH4C_da_SANGER_5_4_FBgn0011277	10	10	10	2.507974814	10	10	10	10	10	10	10	10	10	10	10	10	10	10	10	10	10	10	10	10	10	10	10	10	10	10	10	10	10	10	10	10	10	10	10	10	10	10	10	10	10	10	10	10	10
HLH4C_da_SANGER_5_FBgn0000413	10	10	10	1.876549318	10	10	10	10	10	10	10	10	10	10	10	10	10	10	10	2.834762929	10	10	10	10	10	10	10	10	10	10	10	10	10	10	10	10	10	10	10	10	10	10	10	10	10	10	10	10	10
HLH4C_da_SANGER_5_FBgn0011277	10	10	10	1.876549318	10	10	10	10	10	10	10	10	10	10	10	10	10	10	10	2.834762929	10	10	10	10	10	10	10	10	10	10	10	10	10	10	10	10	10	10	10	10	10	10	10	10	10	10	10	10	10
HLH54F_da_SANGER_5_FBgn0000413	10	10	10	1.195413886	10	10	10	10	10	10	10	10	10	10	10	10	10	10	10	10	10	10	10	10	10	10	10	10	10	2.87477074	10	10	10	10	10	10	10	10	10	10	10	10	10	10	10	10	10	10	10
HLH54F_da_SANGER_5_FBgn0022740	10	10	10	1.195413886	10	10	10	10	10	10	10	10	10	10	10	10	10	10	10	10	10	10	10	10	10	10	10	10	10	2.87477074	10	10	10	10	10	10	10	10	10	10	10	10	10	10	10	10	10	10	10
HLHm3_SANGER_5_FBgn0002609	10	10	1.003670531	10	10	10	10	10	10	10	10	10	10	10	10	2.987490489	10	10	10	10	10	10	10	10	10	10	10	10	10	10	10	10	10	10	10	10	10	10	10	10	10	10	10	10	10	10	10	10	10
HLHm5_FlyReg_FBgn0002631	10	10	1.296418847	10	10	10	10	10	10	10	10	10	10	10	10	10	10	10	10	10	10	10	10	10	10	10	10	10	10	10	10	10	10	10	10	10	10	10	10	10	10	10	10	10	10	10	10	10	10
HLHm5_SANGER_5_FBgn0002631	10	10	0.975554972	10	10	10	10	10	10	10	10	10	10	10	10	10	10	10	10	10	10	10	10	10	10	10	10	10	10	10	10	10	10	10	10	10	10	10	10	10	10	10	10	10	10	10	10	10	10
HLHm7_SANGER_5_FBgn0002633	10	10	1.008802148	10	10	10	10	10	10	10	10	10	10	10	10	2.805490599	10	10	10	10	10	10	10	10	10	10	10	10	10	10	10	2.862331866	10	10	10	10	10	10	10	10	10	10	10	10	10	10	10	10	10
HLHmbeta_SANGER_10_FBgn0002733	10	10	1.025244253	10	10	10	10	10	10	10	10	10	10	10	10	10	10	10	10	10	10	10	10	10	10	10	10	10	10	10	10	10	10	10	10	10	10	10	10	10	10	10	10	10	10	10	10	10	10
HLHmdelta_SANGER_10_FBgn0002734	10	10	1.030265295	10	10	10	10	10	10	10	10	10	10	10	2.972726911	2.662048203	10	10	10	10	10	10	10	10	10	10	10	10	10	10	10	2.760443431	10	10	10	10	10	10	10	10	10	10	10	10	10	10	10	10	10
HLHmgamma_SANGER_10_FBgn0002735	10	10	0.925660486	10	10	10	10	10	10	10	10	10	10	10	10	10	10	10	10	10	10	10	10	10	10	10	10	10	10	10	10	10	10	10	10	10	10	10	10	10	10	10	10	10	10	10	10	10	10
HLHmgamma_SANGER_5_2_FBgn0002735	10	10	2.915901179	10	10	10	10	10	2.732075374	10	10	10	10	10	10	10	10	10	10	10	10	10	10	10	2.99644542	10	10	10	10	10	2.987169154	2.554238379	10	10	10	10	10	10	10	10	10	10	10	10	10	10	10	10	10
Hand_da_SANGER_5_FBgn0000413	10	10	10	10	10	10	10	10	10	10	10	10	10	10	10	10	10	10	10	10	10	10	10	10	10	10	10	10	10	10	10	10	10	10	10	10	10	10	10	10	10	10	10	10	10	10	10	10	10
Hand_da_SANGER_5_FBgn0032209	10	10	10	10	10	10	10	10	10	10	10	10	10	10	10	10	10	10	10	10	10	10	10	10	10	10	10	10	10	10	10	10	10	10	10	10	10	10	10	10	10	10	10	10	10	10	10	10	10
Hbn_Cell_FBgn0008636	10	10	10	10	10	10	10	2.976805672	10	10	0.4484891	1.040241321	1.963450214	10	10	10	10	10	10	10	10	0.624694692	1.347380922	1.064456404	1.396805795	1.040241321	1.529701883	0.4484891	10	10	10	10	0.4484891	0.652144845	10	10	10	10	10	10	10	1.976791228	10	10	10	1.389916933	1.976024335	10	10
Hbn_SOLEXA_FBgn0008636	10	10	10	10	10	10	10	10	10	10	0.97475945	0.901846371	10	10	10	10	10	10	10	10	10	0.841983447	1.176805195	1.078126931	1.538788812	0.901846371	0.86579529	0.97475945	10	10	10	10	0.97475945	0.919819522	10	10	10	10	10	10	10	10	10	10	10	1.490186516	10	10	10
Her_SANGER_5_FBgn0030899	10	10	10	10	10	10	10	10	10	10	10	10	10	10	10	10	10	10	10	10	10	10	10	10	10	10	10	10	10	10	10	10	10	10	10	10	10	10	10	10	10	10	10	10	10	10	10	10	10
Hey_SANGER_5_FBgn0027788	10	10	1.277914085	10	10	10	10	10	10	10	10	10	10	10	10	10	10	10	10	10	10	10	10	10	10	10	10	10	10	10	10	10	10	10	10	10	10	10	10	10	10	10	10	10	10	10	10	10	10
Hgtx_Cell_FBgn0040318	10	10	10	10	10	10	2.009716019	10	10	10	0.855853672	0.908019256	2.991324626	1.359576161	10	10	10	10	10	10	10	0.903657656	1.458621756	0.918707987	1.18303713	0.908019256	1.250506753	0.855853672	10	10	10	10	0.855853672	0.820167097	10	10	10	10	10	10	10	10	10	10	10	1.417160243	1.411142345	10	10
Hgtx_SOLEXA_FBgn0040318	10	10	10	10	10	10	10	10	10	10	0.736606732	0.794565109	10	1.359378938	10	10	10	10	10	10	10	0.91281491	1.877385541	0.801514385	1.664381562	0.794565109	1.818882856	0.736606732	10	10	10	10	0.736606732	0.713312572	10	10	10	10	10	10	10	10	10	10	10	1.299253655	1.113758664	10	10
Hmx_Cell_FBgn0085448	10	10	10	10	10	10	10	10	10	10	1.976791228	10	10	10	10	2.320600057	10	10	10	10	10	2.157132072	10	10	2.871507223	10	10	1.976791228	10	10	10	10	1.976791228	1.957620751	10	10	1.419502529	1.117514017	10	10	10	2.02813517	10	10	10	1.301155892	2.029002255	10	10
Hmx_SOLEXA_FBgn0085448	10	10	10	10	10	10	10	10	10	10	1.976791228	10	10	10	10	2.320600057	10	10	10	10	10	2.157132072	10	10	2.871507223	10	10	1.976791228	10	10	10	10	1.976791228	1.957620751	10	10	1.419502529	1.117514017	10	10	10	2.02813517	10	10	10	1.301155892	2.029002255	10	10
Hnf4_SANGER_10_FBgn0004914	2.497949789	2.390290497	10	10	10	10	10	10	10	10	10	10	10	10	10	10	10	10	10	10	10	10	10	10	10	10	10	10	10	10	10	10	10	10	10	10	10	10	10	10	10	10	10	10	10	10	10	10	10
Hnf4_SANGER_5_FBgn0004914	2.187958338	1.9395789	10	10	10	10	10	10	10	10	10	10	10	10	10	10	10	10	10	10	10	10	10	10	10	10	10	10	10	10	10	10	10	10	10	10	10	10	10	10	10	10	10	10	10	10	10	10	10
Hr39_SANGER_5_FBgn0261239	10	2.202891994	10	10	10	10	10	10	0.935238943	10	10	10	10	10	10	10	10	10	10	10	10	10	10	10	10	10	10	10	10	10	10	10	10	10	10	10	10	10	10	10	10	10	10	10	10	10	10	10	10
Hr46_FlyReg_FBgn0000448	10	2.70448504	10	10	10	10	10	10	10	10	10	10	10	10	10	10	10	10	10	10	10	10	10	10	2.766234295	10	10	10	10	10	10	10	10	10	2.823703239	2.473115054	2.473096292	2.872781756	2.876519834	2.912960955	10	10	10	10	10	2.797842007	10	10	10
Hr46_SANGER_5_FBgn0000448	2.655623457	2.516839929	10	10	10	10	10	10	10	10	10	10	10	10	10	10	10	10	10	10	10	10	10	10	10	10	10	10	10	10	10	10	10	10	10	10	10	10	10	10	10	10	10	10	10	10	10	10	10
Hr4_SANGER_5_FBgn0023546	1.740790241	2.167004299	10	10	10	10	10	10	1.279419139	10	10	10	10	10	10	10	10	10	10	10	10	10	10	10	10	10	10	10	10	10	10	10	10	10	10	10	10	10	10	10	10	10	10	10	10	10	10	10	10
Hr51_SANGER_5_FBgn0034012	2.227206196	10	10	10	10	10	10	10	10	10	2.928686415	10	10	10	2.952802733	10	10	10	10	10	10	10	10	10	10	10	10	2.928686415	2.848795571	2.869397723	10	10	2.928686415	2.791958042	10	10	10	10	10	10	10	10	10	10	10	10	10	10	10
Hr78_SANGER_5_FBgn0015239	2.01377938	2.292422902	10	10	10	10	10	10	10	10	10	10	10	10	10	10	10	10	10	10	10	10	10	10	10	10	10	10	10	10	10	10	10	10	10	10	10	10	10	10	10	10	10	10	10	10	10	10	10
Hr83_SANGER_5_FBgn0037436	2.704508187	10	10	10	10	10	10	10	2.298547545	10	10	10	10	10	10	10	10	10	10	10	10	10	10	10	10	10	10	10	10	10	10	10	10	10	10	10	10	10	10	10	10	10	10	10	10	10	10	10	10
Hsf_FlyReg_FBgn0001222	10	10	10	10	10	10	10	10	10	10	10	10	10	10	10	10	10	10	10	10	10	10	10	10	10	10	10	10	10	10	10	10	10	10	10	10	10	10	10	10	10	10	10	10	10	10	10	10	10
Hth_Cell_FBgn0001235	10	10	2.38580075	10	10	10	10	10	10	10	10	2.197360516	2.208357659	1.968416831	10	10	2.746568486	2.44375339	10	10	2.602505627	10	10	2.058592994	2.320600057	2.197360516	2.95068944	10	10	2.621630053	10	2.224814493	10	2.848026382	10	2.746568486	10	10	2.954322468	10	2.848026382	2.980652386	10	2.867006671	2.928424218	2.874534255	1.735844265	2.897931298	2.871507223
Hth_SOLEXA_FBgn0001235	10	10	2.99852508	10	10	10	10	10	10	10	10	10	10	10	10	0.213444425	10	10	10	10	10	10	10	10	2.234685499	10	10	10	10	2.765051681	10	10	10	10	2.567846777	2.002929219	2.570477227	2.458160818	10	10	10	10	10	10	10	10	10	10	10
Ind_Cell_FBgn0025776	10	10	10	10	10	10	10	10	10	10	1.237106037	2.150109943	10	10	10	10	10	10	10	10	10	1.238788863	0.912797103	2.330438726	1.694813512	2.150109943	1.14462752	1.237106037	10	2.982594869	10	10	1.237106037	1.170945261	10	10	10	10	10	10	10	10	10	10	10	1.922841332	1.389992796	10	10
Inv_Cell_FBgn0001269	10	10	10	10	10	10	10	10	10	10	0.995412542	1.068887371	10	10	10	10	10	10	10	10	10	1.238475898	1.459115133	1.084417949	1.613728477	1.068887371	1.250890565	0.995412542	10	10	10	10	0.995412542	0.722528881	10	10	10	10	10	10	10	10	10	10	10	1.524245418	10	10	10
Kr_FlyReg_FBgn0001325	2.92066547	10	10	10	10	10	10	10	10	10	10	10	10	10	10	10	10	10	10	10	10	10	10	10	10	10	10	10	10	10	10	10	10	10	10	10	10	10	10	10	2.751660956	2.605907483	10	10	10	10	10	10	10
Kr_NAR_FBgn0001325	2.981183567	10	10	10	10	10	10	10	10	10	10	10	10	10	10	10	10	10	10	10	10	10	10	10	10	10	10	10	10	10	10	10	10	10	10	10	10	10	10	10	10	10	10	10	10	10	10	10	10
Kr_SANGER_5_FBgn0001325	10	10	10	10	10	10	10	10	10	10	10	10	10	10	10	10	10	10	10	10	10	10	10	10	10	10	10	10	10	10	10	10	10	10	10	10	10	10	10	10	10	10	10	10	10	10	10	10	10
Kr_SOLEXA_FBgn0001325	2.595819444	10	10	10	10	10	10	10	10	10	10	10	10	10	10	10	10	10	10	10	10	10	10	10	10	10	10	10	10	10	10	10	10	10	10	10	10	10	10	10	10	10	10	10	10	10	10	10	10
Lab_Cell_FBgn0002522	10	10	10	10	10	10	10	2.976805672	10	10	0.4484891	1.040241321	1.963450214	10	10	10	10	10	10	10	10	0.624694692	1.347380922	1.064456404	1.396805795	1.040241321	1.529701883	0.4484891	10	10	10	10	0.4484891	0.652144845	10	10	10	10	10	10	10	1.976791228	10	10	10	1.389916933	1.976024335	10	10
Lab_SOLEXA_FBgn0002522	10	10	10	10	10	10	10	2.976805672	10	10	0.4484891	1.040241321	1.963450214	10	10	10	10	10	10	10	10	0.624694692	1.347380922	1.064456404	1.396805795	1.040241321	1.529701883	0.4484891	10	10	10	10	0.4484891	0.652144845	10	10	10	10	10	10	10	1.976791228	10	10	10	1.389916933	1.976024335	10	10
Lag1_Cell_FBgn0040918	10	10	10	10	10	10	10	10	10	10	10	10	10	10	10	10	10	10	10	10	10	10	10	10	2.989217502	10	10	10	10	10	10	10	10	10	10	10	10	10	10	10	10	10	10	10	10	10	10	10	10
Lag1_SOLEXA_FBgn0040918	10	10	10	10	10	10	10	10	10	10	10	10	10	10	10	10	10	10	10	10	10	10	10	10	2.819685421	10	10	10	10	10	10	10	10	10	10	2.885685274	2.994049202	10	10	10	10	10	10	10	10	10	10	10	10
Lbe_Cell_FBgn0011278	10	10	10	10	10	10	10	10	10	10	2.009095444	2.459691868	10	10	10	10	10	10	10	10	10	1.241205892	1.595858066	2.642146123	2.018298652	2.459691868	1.144390716	2.009095444	10	10	10	10	2.009095444	1.837720326	2.333923064	10	10	10	2.471231221	2.025359613	10	10	10	10	10	10	10	10	10
Lbe_SOLEXA_FBgn0011278	10	10	10	10	10	10	10	2.976805672	10	10	0.4484891	1.040241321	1.963450214	10	10	10	10	10	10	10	10	0.624694692	1.347380922	1.064456404	1.396805795	1.040241321	1.529701883	0.4484891	10	10	10	10	0.4484891	0.652144845	10	10	10	10	10	10	10	1.976791228	10	10	10	1.389916933	1.976024335	10	10
Lbl_Cell_FBgn0008651	10	10	10	10	10	10	2.026408489	10	10	10	1.609748972	2.052088079	10	10	10	10	10	10	10	10	10	1.171995136	1.197281661	2.231131682	1.628814193	2.052088079	0.767195954	1.609748972	10	10	10	10	1.609748972	1.437693268	10	10	10	10	10	10	10	10	10	10	10	2.140532068	10	10	10
Lbl_SOLEXA_FBgn0008651	10	10	10	10	10	10	10	10	10	10	1.169052219	1.059830301	10	10	10	10	10	10	10	10	10	0.841954706	1.243792866	1.343848384	1.541037418	1.059830301	0.865632323	1.169052219	10	10	10	10	1.169052219	1.085879696	10	10	10	10	10	10	10	10	10	10	10	1.490080206	10	10	10
Lim1_Cell_FBgn0026411	10	10	10	10	10	10	10	2.976805672	10	10	0.4484891	1.040241321	1.963450214	10	10	10	10	10	10	10	10	0.624694692	1.347380922	1.064456404	1.396805795	1.040241321	1.529701883	0.4484891	10	10	10	10	0.4484891	0.652144845	10	10	10	10	10	10	10	1.976791228	10	10	10	1.389916933	1.976024335	10	10
Lim1_SOLEXA_FBgn0026411	10	10	10	10	10	10	10	2.976805672	10	10	0.4484891	1.040241321	1.963450214	10	10	10	10	10	10	10	10	0.624694692	1.347380922	1.064456404	1.396805795	1.040241321	1.529701883	0.4484891	10	10	10	10	0.4484891	0.652144845	10	10	10	10	10	10	10	1.976791228	10	10	10	1.389916933	1.976024335	10	10
Lim3_Cell_FBgn0002023	10	10	10	10	10	10	10	10	10	10	0.713742479	1.057418821	2.969054846	10	10	10	10	10	10	10	10	0.911952111	1.535513021	1.076413212	1.511882559	1.057418821	1.004789278	0.713742479	10	10	10	10	0.713742479	0.681467647	10	10	10	10	10	10	10	10	10	10	10	1.416343674	10	10	10
Lim3_SOLEXA_FBgn0002023	10	10	10	10	10	10	10	2.976805672	10	10	0.4484891	1.040241321	1.963450214	10	10	10	10	10	10	10	10	0.624694692	1.347380922	1.064456404	1.396805795	1.040241321	1.529701883	0.4484891	10	10	10	10	0.4484891	0.320857429	10	10	10	10	10	10	10	1.976791228	10	10	10	1.389916933	1.976024335	10	10
Mad_FlyReg_FBgn0011648	10	10	2.88581578	10	10	10	10	10	10	10	10	10	10	10	10	10	2.65318962	10	10	10	10	10	10	10	10	10	10	10	10	10	10	10	10	10	10	10	10	10	10	10	10	10	10	10	10	10	10	10	2.481970177
Max_Mnt_SANGER_5_FBgn0017578	10	10	1.558154557	10	10	10	10	10	10	10	10	10	10	10	10	10	10	10	10	10	10	10	10	10	2.980652386	10	10	10	10	10	10	2.761468994	10	10	10	10	10	10	10	10	10	10	10	10	10	10	10	10	10
Max_Mnt_SANGER_5_FBgn0023215	10	10	1.558154557	10	10	10	10	10	10	10	10	10	10	10	10	10	10	10	10	10	10	10	10	10	2.980652386	10	10	10	10	10	10	2.761468994	10	10	10	10	10	10	10	10	10	10	10	10	10	10	10	10	10
Med_FlyReg_FBgn0011655	10	10	10	10	10	10	10	10	10	10	10	10	10	10	10	2.802651474	10	10	10	10	10	10	10	10	10	10	10	10	10	10	10	10	10	10	10	10	10	10	10	10	10	10	10	10	10	10	10	10	10
Mes2_SANGER_5_FBgn0037207	10	10	10	10	10	10	10	10	10	10	10	10	10	10	10	10	10	10	10	10	10	10	10	10	2.660835366	10	10	10	10	10	10	10	10	10	10	2.987968703	10	10	10	10	10	10	10	10	10	10	10	10	10
Met_Clk_SANGER_5_FBgn0002723	10	10	1.289009284	10	10	10	10	10	10	10	10	10	10	10	2.969172424	2.661582632	10	10	10	10	10	10	10	10	10	10	10	10	10	10	10	10	10	10	10	10	10	10	10	10	10	10	10	10	10	10	10	10	10
Met_Clk_SANGER_5_FBgn0023076	10	10	1.289009284	10	10	10	10	10	10	10	10	10	10	10	2.969172424	2.661582632	10	10	10	10	10	10	10	10	10	10	10	10	10	10	10	10	10	10	10	10	10	10	10	10	10	10	10	10	10	10	10	10	10
Met_SANGER_5_FBgn0002723	10	10	1.175088408	10	10	10	10	10	10	10	10	10	10	10	10	10	10	10	10	10	10	10	10	10	2.99644542	10	10	10	10	10	10	10	10	10	10	10	10	10	10	10	10	10	10	10	10	10	10	10	10
Mio_bigmax_SANGER_5_FBgn0032940	10	10	2.965843923	10	10	10	10	10	10	10	10	10	10	10	10	10	10	10	10	10	10	10	10	10	10	10	10	10	10	10	10	2.848265744	10	10	10	10	10	10	10	10	10	10	10	10	10	10	10	10	10
Mio_bigmax_SANGER_5_FBgn0039509	10	10	2.965843923	10	10	10	10	10	10	10	10	10	10	10	10	10	10	10	10	10	10	10	10	10	10	10	10	10	10	10	10	2.848265744	10	10	10	10	10	10	10	10	10	10	10	10	10	10	10	10	10
Mirr_Cell_FBgn0014343	10	10	10	10	10	10	10	10	10	2.441738384	10	10	10	2.094836252	10	10	10	10	10	10	2.770992082	10	10	10	10	10	10	10	0.81581124	1.118233563	10	10	10	10	10	10	10	10	10	10	10	10	10	10	10	10	10	10	10
Mirr_SOLEXA_FBgn0014343	10	10	10	2.681564873	10	10	10	10	10	10	10	10	10	10	10	2.765051681	10	10	10	10	2.827798105	10	10	10	2.871507223	10	10	10	0.941556869	0.213868056	10	10	10	10	10	10	10	10	10	10	10	10	10	10	10	10	10	10	10
Mitf_SANGER_5_FBgn0263112	10	10	1.903774491	10	10	10	10	10	10	10	10	10	10	10	10	10	10	10	10	10	10	10	10	10	10	10	10	10	10	10	10	2.578435857	10	10	10	10	10	10	10	10	10	10	10	10	10	10	10	10	10
NFAT_SANGER_5_FBgn0030505	10	10	10	10	10	10	10	10	10	10	10	10	10	10	10	10	10	10	10	10	10	10	10	10	10	10	10	10	10	10	10	10	10	10	10	10	10	10	10	10	10	10	2.916382085	2.753936312	10	10	10	10	10
NK7.1_Cell_FBgn0024321	10	10	10	10	10	10	10	10	10	10	1.269181769	2.676843783	10	10	10	2.446104758	10	10	10	10	10	1.445594962	2.418694676	2.869064307	2.153075455	2.676843783	2.357945294	1.269181769	10	2.924360159	10	10	1.269181769	1.246395341	1.526049081	10	1.255966166	0.895166283	10	10	10	10	10	10	10	1.23643773	10	10	10
NK7.1_SOLEXA_FBgn0024321	10	10	10	10	10	10	10	10	10	10	1.976791228	10	10	10	10	2.320600057	10	10	10	10	10	2.157132072	10	10	2.871507223	10	10	1.976791228	10	10	10	10	1.976791228	1.957620751	10	10	1.419502529	1.117514017	10	10	10	2.02813517	10	10	10	1.301155892	2.029002255	10	10
Oc_Cell_FBgn0004102	10	10	10	10	10	10	10	10	10	10	1.976791228	10	10	10	10	10	10	10	10	10	10	2.157132072	10	10	2.871507223	10	10	1.976791228	10	10	10	10	1.976791228	1.957620751	10	10	10	10	10	10	1.419635792	0.501364545	10	10	10	10	2.029002255	10	10
Oc_SOLEXA_FBgn0004102	10	10	10	10	10	10	10	10	10	10	2.604172602	10	10	10	10	10	10	10	10	10	10	2.798145488	10	10	10	10	10	2.604172602	10	10	10	10	2.604172602	2.596900442	10	10	10	10	10	10	1.418970457	1.104067154	10	10	10	10	2.659727313	10	10
Odsh_Cell_FBgn0026058	10	10	10	10	10	10	10	2.978070331	10	10	1.40496938	1.847454596	2.964477913	10	10	10	10	10	10	10	10	10	1.198827096	2.026193424	1.421771855	1.847454596	0.978235919	1.40496938	10	10	10	10	1.40496938	0.581096588	10	10	10	10	10	10	10	10	10	10	10	1.540870258	10	10	10
Odsh_SOLEXA_FBgn0026058	10	10	10	10	10	10	10	10	10	10	1.238321385	1.236824322	10	10	10	2.679621349	10	10	10	10	10	0.939683078	1.386222693	1.280634425	1.728839913	0.988952176	1.185248943	1.238321385	10	10	10	10	1.238321385	1.172477313	1.236501513	10	1.284267314	0.99222807	10	10	10	10	10	10	10	1.594382572	10	10	10
Oli_da_SANGER_5_1_FBgn0000413	10	10	10	10	10	2.982446425	10	10	10	10	10	10	10	10	10	10	10	10	10	10	10	10	10	10	10	10	10	10	10	10	10	10	10	10	10	10	10	10	10	10	10	10	10	10	10	10	10	10	10
Oli_da_SANGER_5_1_FBgn0032651	10	10	10	10	10	2.982446425	10	10	10	10	10	10	10	10	10	10	10	10	10	10	10	10	10	10	10	10	10	10	10	10	10	10	10	10	10	10	10	10	10	10	10	10	10	10	10	10	10	10	10
Oli_da_SANGER_5_2_FBgn0000413	10	10	10	1.971600008	10	10	10	10	10	10	10	10	10	10	10	10	10	10	10	10	10	10	10	10	10	10	10	10	10	10	10	10	10	10	10	10	10	10	10	10	10	10	10	10	10	10	10	10	10
Oli_da_SANGER_5_2_FBgn0032651	10	10	10	1.971600008	10	10	10	10	10	10	10	10	10	10	10	10	10	10	10	10	10	10	10	10	10	10	10	10	10	10	10	10	10	10	10	10	10	10	10	10	10	10	10	10	10	10	10	10	10
Oli_da_SANGER_5_3_FBgn0000413	10	10	10	10	10	10	10	10	10	10	10	10	10	10	10	2.795605265	10	10	10	10	10	10	10	10	10	10	10	10	10	10	10	10	10	10	10	10	10	10	10	10	10	10	10	10	10	10	10	10	10
Oli_da_SANGER_5_3_FBgn0032651	10	10	10	10	10	10	10	10	10	10	10	10	10	10	10	2.795605265	10	10	10	10	10	10	10	10	10	10	10	10	10	10	10	10	10	10	10	10	10	10	10	10	10	10	10	10	10	10	10	10	10
Opa_SANGER_5_FBgn0003002	10	10	10	10	10	10	10	10	10	10	10	10	10	10	10	10	10	10	10	10	10	10	10	10	10	10	10	10	10	10	10	10	10	10	10	10	10	10	10	10	10	10	10	10	10	10	10	10	2.111231771
Optix_Cell_FBgn0025360	10	10	10	10	10	10	10	10	10	10	10	10	10	10	10	10	10	10	10	10	10	10	10	10	10	10	10	10	10	10	10	10	10	10	10	10	10	10	10	2.446813024	10	10	2.520611327	10	2.933911532	10	10	10	10
Optix_SOLEXA_FBgn0025360	10	10	10	10	10	10	10	10	10	10	10	10	10	10	10	10	10	10	10	10	10	10	10	10	10	10	10	10	10	10	10	10	10	10	10	10	10	10	10	2.450729881	10	10	2.453318435	10	2.902084312	10	10	10	10
Otp_Cell_FBgn0015524	10	10	10	10	10	10	10	10	10	10	0.840885067	0.901806437	2.991945942	10	10	10	10	10	10	10	10	0.938343923	1.421447759	1.078126931	1.527715709	0.901806437	1.668023836	0.840885067	10	10	10	10	0.840885067	0.628882721	10	10	10	10	10	10	10	10	10	10	10	1.342187824	10	10	10
Otp_SOLEXA_FBgn0015524	10	10	10	10	10	10	10	2.976805672	10	10	0.4484891	1.040241321	1.963450214	10	10	10	10	10	10	10	10	0.624694692	1.347380922	1.064456404	1.396805795	1.040241321	1.529701883	0.4484891	10	10	10	10	0.4484891	0.652144845	10	10	10	10	10	10	10	1.976791228	10	10	10	1.389916933	1.976024335	10	10
Pb_Cell_FBgn0051481	10	10	10	10	10	10	10	10	10	10	0.974989528	1.210532935	10	10	10	10	10	10	10	10	10	0.938731248	1.176854253	1.236509017	1.541883276	0.973899787	0.908362822	0.974989528	10	10	10	10	0.974989528	0.920121845	10	10	10	10	10	10	10	10	10	10	10	1.699794055	10	10	10
Pb_SOLEXA_FBgn0051481	10	10	10	10	10	10	10	10	10	10	0.692550338	0.775925985	1.691375566	1.419289279	10	10	10	10	10	10	10	0.624916719	1.348368679	0.788921832	1.395190899	0.775925985	1.531008392	0.692550338	10	10	10	10	0.692550338	0.425357598	10	10	10	10	10	10	10	1.981817668	10	10	10	1.223599886	1.060873272	10	10
PhdP_Cell_FBgn0025334	10	10	10	10	10	10	10	10	10	10	1.710139723	1.07722372	2.00620668	10	10	2.765051681	10	10	10	10	10	0.940105731	1.660514507	1.089801911	1.708479067	1.07722372	1.85175604	1.710139723	10	10	10	10	1.710139723	0.883286284	10	10	1.42080947	1.117488341	10	10	10	10	10	10	10	1.241756235	10	10	10
PhdP_SOLEXA_FBgn0025334	10	10	10	10	10	10	10	10	10	10	1.710139723	1.07722372	2.00620668	10	10	2.765051681	10	10	10	10	10	0.940105731	1.660514507	1.089801911	1.708479067	1.07722372	1.85175604	1.710139723	10	10	10	10	1.710139723	0.883286284	10	10	1.42080947	1.117488341	10	10	10	10	10	10	10	1.241756235	10	10	10
Poxm_SOLEXA_5_FBgn0003129	10	10	10	10	10	10	10	10	10	10	10	10	10	10	10	10	10	10	10	10	10	10	10	10	10	10	10	10	10	10	10	10	10	10	10	10	10	10	10	10	10	10	10	10	10	10	10	10	10
Poxn_SOLEXA_5_FBgn0003130	10	10	10	10	10	10	10	10	10	10	10	10	10	10	10	10	10	10	10	10	10	10	10	10	10	10	10	10	10	10	2.975427426	10	10	10	10	10	10	10	10	10	10	10	10	10	10	10	10	10	2.979562896
Pph13_Cell_FBgn0023489	10	10	10	10	10	10	1.720132981	2.987122665	10	10	0.93165918	1.949197834	2.965061959	10	10	10	10	10	10	10	10	1.073820417	1.535226283	2.125559297	0.971746829	1.949197834	1.004727661	0.93165918	10	10	10	10	0.93165918	0.879542543	10	10	10	10	10	10	10	10	10	10	10	1.712599998	10	10	10
Pph13_SOLEXA_FBgn0023489	10	10	10	10	10	10	10	2.976805672	10	10	0.4484891	1.040241321	1.963450214	10	10	10	10	10	10	10	10	0.624694692	1.347380922	1.064456404	1.396805795	1.040241321	1.529701883	0.4484891	10	10	10	10	0.4484891	0.652144845	10	10	10	10	10	10	10	1.976791228	10	10	10	1.389916933	1.976024335	10	10
Ptx1_Cell_FBgn0020912	10	10	10	10	10	10	10	10	10	10	10	10	10	10	10	10	10	10	10	10	10	10	10	10	10	10	10	10	10	10	10	10	10	10	10	10	10	10	10	10	0.941033976	0.816166031	10	10	10	10	10	10	10
Ptx1_SOLEXA_FBgn0020912	10	10	10	10	10	10	10	10	10	10	10	10	10	10	10	10	10	10	10	10	10	10	10	10	10	10	10	10	10	10	10	10	10	10	10	10	10	10	10	10	0.798133181	10	10	10	10	10	10	10	10
Rel_SANGER_5_FBgn0014018	10	10	10	10	10	10	10	10	10	10	10	10	10	10	10	10	10	10	10	10	10	10	10	10	10	10	10	10	10	10	10	10	10	10	10	10	10	10	10	10	10	10	10	10	10	10	10	10	10
Repo_Cell_FBgn0011701	10	10	10	10	10	10	10	10	10	10	0.725083674	1.066519071	10	10	10	10	10	10	10	10	10	0.821005193	1.449394195	1.082745108	1.584733075	1.066519071	1.244029505	0.725083674	10	10	10	10	0.725083674	0.697174155	10	10	1.76327999	1.41897674	10	10	10	10	10	10	10	1.390632277	10	10	10
Repo_SOLEXA_FBgn0011701	10	10	10	10	10	10	10	2.976805672	10	10	0.4484891	1.040241321	1.963450214	10	10	10	10	10	10	10	10	0.624694692	1.347380922	1.064456404	1.396805795	1.040241321	1.529701883	0.4484891	10	10	10	10	0.4484891	0.320857429	10	10	10	10	10	10	10	1.976791228	10	10	10	1.389916933	1.976024335	10	10
Ro_Cell_FBgn0003267	10	10	10	10	10	10	10	10	10	10	1.529701883	1.972346867	10	10	10	10	10	10	10	10	10	1.237512029	1.118199272	2.150629989	1.546996387	1.972346867	0.600303595	1.529701883	10	10	10	10	1.529701883	1.358141866	10	10	10	10	10	10	10	10	10	10	10	1.840602988	10	10	10
Ro_SOLEXA_FBgn0003267	10	10	10	10	10	10	10	2.976805672	10	10	0.4484891	1.040241321	1.963450214	10	10	10	10	10	10	10	10	0.624694692	1.347380922	1.064456404	1.396805795	1.040241321	1.529701883	0.4484891	10	10	10	10	0.4484891	0.320857429	10	10	10	10	10	10	10	1.976791228	10	10	10	1.389916933	1.976024335	10	10
Rx_Cell_FBgn0020617	10	10	10	10	10	10	10	10	10	10	1.609624921	2.053176558	10	10	10	10	10	10	10	10	10	1.238619155	1.136573238	2.232126051	1.627952967	2.053176558	0.679569308	1.609624921	10	10	10	10	1.609624921	1.43805419	10	10	10	10	10	10	10	10	10	10	10	1.966607142	10	10	10
Rx_SOLEXA_FBgn0020617	10	10	10	10	10	10	10	2.976805672	10	10	0.4484891	1.040241321	1.963450214	10	10	10	10	10	10	10	10	0.624694692	1.347380922	1.064456404	1.396805795	1.040241321	1.529701883	0.4484891	10	10	10	10	0.4484891	0.652144845	10	10	10	10	10	10	10	1.976791228	10	10	10	1.389916933	1.976024335	10	10
Scr_Cell_FBgn0003339	10	10	10	10	10	10	10	10	10	10	1.882251045	2.909193788	10	10	10	10	10	10	10	10	10	1.668933866	1.670466043	10	2.507100063	2.909193788	2.583657705	1.882251045	10	10	10	10	1.882251045	1.82912224	10	10	10	10	10	10	10	10	10	10	10	10	1.203966408	10	10
Scr_SOLEXA_FBgn0003339	10	10	10	10	10	10	10	10	10	10	1.976024335	1.114891506	2.014615993	1.418279337	10	10	10	10	10	10	10	2.155967831	2.235134115	1.115711827	2.804561127	1.114891506	10	1.976024335	10	10	2.87790448	10	1.976024335	1.956884974	10	10	10	10	10	10	10	2.029002255	10	10	10	1.722976065	0.501312762	10	10
Side_SANGER_5_FBgn0032741	10	10	10	1.265913245	10	10	10	10	10	10	10	10	2.976607628	10	10	10	10	10	10	2.846469152	10	10	10	10	10	10	10	10	2.605811748	10	10	10	10	10	10	10	10	10	10	10	10	10	10	10	10	10	10	10	10
Six4_Cell_FBgn0027364	10	10	10	10	10	10	10	10	10	2.320335101	10	10	2.859952493	2.640233025	1.242037369	10	10	10	10	10	10	10	10	10	2.616989905	10	10	10	10	10	10	10	10	10	10	2.469963371	10	10	10	10	10	10	10	10	10	10	10	10	10
Six4_SOLEXA_2_FBgn0027364	10	10	10	10	10	10	10	10	10	2.939082974	10	10	10	10	10	10	10	10	10	10	10	10	10	10	10	10	10	10	10	10	10	10	10	10	10	10	10	10	10	10	10	10	10	10	10	10	2.970116227	10	10
Six4_SOLEXA_FBgn0027364	10	10	10	10	10	10	10	10	10	10	10	10	10	10	10	10	10	10	10	10	10	10	10	10	2.249550638	10	10	10	10	10	10	10	10	10	2.397887188	1.991448391	2.497235166	2.433754024	10	10	10	10	2.51396803	10	2.885026652	10	10	10	10
Slou_Cell_FBgn0002941	10	10	10	10	10	10	10	10	10	10	1.040274754	1.087649899	10	10	10	2.784356605	10	10	10	10	10	1.06451448	1.54612215	1.097304666	1.825479254	1.087649899	1.310657879	1.040274754	10	10	10	10	1.040274754	1.007719556	1.438454836	10	1.28395748	0.940855386	10	10	10	10	10	10	10	1.418047308	10	10	10
Slou_SOLEXA_FBgn0002941	10	10	10	10	10	10	10	2.976805672	10	10	0.4484891	1.040241321	1.963450214	10	10	10	10	10	10	10	10	0.624694692	1.347380922	1.064456404	1.396805795	1.040241321	1.529701883	0.4484891	10	10	10	10	0.4484891	0.320857429	10	10	10	10	10	10	10	1.976791228	10	10	10	1.389916933	1.976024335	10	10
So_Cell_FBgn0003460	10	10	10	10	10	10	10	10	10	10	10	2.127324109	2.96728691	2.59251584	10	10	10	10	10	10	10	10	10	2.00764866	10	2.127324109	10	10	10	10	10	10	10	10	10	10	10	10	10	10	10	10	10	10	10	10	1.705998822	10	10
So_SOLEXA_FBgn0003460	10	10	10	10	10	10	2.80585515	10	10	10	10	10	10	10	10	10	10	10	10	10	10	10	10	10	10	10	10	10	10	10	10	10	10	10	10	2.500953216	10	10	10	10	10	10	10	10	10	10	10	10	10
Sox14_SANGER_10_FBgn0005612	10	10	10	10	10	10	10	10	10	10	10	10	10	10	10	10	10	10	10	10	10	10	10	10	10	10	10	10	10	10	10	10	10	10	10	10	10	10	10	10	10	10	10	10	10	10	10	10	10
Sox15_SANGER_5_FBgn0005613	10	10	10	10	10	10	10	10	10	10	10	10	2.674681374	10	10	10	10	10	10	2.949699637	10	10	10	10	10	10	10	10	2.257546564	1.976024335	10	10	10	10	10	10	10	10	10	10	10	10	10	10	10	10	10	10	10
Sp1_SANGER_5_FBgn0020378	10	2.980309027	10	10	10	10	10	10	10	10	10	10	10	10	10	10	10	10	10	10	10	10	10	10	10	10	10	10	10	10	10	10	10	10	10	10	10	10	10	10	10	10	10	10	10	10	10	10	1.396409235
Sp1_SOLEXA_2.5_FBgn0020378	10	2.640873279	10	10	10	10	10	10	10	10	10	10	10	10	10	10	10	10	10	10	10	10	10	10	10	10	10	10	10	10	10	10	10	10	10	10	10	10	10	10	10	10	10	10	10	10	10	10	1.552279091
SuH_FlyReg_FBgn0004837	10	10	10	10	10	10	10	10	10	10	10	10	10	10	10	10	10	10	10	10	10	10	10	10	10	10	10	10	10	10	10	10	10	10	10	10	10	10	10	10	10	10	2.695275119	2.566704809	2.718741168	10	10	10	10
TAAAAT20NAAA_Y_AGATAANN_m1_c2_short	10	10	10	10	10	10	10	10	10	10	10	10	10	10	10	10	10	10	10	10	10	10	10	10	10	10	10	10	10	10	10	10	10	10	10	10	10	10	10	10	10	10	10	10	10	10	10	10	10
TAAAAT20NCG_AC_NTTRCGCAAY_m1_c2_short	10	10	10	10	2.761497901	10	2.47462452	1.669184789	10	10	10	10	10	10	10	10	10	10	10	10	10	10	10	10	2.689426066	10	10	10	10	10	10	10	10	10	10	2.499669974	10	10	10	10	10	10	10	10	10	10	10	10	10
TAAAAT20NCG_KD_ARAMCACGTGKTYT_m2_c4_short	10	10	2.03850874	10	10	10	10	10	10	10	10	10	10	10	10	10	10	10	10	10	10	10	10	10	10	10	10	10	10	10	10	10	10	10	10	10	10	10	10	10	10	10	10	10	10	10	10	10	10
TAAAAT20NTA_Q_ARRGGTCANNNRRGGTCA_m2_c3_short	2.597844431	2.787573109	10	10	10	10	10	10	2.173530903	10	10	10	10	10	10	10	10	10	10	10	10	10	10	10	10	10	10	10	10	10	10	10	10	10	10	10	10	10	10	10	10	10	10	10	10	10	10	10	10
TAAAAT20NTA_Q_RAGGTCAAAAGGTCAAKN_m2_c3_short	2.343517972	10	10	10	10	10	10	10	2.418748905	10	10	10	10	10	10	2.835620754	10	10	10	10	10	10	10	10	10	10	10	10	10	10	10	10	10	10	10	10	10	10	10	10	10	10	10	10	10	10	10	10	10
TAAAAT20NTA_Q_RGGTCANNNARRGGTCA_m2_c3_short	2.726053283	2.765049146	10	10	10	10	10	10	2.153425491	10	10	10	10	10	10	10	10	10	10	10	10	10	10	10	10	10	10	10	10	10	10	10	10	10	10	10	10	10	10	10	10	10	10	10	10	10	10	10	10
TAAACA20NCAA_AF_ACGGACACAAT_m1_c4_short	10	10	10	10	10	10	10	10	10	10	10	10	10	10	10	10	10	10	10	10	10	10	10	10	10	10	10	10	10	10	10	10	10	10	10	2.811153275	10	10	10	10	10	10	10	10	10	10	10	10	10
TAAACA20NCAA_AF_RTAAACAATAAACA_m2_c4_short	10	10	10	10	10	10	10	10	10	10	10	10	10	2.809002706	10	10	10	10	10	2.634694869	2.54845224	10	10	10	10	10	10	10	2.896970467	2.794835093	10	10	10	10	2.665734387	10	10	2.555751622	10	10	10	10	10	10	10	10	10	10	10
TAAACA20NCAA_AF_RTAAACAA_m1_c3_short	10	10	10	10	10	10	10	10	10	10	10	10	10	2.027812489	10	10	10	10	10	10	10	10	10	10	10	10	10	10	10	10	10	10	10	10	10	10	10	10	10	10	10	10	10	10	10	10	10	10	10
TAAACA20NCAA_AF_RTAAACATMAACA_m1_c4_short	10	10	10	10	10	10	10	10	10	2.348728068	10	10	10	2.607325776	10	10	10	10	2.237305227	1.919103476	2.014706048	10	10	10	10	10	10	10	2.00283281	2.478107366	10	10	10	10	10	10	10	10	10	10	10	10	2.999565396	10	10	10	10	10	10
TAAACA20NCAA_Y_NTGCCACGTCANCA_m1_c4_short	10	10	10	10	10	10	10	10	10	10	10	10	10	10	10	10	10	10	10	10	10	10	10	10	10	10	10	10	10	10	1.941343833	1.352015671	10	10	10	10	10	10	10	10	10	10	10	10	10	10	10	10	10
TAAACA20NCAA_Y_TGCCACGTGGCA_m2_c4_short	10	10	1.405573716	10	10	10	10	10	10	10	10	10	10	10	10	2.80488323	10	10	10	10	10	10	10	10	10	10	10	10	10	10	10	2.613298502	10	10	10	10	10	10	10	10	10	10	10	10	10	10	10	10	10
TAAAGC20NCG_Z_NNYAATTANN_m1_c3_short	10	10	10	10	10	10	10	10	10	10	1.159872367	1.261236819	2.234719129	10	10	10	10	10	10	10	10	1.242980876	1.285487862	1.322086718	10	1.261236819	1.477292658	1.159872367	10	10	10	10	1.159872367	1.135204152	10	10	2.153292258	2.334196914	10	10	10	10	10	10	10	1.224935044	10	10	10
TAAAGC20NCG_Z_NTAATYNRATTAN_m1_c3_short	10	10	10	10	10	10	2.692509591	10	10	10	1.476624248	1.595942188	10	10	10	10	10	10	10	10	10	1.681373578	2.297890119	1.610830599	1.632249214	1.595942188	2.181051129	1.476624248	10	10	10	10	1.476624248	1.321967927	2.479184655	10	2.326451454	2.183857346	10	10	2.76533562	2.449628885	10	10	10	1.955554671	2.6106272	10	10
TAAAGC20NGAA_KA_ATGTANNNNNNTACAT_m1_c6_short	10	10	10	10	10	10	10	10	10	10	10	10	10	10	10	10	10	10	10	10	10	10	10	10	10	10	10	10	10	10	10	10	10	10	10	10	10	10	10	10	10	10	10	10	10	10	10	2.238087834	10
TAAAGC20NGAA_KA_NNNGTACATA_m1_c6_short	10	10	10	10	10	10	10	10	10	10	10	10	10	10	10	10	10	10	10	10	10	10	10	10	10	10	10	10	10	10	10	10	10	10	10	10	10	10	10	10	10	10	10	10	10	10	10	1.679007657	10
TAAAGT40NAGC_KU_MCCACCGACCTACAGYC_m3_c4_short	10	10	10	10	10	10	10	10	10	10	10	10	10	10	10	10	10	10	10	10	10	10	10	10	10	10	10	10	10	10	10	10	10	10	10	10	10	10	10	10	10	10	10	10	10	10	10	10	10
TAAATG20NCG_Z_NRTTACGTAAYN_m1_c2_short	10	10	10	10	10	10	2.584204666	0.669310813	10	10	10	10	10	10	10	10	10	10	10	10	10	10	10	10	2.905712962	10	10	10	10	10	2.965944535	10	10	2.875423783	10	2.637612421	10	10	10	10	10	10	10	10	10	10	10	10	10
TAAATG20NTAA_KG_NNAARCAGCTGYTTNN_m2_c4_short	10	10	10	1.690603042	10	10	10	10	10	10	10	10	10	10	10	10	10	10	10	10	10	10	10	10	10	10	10	10	2.550330147	10	10	10	10	10	10	10	10	10	10	10	10	10	10	10	10	10	10	10	10
TAAATG20NTAA_KH_NYMATTANNNNTAATTAN_m2_c4_short	10	10	10	10	2.418217185	2.521353213	2.472682432	10	10	10	2.304651359	2.62270976	10	10	10	10	10	10	10	10	10	2.532640026	2.086397252	2.712850502	2.335341624	2.62270976	2.088922196	2.304651359	10	10	10	10	2.304651359	1.992232346	2.911554201	2.675359063	2.666245812	2.847224868	10	10	10	10	10	10	10	2.494838418	2.586372554	10	10
TAAATG20NTAA_KH_NYMATTAN_m1_c3_short	10	10	10	10	10	10	10	2.9363523	10	10	10	10	10	10	10	10	10	10	10	10	10	10	1.031241889	10	2.980652386	10	0.94088388	10	10	10	10	10	10	0.94198135	10	10	10	10	10	10	10	10	10	10	10	10	10	10	10
TAAATG20NTAA_Y_AGATAANN_m1_c2_short	10	10	10	10	10	10	10	10	10	10	10	10	10	10	10	10	10	10	10	10	10	10	10	10	10	10	10	10	10	10	10	10	10	10	10	10	10	10	10	10	10	10	10	10	10	10	10	10	10
TAAATG20NTAA_Z_NTAATTAN_m1_c3_short	10	10	10	10	10	10	10	10	10	10	0.624813949	1.064691281	2.144827993	10	10	10	10	10	10	10	10	0.507204324	1.051519127	1.241258999	10	1.064691281	1.01723292	0.624813949	10	10	10	10	0.624813949	0.559429688	10	10	10	10	10	10	10	2.1588796	10	10	10	1.229625916	2.160051684	10	10
TAAATT40NCTG_KK_NATGCGGGYNNNRCCCGCATN_m2_c3_short	10	10	10	10	10	10	10	10	10	10	10	10	10	10	10	10	10	10	10	10	10	10	10	10	10	10	10	10	10	10	10	10	10	10	10	10	10	10	10	10	10	10	10	10	10	10	10	10	10
TAAATT40NCTG_KK_NATGCKGGNNCCMGCATN_m2_c3_short	10	10	10	10	10	10	10	10	10	10	10	10	10	10	10	10	10	2.981878206	10	10	10	10	10	10	10	10	10	10	10	10	10	10	10	10	10	10	10	10	10	10	10	10	10	10	10	10	10	10	10
TAACAA20NACA_W_AAAAGTCAA_m1_c4_short	2.974172479	10	10	10	10	10	10	10	10	10	10	10	10	10	10	10	10	10	10	10	10	10	10	10	10	10	10	10	10	10	10	10	10	10	10	10	10	10	10	10	10	10	10	10	10	10	10	10	10
TAACAA20NACA_W_RAGTCAANAAGTCA_m1_c4_short	10	10	10	10	10	10	10	10	2.984375969	10	10	2.957362199	10	10	2.72967543	2.719653329	10	10	10	10	10	10	10	2.366358358	10	2.957362199	10	10	10	10	2.880138386	10	10	10	10	10	10	10	10	10	10	10	10	10	10	10	2.934053627	10	10
TAACAA20NACA_Y_NNYMATTANN_m1_c2_short	10	10	10	10	10	10	10	10	10	10	10	2.338705653	10	10	10	10	10	10	10	10	10	10	1.100365477	10	10	2.338705653	0.940697756	10	10	10	10	10	10	2.410954467	10	10	10	10	10	10	10	10	10	10	10	10	10	10	10
TAACAA20NCG_AD_CCGAAACCGAAACY_m2_c3_short	10	10	10	10	10	10	10	10	10	10	10	10	10	10	10	10	10	10	10	10	10	10	10	10	10	10	10	10	10	10	10	10	10	10	10	10	10	10	10	10	10	10	10	10	10	10	10	10	10
TAACAA20NCG_AD_NACCGAAACYN_m1_c3_short	10	10	10	10	10	10	10	10	10	10	10	10	10	10	10	10	10	10	10	10	10	10	10	10	10	10	10	10	10	10	10	10	10	10	10	10	10	10	10	10	10	10	10	10	10	10	10	10	10
TAACCC20NCCA_AC_NNGGATTANN_m1_c4_short	10	10	10	10	10	10	10	10	10	10	2.743048955	10	10	10	10	10	10	10	10	10	10	2.945069869	10	10	10	10	10	2.743048955	10	10	10	10	2.743048955	2.74053148	10	10	10	10	10	10	1.131043126	1.399766185	10	10	10	10	2.797986886	10	10
TAACCC20NCCA_Y_NGTTRCCATGGYAACN_m2_c3_short	10	10	10	10	10	10	2.77088804	10	10	10	10	10	10	2.806325901	10	10	10	10	10	10	2.967711044	10	10	10	10	10	10	10	2.886393488	10	10	10	10	10	10	10	10	10	10	10	10	10	10	10	10	10	10	10	10
TAACCC20NCCA_Y_SGTTGCYARGCAACS_m2_c3_short	10	10	10	10	10	10	10	10	10	10	10	10	10	10	10	10	10	10	10	10	10	10	10	10	10	10	10	10	10	10	10	10	10	10	10	10	10	10	10	10	10	10	10	10	10	10	10	10	10
TAACCC20NCG_AC_RATAAAAR_m1_c3_short	10	10	10	10	10	10	10	10	10	1.718539611	10	10	2.03011363	1.955040174	10	10	10	10	10	10	10	10	10	10	10	10	10	10	1.681176099	10	10	10	10	10	10	10	10	10	10	10	10	10	2.845391399	10	10	10	10	10	10
TAACGG20NGCA_AC_NYAATTAN_m1_c2_short	10	10	10	10	10	10	10	10	10	10	0.620156179	1.064668545	2.145819568	10	10	10	10	10	10	10	10	0.382313878	1.051075763	1.241490465	10	1.064668545	1.016653535	0.620156179	10	10	10	10	0.620156179	0.555296392	1.323176087	10	1.066810913	1.243686039	10	10	10	2.032047244	10	10	10	0.898463333	2.0373164	10	10
TAACGG20NGCA_KH_NGGCACGTGCCN_m1_c3_short	10	10	0.573619224	10	10	10	10	10	10	10	10	10	10	10	10	2.954208842	10	10	10	10	10	10	10	10	10	10	10	10	10	10	10	10	10	10	10	10	10	10	10	10	10	10	10	10	10	10	10	10	10
TAACGG20NGCA_Z_TGCCACGTCATCA_m2_c4_short	10	10	10	10	10	10	10	10	10	10	10	10	10	10	10	10	10	10	10	10	10	10	10	10	10	10	10	10	10	10	1.802824229	1.229256747	10	10	10	10	10	10	10	10	10	10	10	10	10	10	10	10	10
TAACGG20NGCA_Z_TGCCACGTGGCA_m2_c4_short	10	10	1.694292098	10	10	10	10	10	10	10	10	10	10	10	10	10	10	10	10	10	10	10	10	10	10	10	10	10	10	10	10	2.135757219	10	10	10	10	10	10	10	10	10	10	10	10	10	10	10	10	10
TAACTT20NCG_W_NRTTACGTAAYN_m1_c2_short	10	10	10	10	10	10	2.645710807	0.700215146	10	10	10	10	10	10	10	10	10	10	10	10	10	10	10	10	2.979864104	10	10	10	10	10	2.950316544	10	10	2.934980257	10	2.735575409	10	10	10	10	10	10	10	10	10	10	10	10	10
TAACTT20NTCA_KG_NNNNNTAAGGTAANN_m1_c3_short	10	10	10	10	10	10	2.956010766	10	10	2.89205532	10	10	10	10	10	10	10	10	10	10	10	10	10	10	2.36415027	10	10	10	2.793550442	2.906344087	10	10	10	10	10	2.933818073	10	10	10	10	10	10	10	10	10	10	10	10	10
TAACTT20NTCA_Y_SGTCACGCWTGANTGMA_m2_c4_short	10	10	10	10	10	10	10	10	10	10	10	10	10	10	10	10	10	10	10	10	10	10	10	10	10	10	10	10	10	10	10	10	10	10	10	10	10	10	10	10	10	10	10	10	10	10	10	10	10
TAAGAA40NATA_KK_NRTCATTANN_m1_c3_short	10	10	10	10	10	10	10	10	10	10	10	2.331334499	10	10	10	10	10	10	10	10	10	2.00764866	2.050603503	2.025260401	10	2.331334499	1.845217622	10	10	10	2.803200383	10	10	10	10	10	10	10	10	10	10	10	10	10	10	10	2.00089166	10	10
TAAGAA40NATA_KL_NNAGTCAAAAGTCA_m2_c3_short	1.94726194	10	10	10	10	10	10	10	2.931763336	10	10	10	2.655181446	10	2.388903676	10	10	10	10	10	10	10	10	10	10	10	10	10	10	10	10	10	10	10	10	10	10	10	10	10	10	10	10	10	10	10	10	10	10
TAAGAA40NATA_KL_NRAGTCAATAAGTCA_m2_c3_short	10	10	10	10	10	10	10	10	2.957093942	10	10	10	10	10	2.78095076	2.591948109	10	10	10	10	10	10	10	2.477691321	10	10	10	10	10	10	2.698545185	10	10	10	10	10	10	10	10	10	10	10	10	10	10	10	10	10	10
TAAGAC20NAGA_AC_TGATGACGTCATCA_m2_c4_short	10	10	10	10	10	10	10	10	10	10	10	10	10	10	10	10	10	10	10	10	10	10	10	10	10	10	10	10	10	10	1.223446934	2.935068343	10	10	10	10	10	10	10	10	10	10	10	10	10	10	2.830664077	10	10
TAAGCG20NCGA_KG_NYAATTAN_m1_c3_short	10	10	10	10	10	10	0.81582121	2.622705195	10	10	10	10	10	10	10	10	10	10	10	10	10	10	10	10	1.118819789	10	10	10	10	10	10	10	10	10	10	0.816193115	10	10	10	10	10	10	10	10	10	10	10	2.944847436	10
TAAGCG20NCGA_KH_NTAATCCN_m1_c2_short	10	10	10	10	10	10	10	10	10	10	2.616570194	10	10	10	10	10	10	10	10	10	10	2.817682498	10	10	10	10	10	2.616570194	10	10	10	10	2.616570194	2.614896292	10	10	10	10	10	10	1.242710549	1.10450717	10	10	10	10	2.673844478	10	10
TAAGCG20NCGA_KH_RCGTTAATCCN_m1_c3_short	10	10	10	10	10	10	10	10	10	10	10	10	10	10	10	10	10	10	10	10	10	10	10	10	10	10	10	10	10	10	10	10	10	10	10	10	10	10	10	10	1.103729834	2.155659347	10	10	10	10	10	10	10
TAAGCG20NCG_KD_NAGGTGTGAN_m1_c3_short	10	10	10	10	10	10	10	10	10	10	10	10	10	10	2.465721753	2.163139974	10	10	10	10	10	10	10	10	10	10	10	10	10	10	10	10	10	10	10	10	10	10	10	10	10	10	10	10	10	10	10	10	10
TAAGGT20NGGA_AC_NYAATTAN_m1_c2_short	10	10	10	10	10	10	10	10	10	10	1.088358938	1.542307203	2.630629185	10	10	10	10	10	10	10	10	2.478419662	1.297769123	1.719920498	10	1.542307203	1.239339926	1.088358938	10	10	10	10	1.088358938	0.920864969	1.322262223	10	1.066306024	1.242942791	10	10	10	2.334388195	10	10	10	0.902230268	2.345024634	10	10
TAAGGT20NGGA_KH_NNGNWACAATGTWNCNN_m1_c3_short	10	10	10	10	10	10	10	10	10	10	10	10	10	10	10	10	10	10	10	10	10	10	10	10	10	10	10	10	10	2.967856557	10	10	10	10	10	10	10	10	10	10	10	10	10	10	10	10	10	10	10
TAAGGT20NTA_Q_NWACAYRACAWN_m1_c3_short	10	10	10	10	10	10	10	2.128636341	10	10	10	10	10	10	10	10	10	10	10	10	10	10	10	10	10	10	10	10	10	2.741439019	10	10	10	10	10	10	10	10	10	10	10	10	10	10	10	10	10	2.585767506	10
TAAGTA20NTGA_KH_NYMATTAN_m1_c4_short	10	10	10	10	10	10	10	2.938574387	10	10	1.088358938	1.241346258	2.327008924	2.027703435	10	10	10	10	10	10	10	2.478419662	1.662700441	1.241737246	10	1.241346258	1.711911015	1.088358938	10	10	2.591556153	10	1.088358938	1.087514087	10	10	10	10	10	10	10	2.345024634	10	10	10	10	1.091550581	10	10
TAAGTA40NTGA_AI_GACCACMCACNNNG_m1_c3_short	10	10	10	10	10	10	10	10	10	10	10	10	10	10	10	10	10	10	10	10	10	10	10	10	10	10	10	10	10	10	10	10	10	10	10	10	10	10	10	10	10	10	10	10	10	10	10	10	10
TAAGTA40NTGA_AI_GCGACCACNCTG_m1_c3_short	10	10	10	10	10	10	10	10	10	10	10	10	10	10	10	10	10	10	10	10	10	10	10	10	10	10	10	10	10	10	10	10	10	10	10	10	10	10	10	10	10	10	10	10	10	10	10	10	10
TAAGTG40NGAA_KAA_AACATGTGTT_m1_c2_short	10	10	10	10	10	10	10	10	10	10	10	10	10	10	10	10	10	10	10	10	10	10	10	10	10	10	10	10	2.910530902	2.477810337	10	10	10	10	10	10	10	10	10	10	10	10	10	10	10	10	10	10	10
TAAGTG40NGAA_KAA_NCACACGACGCN_m1_c2_short	10	10	10	10	10	10	10	10	10	10	10	10	10	10	10	10	10	10	10	10	10	10	10	10	10	10	10	10	10	10	10	10	10	10	10	10	10	10	10	10	10	10	10	10	10	10	10	10	10
TAATAG20NCG_W_NTATCGCGAYATR_m2_c3_short	10	10	10	10	10	2.767055897	10	10	10	10	10	10	10	10	10	10	10	10	10	10	10	10	10	10	10	10	10	10	10	10	10	10	10	10	10	10	10	10	10	10	10	10	10	10	10	10	10	10	10
TAATAG20NTA_Q_KCTAWAAATAGM_m1_c3_short	10	10	10	10	10	10	10	10	10	10	2.891838079	10	10	2.812193015	10	10	10	10	10	10	10	2.603599922	2.648771429	10	1.847718168	10	2.489429456	2.891838079	2.733698062	2.447451086	10	10	2.891838079	2.471245394	10	10	10	10	10	10	10	10	10	10	10	10	10	2.561736464	10
TAATGA20NCG_Y_NTTRCGCAAY_m1_c3_short	10	10	10	10	10	10	2.455766445	1.669224422	10	10	10	10	10	10	10	10	10	10	10	10	10	10	10	10	2.629332121	10	10	10	10	10	10	10	10	10	10	2.520667629	10	10	10	10	10	10	10	10	10	10	10	10	10
TAATTC20NCG_Z_NKCACGTGMN_m1_c2_short	10	10	0.963790508	10	10	10	10	10	10	10	10	10	10	10	10	10	10	10	10	10	10	10	10	10	10	10	10	10	10	10	10	2.877298564	10	10	10	10	10	10	10	10	10	10	10	10	10	10	10	10	10
TAATTC20NTTA_Y_AATTGGCCAATTA_m2_c4_short	10	10	10	10	10	10	2.21765992	10	10	10	2.009520187	2.39498169	10	10	10	10	10	10	10	10	10	2.31881042	2.336109748	2.44873737	2.051808414	2.39498169	1.771925722	2.009520187	10	10	10	10	2.009520187	1.701681238	2.934768549	2.433294521	2.625485147	2.83992494	10	10	10	10	10	10	10	2.321385862	10	10	10
TAATTC20NTTA_Y_NNYAATTANN_m1_c2_short	10	10	10	10	2.99731416	2.956087484	10	10	10	10	10	10	10	10	10	10	10	10	10	10	10	10	1.386423486	10	10	10	1.242436587	10	10	10	10	10	10	10	1.477378895	10	1.4473273	1.624513118	10	10	10	10	10	10	10	2.336613608	10	10	10
TACAAA20NAAC_Y_ATGMATAATTAATG_m2_c3_short	10	10	10	10	10	10	10	2.806277131	10	2.716647039	1.576405606	2.316595201	2.775823353	2.520119362	10	10	10	10	10	10	10	1.466477427	2.293602423	2.378345253	1.288285802	2.316595201	2.483748091	1.576405606	10	10	10	10	1.576405606	1.596169743	10	1.938209857	10	2.998156465	10	10	10	2.751368624	10	10	10	2.638542275	2.098141512	2.548760169	10
TACACC20NCAC_Z_NNYAATTANN_m1_c3_short	10	10	10	10	10	10	10	10	10	10	2.932092707	10	10	10	10	10	10	10	10	10	10	10	1.70417873	10	10	10	1.416683867	2.932092707	10	10	10	10	2.932092707	2.934590645	1.779055561	2.03654384	1.623729004	1.721575125	10	10	10	2.99594269	10	10	10	2.012321412	2.989465994	10	10
TACACC40NCAC_AI_NNYATGMATAATTAATN_m2_c3_short	10	10	10	10	10	10	2.555779014	10	10	2.907503537	2.012093067	2.628828083	10	2.839795478	10	10	10	10	10	10	10	1.882395465	2.575995444	2.652292409	1.611455603	2.628828083	2.619426098	2.012093067	10	10	10	10	2.012093067	1.988642481	10	2.250661787	10	10	10	10	10	10	10	10	10	2.984380169	2.518460031	2.904843163	10
TACACC40NCAC_AI_NWTATGCWAATKAG_m1_c3_short	10	10	10	10	10	10	2.852378452	2.501096723	10	10	2.449135753	2.654405816	10	2.984703648	10	10	10	10	10	10	10	2.38714424	1.835336114	2.721006853	2.172173059	2.654405816	1.80223576	2.449135753	10	10	10	10	2.449135753	2.088230905	10	2.799420508	10	10	10	10	10	10	10	10	10	2.717282278	10	2.632846019	10
TACAGG20NGAC_Y_NGTCACGCWTSRNTGNNY_m2_c3_short	10	10	10	10	10	10	10	10	10	10	10	10	10	10	10	10	10	10	10	10	10	10	10	10	10	10	10	10	10	10	10	10	10	10	10	10	10	10	10	10	10	10	10	10	10	10	10	10	10
TACATC40NATA_KK_GCCACRCCCCCNN_m1_c2_short	10	10	10	10	10	10	10	10	10	10	10	10	10	10	10	10	10	10	10	10	10	10	10	10	10	10	10	10	10	10	10	10	10	10	10	10	10	10	10	10	10	10	10	10	10	10	10	10	1.642378211
TACATT20NCG_KD_AWCAGCTGWA_m1_c3_short	10	10	10	1.544723664	10	10	10	10	10	10	10	10	10	10	10	10	10	10	10	10	10	10	10	10	10	10	10	10	10	2.836744743	10	10	10	10	10	10	10	10	10	10	10	10	10	10	10	10	10	10	10
TACATT20NCG_Z_RTCACGCCAY_m1_c3_short	10	10	10	10	10	10	10	10	10	10	10	10	10	10	10	10	10	10	10	10	10	10	10	10	10	10	10	10	10	10	10	10	10	10	10	10	10	10	10	10	10	10	10	10	10	10	10	10	10
TACATT20NCG_Z_RTCACGTGAY_m1_c3_short	10	10	2.630174725	10	10	10	10	10	10	10	10	10	10	10	10	10	10	10	10	10	10	10	10	10	10	10	10	10	10	10	10	2.79696693	10	10	10	10	10	10	10	10	10	10	10	10	10	10	10	10	10
TACATT20NTAC_KD_NATGACGTCATN_m2_c4_short	10	10	10	10	10	10	10	2.94694976	10	10	10	10	10	10	10	10	10	10	10	10	10	10	10	10	10	10	10	10	10	10	1.077031347	2.645674225	10	10	10	10	10	10	10	10	10	10	10	10	10	10	2.942787673	10	10
TACATT20NTAC_Y_NNYMATTANN_m1_c3_short	10	10	10	10	10	10	10	10	10	10	1.525356779	2.150503767	10	10	10	10	10	10	10	10	10	10	1.214866467	2.329774967	10	2.150503767	0.958579326	1.525356779	10	10	10	10	1.525356779	1.310440288	10	10	10	10	10	10	10	10	10	10	10	1.838427947	2.999219795	10	10
TACCAA40NTTA_KK_GGTGGTCGCG_m1_c4_short	10	10	10	2.516854955	10	10	10	10	10	10	10	10	10	10	10	10	10	10	10	10	10	10	10	10	10	10	10	10	10	10	10	10	10	10	10	10	10	10	10	10	10	10	10	10	10	10	10	10	10
TACCAA40NTTA_KK_GTGAGGTGGT_m1_c4_short	10	10	10	10	10	10	10	10	10	10	10	10	10	10	10	10	10	10	10	10	10	10	10	10	10	10	10	10	10	10	10	2.946899678	10	10	10	10	10	10	10	10	10	10	10	10	10	10	10	10	10
TACCAA40NTTA_KK_NGTGGTCGYSG_m1_c4_short	10	10	10	2.629065205	10	10	10	10	10	10	10	10	10	10	10	10	10	10	10	10	10	10	10	10	10	10	10	10	10	10	10	10	10	10	10	10	10	10	10	10	10	10	10	10	10	10	10	10	10
TACCAA40NTTA_KK_NGTGTTCGGTGN_m1_c4_short	10	10	10	10	10	10	10	10	10	10	10	10	10	10	10	10	10	10	10	10	10	10	10	10	10	10	10	10	10	10	10	10	10	10	10	10	10	10	10	10	10	10	10	10	10	10	10	10	10
TACCAC20NACC_AA_TTCTAGAANNTTC_m1_c3_short	10	10	10	10	10	10	10	10	10	10	10	10	10	10	10	10	10	10	10	10	10	10	10	10	10	10	10	10	10	10	10	10	10	10	10	10	10	10	10	10	10	10	10	10	10	10	10	10	10
TACCAC20NCG_KD_GATGACGTCATC_m2_c3_short	10	10	10	10	10	10	10	10	10	10	10	10	10	10	10	10	10	10	10	10	10	10	10	10	10	10	10	10	10	10	1.237786664	2.707162862	10	10	10	10	10	10	10	10	10	10	10	10	10	10	10	10	10
TACCAC20NCG_KD_NGATGASTCATCN_m2_c3_short	10	10	10	10	10	10	10	10	10	10	10	10	10	2.794070349	10	10	10	10	10	10	10	10	10	10	10	10	10	10	10	10	10	10	10	10	10	10	10	10	10	10	10	10	10	10	10	10	2.80694227	10	10
TACCCG20NCCC_Y_NNCACCTGNN_m1_c2_short	10	10	10	1.341449972	10	10	10	10	10	10	10	10	10	10	10	10	10	10	10	10	10	10	10	10	10	10	10	10	10	2.876818046	10	10	10	10	10	10	10	10	10	10	10	10	10	10	10	10	10	10	10
TACCCG20NCG_KA_NNKTGCAAAT_m1_c7b4_short	10	10	10	10	10	10	2.633779763	10	10	10	10	10	10	10	10	10	10	10	10	10	10	10	10	10	2.483636054	10	10	10	10	10	10	10	10	10	10	2.632364028	10	10	10	10	10	10	10	10	10	10	10	10	10
TACCCG20NCG_Y_NNCACCTGNN_m1_c3_short	10	10	10	1.13673424	10	10	10	10	10	10	10	10	10	10	10	10	10	10	10	10	10	10	10	10	10	10	10	10	10	2.746002956	10	10	10	10	10	10	10	10	10	10	10	10	10	10	10	10	10	10	10
TACCCT40NTTA_KN_NACCCCCCRCNNNGN_m1_c2_short	10	10	10	10	10	10	10	10	10	10	10	10	10	10	10	10	10	10	10	10	10	10	10	10	10	10	10	10	10	10	10	10	10	10	10	10	10	10	10	10	10	10	10	10	10	10	10	10	2.258007613
TACCGT20NCG_KA_CACACNNNNNACACA_m1_c6_short	10	10	10	10	10	10	10	10	10	10	10	10	10	10	10	10	10	10	10	2.731975551	10	10	10	10	10	10	10	10	10	10	10	10	10	10	10	10	10	10	10	10	10	10	10	10	10	10	10	10	10
TACCGT20NCG_KA_NACACACACTC_m1_c6_short	10	10	10	10	10	10	10	10	10	10	10	10	10	10	10	10	10	10	10	10	10	10	10	10	10	10	10	10	10	10	10	10	10	10	10	10	10	10	10	10	10	10	10	10	10	10	10	10	10
TACCGT20NCG_Z_NNYMATTANN_m1_c3_short	10	10	10	10	10	10	10	10	10	10	10	10	10	10	10	10	10	10	10	10	10	10	1.211268715	10	10	10	0.978372576	10	10	10	10	10	10	1.767165392	10	10	10	10	10	10	10	10	10	10	10	10	10	10	10
TACCGT20NGCC_Y_NTGMATAATTAATGAN_m2_c3_short	10	10	10	10	10	10	10	2.892158887	10	2.728841079	1.537925668	2.217397718	2.570177784	2.407259447	10	10	10	10	10	10	10	1.450619287	2.150768567	2.25261998	1.320747629	2.217397718	2.442716364	1.537925668	10	10	10	10	1.537925668	1.552367605	10	1.959070302	10	10	10	10	10	2.696535169	10	10	10	2.441835903	1.935640399	2.655879616	10
TACCGT20NTA_Q_NNCACGTGNN_m1_c2_short	10	10	1.600036598	10	10	10	10	10	10	10	10	10	10	10	10	10	10	10	10	10	10	10	10	10	10	10	10	10	10	10	10	2.438739275	10	10	10	10	10	10	10	10	10	10	10	10	10	10	10	10	10
TACCGT40NGCC_AK_NRCATGYYNNRRCAYGYN_m2_c4_short	10	10	2.999219795	10	10	10	10	10	10	10	10	10	10	10	2.975913124	10	10	10	10	10	10	10	10	10	10	10	10	10	10	10	10	10	10	10	10	10	10	10	10	10	10	10	10	10	10	10	10	10	10
TACCTA20NCG_W_NSTAATTANN_m1_c4_short	10	10	10	10	10	10	1.722587483	10	10	10	1.998561959	2.151705903	10	10	10	10	10	10	10	10	10	10	1.279361156	10	10	2.151705903	1.041892142	1.998561959	10	10	10	10	1.998561959	2.000765174	10	10	10	10	10	10	10	10	10	10	10	2.316540157	10	10	10
TACCTA20NTCC_KG_AACCCGGAAGTR_m1_c3_short	10	10	10	10	10	10	10	10	10	10	10	10	10	10	10	10	10	10	10	10	10	10	10	10	10	10	10	10	10	10	10	10	10	10	10	10	10	10	10	10	10	10	10	10	10	10	10	10	10
TACCTA20NTCC_KG_AATGCGGAAGTR_m1_c3_short	10	10	10	10	10	10	10	10	10	10	10	10	10	10	10	10	10	10	10	10	10	10	10	10	10	10	10	10	10	10	10	10	10	10	10	10	10	10	10	10	10	10	10	10	10	10	10	10	10
TACCTA30NTCC_AH_ACAATANCATTG_m1_c4_short	10	10	10	10	10	10	10	10	10	10	10	10	10	10	10	2.416606036	10	10	2.931850772	10	10	10	10	10	2.803068969	10	10	10	10	2.101241223	10	10	10	10	10	2.707004298	10	2.780215307	10	10	10	10	10	10	10	10	10	10	10
TACCTA30NTCC_AH_NTGAATNNCATTCAN_m1_c4_short	10	10	10	10	10	10	10	10	10	10	10	10	10	10	10	2.935548444	10	10	10	10	10	10	10	10	10	10	10	10	2.730456386	1.947339056	10	10	10	10	10	10	10	10	10	10	10	10	10	10	10	10	10	10	10
TACCTA30NTCC_AH_TCAATNNCATTGA_m1_c4_short	10	10	10	10	10	10	10	10	2.752683206	10	10	10	10	10	10	2.196582871	10	10	10	10	10	10	10	10	10	10	10	10	2.94666668	1.814318315	10	10	10	10	10	10	10	10	10	10	10	10	10	10	10	10	10	10	10
TACCTA40NTCC_AI_NAACCGCAAACCRCAN_m2_c4_short	10	10	10	10	10	10	10	10	10	10	10	10	10	10	10	10	2.904736527	10	10	10	10	10	10	10	10	10	10	10	10	10	10	10	10	10	10	10	10	10	10	10	10	10	10	10	10	10	10	10	10
TACCTA40NTCC_AI_WAACCRCAAWAACCRCAN_m2_c4_short	10	10	10	10	10	10	10	10	10	10	10	10	10	10	10	10	2.778987514	10	10	2.792331644	10	10	10	10	10	10	10	10	10	10	10	10	10	10	10	10	10	10	10	10	10	10	10	10	10	10	10	10	10
TACCTA40NTCC_AI_WAACCRCAN_m1_c4_short	10	10	10	10	10	10	10	10	10	10	10	10	10	10	10	10	10	10	10	2.662299179	10	10	10	10	10	10	10	10	10	10	10	10	10	10	10	10	10	10	10	10	10	10	10	10	10	10	10	10	10
TACCTT40NCGA_KK_NNRCATTCCA_m1_c2_short	10	10	10	10	10	10	10	10	10	10	10	10	10	10	10	10	10	10	10	10	10	10	10	10	10	10	10	10	10	10	10	10	10	10	10	10	10	10	10	10	10	10	10	10	10	10	10	10	10
TACCTT40NCGA_KY_CCTCTCTCCC_m1_c2_short	10	10	10	10	10	10	10	10	10	10	10	10	10	10	10	10	10	10	10	10	10	10	10	10	10	10	10	10	10	10	10	10	10	10	10	10	10	10	10	10	10	10	10	10	10	10	10	10	10
TACGAA40NAGA_KY_ANTGGGCGTGGCGG_m2_c4_short	10	10	10	10	10	10	10	10	10	10	10	10	10	10	10	10	10	10	10	10	10	10	10	10	10	10	10	10	10	10	10	10	10	10	10	10	10	10	10	10	10	10	10	10	10	10	10	10	2.559293959
TACGAG20NAGC_KH_GTCAKSATGACGTCAY_m1_c3_short	10	10	10	10	10	10	10	2.670353948	10	10	10	10	10	10	10	10	10	10	10	10	10	10	10	10	10	10	10	10	10	10	2.060217684	2.632663809	10	10	10	10	10	10	10	10	10	10	10	10	10	10	10	10	10
TACGAG20NAGC_KH_NATGACRNNSATGACN_m2_c3_short	10	10	10	10	10	10	10	10	10	10	10	10	10	10	10	10	10	10	10	10	10	10	10	10	10	10	10	10	10	10	2.674163008	10	10	10	10	10	10	10	10	10	10	10	10	10	10	10	10	10	10
TACGAG20NAGC_KH_NYGTCAYSRTGACRN_m2_c3_short	10	10	10	10	10	10	10	10	10	10	10	10	10	10	10	10	10	10	10	10	10	10	10	10	10	10	10	10	10	10	2.467958844	2.753901729	10	10	10	10	10	10	10	10	10	10	10	10	10	10	10	10	10
TACGAG20NAGC_Y_NTGMATAATTAATKAG_m2_c3_short	10	10	10	10	10	10	10	2.924777304	10	2.694631377	1.523876565	2.065439694	2.568711074	2.415784271	10	10	10	10	10	10	10	1.452989079	2.082866265	2.0803919	1.418600506	2.065439694	2.333352433	1.523876565	10	10	10	10	1.523876565	1.50901293	10	2.050405453	10	2.845577449	10	10	10	2.828530793	10	10	10	2.266624502	1.955242365	2.739586396	10
TACGAG20NCG_Z_NNAAAGGGTTAAW_m2_c4_short	2.498180719	10	10	10	10	10	10	10	10	10	10	10	10	10	10	10	10	10	10	10	10	2.505388584	10	10	10	10	2.999983091	10	10	10	10	10	10	10	2.410384598	10	2.956425992	10	10	2.821671638	2.950695269	2.52434223	10	10	10	10	10	10	10
TACGGA20NCG_KA_SCGTGACGAATN_m1_c6_short	10	10	10	10	10	10	10	10	10	10	10	10	10	10	10	10	10	10	10	10	10	10	10	10	10	10	10	10	10	10	10	10	10	10	10	10	10	10	10	10	10	10	10	10	10	10	10	10	10
TACGGA20NCG_KA_TAATCRATTA_m1_c5_short	10	10	10	10	10	10	10	10	10	10	10	10	10	10	10	10	10	10	10	10	10	10	10	10	2.519660362	10	10	10	10	10	10	10	10	10	2.346200214	2.165657114	2.668149524	2.580946452	10	10	10	10	10	10	10	10	10	10	10
TACGGA20NGGC_KG_NNTAATYGATTANN_m1_c4_short	10	10	10	10	10	10	10	2.977084325	10	10	2.232438189	10	10	10	10	10	10	10	10	10	10	2.314805781	10	10	1.577444225	10	10	2.232438189	10	10	10	10	2.232438189	2.235193966	2.113750179	1.842089353	2.501528909	2.526834733	10	10	2.828013387	2.666857893	10	10	10	10	10	10	10
TACGGA30NGGC_AI_NAACCGCAAACCRCAN_m2_c3_short	10	10	10	10	10	10	10	10	10	10	10	10	10	10	10	10	2.762784301	10	10	10	10	10	10	10	10	10	10	10	10	10	10	10	10	10	10	10	10	10	10	10	10	10	10	10	10	10	10	10	10
TACGGA30NGGC_AI_NAACCGCAAN_m1_c3_short	10	10	10	10	10	10	10	10	10	10	10	10	10	10	10	10	10	10	10	2.942709453	10	10	10	10	10	10	10	10	10	10	10	10	10	10	10	10	10	10	10	10	10	10	10	10	10	10	10	10	10
TACGGA30NGGC_AI_WAACCRCAAWAACCRCAN_m2_c3_short	10	10	10	10	10	10	10	10	10	10	10	10	10	10	10	10	2.786068932	10	10	2.782136673	10	10	10	10	10	10	10	10	10	10	10	10	10	10	10	10	10	10	10	10	10	10	10	10	10	10	10	10	10
TACGGA40NGGC_AI_AGGTGTGAAAAAAGGTGTGA_m3_c4_short	10	10	10	2.856438196	10	10	10	10	10	10	10	10	10	10	2.749415794	2.850655844	10	10	10	10	10	10	10	10	10	10	10	10	10	2.752297888	10	10	10	10	10	10	10	10	10	10	10	10	10	10	10	10	10	10	10
TACGGA40NGGC_AI_AGGTGTGAAWTTCACACCT_m2_c4_short	10	10	10	2.90130671	10	10	10	10	10	10	10	10	10	10	2.609581512	2.483207397	10	10	10	10	10	10	10	10	10	10	10	10	2.777120386	2.610354671	10	10	10	10	10	10	10	10	10	10	10	10	10	10	10	10	10	10	10
TACGGA40NGGC_AI_AGGTGTGA_m1_c4_short	10	10	10	2.654091632	10	10	10	10	10	10	10	10	10	10	10	10	10	10	10	10	10	10	10	10	10	10	10	10	10	10	10	10	10	10	10	10	10	10	10	2.452377992	10	10	10	10	10	10	10	10	10
TACGGA40NGGC_AI_TYTCACACCTNNNAGGTGTGARA_m2_c4_short	10	10	10	10	10	10	10	10	10	10	10	10	10	10	2.79472925	10	10	10	10	10	10	10	10	10	10	10	10	10	10	10	10	10	10	10	10	10	10	10	10	10	10	10	10	10	10	10	10	10	10
TACGGA40NGGC_AI_YTCACACCTNNAGGTGTGAR_m2_c4_short	10	10	10	10	10	10	10	10	10	10	10	10	10	10	2.956323625	2.641299052	10	10	10	10	10	10	10	10	10	10	10	10	10	2.984751981	10	10	10	10	10	10	10	10	10	10	10	10	10	10	10	10	10	10	10
TACGTC20NTGC_AA_NNTGCCAANN_m0_c3_short	10	10	2.334119862	10	10	2.710251404	10	10	10	10	10	10	10	10	10	10	10	10	10	10	10	10	10	10	10	10	10	10	10	10	10	2.511161607	10	10	10	10	10	10	10	10	10	10	10	10	10	10	10	10	10
TACGTC20NTGC_AA_TTGGCANNNTGCCAR_m2_c3_short	10	10	10	10	2.884555865	10	10	10	10	10	10	10	10	10	10	10	10	10	10	10	10	10	10	10	10	10	10	10	10	10	10	10	10	10	10	10	10	10	10	10	10	10	10	10	10	10	10	10	10
TACGTC20NTGC_KG_NAACAATAAYANN_m1_c3_short	10	10	10	10	10	10	10	10	10	2.875271863	10	10	10	10	10	10	10	10	2.38740016	2.241873985	2.199543294	10	10	10	1.867519766	10	10	10	1.543997922	1.37390616	10	10	10	10	10	2.833851859	10	10	10	10	10	10	10	10	10	10	10	10	10
TACGTC20NTGC_KG_NNNGTAAATATTTACNNN_m2_c3_short	10	10	10	10	10	10	2.831667442	10	10	10	10	10	10	10	10	1.923956202	10	10	10	10	10	10	10	10	2.623477399	10	10	10	10	10	10	10	10	10	10	10	10	10	10	10	10	10	10	10	10	10	10	10	10
TACGTC20NTGC_Y_NYAATTAN_m1_c2_short	10	10	10	10	2.880229238	2.81323525	10	10	10	10	2.642480446	10	10	10	10	10	10	10	10	10	10	2.859608918	1.190938054	10	2.99644542	10	1.116704527	2.642480446	10	10	10	10	2.642480446	1.104067154	1.322883002	10	1.066755067	1.243705113	10	10	10	2.653292472	10	10	10	1.172807703	2.703533762	10	10
TACGTC20NTGC_Z_NTAATKAN_m1_c4_short	10	10	10	10	10	10	10	2.416416347	10	10	1.102962163	1.544077146	2.646391012	10	10	10	10	10	10	10	10	2.817682498	1.715910872	1.721145415	10	1.544077146	1.715633717	1.102962163	10	10	10	10	1.102962163	1.102909746	10	10	10	10	10	10	10	2.673844478	10	10	10	10	2.673844478	10	10
TACGTC40NTGC_AI_AGGTGTGAANTTCACACCT_m2_c4_short	10	10	10	2.818200623	10	10	10	10	10	10	10	10	10	10	2.592216135	2.477096075	10	10	10	10	10	10	10	10	10	10	10	10	2.83949004	2.731928584	10	10	10	10	10	10	10	10	10	10	10	10	10	10	10	10	10	10	10
TACGTC40NTGC_AI_AGGTGTGA_m1_c4_short	10	10	10	1.780716856	10	10	10	10	10	10	10	10	10	10	10	10	10	10	10	10	10	10	10	10	10	10	10	10	2.789320969	2.036875446	10	10	10	10	2.998713846	10	10	10	10	10	10	10	10	10	10	10	10	10	10
TACTAA40NATT_KY_NCCGGAAGTN_m1_c2_short	10	10	10	10	10	10	10	10	10	10	10	10	10	10	10	10	10	10	10	10	10	10	10	10	10	10	10	10	10	10	10	10	10	10	10	10	10	10	10	10	10	10	10	10	10	10	10	10	10
TACTAG40NGGA_KK_NNCAATTASN_m1_c3_short	10	10	10	10	10	10	10	2.747656714	10	10	10	10	10	10	10	10	10	10	10	10	10	10	2.641098973	10	10	10	10	10	10	10	10	10	10	10	10	10	10	10	10	10	10	10	10	10	10	10	10	10	10
TACTAT20NATC_AA_NACGCCCACGCANN_m2_c4_short	10	10	10	10	10	10	10	10	10	10	10	10	10	10	10	10	10	10	10	10	10	10	10	10	10	10	10	10	10	10	10	10	10	10	10	10	10	10	10	10	10	10	10	10	10	10	10	10	1.881092446
TACTAT20NATC_KD_NTAATCRATTAN_m1_c2_short	10	10	10	10	10	10	10	2.951817847	10	10	1.649205019	2.854157701	10	10	10	10	10	10	10	10	10	1.935201443	2.748757439	2.905422252	1.877998152	2.854157701	2.747207717	1.649205019	10	10	10	10	1.649205019	1.627053787	2.260296448	1.8550298	2.400769532	2.402081095	10	10	10	2.709431217	10	10	10	10	2.691584159	10	10
TACTAT20NATC_KH_NNNNNGCGTRNNTAATT_m1_c3_short	10	10	10	10	10	10	2.805091613	10	10	10	2.347202715	10	10	10	10	10	10	10	10	10	10	2.436692013	2.845403597	10	2.17461634	10	2.848844747	2.347202715	10	10	10	10	2.347202715	2.301657386	10	2.712208244	10	10	10	10	10	2.814613649	10	10	10	10	2.71199848	10	10
TACTAT20NATC_KH_TTYACGCWTGANTGMRCAN_m2_c3_short	10	10	10	10	10	10	10	10	10	10	10	10	10	10	10	10	10	10	10	10	10	10	10	10	10	10	10	10	10	10	10	10	10	10	10	10	10	10	10	10	10	10	10	10	10	10	10	10	10
TACTAT20NATC_Y_GACCCCCCGCGNNG_m2_c3_short	10	10	10	10	10	10	10	10	10	10	10	10	10	10	10	10	10	10	10	10	10	10	10	10	10	10	10	10	10	10	10	10	10	10	10	10	10	10	10	10	10	10	10	10	10	10	10	10	2.379617845
TACTAT40NATC_AI_NNTCRCACNTANGTGYGANN_m2_c3_short	10	10	10	10	10	10	10	10	10	10	10	10	10	10	2.633157356	10	10	10	10	10	10	10	10	10	10	10	10	10	10	10	10	10	10	10	10	10	10	10	10	2.823014846	10	10	10	10	10	10	10	10	10
TACTCA20NCG_W_AAAAATGGCGCCAAAANN_m2_c4_short	10	10	10	10	1.16685405	1.181602988	10	10	10	10	10	10	10	10	10	10	10	10	10	10	10	10	10	10	10	10	10	10	10	10	10	10	10	10	10	2.876261113	10	10	10	10	10	10	10	10	10	10	10	10	10
TACTCA20NCG_W_AAAATGGCGCCATTTT_m2_c4_short	10	10	10	10	1.475167629	1.603660214	10	10	10	10	10	10	10	10	10	10	10	10	10	10	10	10	10	10	2.872801244	10	10	10	10	10	10	10	10	10	10	2.793352932	2.806434609	10	10	10	10	10	10	10	10	2.879771871	10	10	10
TACTCA20NCG_W_NNTTTTGGCGCCAAAANN_m2_c4_short	10	10	10	10	1.095728041	0.919844858	10	10	10	10	10	10	10	10	10	10	10	10	10	10	10	10	10	10	10	10	10	10	10	10	10	10	10	10	10	10	10	10	10	10	10	10	10	10	10	10	10	10	10
TACTCA20NCTC_KG_GYMATTAN_m1_c3_short	10	10	10	10	10	10	10	2.911137141	10	10	1.088358938	1.542307203	2.635418191	10	10	10	10	10	10	10	10	2.478419662	1.712589891	1.719708119	10	1.542307203	1.7110765	1.088358938	10	10	10	10	1.088358938	1.087514087	1.722841517	10	1.722587483	1.242729581	10	10	10	2.345024634	10	10	10	2.99594269	2.345024634	10	10
TACTCA20NTA_Q_NYAATTAN_m1_c2_short	10	10	10	10	10	10	10	10	10	10	10	10	10	10	10	10	10	10	10	10	10	10	1.191546608	10	2.980652386	10	1.117434141	10	10	10	10	10	10	1.1188713	10	10	10	10	10	10	10	10	10	10	10	10	10	10	10
TACTCA40NCTC_AI_AGGTGTGAAGGTGTGA_m2_c3_short	10	10	10	2.949083605	10	10	10	10	10	10	10	10	10	10	10	2.737457339	10	10	10	10	10	10	10	10	10	10	10	10	10	2.895828489	10	10	10	10	10	10	10	10	10	10	10	10	10	10	10	10	10	10	10
TACTCA40NCTC_AI_AGGTGTGAWWWTCACACCT_m2_c3_short	10	10	2.935447129	10	10	2.955768897	10	10	10	10	10	10	10	10	2.475211185	2.285874454	10	10	10	10	10	10	10	10	10	10	10	10	2.815291689	2.699401695	10	10	10	10	10	10	10	10	10	10	10	10	10	10	10	10	10	10	10
TACTCA40NCTC_AI_HNHNAGGTGTGANHH_m1_c3_short	10	10	10	2.556066339	10	10	10	10	10	10	10	10	10	10	2.549605786	2.744443679	10	10	10	10	10	10	10	10	10	10	10	10	10	10	10	10	10	10	10	10	10	10	10	10	10	10	10	10	10	10	10	10	10
TACTCT40NAAC_KL_NGCGTANNNNNGTAGC_m1_c3_short	10	10	10	10	10	10	10	2.817456548	10	10	10	10	10	10	10	10	10	10	10	10	10	10	10	10	10	10	10	10	10	10	10	10	10	10	10	10	10	10	10	10	10	10	10	10	10	10	10	10	10
TACTCT40NAAC_KL_NGCGTANNNNNNGTAGC_m1_c3_short	10	10	10	10	10	10	10	2.725139154	10	10	10	10	10	10	10	10	10	10	10	10	10	10	10	10	10	10	10	10	10	10	10	10	10	10	10	10	10	10	10	10	10	10	10	10	10	10	10	10	10
TACTGC20NCG_Z_NWACATGAMAWN_m1_c4_short	10	10	10	10	10	10	10	2.288522599	10	2.415825662	10	10	2.899868002	10	2.701960586	2.542709521	10	10	10	10	10	10	10	10	10	10	10	10	10	2.660045601	10	10	10	10	10	10	10	10	10	10	10	10	10	10	10	10	10	10	10
TACTGC20NGTC_KH_RCGACAGGTGYAN_m1_c4_short	10	10	10	1.445333916	10	10	10	10	10	10	10	10	10	10	10	10	10	10	10	10	10	10	10	10	10	10	10	10	10	2.673421503	10	10	10	10	10	10	10	10	10	10	10	10	10	10	10	10	10	10	10
TACTGC20NGTC_KH_RTAACAGGTGYAN_m1_c4_short	10	10	10	1.395616116	10	10	10	10	10	10	10	10	10	10	10	10	10	10	10	10	10	10	10	10	10	10	10	10	10	2.64398809	10	10	10	10	10	10	10	10	10	10	10	10	10	10	10	10	10	10	10
TACTGC20NGTC_Y_TATGCWAAT_m1_c3_short	10	10	10	10	10	10	10	2.433869863	10	10	10	10	10	10	10	10	10	10	10	10	10	2.721305791	2.290829659	10	2.711806753	10	2.285966951	10	10	10	10	10	10	10	2.464483181	10	2.757448427	2.646279177	10	10	2.651926034	10	10	10	10	10	10	2.603378048	10
TACTGC20NGTC_Y_TGMATWWWTNA_m1_c3_short	10	10	10	10	10	10	2.607700478	2.877172233	10	10	2.030998704	2.731913321	10	10	10	10	10	10	10	10	10	1.960006278	2.766285123	2.870107283	1.585405385	2.731913321	2.720813397	2.030998704	10	10	10	10	2.030998704	1.992486847	10	2.603409487	10	10	10	10	10	10	10	10	10	10	10	10	10
TACTGC30NGTC_AH_AACAATANCATTGTT_m1_c3_short	10	10	10	10	10	10	10	10	10	10	10	10	10	10	10	2.763016309	10	10	2.870179917	2.867839153	10	10	10	10	2.69056568	10	10	10	2.728616137	2.012229612	10	10	10	10	10	2.677506212	10	10	10	10	10	10	10	10	10	10	10	10	10
TACTGC30NGTC_AH_AACAATNNNCATTGTT_m1_c3_short	10	10	10	10	10	10	10	10	10	10	10	10	10	10	10	2.780120839	10	10	2.986495546	2.820544184	2.823539375	10	10	10	2.726731444	10	10	10	10	2.542233612	10	10	10	10	10	2.431342045	10	2.653630587	10	10	10	10	10	10	10	10	10	10	10
TACTGC30NGTC_AH_TCAATANCATTGA_m1_c4_short	10	10	10	10	10	10	10	10	2.981062692	10	10	10	10	10	10	2.028667304	10	10	10	10	10	10	10	10	10	10	10	10	10	1.736834664	10	10	10	10	10	10	10	10	10	10	10	10	10	10	10	10	2.839500568	10	10
TACTGC30NGTC_AH_TGAATANCATTCA_m1_c3_short	10	10	10	10	10	10	10	10	10	10	10	10	10	10	10	10	10	10	10	10	10	10	10	10	10	10	10	10	2.802134999	2.002248241	10	10	10	10	10	10	10	10	10	10	10	10	10	10	10	10	2.978159327	10	10
TACTGC40NGTC_AI_GGTGTGANNTCACACC_m2_c3_short	10	10	10	10	10	10	10	2.930938215	10	10	10	10	10	10	2.687927486	2.632207216	10	10	10	10	10	10	10	10	10	10	2.914418748	10	10	2.415164436	10	10	10	10	10	10	10	10	10	10	10	10	10	10	10	10	10	10	10
TACTGC40NGTC_AI_NAGGTGTGAA_m1_c3_short	10	10	10	2.960634035	10	10	10	10	10	10	10	10	10	10	10	10	10	10	10	10	10	10	10	10	10	10	10	10	10	10	10	10	10	10	10	10	10	10	10	10	10	10	10	10	10	10	10	10	10
TACTGC40NGTC_AI_TNACACCTNNNAGGTGTNA_m2_c3_short	10	10	10	2.93572111	10	10	10	10	10	10	10	10	10	10	10	2.970825937	10	10	10	10	10	10	10	10	10	10	10	10	10	2.722744944	10	10	10	10	10	10	10	10	10	10	10	10	10	10	10	10	10	10	10
TACTTG20NCG_Y_NYMATAAAN_m1_c4_short	10	10	10	10	10	10	10	10	10	1.360917758	10	10	1.392833805	1.322430025	10	10	10	10	10	10	10	10	10	10	10	10	10	10	2.392192687	10	10	10	10	10	10	10	10	10	10	10	10	10	10	10	10	10	10	10	10
TACTTG20NTTC_KH_NYAATTAN_m1_c3_short	10	10	10	10	10	10	10	10	10	10	10	10	10	10	10	10	10	10	10	10	10	10	1.191546608	10	2.980652386	10	1.117434141	10	10	10	10	10	10	1.1188713	10	10	10	10	10	10	10	10	10	10	10	10	10	10	10
TACTTG40NTTC_AI_AGGTGTGA_m1_c3_short	10	10	10	1.780716856	10	10	10	10	10	10	10	10	10	10	10	10	10	10	10	10	10	10	10	10	10	10	10	10	2.789320969	2.036875446	10	10	10	10	2.998713846	10	10	10	10	10	10	10	10	10	10	10	10	10	10
TACTTG40NTTC_AI_AGGTGTNANWWNTNACACCT_m2_c3_short	10	10	2.832745689	2.734106158	10	10	10	10	10	10	10	10	10	10	2.615053255	2.66081244	10	10	10	10	10	10	10	10	10	10	10	10	10	2.659306933	10	10	10	10	10	10	10	10	10	10	10	10	10	10	10	10	10	10	10
TAGAAC20NAAT_Y_NNAAAATCRATANN_m1_c3_short	10	10	10	10	10	10	10	10	10	10	10	10	2.941758588	10	10	10	10	10	10	10	10	10	10	10	2.400679169	10	10	10	10	2.697254365	10	10	10	10	2.929546128	2.493540539	10	10	10	10	10	10	10	10	10	10	10	10	10
TAGAAC20NCG_AD_NNRTGACGTCAYCN_m1_c4_short	10	10	10	10	10	10	10	10	10	10	10	10	10	10	10	10	10	10	10	10	10	10	10	10	10	10	10	10	10	10	1.170380993	2.540383518	10	10	10	10	10	10	10	10	10	10	10	10	10	10	10	10	10
TAGAAC20NCG_AD_NTGCCACGTCAYCN_m2_c4_short	10	10	10	10	10	10	10	10	10	10	10	10	10	10	10	10	10	10	10	10	10	10	10	10	10	10	10	10	10	10	1.610638744	1.319801581	10	10	10	10	10	10	10	10	10	10	10	10	10	10	10	10	10
TAGAAC40NAAT_AI_AGGTGTGA_m1_c3_short	10	10	10	1.780716856	10	10	10	10	10	10	10	10	10	10	10	10	10	10	10	10	10	10	10	10	10	10	10	10	2.789320969	2.036875446	10	10	10	10	2.998713846	10	10	10	10	10	10	10	10	10	10	10	10	10	10
TAGAAC40NAAT_AI_AGGTGTNANWWNTNACACCT_m2_c3_short	10	10	2.888786162	2.716422659	10	10	10	10	10	10	10	10	10	10	2.512818045	2.574273717	10	10	10	10	10	10	10	10	10	10	10	10	10	2.606114835	10	10	10	10	10	10	10	10	10	10	10	10	10	10	10	10	10	10	10
TAGACC40NAGT_KY_NGNGGGCGTGAN_m1_c2_short	10	2.362792142	10	10	10	10	10	10	10	10	10	10	10	10	10	10	10	10	10	10	10	10	10	10	10	10	10	10	10	10	10	10	10	10	10	10	10	10	10	10	10	10	10	10	10	10	10	10	1.83182258
TAGACG20NCAT_Y_TATGCWAAT_m1_c2_short	10	10	10	10	10	10	10	2.438143124	10	10	10	10	10	10	10	10	10	10	10	10	10	2.729383516	2.291186991	10	2.548427615	10	2.286017412	10	10	2.915926288	10	10	10	10	2.464150956	10	2.760612726	2.64841673	10	10	2.65158534	10	10	10	10	10	10	2.606054201	10
TAGACG20NCAT_Y_WTRMATATKYAW_m1_c2_short	10	10	10	10	10	10	10	2.882307479	10	10	2.623123568	2.873627019	10	2.814050132	10	10	10	10	10	10	10	2.518661892	10	2.935768042	2.144551607	2.873627019	10	2.623123568	10	10	10	10	2.623123568	2.625383161	10	10	10	10	10	10	10	10	10	10	10	10	2.986400607	2.864681308	10
TAGACG20NCG_Y_NRTTACRTAAYN_m1_c2_short	10	10	10	10	10	10	2.537545767	0.763854586	10	10	10	10	10	10	10	10	10	10	10	10	10	10	10	10	2.831428194	10	10	10	10	10	2.541718064	10	10	2.874604372	10	2.556656459	10	10	10	10	10	10	10	10	10	10	10	10	10
TAGACG20NTA_Q_NTTRCGCAAY_m1_c2_short	10	10	10	10	10	10	2.516485889	1.72066922	10	10	10	10	10	10	10	10	10	10	10	10	10	10	10	10	2.71495007	10	10	10	10	10	10	10	10	10	10	2.619092755	10	10	10	10	10	10	10	10	10	10	10	10	10
TAGAGT20NCG_AD_NTGCCACGTCANCA_m1_c4_short	10	10	2.631011522	10	10	10	10	10	10	10	10	10	10	10	10	10	10	10	10	10	10	10	10	10	10	10	10	10	10	10	1.937101149	1.340537403	10	10	10	10	10	10	10	10	10	10	10	10	10	10	10	10	10
TAGAGT20NCG_AD_TGCCACGTGGCA_m2_c4_short	10	10	1.339493072	10	10	10	10	10	10	10	10	10	10	10	10	2.850757711	10	10	10	10	10	10	10	10	10	10	10	10	10	10	10	2.607510882	10	10	10	10	10	10	10	10	10	10	10	10	10	10	10	10	10
TAGAGT20NCG_W_NAGGTCAMSRTGACCTN_m2_c4_short	2.900174043	10	10	10	10	10	10	10	2.251841862	10	10	10	10	10	10	2.884183937	10	10	10	10	10	10	10	10	10	10	10	10	10	10	10	10	10	10	10	10	10	10	10	10	10	10	10	10	10	10	10	10	10
TAGAGT20NGAT_Y_TATGCWAAT_m1_c2_short	10	10	10	10	10	10	10	2.438143124	10	10	10	10	10	10	10	10	10	10	10	10	10	2.729383516	2.291186991	10	2.548427615	10	2.286017412	10	10	2.915926288	10	10	10	10	2.464150956	10	2.760612726	2.64841673	10	10	2.65158534	10	10	10	10	10	10	2.606054201	10
TAGAGT20NGAT_Y_WTRMATATKYAW_m1_c3_short	10	10	10	10	10	10	10	10	10	10	10	10	10	2.862622076	10	10	10	10	10	10	10	10	10	10	10	10	10	10	10	10	10	10	10	10	10	10	10	10	10	10	10	10	10	10	10	10	10	10	10
TAGATA20NCG_AD_NAACCGGTTN_m1_c4_short	10	10	10	10	10	10	10	10	10	10	10	10	10	10	10	10	10	10	10	10	10	10	10	10	10	10	10	10	10	10	10	10	10	10	10	10	10	10	10	10	10	2.894339518	10	10	10	10	10	10	10
TAGATA20NCG_AD_NCCGGNNNNNNCCGGN_m2_c4_short	10	10	10	10	10	10	10	10	10	10	10	10	10	10	10	10	10	10	10	10	10	10	10	10	10	10	10	10	10	10	10	10	10	10	10	10	10	10	10	10	10	2.284267314	10	10	10	10	10	10	10
TAGATA20NTAT_Z_NWTRMATATKYAWN_m1_c3_short	10	10	10	10	10	10	10	10	10	10	10	10	10	10	10	10	10	10	10	10	10	10	10	10	10	10	10	10	10	10	10	10	10	10	10	10	10	10	10	10	10	10	10	10	10	10	10	10	10
TAGATA20NTAT_Z_TATGCAAAT_m1_c3_short	10	10	10	10	10	10	10	2.438805033	10	10	10	10	10	10	10	10	10	10	10	10	10	10	2.596625211	10	2.642480446	10	2.589354691	10	10	10	10	10	10	10	10	10	10	10	10	10	10	10	10	10	10	10	10	2.603047194	10
TAGATG40NTAT_KY_HMCCCRCCC_m1_c3_short	10	10	10	10	10	10	10	10	10	10	10	10	10	10	10	10	10	10	10	10	10	10	10	10	10	10	10	10	10	10	10	10	10	10	10	10	10	10	10	10	10	10	10	10	10	10	10	10	2.845001259
TAGCAA40NCGA_KM_AAAYAACAACAA_m1_c3_short	10	10	10	10	10	10	10	10	10	10	10	10	10	2.883799001	10	10	10	10	1.500290113	1.259924037	1.29224369	10	10	10	10	10	10	10	1.645609734	1.411334795	10	10	10	10	10	10	10	10	10	10	10	10	10	10	10	10	10	10	10
TAGCAG20NCG_AC_TTTCAAGGCYCCC_m3_c4_short	10	10	10	10	10	10	10	10	2.861286815	10	10	10	10	10	10	10	10	10	10	10	10	10	10	10	10	10	10	10	10	10	10	2.576457314	10	10	10	10	10	10	10	10	10	10	10	10	10	10	10	10	2.766403321
TAGCAG40NACT_AI_ATCRATNNNNNATCRAT_m1_c3_short	10	10	10	10	10	10	10	10	10	10	2.722968014	10	10	10	10	2.795203029	10	10	10	10	10	2.81150851	10	10	2.746193406	10	10	2.722968014	10	10	10	10	2.722968014	2.810307238	10	2.620059067	10	10	10	10	10	10	10	10	10	10	2.824475538	10	10
TAGCAG40NACT_AI_ATCRATNNNNNNATCRAT_m1_c3_short	10	10	10	10	10	10	10	10	10	10	2.698652836	10	10	10	10	2.889854006	10	10	10	10	10	2.798016961	10	10	2.858384977	10	10	2.698652836	10	10	10	10	2.698652836	2.781871832	2.887704129	2.687067873	10	10	10	10	10	2.900921895	10	10	10	10	2.877963639	10	10
TAGCAG40NACT_AI_TAATCRATAN_m1_c3_short	10	10	10	10	10	10	10	10	10	10	10	10	10	10	10	10	10	10	10	10	10	10	10	10	2.987490489	10	10	10	10	10	10	10	10	10	2.461164127	10	10	10	10	10	10	10	10	10	10	10	10	10	10
TAGCCA40NTAT_KU_TAATTNAATTA_m1_c4_short	10	10	10	10	10	10	2.521171778	10	10	10	1.395534395	1.484974435	10	10	10	10	10	10	10	10	10	1.450629731	2.308036693	1.496222062	1.514525662	1.484974435	2.259156452	1.395534395	10	2.923508815	10	10	1.395534395	1.496928868	2.407247216	1.899696921	2.255060622	2.033669504	2.944659606	10	10	2.822034141	10	10	10	1.925932032	2.545731955	10	10
TAGCCT20NCCT_KG_SYAATTAN_m1_c3_short	10	10	10	10	10	10	10	2.936051619	10	10	0.80116172	1.241346258	2.326793611	10	10	10	10	10	10	10	10	2.478419662	1.157760748	1.418093476	10	1.241346258	1.114707218	0.80116172	10	10	10	10	0.80116172	0.70672058	10	10	10	10	10	10	10	2.343233386	10	10	10	1.233935103	2.345024634	10	10
TAGCCT20NCG_AC_NCGACCACCGAN_m1_c3_short	10	10	10	10	10	10	10	10	10	10	10	10	10	10	10	10	10	10	10	10	10	10	10	10	10	10	10	10	10	10	10	10	10	10	10	10	10	10	10	10	10	10	10	10	10	10	10	10	10
TAGCCT20NCG_AD_NRTTACGTAAYN_m1_c3_short	10	10	10	10	10	10	2.564393915	0.574276167	10	10	10	10	10	10	10	10	10	10	10	10	10	10	10	10	2.543417136	10	10	10	10	10	10	10	10	2.867940314	10	2.571656771	10	10	10	10	10	10	10	10	10	10	10	10	10
TAGCCT40NCCT_AI_ATCRATNNNNNNATCRAT_m1_c3_short	10	10	10	10	10	10	10	10	10	10	2.950584531	10	10	10	10	2.653444346	10	10	10	10	10	2.996842836	10	10	2.501220949	10	10	2.950584531	10	10	10	10	2.950584531	2.938257058	2.967311135	2.570887069	10	10	10	10	10	10	10	10	10	10	2.916389267	10	10
TAGCCT40NCCT_AI_TAATCRATAN_m1_c3_short	10	10	10	10	10	10	10	10	10	10	10	10	10	10	10	10	10	10	10	10	10	10	10	10	2.947983511	10	10	10	10	10	10	10	10	10	2.498897588	10	10	10	10	10	10	10	10	10	10	10	10	10	10
TAGCGA20NCG_AC_YGCGCATGCGCN_m1_c2_short	10	10	10	10	10	10	10	10	10	10	10	10	10	10	10	10	10	10	10	10	10	10	10	10	10	10	10	10	10	10	10	10	10	10	10	10	10	10	10	10	10	10	10	10	10	10	10	10	10
TAGCGA20NGCT_AJ_NGCGCCMYCTAGYGGTN_m2_c4_short	10	10	10	10	10	10	10	10	10	10	10	10	10	10	10	10	10	10	10	10	10	10	10	10	10	10	10	10	10	10	10	10	10	10	10	10	10	10	10	10	10	10	10	10	10	10	10	10	10
TAGCGA20NGCT_KA_NYMATTAN_m1_c7_short	10	10	10	10	10	10	0.815980763	2.445499025	10	10	1.102600889	1.543439196	2.63651392	10	10	10	10	10	10	10	10	2.799420508	1.716279932	1.720453044	1.115632282	1.543439196	1.716002542	1.102600889	10	10	10	10	1.102600889	1.102449298	10	10	10	10	10	10	10	2.664381562	10	10	10	10	2.660653982	2.937434595	10
TAGCGA20NGCT_Y_WTATGCWAATNW_m1_c2_short	10	10	10	10	10	10	2.925625638	2.309883678	10	2.90464215	2.581665252	2.881673845	10	10	10	10	10	10	10	10	10	2.417297341	1.970488222	2.964959544	2.292056023	2.881673845	1.963364182	2.581665252	10	2.961394119	10	10	2.581665252	2.328890756	2.980157203	2.918807277	10	2.961770674	10	10	10	10	10	10	10	10	10	2.400499046	10
TAGCGA20NGCT_Y_WTGMATAAWTNA_m1_c2_short	10	10	10	10	10	10	2.887379877	2.456701802	10	2.951771096	1.934869707	2.478793796	10	2.979415485	10	10	10	10	10	10	10	1.772067358	2.649460332	2.609899653	1.37244487	2.478793796	2.628487448	1.934869707	10	10	10	10	1.934869707	1.916155921	10	2.498151246	10	10	10	10	10	10	10	10	10	10	10	2.451915003	10
TAGCGA40NGCT_AI_NNMCGCCCACGCANNN_m2_c4_short	10	10	10	10	10	10	10	10	10	10	10	10	10	10	10	10	10	10	10	10	10	10	10	10	10	10	10	10	10	10	10	10	10	10	10	10	10	10	10	10	10	10	10	10	10	10	10	10	1.825904714
TAGCGT40NTCA_KY_TGACAGMTGTCA_m1_c3_short	10	10	1.973172763	10	10	10	10	10	10	10	10	10	10	10	2.2289432	1.950337899	10	10	10	10	10	10	10	10	10	10	10	10	10	10	10	10	10	10	10	10	10	10	10	10	10	10	10	10	10	10	10	10	10
TAGCGT40NTCA_KY_TGACAGNNNNNNTGTCA_m1_c3_short	10	10	10	10	10	10	10	10	10	10	10	10	10	10	2.207855054	1.94454848	10	10	10	10	10	10	10	10	10	10	10	10	10	10	10	2.65417212	10	10	10	10	10	10	10	10	10	10	10	10	10	10	10	10	10
TAGCGT40NTCA_KY_TGACAG_m1_c3_short	10	10	10	2.448375408	2.870565889	2.819267443	2.871507223	2.903068725	10	2.871507223	2.746568486	10	10	2.922659138	1.126778756	0.824016639	2.765051681	2.877372411	2.965411558	2.944400994	10	2.746568486	2.939965433	10	2.26944885	10	2.936448186	2.746568486	2.980652386	2.524720222	10	2.329233911	2.746568486	2.558578135	10	10	10	10	2.918439116	10	2.936448186	2.825750218	1.756595071	10	10	2.804561127	2.524720222	2.819016275	2.909296225
TAGCTC20NCG_AC_RAGGTCANTCAAGGTCA_m2_c4_short	2.537940691	10	10	10	10	10	10	10	1.933302543	10	10	10	10	10	10	10	10	10	10	10	10	10	10	10	2.96289231	10	10	10	10	10	10	10	10	10	10	10	10	10	10	10	10	10	10	10	10	10	2.941661523	10	10
TAGCTC20NCG_AC_TTCAAGGTCAN_m1_c4_short	2.403290293	2.33729217	10	10	10	10	10	10	0.880761512	10	10	10	10	10	10	10	10	10	10	10	10	10	10	10	10	10	10	10	10	10	10	10	10	10	10	10	10	10	10	10	10	10	10	10	10	10	10	10	10
TAGCTC20NCG_KA_NNACAATGNNATTGTNN_m1_c5_short	10	10	10	10	10	10	10	10	10	10	10	10	10	10	10	10	10	10	10	10	10	10	10	10	10	10	10	10	10	2.059066546	10	10	10	10	10	10	10	10	10	10	10	10	10	10	10	10	10	10	10
TAGCTC20NTCT_Y_CRATCRATAWN_m1_c3_short	10	10	10	10	10	10	10	10	10	10	10	10	10	10	10	10	10	10	10	10	10	10	10	10	2.428557256	10	10	10	10	2.99644542	10	10	10	10	10	2.731973203	10	10	10	10	10	10	10	10	10	10	10	10	10
TAGCTC20NTCT_Y_NNAAAATCRATAWN_m1_c3_short	10	10	10	10	10	10	10	10	10	10	10	10	10	10	10	10	10	10	10	10	10	10	10	10	2.503504069	10	10	10	10	2.84746532	10	10	10	10	2.748463396	2.498726667	10	10	10	10	10	10	10	10	10	10	10	10	10
TAGGAT20NAGT_AC_ACCGGAARYN_m1_c3_short	10	10	10	10	10	10	10	10	10	10	10	10	10	10	10	10	10	10	10	10	10	10	10	10	10	10	10	10	10	10	10	10	10	10	10	10	10	10	10	10	10	10	10	10	10	10	10	10	10
TAGGAT20NAGT_AC_ACCGGAWATCCGGT_m1_c4_short	10	10	10	10	10	10	10	10	10	10	10	10	10	10	10	10	10	10	10	10	10	10	10	10	10	10	10	10	10	10	10	10	10	10	10	10	10	10	10	10	10	10	10	10	10	10	10	10	10
TAGGAT20NAGT_AD_TAGAYRAYTGMCANGAA_m3_c4_short	10	10	10	10	10	10	10	10	10	10	10	10	10	10	10	10	10	10	10	10	2.959056436	10	10	10	10	10	10	10	10	10	10	10	10	10	10	10	10	10	10	10	10	10	10	10	10	10	10	10	10
TAGGAT30NAGT_AI_NGTCGTWAAANN_m1_c4_short	10	10	10	10	10	10	10	10	10	1.719965042	10	2.151298653	1.646169298	1.380073508	10	10	10	10	10	10	10	10	10	2.150460675	10	2.151298653	10	10	2.909147876	10	10	10	10	10	10	10	10	10	10	10	10	10	10	10	10	10	2.053767395	10	10
TAGGAT30NAGT_AI_NGYAATWAAAN_m1_c4_short	10	10	10	10	10	10	10	10	10	2.024301754	1.72265184	1.780366236	1.563139966	1.322129217	10	10	10	10	10	10	10	10	10	1.780109032	10	1.780366236	10	1.72265184	2.451552847	10	10	10	1.72265184	1.724858359	10	10	10	1.92710824	10	10	10	10	10	10	10	10	2.65543636	10	10
TAGGCA20NCG_AD_AAAAAGNGGAAGTN_m2_c4_short	10	10	10	10	10	10	10	10	10	10	10	10	10	10	10	10	10	10	10	10	10	10	10	10	10	10	10	10	10	10	10	10	10	10	10	10	10	10	10	10	10	10	2.326787144	2.22584208	2.473717823	10	10	10	10
TAGGCA20NCG_Y_NCACTTNAN_m1_c4_short	10	10	10	10	10	10	10	10	10	10	10	10	10	10	10	10	10	10	10	10	10	10	10	10	10	10	10	10	10	10	10	10	10	10	10	10	10	10	10	10	10	10	10	10	10	10	10	10	10
TAGGGC20NCG_Z_RRCAGCTGYY_m1_c4_short	10	10	10	1.526214286	10	10	10	10	10	10	10	10	10	10	10	10	10	10	10	10	10	10	10	10	10	10	10	10	10	2.934701124	10	10	10	10	10	10	10	10	10	10	10	10	10	10	10	10	10	10	10
TAGGGC20NGGT_AD_TGGKCTARCCTCGA_m2_c4_short	10	10	10	10	10	10	10	10	10	10	10	10	10	10	10	10	10	10	10	10	10	10	10	10	10	10	10	10	10	10	10	10	10	10	10	10	10	10	10	10	10	10	10	10	10	10	10	10	10
TAGGGC20NGGT_AE_TAATYRATTA_m1_c3_short	10	10	10	10	10	10	10	10	10	10	1.451083971	2.710308373	10	10	10	10	10	10	10	10	10	1.532844876	2.475688638	2.873633528	1.935835633	2.710308373	2.449890073	1.451083971	10	10	10	10	1.451083971	1.62241312	2.172192473	1.853778261	2.357241638	2.27156296	10	10	2.778878922	2.478801007	10	10	10	10	10	10	10
TAGGGC20NGGT_Y_AGGTGTGA_m1_c3_short	10	10	10	2.652722682	10	10	10	10	10	10	10	10	10	10	10	10	10	10	10	10	10	10	10	10	10	10	10	10	10	10	10	10	10	10	10	10	10	10	10	10	10	10	10	10	10	10	10	10	10
TAGGGC20NGGT_Y_AGGTGTKANNTMACACCT_m2_c3_short	10	10	10	2.775459786	10	10	10	2.71328895	10	10	10	10	10	10	10	10	10	10	10	10	10	10	10	10	2.991775045	10	2.922819465	10	10	2.532892392	10	10	10	10	10	10	10	10	10	10	10	10	10	10	10	10	10	10	10
TAGGGC20NGGT_Y_GGYGTGANNNNTCACRCC_m2_c3_short	2.890433732	10	10	10	2.962798397	2.775932482	10	10	10	10	10	10	10	10	2.470186311	2.514722141	10	10	10	10	10	10	10	10	10	10	10	10	10	2.82266744	10	10	10	10	10	10	10	10	10	10	10	10	10	10	10	10	10	10	10
TAGGGC40NGGT_AK_ACCGGAARTN_m1_c3_short	10	10	10	10	10	10	10	10	10	10	10	10	10	10	10	10	10	10	10	10	10	10	10	10	10	10	10	10	10	10	10	10	10	10	10	10	10	10	10	10	10	10	10	10	10	10	10	10	10
TAGGTG20NTGT_KG_GCGTCAGCTGTTNY_m1_c3_short	10	10	2.440372421	2.048821864	10	10	10	10	10	10	10	10	10	10	10	2.877966926	10	10	2.689312162	10	10	10	10	10	10	10	10	10	10	2.880521742	10	2.734540624	10	10	10	10	10	10	10	10	10	10	10	10	10	10	10	10	10
TAGGTG20NTGT_KG_NNGTCAGCTGACNN_m1_c3_short	10	10	1.983413268	10	10	10	10	10	10	10	10	10	10	10	10	2.868194124	10	10	10	10	10	10	10	10	10	10	10	10	10	10	10	2.662897706	10	10	10	10	10	10	10	10	10	10	10	10	10	10	10	10	10
TAGGTG20NTGT_KG_RNAACAGCTGTTNY_m1_c3_short	10	10	10	1.296772188	10	10	10	10	10	10	10	10	10	10	2.991200896	2.712520271	10	10	2.324083615	2.951461499	10	10	10	10	10	10	10	10	2.872367852	2.364701367	10	10	10	10	10	10	10	10	10	10	10	10	10	10	10	10	10	10	10
TAGTAA20NATT_AC_NAACAATNNNATTGTTN_m1_c4_short	10	10	10	10	10	10	10	10	10	10	10	10	10	10	10	10	10	10	10	10	10	10	10	10	2.379537514	10	10	10	2.971610202	2.099187792	10	10	10	10	10	2.490938158	10	2.910075892	10	10	10	10	10	10	10	10	10	10	10
TAGTAA20NATT_AC_NTGAATNNNATTCAN_m1_c4_short	10	10	10	10	10	10	10	10	10	10	10	10	10	10	10	10	10	10	10	10	10	10	10	10	2.371580078	10	10	10	10	2.136248433	10	10	10	10	10	10	10	10	10	10	10	10	10	10	10	10	10	10	10
TAGTAA20NATT_W_NNTCCAGATGTKN_m1_c3_short	10	10	10	2.649936411	10	10	10	10	10	10	10	10	10	10	10	10	10	10	10	10	10	10	10	10	10	10	10	10	10	2.98958923	10	10	10	10	10	10	10	10	10	10	10	10	10	10	10	10	10	10	10
TAGTCA40NTCT_KL_NAGGTGTGAN_m1_c3_short	10	10	10	10	10	10	10	10	10	10	10	10	10	10	2.465351717	2.163285773	10	10	10	10	10	10	10	10	10	10	10	10	10	10	10	10	10	10	10	10	10	10	10	10	10	10	10	10	10	10	10	10	10
TAGTCC20NCG_Y_NNYAATTANN_m1_c4_short	10	10	10	10	10	10	10	10	10	10	10	10	10	10	10	10	10	10	10	10	10	10	1.29018805	10	10	10	1.065829582	10	10	10	10	10	10	10	2.150842494	10	2.152400959	2.333978008	10	10	10	10	10	10	10	10	10	10	10
TAGTCC20NCTT_AA_AACAGCTGTT_m1_c4_short	10	10	10	1.156919592	10	10	10	10	10	10	10	10	10	10	10	2.972014091	10	10	10	10	10	10	10	10	10	10	10	10	2.984424265	2.550942704	10	10	10	10	10	10	10	10	10	10	10	10	10	10	10	10	10	10	10
TAGTCC20NCTT_KA_NCCACCCNNNNCCCRCCN_m2_c5_short	10	10	10	10	10	10	10	10	10	10	10	10	10	10	10	10	10	10	10	10	10	10	10	10	2.934779788	10	10	10	10	10	10	10	10	10	10	10	10	10	10	10	10	10	10	10	10	10	10	10	2.441666162
TAGTCC20NCTT_Z_RNCATATGNY_m1_c3_short	10	10	10	10	10	2.962205413	10	10	10	10	10	10	10	10	10	10	10	10	10	10	10	10	10	10	10	10	10	10	10	2.888420695	10	10	10	10	10	10	10	10	10	10	10	10	10	10	10	10	10	10	10
TAGTGG20NCG_Y_NNCAMTTAANN_m1_c4_short	10	10	10	10	10	10	10	10	10	10	10	10	10	10	10	10	10	10	10	10	10	10	10	10	2.589452786	10	10	10	10	10	10	10	10	10	1.47232644	2.341449972	1.258228459	1.186919412	1.51730312	1.720278123	10	10	10	10	10	1.467634811	10	10	10
TAGTGG20NGTT_AC_RTAAACAA_m1_c4_short	10	10	10	10	10	10	10	10	10	10	10	10	10	2.027812489	10	10	10	10	10	10	10	10	10	10	10	10	10	10	10	10	10	10	10	10	10	10	10	10	10	10	10	10	10	10	10	10	10	10	10
TAGTGG20NGTT_AC_RTAAACARTAAACA_m2_c4_short	10	10	10	10	10	10	10	10	10	2.905772529	2.769249776	10	10	2.55548484	10	10	10	10	10	2.999378433	2.940196759	2.806367708	2.921883846	10	2.632067253	10	2.812621202	2.769249776	2.802368303	10	10	10	2.769249776	2.756157848	2.634038347	10	10	2.598503684	10	10	10	10	10	10	10	10	10	10	10
TAGTGG20NGTT_AC_RTAAACATAAACA_m2_c4_short	10	10	10	10	10	10	10	10	10	2.743543111	10	10	10	2.416510046	10	10	10	10	2.476789297	2.27675989	2.363371667	10	10	10	10	10	10	10	2.260173596	2.422940952	10	10	10	10	10	10	10	10	10	10	10	10	10	10	10	10	10	2.800023026	10
TAGTGG20NGTT_AF_RTCACGTGAY_m1_c4_short	10	10	1.903272495	10	10	10	10	10	10	10	10	10	10	10	10	10	10	10	10	10	10	10	10	10	10	10	10	10	10	10	10	2.74315497	10	10	10	10	10	10	10	10	10	10	10	10	10	10	10	10	10
TAGTGG20NGTT_KG_NGCTACCGGTAGCN_m1_c4_short	10	10	10	10	10	10	10	10	10	10	10	10	10	10	10	10	10	10	10	10	10	10	10	10	10	10	10	10	10	10	10	10	10	10	10	10	10	10	10	10	10	10	10	10	10	10	10	10	10
TAGTTT20NCG_W_RTCACGTGAY_m1_c2_short	10	10	1.599623425	10	10	10	10	10	10	10	10	10	10	10	10	10	10	10	10	10	10	10	10	10	10	10	10	10	10	10	10	2.436449938	10	10	10	10	10	10	10	10	10	10	10	10	10	10	10	10	10
TAGTTT20NCG_Z_RRGGTCAAAAGGTCA_m2_c4_short	1.870054026	2.659297	10	10	10	10	10	10	2.259049731	10	10	10	10	10	10	10	10	10	10	10	10	10	10	10	10	10	10	10	10	10	10	10	10	10	10	10	10	10	10	10	10	10	10	10	10	10	10	10	10
TAGTTT20NCG_Z_RRGGTCAAAGGTCA_m2_c4_short	0.991723789	2.892990014	10	10	10	10	10	10	2.488394166	10	10	10	10	10	2.890585974	10	10	10	10	10	10	10	10	10	10	10	10	10	10	10	10	10	10	10	10	10	10	10	10	10	10	10	10	10	10	10	10	10	10
TAGTTT20NTTT_W_AARGGTCAAAAGGTCA_m2_c4_short	2.246096029	2.634986871	10	10	10	10	10	10	2.40968631	10	10	10	10	10	2.945016168	10	10	10	10	10	10	10	10	10	10	10	10	10	10	10	10	10	10	10	10	10	10	10	10	10	10	10	10	10	10	10	10	10	10
TAGTTT30NTTT_AI_NSTAATTANN_m1_c3_short	10	10	10	10	10	10	1.322070725	10	10	10	1.102394188	1.54280674	2.63121818	10	10	10	10	10	10	10	10	2.789164217	1.497480771	1.719461616	1.719388605	1.54280674	1.277707754	1.102394188	10	10	10	10	1.102394188	1.102052657	10	10	10	10	10	10	10	2.656612473	10	10	10	1.828819811	2.652267974	10	10
TAGTTT30NTTT_AI_NTAATTANNNTAATTAN_m1_c4_short	10	10	10	10	10	10	2.063639112	10	10	10	1.723305137	2.042287835	10	10	10	10	10	10	10	10	10	1.869658835	1.823613324	2.120928151	1.764751464	2.042287835	1.861547842	1.723305137	10	10	10	10	1.723305137	1.560790906	2.60489061	2.426394032	2.483914544	2.419317859	10	10	10	10	10	10	10	2.254935327	2.121526666	10	10
TAGTTT30NTTT_AI_NTMATCATCATTAN_m1_c4_short	10	10	10	10	10	10	2.179870461	10	10	2.509476989	2.259785455	2.332821425	2.992441924	2.51122941	10	10	10	10	10	10	10	2.074993279	2.370844285	2.304053015	1.681016301	2.332821425	2.440598683	2.259785455	10	10	10	10	2.259785455	2.109685114	10	2.155569024	2.79477267	10	10	10	10	10	10	10	10	10	2.09654554	10	10
TATAAG20NAAG_KG_NGATAAGATAASN_m1_c3_short	10	10	10	10	10	10	10	10	10	10	10	10	10	10	10	10	10	10	10	10	10	10	10	10	10	10	10	10	10	10	10	10	10	10	10	10	10	10	10	10	10	10	10	10	10	10	10	10	10
TATAAG20NAAG_KG_NNGATAASN_m1_c2_short	10	10	10	10	10	10	10	10	10	10	10	10	10	10	10	10	10	10	10	10	10	10	10	10	10	10	10	10	10	10	10	10	10	10	10	10	10	10	10	10	10	10	10	10	10	10	10	10	10
TATAAG20NCG_AC_NNTCCCNNGGGANN_m1_c3_short	10	10	10	10	10	10	10	10	10	10	10	10	10	10	10	10	10	10	10	10	10	10	10	10	10	10	10	10	10	10	10	10	10	10	10	10	10	10	10	10	10	10	10	10	10	10	10	10	10
TATAAG20NTA_Q_NRTTACRTAAYN_m1_c3_short	10	10	10	10	10	10	2.619817741	0.581086632	10	10	10	10	10	10	10	10	10	10	10	10	10	10	10	10	2.969939488	10	10	10	10	10	10	10	10	2.905623627	10	2.708815143	10	10	10	10	10	10	10	10	10	10	10	10	10
TATAAG40NAAG_AI_RCATTCCNNRCATTCCN_m2_c3_short	10	10	10	10	10	10	10	10	10	10	10	10	10	10	10	10	10	10	10	10	10	10	10	10	10	10	10	10	10	10	10	10	10	10	10	10	10	10	10	10	10	10	10	10	10	10	10	10	10
TATAAG40NAAG_AI_RMATWCCA_m1_c3_short	10	10	10	10	10	10	10	10	10	10	10	10	10	10	10	10	10	10	10	10	10	10	10	10	10	10	10	10	10	10	10	10	10	10	10	10	10	10	10	10	10	10	10	10	10	10	10	10	10
TATACT20NCAG_KG_GTTCACGCATGANTN_m1_c3_short	10	10	10	10	10	10	10	10	10	10	10	10	10	10	10	10	10	10	10	10	10	10	10	10	10	10	10	10	10	10	10	10	10	10	10	10	10	10	10	10	10	10	10	10	10	10	10	10	10
TATAGA20NCG_AD_ARGGTCAAAAGGTCA_m2_c3_short	2.055809499	2.806311966	10	10	10	10	10	10	2.387006786	10	10	10	10	10	10	10	10	10	10	10	10	10	10	10	10	10	10	10	10	10	10	10	10	10	10	10	10	10	10	10	10	10	10	10	10	10	10	10	10
TATAGA20NCG_AD_ARRGGTCANNNRRGGTCA_m2_c3_short	2.669041532	2.762256441	10	10	10	10	10	10	2.217063909	10	10	10	10	10	10	10	10	10	10	10	10	10	10	10	10	10	10	10	10	10	10	10	10	10	10	10	10	10	10	10	10	10	10	10	10	10	10	10	10
TATAGA20NCG_AD_RGGTCANNNARRGGTCA_m2_c3_short	2.669377906	2.73628166	10	10	10	10	10	10	2.217552147	10	10	10	10	10	10	10	10	10	10	10	10	10	10	10	10	10	10	10	10	10	10	10	10	10	10	10	10	10	10	10	10	10	10	10	10	10	10	10	10
TATAGA20NCG_Z_AAAAAGMGGAAGTA_m2_c4_short	10	10	10	10	10	10	10	10	10	10	10	10	10	10	10	10	10	10	10	10	10	10	10	10	10	10	10	10	10	10	10	10	10	10	10	10	10	10	10	10	10	10	2.817859907	2.847434682	10	10	10	10	10
TATAGA20NGAG_Y_TTCTAGAANNTTC_m1_c3_short	10	10	10	10	10	10	10	10	10	10	10	10	10	10	10	10	10	10	10	10	10	10	10	10	10	10	10	10	10	10	10	10	10	10	10	10	10	10	10	10	10	10	10	10	10	10	10	10	10
TATAGA20NGAG_Z_GTCGTWAAAN_m1_c4_short	10	10	10	10	10	10	10	10	10	1.585360141	10	1.721625573	1.623928563	1.175560989	10	10	10	10	10	10	10	10	10	1.72139173	10	1.721625573	10	10	2.651017784	10	2.845810886	10	10	10	10	10	10	10	10	10	10	10	10	10	10	10	1.544929715	10	10
TATAGA20NGAG_Z_GYAATWAAAN_m1_c4_short	10	10	10	10	10	10	10	10	10	2.044746797	1.545365033	1.722153327	1.582674074	1.242809523	10	10	10	10	10	10	10	10	10	1.721946738	10	1.722153327	10	1.545365033	2.273021638	10	10	10	1.545365033	1.546964942	10	10	10	1.721625573	10	10	10	10	10	10	10	10	10	10	10
TATATC20NCG_AC_NAAGATCAAAGG_m2_c4_short	2.222406829	10	10	10	10	10	10	10	10	2.523277755	10	10	10	10	10	10	10	10	10	10	10	10	10	10	10	10	10	10	10	10	10	10	10	10	10	10	10	10	10	10	10	10	10	10	10	10	10	10	10
TATATC20NCG_Y_ANCATATGNT_m1_c4_short	10	10	10	10	10	10	10	10	10	10	10	10	10	10	10	10	10	10	10	10	10	10	10	10	10	10	10	10	10	2.852333521	10	10	10	10	10	10	10	10	10	10	10	10	10	10	10	10	10	10	10
TATATG40NCTA_KAD_NGRCACGYGYCN_m1_c2_short	10	10	0.902218103	10	10	10	10	10	10	10	10	10	10	10	10	2.929229778	10	10	10	10	10	10	10	10	10	10	10	10	10	10	10	10	10	10	10	10	10	10	10	10	10	10	10	10	10	10	10	10	10
TATATT40NTGC_KK_NTAATCCN_m1_c2_short	10	10	10	10	10	10	10	10	10	10	10	10	10	10	10	10	10	10	10	10	10	10	10	10	2.980652386	10	10	10	10	10	10	10	10	10	10	10	10	10	10	10	10	10	10	10	10	10	10	10	10
TATCAT20NACG_KA_ARRGGTCAAAGGTCA_m2_c5_short	1.134177198	2.852500871	10	10	10	10	10	10	2.063560995	10	10	10	10	10	10	10	10	10	10	10	10	10	10	10	10	10	10	10	10	10	10	10	10	10	10	10	10	10	10	10	10	10	10	10	10	10	10	10	10
TATCAT20NACG_KG_NNGTAAACAAAYANN_m1_c3_short	10	10	10	10	10	10	10	10	10	10	10	10	10	2.876061446	10	10	10	10	10	10	10	10	10	10	2.706542243	10	10	10	2.904872886	10	10	10	10	10	10	10	10	10	10	10	10	10	10	10	10	10	10	10	10
TATCAT20NACG_KG_WANRTAAACANN_m1_c3_short	10	10	10	10	10	10	10	2.677233872	10	2.997556507	10	10	10	2.306702237	10	10	10	10	10	10	10	10	10	10	2.544081717	10	10	10	2.866814417	10	10	10	10	10	10	2.992630204	10	10	10	10	10	10	10	10	10	10	10	2.816435524	10
TATCAT20NACG_W_RTGTTAAAYGTAGATTAAG_m2_c4_short	10	10	10	10	10	10	10	10	10	10	10	10	10	10	2.786405553	2.895277436	10	10	10	10	10	2.542062959	10	10	10	10	2.991501749	10	10	10	10	10	10	10	2.838279431	10	10	10	10	10	2.559848982	2.689185519	10	10	10	10	10	10	10
TATCAT20NACG_Y_TTCTAGAANNTTC_m1_c3_short	10	10	10	10	10	10	10	10	10	10	10	10	10	10	10	10	10	10	10	10	10	10	10	10	10	10	10	10	10	10	10	10	10	10	10	10	10	10	10	10	10	10	10	10	10	10	10	10	10
TATCAT20NCG_AC_SCTMATTANN_m1_c4_short	10	10	10	10	10	10	10	10	10	10	1.535106865	1.779785119	2.776278239	2.652011982	10	10	10	10	10	10	10	10	1.159592529	1.84747298	1.727322364	1.779785119	1.065502964	1.535106865	10	10	10	10	1.535106865	1.316741869	10	10	10	10	10	10	10	10	10	10	10	1.580050036	2.001349933	10	10
TATCGC20NCG_Z_NATGACGTCAYN_m1_c3_short	10	10	10	10	10	10	2.936339141	1.419845778	10	10	10	10	10	10	10	10	10	10	10	10	10	10	10	10	10	10	10	10	10	10	1.3606545	10	10	10	10	10	10	10	10	10	10	10	10	10	10	10	2.906465157	10	10
TATCGC20NGCG_AC_NCGAAANYGAAACY_m1_c3_short	10	10	10	10	10	10	10	10	10	10	10	10	10	10	10	10	10	10	10	10	10	10	10	10	10	10	10	10	10	10	10	10	10	10	10	10	10	10	10	10	10	10	1.528624207	1.588975205	1.428601635	10	10	10	10
TATCGC20NGCG_AC_RAANCGAAAWTCGNTTY_m1_c3_short	10	10	10	10	10	10	10	10	10	10	10	10	10	10	10	10	10	10	10	10	10	10	10	10	10	10	10	10	10	10	10	10	10	10	10	10	10	10	10	10	10	10	2.588264457	2.349982428	2.545808436	10	10	10	10
TATCGC20NGCG_KG_NGATACGTATCN_m1_c3_short	10	10	10	10	10	10	10	10	10	10	10	10	10	10	10	10	10	10	10	10	10	10	10	10	2.762514622	10	10	10	10	10	10	10	10	10	10	10	10	10	10	10	10	10	10	10	10	10	10	10	10
TATCGC20NGCG_KG_NGTATCAN_m1_c3_short	10	10	10	10	10	10	10	10	10	2.656958123	10	10	10	2.924360159	10	10	10	10	10	10	10	10	10	10	2.825750218	10	10	10	10	10	10	10	10	10	10	10	10	10	10	10	10	10	10	10	10	10	2.67768752	10	10
TATCGC20NGCG_KG_RTATCANNNRTATCN_m1_c3_short	10	10	10	10	10	10	10	10	10	10	10	10	10	10	10	10	10	10	10	10	10	10	10	10	2.871466745	10	10	10	10	10	10	10	10	10	10	10	10	10	10	10	10	10	10	10	10	10	10	10	10
TATCGC20NGCG_KG_RTATCATGATAC_m1_c3_short	10	10	10	10	10	10	10	10	10	10	10	10	10	10	10	10	10	10	10	10	10	10	10	10	10	10	10	10	10	10	10	10	10	10	10	10	10	10	10	10	10	10	10	10	10	10	10	10	10
TATCGC20NGCG_KH_NNTAATTRNNNNYAATTANN_m2_c3_short	10	10	10	10	2.770899599	2.85089666	2.322113679	10	10	10	1.798194721	2.219023766	10	10	10	2.201671295	10	10	10	10	10	1.68698317	1.861519359	2.395668621	2.381217642	2.219023766	1.771565403	1.798194721	10	10	10	10	1.798194721	1.773877924	2.013824318	2.012419951	1.997723199	1.993257678	10	10	10	2.716988364	10	10	10	2.117052081	2.483106091	10	10
TATCGC20NGCG_KH_NYTAATTAAN_m1_c3_short	10	10	10	10	10	10	10	10	10	10	1.197703534	2.015862655	10	10	10	2.162550937	10	10	10	10	10	0.927657001	1.281961431	10	10	2.015862655	1.114497509	1.197703534	10	10	10	10	1.197703534	1.318815409	1.54424021	10	1.623850742	1.721269128	10	10	10	2.336527623	10	10	10	1.646470085	2.336527623	10	10
TATCGC30NGCG_AH_NAACAATTKCAGTGTT_m1_c4_short	10	10	10	10	10	10	2.912818471	10	10	10	10	10	10	10	10	10	10	10	10	10	10	10	10	10	2.623669521	10	10	10	10	2.612271327	10	10	10	10	10	2.975987262	10	10	10	10	10	10	10	10	10	10	10	10	10
TATCTG20NCG_KA_NCCGTCACTTT_m1_c7_short	10	10	10	10	10	10	10	10	10	10	10	10	10	10	10	10	10	10	10	10	10	10	10	10	10	10	10	10	10	10	10	10	10	10	10	10	10	10	10	2.503354215	10	10	2.563237092	10	10	10	10	10	10
TATCTG20NCG_Z_ATGASTCAT_m1_c3_short	10	10	10	10	10	10	10	10	10	10	10	10	10	2.865702615	10	10	10	10	10	10	10	10	10	2.956609133	10	10	10	10	10	10	10	10	10	10	10	10	10	10	10	10	10	10	10	10	10	10	2.638934489	10	10
TATCTG20NCG_Z_NATGACGTCAYN_m1_c3_short	10	10	10	10	10	10	10	2.014512454	10	10	10	10	10	10	10	10	10	10	10	10	10	10	10	10	10	10	10	10	10	10	1.314969377	2.944261216	10	10	10	10	10	10	10	10	10	10	10	10	10	10	2.967169842	10	10
TATCTG20NTCG_AF_ATAAACAAGTRTAAACA_m2_c4_short	10	10	10	10	10	10	10	10	10	10	2.938462918	10	10	2.664317247	10	2.558045974	10	10	10	10	10	10	10	10	2.413190157	10	10	2.938462918	10	10	10	10	2.938462918	2.899481006	10	2.696688873	10	10	10	10	10	10	10	10	10	10	10	2.963104189	10
TATCTG20NTCG_AF_NMGGACACAATC_m2_c4_short	10	10	10	10	10	10	10	10	10	10	10	10	10	10	10	10	10	10	10	10	10	10	10	10	10	10	10	10	10	10	10	10	10	10	10	2.967935396	10	10	10	10	10	10	10	10	10	10	10	10	10
TATCTG20NTCG_AF_RTAAAYA_m1_c4_short	10	10	10	2.614896292	10	10	10	10	10	10	10	10	10	10	10	10	10	10	10	10	10	10	10	10	2.825750218	10	10	10	10	10	10	10	10	10	10	10	10	10	10	10	10	10	10	10	10	10	10	10	10
TATCTG20NTCG_KA_NNGATAACNNNGTTATCNN_m1_c5_short	10	10	10	10	10	10	2.838797206	10	10	10	10	10	10	10	10	10	10	10	10	10	10	10	10	10	2.721477687	10	10	10	10	2.532507964	10	10	10	10	10	2.637484875	10	10	10	10	10	10	10	10	10	10	10	10	10
TATCTG20NTCG_KA_NNGATAAGNNNCTTATCNN_m1_c5_short	10	10	10	10	10	10	2.913246062	10	10	10	10	10	10	10	10	10	10	10	10	10	10	10	10	10	2.806408126	10	10	10	10	10	10	10	10	10	10	2.723291325	10	10	10	10	10	10	10	10	10	10	10	10	10
TATCTG20NTCG_KA_WGATAASN_m1_c5_short	10	10	10	10	10	10	10	10	10	10	10	10	10	10	10	10	10	10	10	10	10	10	10	10	10	10	10	10	10	10	10	10	10	10	10	10	10	10	10	10	10	10	10	10	10	10	10	10	10
TATCTG20NTCG_Z_GRGGTCAAAAGKTCAC_m2_c4_short	1.986666489	2.80848843	10	10	10	10	10	10	2.332401016	10	10	10	10	10	10	10	10	10	10	10	10	10	10	10	10	10	10	10	10	10	10	10	10	10	10	10	10	10	10	10	10	10	10	10	10	10	10	10	10
TATCTG20NTCG_Z_RRGGTCANNNARAGGTCA_m2_c4_short	2.653068187	2.707248267	10	10	10	10	10	10	2.164854622	10	10	10	10	10	10	10	10	10	10	10	10	10	10	10	10	10	10	10	10	10	10	10	10	10	10	10	10	10	10	10	10	10	10	10	10	10	10	10	10
TATCTG20NTCG_Z_RRGGTCANNNRRGGTCA_m2_c4_short	2.698855162	2.828755242	10	10	10	10	10	10	2.100615118	10	10	10	10	10	10	10	10	10	10	10	10	10	10	10	10	10	10	10	10	10	10	10	10	10	10	10	10	10	10	10	10	10	10	10	10	10	10	10	10
TATGAA20NAGG_Z_NYAATTAN_m1_c3_short	10	10	10	10	10	10	10	10	10	10	1.102962163	1.544077146	2.645046083	10	10	10	10	10	10	10	10	2.817682498	0.949496134	1.721786126	10	1.544077146	0.873207433	1.102962163	10	10	10	10	1.102962163	0.713060677	10	10	10	10	10	10	10	2.662514273	10	10	10	1.238607844	2.673844478	10	10
TATGAA20NCG_Y_NYNATTAN_m1_c3_short	10	10	10	10	2.893918199	2.830289884	10	10	10	10	2.616570194	10	10	10	10	10	10	10	10	10	10	2.817682498	2.623329249	10	10	10	10	2.616570194	10	10	10	10	2.616570194	2.614896292	1.32223571	10	1.066303488	1.24299611	10	10	10	2.633670192	10	10	10	1.172063061	2.673844478	10	10
TATGAT40NACA_KK_NNGAACATTCSAGAANN_m1_c2_short	10	10	10	10	10	10	10	10	10	10	10	10	10	10	10	10	10	10	10	10	10	10	10	10	10	10	10	10	10	10	10	10	10	10	10	10	10	10	10	10	10	10	10	10	10	10	10	10	10
TATGAT40NACA_KK_NNGAACATTCTSGAANN_m1_c2_short	10	10	10	10	10	10	10	10	10	10	10	10	10	10	10	10	10	10	10	10	10	10	10	10	10	10	10	10	10	10	10	10	10	10	10	10	10	10	10	10	10	10	10	10	10	10	10	10	10
TATGAT40NACA_KK_NNGAATGTTCSAGAANN_m1_c3_short	10	10	10	10	10	10	10	10	10	10	10	10	10	10	10	10	10	10	10	10	10	10	10	10	10	10	10	10	10	10	10	10	10	10	10	10	10	10	10	10	10	10	10	10	10	10	10	10	10
TATGAT40NACA_KK_NNGAATGTTCTSGAANN_m1_c3_short	10	10	10	10	10	10	10	10	10	10	10	10	10	10	10	10	10	10	10	10	10	10	10	10	10	10	10	10	10	10	10	10	10	10	10	10	10	10	10	10	10	10	10	10	10	10	10	10	10
TATGCC20NCGG_KG_NNGATAANN_m1_c4_short	10	10	10	10	10	10	10	10	10	10	10	10	10	10	10	10	10	10	10	10	10	10	10	10	10	10	10	10	10	10	10	10	10	10	10	10	10	10	10	10	10	10	10	10	10	10	10	10	10
TATGCC20NCG_KA_NYAATTAN_m1_c7b4_short	10	10	10	10	10	10	10	2.408778761	10	10	10	10	10	10	10	10	10	10	10	10	10	10	10	10	2.980652386	10	10	10	10	10	10	10	10	10	10	10	10	10	10	10	10	10	10	10	10	10	10	10	10
TATGCT40NACT_KAA_AATAAATCACTGCA_m1_c3_short	10	10	10	10	10	10	10	10	10	10	10	10	2.536939065	10	10	10	10	10	10	10	10	10	10	10	2.630911021	10	10	10	10	10	10	10	10	10	10	10	10	10	10	10	10	10	10	10	10	10	10	10	10
TATGGG20NCG_W_AACCCGGAAGTR_m2_c4_short	10	10	10	10	10	10	10	10	10	10	10	10	10	10	10	10	10	10	10	10	10	10	10	10	10	10	10	10	10	10	10	10	10	10	10	10	10	10	10	10	10	10	10	10	10	10	10	10	10
TATGGG20NGGG_AC_NNTAATCCGMTTANN_m1_c4_short	10	10	10	10	10	10	10	10	10	10	2.940938973	10	10	10	10	10	10	10	10	10	10	10	10	10	10	10	10	2.940938973	10	10	10	10	2.940938973	2.924861514	2.833107182	10	10	10	10	10	1.925711847	2.036896772	10	10	10	2.798120874	2.999913447	10	10
TATGGG20NGGG_AC_NTAATCCN_m1_c4_short	10	10	10	10	10	10	10	10	10	10	2.288717208	10	10	10	10	10	10	10	10	10	10	2.474775171	10	10	10	10	10	2.288717208	10	10	10	10	2.288717208	2.273994092	10	10	10	10	10	10	0.940963672	0.80272886	10	10	10	10	2.342341003	10	10
TATGGG20NGGG_Y_TGACAGSTGTCA_m2_c4_short	10	10	2.738933218	10	10	10	10	10	10	10	10	10	10	10	2.281661564	1.978144838	10	10	10	10	10	10	10	10	10	10	10	10	10	10	10	10	10	10	10	10	10	10	10	10	10	10	10	10	10	10	10	10	10
TATGGT40NATA_KK_NNGATAASN_m1_c3_short	10	10	10	10	10	10	10	10	10	10	10	10	10	10	10	10	10	10	10	10	10	10	10	10	10	10	10	10	10	10	10	10	10	10	10	10	10	10	10	10	10	10	10	10	10	10	10	10	10
TATGTT20NCG_Y_NYAATTAN_m1_c2_short	10	10	10	10	10	10	0.815768514	2.980153044	10	10	2.604987896	10	10	10	10	10	10	10	10	10	10	2.799420508	10	10	1.115632282	10	10	2.604987896	10	10	10	10	2.604987896	2.6001172	1.722855315	0.816193115	1.721518952	1.242729581	10	10	10	2.664381562	10	10	10	10	2.660653982	2.951255223	10
TATGTT20NTGG_W_AWCGAAACCGAAACY_m1_c3_short	10	10	10	10	10	10	10	10	10	10	10	10	10	10	10	10	10	10	10	10	10	10	10	10	10	10	10	10	10	10	10	10	10	10	10	10	10	10	10	10	10	10	1.865971106	1.894361704	1.674973743	10	10	10	10
TATTCG20NCTG_AC_CNATTAAAWANCNATTA_m2_c3_short	10	10	10	10	10	10	2.515309974	2.635488708	10	10	2.021566523	2.238117963	10	10	10	10	10	10	10	10	10	1.97306228	2.369913285	2.261185184	1.882935389	2.238117963	2.391375064	2.021566523	10	10	10	10	2.021566523	2.107756019	2.426486421	10	2.33658715	2.214466827	2.65796306	2.90527697	2.95700916	2.693186705	10	10	10	2.186906022	2.427548274	10	10
TATTCG20NCTG_AC_NYNATTAN_m1_c3_short	10	10	10	10	10	10	10	10	10	10	10	10	10	10	10	10	10	10	10	10	10	10	2.330032251	10	2.99644542	10	10	10	10	10	10	10	10	10	10	10	10	10	10	10	10	10	10	10	10	10	10	10	10
TATTGT20NCG_AC_GRGTTCANNRRGTTCA_m2_c3_short	2.872531743	10	10	10	10	10	10	10	2.663362684	10	10	10	10	10	10	10	10	10	10	10	10	10	10	10	10	10	10	10	10	10	10	10	10	10	10	10	10	10	10	10	10	10	10	10	10	10	10	10	10
TATTGT20NCG_Z_ACCCGGAAGTN_m2_c2_short	10	10	10	10	10	10	10	10	10	10	10	10	10	10	10	10	10	10	10	10	10	10	10	10	10	10	10	10	10	10	10	10	10	10	10	10	10	10	10	10	10	10	10	10	10	10	10	10	10
TATTGT20NGTG_AC_NNTAAACGNN_m1_c2_short	10	10	10	10	10	10	10	10	10	10	2.592416199	2.920016823	10	10	10	10	10	10	10	10	10	2.775049841	10	2.934373512	10	2.920016823	10	2.592416199	10	10	10	10	2.592416199	2.579284329	2.15157011	10	10	10	10	10	10	2.650904751	10	10	10	2.741194264	2.64281407	10	10
TATTGT20NGTG_AC_NNTAATTGNN_m1_c2_short	10	10	10	10	10	10	2.02808176	10	10	10	10	10	10	10	10	10	10	10	10	10	10	10	2.440950613	10	10	10	10	10	10	10	10	10	10	10	1.418767744	2.0373164	1.509314512	1.321861042	10	10	10	10	10	10	10	2.320209053	10	10	10
TATTGT20NGTG_AC_TAAWYGNNNNTAAWYG_m1_c3_short	10	10	10	10	10	10	2.372524926	10	10	10	2.360466271	2.63394464	10	10	10	10	10	10	10	10	10	2.336879232	2.476574681	2.70397501	1.990486938	2.63394464	2.477051677	2.360466271	10	10	10	10	2.360466271	2.309713548	2.307873034	1.982170579	2.344075208	2.274157744	2.839590826	2.71993763	10	2.935976481	10	10	10	2.509029094	2.601828963	10	10
TATTGT20NGTG_AF_AACAATNNCATTGTT_m1_c3_short	10	10	10	10	10	10	2.926648404	10	10	10	10	10	10	10	10	10	10	10	10	10	10	10	10	10	2.082087237	10	10	10	2.787259587	2.12664471	10	10	10	10	10	2.375572872	10	2.72112709	10	10	10	10	10	10	10	10	10	10	10
TATTGT20NGTG_AF_ATGAATWNCATTCAT_m1_c3_short	10	10	10	10	10	10	10	10	10	10	10	10	10	2.989166547	10	10	10	10	10	10	10	10	10	10	2.414124491	10	10	10	10	2.232070336	10	10	10	10	10	10	10	10	10	10	10	10	10	10	10	10	2.925255319	10	10
TATTGT20NGTG_KG_NYAATTAN_m1_c3_short	10	10	10	10	10	10	10	2.416416347	10	10	1.102962163	1.544077146	2.646391012	10	10	10	10	10	10	10	10	2.817682498	1.715910872	1.721145415	10	1.544077146	1.715633717	1.102962163	10	10	10	10	1.102962163	1.102909746	10	10	10	10	10	10	10	2.673844478	10	10	10	10	2.673844478	10	10
TATTGT20NGTG_Y_NYAATTAN_m1_c2_short	10	10	10	10	2.893918199	2.830289884	10	10	10	10	2.616570194	10	10	10	10	10	10	10	10	10	10	2.817682498	2.623329249	10	10	10	10	2.616570194	10	10	10	10	2.616570194	2.614896292	1.32223571	10	1.066303488	1.24299611	10	10	10	2.633670192	10	10	10	1.172063061	2.673844478	10	10
TATTGT20NGTG_Y_TAATTRCYAATTA_m1_c3_short	10	10	10	10	10	10	2.058406208	10	10	10	1.956930308	2.416459503	10	10	10	2.310085433	10	10	10	10	10	1.935587851	1.780487017	2.489460358	1.665596294	2.416459503	1.696711608	1.956930308	10	10	10	10	1.956930308	1.856962435	2.39027125	1.795457101	2.182944247	2.218692306	10	10	10	10	10	10	10	2.17326159	2.444306435	10	10
TATTTA20NCG_Y_NTAATYTAATTAN_m1_c3_short	10	10	10	10	10	10	2.353724633	2.556236318	10	10	1.337641084	1.612285589	10	10	10	10	10	10	10	10	10	1.480143616	1.797648	1.654072985	1.689021684	1.612285589	1.541672604	1.337641084	10	10	10	10	1.337641084	1.099133093	2.395258495	2.200429845	2.125521517	2.141981461	10	10	10	2.66328649	10	10	10	1.76179336	2.75981448	10	10
TATTTA20NCG_Y_NYAATTAN_m1_c2_short	10	10	10	10	2.893918199	2.830289884	10	10	10	10	2.616570194	10	10	10	10	10	10	10	10	10	10	2.817682498	2.623329249	10	10	10	10	2.616570194	10	10	10	10	2.616570194	2.614896292	1.32223571	10	1.066303488	1.24299611	10	10	10	2.633670192	10	10	10	1.172063061	2.673844478	10	10
TATTTA20NTTG_KG_NNCACTTGAN_m1_c3_short	10	10	10	10	10	10	10	10	10	10	10	10	10	10	10	10	10	10	10	10	10	10	10	10	10	10	10	10	10	10	10	10	10	10	10	10	10	10	1.612917155	1.645965036	10	10	10	10	10	10	10	10	10
TATTTA20NTTG_KH_NTAATCRATTAN_m1_c2_short	10	10	10	10	10	10	10	2.948650195	10	10	1.756954371	10	10	10	10	10	10	10	10	10	10	2.147696364	2.853712982	10	1.922834043	10	2.884350681	1.756954371	10	10	10	10	1.756954371	1.732765364	2.318658972	1.799423251	2.383074637	2.427054553	10	10	2.842219501	2.56013427	10	10	10	10	2.712320458	10	10
TATTTA20NTTG_W_AGTGTTAACAGARCACCT_m3_c4_short	10	10	10	2.981932489	10	10	10	10	10	10	10	10	10	10	2.988835484	10	10	10	10	10	10	10	10	10	10	10	10	10	10	10	10	10	10	10	2.948957794	10	10	10	10	10	10	10	10	10	10	10	10	10	10
TATTTA20NTTG_Y_CTAATTAG_m1_c4_short	10	10	10	10	10	10	10	10	10	10	1.102962163	1.544077146	2.645046083	10	10	10	10	10	10	10	10	2.817682498	0.949496134	1.721786126	10	1.544077146	0.873207433	1.102962163	10	10	10	10	1.102962163	0.713060677	10	10	10	10	10	10	10	2.662514273	10	10	10	1.238607844	2.673844478	10	10
TATTTG40NCCA_KL_WRGCGCCAGGCGCYW_m2_c3_short	10	10	2.901801229	10	2.415894846	2.513289029	10	10	10	10	10	10	10	10	10	10	10	10	10	10	10	10	10	10	10	10	10	10	10	10	10	10	10	10	10	10	10	10	10	10	10	10	10	10	10	10	10	10	10
TATTTG40NCCA_KL_WRGCGCCATGGCGCYW_m2_c3_short	10	10	10	10	2.308859462	2.293080645	10	10	10	10	10	10	10	10	10	10	10	10	10	10	10	10	10	10	10	10	10	10	10	10	10	10	10	10	10	10	10	10	10	10	10	10	10	10	10	10	10	10	10
TATTTG40NCCA_KL_WRGCGCCGGCGCYW_m2_c3_short	10	10	10	10	10	10	10	10	10	10	10	10	10	10	10	10	10	10	10	10	10	10	10	10	10	10	10	10	10	10	10	10	10	10	10	10	10	10	10	10	10	10	10	10	10	10	10	10	10
TCAAAA20NAAA_AF_GACCMCCYRMTGNGN_m2_c3_short	10	10	10	2.754571644	10	10	10	10	10	10	10	10	10	10	10	10	10	10	10	10	10	10	10	10	10	10	10	10	10	10	10	10	10	10	10	10	10	10	10	10	10	10	10	10	10	10	10	10	2.369896451
TCAAAA20NAAA_KG_NNNRCAGCTGYNNN_m1_c4_short	10	10	10	1.821139265	10	10	10	10	10	10	10	10	10	10	10	10	10	10	10	10	10	10	10	10	10	10	10	10	2.942860182	2.498658042	10	10	10	10	10	10	10	10	10	10	10	10	10	10	10	10	10	10	10
TCAAAA20NCG_AD_NKCACGTGMN_m1_c2_short	10	10	0.963832563	10	10	10	10	10	10	10	10	10	10	10	10	10	10	10	10	10	10	10	10	10	10	10	10	10	10	10	10	2.869676571	10	10	10	10	10	10	10	10	10	10	10	10	10	10	10	10	10
TCAAAA20NCG_W_GTCACGTGAC_m2_c3_short	10	10	1.309775285	10	10	10	10	10	10	10	10	10	10	10	10	10	10	10	10	10	10	10	10	10	10	10	10	10	10	10	10	2.702378299	10	10	10	10	10	10	10	10	10	10	10	10	10	10	10	10	10
TCAAAA20NTA_P_NTGACAN_m1_c3_short	10	10	10	10	10	10	10	10	10	10	10	10	10	10	1.119246372	0.817788363	10	10	10	10	10	10	10	10	10	10	10	10	10	10	10	10	10	10	10	2.804561127	10	10	10	10	10	10	10	10	10	10	10	10	10
TCAAAA20NTA_P_TGACAGSTGTCA_m2_c3_short	10	10	2.354048641	2.540307231	10	10	10	10	10	10	10	10	10	10	2.306068031	2.0025459	10	10	10	10	10	10	10	10	10	10	10	10	10	10	10	10	10	10	10	10	10	10	10	10	10	10	10	10	10	10	10	10	10
TCAAAA40NAAA_AI_AACAATNNNAKTGTT_m1_c4_short	10	10	10	10	10	10	2.908521482	10	10	10	10	10	10	10	10	2.907257334	10	10	10	2.987708371	10	10	10	10	2.667511326	10	10	10	2.936572305	2.152700949	10	10	10	10	10	2.365202695	10	2.980666959	10	10	10	10	10	10	10	10	10	10	10
TCAAAA40NAAA_AI_AACAATNNNNAKTGTT_m1_c4_short	10	10	10	10	10	10	10	10	10	10	10	10	10	10	10	2.658527873	10	10	10	2.9842626	2.966613188	10	10	10	2.784762175	10	10	10	10	2.677137611	10	10	10	10	10	2.729343831	10	2.818511508	10	10	10	10	10	10	10	10	10	10	10
TCAAAA40NAAA_AI_TCAATNNNATTGA_m1_c4_short	10	10	10	10	10	10	10	10	10	10	10	10	10	10	10	2.124615769	10	10	10	10	10	10	10	10	2.519335679	10	10	10	10	1.911564854	10	10	10	10	10	2.477235176	10	10	10	10	10	10	10	10	10	10	10	10	10
TCAAAA40NAAA_AI_TGAATNNNAKTCA_m1_c4_short	10	10	10	10	10	10	10	10	10	10	10	10	10	10	10	10	10	10	10	10	10	10	10	10	2.284673782	10	10	10	10	2.139708584	10	10	10	10	10	10	10	10	10	10	10	10	10	10	10	10	2.992061336	10	10
TCAAAC40NAAC_KAB_GTCACGTGAC_m1_c4_short	10	10	2.611791147	10	10	10	10	10	10	10	10	10	10	10	10	10	10	10	10	10	10	10	10	10	10	10	10	10	10	10	10	2.469364504	10	10	10	10	10	10	10	10	10	10	10	10	10	10	10	10	10
TCAACC20NCAA_KG_TGCCACGTCATCA_m2_c2_short	10	10	10	10	10	10	10	10	10	10	10	10	10	10	10	10	10	10	10	10	10	10	10	10	10	10	10	10	10	10	1.69454734	1.238490976	10	10	10	10	10	10	10	10	10	10	10	10	10	10	10	10	10
TCAACC20NCAA_KG_TGCCACGTGGCA_m1_c2_short	10	10	1.510654124	10	10	10	10	10	10	10	10	10	10	10	10	2.705426255	10	10	10	10	10	10	10	10	10	10	10	10	10	10	10	2.613813449	10	10	10	10	10	10	10	10	10	10	10	10	10	10	10	10	10
TCAACC20NCAA_KG_TGRTGACGTCAYCA_m2_c2_short	10	10	10	10	10	10	10	2.531501014	10	10	10	10	10	10	10	10	10	10	10	10	10	10	10	10	10	10	10	10	10	10	1.170203802	2.206967253	10	10	10	10	10	10	10	10	10	10	10	10	10	10	2.999752439	10	10
TCAACC20NCAA_W_NTTRCGCAAY_m1_c4_short	10	10	10	10	10	10	2.454537926	1.669070992	10	10	10	10	10	10	10	10	10	10	10	10	10	10	10	10	2.60254572	10	10	10	10	10	10	10	10	10	10	2.497752534	10	10	10	10	10	10	10	10	10	10	10	10	10
TCAACC20NCAA_Y_NYMATAAAN_m1_c3_short	10	10	10	10	10	10	10	10	10	1.360917758	10	10	1.392833805	1.322430025	10	10	10	10	10	10	10	10	10	10	10	10	10	10	2.392192687	10	10	10	10	10	10	10	10	10	10	10	10	10	10	10	10	10	10	10	10
TCAACC20NCG_AC_NNTGCCAAN_m1_c3_short	10	10	1.983124245	10	2.793779178	2.556676065	10	10	10	10	10	10	10	10	10	10	10	10	2.926922408	10	10	10	10	10	10	10	10	10	10	10	10	2.57724765	10	10	10	10	10	10	10	10	10	10	10	10	10	10	10	10	10
TCAACC20NCG_AC_YTGGCNNNNTGCCAA_m2_c3_short	10	10	10	10	2.837742796	10	10	10	10	10	10	10	10	10	10	10	10	10	10	10	10	10	10	10	10	10	10	10	10	10	10	10	10	10	10	10	10	10	10	10	10	10	10	10	10	10	10	10	10
TCAACC20NCG_Z_NCCCCCCCAC_m1_c3_short	10	10	10	10	10	10	10	10	10	10	10	10	10	10	10	10	10	10	10	10	10	10	10	10	10	10	10	10	10	10	10	10	10	10	10	10	10	10	10	10	10	10	10	10	10	10	10	10	2.15219387
TCAAGG20NCG_AD_NCGAAACCGAAACYN_m1_c3_short	10	10	10	10	10	10	10	10	10	10	10	10	10	10	10	10	10	10	10	10	10	10	10	10	10	10	10	10	10	10	10	10	10	10	10	10	10	10	10	10	10	10	2.072967305	2.060142679	1.886534263	10	10	10	10
TCAAGG20NGAA_W_CAACGTCCGCNN_m2_c3_short	10	10	10	10	10	10	10	10	10	10	10	10	10	10	10	10	10	10	10	10	10	10	10	10	10	10	10	10	10	10	10	2.813161632	10	10	10	10	10	10	10	10	10	10	10	10	10	10	10	10	10
TCAAGG20NGAA_W_GCGGACSNNNNNNSGTCCGC_m2_c4_short	10	10	10	10	10	10	10	10	10	10	10	10	10	10	10	10	2.395794766	10	10	10	10	10	10	10	2.912357502	10	10	10	10	10	10	10	10	10	10	10	10	10	10	10	10	10	10	10	10	10	10	10	10
TCAAGG20NGAA_W_GCGGACSNNSNNSGTCCGC_m2_c4_short	10	10	10	10	10	10	10	10	10	10	10	10	10	10	10	10	2.549761677	10	10	10	10	10	10	10	2.922888715	10	10	10	10	10	10	10	10	10	10	10	10	10	10	10	10	10	10	10	10	10	10	10	10
TCAAGG20NGAA_Y_NNTNATTANN_m1_c3_short	10	10	10	10	10	10	2.027812489	10	10	10	10	10	10	10	10	10	10	10	10	10	10	10	1.23774527	10	10	10	1.090817536	10	10	10	10	10	10	2.035057099	10	10	10	10	10	10	10	10	10	10	10	10	10	10	10
TCAAGG20NGAA_Z_NKCACGTGMN_m1_c2_short	10	10	1.110001856	10	10	10	10	10	10	10	10	10	10	10	10	10	10	10	10	10	10	10	10	10	10	10	10	10	10	10	10	2.882523324	10	10	10	10	10	10	10	10	10	10	10	10	10	10	10	10	10
TCAATT20NTAA_KG_NNTGTTGTAAAYANN_m1_c3_short	10	10	10	10	10	10	2.975534398	10	10	10	10	10	10	10	10	1.855014211	10	10	2.668502455	10	2.636028785	10	10	10	2.477062123	10	10	10	10	2.779782497	10	10	10	10	10	10	10	10	10	10	10	10	10	10	10	10	10	2.7297315	10
TCAATT20NTAA_KH_AANNGTAACA_m1_c4_short	10	10	10	10	10	10	10	10	10	10	10	10	10	10	10	10	10	10	10	10	10	10	10	10	10	10	10	10	10	10	10	10	10	10	10	2.971064122	10	10	10	10	10	10	10	10	10	10	10	10	10
TCAATT20NTAA_KH_AWNTRGRKCAN_m1_c4_short	10	2.969079169	10	10	10	10	10	10	10	10	10	10	10	10	10	10	10	10	10	10	10	10	10	10	10	10	10	10	10	10	10	10	10	2.537960972	10	10	10	10	10	10	10	10	10	10	10	10	10	10	10
TCAATT20NTAA_Y_RTAAACA_m1_c4_short	10	10	10	2.614896292	10	10	10	10	10	10	10	10	10	10	10	10	10	10	10	10	10	10	10	10	2.825750218	10	10	10	10	10	10	10	10	10	10	10	10	10	10	10	10	10	10	10	10	10	10	10	10
TCAATT20NTA_P_NRTTACGTAAYN_m1_c3_short	10	10	10	10	10	10	2.709804852	0.714204372	10	10	10	10	10	10	10	10	10	10	10	10	10	10	10	10	10	10	10	10	10	10	10	10	10	2.992116907	10	2.861907209	10	10	10	10	10	10	10	10	10	10	10	10	10
TCACAC20NACA_KD_NNACRCAGCTGYGTNN_m1_c4_short	10	10	10	10	10	10	10	10	10	10	10	10	10	10	10	10	10	10	10	10	10	10	10	10	10	10	10	10	10	10	10	10	10	10	10	10	10	10	10	10	10	10	10	10	10	10	10	10	10
TCACAC20NACA_KD_NNCAYCAGCTGRTGNN_m1_c4_short	10	10	10	2.066255314	10	10	10	10	10	10	10	10	10	10	10	10	10	10	10	10	10	10	10	10	10	10	10	10	10	10	10	10	10	10	10	10	10	10	10	10	10	10	10	10	10	10	10	10	10
TCACAC20NACA_KD_NNCAYCAGCTGYGTNN_m1_c3_short	10	10	10	2.650049192	10	10	10	10	10	10	10	10	10	10	10	10	10	10	10	10	10	10	10	10	10	10	10	10	10	10	10	10	10	10	10	10	10	10	10	10	10	10	10	10	10	10	10	10	10
TCACAC20NACA_KG_NRATTAATYN_m1_c2_short	10	10	10	10	10	10	10	10	10	10	0.890492931	2.199202264	10	10	10	10	10	10	10	10	10	0.997478595	1.962091701	2.372306347	1.791697924	2.199202264	1.905030277	0.890492931	10	10	10	10	0.890492931	1.034387485	10	10	10	10	10	10	10	10	10	10	10	2.018830227	10	10	10
TCACAC20NACA_Y_TTTTCCCGCCAAAW_m2_c4_short	10	10	10	10	1.976147936	1.547853943	10	10	10	10	10	10	10	10	10	10	10	10	10	10	10	10	10	10	2.900882046	10	10	10	10	10	10	10	10	10	10	10	10	10	10	10	10	10	10	10	10	10	10	10	10
TCACAC20NACA_Z_AGGTGTGANN_m1_c3_short	10	10	10	2.315466386	10	10	10	10	10	10	10	10	10	10	2.334169193	10	10	10	10	10	10	10	10	10	10	10	10	10	10	10	10	10	10	10	2.974747127	10	10	10	10	2.943177074	10	10	10	10	10	10	10	10	10
TCACAC20NCG_Y_NNYMATTANN_m1_c4_short	10	10	10	10	10	10	10	10	10	10	1.102650512	1.543390513	2.637399865	10	10	10	10	10	10	10	10	2.801823202	1.077364154	1.720782498	10	1.543390513	1.041386659	1.102650512	10	10	10	10	1.102650512	0.899460284	10	10	10	10	10	10	10	2.652267974	10	10	10	1.238306313	2.662397209	10	10
TCACCG20NCCA_KD_RTTACGTAAY_m1_c4_short	10	10	10	10	10	10	2.648980895	0.743976261	10	10	10	10	10	10	10	10	10	10	10	10	10	10	10	10	10	10	10	10	10	10	10	10	10	2.961916203	10	2.89473733	10	10	10	10	10	10	10	10	10	10	10	10	10
TCACCG20NCCA_KH_NAWAAACCGTTACW_m1_c3_short	10	10	10	10	10	10	10	2.81887425	10	10	10	10	10	10	10	10	10	10	10	10	10	10	10	10	10	10	10	10	10	10	10	10	10	10	10	10	10	10	10	10	10	10	10	10	10	10	10	10	10
TCACCG20NCCA_KH_NAWTGACCGTTACW_m1_c3_short	10	10	10	10	10	10	10	2.755511514	10	10	10	10	10	10	10	10	10	10	10	10	10	10	10	10	10	10	10	10	10	10	10	10	10	10	10	10	10	10	10	10	10	10	10	10	10	10	10	10	10
TCACGT20NGCA_AC_AWCAGCTGWT_m1_c2_short	10	10	10	1.439436219	10	10	10	10	10	10	10	10	10	10	10	10	10	10	10	10	10	10	10	10	10	10	10	10	10	2.83258874	10	10	10	10	10	10	10	10	10	10	10	10	10	10	10	10	10	10	10
TCACGT20NGCA_AE_GACCCCCYGYTGNGN_m2_c3_short	10	10	10	2.879263883	10	10	10	10	10	10	10	10	10	10	10	10	10	10	10	10	10	10	10	10	10	10	10	10	10	10	10	10	10	10	10	10	10	10	10	10	10	10	10	10	10	10	10	10	2.332080131
TCACGT30NGCA_AH_GGGGTCAAAGGTCA_m2_c3_short	0.81150851	2.839651007	10	10	10	10	10	10	2.314018325	10	10	10	10	10	10	10	10	10	10	10	10	10	10	10	10	10	10	10	10	10	10	10	10	10	10	10	10	10	10	10	10	10	10	10	10	10	10	10	10
TCACGT30NGCA_AH_RRGGTCATGACCYY_m2_c3_short	2.889609165	0.70956725	10	10	10	10	10	10	2.223895019	10	10	10	10	10	10	10	10	10	10	10	10	10	10	10	10	10	10	10	10	10	10	10	10	10	10	10	10	10	10	10	10	10	10	10	10	10	10	10	10
TCACTA20NTCA_AC_NGTCGTWAAAN_m1_c4_short	10	10	10	10	10	10	10	10	10	2.022785153	10	2.022056313	1.972524588	1.509528348	10	10	10	10	10	10	10	10	2.931655461	2.022317455	10	2.022056313	10	10	2.988491956	10	10	10	10	10	10	10	10	10	10	10	10	10	10	10	10	10	2.024997484	10	10
TCACTA20NTCA_AC_NGYAATWAAAN_m1_c4_short	10	10	10	10	10	10	10	10	10	1.669464328	1.848248862	1.8474883	1.694525795	1.280401889	10	10	10	10	10	10	10	10	10	1.847218743	10	1.8474883	10	1.848248862	2.338560395	10	10	10	1.848248862	1.85095534	10	10	10	1.926962879	10	10	10	10	10	10	10	10	2.651074311	10	10
TCACTT40NTTG_KU_NNTAATTACC_m1_c2_short	10	10	10	10	10	10	1.545588207	10	10	10	1.857589222	1.779457517	10	10	10	10	10	10	10	10	10	10	1.793270437	2.025285779	1.488467219	1.779457517	1.844349776	1.857589222	10	10	10	10	1.857589222	2.958678268	2.331673986	10	2.329812177	2.025999264	10	10	10	2.997201688	10	10	10	10	10	10	10
TCAGAG20NAGA_AC_NRGNACANNNTGTNCYN_m2_c4_short	10	10	10	10	10	10	10	10	10	10	10	10	10	10	10	10	10	10	10	10	10	10	10	10	10	10	10	10	10	10	10	10	10	10	10	10	10	10	10	10	10	10	10	10	10	10	10	10	10
TCAGAG20NAGA_KD_NNGGATGACGTCATCCNN_m2_c4_short	10	10	10	10	10	10	10	2.921789304	10	10	10	10	10	10	10	10	10	10	10	10	10	10	10	10	10	10	10	10	10	10	1.391375064	2.522533303	10	10	10	10	10	10	10	10	10	10	10	10	10	10	10	10	10
TCAGAG20NAGA_Y_TTCGAANNNTTCGAA_m1_c3_short	10	10	10	10	10	10	10	10	10	10	10	10	10	10	10	10	10	10	10	10	10	10	10	10	2.443986866	10	10	10	10	10	10	10	10	10	10	10	10	10	10	10	10	10	10	10	10	10	10	10	10
TCAGAG20NAGA_Y_TTCGAANNNTTCGAA_m2_c3_short	10	10	10	10	10	10	10	10	10	10	10	10	10	10	10	10	10	10	10	10	10	10	10	10	2.569862379	10	10	10	10	10	10	10	10	10	10	10	10	10	10	10	10	10	10	10	10	10	10	10	10
TCAGAG20NAGA_Y_WTTCGAAYG_m1_c3_short	10	10	10	10	10	10	10	10	10	10	10	10	10	10	10	10	10	10	10	10	10	10	10	10	10	10	10	10	10	10	10	10	10	10	10	10	10	10	10	10	10	10	10	10	10	10	10	10	10
TCAGAG20NCG_W_ACCGGAAGTN_m1_c4_short	10	10	10	10	10	10	10	10	10	10	10	10	10	10	10	10	10	10	10	10	10	10	10	10	10	10	10	10	10	10	10	10	10	10	10	10	10	10	10	10	10	10	10	10	10	10	10	10	10
TCAGCA40NCTC_KM_RNGCAACAGGTGG_m2_c2_short	10	10	10	1.774775031	10	10	10	10	10	10	10	10	10	10	10	10	10	10	10	10	10	10	10	10	10	10	10	10	10	10	10	10	10	10	10	10	10	10	10	10	10	10	10	10	10	10	10	10	10
TCAGCT20NCG_Z_NNYAATTANN_m1_c4_short	10	10	10	10	10	10	10	10	10	10	10	2.654721209	10	10	10	10	10	10	10	10	10	10	1.051036592	10	10	2.654721209	0.92301631	10	10	10	10	10	10	10	10	10	10	10	10	10	10	10	10	10	10	2.334511374	10	10	10
TCAGGA20NCG_W_ACCGGAAGTN_m1_c4_short	10	10	10	10	10	10	10	10	10	10	10	10	10	10	10	10	10	10	10	10	10	10	10	10	10	10	10	10	10	10	10	10	10	10	10	10	10	10	10	10	10	10	10	10	10	10	10	10	10
TCAGTC20NCG_AC_NNTAAACGNN_m1_c2_short	10	10	10	10	10	10	10	10	10	10	10	10	10	10	10	10	10	10	10	10	10	10	10	10	10	10	10	10	10	10	10	10	10	10	10	10	10	10	10	10	10	10	10	10	10	10	10	10	10
TCAGTC20NCG_AC_NNTAATTGNN_m1_c2_short	10	10	10	10	10	10	2.028623128	10	10	10	10	10	10	10	10	10	10	10	10	10	10	10	2.381807095	10	10	10	10	10	10	10	10	10	10	10	1.476900234	2.039087087	1.544285939	1.419173265	10	10	10	10	10	10	10	2.33457956	10	10	10
TCAGTC20NCG_AC_TAAWYGNNNNTAAWYG_m1_c3_short	10	10	10	10	10	10	2.391790121	10	10	10	2.431966589	2.691279326	10	10	10	10	10	10	10	10	10	2.419893283	2.523228376	2.757994159	2.065292944	2.691279326	2.537140705	2.431966589	10	10	10	10	2.431966589	2.365381882	2.364984239	2.023929007	2.396036874	2.338112586	2.846016964	2.731428696	10	2.979726977	10	10	10	2.543820483	2.620930226	10	10
TCAGTC20NCG_Y_GTAATAAAA_m1_c4_short	10	10	10	10	10	10	10	10	10	10	1.419901868	1.722454204	1.419339581	1.419809152	10	10	10	10	10	10	10	10	2.644124275	1.722160215	10	1.722454204	10	1.419901868	2.475229389	10	10	10	1.419901868	1.421183605	10	10	10	10	10	10	10	10	10	10	10	10	10	10	10
TCAGTC20NCG_Y_NGTCGTAAAAN_m1_c4_short	10	10	10	10	10	10	10	10	10	2.022464129	10	10	1.927040154	1.780259924	10	10	10	10	10	10	10	10	10	10	10	10	10	10	10	10	10	10	10	10	10	10	10	10	10	10	10	10	10	10	10	10	10	10	10
TCAGTC20NTGA_KG_NAACAATAACANN_m1_c2_short	10	10	10	10	10	10	10	10	10	2.72711098	10	10	10	2.770617133	10	10	10	10	1.873845104	1.76665762	1.685140734	2.909870674	10	10	2.120129499	10	10	10	1.28203643	1.196083446	10	10	10	10	10	10	10	10	10	10	10	10	10	10	10	10	10	10	10
TCAGTC20NTGA_KG_NWANGTAAACAWW_m1_c2_short	10	10	10	10	10	10	10	2.554320273	10	10	10	10	10	10	10	10	10	10	10	10	10	10	10	10	2.567559596	10	10	10	2.064691281	10	10	10	10	10	10	10	10	10	10	10	10	10	10	10	10	10	10	2.930240687	10
TCATAT20NATA_KG_NNNGTAAATATTTACNNN_m1_c3_short	10	10	10	10	10	10	2.473613525	10	10	10	10	10	10	10	10	1.937317766	10	10	10	10	10	10	10	10	2.332748831	10	10	10	10	10	10	10	10	10	10	2.787408982	10	10	10	10	10	10	10	10	10	10	10	10	10
TCATAT20NATA_Y_NNTAATTANN_m1_c4_short	10	10	10	10	10	10	10	10	10	10	1.781468952	2.63514469	10	10	10	10	10	10	10	10	10	1.409584012	1.106427419	10	1.599748981	2.63514469	0.858147824	1.781468952	10	10	10	10	1.781468952	2.005209827	10	10	10	10	10	10	10	2.994190928	10	10	10	2.011668038	2.978959034	10	10
TCATCA20NCG_AD_TTGGCANNNTGCCAR_m2_c3_short	10	10	10	10	2.896980769	10	10	10	10	10	10	10	10	10	10	10	10	10	10	10	10	10	10	10	10	10	10	10	10	10	10	10	10	10	10	10	10	10	10	10	10	10	10	10	10	10	10	10	10
TCATCA20NCG_KA_AAAGTGACGG_m1_c7_short	10	10	10	10	10	10	10	10	10	10	10	10	10	10	10	10	10	10	10	10	10	10	10	10	10	10	10	10	10	10	10	10	10	10	10	10	10	10	10	10	10	10	10	10	10	10	10	10	10
TCATCA20NCTA_W_NNMCGCCCACGCANN_m2_c2_short	10	10	10	10	10	10	10	10	10	10	10	10	10	10	10	10	10	10	10	10	10	10	10	10	10	10	10	10	10	10	10	10	10	10	10	10	10	10	10	10	10	10	10	10	10	10	10	10	1.964780876
TCATCA20NCTA_Z_RTGCCANCYNRTGCCMNC_m2_c4_short	10	10	2.66671338	10	10	10	10	10	10	10	10	10	10	10	10	10	10	10	10	10	10	10	10	10	10	10	10	10	10	10	10	10	10	10	10	10	10	10	10	10	10	10	10	10	10	10	10	10	10
TCATCA20NCTA_Z_RTGCCMNCN_m1_c4_short	10	10	2.710920976	10	10	10	10	10	10	10	10	10	10	10	10	10	10	10	2.968935273	10	10	10	10	10	10	10	10	10	10	10	10	10	10	10	10	10	10	10	10	10	10	10	10	10	10	10	10	10	10
TCATGC20NCG_AC_AGATAANN_m1_c2_short	10	10	10	10	10	10	10	10	10	10	10	10	10	10	10	10	10	10	10	10	10	10	10	10	10	10	10	10	10	10	10	10	10	10	10	10	10	10	10	10	10	10	10	10	10	10	10	10	10
TCATGC20NCG_Y_NYTAATCCN_m1_c3_short	10	10	10	10	10	10	10	10	10	10	2.604172602	10	10	10	10	10	10	10	10	10	10	2.798145488	10	10	10	10	10	2.604172602	10	10	10	10	2.604172602	2.596100176	10	10	10	10	10	10	1.32168296	1.557527823	10	10	10	10	2.659727313	10	10
TCATGC20NGTA_Y_GYAATAAAA_m1_c4_short	10	10	10	10	10	10	10	10	10	1.418903637	1.419635792	1.722079862	1.447060946	1.545000711	10	10	10	10	10	10	10	10	2.64245178	1.7219192	10	1.722079862	10	1.419635792	2.466537326	10	10	10	1.419635792	1.42080947	10	10	10	10	10	10	10	10	10	10	10	10	10	10	10
TCATGC20NGTA_Y_NGTCGTAAAAN_m1_c4_short	10	10	10	10	10	10	10	10	10	10	10	10	2.332759134	2.026570435	10	10	10	10	10	10	10	10	10	10	10	10	10	10	10	10	10	10	10	10	10	10	10	10	10	10	10	10	10	10	10	10	10	10	10
TCATGC20NGTA_Z_NACGCCCACGCANNN_m2_c3_short	10	10	10	10	10	10	10	10	10	10	10	10	10	10	10	10	10	10	10	10	10	10	10	10	10	10	10	10	10	10	10	10	10	10	10	10	10	10	10	10	10	10	10	10	10	10	10	10	1.790784032
TCATTG20NCG_AD_AMCCGGATGTN_m1_c3_short	10	10	10	10	10	10	10	10	10	10	10	10	10	10	10	10	10	10	10	10	10	10	10	10	10	10	10	10	10	10	10	10	10	10	10	10	10	10	10	10	10	10	10	10	10	10	10	10	10
TCATTG20NCG_AD_GTGGTCCCGGATYAT_m2_c3_short	10	10	10	10	10	10	10	10	10	10	10	10	10	10	10	10	10	10	10	10	10	10	10	10	10	10	10	10	10	10	10	10	10	10	10	10	10	10	10	10	2.57153989	2.429528205	10	10	10	10	10	10	10
TCATTG20NCG_AD_NCAGNAAGAMGTAWMM_m3_c3_short	10	10	10	10	10	10	10	10	10	10	10	10	10	10	10	10	10	10	10	10	10	10	10	10	10	10	10	10	10	10	10	10	10	10	10	10	10	10	10	10	10	10	10	10	10	10	10	10	10
TCATTG20NTTA_W_AGGTCANNNNNTGACCT_m2_c4_short	2.492956368	2.491277361	10	10	10	10	10	10	2.22005579	10	10	10	10	10	2.817566648	2.598639282	10	10	10	10	10	10	10	10	10	10	10	10	10	10	10	10	10	10	10	10	10	10	10	10	10	10	10	10	10	10	10	10	10
TCATTG20NTTA_W_TGACCTTTAAAGGTCA_m2_c4_short	2.600108532	2.972628803	10	10	10	10	10	10	2.392626265	10	10	10	10	10	10	10	10	10	10	10	10	10	10	10	10	10	10	10	10	10	10	10	10	10	10	10	10	10	10	10	10	10	10	10	10	10	10	10	10
TCATTG20NTTA_W_TTTAAAGGTCA_m2_c4_short	1.769073243	2.487203585	10	10	10	10	10	10	2.272092081	10	10	10	10	10	10	2.787764001	10	10	10	10	10	10	10	10	10	10	10	10	10	10	10	10	10	10	10	10	10	10	10	10	10	10	10	10	10	10	10	10	10
TCCAAC20NAAC_KA_RMCATATGKY_m1_c7_short	10	10	10	10	10	2.913545625	10	10	10	10	10	10	10	10	10	10	10	10	10	10	10	10	10	10	10	10	10	10	10	2.940847789	10	10	10	10	10	10	10	10	10	10	10	10	10	10	10	10	10	10	10
TCCAAC20NAAC_KG_NACAATGNNATTGTN_m1_c4_short	10	10	10	10	10	10	10	10	10	10	10	10	10	10	10	2.414609376	10	10	10	10	10	10	10	10	10	10	10	10	10	2.089523632	10	10	10	10	10	2.901143729	10	10	10	10	10	10	10	10	10	10	10	10	10
TCCAAC20NAAC_KG_NACCGAACAN_m1_c3_short	10	10	10	10	10	10	10	10	10	10	10	10	10	10	10	10	10	10	2.883306249	10	10	10	10	10	10	10	10	10	10	10	10	10	10	10	10	10	10	10	10	10	10	10	10	10	10	10	10	10	10
TCCAAC20NAAC_Y_TAATYRATTA_m1_c2_short	10	10	10	10	10	10	10	10	10	10	1.452518651	2.68948782	10	10	10	10	10	10	10	10	10	1.534022409	2.476313892	2.843275746	1.937939961	2.68948782	2.451463586	1.452518651	10	10	10	10	1.452518651	1.624628656	2.172124527	1.854067476	2.35580218	2.267602875	10	10	10	10	10	10	10	10	10	10	10
TCCAAC20NCG_Y_NNYMATTANN_m1_c3_short	10	10	10	10	10	10	10	10	10	10	0.812390805	1.223796619	2.148293143	2.65258084	10	10	10	10	10	10	10	1.390346105	1.319353621	1.241911976	10	1.223796619	1.318756455	0.812390805	10	10	10	10	0.812390805	0.737992793	10	10	1.54499842	1.624736887	10	10	10	2.469066983	10	10	10	1.086383973	1.888616022	10	10
TCCAAC20NTA_Q_AACCGGWNNNWCCGGTT_m2_c3_short	10	10	10	10	10	10	10	10	10	10	10	10	10	10	10	10	10	10	10	10	10	10	10	10	2.991907484	10	10	10	10	10	10	10	10	10	10	10	10	10	10	10	2.914138229	10	10	10	10	10	10	10	10
TCCAAC20NTA_Q_NAACCGGTTN_m1_c3_short	10	10	10	10	10	10	10	10	10	10	10	10	10	10	10	10	10	10	10	10	10	10	10	10	10	10	10	10	10	10	10	10	10	10	10	10	10	10	10	10	10	10	10	10	10	10	10	10	10
TCCAAG40NAAC_KK_NYAATTAN_m1_c4_short	10	10	10	10	2.905317224	2.831287956	10	2.935587851	10	10	10	10	10	10	10	10	10	10	10	10	10	10	2.652495757	10	2.980652386	10	10	10	10	10	10	10	10	10	10	10	10	10	10	10	10	10	10	10	10	10	10	10	10
TCCAAG40NAAC_KK_TAACGANN_m1_c4_short	10	10	10	10	10	10	10	10	10	10	10	10	10	10	10	10	10	10	10	10	10	10	2.955236475	10	10	10	10	10	10	10	10	10	10	10	10	10	10	10	10	10	2.979683354	10	10	10	10	10	10	10	10
TCCAAG40NAAC_KY_NTAAACGN_m1_c3_short	10	10	10	10	10	10	10	10	10	10	2.616570194	10	10	10	10	10	10	10	10	10	10	2.817682498	10	10	10	10	10	2.616570194	10	10	10	10	2.616570194	2.614896292	10	10	10	10	10	10	10	2.633670192	10	10	10	2.80488323	2.673844478	10	10
TCCAAG40NAAC_KY_NTAATTGN_m1_c3_short	10	10	10	10	10	10	10	10	10	10	2.616570194	10	10	10	10	10	10	10	10	10	10	2.817682498	2.609707322	10	10	10	10	2.616570194	10	10	10	10	2.616570194	2.614896292	1.722615064	10	1.72246799	1.242782874	10	10	10	2.670034126	10	10	10	10	2.673844478	10	10
TCCACG20NCAC_Y_NGTCACGCWTSRNTGNNY_m2_c3_short	10	10	10	10	10	10	10	10	10	10	10	10	10	10	10	10	10	10	10	10	10	10	10	10	10	10	10	10	10	10	10	10	10	10	10	10	10	10	10	10	10	10	10	10	10	10	10	10	10
TCCACG20NCG_Y_NGGCACGTGCCN_m1_c4_short	10	10	0.553063146	10	10	10	10	10	10	10	10	10	10	10	10	2.837006379	10	10	10	10	10	10	10	10	10	10	10	10	10	10	10	10	10	10	10	10	10	10	10	10	10	10	10	10	10	10	10	10	10
TCCACG20NCG_Z_RRGGTCAAAGTCCRNN_m1_c4_short	1.498382969	10	10	10	10	10	10	10	2.901921039	10	10	10	10	10	10	10	10	10	10	10	10	10	10	10	10	10	10	10	10	10	10	10	10	10	10	10	10	10	10	10	10	10	10	10	10	10	10	10	10
TCCAGT20NGAC_AE_ATGCGGGYRCCCGCAT_m2_c4_short	10	10	10	10	2.900023589	10	10	10	10	10	10	10	10	10	10	10	10	10	10	10	10	10	10	10	10	10	10	10	10	10	10	10	10	10	10	10	10	10	10	10	10	10	10	10	10	10	10	10	10
TCCAGT20NGAC_AE_NATGCGGGTAN_m1_c4_short	10	10	10	10	10	10	10	10	10	10	10	10	10	10	10	10	10	10	10	10	10	10	10	10	10	10	10	10	10	10	10	10	10	10	10	10	10	10	10	10	10	10	10	10	10	10	10	10	10
TCCAGT20NGAC_Y_NCCACTTAA_m1_c3_short	10	10	10	10	10	10	10	10	10	10	10	10	10	10	10	10	10	10	10	10	10	2.687941279	10	2.53337229	10	10	10	10	10	10	10	10	10	10	2.867800621	10	2.86957984	2.548158372	1.056994214	1.127519669	10	10	10	10	10	2.548516887	10	10	10
TCCAGT30NGAC_AI_NCTAATTANN_m1_c4_short	10	10	10	10	10	10	10	10	10	10	1.304662772	1.778992748	2.963252166	10	10	10	10	10	10	10	10	2.952957007	1.019555945	2.025138148	10	1.778992748	0.843316714	1.304662772	10	10	10	10	1.304662772	1.149793298	10	10	10	10	10	10	10	2.795922151	10	10	10	1.442291881	2.803592095	10	10
TCCAGT30NGAC_AI_YAATTANNCTAATTR_m2_c4_short	10	10	10	10	10	10	2.025719734	10	10	10	1.840171928	2.198331958	10	10	10	2.816882194	10	10	10	10	10	1.805451657	1.830773154	2.296776499	1.67616171	2.198331958	1.794563753	1.840171928	10	10	10	10	1.840171928	1.720122697	2.359748057	2.472018493	2.222512181	2.243796681	10	10	10	10	10	10	10	2.171503801	2.527587336	10	10
TCCAGT40NGAC_AI_NNTAAACGNN_m1_c3_short	10	10	10	10	10	10	10	10	10	10	2.918019	10	10	10	10	10	10	10	10	10	10	10	10	10	10	10	10	2.918019	10	10	10	10	2.918019	2.918859639	2.151385007	10	10	10	10	10	10	2.980652386	10	10	10	10	2.969645084	10	10
TCCAGT40NGAC_AI_NNTAATTGNN_m1_c3_short	10	10	10	10	10	10	2.027109922	10	10	10	10	10	10	10	10	10	10	10	10	10	10	10	2.448784471	10	10	10	10	10	10	10	10	10	10	10	1.391935539	2.035222304	1.476662732	1.418762606	10	10	10	10	10	10	10	2.332238673	10	10	10
TCCAGT40NGAC_AI_TAAWYGNNNNTAAWYG_m1_c4_short	10	10	10	10	10	10	2.340251903	10	10	10	2.376088469	2.657093496	10	10	10	10	10	10	10	10	10	2.342467416	2.447494389	2.742786437	1.986584174	2.657093496	2.470974265	2.376088469	10	10	10	10	2.376088469	2.320987312	2.272805379	1.94140469	2.301742842	2.245597633	2.929520219	2.803124296	10	2.948613452	10	10	10	2.501429454	2.596222141	10	10
TCCATA20NCG_KA_NTGGCACGTGCCAN_m2_c6_short	10	10	0.634847887	10	10	10	10	10	10	10	10	10	10	10	10	2.848841674	10	10	10	10	10	10	10	10	10	10	10	10	10	10	10	10	10	10	10	10	10	10	10	10	10	10	10	10	10	10	10	10	10
TCCATA20NTAC_Y_TTTYACGCWTGANTGMNYN_m2_c4_short	10	10	10	10	10	10	10	10	10	10	10	10	10	10	10	10	10	10	10	10	10	10	10	10	10	10	10	10	10	10	10	10	10	10	10	10	10	10	10	10	10	10	10	10	10	10	10	10	10
TCCCAG20NACC_Z_NYAATTAN_m1_c2_short	10	10	10	10	10	10	10	10	10	10	10	10	10	10	10	10	10	10	10	10	10	10	1.191546608	10	2.980652386	10	1.117434141	10	10	10	10	10	10	1.1188713	10	10	10	10	10	10	10	10	10	10	10	10	10	10	10
TCCCCT20NCCC_AC_NATCAATNNNATTGATN_m1_c4_short	10	10	10	10	10	10	10	10	10	10	10	10	10	10	10	10	10	10	10	10	10	10	10	10	2.362173798	10	10	10	10	2.103564035	10	10	10	10	10	2.345345107	10	2.658200786	10	10	10	10	10	10	2.999456687	10	10	10	10
TCCCCT20NCCC_AE_NCGAAACCGAAACT_m1_c4_short	10	10	10	10	10	10	10	10	10	10	10	10	10	10	10	10	10	10	10	10	10	10	10	10	10	10	10	10	10	10	10	10	10	10	10	10	10	10	10	10	10	10	1.745990828	1.854563943	1.620838395	10	10	10	10
TCCCCT20NCCC_KA_CKAATTAN_m1_c5_short	10	10	10	10	10	10	10	10	10	10	10	10	10	10	10	10	10	10	10	10	10	10	1.20779183	10	2.980652386	10	1.117434141	10	10	10	10	10	10	1.1188713	10	10	10	10	10	10	10	10	10	10	10	10	10	10	10
TCCCCT20NCCC_KA_NTAATCGAATTAN_m1_c5_short	10	10	10	10	10	10	10	10	10	10	1.935428369	2.072367779	10	10	10	10	10	10	10	10	10	2.296754945	2.521170333	2.08906112	1.896560312	2.072367779	2.233879155	1.935428369	10	10	10	10	1.935428369	1.554186131	2.596281417	10	2.432161428	2.593032293	10	10	2.688847277	2.404946706	10	10	10	2.150611515	2.59346058	10	10
TCCCCT20NCCC_KA_TAATYRATTA_m1_c5_short	10	10	10	10	10	10	10	2.896064868	10	10	1.674264781	2.731973203	10	10	10	10	10	10	10	10	10	1.818349591	2.474383068	2.9058654	1.931832167	2.731973203	1.649202108	1.674264781	10	10	10	10	1.674264781	1.772314688	2.108937621	1.853562254	2.125483739	2.264026234	10	10	10	10	10	10	10	2.377185305	10	10	10
TCCCCT20NCG_AD_AAAAAGCGGAAGTN_m2_c3_short	10	10	10	10	10	10	10	10	10	10	10	10	10	10	10	10	10	10	10	10	10	10	10	10	10	10	10	10	10	10	10	10	10	10	10	10	10	10	10	10	10	10	2.610906121	2.421012564	10	10	10	10	10
TCCCCT20NCG_KA_NCCGTCACTNN_m1_c7b4_short	10	10	10	10	10	10	10	10	10	10	10	10	10	10	10	10	10	10	10	10	10	10	10	10	10	10	10	10	10	10	10	10	10	10	10	10	10	10	10	2.975727836	10	10	10	10	10	10	10	10	10
TCCCCT20NCG_Z_NGTCGTWAAANN_m1_c4_short	10	10	10	10	10	10	10	10	10	2.274284616	10	2.458866497	1.905735737	1.735551729	10	10	10	10	10	10	10	10	10	2.457149968	10	2.458866497	10	10	10	10	10	10	10	10	10	10	10	10	10	10	10	10	10	10	10	10	2.23330145	10	10
TCCCCT20NCG_Z_NGYAATWAAAN_m1_c4_short	10	10	10	10	10	10	10	10	10	2.331592709	2.156248462	1.848173666	1.613621167	1.261328187	10	10	10	10	10	10	10	10	10	1.847926687	10	1.848173666	10	2.156248462	2.429679801	10	10	10	2.156248462	2.162576255	10	10	10	2.025872183	10	10	10	10	10	10	10	10	1.929494312	10	10
TCCCGA20NGCC_AC_AAAGATCAAAGGRWW_m2_c4_short	2.264594279	10	10	10	10	10	10	10	10	2.884664334	10	10	10	10	10	10	10	10	10	10	10	10	10	10	10	10	10	10	10	10	10	10	10	10	10	10	10	10	10	10	10	10	10	10	10	10	10	10	10
TCCCGA20NGCC_Y_NNYAATTANN_m1_c3_short	10	10	10	10	10	10	10	10	10	10	10	10	10	10	10	10	10	10	10	10	10	10	1.591435492	10	10	10	1.321063893	10	10	10	10	10	10	10	1.623342964	10	1.623735411	1.721386	10	10	10	10	10	10	10	2.333298506	10	10	10
TCCCGA20NGCC_Y_TAATTRNNYAATTA_m2_c3_short	10	10	10	10	10	10	2.084484045	2.831843269	10	10	2.156105006	2.694624912	2.882181342	10	10	10	10	10	10	10	10	2.126729213	2.262059824	2.789507269	1.712814546	2.694624912	2.179153076	2.156105006	10	2.513919698	10	10	2.156105006	2.071107104	2.244625492	1.682103671	2.000135476	2.109228626	2.76519236	2.747688368	10	10	10	10	10	2.198514131	2.825579753	10	10
TCCCGA30NGCC_AI_TAATYNAATTA_m1_c4_short	10	10	10	10	10	10	2.456562896	2.953574649	10	2.902778039	1.524162453	1.576243136	10	10	10	10	10	10	10	10	10	1.529623028	2.264382175	1.590345113	1.51940837	1.576243136	1.87561008	1.524162453	10	10	10	10	1.524162453	1.459689986	2.659011023	2.153707584	2.434308082	2.136567276	10	10	10	2.887002167	10	10	10	1.941011174	2.337064131	10	10
TCCCGT40NATG_KL_NYAATTAN_m1_c3b0_short	10	10	10	10	10	10	10	10	10	10	10	10	10	10	10	2.04220387	10	10	10	10	10	10	2.338788272	10	10	10	10	10	10	10	10	10	10	10	10	10	10	10	10	10	10	10	10	10	10	10	10	10	10
TCCCGT40NATG_KL_TAATNNNATTA_m1_c2_short	10	10	10	10	10	10	2.458706868	2.921358672	10	2.930348211	1.660158053	1.72367017	10	10	10	10	10	10	10	10	10	1.627412682	2.403278724	1.732747718	1.57869732	1.72367017	2.050212381	1.660158053	10	10	10	10	1.660158053	1.653311086	2.483789201	1.974623924	2.299253655	2.063843291	10	10	2.839187822	2.499850211	10	10	10	2.045258624	2.4893643	10	10
TCCCTC20NCG_AD_NCCACTTAA_m1_c3_short	10	10	10	10	10	10	10	10	10	10	10	10	10	10	10	10	10	10	10	10	10	2.931226086	10	2.767418864	10	10	10	10	10	10	10	10	10	10	10	10	10	2.784665387	1.270336254	1.349727175	10	10	10	10	10	2.784010978	10	10	10
TCCCTC20NCG_Y_NTAAYYNAATTAN_m1_c2_short	10	10	10	10	10	10	2.513213807	10	10	10	1.508899101	1.629542619	10	10	10	10	10	10	10	10	10	1.716642505	2.2936709	1.644836584	1.608577221	1.629542619	2.088401624	1.508899101	10	10	10	10	1.508899101	1.325121407	2.483114036	2.271664664	2.239929507	2.150691574	10	10	2.786783732	2.465871256	10	10	10	1.95122215	2.602833451	10	10
TCCCTC20NTCC_KG_CTMATTAN_m1_c3_short	10	10	10	10	10	10	10	10	10	10	1.102962163	1.544077146	2.645046083	10	10	10	10	10	10	10	10	2.817682498	0.949496134	1.721786126	10	1.544077146	0.873207433	1.102962163	10	10	10	10	1.102962163	0.713060677	10	10	10	10	10	10	10	2.662514273	10	10	10	1.238607844	2.673844478	10	10
TCCCTC20NTCC_KG_NTAACGAGG_m1_c4_short	10	10	10	10	10	10	10	10	10	10	10	10	10	10	10	10	10	10	10	10	10	10	2.93919271	10	10	10	10	10	2.461521161	1.725163429	10	10	10	10	2.981500502	10	10	10	10	10	2.959831621	10	10	10	10	10	10	10	10
TCCCTC20NTCC_Y_CCAATAAAAN_m1_c3_short	10	10	10	10	10	10	10	10	10	10	10	10	1.582509242	1.419599184	10	10	10	10	10	10	10	10	10	10	10	10	10	10	2.271359624	10	10	10	10	10	10	10	2.025950738	2.026119448	10	10	10	10	10	10	10	1.991292624	10	10	10
TCCCTC20NTCC_Y_NCTCGTAAAAN_m1_c3_short	10	10	10	10	10	10	10	10	10	10	10	10	1.88596976	1.722624257	10	10	10	10	10	10	10	10	10	10	10	10	10	10	10	10	10	10	10	10	10	10	10	10	10	10	10	10	10	10	10	10	10	10	10
TCCGCA20NCGC_KA_NGATAACNNNGTTATCN_m1_c5_short	10	10	10	10	10	10	2.88141038	10	10	10	10	10	10	10	10	10	10	10	10	10	10	10	10	10	2.789567599	10	10	10	10	10	10	10	10	10	10	2.636005248	10	10	10	10	10	10	10	10	10	10	10	10	10
TCCGCA20NCGC_KA_NGATAAGNNNCTTATCN_m1_c5_short	10	10	10	10	10	10	2.964337538	10	10	10	10	10	10	10	10	10	10	10	10	10	10	10	10	10	2.995802548	10	10	10	10	10	10	10	10	10	10	2.788828128	10	10	10	10	10	10	10	10	10	10	10	10	10
TCCGCA20NCGC_KA_NNGATAAS_m1_c5_short	10	10	10	10	10	10	10	10	10	10	10	10	10	10	10	10	10	10	10	10	10	10	10	10	2.980652386	10	10	10	10	10	10	10	10	10	10	10	10	10	10	10	10	10	10	10	10	10	10	10	10
TCCGCA20NCGC_KD_NGGTCATAAANN_m1_c3_short	10	2.395186574	10	10	10	10	10	10	10	1.64567615	10	10	1.448815671	1.300737624	10	10	10	10	10	10	10	10	10	10	10	10	10	10	2.717669549	10	10	10	10	10	10	10	10	10	10	10	10	10	10	10	10	10	10	10	10
TCCGCA20NCGC_KD_NNGCAATAAANN_m1_c3_short	10	2.460686022	10	10	10	10	10	10	10	2.458474728	10	10	1.594936365	1.544854915	10	10	10	10	10	10	10	10	10	10	10	10	10	10	2.681109248	10	10	10	10	10	10	10	10	10	10	10	10	10	10	10	10	10	10	10	10
TCCGCA20NCG_Z_RRGTTCANNRRGTTCA_m2_c3_short	2.834463983	10	10	10	10	10	10	10	2.725801995	10	10	10	10	10	10	10	10	10	10	10	10	10	10	10	10	10	10	10	10	10	10	10	10	10	10	10	10	10	10	10	10	10	10	10	10	10	10	10	10
TCCGGC20NCG_AC_NCCGCCATTNN_m1_c3_short	10	10	10	10	2.483838936	2.73379946	10	10	10	10	10	10	10	10	10	10	10	10	10	10	10	10	10	10	10	10	10	10	10	10	10	10	10	10	10	10	10	10	10	10	10	10	10	10	10	10	10	10	10
TCCGGC20NGGC_KD_CAATTANNNNATTA_m1_c4_short	10	10	10	10	10	10	1.897315709	2.222435889	10	10	1.951794471	2.33618385	10	10	10	2.954579215	10	10	10	10	10	1.838005035	1.958203549	2.458711875	1.739903188	2.33618385	1.898444382	1.951794471	10	10	2.973389719	10	1.951794471	1.858908427	2.274411526	2.132160054	2.199684607	2.225574893	10	10	10	2.898970146	10	10	10	2.321855562	2.661992228	10	10
TCCGGC20NGGC_KD_NYAATTAN_m1_c3_short	10	10	10	10	2.73019903	2.662226171	10	2.970034959	10	10	2.642480446	10	10	10	10	10	10	10	10	10	10	2.859608918	2.635199188	10	2.99644542	10	10	2.642480446	10	10	10	10	2.642480446	2.654206479	1.323048296	10	1.06674999	1.243666965	10	10	10	2.642480446	10	10	10	1.172668391	2.703533762	10	10
TCCGGC20NGGC_KG_TAATCCGATTA_m1_c3_short	10	10	10	10	10	10	10	10	10	10	10	10	10	10	10	10	10	10	10	10	10	10	10	10	10	10	10	10	10	10	10	10	10	10	10	10	10	10	10	10	2.194050634	2.035567076	10	10	10	10	10	10	10
TCCGGC20NGGC_KG_TAATCCNNTAATCCN_m1_c3_short	10	10	10	10	10	10	10	10	10	10	2.937540145	10	10	10	10	10	10	10	10	10	10	2.952572401	10	10	2.292414366	10	10	2.937540145	10	10	10	10	2.937540145	2.81071527	10	2.610734661	10	10	10	10	2.096950786	2.042719911	10	10	10	10	2.872565828	10	10
TCCGGC20NGGC_KG_TAATCCN_m1_c2_short	10	10	10	10	10	10	10	2.640925645	10	10	2.656958123	10	10	10	10	10	10	10	10	10	10	2.883742373	10	10	10	10	10	2.656958123	10	10	10	10	2.656958123	2.679621349	10	10	10	10	10	10	1.243827209	1.105382994	10	10	10	10	2.720239262	10	10
TCCGGC20NGGC_KH_NNACCGGAAGTR_m1_c3_short	10	10	10	10	10	10	10	10	10	10	10	10	10	10	10	10	10	10	10	10	10	10	10	10	10	10	10	10	10	10	10	10	10	10	10	10	10	10	10	10	10	10	10	10	10	10	10	10	10
TCCGGC20NGGC_Y_GTCGTWAAAN_m1_c4_short	10	10	10	10	10	10	10	10	10	2.065358722	10	10	1.927487511	1.544856441	10	10	10	10	10	10	10	10	10	10	10	10	10	10	2.802304788	10	10	10	10	10	10	10	10	10	10	10	10	10	10	10	10	10	10	10	10
TCCGGC20NGGC_Y_NGYAATAAAA_m1_c4_short	10	10	10	10	10	10	10	10	10	1.321619051	2.027919249	2.33395077	1.386057997	1.300755896	10	10	10	10	10	10	10	10	10	2.333240366	10	2.33395077	10	2.027919249	2.427674123	10	10	10	2.027919249	2.032593581	10	10	10	2.331987091	10	10	10	10	10	10	10	10	10	10	10
TCCGGG40NCTC_KN_NAGNGAAAGTGAN_m1_c2_short	2.828117405	10	10	10	10	10	10	10	10	10	10	10	10	10	10	10	10	10	10	10	10	10	10	10	10	10	10	10	10	10	10	10	10	10	10	10	10	10	10	10	10	10	1.381619432	1.632599352	1.232657562	10	10	10	10
TCCGGT40NTCT_KK_NNCAATTAANN_m1_c4_short	10	10	10	10	10	10	10	10	10	10	10	10	10	10	10	10	10	10	10	10	10	10	2.355416662	10	10	10	2.938944897	10	10	10	10	10	10	10	1.321629093	10	1.343982926	1.26095886	1.90511949	1.779249291	10	10	10	10	10	2.152942329	2.998208486	10	10
TCCGGT40NTCT_KK_NTTAAACGGTN_m1_c3_short	10	10	10	10	10	10	10	10	10	10	2.369404454	2.664454934	10	10	10	10	10	10	10	10	10	2.532486452	10	2.677182116	10	2.664454934	10	2.369404454	10	10	10	10	2.369404454	2.352362903	1.828139384	10	2.588130372	2.673687354	10	10	10	2.426032218	10	10	10	2.56660851	2.425829664	10	10
TCCGGT40NTCT_KL_NAGGTGTGAN_m1_c3_short	10	10	10	10	10	10	10	10	10	10	10	10	10	10	2.467725542	2.165357598	10	10	10	10	10	10	10	10	10	10	10	10	10	10	10	10	10	10	10	10	10	10	10	10	10	10	10	10	10	10	10	10	10
TCCGTG20NCG_Y_NNCATATGNN_m1_c4_short	10	10	10	10	10	10	10	10	10	10	10	10	10	10	10	10	10	10	10	10	10	10	10	10	10	10	10	10	10	10	10	10	10	10	10	10	10	10	10	10	10	10	10	10	10	10	10	10	10
TCCGTG20NTGC_Y_WACCCGGAAGTA_m2_c3_short	10	10	10	10	10	10	10	10	10	10	10	10	10	10	10	10	10	10	10	10	10	10	10	10	10	10	10	10	10	10	10	10	10	10	10	10	10	10	10	10	10	10	10	10	10	10	10	10	10
TCCGTG20NTGC_Z_NNAACAGCTGTTNN_m1_c4_short	10	10	10	1.348978358	10	10	10	10	10	10	10	10	10	10	10	10	10	10	2.753930136	10	10	10	10	10	10	10	10	10	10	2.565363361	10	10	10	10	10	10	10	10	10	10	10	10	10	10	10	10	10	10	10
TCCGTG40NTGC_AI_NRGTCCAAAGTCCANY_m1_c3_short	1.879900611	10	10	10	10	10	10	10	10	10	10	10	10	10	10	10	10	10	10	10	10	10	10	10	10	10	10	10	10	10	10	10	10	10	10	10	10	10	10	10	10	10	10	10	10	10	10	10	10
TCCGTG40NTGC_AI_RRGGTCAAAGGTCA_m1_c3_short	1.048746367	2.9056499	10	10	10	10	10	10	2.352334977	10	10	10	10	10	10	10	10	10	10	10	10	10	10	10	10	10	10	10	10	10	10	10	10	10	10	10	10	10	10	10	10	10	10	10	10	10	10	10	10
TCCGTG40NTGC_AI_RRGGTCAAAGTCCRNN_m1_c3_short	1.543465061	10	10	10	10	10	10	10	2.874509798	10	10	10	10	10	10	10	10	10	10	10	10	10	10	10	10	10	10	10	10	10	10	10	10	10	10	10	10	10	10	10	10	10	10	10	10	10	10	10	10
TCCGTG40NTGC_AI_RRGTCCAAAGGTCAA_m1_c3_short	1.410470843	2.909948504	10	10	10	10	10	10	2.453420444	10	10	10	10	10	10	10	10	10	10	10	10	10	10	10	10	10	10	10	10	10	10	10	10	10	10	10	10	10	10	10	10	10	10	10	10	10	10	10	10
TCCTAA20NATC_Z_NTTRCGCAAY_m1_c2_short	10	10	10	10	10	10	2.455766445	1.66921121	10	10	10	10	10	10	10	10	10	10	10	10	10	10	10	10	2.58974805	10	10	10	10	10	10	10	10	10	10	2.499669974	10	10	10	10	10	10	10	10	10	10	10	10	10
TCCTAA20NCG_Z_CCCATAAAN_m1_c4_short	10	10	10	10	10	10	10	10	10	10	10	10	1.929246422	1.723907548	10	10	10	10	10	10	10	10	10	10	10	10	10	10	2.474397344	10	10	10	10	10	10	10	10	10	10	10	10	10	10	10	10	1.545412409	10	10	10
TCCTAA20NCG_Z_GTAATWAAAN_m1_c4_short	10	10	10	10	10	10	10	10	10	2.066539367	1.544929715	1.419076705	2.331701549	1.321996251	10	10	10	10	10	10	10	2.296634265	10	1.419027005	2.269072556	1.419076705	10	1.544929715	2.379926788	10	10	10	1.544929715	1.546344948	10	10	10	1.41894704	10	10	10	10	10	10	10	10	2.027056638	10	10
TCCTAA20NCG_Z_GTCGTAAAN_m1_c4_short	10	10	10	10	10	10	10	10	10	10	10	10	1.849058421	1.723719709	10	10	10	10	10	10	10	10	10	10	10	10	10	10	10	10	2.952472889	10	10	10	10	10	10	10	10	10	10	10	10	10	10	10	10	10	10
TCCTAA40NATC_AI_NNRRAAAGGAAACCGAAACTN_m2_c3_short	10	10	10	10	10	10	10	10	10	10	10	10	10	10	10	10	10	10	10	10	10	10	10	10	10	10	10	10	10	10	10	10	10	10	10	10	10	10	10	10	10	10	2.019831535	1.867668998	1.894477772	10	10	10	10
TCCTGA40NCTC_KL_NMCACGTCAN_m1_c3_short	10	10	10	10	10	10	10	10	10	10	10	10	10	10	10	10	10	10	10	10	10	10	10	10	10	10	10	10	10	10	1.841747522	1.578985359	10	10	10	10	10	10	10	10	10	10	10	10	10	10	10	10	10
TCCTGG20NCG_Z_NYTAGTTAMN_m1_c4_short	10	10	10	10	10	10	10	10	10	10	10	10	10	10	10	10	10	10	10	10	10	10	10	10	10	10	2.501656715	10	10	10	10	10	10	10	2.966355272	10	10	10	2.972790284	2.64644694	10	10	10	10	10	10	10	10	10
TCCTGG20NGTC_KH_NGCGTAAYACRGTAGCN_m2_c3_short	10	10	10	10	10	10	10	2.635923351	10	10	10	10	10	10	10	10	10	10	10	10	10	10	10	10	10	10	10	10	10	10	10	10	10	10	10	10	10	10	10	10	10	10	10	10	10	10	10	10	10
TCCTGG20NGTC_KH_RCGTAANACCANRNNGN_m2_c3_short	10	10	10	10	10	10	10	2.57701911	10	10	10	10	10	10	10	10	10	10	10	10	10	10	10	10	10	10	10	10	10	10	10	10	10	10	10	10	10	10	10	10	10	10	10	10	10	10	10	10	10
TCCTTT20NTTC_AC_ATGASTCAT_m1_c4_short	10	10	10	10	10	10	10	10	10	10	10	10	10	2.865702615	10	10	10	10	10	10	10	10	10	2.956609133	10	10	10	10	10	10	10	10	10	10	10	10	10	10	10	10	10	10	10	10	10	10	2.638934489	10	10
TCCTTT20NTTC_AC_NATGACGTCAYN_m1_c4_short	10	10	10	10	10	10	10	1.803016414	10	10	10	10	10	10	10	10	10	10	10	10	10	10	10	10	10	10	10	10	10	10	1.316308326	10	10	10	10	10	10	10	10	10	10	10	10	10	10	10	2.959109921	10	10
TCGAAC40NGAT_KK_NRCCGGAAGTN_m1_c4_short	10	10	10	10	10	10	10	10	10	10	10	10	10	10	10	10	10	10	10	10	10	10	10	10	10	10	10	10	10	10	10	10	10	10	10	10	10	10	10	10	10	10	10	10	10	10	10	10	10
TCGAAG20NGA_KH_RTGACGTCAT_m1_c3u_short	10	10	10	10	10	10	2.958217388	1.416845822	10	10	10	10	10	10	10	10	10	10	10	10	10	10	10	10	10	10	10	10	10	10	1.101931533	2.973371294	10	10	10	10	10	10	10	10	10	10	10	10	10	10	10	10	10
TCGAAG30NAAT_AI_NNGGATTANN_m1_c2_short	10	10	10	10	10	10	10	10	10	10	10	10	10	10	10	10	10	10	10	10	10	10	10	10	10	10	10	10	10	10	10	10	10	10	10	10	10	10	10	10	1.543979642	10	10	10	10	10	10	10	10
TCGAAG30NAAT_AI_NRGATAATCYN_m1_c2_short	10	10	10	10	10	10	10	10	10	10	10	10	10	10	10	10	10	10	10	10	10	10	10	10	10	10	10	10	10	10	10	10	10	10	10	10	10	10	10	10	10	10	10	10	10	10	10	10	10
TCGACT20NCAT_AA_NYAATTAAAANNYAATTA_m2_c3_short	10	10	10	10	10	10	2.053122439	2.879240807	10	10	1.922025697	2.278355964	10	10	10	2.706485767	10	10	10	10	10	2.183714444	2.107050825	2.364464521	1.619926593	2.278355964	2.038382701	1.922025697	10	2.827240626	10	10	1.922025697	1.740447655	2.262199134	1.757348824	2.045809753	2.000830593	2.7566858	2.892158887	10	2.999169826	10	10	10	2.162747194	2.559263978	10	10
TCGACT20NCAT_AA_NYAATTAN_m1_c3_short	10	10	10	10	2.893918199	2.830289884	10	10	10	10	2.616570194	10	10	10	10	10	10	10	10	10	10	2.817682498	2.623329249	10	10	10	10	2.616570194	10	10	10	10	2.616570194	2.614896292	1.32223571	10	1.066303488	1.24299611	10	10	10	2.633670192	10	10	10	1.172063061	2.673844478	10	10
TCGACT20NCAT_AF_GACCMCCYRMTGNG_m2_c4_short	10	10	10	2.614025506	10	10	10	10	10	10	10	10	10	10	10	10	10	10	10	10	10	10	10	10	10	10	10	10	10	10	10	10	10	10	10	10	10	10	10	10	10	10	10	10	10	10	10	10	2.439029283
TCGACT20NCAT_W_GTTAATNATTAAY_m1_c2_short	10	10	10	10	10	10	2.36713068	10	10	10	1.875706528	2.270514763	2.9225535	2.883490966	10	2.276558221	10	10	10	10	10	1.587117222	2.010863859	2.256193829	1.339797112	2.270514763	1.878524406	1.875706528	10	2.690406658	10	10	1.875706528	1.976679821	10	2.126586442	10	10	10	10	10	2.634088021	10	10	10	2.815532171	1.888398811	10	10
TCGACT20NCAT_W_NRTTAATNATTAACN_m1_c2_short	10	10	10	10	10	10	2.385035205	10	10	10	1.794012099	2.266326999	2.924815746	2.978532064	10	10	10	10	10	10	10	1.577519095	2.03279306	2.240190539	1.412084084	2.266326999	1.867850392	1.794012099	10	10	10	10	1.794012099	1.778657898	10	2.125498269	10	10	10	10	10	2.590048596	10	10	10	2.757144709	1.835242268	10	10
TCGACT20NCAT_Z_RRGGTCAAAGGTCA_m2_c3_short	0.819132512	2.816873628	10	10	10	10	10	10	2.421660922	10	10	10	10	10	10	10	10	10	10	10	10	10	10	10	10	10	10	10	10	10	10	10	10	10	10	10	10	10	10	10	10	10	10	10	10	10	10	10	10
TCGAGG40NGTT_KY_NCGACCACCN_m1_c3_short	10	10	10	2.430153074	10	10	10	10	10	10	10	10	10	10	10	10	10	10	10	10	10	10	10	10	10	10	10	10	10	10	10	10	10	10	10	10	10	10	10	10	10	10	10	10	10	10	10	10	10
TCGAGT40NACT_KY_NCAACAACAACAAN_m2_c2_short	10	10	10	10	10	10	10	10	10	10	10	10	10	10	10	10	10	10	1.116710222	1.171940156	1.00472326	10	10	10	10	10	10	10	2.767525901	2.120870645	10	10	10	10	10	10	10	10	10	10	10	10	10	10	10	10	10	10	10
TCGATC20NGA_Y_NNCACGTGCC_m1_c4_short	10	10	0.746658359	10	10	10	10	10	10	10	10	10	10	10	10	2.89953627	10	10	10	10	10	10	10	10	10	10	10	10	10	10	10	10	10	10	10	10	10	10	10	10	10	10	10	10	10	10	10	10	10
TCGATC20NTAT_Y_NAAACGATNNAN_m1_c4_short	10	10	10	10	10	10	10	10	10	10	10	10	10	10	10	10	10	10	10	10	10	10	10	10	2.760977878	10	10	10	10	10	10	10	10	10	10	2.949672498	10	10	10	10	10	10	10	10	10	10	10	10	10
TCGATT40NTTG_KK_NWATTCCCNNGGGAATWN_m1_c3_short	10	10	10	10	10	10	10	10	10	10	10	10	10	10	10	10	10	10	10	10	10	10	10	10	2.938699115	10	10	10	10	10	10	10	10	10	10	10	10	10	10	10	2.876172725	2.719395449	10	10	10	10	10	10	10
TCGCAA40NTGT_AR_RGNACRNNNTGTNCY_m1_c4_short	10	10	10	10	10	10	10	10	10	10	10	10	10	10	10	10	10	10	10	10	10	10	10	10	10	10	10	10	10	10	10	10	10	10	10	10	10	10	10	10	10	10	10	10	10	10	10	10	10
TCGCAC40NCCT_KK_NAACCACATTAACCRCAN_m1_c3_short	10	10	10	10	10	10	10	10	10	10	10	10	10	10	10	10	2.978107583	10	10	2.492626679	2.608290959	10	10	10	10	10	10	10	10	2.828307925	10	10	10	10	10	10	10	10	10	10	10	10	10	10	10	10	10	10	10
TCGCAC40NCCT_KK_NAACCGCAAAACCGCAN_m1_c3_short	10	10	10	10	10	10	10	10	10	10	10	10	10	10	10	10	10	10	10	2.389178767	2.739574446	10	10	10	10	10	10	10	10	10	10	10	10	10	10	10	10	10	10	10	10	10	10	10	10	10	10	10	10
TCGCAC40NCCT_KK_NAACCGCARAAACCRCAN_m1_c3_short	10	10	10	10	10	10	10	10	10	10	10	10	10	10	10	10	2.859031128	10	10	2.423664939	2.542813576	10	10	10	10	10	10	10	10	10	10	10	10	10	10	10	10	10	10	10	10	10	10	10	10	10	10	10	10
TCGCAC40NCCT_KK_TAACCGCAAAN_m1_c3_short	10	10	10	10	10	10	10	10	10	10	10	10	10	10	10	10	2.793409741	10	10	2.191593976	2.872033771	10	10	10	10	10	10	10	10	10	10	10	10	10	10	10	10	10	10	10	10	10	10	10	10	10	10	10	10
TCGCAT20NACT_AC_NTAATYNRATTAN_m1_c2_short	10	10	10	10	10	10	2.679792089	10	10	10	1.455306042	1.57763595	10	10	10	10	10	10	10	10	10	1.682534143	2.287812595	1.592877974	1.618175571	1.57763595	2.216343326	1.455306042	10	10	10	10	1.455306042	1.288814545	2.415727009	10	2.269375994	2.124215751	10	10	2.785369912	2.447473652	10	10	10	1.932003362	2.5930954	10	10
TCGCAT20NACT_W_CTAATTAG_m1_c4_short	10	10	10	10	10	10	10	10	10	10	1.102962163	1.544077146	2.645046083	10	10	10	10	10	10	10	10	2.817682498	0.949496134	1.721786126	10	1.544077146	0.873207433	1.102962163	10	10	10	10	1.102962163	0.713060677	10	10	10	10	10	10	10	2.662514273	10	10	10	1.238607844	2.673844478	10	10
TCGCAT20NACT_Y_NWTATGCWAATTW_m1_c4_short	10	10	10	10	10	10	2.796551169	2.408448605	10	2.834514536	2.458735659	2.774716721	10	10	10	10	10	10	10	10	10	2.335306763	1.875564316	2.868068807	2.138242805	2.774716721	1.848843211	2.458735659	10	10	10	10	2.458735659	2.204384374	2.842482943	2.714211136	2.936568544	2.838816729	10	10	10	10	10	10	10	2.901386489	10	2.647872647	10
TCGCAT20NACT_Y_WTGMATAAWTNA_m1_c4_short	10	10	10	10	10	10	2.713653537	2.681914231	10	10	1.985804021	2.558320632	10	2.891092142	10	10	10	10	10	10	10	1.839649503	2.657388102	2.692613611	1.510796639	2.558320632	2.622910677	1.985804021	10	10	10	10	1.985804021	1.95302928	10	2.581453472	10	10	10	10	10	10	10	10	10	10	10	2.780267798	10
TCGCAT20NACT_Y_WTRMATATKYAW_m1_c4_short	10	10	10	10	10	10	10	2.406917111	10	2.595575775	1.75669823	2.484876706	2.86944123	2.602826474	10	10	10	10	10	10	10	1.694453626	2.762897767	2.602952087	1.558894907	2.484876706	2.76120641	1.75669823	10	10	10	10	1.75669823	1.75378071	10	2.918019	10	10	10	10	10	2.735515028	10	10	10	2.872479811	2.625644147	2.618948808	10
TCGCAT20NGA_AE_NNAAAATCRATAWN_m1_c3_short	10	10	10	10	10	10	10	10	10	10	10	10	10	10	10	10	10	10	10	10	10	10	10	10	2.593627914	10	10	10	10	2.873807664	10	10	10	10	2.927168975	2.59086408	10	10	10	10	10	10	10	10	10	10	10	10	10
TCGCAT20NGA_O_GACCCCCCGCGNNG_m2_c4_short	10	10	10	10	10	10	10	10	10	10	10	10	10	10	10	10	10	10	10	10	10	10	10	10	10	10	10	10	10	10	10	10	10	10	10	10	10	10	10	10	10	10	10	10	10	10	10	10	2.812426134
TCGCAT20NGA_Y_TGACAGSTGTCA_m2_c3_short	10	10	2.611261694	10	10	10	10	10	10	10	10	10	10	10	2.319022265	2.015499333	10	10	10	10	10	10	10	10	10	10	10	10	10	10	10	10	10	10	10	10	10	10	10	10	10	10	10	10	10	10	10	10	10
TCGCAT30NACT_AI_NNYAATTANN_m1_c3_short	10	10	10	10	10	10	10	10	10	10	2.245532501	2.646335091	10	10	10	10	10	10	10	10	10	10	1.084084979	10	10	2.646335091	0.940540184	2.245532501	10	10	10	10	2.245532501	2.512689039	10	10	10	10	10	10	10	10	10	10	10	2.143617451	10	10	10
TCGCAT30NACT_AI_YMATTARYTAATKR_m1_c3_short	10	10	10	10	10	10	2.248353628	2.009994343	10	10	1.448156055	2.041813046	10	10	10	10	10	10	10	10	10	1.401824615	1.666864968	2.03365304	1.778481421	2.041813046	1.531400373	1.448156055	10	2.971954912	10	10	1.448156055	1.427493518	2.143823521	2.958215411	2.268846127	2.078371928	10	10	10	10	10	10	10	2.114925537	2.287698595	10	10
TCGCCA20NCCT_AA_NYAATTAN_m1_c3_short	10	10	10	10	10	10	0.389670204	2.470601658	10	10	2.618250574	10	10	10	10	10	10	10	10	10	10	2.82035416	10	10	0.814708823	10	10	2.618250574	10	10	10	10	2.618250574	2.62247882	1.724874532	0.816405572	1.722480627	1.243278048	10	10	10	2.683517134	10	10	10	10	2.675761233	2.628711423	10
TCGCCA20NCCT_Z_NNCAMTTAANN_m1_c4_short	10	10	10	10	10	10	2.638934489	10	10	10	2.591154362	10	10	10	10	10	10	10	10	10	10	2.7683474	10	10	2.277245927	10	10	2.591154362	10	10	10	10	2.591154362	2.578419366	1.476009619	2.336885379	1.366992321	1.159800032	1.778388636	2.149108535	10	2.652524116	10	10	10	1.707979883	2.647430718	10	10
TCGCCA20NGA_KI_NAACAATGNNATTGTTN_m1_c3_short	10	10	10	10	10	10	2.922174873	10	10	10	10	10	10	10	10	2.827815675	10	10	2.921718411	2.967921244	10	10	10	10	2.468483433	10	10	10	2.593732103	1.916071589	10	10	10	10	10	2.662351192	10	2.87632496	10	10	10	10	10	10	10	10	10	10	10
TCGCCA40NCCT_AI_NCGACCACCNAN_m1_c4_short	10	10	10	10	10	10	10	10	10	10	10	10	10	10	10	10	10	10	10	10	10	10	10	10	10	10	10	10	10	10	10	10	10	10	10	10	10	10	10	10	10	10	10	10	10	10	10	10	10
TCGCCG40NTGC_KK_NGYAATTANN_m1_c4_short	10	10	10	10	10	10	1.721518952	2.806268771	10	10	10	10	10	10	10	10	10	10	10	10	10	10	2.116903909	10	10	10	2.334046111	10	10	10	10	10	10	10	10	1.726242134	10	10	10	10	10	10	10	10	10	10	10	10	10
TCGCGC20NGA_KI_CAAGGTCRN_m1_c3_short	2.916355155	2.273287008	10	10	10	10	10	10	0.905599107	10	10	10	10	10	10	10	10	10	10	10	10	10	10	10	10	10	10	10	10	10	10	10	10	10	10	10	10	10	10	10	10	10	10	10	10	10	10	10	10
TCGCGC20NGA_Y_TTACGTAA_m1_c4_short	10	10	10	10	10	10	2.689426066	0.902445816	10	10	10	10	10	10	10	10	10	10	10	10	10	10	10	10	10	10	10	10	10	10	10	10	10	2.920966568	10	10	10	10	10	10	10	10	10	10	10	10	10	10	10
TCGCGC20NGCT_AA_AAAAGTCAA_m1_c4_short	2.974172479	10	10	10	10	10	10	10	10	10	10	10	10	10	10	10	10	10	10	10	10	10	10	10	10	10	10	10	10	10	10	10	10	10	10	10	10	10	10	10	10	10	10	10	10	10	10	10	10
TCGCGC20NGCT_AA_RAGTCAANAAGTCA_m2_c4_short	10	10	10	10	10	10	10	10	2.89597407	10	10	10	10	10	2.720876346	2.571856516	10	10	10	10	10	10	10	2.513568029	10	10	10	10	10	10	2.710229066	10	10	10	10	10	10	10	10	10	10	10	10	10	10	10	10	10	10
TCGCTG20NGA_AA_TTGACAGSTGTCAA_m2_c4_short	10	10	2.707637791	2.50527988	10	10	10	10	10	10	10	10	10	10	2.288463388	1.984168147	10	10	10	10	10	10	10	10	10	10	10	10	10	10	10	10	10	10	10	10	10	10	10	10	10	10	10	10	10	10	10	10	10
TCGCTG20NGA_AA_TTGACAGS_m1_c3_short	10	10	10	2.967523162	10	10	10	10	10	10	10	10	10	10	1.420488957	1.119031597	10	10	10	10	10	10	10	10	10	10	10	10	10	10	10	10	10	10	10	10	10	10	10	10	10	10	10	10	10	10	10	10	10
TCGCTG20NTCT_AD_AMCCGGATGTN_m1_c4_short	10	10	10	10	10	10	10	10	10	10	10	10	10	10	10	10	10	10	10	10	10	10	10	10	10	10	10	10	10	10	10	10	10	10	10	10	10	10	10	10	10	10	10	10	10	10	10	10	10
TCGCTG20NTCT_AD_GTGGTCCCGGATYAT_m2_c4_short	10	10	10	10	10	10	10	10	10	10	10	10	10	10	10	10	10	10	10	10	10	10	10	10	10	10	10	10	10	10	10	10	10	10	10	10	10	10	10	10	2.533428783	2.388878628	10	10	10	10	10	10	10
TCGCTG20NTCT_AD_NCAGNAAGAMGTAWMM_m3_c4_short	10	10	10	10	10	10	10	10	10	10	10	10	10	10	10	10	10	10	10	10	10	10	10	10	10	10	10	10	10	10	10	10	10	10	10	10	10	10	10	10	10	10	10	10	10	10	10	10	10
TCGCTG20NTCT_KG_NYAATWANNCAATTAN_m1_c3_short	10	10	10	10	10	10	2.564065131	2.58753466	10	2.895010718	1.792729877	2.291004034	2.194765808	2.97369282	10	2.589280289	10	10	10	10	10	1.866526195	2.268599616	2.369921448	1.678219451	2.291004034	2.063684477	1.792729877	10	2.517497277	10	10	1.792729877	1.69558493	2.274497518	1.982204005	2.160177564	2.162199795	10	10	10	2.838223938	10	10	10	2.232014628	2.586192042	10	10
TCGCTG20NTCT_Z_RACATATGTY_m1_c3_short	10	10	10	10	10	10	10	10	10	10	10	10	10	10	10	2.84660062	10	10	10	10	10	10	10	10	10	10	10	10	10	2.763873542	10	10	10	10	10	10	10	10	10	10	10	10	10	10	10	10	10	10	10
TCGGAA20NAGT_AE_NYAATTAN_m1_c3_short	10	10	10	10	10	10	10	10	10	10	1.088358938	1.542307203	2.630629185	10	10	10	10	10	10	10	10	2.478419662	1.297769123	1.719920498	10	1.542307203	1.239339926	1.088358938	10	10	10	10	1.088358938	0.920864969	1.322262223	10	1.066306024	1.242942791	10	10	10	2.334388195	10	10	10	0.902230268	2.345024634	10	10
TCGGAA20NAGT_AG_ACCGGAAGTN_m1_c2_short	10	10	10	10	10	10	10	10	10	10	10	10	10	10	10	10	10	10	10	10	10	10	10	10	10	10	10	10	10	10	10	10	10	10	10	10	10	10	10	10	10	10	10	10	10	10	10	10	10
TCGGAA20NGA_AF_GTAAACA_m1_c4_short	10	10	10	2.614896292	10	10	10	10	10	10	10	10	10	10	10	10	10	10	10	10	10	10	10	10	2.825750218	10	10	10	10	10	10	10	10	10	10	10	10	10	10	10	10	10	10	10	10	10	10	10	10
TCGGAA20NGA_AF_NTGTTTACRGTAAAYAN_m2_c4_short	10	10	10	10	10	10	10	10	10	10	10	10	10	10	10	2.828181879	10	10	10	10	10	10	10	10	10	10	10	10	10	10	10	10	10	10	10	10	10	10	10	10	10	10	10	10	10	10	10	2.855042271	10
TCGGCC20NGA_O_GCCMCGCCCMC_m1_c6_short	10	10	10	10	10	10	10	10	10	10	10	10	10	10	10	10	10	10	10	10	10	10	10	10	10	10	10	10	10	10	10	10	10	10	10	10	10	10	10	10	10	10	10	10	10	10	10	10	1.616302008
TCGGCC20NGA_W_MCGCCCACGCA_m2_c3_short	10	10	10	10	10	10	10	10	10	10	10	10	10	10	10	10	10	10	10	10	10	10	10	10	10	10	10	10	10	10	10	10	10	10	10	10	10	10	10	10	10	10	10	10	10	10	10	10	2.180961973
TCGGCC40NCGT_AI_NTGACCTNATNAGGTCAN_m2_c4_short	10	2.566923166	10	10	10	10	10	10	2.329473212	10	10	10	10	10	10	10	10	10	10	10	10	10	10	10	10	10	10	10	10	10	10	10	10	10	10	10	10	10	10	10	10	10	10	10	10	10	10	10	10
TCGGCG40NACG_KK_NNTYATTANN_m1_c3_short	10	10	10	10	10	10	10	10	10	10	10	10	10	10	10	10	10	10	10	10	10	10	1.190958326	10	10	10	1.042321425	10	10	10	10	10	10	2.688941916	10	10	10	10	10	10	10	10	10	10	10	10	10	10	10
TCGGGC40NAAT_KY_ACACSTGCA_m1_c2_short	10	10	10	10	10	10	10	10	10	10	10	10	10	10	10	10	10	10	10	10	10	10	10	10	10	10	10	10	10	10	10	10	10	10	10	10	10	10	10	10	10	10	10	10	10	10	10	10	10
TCGGGG20NGA_AE_GRGGTCAAAAGKTCAC_m2_c3_short	2.001708159	2.926821245	10	10	10	10	10	10	2.514566943	10	10	10	10	10	2.685367447	10	10	10	10	10	10	10	10	10	10	10	10	10	10	10	10	10	10	10	10	10	10	10	10	10	10	10	10	10	10	10	10	10	10
TCGGGG20NGA_AE_RRGGTCANNNARAGGTCA_m2_c3_short	2.682789905	10	10	10	10	10	10	10	2.08595928	10	10	10	10	10	10	2.72358493	10	10	10	10	10	10	10	10	10	10	10	10	10	10	10	10	10	10	10	10	10	10	10	10	10	10	10	10	10	10	10	10	10
TCGGGG20NGA_AE_RRGGTCANNNRRGGTCA_m2_c3_short	2.690506974	2.698054026	10	10	10	10	10	10	2.054230779	10	10	10	10	10	10	10	10	10	10	10	10	10	10	10	10	10	10	10	10	10	10	10	10	10	10	10	10	10	10	10	10	10	10	10	10	10	10	10	10
TCGGGG20NGA_KG_NKAATTAGNTAATTAN_m2_c3_short	10	10	10	10	10	10	2.294557788	2.049482414	10	10	1.518652551	2.156957081	2.90177866	10	10	10	10	10	10	10	10	1.582500087	1.712313724	2.189608966	1.652671809	2.156957081	1.663218327	1.518652551	10	2.97301114	10	10	1.518652551	1.394549535	2.437127135	2.291008288	2.375445748	2.325673947	10	10	10	2.993971917	10	10	10	2.184569234	2.096230309	10	10
TCGGGG20NGA_KG_SGTCACGCATSRNTG_m2_c3_short	10	10	10	10	10	10	10	10	10	10	10	10	10	10	10	10	10	10	10	10	10	10	10	10	10	10	10	10	10	10	10	10	10	10	10	10	10	10	10	10	10	10	10	10	10	10	10	10	10
TCGGGG20NGGT_AE_NNYTAATTANN_m1_c3_short	10	10	10	10	10	10	10	10	10	10	1.998594502	2.460733809	10	10	10	2.558761709	10	10	10	10	10	10	1.525462597	2.645977559	10	2.460733809	1.271615843	1.998594502	10	10	10	10	1.998594502	1.765838039	2.025200424	2.164247371	1.74920682	2.025530402	10	10	10	10	10	10	10	1.807963573	10	10	10
TCGGGG20NGGT_AF_NYTAATTARN_m1_c4_short	10	10	10	10	10	10	10	10	10	10	1.090506433	2.311887606	10	10	10	10	10	10	10	10	10	1.095182991	1.037501449	10	10	2.311887606	0.814279993	1.090506433	10	10	10	10	1.090506433	1.232973804	10	10	10	10	10	10	10	2.284405554	10	10	10	1.644096459	2.284988323	10	10
TCGGGG20NGGT_AF_TAATTAGYRYTRATTA_m2_c4_short	10	10	10	10	10	10	2.179015	10	10	10	1.909665552	2.31166449	10	10	10	2.706904533	10	10	10	10	10	1.895383485	1.943385279	2.463050849	1.821833355	2.31166449	1.861153989	1.909665552	10	10	10	10	1.909665552	1.868155561	2.466028448	2.58425564	2.370495246	2.413904832	10	10	10	2.804806848	10	10	10	2.284166803	2.512949926	10	10
TCGGGG20NGGT_AF_YRATTGCAATYR_m2_c4_short	10	10	10	10	10	10	1.928915505	10	10	10	2.88602668	10	10	10	10	10	10	10	10	10	10	10	10	10	2.107485513	10	10	2.88602668	10	10	10	10	2.88602668	2.748454858	2.75883653	1.910706305	2.751348978	2.330142096	10	10	10	10	10	10	10	10	10	10	10
TCGGGG20NGGT_AG_ACCGGAAGTN_m1_c2_short	10	10	10	10	10	10	10	10	10	10	10	10	10	10	10	10	10	10	10	10	10	10	10	10	10	10	10	10	10	10	10	10	10	10	10	10	10	10	10	10	10	10	10	10	10	10	10	10	10
TCGGGG20NGGT_AK_ACAWGTCNNNNRACAWGT_m2_c4_short	10	10	10	2.808032118	10	10	10	10	10	10	10	10	10	10	10	2.742912859	10	10	10	10	10	10	10	10	10	10	10	10	10	2.937298925	10	10	10	10	10	10	10	10	10	10	10	10	10	10	10	10	10	10	10
TCGGGG20NGGT_AK_ACAWGTCNNNRRCAWGT_m2_c4_short	10	10	10	2.985088357	10	10	10	10	10	10	10	10	10	10	10	2.750731826	10	10	10	10	10	10	10	10	10	10	10	10	10	2.944713263	10	10	10	10	10	10	10	10	10	10	10	10	10	10	10	10	10	10	10
TCGGGG20NGGT_AK_RACATGYCNNGRCATGTY_m2_c4_short	10	10	10	10	10	10	10	10	10	10	10	10	10	10	10	10	10	10	10	10	10	10	10	10	10	10	10	10	10	10	10	10	10	10	10	10	10	10	10	10	10	10	10	10	10	10	10	10	10
TCGGTG40NCAA_KY_AAGGGGGCGTGTM_m2_c4_short	10	10	10	10	10	10	10	10	10	10	10	10	10	10	10	10	10	10	10	10	10	10	10	10	10	10	10	10	10	10	10	10	10	10	10	10	10	10	10	10	10	10	10	10	10	10	10	10	1.32061964
TCGGTT20NCG_P_ARRGGTCANNNRRGGTCA_m2_c4_short	2.567993256	2.863042669	10	10	10	10	10	10	2.146111997	10	10	10	10	10	10	10	10	10	10	10	10	10	10	10	10	10	10	10	10	10	10	10	10	10	10	10	10	10	10	10	10	10	10	10	10	10	10	10	10
TCGGTT20NCG_P_RGGTCANNNARRGGTCA_m2_c4_short	2.763754766	2.683138152	10	10	10	10	10	10	2.168772826	10	10	10	10	10	10	10	10	10	10	10	10	10	10	10	10	10	10	10	10	10	10	10	10	10	10	10	10	10	10	10	10	10	10	10	10	10	10	10	10
TCGGTT20NCG_P_RRGGTCAAAAGGTCA_m2_c4_short	1.993469897	2.864557001	10	10	10	10	10	10	2.28740318	10	10	10	10	10	2.798824302	10	10	10	10	10	10	10	10	10	10	10	10	10	10	10	10	10	10	10	10	10	10	10	10	10	10	10	10	10	10	10	10	10	10
TCGGTT20NCG_Q_NNYAATTANN_m1_c2_short	10	10	10	10	2.993965477	2.973084784	10	10	10	10	10	2.654149543	10	10	10	2.703022651	10	10	10	10	10	10	1.447199284	10	10	2.654149543	1.28021512	10	10	10	10	10	10	10	1.509494577	10	1.447182218	1.624312375	10	10	10	10	10	10	10	1.848472991	10	10	10
TCGGTT20NGA_KI_NRATGACGTCATYN_m1_c3_short	10	10	10	10	10	10	10	10	10	10	10	10	10	10	10	10	10	10	10	10	10	10	10	10	10	10	10	10	10	10	0.982477782	2.707784369	10	10	10	10	10	10	10	10	10	10	10	10	10	10	2.880250714	10	10
TCGTAC20NATT_AE_RCTAWAAATAGM_m1_c4_short	10	10	10	10	10	10	10	10	10	10	10	10	10	10	10	10	10	10	10	10	10	10	2.641499224	10	1.871196454	10	2.415502006	10	2.998809345	2.720838576	10	10	10	2.892303242	10	10	10	10	10	10	10	10	10	10	10	10	10	2.518230269	10
TCGTGT20NCG_P_AARGGTCAAAAGGTCA_m2_c4_short	1.996277059	2.717837738	10	10	10	10	10	10	2.262342471	10	10	10	10	10	2.935715479	10	10	10	10	10	10	10	10	10	10	10	10	10	10	10	10	10	10	10	10	10	10	10	10	10	10	10	10	10	10	10	10	10	10
TCGTGT20NCG_P_ARRGGTCANNNRRGGTCA_m2_c4_short	2.627553922	2.933017024	10	10	10	10	10	10	2.192044227	10	10	10	10	10	10	10	10	10	10	10	10	10	10	10	10	10	10	10	10	10	10	10	10	10	10	10	10	10	10	10	10	10	10	10	10	10	10	10	10
TCGTGT20NCG_P_RGGTCANNNARRGGTCA_m2_c4_short	2.720127268	2.805649183	10	10	10	10	10	10	2.170538914	10	10	10	10	10	10	10	10	10	10	10	10	10	10	10	10	10	10	10	10	10	10	10	10	10	10	10	10	10	10	10	10	10	10	10	10	10	10	10	10
TCGTGT20NGTT_AC_NYMATTAN_m1_c2_short	10	10	10	10	10	10	10	2.936051619	10	10	0.80116172	1.241346258	2.326793611	10	10	10	10	10	10	10	10	2.478419662	1.157760748	1.418093476	10	1.241346258	1.114707218	0.80116172	10	10	10	10	0.80116172	0.70672058	10	10	10	10	10	10	10	2.343233386	10	10	10	1.233935103	2.345024634	10	10
TCGTGT30NGTT_AH_GTAAACATGTTTAC_m2_c4_short	10	10	10	10	10	10	10	10	10	10	10	10	10	2.757550544	10	10	10	10	10	10	10	10	10	10	10	10	10	10	2.952640707	10	10	10	10	10	10	10	10	10	10	10	10	10	10	10	10	10	10	10	10
TCGTGT30NGTT_AH_GTAAACA_m1_c3_short	10	10	10	2.614896292	10	10	10	10	10	10	10	10	10	10	10	10	10	10	10	10	10	10	10	10	2.825750218	10	10	10	10	10	10	10	10	10	10	10	10	10	10	10	10	10	10	10	10	10	10	10	10
TCGTGT30NGTT_AH_TTTCCCCACACRAC_m2_c4_short	10	10	10	10	10	10	10	10	10	10	10	10	10	10	10	10	10	10	10	10	10	10	10	10	10	10	10	10	10	10	10	10	10	10	10	10	10	10	10	10	10	10	10	10	10	10	10	10	10
TCGTTA20NGA_O_NRCAGGTGN_m1_c6_short	10	10	10	1.419332721	10	10	10	10	10	10	10	10	10	10	10	2.88999084	10	10	10	10	10	10	10	10	10	10	10	10	10	2.88999084	10	10	10	10	10	10	10	10	10	10	10	10	10	10	10	10	10	10	10
TCGTTA20NTTT_AA_NNNNTGCTGACN_m1_c3_short	10	10	10	10	10	10	10	10	10	10	10	10	10	10	10	10	10	10	10	10	10	10	10	10	10	10	10	10	10	10	10	2.458123314	10	10	10	10	10	10	10	10	10	10	10	10	10	10	10	10	10
TCGTTA20NTTT_AA_NNTGCTGASTCAGCANN_m2_c4_short	10	10	10	10	10	10	10	10	10	10	10	10	10	10	10	10	10	10	10	10	10	10	10	10	10	10	10	10	10	10	10	2.469928687	10	10	10	10	10	10	10	10	10	10	10	10	10	10	10	10	10
TCGTTA20NTTT_AA_NNYGCTGACGTMAGCANN_m2_c4_short	10	10	10	10	10	10	10	2.770518314	10	10	10	10	10	10	10	10	10	10	10	10	10	10	10	10	10	10	10	10	10	10	2.59202297	10	10	10	10	10	10	10	10	10	10	10	10	10	10	10	10	10	10
TCGTTA20NTTT_AG_ACCGGAARYN_m1_c2_short	10	10	10	10	10	10	10	10	10	10	10	10	10	10	10	10	10	10	10	10	10	10	10	10	10	10	10	10	10	10	10	10	10	10	10	10	10	10	10	10	10	10	10	10	10	10	10	10	10
TCGTTA20NTTT_Y_NGCCNNNNGGCN_m1_c4_short	10	10	10	10	10	10	10	10	10	10	10	10	10	10	10	10	10	10	10	10	10	10	10	10	10	10	10	10	10	10	10	10	10	10	10	10	10	10	10	10	10	10	10	10	10	10	10	10	2.938109806
TCGTTA20NTTT_Y_NSCCNNNGGSN_m1_c4_short	10	10	10	10	10	10	10	10	10	10	10	10	10	10	10	10	10	10	10	10	10	10	10	10	10	10	10	10	10	10	10	10	10	10	10	10	10	10	10	10	10	10	10	10	10	10	10	10	10
TCGTTA20NTTT_Y_NSCCNNNNNGGSN_m0_c4_short	10	10	10	10	10	10	10	10	10	10	10	10	10	10	10	10	10	10	10	10	10	10	10	10	10	10	10	10	10	10	10	10	10	10	10	10	10	10	10	10	10	10	10	10	10	10	10	10	2.831065145
TCTAAT20NAAG_AG_SGTCACGCWTGANTGMA_m2_c4_short	10	10	10	10	10	10	10	10	10	10	10	10	10	10	10	10	10	10	10	10	10	10	10	10	10	10	10	10	10	10	10	10	10	10	10	10	10	10	10	10	10	10	10	10	10	10	10	10	10
TCTAAT20NCG_P_RRGNACANNNTGTNCYY_m2_c4_short	10	10	2.78708358	10	10	10	10	10	10	10	10	10	10	10	10	10	10	10	10	10	10	10	10	10	10	10	10	10	10	10	10	10	10	10	10	10	10	10	10	10	10	10	10	10	10	10	10	10	10
TCTAAT20NCG_V_ACCGGAARYN_m1_c2_short	10	10	10	10	10	10	10	10	10	10	10	10	10	10	10	10	10	10	10	10	10	10	10	10	10	10	10	10	10	10	10	10	10	10	10	10	10	10	10	10	10	10	10	10	10	10	10	10	10
TCTAAT20NCG_V_ACCGGAWATCCGGN_m1_c3_short	10	10	10	10	10	10	10	10	10	10	10	10	10	10	10	10	10	10	10	10	10	10	10	10	10	10	10	10	10	10	10	10	10	10	10	10	10	10	10	10	10	10	10	10	10	10	10	10	10
TCTAAT20NGA_AC_TTTCGCNTGGCNNGTCA_m2_c4_short	10	10	10	10	10	10	10	10	10	10	10	10	10	10	10	10	10	10	10	10	10	10	10	10	10	10	10	10	10	10	10	2.85479603	10	10	10	10	10	10	10	10	10	10	10	10	10	10	10	10	10
TCTAAT20NGA_KH_RTTACGTAAY_m1_c4_short	10	10	10	10	10	10	2.649432173	0.74686611	10	10	10	10	10	10	10	10	10	10	10	10	10	10	10	10	10	10	10	10	10	10	10	10	10	2.962381028	10	2.89473733	10	10	10	10	10	10	10	10	10	10	10	10	10
TCTAAT30NAAG_AI_GCACTTAA_m1_c4_short	10	10	10	10	10	10	10	10	10	10	10	10	10	10	10	10	10	10	10	10	10	2.817682498	10	2.648303404	10	10	10	10	10	10	10	10	10	10	2.992942757	10	2.990208067	2.655580122	1.19126251	1.224843714	10	10	10	10	10	2.659727313	10	10	10
TCTACA20NCAG_AG_ACCGGAARTN_m1_c2_short	10	10	10	10	10	10	10	10	10	10	10	10	10	10	10	10	10	10	10	10	10	10	10	10	10	10	10	10	10	10	10	10	10	10	10	10	10	10	10	10	10	10	10	10	10	10	10	10	10
TCTACA20NCAG_AG_NCCGGAWATCCGGN_m1_c3_short	10	10	10	10	10	10	10	10	10	10	10	10	10	10	10	10	10	10	10	10	10	10	10	10	10	10	10	10	10	10	10	10	10	10	10	10	10	10	10	10	10	10	10	10	10	10	10	10	10
TCTACA20NCAG_KI_NRTTACGTAAYN_m1_c3_short	10	10	10	10	10	10	2.487156136	0.766618194	10	10	2.992491126	10	10	10	10	10	10	10	10	10	10	10	10	10	2.762478089	10	10	2.992491126	10	10	2.634847887	10	2.992491126	2.8213455	10	2.630439536	10	10	10	10	10	10	10	10	10	10	10	10	10
TCTACA20NCAG_Y_NGCCNNNNGGCN_m1_c3_short	10	10	10	10	10	10	10	10	10	10	10	10	10	10	10	10	10	10	10	10	10	10	10	10	10	10	10	10	10	10	10	10	10	10	10	10	10	10	10	10	10	10	10	10	10	10	10	10	2.929916421
TCTACA20NCAG_Y_NSCCNNNGGSN_m1_c3_short	10	10	10	10	10	10	10	10	10	10	10	10	10	10	10	10	10	10	10	10	10	10	10	10	10	10	10	10	10	10	10	10	10	10	10	10	10	10	10	10	10	10	10	10	10	10	10	10	10
TCTACA20NCAG_Y_NSCCNNNNNGGSN_m0_c3_short	10	10	10	10	10	10	10	10	10	10	10	10	10	10	10	10	10	10	10	10	10	10	10	10	10	10	10	10	10	10	10	10	10	10	10	10	10	10	10	10	10	10	10	10	10	10	10	10	2.614090844
TCTACA40NCAG_AI_GGGGTCAAAGGTCA_m2_c3_short	0.867426723	2.817087846	10	10	10	10	10	10	2.294888156	10	10	10	10	10	10	10	10	10	10	10	10	10	10	10	10	10	10	10	10	10	10	10	10	10	10	10	10	10	10	10	10	10	10	10	10	10	10	10	10
TCTACA40NCAG_AI_RRGGTCATGACCYY_m2_c3_short	2.862143254	0.698256073	10	10	10	10	10	10	2.189464159	10	10	10	10	10	10	10	10	10	10	10	10	10	10	10	10	10	10	10	10	10	10	10	10	10	10	10	10	10	10	10	10	10	10	10	10	10	10	10	10
TCTATG20NGA_O_GCCMCGCCCMC_m1_c4_short	10	10	10	10	10	10	10	10	10	10	10	10	10	10	10	10	10	10	10	10	10	10	10	10	10	10	10	10	10	10	10	10	10	10	10	10	10	10	10	10	10	10	10	10	10	10	10	10	1.686019775
TCTATG20NTAG_AF_GGTGTNANWWNTNACACC_m2_c4_short	10	10	10	10	10	2.991388638	10	10	10	10	10	10	10	10	2.550623943	2.513082556	10	10	10	10	10	10	10	10	10	10	10	10	10	2.762737662	10	10	10	10	10	10	10	10	10	10	10	10	10	10	10	10	10	10	10
TCTATG20NTAG_AF_NAGGTGTGAWN_m1_c4_short	10	10	10	2.806594932	10	10	10	10	10	10	10	10	10	10	2.153273671	2.163250903	10	10	10	10	10	10	10	10	10	10	10	10	10	10	10	10	10	10	2.993043421	10	10	10	10	10	10	10	10	10	10	10	10	10	10
TCTATG20NTAG_AG_ACCGGAAGTN_m1_c2_short	10	10	10	10	10	10	10	10	10	10	10	10	10	10	10	10	10	10	10	10	10	10	10	10	10	10	10	10	10	10	10	10	10	10	10	10	10	10	10	10	10	10	10	10	10	10	10	10	10
TCTATG40NTAG_AI_ACCCTTGAACCC_m2_c5_short	2.112546967	10	10	10	10	10	10	10	10	10	10	10	10	10	10	10	10	10	10	10	10	10	10	10	10	10	10	10	10	10	10	10	10	10	10	10	10	10	10	10	10	10	10	10	10	10	10	10	10
TCTATG40NTAG_AI_CTCGRACCCGTGCN_m2_c5_short	10	10	10	10	10	10	10	10	10	10	10	10	10	10	10	10	10	10	10	10	10	10	10	10	10	10	10	10	10	10	10	10	10	10	10	10	10	10	10	10	10	10	10	10	10	10	10	10	10
TCTATT40NCAT_KY_NAWAAACCGTTACW_m1_c2_short	10	10	10	10	10	10	10	10	10	10	10	10	10	10	10	10	10	10	10	10	10	10	10	10	10	10	10	10	10	10	10	10	10	10	10	10	10	10	10	10	10	10	10	10	10	10	10	10	10
TCTATT40NCAT_KY_NAWTGACCGTTACW_m1_c2_short	10	10	10	10	10	10	10	2.877226371	10	10	10	10	10	10	10	10	10	10	10	10	10	10	10	10	10	10	10	10	10	10	10	10	10	10	10	10	10	10	10	10	10	10	10	10	10	10	10	10	10
TCTCAA20NGA_AA_NGGGGAWTCCCCN_m2_c3_short	10	10	10	10	10	10	10	10	10	10	10	10	10	10	10	10	10	10	10	10	10	10	10	10	10	10	10	10	10	10	10	10	10	10	10	10	10	10	10	10	10	10	10	10	10	10	10	10	10
TCTCAA20NGA_AF_GNCACGTGYN_m1_c4_short	10	10	0.767355164	10	10	10	10	10	10	10	10	10	10	10	10	2.845177998	10	10	10	10	10	10	10	10	10	10	10	10	10	10	10	10	10	10	10	10	10	10	10	10	10	10	10	10	10	10	10	10	10
TCTCAA20NGA_O_NAACAATRN_m1_c4_short	10	10	10	10	10	10	10	10	10	10	10	10	10	10	10	10	10	10	10	10	10	10	10	10	10	10	10	10	2.926066032	2.699456168	10	10	10	10	10	10	10	10	10	10	10	10	10	10	10	10	10	10	10
TCTCCC20NCCG_Z_YTAATTAN_m1_c2_short	10	10	10	10	10	10	10	10	10	10	10	10	10	10	10	10	10	10	10	10	10	10	1.031319083	10	1.118819789	10	0.940946572	10	10	10	10	10	10	0.941663426	10	10	10	10	10	10	10	10	10	10	10	10	10	2.954208842	10
TCTCCC20NGA_AE_NAACCRCAAN_m1_c4_short	10	10	10	10	10	10	10	10	10	10	10	10	10	10	10	10	10	10	10	2.315873413	10	10	10	10	10	10	10	10	10	10	10	10	10	10	10	10	10	10	10	10	10	10	10	10	10	10	10	10	10
TCTCGG20NGA_AC_NNYAATTANN_m1_c2_short	10	10	10	10	10	10	10	10	10	10	10	10	10	10	10	2.696927113	10	10	10	10	10	10	1.446962247	10	10	10	1.280152881	10	10	10	10	10	10	2.690553938	1.669872268	2.034672652	1.582144836	1.847549586	10	10	10	10	10	10	10	10	10	10	10
TCTCGG20NGA_AF_ACCCGGAAGTN_m2_c2_short	10	10	10	10	10	10	10	10	10	10	10	10	10	10	10	10	10	10	10	10	10	10	10	10	10	10	10	10	10	10	10	10	10	10	10	10	10	10	10	10	10	10	10	10	10	10	10	10	10
TCTCGT40NGCC_KK_TAATCNAATTA_m1_c4_short	10	10	10	10	10	10	2.176988372	2.248272659	10	10	1.361860699	1.621439741	10	10	10	10	10	10	10	10	10	1.475256046	1.989848566	1.647696595	1.494765645	1.621439741	1.635664583	1.361860699	10	10	10	10	1.361860699	1.193703688	2.56526496	2.012041594	2.341246005	2.223126636	10	10	10	2.90811437	10	10	10	1.939804335	2.726100778	10	10
TCTCTT20NGA_Y_NMCGCCCMCGCANN_m2_c2_short	10	10	10	10	10	10	10	10	10	10	10	10	10	10	10	10	10	10	10	10	10	10	10	10	10	10	10	10	10	10	10	10	10	10	10	10	10	10	10	10	10	10	10	10	10	10	10	10	1.770703137
TCTCTT20NTCG_W_NTAATCCN_m1_c2_short	10	10	10	10	10	10	10	10	10	10	2.616570194	10	10	10	10	10	10	10	10	10	10	2.817682498	10	10	10	10	10	2.616570194	10	10	10	10	2.616570194	2.614896292	10	10	10	10	10	10	1.242710549	1.10450717	10	10	10	10	2.673844478	10	10
TCTGAC20NGA_AE_RRGGTCAN_m1_c4_short	2.155207922	10	10	10	10	10	10	10	10	10	10	10	10	10	10	10	10	10	10	10	10	10	10	10	10	10	10	10	10	10	10	10	10	10	10	10	10	10	10	10	10	10	10	10	10	10	10	10	10
TCTGAC20NGA_KI_NGGGGAAYCCCCN_m1_c4_short	10	10	10	10	10	10	10	10	10	10	10	10	10	10	10	10	10	10	10	10	10	10	10	10	10	10	10	10	10	10	10	10	10	10	10	10	10	10	10	10	10	10	10	10	10	10	10	10	10
TCTGAC30NAGG_AI_DNNNGGTCANNNH_m1_c4_short	1.729060306	2.63327054	10	10	10	10	10	10	1.828736167	10	10	10	10	10	10	10	10	10	10	10	10	10	10	10	10	10	10	10	10	10	10	10	10	10	10	10	10	10	10	10	10	10	10	10	10	10	10	10	10
TCTGAC30NAGG_AI_NRGGTCANNGGTCAN_m1_c4_short	0.932090846	2.696984527	10	10	10	10	10	10	2.173871841	10	10	10	10	10	10	10	10	10	10	10	10	10	10	10	10	10	10	10	10	10	10	10	10	10	10	10	10	10	10	10	10	10	10	10	10	10	10	10	10
TCTGAC30NAGG_AI_RRGGTCANNNGGTCAN_m1_c4_short	2.037131429	2.516332918	10	10	10	10	10	10	2.221086651	10	10	10	10	10	2.960636023	10	10	10	10	10	10	10	10	10	10	10	10	10	10	10	10	10	10	10	10	10	10	10	10	10	10	10	10	10	10	10	10	10	10
TCTGAG40NCAG_KK_NKCACGTGMN_m1_c4_short	10	10	0.99341844	10	10	10	10	10	10	10	10	10	10	10	10	10	10	10	10	10	10	10	10	10	10	10	10	10	10	10	10	2.880462234	10	10	10	10	10	10	10	10	10	10	10	10	10	10	10	10	10
TCTGAG40NCAG_KK_NNCACGTGNNNNNCACGTGNN_m2_c4_short	10	10	1.833894917	10	10	10	10	10	10	10	10	10	10	10	10	10	10	10	10	10	10	10	10	10	2.968702303	10	10	10	10	10	10	10	10	10	10	10	10	10	10	10	10	10	10	10	10	10	10	10	10
TCTGCA40NATA_KK_NRTTACGTAAYN_m1_c2_short	10	10	10	10	10	10	2.800940073	0.810723716	10	10	10	10	10	10	10	10	10	10	10	10	10	10	10	10	10	10	10	10	10	10	2.470391363	10	10	10	10	10	10	10	10	10	10	10	10	10	10	10	10	10	10
TCTGCA40NATA_KY_NACCCCCCRCGNN_m1_c3_short	10	10	10	10	10	10	10	10	10	10	10	10	10	10	10	10	10	10	10	10	10	10	10	10	10	10	10	10	10	10	10	10	10	10	10	10	10	10	10	10	10	10	10	10	10	10	10	10	2.148394218
TCTGCT40NTGT_KK_NACGCCCACGCAN_m1_c3_short	10	10	10	10	10	10	10	10	10	10	10	10	10	10	10	10	10	10	10	10	10	10	10	10	10	10	10	10	10	10	10	10	10	10	10	10	10	10	10	10	10	10	10	10	10	10	10	10	1.853556039
TCTGCT40NTGT_KK_NCCACCCACGCAN_m1_c3_short	10	10	10	10	10	10	10	10	10	10	10	10	10	10	10	10	10	10	10	10	10	10	10	10	10	10	10	10	10	10	10	10	10	10	10	10	10	10	10	10	10	10	10	10	10	10	10	10	2.429238037
TCTGGG40NCTG_KAA_RCCACGCCCW_m1_c2_short	10	10	10	10	10	10	10	10	10	10	10	10	10	10	10	10	10	10	10	10	10	10	10	10	10	10	10	10	10	10	10	10	10	10	10	10	10	10	10	10	10	10	10	10	10	10	10	10	1.925847614
TCTGGT20NGGG_AE_WGTAAAYAN_m1_c4_short	10	10	10	10	10	10	10	2.92746725	10	10	10	10	10	10	10	10	10	10	10	10	10	10	10	10	2.640703848	10	10	10	10	2.660653982	10	10	10	10	10	10	10	10	10	10	10	10	10	10	10	10	10	2.512937161	10
TCTGGT20NGGG_KG_NTATCANNNNNTGATAN_m1_c4u_short	10	10	10	10	10	10	10	10	10	10	10	10	10	10	10	10	10	10	10	10	10	10	10	10	2.942135636	10	10	10	10	2.711845989	10	10	10	10	10	10	10	10	10	10	10	10	10	10	10	10	10	10	10
TCTGGT20NGGG_Z_NTAATTAN_m1_c3_short	10	10	10	10	10	10	10	10	10	10	0.499938982	0.939893405	2.021296689	10	10	10	10	10	10	10	10	0.382313878	0.856671286	1.1165337	10	0.939893405	0.813572355	0.499938982	10	10	10	10	0.499938982	0.405459093	10	10	10	10	10	10	10	2.035552902	10	10	10	0.932634759	2.0373164	10	10
TCTGTA20NTGG_KG_TAATCNAATTA_m1_c4_short	10	10	10	10	10	10	2.183475271	2.453588656	10	2.917889261	1.536159623	1.736859602	10	10	10	10	10	10	10	10	10	1.638926907	2.178003783	1.763344357	1.536158874	1.736859602	1.911836609	1.536159623	10	2.59680065	10	10	1.536159623	1.309702889	2.719802878	2.187415105	2.444348819	2.610850145	10	10	10	2.799142177	10	10	10	2.011064764	2.657792769	10	10
TCTGTA30NTGG_AI_NRAAGGTCAANNNNRGGTCA_m2_c4_short	2.623676842	2.678870475	10	10	10	10	10	10	2.145649075	10	10	10	10	10	10	10	10	10	10	10	10	10	10	10	10	10	10	10	10	10	10	10	10	10	10	10	10	10	10	10	10	10	10	10	10	10	10	10	10
TCTGTA30NTGG_AI_WAWNTRGGTYAGTAGGTCA_m2_c4_short	2.822584972	2.795215254	10	10	10	10	10	10	10	10	10	10	10	10	10	10	10	10	10	10	10	10	10	10	10	10	10	10	10	10	10	10	10	10	10	10	10	10	10	10	10	10	10	10	10	10	10	10	10
TCTTAG20NATG_AA_NCCACTTAA_m1_c4_short	10	10	10	10	10	10	10	10	10	10	10	10	10	10	10	10	10	10	10	10	10	2.789944517	10	2.633779763	10	10	10	10	10	10	10	10	10	10	2.972191676	10	2.971716237	2.6506778	1.156207915	1.224547937	10	10	10	10	10	2.649375859	10	10	10
TCTTAG20NATG_AC_NNTAATCCGATTANN_m1_c3_short	10	10	10	10	10	10	10	10	10	10	10	10	10	10	10	10	10	10	10	10	10	10	10	10	10	10	10	10	10	10	10	10	10	10	2.932033142	10	10	10	10	10	2.111915626	2.257684433	10	10	10	2.910589361	10	10	10
TCTTAG20NATG_AC_NTAATCCN_m1_c3_short	10	10	10	10	10	10	10	10	10	10	2.288717208	10	10	10	10	10	10	10	10	10	10	2.474775171	10	10	10	10	10	2.288717208	10	10	10	10	2.288717208	2.273994092	10	10	10	10	10	10	0.940963672	0.80272886	10	10	10	10	2.342341003	10	10
TCTTAG20NATG_KG_TAATCNAATTA_m1_c3_short	10	10	10	10	10	10	2.149108535	2.45584789	10	2.917246543	1.544759525	1.687968866	10	10	10	10	10	10	10	10	10	1.687003285	2.204049969	1.710208962	1.560185657	1.687968866	1.928400222	1.544759525	10	2.548292973	10	10	1.544759525	1.339510671	2.642317073	2.116402779	2.288421099	2.126181696	10	10	10	2.721305791	10	10	10	1.972671723	2.652381362	10	10
TCTTAG20NATG_W_NRMATWCCWN_m1_c4_short	10	10	10	10	10	10	10	10	10	10	10	10	10	10	10	10	10	10	10	10	10	10	10	10	10	10	10	10	10	10	10	10	10	10	10	10	10	10	10	10	10	10	10	10	10	10	10	10	10
TCTTAG20NATG_W_RCATTCCNNRCATWCCN_m2_c4_short	10	10	10	10	10	10	10	10	10	10	10	10	10	10	10	10	10	10	10	10	10	10	10	10	10	10	10	10	10	10	10	10	10	10	10	10	10	10	10	10	10	10	10	10	10	10	10	10	10
TCTTAG20NATG_Y_NNGCAACAGGTGGNN_m2_c4_short	10	10	10	1.519826036	10	10	10	10	10	10	10	10	10	10	10	10	10	10	10	10	10	10	10	10	10	10	10	10	10	10	10	10	10	10	10	10	10	10	10	10	10	10	10	10	10	10	10	10	10
TCTTAG20NGA_KI_GCATAAATTA_m1_c3_short	10	10	10	10	10	10	10	10	10	2.614114117	1.18600988	2.424598383	10	10	10	10	10	10	10	10	10	1.362597969	1.871633536	2.501214047	1.642524405	2.424598383	2.272866574	1.18600988	10	10	10	10	1.18600988	1.163054419	10	10	10	10	10	10	10	10	10	10	10	10	2.030856129	10	10
TCTTAG20NGA_KI_NCTAATTANN_m1_c4_short	10	10	10	10	10	10	10	10	10	10	1.239166228	1.777517947	2.953412335	10	10	10	10	10	10	10	10	1.399772742	1.099488756	2.022936575	1.548785583	1.777517947	0.905241969	1.239166228	10	10	10	10	1.239166228	1.285521465	10	10	10	10	10	10	10	2.651926034	10	10	10	1.440025755	2.653749235	10	10
TCTTAG20NGA_KI_TAATTATGCWAATTA_m1_c3_short	10	10	10	10	10	10	2.143008905	2.553656985	10	2.692580365	2.212591299	2.29706542	10	2.828805136	10	2.961308493	10	10	10	10	10	1.990235733	1.894071669	2.437830443	1.979216247	2.29706542	1.924608934	2.212591299	10	2.456275259	10	10	2.212591299	2.030783691	2.54771871	2.359050433	2.465932344	2.465018192	10	10	10	10	10	10	10	2.556440067	2.741022778	2.488239386	10
TCTTCT20NCTG_AD_RRGWACANNNTGTWCYY_m2_c4_short	10	10	10	10	10	10	10	10	10	10	10	10	10	10	10	10	10	10	10	10	10	10	10	10	2.99633533	10	10	10	10	10	10	10	10	10	10	10	10	10	10	10	10	10	10	10	10	10	10	10	10
TCTTCT20NCTG_AE_AGGTGTKANGGTGTSA_m2_c4_short	10	10	10	2.876157995	10	10	10	10	10	10	10	10	10	10	10	2.676329028	10	10	10	10	10	10	10	10	10	10	10	10	10	2.56099522	10	10	10	10	10	10	10	10	10	10	10	10	10	10	10	10	10	10	10
TCTTCT20NCTG_AE_NAGGTGTGAAN_m1_c4_short	10	10	10	10	10	10	10	10	10	10	10	10	10	10	10	10	10	10	10	10	10	10	10	10	10	10	10	10	10	10	10	10	10	10	10	10	10	10	10	2.998334229	10	10	10	10	10	10	10	10	10
TCTTCT20NCTG_Z_NNTAATTRNN_m1_c3_short	10	10	10	10	2.847039642	2.855290212	10	10	10	10	10	10	10	10	10	2.35638827	10	10	10	10	10	1.713074168	1.453802726	10	10	10	1.207065418	10	10	10	10	10	10	10	1.477167253	2.034234373	1.367576466	1.544423157	10	10	10	10	10	10	10	1.77636147	10	10	10
TCTTCT20NCTG_Z_NTAATTRGYAATTAN_m2_c3_short	10	10	10	10	10	10	2.152809244	10	10	10	1.854093919	2.381755191	10	10	10	2.010092355	10	10	10	10	10	2.046538413	1.649667217	2.510554673	1.629156012	2.381755191	1.595120549	1.854093919	10	2.830826229	10	10	1.854093919	1.710654812	2.219081436	2.25157762	2.006927071	2.055552164	2.91853654	10	10	10	10	10	10	2.082826753	2.605690573	10	10
TCTTCT20NGA_AC_NYAATTAN_m1_c3_short	10	10	10	10	10	10	0.81582121	2.622705195	10	10	10	10	10	10	10	10	10	10	10	10	10	10	10	10	1.118819789	10	10	10	10	10	10	10	10	10	10	0.816193115	10	10	10	10	10	10	10	10	10	10	10	2.944847436	10
TCTTCT20NGA_AE_NNYAATTANN_m1_c2_short	10	10	10	10	10	10	10	10	10	10	2.244774616	10	10	10	10	2.354091435	10	10	10	10	10	1.712825782	1.391918902	10	10	10	1.174759534	2.244774616	10	10	10	10	2.244774616	2.514093861	1.447068867	10	1.509360928	1.623925816	10	10	10	10	10	10	10	2.619950181	10	10	10
TCTTCT20NGA_AF_AACAATTGCAGTGTT_m1_c3_short	10	10	10	10	10	10	2.669245764	10	10	10	10	10	10	10	10	10	10	10	2.844538423	10	10	10	10	10	1.669652482	10	10	10	10	2.534338895	10	10	10	10	10	2.466495269	10	10	10	10	10	10	10	10	10	10	10	10	10
TCTTCT20NGA_KH_NGNCACGCGNCN_m1_c4_short	10	10	1.319563005	10	10	10	10	10	10	10	10	10	10	10	10	10	10	10	10	10	10	10	10	10	10	10	10	10	10	10	10	10	10	10	10	10	10	10	10	10	10	10	10	10	10	10	10	10	10
TCTTCT20NGA_Y_NNCACGTGNN_m1_c3_short	10	10	1.130819497	10	10	10	10	10	10	10	10	10	10	10	10	10	10	10	10	10	10	10	10	10	10	10	10	10	10	10	10	10	10	10	10	10	10	10	10	10	10	10	10	10	10	10	10	10	10
TCTTGA20NGA_AC_NNYAATTANN_m1_c4_short	10	10	10	10	10	10	1.419462501	2.777212901	10	10	10	10	10	10	10	10	10	10	10	10	10	10	1.379666885	10	1.192145852	10	1.280264917	10	10	10	10	10	10	10	10	10	10	10	10	10	10	10	10	10	10	10	10	2.674577446	10
TCTTGA20NGA_AE_RRGGTCAAAGGTCA_m2_c3_short	0.954985225	2.695099262	10	10	10	10	10	10	2.186598183	10	10	10	10	10	10	10	10	10	10	10	10	10	10	10	10	10	10	10	10	10	10	10	10	10	10	10	10	10	10	10	10	10	10	10	10	10	10	10	10
TCTTGA20NGTG_AG_NACCCGGAAGTA_m2_c3_short	10	10	10	10	10	10	10	10	10	10	10	10	10	10	10	10	10	10	10	10	10	10	10	10	10	10	10	10	10	10	10	10	10	10	10	10	10	10	10	10	10	10	10	10	10	10	10	10	10
TCTTGA20NGTG_Y_NANCATATGNTN_m1_c3_short	10	10	10	10	10	10	10	10	10	10	10	10	10	10	10	10	10	10	10	10	10	10	10	10	10	10	10	10	10	2.836963011	10	10	10	10	10	10	10	10	10	10	10	10	10	10	10	10	10	10	10
TCTTGA20NGTG_Z_NNYMATTANN_m1_c3_short	10	10	10	10	10	10	10	10	10	10	0.947562771	1.443753995	2.616517984	10	10	10	10	10	10	10	10	0.925843944	1.368774086	1.716893084	0.836807521	1.443753995	1.238099132	0.947562771	10	10	10	10	0.947562771	1.078106086	10	10	10	10	10	10	10	2.279170694	10	10	10	1.560003852	2.278207244	10	10
TCTTGG40NTTA_KY_ACCCACCCGA_m1_c4_short	10	10	10	10	10	10	10	10	10	10	10	10	10	10	10	10	10	10	10	10	10	10	10	10	10	10	10	10	10	10	10	10	10	10	10	10	10	10	10	10	10	10	10	10	10	10	10	10	2.553314436
TCTTGG40NTTA_KY_NCCCRCCNNNNNNCCRCCCN_m2_c4_short	10	10	10	10	10	10	10	10	10	10	10	10	10	10	10	10	10	10	10	10	10	10	10	10	2.930424236	10	10	10	10	10	10	10	10	10	10	10	10	10	10	10	10	10	10	10	10	10	10	10	2.767706906
TCTTGT40NCAG_KY_NTAGCNNAGACACGAACCNN_m1_c4_short	10	2.738185718	10	10	10	10	10	10	10	10	10	10	10	10	10	10	10	10	10	10	10	10	10	10	10	10	10	10	10	10	10	10	10	10	10	10	10	10	10	10	10	10	10	10	10	10	10	10	10
TCTTTC20NGA_AC_NWTATGCWAATN_m1_c2_short	10	10	10	10	10	10	2.994674431	2.320532665	10	10	10	10	10	10	10	10	10	10	10	10	10	2.800530119	2.303937302	10	2.447806784	10	2.296664432	10	10	10	10	10	10	2.810288956	2.781393947	2.727281705	2.960630059	2.859711332	10	10	10	10	10	10	10	10	10	2.560117669	10
TCTTTC20NGA_AC_NWTRMATATKYAWN_m1_c2_short	10	10	10	10	10	10	10	10	10	10	10	10	10	2.770500349	10	10	10	10	10	10	10	2.913749019	10	10	10	10	10	10	10	10	10	10	10	10	10	10	10	10	10	10	10	10	10	10	10	10	2.997896453	2.832214366	10
TCTTTC20NGA_Y_AMCATATGKT_m1_c3_short	10	10	10	10	10	10	10	10	10	10	10	10	10	10	10	10	10	10	10	10	10	10	10	10	10	10	10	10	10	2.729926632	10	10	10	10	10	10	10	10	10	10	10	10	10	10	10	10	10	10	10
TCTTTC20NTTG_W_TGCACACNCTGAAAA_m2_c3_short	10	10	10	10	10	10	10	10	10	10	10	10	10	10	10	10	10	10	10	10	10	10	10	10	10	10	10	10	10	10	10	10	10	10	10	10	10	10	10	10	10	10	10	10	10	10	10	10	10
TCTTTC20NTTG_Y_NNCCGCCATNW_m1_c4_short	10	10	10	10	10	10	10	10	10	10	10	10	10	10	10	10	10	10	10	10	10	10	10	10	10	10	10	10	10	10	10	10	10	10	10	10	10	10	10	10	10	10	10	10	10	10	10	10	10
TCTTTC30NTTG_AI_AACAATRTKCAGWGTT_m1_c4_short	10	10	10	10	10	10	10	10	10	10	10	10	10	10	10	10	10	10	10	10	10	10	10	10	2.476202453	10	10	10	10	2.724140442	10	10	10	10	10	10	10	10	10	10	10	10	10	10	10	10	10	10	10
TCTTTC30NTTG_AI_ATGAATKNYAGTC_m1_c4_short	10	10	10	10	10	10	10	10	10	10	10	10	10	10	10	10	10	10	10	10	10	10	10	10	2.417532954	10	10	10	10	10	10	10	10	10	10	10	10	10	10	10	10	10	10	10	10	10	10	10	10
TCTTTC30NTTG_AI_NAACAATKNYAGTGTTN_m1_c4_short	10	10	10	10	10	10	2.871393896	10	10	10	10	10	10	10	10	10	10	10	10	10	10	10	10	10	2.329190712	10	10	10	10	2.567822637	10	10	10	10	10	2.493235479	10	10	10	10	10	10	10	10	10	10	10	10	10
TCTTTC30NTTG_AI_NATCAATKNYAGTGATN_m1_c4_short	10	10	10	10	10	10	10	10	10	10	2.958905922	10	10	10	10	2.871894376	10	10	10	10	10	10	10	10	2.447941086	10	10	2.958905922	10	2.742518062	10	10	2.958905922	2.963948735	10	2.462365484	10	10	10	10	10	10	10	10	10	10	2.842516263	10	10
TCTTTC30NTTG_AI_TGAATRTKCAGWCA_m1_c4_short	10	10	10	10	10	10	10	10	10	10	10	10	10	10	10	10	10	10	10	10	10	10	10	10	10	10	10	10	10	10	10	10	10	10	10	10	10	10	10	10	10	10	10	10	10	10	10	10	10
TGAAAC20NAAA_KG_NYAATTAN_m1_c3_short	10	10	10	10	10	10	10	10	10	10	0.499938982	0.939893405	2.021296689	10	10	10	10	10	10	10	10	0.382313878	0.856671286	1.1165337	10	0.939893405	0.813572355	0.499938982	10	10	10	10	0.499938982	0.405459093	10	10	10	10	10	10	10	2.035552902	10	10	10	0.932634759	2.0373164	10	10
TGAAAC20NAAA_W_NYMATTAN_m1_c4_short	10	10	10	10	10	10	10	2.936051619	10	10	0.80116172	1.241346258	2.326793611	10	10	10	10	10	10	10	10	2.478419662	1.157760748	1.418093476	10	1.241346258	1.114707218	0.80116172	10	10	10	10	0.80116172	0.70672058	10	10	10	10	10	10	10	2.343233386	10	10	10	1.233935103	2.345024634	10	10
TGAAAC20NGA_KI_NATCACNNNGTGATN_m1_c4u_short	10	10	10	10	10	10	10	10	10	10	10	10	10	10	10	10	10	10	10	10	10	10	10	10	10	10	10	10	10	2.911424603	10	10	10	10	10	10	10	10	10	10	10	10	10	10	10	10	10	10	10
TGAAAC20NGA_Y_NNCACGTGNN_m1_c3_short	10	10	0.662623362	10	10	10	10	10	10	10	10	10	10	10	10	2.893942069	10	10	10	10	10	10	10	10	10	10	10	10	10	10	10	10	10	10	10	10	10	10	10	10	10	10	10	10	10	10	10	10	10
TGAACG20NGA_Y_MCCATATAWGGN_m1_c4_short	10	10	10	10	10	2.942993783	10	10	10	2.600899727	10	10	10	10	10	10	10	10	10	10	10	10	10	10	10	10	10	10	10	10	10	10	10	10	10	2.700854108	10	10	10	10	10	10	10	10	10	10	10	10	10
TGAACG30NCAA_AI_TGACAGSTGTCA_m1_c3_short	10	10	1.990706328	10	10	10	10	10	10	10	10	10	10	10	2.286834017	1.983308527	10	10	10	10	10	10	10	10	10	10	10	10	10	10	10	10	10	10	10	10	10	10	10	10	10	10	10	10	10	10	10	10	10
TGAACT40NAAG_KN_TCCCNCRGGA_m1_c3_short	10	10	10	10	10	10	10	10	10	10	10	10	10	10	10	10	10	10	10	10	10	10	10	10	10	10	10	10	10	10	10	10	10	10	10	10	10	10	10	10	10	10	10	10	10	10	10	10	10
TGAAGT30NGAA_AI_NMCRATTAR_m1_c4_short	10	10	10	10	10	10	10	10	10	10	2.933829287	10	10	10	10	10	10	10	10	10	10	10	10	10	10	10	10	2.933829287	10	10	10	10	2.933829287	2.942621711	2.326619036	10	10	10	10	10	10	2.997452628	10	10	10	2.653492369	2.99343988	10	10
TGAAGT30NGAA_AI_SSYTAATCGRWAANCGATTAR_m2_c4_short	10	10	10	10	10	10	10	10	10	10	2.637355477	10	10	10	10	10	10	10	10	10	10	2.764448925	2.804738809	10	2.688463617	10	2.877493876	2.637355477	10	10	10	10	2.637355477	2.473294956	2.553485677	2.565999912	2.642923103	2.580898353	10	10	2.857191107	2.685535185	10	10	10	2.579562837	2.762442819	10	10
TGAATA20NGA_W_NGCGACCACCNN_m1_c4_short	10	10	10	2.740579387	10	10	10	10	10	10	10	10	10	10	10	10	10	10	10	10	10	10	10	10	10	10	10	10	10	10	10	10	10	10	10	10	10	10	10	10	10	10	10	10	10	10	10	10	10
TGAATA20NTAA_AF_NAACAATANCATTGTTN_m1_c4_short	10	10	10	10	10	10	10	10	10	10	10	10	10	10	10	2.7894188	10	10	10	10	10	10	10	10	10	10	10	10	2.852327325	2.021248685	10	10	10	10	10	10	10	10	10	10	10	10	2.815542135	10	10	10	10	10	10
TGAATA20NTAA_AF_NATCAATANCATTGATN_m1_c4_short	10	10	10	10	10	10	10	10	10	10	10	10	10	10	10	2.307649318	10	10	10	10	10	10	10	10	2.580781445	10	10	10	10	2.029829108	10	10	10	10	10	2.637315816	10	10	10	10	10	10	10	10	10	10	2.914041787	10	10
TGAATA20NTAA_AF_NTGAATWNCATTCAN_m1_c4_short	10	10	10	10	10	10	10	10	10	10	10	10	10	10	10	10	10	10	10	10	10	10	10	10	10	10	10	10	2.845267919	1.981613153	10	10	10	10	10	10	10	10	10	10	10	10	10	10	10	10	10	10	10
TGACAG20NACA_KG_RTGACGTCAY_m1_c2_short	10	10	10	10	10	10	10	10	10	10	10	10	10	10	10	10	10	10	10	10	10	10	10	10	10	10	10	10	10	10	1.330458291	2.967319211	10	10	10	10	10	10	10	10	10	10	10	10	10	10	10	10	10
TGACAG20NGA_AC_NTATGCWAATN_m1_c2_short	10	10	10	10	10	10	10	2.382398925	10	10	10	10	10	10	10	10	10	10	10	10	10	2.832158163	2.231039039	10	2.549503948	10	2.225103142	10	10	10	10	10	10	2.732315042	2.709908634	10	2.890531837	2.777301524	10	10	10	10	10	10	10	10	10	2.607538214	10
TGACAG20NGA_AC_NWTRMATATKYAWN_m1_c2_short	10	10	10	10	10	10	10	10	10	10	2.873832081	10	10	2.946982509	10	10	10	10	10	10	10	2.787008932	10	10	10	10	10	2.873832081	10	10	10	10	2.873832081	10	10	10	10	10	10	10	10	10	10	10	10	10	10	2.843971207	10
TGACAG20NGA_AF_NRGTCCAAAGTCCANY_m1_c4_short	2.120095057	10	10	10	10	10	10	10	10	10	10	10	10	10	10	10	10	10	10	10	10	10	10	10	10	10	10	10	10	10	10	10	10	10	10	10	10	10	10	10	10	10	10	10	10	10	10	10	10
TGACAG20NGA_AF_RRGGTCAAAGTCCRNN_m1_c4_short	1.556627444	10	10	10	10	10	10	10	2.906135364	10	10	10	10	10	10	10	10	10	10	10	10	10	10	10	10	10	10	10	10	10	10	10	10	10	10	10	10	10	10	10	10	2.875621522	10	10	10	10	10	10	10
TGACAG20NGA_KH_NGTCACGCATGNN_m1_c3_short	10	10	10	10	10	10	10	10	10	10	10	10	10	10	10	10	10	10	10	10	10	10	10	10	10	10	10	10	10	10	10	10	10	10	10	10	10	10	10	10	10	10	10	10	10	10	10	10	10
TGACAG20NGA_O_NGTTNCCATGGNAACN_m2_c3_short	10	10	10	10	10	10	2.766789915	10	10	10	10	10	10	2.918255153	10	10	10	10	10	10	10	10	10	10	10	10	10	10	10	10	10	2.977040967	10	10	10	10	10	10	10	10	10	10	10	10	10	10	10	10	10
TGACAG20NGA_O_SGTTGCYARGCAACS_m2_c3_short	10	10	10	10	10	10	10	10	10	10	10	10	10	10	10	10	10	10	10	10	10	10	10	10	10	10	10	10	10	10	10	10	10	10	10	10	10	10	10	10	10	10	10	10	10	10	10	10	10
TGACCC40NGAA_KAA_NMCGCCCMCCN_m1_c2_short	10	10	10	10	10	10	10	10	10	10	10	10	10	10	10	10	10	10	10	10	10	10	10	10	10	10	10	10	10	10	10	10	10	10	10	10	10	10	10	10	10	10	10	10	10	10	10	10	1.47291712
TGACCC40NGAA_KY_NAAACTRGAGCA_m1_c4b1u_short	10	10	10	10	10	10	10	10	10	10	10	10	10	10	10	10	10	10	10	10	10	10	10	10	10	10	10	10	10	10	10	10	10	2.399187879	10	10	10	10	10	10	10	10	10	10	10	10	10	10	10
TGACCT20NCCA_AG_NACCCGGAAGTAN_m2_c4_short	10	10	10	10	10	10	10	10	10	10	10	10	10	10	10	10	10	10	10	10	10	10	10	10	10	10	10	10	10	10	10	10	10	10	10	10	10	10	10	10	10	10	10	10	10	10	10	10	10
TGACCT20NCCA_W_NYAATTAN_m1_c3_short	10	10	10	10	10	10	10	10	10	10	10	10	10	10	10	10	10	10	10	10	10	10	1.191546608	10	2.980652386	10	1.117434141	10	10	10	10	10	10	1.1188713	10	10	10	10	10	10	10	10	10	10	10	10	10	10	10
TGACCT20NCCA_W_TAATTRSNYAATTA_m2_c4_short	10	10	10	10	10	10	1.876557509	2.297622244	10	10	2.045212728	2.418906492	10	10	10	10	10	10	10	10	10	2.118067848	2.085481995	2.484361163	1.757347579	2.418906492	1.874798475	2.045212728	10	2.793622163	10	10	2.045212728	1.923618337	2.354119474	1.79354097	2.113371344	2.190384335	2.820407416	2.930266638	10	10	10	10	10	2.169023308	2.553292647	10	10
TGACCT20NGA_AE_NNCATATGNN_m1_c4_short	10	10	10	10	10	2.824538021	10	10	10	10	10	10	10	10	10	10	10	10	10	10	10	10	10	10	10	10	10	10	10	10	10	10	10	10	10	10	10	10	10	10	10	10	10	10	10	10	10	10	10
TGACCT20NGA_KD_NRCGTMAACAN_m1_c4_short	10	10	10	10	10	10	10	2.732074199	10	10	10	10	10	10	10	10	10	10	10	10	10	10	10	10	10	10	10	10	10	10	10	10	10	10	10	10	10	10	10	10	10	10	10	10	10	10	10	10	10
TGACCT20NGA_O_NTGACAN_m1_c6_short	10	10	10	10	10	10	10	10	10	10	10	10	10	10	1.119246372	0.817788363	10	10	10	10	10	10	10	10	10	10	10	10	10	10	10	10	10	10	10	2.804561127	10	10	10	10	10	10	10	10	10	10	10	10	10
TGACCT20NGA_Y_CACGTGNNNNNCACGTG_m1_c3_short	10	10	1.91786584	2.910049349	10	10	10	10	10	10	10	10	10	10	10	10	10	10	10	10	10	10	10	10	2.941263972	10	10	10	10	10	10	10	10	10	10	10	10	10	10	10	10	10	10	10	10	10	10	10	10
TGACCT20NGA_Y_NNCACGTGNN_m1_c2_short	10	10	1.417879208	10	10	10	10	10	10	10	10	10	10	10	10	10	10	10	10	10	10	10	10	10	10	10	10	10	10	10	10	10	10	10	10	10	10	10	10	10	10	10	10	10	10	10	10	10	10
TGACGA20NGA_W_RTAAACAATAAAYA_m2_c3_short	10	10	10	10	10	10	10	10	10	2.822074598	10	10	10	2.564348413	10	10	10	10	10	2.623274391	2.460361714	2.950588416	10	10	2.671828783	10	10	10	2.665389741	2.603155414	10	10	10	10	2.737572704	10	10	2.603002692	10	10	10	10	10	10	10	10	10	10	10
TGACGA20NGA_W_RTAAACAA_m1_c2_short	10	10	10	10	10	10	10	10	10	10	10	10	10	2.027812489	10	10	10	10	10	10	10	10	10	10	10	10	10	10	10	10	10	10	10	10	10	10	10	10	10	10	10	10	10	10	10	10	10	10	10
TGACGA20NGA_W_RTAAACAWMAACA_m2_c3_short	10	10	10	10	10	10	10	10	10	2.405378266	10	10	10	2.484043903	10	10	10	10	2.186023242	2.136826694	2.209861915	10	10	10	10	10	10	10	2.236805547	2.166675098	10	10	10	10	10	10	10	10	10	10	10	10	10	10	10	10	10	2.99139504	10
TGACGA20NGCA_AF_AAGGTCANNNNAAGGTCA_m2_c4_short	2.690424798	2.968684075	10	10	10	10	10	10	1.941378064	10	10	10	10	10	10	10	10	10	10	10	10	10	10	10	10	10	10	10	10	10	10	10	10	10	10	10	10	10	10	10	10	10	10	10	10	10	10	10	10
TGACGA20NGCA_AF_RAGGTCANTCAAGGTCA_m2_c4_short	2.792084788	10	10	10	10	10	10	10	1.872513891	10	10	10	10	10	10	10	10	10	10	10	10	10	10	10	10	10	10	10	10	10	10	10	10	10	10	10	10	10	10	10	10	10	10	10	10	10	10	10	10
TGACGA20NGCA_AF_TSAAGGTCAN_m1_c4_short	2.463839884	2.230135886	10	10	10	10	10	10	0.76204749	10	10	10	10	10	10	10	10	10	10	10	10	10	10	10	10	10	10	10	10	10	10	10	10	10	10	10	10	10	10	10	10	10	10	10	10	10	10	10	10
TGACGA20NGCA_AG_NRGWACANNNTGTWCYN_m2_c4_short	10	10	10	10	10	10	10	10	10	10	10	10	10	10	10	10	10	10	10	10	10	10	10	10	10	10	10	10	10	10	10	10	10	10	10	10	10	10	10	10	10	10	10	10	10	10	10	10	10
TGACGA20NGCA_KA_GTAACGGTCA_m1_c7u_short	10	10	10	10	10	10	10	10	10	10	10	10	10	10	10	10	10	10	10	10	10	10	10	10	10	10	10	10	10	10	10	10	10	10	10	10	10	10	10	10	10	10	10	10	10	10	10	10	10
TGACGA20NGCA_KI_NAAAGGGTTAAN_m1_c2_short	2.68356755	10	10	10	10	10	10	10	10	10	10	10	10	10	10	10	10	10	10	10	10	10	10	10	10	10	10	10	10	10	10	10	10	10	10	10	10	10	10	10	10	2.72866974	10	10	10	10	10	10	10
TGACGA20NGCA_Z_RTCACGTGAY_m1_c2_short	10	10	1.524457996	10	10	10	10	10	10	10	10	10	10	10	10	10	10	10	10	10	10	10	10	10	10	10	10	10	10	10	10	2.612453204	10	10	10	10	10	10	10	10	10	10	10	10	10	10	10	10	10
TGACGA30NGCA_AI_NTCAAGGTCAN_m2_c4_short	2.257940593	2.247021494	10	10	10	10	10	10	0.776387483	10	10	10	10	10	10	10	10	10	10	10	10	10	10	10	10	10	10	10	10	10	10	10	10	10	10	10	10	10	10	10	10	10	10	10	10	10	10	10	10
TGACGA30NGCA_AI_RAGGTCANTCAAGGTCA_m2_c4_short	2.738902196	2.925471606	10	10	10	10	10	10	1.728911033	10	10	10	10	10	10	10	10	10	10	10	10	10	10	10	10	10	10	10	10	10	10	10	10	10	10	10	10	10	10	10	10	10	10	10	10	10	10	10	10
TGACGA30NGCA_AI_SAAGGTCANNTSAAGGTCA_m2_c4_short	2.79559031	10	10	10	10	10	10	10	1.833514964	10	10	10	10	10	10	2.961312475	10	10	10	10	10	10	10	10	2.99583704	10	10	10	10	10	10	10	10	10	10	10	10	10	10	10	10	10	10	10	10	10	10	10	10
TGACTC20NGA_AC_GTAAACATGTTTAC_m2_c3_short	10	10	10	10	10	10	10	10	10	10	10	10	10	2.825919292	10	2.72147081	10	10	10	10	10	10	10	10	10	10	10	10	2.861991156	10	10	10	10	10	10	10	10	10	10	10	10	10	10	10	10	10	10	10	10
TGACTC20NGA_AC_GTAAACA_m1_c3_short	10	10	10	2.614896292	10	10	10	10	10	10	10	10	10	10	10	10	10	10	10	10	10	10	10	10	2.825750218	10	10	10	10	10	10	10	10	10	10	10	10	10	10	10	10	10	10	10	10	10	10	10	10
TGACTC20NGA_AC_TTTCCCCACACG_m2_c3_short	10	10	10	10	10	10	10	10	10	10	10	10	10	10	10	10	10	10	10	10	10	10	10	10	10	10	10	10	10	10	10	10	10	10	10	10	10	10	10	10	10	10	10	10	10	10	10	10	10
TGACTC20NGA_KA_NTAATCNAATTAN_m1_c6_short	10	10	10	10	10	10	2.576370317	2.501698864	10	10	2.054339302	2.167141807	10	10	10	10	10	10	10	10	10	2.469857402	2.616727764	2.175883944	1.95599503	2.167141807	2.435442051	2.054339302	10	10	10	10	2.054339302	1.728554386	2.660442794	2.629709606	2.443644558	2.599375882	10	10	2.722809323	2.463274695	10	10	10	2.31191528	2.637109068	10	10
TGACTC20NGA_KA_NYAATTAN_m1_c6_short	10	10	10	10	2.905317224	2.831287956	10	2.935587851	10	10	10	10	10	10	10	10	10	10	10	10	10	10	2.652495757	10	2.980652386	10	10	10	10	10	10	10	10	10	10	10	10	10	10	10	10	10	10	10	10	10	10	10	10
TGACTC20NGA_Y_TAATYYAATTA_m1_c3_short	10	10	10	10	10	10	2.271835581	2.994726036	10	10	1.563195691	1.700218421	10	10	10	10	10	10	10	10	10	1.640202606	2.242444195	1.721113347	1.620401327	1.700218421	1.869545989	1.563195691	10	10	10	10	1.563195691	1.38029551	2.413555527	1.901985299	2.158710177	2.150405277	10	10	2.982594869	2.624742391	10	10	10	1.949145556	2.738549174	10	10
TGACTC20NTCA_AF_AACAVBTGTT_m1_c4_short	10	10	10	1.303441048	10	10	10	10	10	10	10	10	10	10	10	2.928638395	10	10	2.284623477	2.958059259	10	10	10	10	10	10	10	10	2.828387089	2.397159804	10	10	10	10	10	10	10	10	10	10	10	10	10	10	10	10	10	10	10
TGACTC20NTCA_AG_AACCCGGAAGTR_m2_c3_short	10	10	10	10	10	10	10	10	10	10	10	10	10	10	10	10	10	10	10	10	10	10	10	10	10	10	10	10	10	10	10	10	10	10	10	10	10	10	10	10	10	10	10	10	10	10	10	10	10
TGACTC20NTCA_KI_NTATGMWAATNN_m1_c2_short	10	10	10	10	10	10	10	2.347261302	10	10	2.810262238	10	10	10	10	10	10	10	10	10	10	2.539215002	2.005838107	10	2.319567548	10	1.999691532	2.810262238	10	2.934646817	10	10	2.810262238	2.463918423	2.647625034	10	2.884514153	2.77607933	10	10	10	10	10	10	10	10	10	2.574033676	10
TGACTC20NTCA_Y_NATGCGGGTN_m1_c3_short	10	10	10	10	10	10	10	10	10	10	10	10	10	10	10	10	10	10	10	10	10	10	10	10	10	10	10	10	10	10	10	10	10	10	10	10	10	10	10	10	10	10	10	10	10	10	10	10	10
TGAGAC40NCAA_KN_TTGGCNNNNNGCCAA_m1_c2_short	10	10	10	10	2.765490344	10	10	10	10	10	10	10	10	10	10	10	10	10	10	10	10	10	10	10	10	10	10	10	10	10	10	10	10	10	10	10	10	10	10	10	10	10	10	10	10	10	10	10	10
TGAGAT20NAGA_W_NNTGCCAAN_m1_c3_short	10	10	10	10	10	10	10	10	10	10	10	10	10	10	10	10	10	10	10	10	10	10	10	10	2.582711545	10	10	10	10	10	10	10	10	10	2.977452007	2.372813969	2.480406716	2.835008487	10	10	10	10	10	10	10	2.835225885	10	10	10
TGAGAT20NAGA_W_YTGGCANNNTGCCAA_m2_c3_short	10	10	10	10	10	10	10	10	10	10	10	10	10	10	10	10	10	10	10	10	10	10	10	10	10	10	10	10	10	10	10	10	10	10	10	10	10	10	10	10	10	10	10	10	10	10	10	10	10
TGAGAT20NAGA_Z_NACACGTGTN_m1_c3_short	10	10	1.432613839	10	10	10	10	10	10	10	10	10	10	10	10	2.928638395	10	10	10	10	10	10	10	10	10	10	10	10	10	2.715475422	10	10	10	10	10	10	10	10	10	10	10	10	10	10	10	10	10	10	10
TGAGAT20NCG_P_NYAATTAN_m1_c2_short	10	10	10	10	10	10	0.81582121	2.622705195	10	10	10	10	10	10	10	10	10	10	10	10	10	10	10	10	1.118819789	10	10	10	10	10	10	10	10	10	10	0.816193115	10	10	10	10	10	10	10	10	10	10	10	2.944847436	10
TGAGAT20NGA_Y_NRTCACGCCAYN_m1_c3_short	10	10	10	10	10	10	10	10	10	10	10	10	10	10	10	10	10	10	10	10	10	10	10	10	10	10	10	10	10	10	10	10	10	10	10	10	10	10	10	10	10	10	10	10	10	10	10	10	10
TGAGAT20NGA_Y_RTCACGTGAY_m1_c3_short	10	10	10	10	10	10	10	10	10	10	10	10	10	10	10	10	10	10	10	10	10	10	10	10	10	10	10	10	10	10	10	2.859569535	10	10	10	10	10	10	10	10	10	10	10	10	10	10	10	10	10
TGAGCA20NCGA_AF_NTTAATCCN_m1_c3_short	10	10	10	10	10	10	10	10	10	10	10	10	10	10	10	10	10	10	10	10	10	10	10	10	10	10	10	10	10	10	10	10	10	10	10	10	10	10	10	10	0.94084209	1.294304819	10	10	10	10	10	10	10
TGAGCA20NCGA_W_NRTTAATNATTAACN_m1_c2_short	10	10	10	10	10	10	2.318915649	10	10	10	1.736605545	2.198957852	2.876703325	2.925686166	10	10	10	10	10	10	10	1.540398626	2.003133063	2.180094475	1.384316884	2.198957852	1.846259804	1.736605545	10	10	10	10	1.736605545	1.721947885	10	2.130766549	10	2.935715479	10	10	10	2.561163177	10	10	10	2.667432377	1.811168775	10	10
TGAGCA20NCGA_Y_NATGCGGGTA_m1_c4_short	10	10	10	10	10	10	10	10	10	10	10	10	10	10	10	10	10	10	10	10	10	10	10	10	10	10	10	10	10	10	10	10	10	10	10	10	10	10	10	10	10	10	10	10	10	10	10	10	10
TGAGCA20NGA_AC_RTGCCMNNN_m1_c4_short	10	10	10	10	10	10	10	10	10	10	10	10	10	10	10	10	10	10	10	10	10	10	10	10	10	10	10	10	10	10	10	10	10	10	10	10	10	10	10	10	10	10	10	10	10	10	10	10	10
TGAGCA20NGA_AE_CCATGCCGCCAT_m2_c4_short	10	10	10	10	2.946969024	2.94829257	10	10	10	10	10	10	10	10	10	10	10	10	10	10	10	10	10	10	10	10	10	10	10	10	10	10	10	10	10	10	10	10	10	10	10	10	10	10	10	10	10	10	10
TGAGCA20NGA_AE_NCCGCCATNNT_m1_c2_short	10	10	10	10	10	10	10	10	10	10	10	10	10	10	10	10	10	10	10	10	10	10	10	10	10	10	10	10	10	10	10	10	10	10	10	10	10	10	10	10	10	10	10	10	10	10	10	10	10
TGAGCA20NGA_Y_GGGGTCAAAGGTCA_m2_c3_short	0.804777687	2.845731534	10	10	10	10	10	10	2.478264468	10	10	10	10	10	10	10	10	10	10	10	10	10	10	10	10	10	10	10	10	10	10	10	10	10	10	10	10	10	10	10	10	10	10	10	2.933160693	10	10	10	10
TGAGCA30NCGA_AI_GAATGACACRGCGN_m2_c3_short	10	10	10	10	10	10	10	10	10	10	10	10	10	10	10	2.092039967	10	10	10	10	10	10	10	2.995826261	10	10	10	10	2.886108724	2.213825318	10	10	10	10	10	10	10	10	10	10	10	10	10	10	10	10	2.676497445	10	10
TGAGCA30NCGA_AI_WNWGTMAATATTRACWNW_m2_c3_short	10	10	10	10	10	10	2.213412402	10	10	10	2.878067187	10	10	10	10	1.686754554	10	10	10	10	10	2.958035544	10	10	1.971646904	10	10	2.878067187	10	10	10	10	2.878067187	2.899310077	10	2.855435299	10	10	10	10	10	10	10	10	10	10	10	2.832091617	10
TGAGCA30NCGA_AI_WRWGTMAAYAN_m1_c3_short	10	10	10	10	10	10	10	2.688173705	10	10	10	10	10	10	10	1.622994725	10	10	10	10	10	10	10	10	2.625999118	10	10	10	10	2.702063606	10	10	10	10	10	10	10	10	10	10	10	10	10	10	10	10	10	2.45711567	10
TGAGCG40NTTG_KY_AWNTAGGTCAGTAGGTCA_m2_c4_short	10	10	10	10	10	10	10	10	2.998531588	10	10	10	10	10	10	2.477874436	10	10	10	10	10	10	10	10	10	10	10	10	10	10	10	10	10	10	10	10	10	10	10	10	10	10	10	10	10	10	10	10	10
TGAGCG40NTTG_KY_AWRTAGGTCAHV_m1_c4_short	2.752101052	2.315288207	10	10	10	10	10	10	10	10	10	10	10	10	10	10	10	10	10	10	10	10	10	10	10	10	10	10	10	10	10	10	10	10	10	10	10	10	10	10	10	10	10	10	10	10	10	10	10
TGAGCT40NGCA_KO_NAACATATGTTN_m1_c4_short	10	10	10	10	10	10	10	10	10	10	10	10	10	10	10	10	10	10	10	10	10	10	10	10	10	10	10	10	10	2.753049144	10	10	10	10	10	10	10	10	10	10	10	10	10	10	10	10	10	10	10
TGAGGC20NGA_AC_GACCCCCYGYTGNGN_m2_c3_short	10	10	10	2.740529084	10	10	10	10	10	10	10	10	10	10	10	10	10	10	10	10	10	10	10	10	10	10	10	10	10	10	10	10	10	10	10	10	10	10	10	10	10	10	10	10	10	10	10	10	2.365385921
TGAGGC20NGA_W_NTTRCGCAAY_m1_c2_short	10	10	10	10	10	10	2.515155992	2.637960292	10	10	10	10	10	10	10	10	10	10	10	10	10	10	10	10	2.644263381	10	10	10	10	10	10	10	10	10	10	2.499669974	10	10	10	10	10	10	10	10	10	10	10	10	10
TGAGGC20NGGA_AF_AACAATNNNNAKTGTT_m1_c3_short	10	10	10	10	10	10	10	10	10	10	10	10	10	10	10	2.837705347	10	10	2.975351328	2.886966931	2.822917834	10	10	10	2.051413756	10	10	10	2.986324671	2.529768958	10	10	10	10	2.90489212	2.463875984	10	2.682260728	10	10	10	10	10	10	10	10	10	10	10
TGAGGC20NGGA_AF_NAACAATKNYAKTGTTN_m1_c3_short	10	10	10	10	10	10	10	10	10	10	10	10	10	10	10	10	10	10	2.85743871	2.904997045	10	10	10	10	2.311882696	10	10	10	2.823319053	2.200623264	10	10	10	10	10	2.415168965	10	10	10	10	10	10	10	10	10	10	10	10	10
TGAGGC20NGGA_AF_NATGAATKNYAKTCATN_m1_c3_short	10	10	10	10	10	10	10	10	10	10	10	10	10	10	10	10	10	10	10	10	10	10	10	10	2.704227196	10	10	10	10	2.367686081	10	10	10	10	10	10	10	10	10	10	10	10	10	10	10	10	2.752725082	10	10
TGAGGC20NGGA_Z_NYAATTAN_m1_c2_short	10	10	10	10	10	10	10	2.935901357	10	10	0.624813949	1.064691281	2.144967771	10	10	10	10	10	10	10	10	0.507204324	1.238208361	1.24119072	10	1.064691281	1.237391696	0.624813949	10	10	10	10	0.624813949	0.624250062	10	10	10	10	10	10	10	2.160051684	10	10	10	2.795764359	2.160051684	10	10
TGAGGC30NGGA_AI_ANRTAAAYAAACA_m1_c3_short	10	10	10	10	10	10	10	10	10	10	2.851086628	10	10	2.956821909	10	2.856364696	10	10	10	2.916362336	2.572081542	2.905804068	10	10	2.617598576	10	10	2.851086628	2.340858397	10	10	10	2.851086628	2.812764025	10	10	10	10	10	10	10	10	10	10	10	10	10	10	10
TGAGGC30NGGA_AI_NRTMAATATTKAYN_m2_c3_short	10	10	10	10	10	10	10	10	10	10	10	10	10	2.774889082	10	10	10	10	10	10	10	10	10	10	10	10	10	10	10	10	10	10	10	10	10	10	10	10	10	10	10	10	10	10	10	10	10	10	10
TGAGGC30NGGA_AI_WRWRTMAAYAW_m1_c3_short	10	10	10	10	10	10	10	2.74410303	10	10	10	10	10	10	10	1.926183546	10	10	10	10	10	10	10	10	2.596399995	10	10	10	10	2.671637639	10	10	10	10	10	10	10	10	10	10	10	10	10	10	10	10	10	2.647032691	10
TGAGGT40NTCC_KAA_RNCAGCTGNY_m1_c2_short	10	10	10	1.526145565	10	10	10	10	10	10	10	10	10	10	2.997703712	2.718645502	10	10	10	10	10	10	10	10	10	10	10	10	2.986630606	2.553110592	10	10	10	10	10	10	10	10	10	10	10	10	10	10	10	10	10	10	10
TGAGGT40NTCC_KAA_RNCATATGNY_m1_c2_short	10	10	10	10	10	2.961844429	10	10	10	10	10	10	10	10	10	2.954322468	10	10	10	10	10	10	10	10	10	10	10	10	10	2.89953627	10	10	10	10	10	10	10	10	10	10	10	10	10	10	10	10	10	10	10
TGAGGT40NTCC_KK_NCAATGNNATTGN_m1_c2_short	10	10	10	10	10	10	10	10	10	10	10	10	10	10	10	2.247729403	10	10	2.809252356	10	10	10	10	10	10	10	10	10	10	1.863350834	10	10	10	10	10	10	10	10	10	10	10	10	10	10	10	10	10	10	10
TGAGGT40NTCC_KK_NCGAACAATNN_m1_c2_short	10	10	10	10	10	10	10	10	10	10	10	10	10	10	10	10	10	10	10	10	10	10	10	10	2.911770875	10	10	10	10	10	10	10	10	10	10	2.562539386	10	10	10	10	10	10	10	10	10	10	10	10	10
TGAGTG20NGA_AC_AACCGTTAACGGNN_m1_c3_short	10	10	10	10	10	10	10	10	10	10	10	10	10	10	10	10	10	10	10	10	10	10	10	10	10	10	10	10	10	10	10	10	10	10	10	10	10	10	10	10	10	10	10	10	10	10	10	10	10
TGAGTG20NGA_AC_ACCGTTARRACCGTTA_m2_c3_short	10	10	10	10	10	10	10	10	10	10	10	10	10	10	10	10	10	10	10	10	10	10	10	10	10	10	10	10	10	10	10	10	10	10	10	10	10	10	10	10	10	10	10	10	10	10	10	10	10
TGAGTG20NGA_AC_NNAACCGTTNN_m1_c3_short	10	10	10	10	10	10	10	10	10	10	10	10	10	10	10	10	10	10	10	10	10	10	10	10	10	10	10	10	10	10	10	10	10	10	10	10	10	10	10	10	2.971257617	10	10	10	10	10	10	10	10
TGAGTG20NGA_AC_RACCGTTAAACNGYY_m1_c3_short	10	10	10	10	10	10	10	10	10	10	10	10	10	10	10	10	10	10	10	10	10	10	10	10	10	10	10	10	10	10	10	10	10	10	10	10	10	10	10	10	2.484302074	10	10	10	10	10	10	10	10
TGAGTG20NGA_AF_CCGGAASCGGAAGTN_m2_c3_short	10	10	10	10	10	10	10	10	10	10	10	10	10	10	10	10	10	10	10	10	10	10	10	10	10	10	10	10	10	10	10	10	10	10	10	10	10	10	10	10	10	10	2.688356338	2.680431919	2.929966435	10	10	10	10
TGAGTG20NGA_AF_KSYGGAAGTN_m1_c3_short	10	10	10	10	10	10	10	10	10	10	10	10	10	10	10	10	10	10	10	10	10	10	10	10	10	10	10	10	10	10	10	10	10	10	10	10	10	10	10	10	10	10	10	10	10	10	10	10	10
TGAGTG20NTGA_AC_ACCGGAAGTN_m1_c3_short	10	10	10	10	10	10	10	10	10	10	10	10	10	10	10	10	10	10	10	10	10	10	10	10	10	10	10	10	10	10	10	10	10	10	10	10	10	10	10	10	10	10	10	10	10	10	10	10	10
TGAGTG20NTGA_AE_NYAATTAN_m1_c2_short	10	10	10	10	10	10	10	10	10	10	1.103732598	1.545783961	2.659959044	10	10	10	10	10	10	10	10	2.859608918	0.940731936	1.724357308	2.99644542	1.545783961	0.873509885	1.103732598	10	10	10	10	1.103732598	0.713531974	10	10	10	10	10	10	10	2.668142428	10	10	10	1.23947969	2.703533762	10	10
TGAGTG20NTGA_AG_ACCGGAAGTN_m1_c2_short	10	10	10	10	10	10	10	10	10	10	10	10	10	10	10	10	10	10	10	10	10	10	10	10	10	10	10	10	10	10	10	10	10	10	10	10	10	10	10	10	10	10	10	10	10	10	10	10	10
TGAGTG20NTGA_AG_NACTTCCGSCGGAARMN_m2_c3_short	10	10	10	10	10	10	10	10	10	10	10	10	10	10	10	10	10	10	10	10	10	10	10	10	10	10	10	10	10	10	10	10	10	10	10	10	10	10	10	10	10	10	10	10	10	10	10	10	10
TGAGTG30NTGA_AI_NRTMAATATTKAYN_m2_c3_short	10	10	10	10	10	10	2.263870351	10	10	10	10	10	10	2.872853215	10	2.875639503	10	10	10	10	10	10	10	10	2.246464443	10	10	10	10	10	10	10	10	10	10	10	10	10	10	10	10	10	10	10	10	10	10	10	10
TGAGTG30NTGA_AI_RTAAAYAAACA_m1_c3_short	10	10	10	10	10	10	10	10	10	10	10	10	10	2.5590313	10	10	10	10	10	10	10	10	10	10	10	10	10	10	2.87918477	10	10	10	10	10	10	10	10	10	10	10	10	10	10	10	10	10	10	10	10
TGAGTG30NTGA_AI_WAWRTAAAYAWW_m1_c3_short	10	10	10	10	10	10	10	2.800433877	10	10	10	10	10	10	10	2.541165289	10	10	10	10	10	10	10	10	2.406249331	10	10	10	10	10	10	10	10	10	10	2.862228832	10	10	10	10	10	10	10	10	10	10	10	2.93318682	10
TGAGTT40NCGG_KK_NTAATGNNNNNNNNNNNNNNCATTAN_m2_c4_short	10	10	10	10	10	10	2.732594821	10	10	10	2.019205447	2.213615252	2.920736191	2.821155126	10	10	10	10	10	10	10	2.155668692	2.165842025	2.220735522	2.009780574	2.213615252	2.213746976	2.019205447	10	2.998679124	10	10	2.019205447	1.844906825	10	10	10	10	10	10	10	2.921533054	10	10	10	2.436121242	2.026841252	10	10
TGATAA20NATA_AC_CCAATAAAAN_m1_c4_short	10	10	10	10	10	10	10	10	10	10	10	10	1.582609965	1.419734193	10	10	10	10	10	10	10	10	10	10	10	10	10	10	2.335813466	10	10	10	10	10	10	10	10	10	10	10	10	10	10	10	10	10	10	10	10
TGATAA20NATA_AC_NCTCRTAAAAN_m1_c4_short	10	10	10	10	10	10	10	10	10	10	10	10	1.635286588	1.583212294	10	10	10	10	10	10	10	10	10	10	10	10	10	10	2.870695161	10	10	10	10	10	10	10	10	10	10	10	10	10	10	10	10	10	2.656469355	10	10
TGATAA20NATA_AE_TGACAGSTGTCA_m2_c4_short	10	10	2.296785121	2.53873839	10	10	10	10	10	10	10	10	10	10	2.313497881	2.009397836	10	10	10	10	10	10	10	10	10	10	10	10	10	10	10	10	10	10	10	10	10	10	10	10	10	10	10	10	10	10	10	10	10
TGATAA20NGA_AA_RTGGAAAANTMCNN_m1_c3_short	10	10	10	10	10	10	10	10	10	10	10	10	10	10	10	10	10	10	10	10	10	10	10	10	10	10	10	10	2.818719366	10	10	10	10	10	10	10	10	10	10	10	10	10	10	2.874156145	10	10	10	10	10
TGATAA20NGA_Y_NNTAATCCGATTANN_m1_c3_short	10	10	10	10	10	10	10	10	10	10	10	10	10	10	10	10	10	10	10	10	10	10	10	10	10	10	10	10	10	10	10	10	10	10	2.904720796	10	10	10	10	10	2.078403214	2.285697923	10	10	10	2.97340405	10	10	10
TGATAA20NGA_Y_NTAATCCN_m1_c3_short	10	10	10	10	10	10	10	10	10	10	2.616570194	10	10	10	10	10	10	10	10	10	10	2.817682498	10	10	10	10	10	2.616570194	10	10	10	10	2.616570194	2.614896292	10	10	10	10	10	10	1.242569742	1.10429956	10	10	10	10	2.673844478	10	10
TGATCA40NAGG_KL_NNAAGGTCAN_m1_c2_short	2.640565878	2.189218435	10	10	10	10	10	10	0.836604272	10	10	10	10	10	10	10	10	10	10	10	10	10	10	10	10	10	10	10	10	10	10	10	10	10	10	10	10	10	10	10	10	10	10	10	10	10	10	10	10
TGATCC20NCG_P_NGCCNNNNGGCN_m1_c3_short	10	10	10	10	10	10	10	10	10	10	10	10	10	10	10	10	10	10	10	10	10	10	10	10	10	10	10	10	10	10	10	10	10	10	10	10	10	10	10	10	10	10	10	10	10	10	10	10	2.797951345
TGATCC20NCG_P_NSCCNNNGGSN_m1_c3_short	10	10	10	10	10	10	10	10	10	10	10	10	10	10	10	10	10	10	10	10	10	10	10	10	10	10	10	10	10	10	10	10	10	10	10	10	10	10	10	10	10	10	10	10	10	10	10	10	10
TGATCC20NCG_P_NSCCNNNNNGGSN_m0_c3_short	10	10	10	10	10	10	10	10	10	10	10	10	10	10	10	10	10	10	10	10	10	10	10	10	10	10	10	10	10	10	10	10	10	10	10	10	10	10	10	10	10	10	10	10	10	10	10	10	2.752167475
TGATCC20NCTA_KI_GGGAANNNNNNNNNTTCCC_m1_c2_short	10	10	10	10	10	10	10	10	10	10	10	10	10	10	10	10	10	10	10	10	10	10	10	10	2.288209716	10	10	10	10	10	10	10	10	10	10	10	10	10	10	10	10	2.92834116	10	2.755142258	10	10	10	10	10
TGATCC20NCTA_KI_TGGGAAAAACCCA_m1_c2_short	10	10	10	10	10	10	10	10	10	10	10	10	10	10	10	10	10	10	10	10	10	10	10	10	10	10	10	10	10	10	10	10	10	10	10	10	10	10	10	10	10	10	10	10	10	10	10	10	10
TGATCC20NCTA_KI_TGGGAAATTCCCA_m1_c2_short	10	10	10	10	10	10	10	10	10	10	10	10	10	10	10	10	10	10	10	10	10	10	10	10	10	10	10	10	10	10	10	10	10	10	10	10	10	10	10	10	10	10	10	10	10	10	10	10	10
TGATCC20NCTA_KI_TGGGAATTCCCA_m1_c2_short	10	10	10	10	10	10	10	10	10	10	10	10	10	10	10	10	10	10	10	10	10	10	10	10	10	10	10	10	10	10	10	10	10	10	10	10	10	10	10	10	10	10	10	2.883206435	10	10	10	10	10
TGATCC20NCTA_Y_TTTGCACACGNCAC_m2_c4_short	10	10	10	10	10	10	10	10	10	10	10	10	10	10	10	10	10	10	10	10	10	10	10	10	10	10	10	10	10	10	10	10	10	10	10	10	10	10	10	10	10	10	10	10	10	10	10	10	10
TGATCC20NCTA_Z_ACCGGAAGTN_m1_c3_short	10	10	10	10	10	10	10	10	10	10	10	10	10	10	10	10	10	10	10	10	10	10	10	10	10	10	10	10	10	10	10	10	10	10	10	10	10	10	10	10	10	10	10	10	10	10	10	10	10
TGATGG20NGA_Z_GRCCACGCCCWNNNN_m2_c4_short	10	2.75673055	10	10	10	10	10	10	10	10	10	10	10	10	10	10	10	10	10	10	10	10	10	10	10	10	10	10	10	10	10	10	10	10	10	10	10	10	10	10	10	10	10	10	10	10	10	10	2.206294715
TGATGG20NGTA_KA_NYTAATTAAN_m1_c5_short	10	10	10	10	10	10	10	10	10	10	0.968372306	1.444215019	2.743689055	10	10	10	10	10	10	10	10	0.709857298	1.157291501	1.842555645	10	1.444215019	1.039907136	0.968372306	10	10	10	10	0.968372306	1.069553633	10	10	10	10	10	10	10	2.282507554	10	10	10	1.431216304	2.283576772	10	10
TGATGG20NGTA_KI_NYAATTAN_m1_c2_short	10	10	10	10	2.89864427	2.830521139	10	10	10	10	2.640703848	10	10	10	10	2.053060947	10	10	10	10	10	2.856683805	2.330303192	10	10	10	10	2.640703848	10	10	10	10	2.640703848	2.652381362	1.323016239	10	1.066734761	1.243720373	10	10	10	2.65512143	10	10	10	1.172785021	2.701490727	10	10
TGATGG20NGTA_W_CGCAGCTGCG_m1_c4_short	10	10	10	10	10	10	10	10	10	10	10	10	10	10	10	10	10	10	10	10	10	10	10	10	10	10	10	10	10	10	10	10	10	10	10	10	10	10	10	10	10	10	10	10	10	10	10	10	10
TGATTT20NGA_AE_NNYAATTANN_m1_c2_short	10	10	10	10	2.926997835	2.924036598	10	10	10	10	10	10	10	10	10	10	10	10	10	10	10	10	1.847353501	10	10	10	1.72120154	10	10	10	10	10	10	10	1.392610677	10	1.392629491	1.477538348	10	10	10	10	10	10	10	2.0268783	10	10	10
TGATTT20NTTA_AE_NNYAATTANN_m1_c3_short	10	10	10	10	10	10	10	10	10	10	1.147347857	1.321709439	2.332783487	10	10	10	10	10	10	10	10	0.937828655	1.159535954	1.419013296	10	1.321709439	1.116528007	1.147347857	10	10	10	10	1.147347857	1.405368856	1.848302581	10	1.928066261	2.026556552	10	10	10	2.987983523	10	10	10	1.389746558	10	10	10
TGATTT20NTTA_AF_AACAATNNNAGTGTT_m1_c4_short	10	10	10	10	10	10	10	10	10	10	10	10	10	10	10	2.97381166	10	10	2.811928964	10	10	10	10	10	2.78958503	10	10	10	10	2.465931707	10	10	10	10	10	2.471226068	10	10	10	10	10	10	10	10	10	10	10	10	10
TGATTT20NTTA_AF_AACAATRTKCAGWGTT_m1_c4_short	10	10	10	10	10	10	10	10	10	10	10	10	10	10	10	10	10	10	10	10	10	10	10	10	2.583683576	10	10	10	10	2.780337358	10	10	10	10	10	10	10	10	10	10	10	10	10	10	10	10	10	10	10
TGATTT20NTTA_AF_ATCAATTGCAGTGAT_m1_c4_short	10	10	10	10	10	10	10	10	10	10	2.536109505	10	10	10	10	2.674348068	10	10	10	10	10	2.703099554	10	10	2.968315645	10	10	2.536109505	10	2.839547199	10	10	2.536109505	2.919228157	10	2.482585371	10	10	10	10	10	2.882073491	10	10	10	10	2.61297697	10	10
TGATTT20NTTA_AF_ATGAATTGCAGTCAT_m1_c4_short	10	10	10	10	10	10	10	10	10	10	10	10	10	10	10	10	10	10	10	10	10	10	10	10	2.787936277	10	10	10	10	10	10	10	10	10	10	10	10	10	10	10	10	10	10	10	10	10	2.776974488	10	10
TGATTT20NTTA_AF_TGAATRTKCAGTCA_m1_c4_short	10	10	10	10	10	10	10	10	10	10	10	10	10	10	10	2.836356317	10	10	10	10	10	10	10	10	10	10	10	10	10	10	10	10	10	10	10	10	10	10	10	10	10	10	10	10	10	10	10	10	10
TGATTT20NTTA_Y_NRCATTCCWN_m1_c4_short	10	10	10	10	10	10	10	10	10	10	10	10	10	10	10	10	10	10	10	10	10	10	10	10	10	10	10	10	10	10	10	10	10	10	10	10	10	10	10	10	10	10	10	10	10	10	10	10	10
TGCAAA40NGAA_KU_NNNNTGCTGACN_m1_c3_short	10	10	10	10	10	10	10	10	10	10	10	10	10	10	10	10	10	10	10	10	10	10	10	10	10	10	10	10	10	10	10	2.367559722	10	10	10	10	10	10	10	10	10	10	10	10	10	10	10	10	10
TGCAAA40NGAA_KU_NNNTGCTGACKCAGCANNN_m2_c3_short	10	10	10	10	10	10	10	10	10	10	10	10	10	10	10	10	10	10	10	10	10	10	10	10	10	10	10	10	10	10	10	2.033869478	10	10	10	10	10	10	10	10	10	10	10	10	10	10	10	10	10
TGCAAG20NAAC_AG_ACCGGAARTN_m1_c2_short	10	10	10	10	10	10	10	10	10	10	10	10	10	10	10	10	10	10	10	10	10	10	10	10	10	10	10	10	10	10	10	10	10	10	10	10	10	10	10	10	10	10	10	10	10	10	10	10	10
TGCAAG20NAAC_AG_ACCGGAWATCCGGT_m1_c3_short	10	10	10	10	10	10	10	10	10	10	10	10	10	10	10	10	10	10	10	10	10	10	10	10	10	10	10	10	10	10	10	10	10	10	10	10	10	10	10	10	10	10	10	10	10	10	10	10	10
TGCAAG20NCG_V_TWCCCAYAATGCATTG_m3_c4_short	10	10	10	10	10	10	10	10	10	10	10	10	10	10	10	10	10	10	10	10	10	10	10	10	10	10	10	10	10	10	10	10	10	10	10	10	10	10	10	10	10	10	10	10	10	10	10	10	10
TGCAAG20NGA_AE_NNYAATTANN_m1_c2_short	10	10	10	10	10	10	10	10	10	10	1.223527045	1.322076208	2.280854619	10	10	10	10	10	10	10	10	1.242862825	1.380139836	1.36793891	2.022975586	1.322076208	1.721532708	1.223527045	10	10	10	10	1.223527045	1.485163974	2.153698281	10	1.779967372	1.847972698	10	10	10	10	10	10	10	1.322078036	10	10	10
TGCAAG20NGA_AE_NTAATYNRATTAN_m1_c2_short	10	10	10	10	10	10	2.668737901	2.989143194	10	10	1.495419679	1.58097465	10	10	10	10	10	10	10	10	10	1.736869102	2.31840743	1.594214092	1.595046866	1.58097465	2.265042839	1.495419679	10	2.941650105	10	10	1.495419679	1.324665631	2.547598111	10	2.360761382	2.146233901	10	10	2.829726258	2.506249416	10	10	10	1.956414179	2.635036653	10	10
TGCAAG20NGA_AF_NTAATYTAATTAN_m1_c2_short	10	10	10	10	10	10	2.354988107	2.504630318	10	10	1.493175848	1.625827114	10	10	10	10	10	10	10	10	10	1.661943256	2.221206173	1.642831284	1.634830048	1.625827114	1.854520343	1.493175848	10	10	10	10	1.493175848	1.313260951	2.425874926	2.479615269	2.23783559	2.096684206	10	10	10	2.702111837	10	10	10	1.950436923	2.724749787	10	10
TGCAAG20NGA_AF_NYAATTAN_m1_c2_short	10	10	10	10	10	10	10	10	10	10	0.624813949	1.064691281	2.144827993	10	10	10	10	10	10	10	10	0.507204324	1.051519127	1.241258999	10	1.064691281	1.01723292	0.624813949	10	10	10	10	0.624813949	0.559429688	10	10	10	10	10	10	10	2.1588796	10	10	10	1.229625916	2.160051684	10	10
TGCACC40NAGA_KL_TGACAG_m1_c4_short	10	10	10	2.448375408	2.870565889	2.819267443	2.871507223	2.903068725	10	2.871507223	2.746568486	10	10	2.922659138	1.126778756	0.824016639	2.765051681	2.877372411	2.965411558	2.944400994	10	2.746568486	2.939965433	10	2.26944885	10	2.936448186	2.746568486	2.980652386	2.524720222	10	2.329233911	2.746568486	2.558578135	10	10	10	10	2.918439116	10	2.936448186	2.825750218	1.756595071	10	10	2.804561127	2.524720222	2.819016275	2.909296225
TGCACG40NTTG_KAD_TCCATCCCTGGTW_m1_c2_short	10	10	10	10	10	10	10	10	10	10	10	10	10	10	10	10	10	10	10	10	10	10	10	10	10	10	10	10	10	10	10	10	10	10	10	10	10	10	10	10	10	10	10	10	10	10	10	10	10
TGCACT20NGA_AC_NNCATCCCATAATANTC_m3_c3_short	10	10	10	10	10	10	2.79743087	10	10	2.687512836	10	10	10	2.750048215	10	10	10	10	10	10	10	10	10	10	2.735731728	10	10	10	10	2.951965925	10	10	10	10	10	2.530841353	10	10	10	10	10	10	10	10	10	10	10	10	10
TGCACT20NGA_AF_ACCGGAWGYN_m1_c2_short	10	10	10	10	10	10	10	10	10	10	10	10	10	10	10	10	10	10	10	10	10	10	10	10	10	10	10	10	10	10	10	10	10	10	10	10	10	10	10	10	10	10	10	10	10	10	10	10	10
TGCACT30NCAC_AI_NNCAMTTAANN_m1_c3_short	10	10	10	10	10	10	2.335155103	10	10	10	10	10	10	10	10	10	10	10	10	10	10	10	10	10	10	10	10	10	10	10	10	10	10	10	1.418297015	2.347781185	1.367346162	1.242216021	1.720562834	1.720416453	10	2.995630126	10	10	10	1.927739928	2.790296244	10	10
TGCAGA20NCG_P_NYAATTAN_m1_c2_short	10	10	10	10	2.880229238	2.81323525	10	10	10	10	2.642480446	10	10	10	10	10	10	10	10	10	10	2.859608918	1.190938054	10	2.99644542	10	1.116704527	2.642480446	10	10	10	10	2.642480446	1.104067154	1.322883002	10	1.066755067	1.243705113	10	10	10	2.653292472	10	10	10	1.172807703	2.703533762	10	10
TGCAGA20NGA_AF_NAAGACGYCTTN_m1_c4_short	10	10	10	10	10	2.953600077	10	10	10	10	10	10	10	10	10	10	10	10	10	10	10	10	10	10	10	10	10	10	10	10	2.757967978	10	10	10	10	10	10	10	10	10	10	10	10	10	10	10	10	10	10
TGCAGC40NATT_KM_ATTACAACAACAACN_m2_c3_short	10	10	10	10	10	10	10	10	10	10	10	10	10	10	10	10	10	10	1.33777419	1.307306011	1.063241113	10	10	10	10	10	10	10	2.54502896	1.926389272	10	10	10	10	10	10	10	10	10	10	10	10	10	10	10	10	10	10	10
TGCAGT40NAAG_KK_NNCAGCTGNN_m1_c4_short	10	10	10	10	10	10	10	10	10	10	10	10	10	10	10	2.800700657	10	10	10	10	10	10	10	10	10	10	10	10	10	10	10	2.564128155	10	10	10	10	10	10	10	10	10	10	10	10	10	10	10	10	10
TGCATC20NGA_KA_TAATCTAATTA_m1_c5_short	10	10	10	10	10	10	2.515363453	2.471153281	10	10	1.500185432	1.655195221	10	10	10	10	10	10	10	10	10	1.639884279	2.277786148	1.671584502	1.583342367	1.655195221	1.883414407	1.500185432	10	10	10	10	1.500185432	1.276932824	2.521669278	2.039461162	2.436060642	2.475669764	10	10	10	2.837790737	10	10	10	2.021678623	2.377744374	10	10
TGCATC20NGA_KA_TAATTGGWTAATTG_m2_c5u_short	10	10	10	10	10	10	1.990866148	2.058172216	10	2.987249465	1.646395833	2.077934157	2.627241039	10	10	10	10	10	10	10	10	1.602005648	2.06064045	2.128250151	1.501147789	2.077934157	1.860058142	1.646395833	10	2.703198449	10	10	1.646395833	1.650278733	2.308814254	1.844820024	2.259686495	2.248384477	2.920333778	10	10	2.870202517	10	10	10	2.211491818	2.477514818	10	10
TGCATC20NGA_Y_NYTAATCCN_m1_c2_short	10	10	10	10	10	10	10	10	10	10	2.604172602	10	10	10	10	10	10	10	10	10	10	2.798145488	10	10	10	10	10	2.604172602	10	10	10	10	2.604172602	2.596100176	10	10	10	10	10	10	1.32168296	1.557527823	10	10	10	10	2.659727313	10	10
TGCATC30NTAC_AI_NWACAYRACAWN_m1_c4_short	10	10	10	10	10	10	10	2.223428729	10	10	10	10	10	10	10	10	10	10	2.920580257	10	10	10	10	10	10	10	10	10	10	2.798702421	10	10	10	10	10	10	10	10	10	10	10	10	10	10	10	10	10	2.632084047	10
TGCCAT20NACC_Z_YTAATTAN_m1_c2_short	10	10	10	10	10	10	10	2.602787227	10	10	1.102962163	1.544077146	2.645941918	10	10	10	10	10	10	10	10	2.817682498	1.298716387	1.721358498	10	1.544077146	1.240588063	1.102962163	10	10	10	10	1.102962163	0.931294832	10	10	10	10	10	10	10	2.670034126	10	10	10	10	2.673844478	10	10
TGCCAT20NCG_P_NNYAATTANN_m1_c4_short	10	10	10	10	10	10	10	10	10	10	1.693184557	2.329707065	10	10	10	10	10	10	10	10	10	10	1.190040305	10	10	2.329707065	0.9586189	1.693184557	10	10	10	10	1.693184557	1.693629385	10	10	10	10	10	10	10	2.99594269	10	10	10	10	2.999978738	10	10
TGCCAT20NGA_AE_NNYAATTANN_m1_c3_short	10	10	10	10	2.994330551	10	10	10	10	10	10	10	10	10	10	2.717057569	10	10	10	10	10	10	1.563202857	10	10	10	1.624278468	10	10	10	10	10	10	10	1.848169063	10	1.847942024	2.027392667	10	10	10	10	10	10	10	10	10	10	10
TGCCGA40NGTA_KY_YTAATTAA_m1_c4_short	10	10	10	10	10	10	10	10	10	10	0.624813949	1.064691281	2.144827993	10	10	10	10	10	10	10	10	0.507204324	1.051519127	1.241258999	10	1.064691281	1.01723292	0.624813949	10	10	10	10	0.624813949	0.559429688	10	10	10	10	10	10	10	2.1588796	10	10	10	1.229625916	2.160051684	10	10
TGCCGC20NCG_V_ACCCGGAAGTN_m2_c2_short	10	10	10	10	10	10	10	10	10	10	10	10	10	10	10	10	10	10	10	10	10	10	10	10	10	10	10	10	10	10	10	10	10	10	10	10	10	10	10	10	10	10	10	10	10	10	10	10	10
TGCCGC20NGA_Z_NGGATGATGCAATM_m2_c4_short	10	10	10	10	10	10	10	2.784410924	10	10	10	10	10	10	10	10	10	10	10	10	10	10	10	10	10	10	10	10	10	10	2.697730512	10	10	10	10	10	10	10	10	10	10	10	10	10	10	10	10	10	10
TGCCTG20NGA_AC_CTTTCCCMYAACACKNN_m2_c4_short	10	10	10	10	10	10	10	10	10	10	10	10	10	10	10	10	10	10	10	10	10	10	10	10	10	10	10	10	10	10	10	10	10	10	10	10	10	10	10	10	10	10	10	10	10	10	10	10	10
TGCCTG20NGA_Y_CCAATAAAAN_m1_c3_short	10	10	10	10	10	10	10	10	10	10	10	10	1.847679848	1.722888662	10	10	10	10	10	10	10	10	10	10	10	10	10	10	2.474435631	10	10	10	10	10	10	10	1.742187335	2.026450126	10	10	10	10	10	10	10	1.704248127	10	10	10
TGCCTG20NGA_Y_NCTCGTAAAAN_m1_c3_short	10	10	10	10	10	10	10	10	10	10	10	10	1.928143731	1.545327594	10	10	10	10	10	10	10	10	10	10	10	10	10	10	10	10	10	10	10	10	10	10	10	10	10	10	10	10	10	10	10	10	10	10	10
TGCCTG20NTCC_Z_ANCATATGNT_m1_c3_short	10	10	10	10	10	10	10	10	10	10	10	10	10	10	10	10	10	10	10	10	10	10	10	10	10	10	10	10	10	2.842349688	10	10	10	10	10	10	10	10	10	10	10	10	10	10	10	10	10	10	10
TGCCTG30NTCC_AI_NNNNNTGCTGAN_m1_c2_short	10	10	10	10	10	10	2.92966829	10	10	10	10	10	10	10	10	10	10	10	10	10	10	10	10	10	2.778801747	10	10	10	10	10	10	2.718086733	10	10	10	2.924905456	10	10	10	10	10	10	10	10	10	10	10	10	10
TGCCTG30NTCC_AI_NNNNTGCTGASTCAGCANNNN_m2_c2_short	10	10	10	10	10	10	10	10	10	10	10	10	10	10	10	10	10	10	10	10	10	10	10	10	10	10	10	10	10	10	10	2.489307884	10	10	10	10	10	10	10	10	10	10	10	10	10	10	10	10	10
TGCGAA20NAGC_W_NTGMATAATTAATKAG_m2_c3_short	10	10	10	10	10	10	2.802426304	2.888969853	10	2.780869274	1.555151788	2.113328958	2.643263768	2.587007879	10	10	10	10	10	10	10	1.497053275	2.055863955	2.116095554	1.540086754	2.113328958	2.278066834	1.555151788	10	10	10	10	1.555151788	1.53242489	10	2.0257359	10	2.819222939	10	10	10	2.919107089	10	10	10	2.273466735	1.997532699	2.6746752	10
TGCGAA20NGA_AF_NGTCGTWAAAN_m1_c4_short	10	10	10	10	10	10	10	10	10	2.635261212	10	10	2.231921797	1.927651473	10	10	10	10	10	10	10	10	10	10	10	10	10	10	10	10	10	10	10	10	10	10	10	10	10	10	10	10	10	10	10	10	10	10	10
TGCGAA20NGA_AF_NGYAATWAAAN_m1_c4_short	10	10	10	10	10	10	10	10	10	1.846842256	2.65655522	2.334541939	1.562820879	1.300881208	10	10	10	10	10	10	10	10	10	2.333708051	10	2.334541939	10	2.65655522	2.349098938	10	10	10	2.65655522	2.676272215	10	10	10	2.332398676	10	10	10	10	10	10	10	10	2.65655522	10	10
TGCGAA20NGA_W_NNCACCTGNN_m1_c2_short	10	10	10	2.047227042	10	10	10	10	10	10	10	10	10	10	10	10	10	10	10	10	10	10	10	10	10	10	10	10	10	10	10	10	10	10	10	10	10	10	10	10	10	10	10	10	10	10	10	10	10
TGCGAA30NAGC_AI_NYAATTAAAANNYAATTA_m2_c3_short	10	10	10	10	10	10	2.069867974	2.837497185	10	10	1.865352866	2.208698918	2.884407389	2.946841898	10	2.758142547	10	10	10	10	10	2.123868209	2.071001999	2.292773005	1.587369657	2.208698918	2.009090999	1.865352866	10	2.697287971	10	10	1.865352866	1.69421028	2.257735653	1.75144353	2.026410802	1.97482312	2.795673247	2.999339312	10	10	10	10	10	2.116667509	2.501988493	10	10
TGCGAA30NAGC_AI_NYAATTAN_m1_c3_short	10	10	10	10	2.893918199	2.830289884	10	10	10	10	2.616570194	10	10	10	10	10	10	10	10	10	10	2.817682498	2.623329249	10	10	10	10	2.616570194	10	10	10	10	2.616570194	2.614896292	1.32223571	10	1.066303488	1.24299611	10	10	10	2.633670192	10	10	10	1.172063061	2.673844478	10	10
TGCGAG40NTTC_KM_CCGTCCTTCG_m1_c3_short	10	10	10	10	10	10	10	10	10	10	10	10	10	10	10	10	10	10	10	10	10	10	10	10	10	10	10	10	10	10	10	10	10	10	10	10	10	10	10	10	10	10	10	10	10	10	10	10	10
TGCGAG40NTTC_KM_GNTTGMGGTYCTTCGN_m2_c3_short	10	10	10	10	10	10	10	10	10	10	10	10	10	10	10	10	10	10	10	10	10	10	10	10	10	10	10	10	10	10	10	10	10	10	10	10	10	10	10	10	10	10	10	10	10	10	10	10	10
TGCGCC20NCGC_Y_NNACGCCCACGCANNN_m2_c4_short	10	10	10	10	10	10	10	10	10	10	10	10	10	10	10	10	10	10	10	10	10	10	10	10	10	10	10	10	10	10	10	10	10	10	10	10	10	10	10	10	10	10	10	10	10	10	10	10	1.940247971
TGCGCC20NCG_P_NNMCGCCCMCTCANNN_m1_c4_short	10	10	10	10	10	10	10	10	10	10	10	10	10	10	10	10	10	10	10	10	10	10	10	10	10	10	10	10	10	10	10	10	10	10	10	10	10	10	10	10	10	10	10	10	10	10	10	10	1.640555413
TGCGCC20NGA_AE_AMCATATGKT_m1_c4_short	10	10	10	10	10	10	10	10	10	10	10	10	10	10	10	10	10	10	10	10	10	10	10	10	10	10	10	10	10	2.837441792	10	10	10	10	10	10	10	10	10	10	10	10	10	10	10	10	10	10	10
TGCGCC20NGA_Y_NTAAYYYAATTAN_m1_c2_short	10	10	10	10	10	10	2.231050155	2.531685335	10	10	1.495041839	1.680713577	10	10	10	10	10	10	10	10	10	1.558806629	2.138392453	1.710517321	1.645461536	1.680713577	1.817332184	1.495041839	10	2.923747973	10	10	1.495041839	1.306301508	2.276146942	1.981294051	2.093149847	2.048522389	10	10	2.992942757	2.607093182	10	10	10	1.882923753	2.753131738	10	10
TGCGGG20NGA_AC_TGCTTTCTAGGAATTMM_m2_c4_short	10	10	10	10	10	10	10	10	10	10	10	10	10	10	10	10	10	10	10	10	10	10	10	10	10	10	10	10	10	10	10	10	10	10	10	10	10	10	10	10	10	10	10	10	10	10	10	10	10
TGCGGG20NGA_AE_GTACCTACCT_m1_c3_short	10	10	10	10	10	10	10	10	10	10	10	10	10	10	10	10	10	10	10	10	10	10	10	10	10	10	10	10	10	10	10	10	10	10	10	10	10	10	10	10	10	10	10	10	10	10	10	10	10
TGCGGG20NGA_KH_NGCGTGACNGTCACGSN_m1_c3_short	10	10	10	10	10	10	10	10	10	10	10	10	10	10	10	10	10	10	10	10	10	10	10	10	2.994941125	10	10	10	10	10	10	10	10	10	10	10	10	10	10	10	10	10	10	10	10	10	10	10	10
TGCGGG20NGA_KH_NNCGKAACNGTTCCGNN_m1_c3_short	10	10	10	10	10	10	10	10	10	10	10	10	10	10	10	10	10	10	10	10	10	10	10	10	10	10	10	10	10	10	10	10	10	10	10	10	10	10	10	10	10	10	10	10	10	10	10	10	10
TGCGGG20NGA_KH_NNGTTCCGGAACNN_m1_c3_short	10	10	10	10	10	10	10	10	10	10	10	10	10	10	10	10	10	10	10	10	10	10	10	10	10	10	10	10	10	10	10	10	10	10	10	10	10	10	10	10	10	10	10	10	10	10	10	10	10
TGCGGG20NGA_W_NYAATTAAAANNYAATTA_m2_c3_short	10	10	10	10	10	10	2.105108416	2.840051429	10	10	1.882410407	2.216321835	2.900091027	2.946872713	10	2.711934562	10	10	10	10	10	2.131761874	2.124813014	2.295846356	1.60792369	2.216321835	2.045809753	1.882410407	10	2.72793154	10	10	1.882410407	1.720859177	2.279667727	1.775010942	2.066927704	1.977292915	2.662688428	2.794316981	10	10	10	10	10	2.187049979	2.569274235	10	10
TGCGGG20NGA_W_NYAATTAN_m1_c3_short	10	10	10	10	2.893918199	2.830289884	10	10	10	10	2.616570194	10	10	10	10	10	10	10	10	10	10	2.817682498	2.623329249	10	10	10	10	2.616570194	10	10	10	10	2.616570194	2.614896292	1.32223571	10	1.066303488	1.24299611	10	10	10	2.633670192	10	10	10	1.172063061	2.673844478	10	10
TGCGGG20NGA_Y_NYAATTAN_m1_c3_short	10	10	10	10	2.835464253	2.860250583	0.639924176	2.334128318	10	10	10	10	10	10	10	10	10	10	10	10	10	10	10	10	0.817788363	10	10	10	10	10	10	10	10	10	10	0.515269335	1.243392399	10	10	10	10	10	10	10	10	10	10	2.647740118	10
TGCGGG20NGGC_AE_NRTTACGTAAYN_m1_c2_short	10	10	10	10	10	10	2.541159235	0.574406858	10	10	10	10	10	10	10	10	10	10	10	10	10	10	10	10	2.656052115	10	10	10	10	10	10	10	10	2.842420853	10	2.548718586	10	10	10	10	10	10	10	10	10	10	10	10	10
TGCGGG30NGGC_AI_NYMATTAN_m1_c3_short	10	10	10	10	10	10	10	2.936051619	10	10	0.80116172	1.241346258	2.326793611	10	10	10	10	10	10	10	10	2.478419662	1.157760748	1.418093476	10	1.241346258	1.114707218	0.80116172	10	10	10	10	0.80116172	0.70672058	10	10	10	10	10	10	10	2.343233386	10	10	10	1.233935103	2.345024634	10	10
TGCGTT20NGA_KH_NGGTCATAAANN_m1_c3_short	10	2.395714094	10	10	2.908558511	2.789924389	10	10	10	2.965500007	10	10	1.71158598	1.975131334	10	10	10	10	10	10	10	10	10	10	10	10	10	10	10	10	2.961497689	10	10	10	10	10	10	10	10	10	10	10	10	10	10	10	10	10	10
TGCGTT20NGA_KH_NNGCAATAAANN_m1_c3_short	10	2.37692963	10	10	2.864815218	2.749797338	10	10	10	10	10	10	1.692134468	1.975519996	10	10	10	10	10	10	10	10	10	10	10	10	10	10	10	10	10	10	10	10	10	10	10	10	10	10	10	10	10	10	10	10	10	10	10
TGCGTT20NGA_Y_NCTAWAAATAGM_m1_c3_short	10	10	10	10	10	10	10	10	10	10	2.722240583	2.998097949	10	10	10	10	10	10	10	10	10	2.50722182	2.61198173	10	1.775842838	2.998097949	2.381447041	2.722240583	2.977061613	2.681991672	10	10	2.722240583	2.42027293	10	10	10	10	10	10	10	10	10	10	10	10	10	2.495596117	10
TGCGTT20NTGC_Z_NTAATYNRATTAN_m1_c2_short	10	10	10	10	10	10	2.760321829	10	10	10	1.453672168	1.589525526	10	10	10	10	10	10	10	10	10	1.673752046	2.277237685	1.605843365	1.645800348	1.589525526	2.139210444	1.453672168	10	10	10	10	1.453672168	1.287373649	2.419836049	10	2.294767993	2.143232848	10	10	2.815128123	2.458905317	10	10	10	1.944607871	2.582629946	10	10
TGCGTT30NTGC_AI_NYTMATTANN_m1_c4_short	10	10	10	10	10	10	10	10	10	10	2.245218469	2.152571031	10	10	10	10	10	10	10	10	10	1.712956139	1.022613146	10	10	2.152571031	0.873561941	2.245218469	10	10	10	10	2.245218469	2.187606165	10	10	10	10	10	10	10	10	10	10	10	1.77649155	10	10	10
TGCTAC20NGA_Y_NCCACTTRAN_m1_c4_short	10	10	10	10	10	10	10	10	10	10	10	10	10	10	10	10	10	10	10	10	10	10	10	10	10	10	10	10	10	10	10	10	10	10	10	10	10	10	1.275292726	1.535259129	10	10	10	10	10	10	10	10	10
TGCTCG20NCG_Q_TGACAGSTGTCA_m2_c4_short	10	10	2.042604649	10	10	10	10	10	10	10	10	10	10	10	2.312638116	2.008984324	10	10	10	10	10	10	10	10	10	10	10	10	10	10	10	10	10	10	10	10	10	10	10	10	10	10	10	10	10	10	10	10	10
TGCTCG20NCTC_W_RTAAAYA_m1_c2_short	10	10	10	2.614896292	10	10	10	10	10	10	10	10	10	10	10	10	10	10	10	10	10	10	10	10	2.825750218	10	10	10	10	10	10	10	10	10	10	10	10	10	10	10	10	10	10	10	10	10	10	10	10
TGCTCG20NCTC_W_WRTAAAYAAACAA_m2_c2_short	10	10	10	10	10	10	10	10	10	10	2.883605829	10	10	2.911227618	10	2.604056256	10	10	10	10	10	2.744582673	10	10	2.320828724	10	10	2.883605829	10	10	10	10	2.883605829	2.85766136	10	10	10	10	10	10	10	10	10	10	10	10	10	10	10
TGCTCG20NCTC_Y_NMCMCGCCCMCN_m1_c4_short	10	10	10	10	10	10	10	10	10	10	10	10	10	10	10	10	10	10	10	10	10	10	10	10	10	10	10	10	10	10	10	10	10	10	10	10	10	10	10	10	10	10	10	10	10	10	10	10	1.639002736
TGCTCG20NCTC_Z_NRNWAAYRTTKNYN_m1_c2_short	10	10	10	10	10	10	2.967183969	10	10	10	2.698793149	10	10	2.611910474	10	2.359798891	10	10	10	10	10	2.753245176	10	10	2.816109017	10	10	2.698793149	2.658079926	2.464488889	10	10	2.698793149	2.679665069	10	10	10	10	10	10	10	10	10	10	10	10	10	10	10
TGCTCG20NCTC_Z_RTAAAYA_m1_c2_short	10	10	10	2.614896292	10	10	10	10	10	10	10	10	10	10	10	10	10	10	10	10	10	10	10	10	2.825750218	10	10	10	10	10	10	10	10	10	10	10	10	10	10	10	10	10	10	10	10	10	10	10	10
TGCTCG20NGA_AF_RRGWACANNNTGTWCYY_m2_c3_short	10	10	2.624913048	10	10	10	10	10	10	10	10	10	10	10	10	10	10	10	10	10	10	10	10	10	10	10	10	10	10	10	10	10	10	10	10	10	10	10	10	10	10	10	10	10	10	10	10	10	10
TGCTCG40NCTC_AI_NTAATTANNNNTAATTAN_m1_c3_short	10	10	10	10	10	10	2.473469104	10	10	10	1.868247154	2.281724019	10	10	10	2.603786069	10	10	10	10	10	2.041705212	1.990065507	2.420526787	1.999415384	2.281724019	1.918785612	1.868247154	10	10	10	10	1.868247154	1.684090961	2.38353605	2.499208713	2.297324319	2.320365594	10	10	10	2.778311548	10	10	10	2.239139802	2.448739816	10	10
TGCTCG40NCTC_AI_NTAATTAN_m1_c3_short	10	10	10	10	10	10	10	10	10	10	1.102962163	1.544077146	2.645046083	10	10	10	10	10	10	10	10	2.817682498	0.949496134	1.721786126	10	1.544077146	0.873207433	1.102962163	10	10	10	10	1.102962163	0.713060677	10	10	10	10	10	10	10	2.662514273	10	10	10	1.238607844	2.673844478	10	10
TGCTCG40NCTC_AI_TRATTGCAATYA_m1_c3_short	10	10	10	10	10	10	1.775722043	10	10	10	2.176919671	2.387034379	10	10	10	10	10	10	10	10	10	2.569794476	2.512925106	2.436994946	1.770932993	2.387034379	2.492601641	2.176919671	10	2.578755078	10	10	2.176919671	2.051695618	2.614203642	1.751702733	2.727376969	2.176311658	10	10	10	10	10	10	10	2.941678651	10	10	10
TGCTGA40NATA_KL_NCTCANNNNCGCANNNATGAGN_m1_c4_short	10	10	10	10	10	10	10	10	10	10	10	10	10	10	10	10	10	10	10	10	10	10	10	10	10	10	10	10	10	10	10	10	10	10	10	10	10	10	10	10	10	10	10	10	10	10	10	10	10
TGCTGT20NCG_P_AACAATTGCAGTGTT_m1_c4_short	10	10	10	10	10	10	2.801779072	10	10	10	10	10	10	10	10	2.921460386	10	10	2.89198742	10	10	10	10	10	1.858554675	10	10	10	2.992486847	2.351826745	10	10	10	10	10	2.805230591	10	10	10	10	10	10	10	10	10	10	10	10	10
TGCTGT20NCG_P_ATCAATTGCAGTGAT_m1_c4_short	10	10	10	10	10	10	10	10	10	10	10	10	10	10	10	2.347791366	10	10	10	10	10	10	10	10	10	10	10	10	10	10	10	10	10	10	10	2.983958327	10	10	10	10	10	10	10	10	10	10	10	10	10
TGCTGT20NCG_P_ATGAATTGCAGTCAT_m1_c4_short	10	10	10	10	10	10	10	10	10	10	10	10	10	10	10	2.921324167	10	10	10	10	10	10	10	10	10	10	10	10	10	10	10	10	10	10	10	10	10	10	10	10	10	10	10	10	10	10	2.769743937	10	10
TGCTGT20NCG_V_NSCTMATTAN_m1_c3_short	10	10	10	10	10	10	10	10	10	10	1.589374139	1.668720645	2.762075177	2.39150533	10	10	10	10	10	10	10	2.924786457	1.623856235	1.645704068	1.622521712	1.668720645	1.094579084	1.589374139	10	10	10	10	1.589374139	1.589211817	10	10	10	10	10	10	10	2.798783215	10	10	10	1.459661758	1.454985104	10	10
TGCTGT20NCG_V_WTAATKAGCTMATTAW_m2_c3_short	10	10	10	10	10	10	2.358834053	2.597850467	10	10	1.886743835	2.088257576	2.702384881	2.530084571	10	10	10	10	10	10	10	2.025685094	1.881778281	2.098589219	1.779305594	2.088257576	1.6485078	1.886743835	10	2.874922485	2.816867917	10	1.886743835	1.667101551	10	10	2.911208102	10	2.996955216	10	10	2.941013074	10	10	10	2.152710231	2.011972227	10	10
TGCTGT20NGA_AE_TAATYYAATTA_m1_c3_short	10	10	10	10	10	10	2.274255964	2.962227361	10	10	1.609127302	1.757021539	10	10	10	10	10	10	10	10	10	1.674709161	2.272744194	1.778960036	1.615408649	1.757021539	1.971410436	1.609127302	10	10	10	10	1.609127302	1.415741182	2.421437994	1.903921016	2.18966286	2.149044107	10	10	10	2.67543122	10	10	10	1.983411173	2.728602155	10	10
TGCTGT20NGTC_AD_CCCGCNTNNNRCGAA_m1_c3_short	10	10	10	10	10	10	10	10	10	10	10	10	10	10	10	10	10	10	10	10	10	10	10	10	10	10	10	10	10	10	10	10	10	10	10	10	10	10	10	10	10	10	10	10	10	10	10	10	10
TGCTTA20NGA_AE_NYAATTAN_m1_c3_short	10	10	10	10	2.842613209	2.831905343	10	10	10	10	2.642480446	10	10	10	10	10	10	10	10	10	10	2.859608918	2.327116159	10	2.99644542	10	10	2.642480446	10	10	10	10	2.642480446	2.654206479	1.322984185	10	1.066724609	1.243666965	10	10	10	2.656958123	10	10	10	1.172729942	2.703533762	10	10
TGGAAT20NAAT_AF_NNYAATTANN_m1_c3_short	10	10	10	10	10	10	10	10	10	10	1.827382489	2.332286387	10	10	10	10	10	10	10	10	10	1.410000625	1.087013815	10	10	2.332286387	0.889172172	1.827382489	10	10	10	10	1.827382489	2.584271518	10	10	10	10	10	10	10	10	10	10	10	2.13451529	10	10	10
TGGAAT20NAAT_W_NNMCCATATAWGGKNN_m2_c3_short	10	10	10	10	10	10	10	10	10	10	10	10	10	10	10	10	10	10	10	10	10	10	10	10	10	10	10	10	10	10	10	10	10	10	10	10	10	10	10	10	10	10	10	10	10	10	10	10	10
TGGAAT20NAAT_Z_NTGCTGASTCAGCAN_m2_c4_short	10	10	10	10	10	10	10	10	10	10	10	10	10	10	10	10	10	10	10	10	10	10	10	10	10	10	10	10	10	10	10	2.569485003	10	10	10	10	10	10	10	10	10	10	10	10	10	10	10	10	10
TGGAAT20NGA_AE_NCCACTTRAN_m1_c4_short	10	10	10	10	10	10	10	10	10	10	10	10	10	10	10	10	10	10	10	10	10	10	10	10	10	10	10	10	10	10	10	10	10	10	10	10	10	10	1.224602695	1.349809483	10	10	10	10	10	10	10	10	10
TGGAAT20NGA_KD_NTAATCCN_m1_c3_short	10	10	10	10	10	10	10	2.914375855	10	10	10	10	10	10	10	10	10	10	10	10	10	10	10	10	2.980652386	10	10	10	10	10	10	10	10	10	10	10	10	10	10	10	10	10	10	10	10	10	10	10	10
TGGAAT20NGA_W_NNATGAYGCAATN_m2_c3_short	10	10	10	10	10	10	10	10	10	10	10	10	10	10	10	10	10	10	10	10	10	10	10	10	10	10	10	10	10	10	2.690485628	10	10	10	10	10	10	10	10	10	10	10	10	10	10	10	10	10	10
TGGAAT20NGA_Y_GGGGTCAAAGGTCA_m2_c3_short	0.792447701	2.848185942	10	10	10	10	10	10	2.5401094	10	10	10	10	10	10	10	10	10	10	10	10	10	10	10	10	10	10	10	10	10	10	10	10	10	10	10	10	10	10	10	10	10	10	10	10	10	10	10	10
TGGAAT20NGA_Y_RRGGTCATGACCYY_m2_c3_short	2.874195245	0.647847492	10	10	10	10	10	10	2.213850248	10	10	10	10	10	10	10	10	10	10	10	10	10	10	10	10	10	10	10	10	10	10	10	10	10	10	10	10	10	10	10	10	10	10	10	10	10	10	10	10
TGGAAT30NAAT_AI_NYAATTARNNNYAATTAN_m1_c3_short	10	10	10	10	10	10	2.141061846	10	10	10	1.687724883	2.035314374	10	2.929584994	10	2.72462277	10	10	10	10	10	1.832152248	1.84497841	2.130895989	1.701887171	2.035314374	1.78836526	1.687724883	10	2.876002546	10	10	1.687724883	1.526783483	2.342833456	2.14443321	2.232542284	2.161659401	10	10	10	2.780481765	10	10	10	2.132694483	2.098499094	10	10
TGGAAT30NAAT_AI_NYMATTAN_m1_c3_short	10	10	10	10	10	10	10	2.9363523	10	10	10	10	10	10	10	10	10	10	10	10	10	10	1.031241889	10	2.980652386	10	0.94088388	10	10	10	10	10	10	0.94198135	10	10	10	10	10	10	10	10	10	10	10	10	10	10	10
TGGACA20NCAT_AD_NAASATCAAAGN_m1_c4_short	2.0411138	10	10	10	10	10	10	10	2.842042449	2.622661371	10	10	10	10	10	10	10	10	10	10	10	10	10	10	10	10	10	10	10	10	10	10	10	10	10	10	10	10	10	10	10	10	10	10	10	10	10	10	10
TGGACA20NCAT_W_NAAACCGGTTTN_m1_c3_short	10	10	10	10	10	10	10	10	10	10	10	10	2.956999303	10	10	10	10	10	10	10	10	10	10	10	10	10	10	10	10	10	10	10	10	10	10	10	10	10	10	10	10	10	10	10	10	10	10	10	10
TGGACA20NGA_AE_NNGNNACGCCCMYTTTNN_m2_c4_short	10	2.840452219	10	10	10	10	10	10	10	10	10	10	10	10	10	10	10	10	10	10	10	10	10	10	10	10	10	10	10	10	10	10	10	10	10	10	10	10	10	10	10	10	10	10	10	10	10	10	1.544208202
TGGACA20NGA_AF_NTGACAN_m1_c2_short	10	10	10	10	10	10	10	10	10	10	10	10	10	10	1.119246372	0.817788363	10	10	10	10	10	10	10	10	10	10	10	10	10	10	10	10	10	10	10	2.804561127	10	10	10	10	10	10	10	10	10	10	10	10	10
TGGACA20NGA_AF_TGACAGSTGTCA_m2_c3_short	10	10	2.517928172	10	10	10	10	10	10	10	10	10	10	10	2.249995531	1.995128339	10	10	10	10	10	10	10	10	10	10	10	10	10	10	10	10	10	10	10	10	10	10	10	10	10	10	10	10	10	10	10	10	10
TGGACA20NGA_W_NTTRCGCAAY_m1_c2_short	10	10	10	10	10	10	2.515155992	2.637960292	10	10	10	10	10	10	10	10	10	10	10	10	10	10	10	10	2.644263381	10	10	10	10	10	10	10	10	10	10	2.499669974	10	10	10	10	10	10	10	10	10	10	10	10	10
TGGACA20NGA_Y_CCCATWAAAN_m1_c3_short	10	10	10	10	10	10	10	10	10	1.527407677	10	10	1.624009144	1.322411276	10	10	10	10	10	10	10	10	10	10	10	10	10	10	2.175981857	10	10	10	10	10	10	10	10	10	10	10	10	10	10	10	10	1.563632983	10	10	10
TGGACA20NGA_Y_GTAATWAAAN_m1_c3_short	10	10	10	10	10	10	10	10	10	10	1.722828869	1.544796152	1.624351783	1.242809523	10	10	10	10	10	10	10	10	10	1.544663393	10	1.544796152	10	1.722828869	2.392067584	10	10	10	1.722828869	1.725177301	10	10	10	1.721545318	10	10	10	10	10	10	10	10	2.028190909	10	10
TGGACA20NGA_Y_GTCGTWAAAN_m1_c3_short	10	10	10	10	10	10	10	10	10	1.762292955	10	1.721512075	1.779920162	1.322080321	10	10	10	10	10	10	10	10	10	1.721288605	10	1.721512075	10	10	2.793631636	10	2.869301054	10	10	10	10	10	10	10	10	10	10	10	10	10	10	10	1.721985753	10	10
TGGACC40NAAC_KK_NATGCGGGCGCCAGCATN_m1_c4u_short	10	10	10	10	10	10	10	10	10	10	10	10	10	10	10	10	10	10	10	10	10	10	10	10	10	10	10	10	10	10	10	10	10	10	10	10	10	10	10	10	10	10	10	10	10	10	10	10	10
TGGACC40NAAC_KK_NATGCGGGTACCAGCATN_m1_c4u_short	10	10	10	10	10	10	10	10	10	10	10	10	10	10	10	10	10	10	10	10	10	10	10	10	10	10	10	10	10	10	10	10	10	10	10	10	10	10	10	10	10	10	10	10	10	10	10	10	10
TGGACC40NAAC_KK_NATGCGGGYNNNRCCCGCATN_m2_c4u_short	10	10	10	10	10	10	10	10	10	10	10	10	10	10	10	10	10	10	10	10	10	10	10	10	10	10	10	10	10	10	10	10	10	10	10	10	10	10	10	10	10	10	10	10	10	10	10	10	10
TGGACC40NAAC_KM_NGGCACGTGCCN_m1_c4b0_short	10	10	0.555624078	10	10	10	10	10	10	10	10	10	10	10	10	2.899284185	10	10	10	10	10	10	10	10	10	10	10	10	10	10	10	10	10	10	10	10	10	10	10	10	10	10	10	10	10	10	10	10	10
TGGACC40NAAC_KY_GATAATAAGGTRATN_m2_c3_short	10	10	10	10	10	10	10	10	10	2.884792864	10	10	10	2.990840573	10	10	10	10	10	10	10	10	10	10	2.329606628	10	10	10	2.788710358	2.706460299	10	10	10	10	10	10	10	10	10	10	10	10	10	10	10	10	10	10	10
TGGAGC20NCG_P_NTAATYTAATTAN_m1_c2_short	10	10	10	10	10	10	2.445533026	2.605429897	10	10	1.490957707	1.623853489	10	10	10	10	10	10	10	10	10	1.646867597	2.218767943	1.640603934	1.608921161	1.623853489	1.848651149	1.490957707	10	10	10	10	1.490957707	1.297682718	2.390687394	2.444009857	2.207107496	2.097590702	10	10	10	2.638643611	10	10	10	1.922284059	2.774341133	10	10
TGGAGC20NCG_P_YTAATTAN_m1_c2_short	10	10	10	10	10	10	10	10	10	10	0.624813949	1.064691281	2.144827993	10	10	10	10	10	10	10	10	0.507204324	1.051519127	1.241258999	10	1.064691281	1.01723292	0.624813949	10	10	10	10	0.624813949	0.559429688	10	10	10	10	10	10	10	2.1588796	10	10	10	1.229625916	2.160051684	10	10
TGGAGC20NGAT_AK_AACCGGAARTR_m1_c3_short	10	10	10	10	10	10	10	10	10	10	10	10	10	10	10	10	10	10	10	10	10	10	10	10	10	10	10	10	10	10	10	10	10	10	10	10	10	10	10	10	10	10	10	10	10	10	10	10	10
TGGAGC20NGA_O_NNNNTGCTGAN_m1_c4_short	10	10	10	10	10	10	10	10	10	10	10	10	10	10	10	10	10	10	10	10	10	10	10	10	10	10	10	10	10	10	10	2.524446345	10	10	10	10	10	10	10	10	10	10	10	10	10	10	10	10	10
TGGAGC30NGAT_AI_NGTTRCCATGGYAACN_m2_c2_short	10	10	10	10	10	10	10	10	10	10	10	10	10	10	10	10	10	10	10	10	2.915307957	10	10	10	10	10	10	10	10	10	10	2.603449664	10	10	10	10	10	10	10	10	10	10	10	10	10	10	10	10	10
TGGAGC30NGAT_AI_SGTTRCCATRGCAACS_m2_c2_short	10	10	10	10	10	10	10	10	10	10	10	10	10	10	10	10	10	10	10	10	2.918110922	10	10	10	10	10	10	10	10	10	10	2.583168112	10	10	10	10	10	10	10	10	10	10	10	10	10	10	10	10	10
TGGAGT40NTGG_KK_NTAAYNNNRTTAN_m1_c3_short	10	10	10	10	10	10	2.450583043	2.817922877	10	10	2.050437233	2.171196999	10	10	10	10	10	10	10	10	10	2.215002143	2.593737228	2.179268172	1.842864763	2.171196999	2.543376822	2.050437233	10	10	10	10	2.050437233	1.80820003	2.662235171	10	2.550996885	2.636761878	10	10	2.746835731	2.512225785	10	10	10	2.330346968	2.51263518	10	10
TGGATG20NGA_KH_NNAACAGGTGGTNN_m1_c4_short	10	10	10	1.18009118	10	10	10	10	10	10	10	10	10	10	10	10	10	10	10	10	10	10	10	10	10	10	10	10	10	2.710100641	10	10	10	10	10	10	10	10	10	10	10	10	10	10	10	10	10	10	10
TGGATG20NGA_O_TTACGYAM_m1_c3_short	10	10	10	10	10	10	2.804561127	0.90211211	10	10	10	10	10	10	10	10	10	10	10	10	10	10	10	10	10	10	10	10	10	10	10	10	10	10	10	10	10	10	10	10	10	10	10	10	10	10	10	10	10
TGGATG20NGA_O_WRCGTAACCACGYN_m1_c4_short	10	10	10	10	10	10	10	2.599115509	10	10	10	10	10	10	10	10	10	10	10	10	10	10	10	10	10	10	10	10	10	10	10	10	10	10	10	10	10	10	10	10	10	10	10	10	10	10	10	10	10
TGGATG20NGA_O_YACGTAACNKACGTA_m3_c4_short	10	10	10	10	10	10	10	2.314880829	10	10	10	10	10	10	10	10	10	10	10	10	10	10	10	10	10	10	10	10	10	10	10	10	10	10	10	10	10	10	10	10	10	10	10	10	10	10	10	10	10
TGGATG30NTAT_AI_GGMTNAKCC_m1_c4_short	10	10	10	10	10	10	10	10	10	10	10	10	10	10	10	10	10	10	10	10	10	10	10	10	10	10	10	10	10	10	10	10	10	10	10	10	10	10	10	10	10	10	10	10	10	10	10	10	10
TGGATG30NTAT_AI_NTRAKCCN_m1_c3_short	10	10	10	10	10	10	10	2.981000184	10	10	2.604987896	10	10	10	10	10	10	10	10	10	10	2.799420508	10	10	10	10	10	2.604987896	10	10	10	10	2.604987896	2.6001172	10	10	10	10	10	10	1.242836173	1.104352145	10	10	10	10	2.660653982	10	10
TGGCAA20NGA_AE_NYMATTAN_m1_c3_short	10	10	10	10	10	10	10	2.936051619	10	10	0.80116172	1.241346258	2.326793611	10	10	10	10	10	10	10	10	2.478419662	1.157760748	1.418093476	10	1.241346258	1.114707218	0.80116172	10	10	10	10	0.80116172	0.70672058	10	10	10	10	10	10	10	2.343233386	10	10	10	1.233935103	2.345024634	10	10
TGGCAA20NGA_KH_NAACAGGTGGTN_m1_c2_short	10	10	10	1.100656281	10	10	10	10	10	10	10	10	10	10	10	10	10	10	10	10	10	10	10	10	10	10	10	10	10	2.635499992	10	10	10	10	10	10	10	10	10	10	10	10	10	10	10	10	10	10	10
TGGCAA30NACT_AI_NTGACCTNATNAGGTCAN_m2_c4_short	10	2.575867553	10	10	10	10	10	10	2.436525461	10	10	10	10	10	10	10	10	10	10	10	10	10	10	10	10	10	10	10	10	10	2.943700643	10	10	10	10	10	10	10	10	10	10	10	10	10	10	10	10	10	10
TGGCAA30NACT_AI_NTGACCTNNNNNAGGTCAN_m2_c4_short	2.95510298	2.564322072	10	10	10	10	10	10	2.159290883	10	10	10	10	10	10	10	10	10	10	10	10	10	10	10	10	10	10	10	10	10	10	10	10	10	10	10	10	10	10	10	10	10	10	10	10	10	10	10	10
TGGCAA30NACT_AI_NTGACCTYANNTRAGGTCAN_m2_c4_short	10	2.618314743	10	10	10	10	10	10	2.231628582	10	10	10	10	10	10	10	10	10	10	10	10	10	10	10	10	10	10	10	10	10	10	10	10	10	10	10	10	10	10	10	10	10	10	10	10	10	10	10	10
TGGCAC40NAAG_KU_NAAACACATWAAAN_m1_c3_short	10	10	10	10	10	10	10	10	10	2.143671989	10	2.423774652	2.069510206	1.812092741	10	10	10	10	10	10	10	10	10	2.416690685	10	2.423774652	10	10	2.589872476	10	10	10	10	10	10	10	10	10	10	10	10	10	10	10	10	2.10039016	2.134257249	10	10
TGGCAC40NAAG_KU_NGCAGTAACGACCN_m1_c3_short	10	10	10	10	10	10	10	10	2.994988459	10	10	10	10	10	10	10	10	10	10	2.726196942	2.630314079	10	10	10	10	10	10	10	10	10	10	10	10	10	10	10	10	10	10	10	10	10	10	10	10	10	10	10	10
TGGCAC40NAAG_KU_NGTCGTWAAAN_m1_c3_short	10	10	10	10	10	10	10	10	10	1.845452391	10	2.330611581	1.764106132	1.544527625	10	10	10	10	10	10	10	10	10	2.329240415	10	2.330611581	10	10	10	10	10	10	10	10	10	10	10	10	10	10	10	10	10	10	10	10	2.15168121	10	10
TGGCAC40NAAG_KU_NGYAATAAAAN_m1_c3_short	10	10	10	10	10	10	10	10	10	10	1.848964638	1.780320295	1.553768372	1.447581617	10	10	10	10	10	10	10	10	10	1.780008029	10	1.780320295	10	1.848964638	2.602628532	10	10	10	1.848964638	1.851824121	10	10	10	2.025265015	10	10	10	10	10	10	10	10	1.929209435	10	10
TGGCCC20NCCT_AG_ACCGGAAGTN_m1_c4_short	10	10	10	10	10	10	10	10	10	10	10	10	10	10	10	10	10	10	10	10	10	10	10	10	10	10	10	10	10	10	10	10	10	10	10	10	10	10	10	10	10	10	10	10	10	10	10	10	10
TGGCCC20NCG_P_NGCTGTWAN_m1_c4_short	10	10	10	10	10	10	10	10	10	10	10	10	10	10	10	10	10	10	10	10	2.695284831	10	10	10	10	10	2.935355215	10	2.45554892	1.722802425	10	10	10	10	2.649235105	10	10	2.967052805	10	2.969645084	2.982352367	10	10	10	10	10	10	10	10
TGGCCT40NTAT_KY_NNRACAGGTGCA_m1_c3_short	10	10	10	1.305806069	10	10	10	10	10	10	10	10	10	10	10	10	10	10	10	10	10	10	10	10	10	10	10	10	10	2.822369472	10	10	10	10	10	10	10	10	10	10	10	10	10	10	10	10	10	10	10
TGGCGG20NGA_AE_RACATATGTY_m1_c4_short	10	10	10	10	10	10	10	10	10	10	10	10	10	10	10	2.845888726	10	10	10	10	10	10	10	10	10	10	10	10	10	2.893942069	10	10	10	10	10	10	10	10	10	10	10	10	10	10	10	10	10	10	10
TGGCGG20NGCT_Z_NCGAAACCGAAACY_m1_c3_short	10	10	10	10	10	10	10	10	10	10	10	10	10	10	10	10	10	10	10	10	10	10	10	10	10	10	10	10	10	10	10	10	10	10	10	10	10	10	10	10	10	10	1.775898701	1.804323868	1.662838617	10	10	10	10
TGGCTT20NGA_AC_NGTTNCCATGGNAACN_m2_c3_short	10	10	10	10	10	10	2.98168827	10	10	10	10	10	10	2.918805471	10	10	10	10	10	10	10	10	10	10	10	10	10	10	10	10	10	2.861263093	10	10	10	10	10	10	10	10	10	10	10	10	10	10	10	10	10
TGGCTT20NGA_AC_SGTTGCYARGCAACS_m2_c3_short	10	10	10	10	10	10	10	10	10	10	10	10	10	10	10	10	10	10	10	10	10	10	10	10	10	10	10	10	10	10	10	10	10	10	10	10	10	10	10	10	10	10	10	10	10	10	10	10	10
TGGCTT20NGA_KH_AGGTCANNAGGTCA_m1_c3_short	2.693857347	2.833231701	10	10	10	10	10	10	2.762750267	10	10	10	10	10	10	2.844842865	10	10	10	10	10	10	10	10	10	10	10	10	10	10	10	10	10	10	10	10	10	10	10	10	10	10	10	10	10	10	10	10	10
TGGGAC20NAGT_KG_TWWTTNNNNNNNNNAAATA_m1_c3_short	10	10	10	10	10	10	10	10	10	2.999122034	2.854604433	10	10	10	10	10	10	10	10	10	10	2.828894665	2.882510039	10	2.038877556	10	2.844115602	2.854604433	2.763897553	2.606348664	10	10	2.854604433	2.847658391	10	10	10	10	10	10	10	10	10	10	10	10	10	10	10
TGGGAC20NAGT_Z_NNTNATTANN_m1_c3_short	10	10	10	10	10	10	1.545240503	10	10	10	10	10	10	10	10	10	10	10	10	10	10	10	1.316145577	10	10	10	1.175309968	10	10	10	10	10	10	2.034194337	10	10	10	10	10	10	10	10	10	10	10	10	10	10	10
TGGGAC20NGA_AE_NNTAATCCNN_m1_c3_short	10	10	10	10	10	10	10	10	10	10	10	10	10	10	10	10	10	10	10	10	10	10	10	10	10	10	10	10	10	10	10	10	10	10	10	10	10	10	10	10	1.623010257	10	10	10	10	10	10	10	10
TGGGAC20NGA_Y_NKCACGTGMN_m1_c2_short	10	10	1.110029897	10	10	10	10	10	10	10	10	10	10	10	10	10	10	10	10	10	10	10	10	10	10	10	10	10	10	10	10	2.880323413	10	10	10	10	10	10	10	10	10	10	10	10	10	10	10	10	10
TGGGCG20NCGT_W_TCACACCTAGGTGTGA_m2_c3_short	10	10	10	10	10	10	10	10	10	10	10	10	10	10	10	2.729483912	10	10	10	10	10	10	10	10	10	10	10	10	10	2.609439797	10	10	10	10	10	10	10	10	10	2.81421613	10	10	10	10	10	10	10	10	10
TGGGCG20NCGT_Y_NNGCAACAGGTGN_m2_c3_short	10	10	10	1.741146289	10	10	10	10	10	10	10	10	10	10	10	10	10	10	10	10	10	10	10	10	10	10	10	10	10	10	10	10	10	10	10	10	10	10	10	10	10	10	10	10	10	10	10	10	10
TGGGCG20NGA_W_CGCAGCTGCG_m1_c4_short	10	10	10	10	10	10	10	10	10	10	10	10	10	10	10	10	10	10	10	10	10	10	10	10	10	10	10	10	10	10	10	10	10	10	10	10	10	10	10	10	10	10	10	10	10	10	10	10	10
TGGGCG30NCGT_AH_NNAAAATCRATAWN_m1_c2_short	10	10	10	10	10	10	10	10	10	10	10	10	10	10	10	10	10	10	10	10	10	10	10	10	2.549635108	10	10	10	10	2.864912488	10	10	10	10	2.834910247	2.559934312	10	10	10	10	10	10	10	10	10	10	10	10	10
TGGGCG30NCGT_AH_NNCGATCRATAWNN_m1_c2_short	10	10	10	10	10	10	10	10	10	10	10	10	10	10	10	10	10	10	10	10	10	10	10	10	2.514872408	10	10	10	10	10	10	10	10	10	10	2.700692367	10	10	10	10	10	10	10	10	10	10	10	10	10
TGGGCG30NCGT_AI_NNATGACGTCATNN_m1_c4_short	10	10	10	10	10	10	2.987454538	1.439623657	10	10	10	10	10	10	10	10	10	10	10	10	10	10	10	10	10	10	10	10	10	10	1.309274981	2.969399561	10	10	10	10	10	10	10	10	10	10	10	10	10	10	10	10	10
TGGGGT20NCG_Q_NAACAATRNYATTGTTN_m1_c4_short	10	10	10	10	10	10	2.963150177	10	10	10	10	10	10	10	10	10	10	10	10	2.952859359	10	10	10	10	2.12921041	10	10	10	2.664219788	2.017253303	10	10	10	10	10	2.321867893	10	2.669672828	10	10	10	10	10	10	10	10	10	10	10
TGGGGT20NCG_Q_NATCAATKNYATTGATN_m1_c4_short	10	10	10	10	10	10	10	10	10	10	2.92023595	10	10	10	10	2.720987389	10	10	10	10	10	10	10	10	2.148311518	10	10	2.92023595	10	2.056743618	10	10	2.92023595	2.936123012	10	2.272842095	10	10	10	10	10	10	10	10	10	10	2.623358509	10	10
TGGGGT20NCG_Q_NATGAATKNYATTCATN_m1_c4_short	10	10	10	10	10	10	10	10	10	10	10	10	10	10	10	10	10	10	10	10	10	10	10	10	2.382501317	10	10	10	10	2.418358039	10	10	10	10	10	10	10	10	10	10	10	10	10	10	10	10	2.842651084	10	10
TGGGGT20NCG_V_TTCTAGAANNTTC_m1_c3_short	10	10	10	10	10	10	10	10	10	10	10	10	10	10	10	10	10	10	10	10	10	10	10	10	10	10	10	10	10	10	10	10	10	10	10	10	10	10	10	10	10	10	10	10	10	10	10	10	10
TGGGGT20NGA_AE_NYAATTAN_m1_c2_short	10	10	10	10	2.893918199	2.830289884	10	10	10	10	2.616570194	10	10	10	10	10	10	10	10	10	10	2.817682498	2.623329249	10	10	10	10	2.616570194	10	10	10	10	2.616570194	2.614896292	1.32223571	10	1.066303488	1.24299611	10	10	10	2.633670192	10	10	10	1.172063061	2.673844478	10	10
TGGGGT20NGGT_W_AACAATRTKCAGWGTT_m1_c3_short	10	10	10	10	10	10	10	10	10	10	10	10	10	10	10	10	10	10	10	10	10	10	10	10	2.483406103	10	10	10	10	2.785787062	10	10	10	10	10	10	10	10	10	2.815375629	10	10	10	10	10	10	10	10	10
TGGGGT20NGGT_W_ATCAATRTKCAGWGAT_m1_c3_short	10	10	10	10	10	10	10	10	10	10	10	10	10	10	10	2.684664494	10	10	10	10	10	10	10	10	10	10	10	10	10	10	10	10	10	10	10	10	10	10	10	10	10	10	10	10	10	10	2.88704244	10	10
TGGGGT20NGGT_W_ATGAATRTKCAGWCAT_m1_c3_short	10	10	10	10	10	10	10	10	10	10	10	10	10	10	10	2.70740359	10	10	10	10	10	10	10	10	10	10	10	10	10	10	2.792380222	10	10	10	10	10	10	10	10	10	10	10	10	10	10	10	2.738203586	10	10
TGGGGT20NGGT_W_NAACAATKNYAGTGTTN_m1_c3_short	10	10	10	10	10	10	2.912674255	10	10	10	10	10	10	10	10	10	10	10	2.821935903	2.964831056	10	10	10	10	2.33947262	10	10	10	10	2.514117326	10	10	10	10	10	2.366857045	10	10	10	10	10	10	10	10	10	10	10	10	10
TGGGGT20NGGT_W_NATCAATKNYAGTGATN_m1_c3_short	10	10	10	10	10	10	10	10	10	10	10	10	10	10	10	10	10	10	10	10	10	10	10	10	2.456484431	10	10	10	10	2.72027698	10	10	10	10	10	2.323806432	10	10	10	10	10	10	10	10	10	10	2.953774202	10	10
TGGGGT20NGGT_W_NATGAATKNYAGTCATN_m1_c3_short	10	10	10	10	10	10	10	10	10	10	10	10	10	10	10	10	10	10	10	10	10	10	10	10	2.563268145	10	10	10	10	2.889553462	10	10	10	10	10	10	10	10	10	10	10	10	10	10	10	10	2.669388072	10	10
TGGGGT20NGGT_Z_NRNWAAYRTTKNYN_m2_c3_short	10	10	10	10	10	10	10	10	10	10	2.926655758	10	10	2.82075734	10	2.26227876	10	10	10	10	10	2.982663882	10	10	10	10	10	2.926655758	2.813226755	2.459632278	10	10	2.926655758	2.918852416	10	10	10	10	10	10	10	10	10	10	10	10	10	10	10
TGGGGT20NGGT_Z_RTAAAYA_m1_c3_short	10	10	10	2.614896292	10	10	10	10	10	10	10	10	10	10	10	10	10	10	10	10	10	10	10	10	2.825750218	10	10	10	10	10	10	10	10	10	10	10	10	10	10	10	10	10	10	10	10	10	10	10	10
TGGGTA20NCG_P_NGTTNCCATGGNAACN_m2_c3_short	10	10	10	10	10	10	2.83094567	10	10	10	10	10	10	2.855468068	10	10	10	10	10	10	2.949033276	10	10	10	10	10	10	10	2.949060376	10	10	2.825271047	10	10	10	10	10	10	10	10	10	10	10	10	10	10	10	10	10
TGGGTA20NCG_Q_CGGACACAATC_m2_c4_short	10	10	10	10	10	10	10	10	10	10	10	10	10	10	10	10	10	10	10	10	10	10	10	10	10	10	10	10	10	10	10	10	10	10	10	10	10	10	10	10	10	10	10	10	10	10	10	10	10
TGGGTA20NCG_Q_RTAAACA_m1_c4_short	10	10	10	2.614896292	10	10	10	10	10	10	10	10	10	10	10	10	10	10	10	10	10	10	10	10	2.825750218	10	10	10	10	10	10	10	10	10	10	10	10	10	10	10	10	10	10	10	10	10	10	10	10
TGGGTA20NGA_AC_YGTCTAGACA_m1_c3_short	10	10	10	10	10	10	10	10	10	10	10	10	10	10	10	10	10	10	10	10	10	10	10	10	10	10	10	10	10	10	2.769106498	10	10	10	10	10	10	10	10	10	10	10	10	10	10	10	10	10	10
TGGGTA20NGA_O_AACCCGGAAGTN_m1_c7_short	10	10	10	10	10	10	10	10	10	10	10	10	10	10	10	10	10	10	10	10	10	10	10	10	10	10	10	10	10	10	10	10	10	10	10	10	10	10	10	10	10	10	10	10	10	10	10	10	10
TGGGTA20NGA_Y_NTGACAGN_m1_c2_short	10	10	10	2.967523162	10	10	10	10	10	10	10	10	10	10	1.420488957	1.119031597	10	10	10	10	10	10	10	10	10	10	10	10	10	10	10	10	10	10	10	10	10	10	10	10	10	10	10	10	10	10	10	10	10
TGGGTA20NGA_Y_TGACAGSTGTCA_m2_c2_short	10	10	2.422665519	2.771331355	10	10	10	10	10	10	10	10	10	10	2.31939222	2.015722706	10	10	10	10	10	10	10	10	10	10	10	10	10	10	10	10	10	10	10	10	10	10	10	10	10	10	10	10	10	10	10	10	10
TGGGTG40NGGA_KK_GGTCGTAAAG_m1_c4_short	10	10	10	10	10	10	10	10	10	10	10	10	10	10	10	10	10	10	10	10	10	10	10	10	10	10	10	10	10	10	10	10	10	10	10	10	10	10	10	10	10	10	10	10	10	10	10	10	10
TGGTAG20NATT_AC_NGTTRCCATGGYAACN_m2_c3_short	10	10	10	10	10	10	2.802856024	10	10	10	10	10	10	2.873892316	10	10	10	10	10	10	10	10	10	10	10	10	10	10	10	10	10	2.919271532	10	10	10	10	10	10	10	10	10	10	10	10	10	10	10	10	10
TGGTAG20NATT_AC_SGTTGCYARGCAACS_m2_c3_short	10	10	10	10	10	10	10	10	10	10	10	10	10	10	10	10	10	10	10	10	10	10	10	10	10	10	10	10	10	10	10	10	10	10	10	10	10	10	10	10	10	10	10	10	10	10	10	10	10
TGGTAG20NATT_AF_YTAATTAN_m1_c3_short	10	10	10	10	10	10	10	2.602787227	10	10	1.102962163	1.544077146	2.645941918	10	10	10	10	10	10	10	10	2.817682498	1.298716387	1.721358498	10	1.544077146	1.240588063	1.102962163	10	10	10	10	1.102962163	0.931294832	10	10	10	10	10	10	10	2.670034126	10	10	10	10	2.673844478	10	10
TGGTAG20NATT_KG_NNACAATGNNATTGTNN_m1_c3_short	10	10	10	10	10	10	10	10	10	10	10	10	10	10	10	10	10	10	10	10	10	10	10	10	2.742761157	10	10	10	2.995537478	1.945478601	10	10	10	10	10	2.777656201	10	10	10	10	10	10	10	10	10	10	10	10	10
TGGTAG20NATT_Z_NNYAATTANN_m1_c3_short	10	10	10	10	10	10	10	10	10	10	1.551115334	2.321767882	10	10	10	2.034564219	10	10	10	10	10	1.394788247	1.377305156	2.325410942	10	2.321767882	1.143456906	1.551115334	10	10	10	10	1.551115334	1.666565885	1.544468144	10	1.392527369	1.47721101	10	10	10	2.555107244	10	10	10	1.467701899	2.552748266	10	10
TGGTAG20NCG_P_NTAATYNRATTAN_m1_c2_short	10	10	10	10	10	10	2.576286619	2.985736614	10	2.929006066	1.497187976	1.591378572	10	10	10	10	10	10	10	10	10	1.726928715	2.340240468	1.605373745	1.555777449	1.591378572	2.292649156	1.497187976	10	10	10	10	1.497187976	1.330700132	2.498437146	10	2.368162923	2.166732611	10	10	2.85116542	2.503687294	10	10	10	1.974523335	2.612611962	10	10
TGGTAG20NGA_KA_NNTAAACGNN_m1_c5_short	10	10	10	10	10	10	10	10	10	10	10	10	10	10	10	10	10	10	10	10	10	10	10	10	10	10	10	10	10	10	10	10	10	10	2.15246898	10	10	10	10	10	10	10	10	10	10	10	10	10	10
TGGTAG20NGA_KA_NNTAATTGN_m1_c5_short	10	10	10	10	10	10	10	10	10	10	10	10	10	10	10	10	10	10	10	10	10	10	2.329139156	10	10	10	10	10	10	10	10	10	10	10	1.721826273	10	2.02525348	1.721759745	10	10	10	10	10	10	10	10	10	10	10
TGGTAG20NGA_KH_NRTTGCGCAAYN_m1_c2_short	10	10	10	10	10	10	2.620345929	1.186936149	10	10	10	10	10	10	10	10	10	10	10	10	10	10	10	10	2.792373475	10	10	10	10	10	10	10	10	10	10	2.89384319	10	10	10	10	10	10	10	10	10	10	10	10	10
TGGTAT40NTGA_KAC_AAAAAAWNCAAAAAAAW_m2_c3_short	10	10	10	10	10	10	10	10	10	2.362565364	10	2.994102881	2.691731838	2.211722124	2.907051686	10	10	10	10	10	2.868684493	10	10	10	2.656925522	2.994102881	10	10	2.205581283	10	10	10	10	10	10	10	10	10	10	10	10	10	2.934111601	10	2.899883558	10	10	10	10
TGGTCA40NGTG_KK_NNYGWTACANN_m1_c3_short	10	10	10	10	10	10	10	10	10	10	10	10	10	10	10	10	10	10	10	10	10	10	10	10	10	10	10	10	10	10	10	10	10	10	10	10	10	10	10	10	10	10	10	10	10	10	2.995630126	10	10
TGGTCT20NCTT_AD_GGTGTGAWATCACACC_m2_c4_short	10	10	10	10	10	10	10	2.78820618	10	10	10	10	10	10	2.933050605	10	10	10	10	10	10	10	10	10	10	10	10	10	10	2.495838751	10	10	10	10	10	10	10	10	10	10	10	10	10	10	10	10	10	10	10
TGGTCT20NCTT_AD_NAGGTGTGAA_m1_c3_short	10	10	10	10	10	10	10	10	10	10	10	10	10	10	10	10	10	10	10	10	10	10	10	10	10	10	10	10	10	10	10	10	10	10	10	10	10	10	10	10	10	10	10	10	10	10	10	10	10
TGGTCT20NCTT_AD_TNACACCTNNNAGGTGTNA_m2_c4_short	10	10	10	2.901024132	10	10	10	10	10	10	10	10	10	10	10	2.772303091	10	10	10	10	10	10	10	10	10	10	10	10	10	2.692345569	10	10	10	10	10	10	10	10	10	10	10	10	10	10	10	10	10	10	10
TGGTCT20NCTT_KG_CACCATATGGTG_m1_c3_short	10	10	10	10	10	2.871186746	10	10	10	10	10	10	10	10	10	10	10	10	10	10	10	10	10	10	10	10	10	10	10	10	10	10	10	10	10	10	10	10	10	10	10	10	10	10	10	10	10	10	10
TGGTCT20NCTT_Y_NCCCCCCCAC_m1_c4_short	10	10	10	10	10	10	10	10	10	10	10	10	10	10	10	10	10	10	10	10	10	10	10	10	10	10	10	10	10	10	10	10	10	10	10	10	10	10	10	10	10	10	10	10	10	10	10	10	2.045012292
TGGTCT20NGA_KH_NCCATAMATGGN_m1_c4_short	10	10	10	10	10	10	10	10	10	2.709743487	10	10	10	10	10	10	10	10	10	10	10	10	10	10	10	10	10	10	10	10	10	10	10	10	10	2.857003148	10	10	10	10	10	10	10	10	10	10	10	10	10
TGGTCT20NGA_Y_TAATYYAATTA_m1_c3_short	10	10	10	10	10	10	2.22596658	2.991021763	10	10	1.602050048	1.75488966	10	10	10	10	10	10	10	10	10	1.675506482	2.242516475	1.778653976	1.620475806	1.75488966	1.86956372	1.602050048	10	10	10	10	1.602050048	1.405184011	2.413669486	1.902056517	2.158779193	2.150479142	10	10	2.898570163	2.572058791	10	10	10	1.972951825	2.736058759	10	10
TGGTGA20NGA_AC_NNTCCAGATGTKN_m1_c3_short	10	10	10	2.595514879	10	10	10	10	10	10	10	10	10	10	10	10	10	10	10	10	10	10	10	10	10	10	10	10	10	2.928739982	10	10	10	10	10	10	10	10	10	10	10	10	10	10	10	10	10	10	10
TGGTGA20NGTT_Z_NNYAATTANN_m1_c4_short	10	10	10	10	10	10	10	10	10	10	0.769869487	1.144266294	2.047880308	10	10	10	10	10	10	10	10	0.734749747	1.458045816	1.144569825	1.276908115	1.144266294	1.363932845	0.769869487	10	10	10	10	0.769869487	0.912871897	10	10	2.329974546	2.025447307	10	10	10	2.466611255	10	10	10	1.607924572	2.464391223	10	10
TGGTTC20NGA_AA_ATAAACAANWGTAAACA_m2_c4_short	10	10	10	10	10	10	10	10	10	10	2.770055316	10	10	2.642311342	10	10	10	10	10	2.971447121	2.914806771	2.876403554	10	10	2.190175187	10	10	2.770055316	2.788291728	2.993105545	10	10	2.770055316	2.750690141	10	2.415564904	10	10	10	10	10	10	10	2.873296846	10	10	10	10	10
TGGTTC20NGA_AA_RCGGACACAATR_m2_c4_short	10	10	10	10	10	10	10	10	10	10	10	10	10	10	10	2.887520972	10	10	10	10	10	10	10	10	10	10	10	10	10	10	10	10	10	10	10	2.855909902	10	10	10	10	10	10	10	10	10	10	10	10	10
TGGTTC20NTTT_Z_YTAATTAN_m1_c2_short	10	10	10	10	10	10	10	10	10	10	10	10	10	10	10	10	10	10	10	10	10	10	1.031319083	10	1.118819789	10	0.940946572	10	10	10	10	10	10	0.941663426	10	10	10	10	10	10	10	10	10	10	10	10	10	2.954208842	10
TGGTTC30NTTT_AI_NNYAATTANN_m1_c4_short	10	10	10	10	10	10	10	10	10	10	2.245088327	2.645998752	10	10	10	10	10	10	10	10	10	10	1.062589486	10	10	2.645998752	0.905742744	2.245088327	10	10	10	10	2.245088327	2.187408403	10	10	10	10	10	10	10	10	10	10	10	2.143890211	10	10	10
TGGTTC30NTTT_AI_YMATTARYTAATKR_m1_c4_short	10	10	10	10	10	10	2.200993072	2.002764898	10	10	1.455333367	2.017099321	10	10	10	10	10	10	10	10	10	1.40703712	1.633446454	2.033631873	1.72666764	2.017099321	1.504699196	1.455333367	10	2.870853572	10	10	1.455333367	1.436496915	2.226039831	10	2.338587924	2.159532811	10	10	10	10	10	10	10	2.11671307	2.264574265	10	10
TGTAAA20NAAG_AE_ATCACGTGAT_m2_c3_short	10	10	10	10	10	10	10	10	10	10	10	10	10	10	10	10	10	10	10	10	10	10	10	10	10	10	10	10	10	10	10	10	10	10	10	10	10	10	10	10	10	10	10	10	10	10	10	10	10
TGTAAA20NAAG_Z_NNYAATTANN_m1_c2_short	10	10	10	10	10	10	10	10	10	10	1.559467574	2.152499902	10	10	10	2.710763271	10	10	10	10	10	1.703892449	1.036311867	2.333868597	10	2.152499902	0.858215345	1.559467574	10	10	10	10	1.559467574	1.466590223	2.153586665	10	2.153103323	2.33457956	10	10	10	10	10	10	10	1.772974924	10	10	10
TGTAAA20NGA_AF_ACCGGAARYN_m1_c2_short	10	10	10	10	10	10	10	10	10	10	10	10	10	10	10	10	10	10	10	10	10	10	10	10	10	10	10	10	10	10	10	10	10	10	10	10	10	10	10	10	10	10	10	10	10	10	10	10	10
TGTAAA20NGA_AF_NCCGGAWRYRYWTCCGGN_m2_c3_short	10	10	10	10	10	10	10	10	10	10	10	10	10	10	10	10	10	10	10	10	10	10	10	10	10	10	10	10	10	10	10	10	10	10	10	10	10	10	10	10	10	10	10	10	10	10	10	10	10
TGTAAA30NAAG_AI_NAGGTGTGAAAWN_m1_c3_short	10	10	10	10	10	10	10	10	10	10	10	10	10	10	2.590168873	10	10	10	10	10	10	10	10	10	10	10	10	10	10	10	10	10	10	10	10	10	10	10	10	10	10	10	10	10	10	10	10	10	10
TGTAAA30NAAG_AI_TCACACCTNNNNAGGTGTGA_m2_c3_short	10	10	10	10	10	10	10	10	10	10	10	10	10	10	10	2.902464943	10	10	10	10	10	10	10	10	10	10	10	10	10	2.716251619	10	10	10	10	10	10	10	10	10	10	10	10	10	10	10	10	10	10	10
TGTAAA40NAAG_AI_NNNNTGCTGASTCAGCANNNN_m2_c3_short	10	10	10	10	10	10	10	10	10	10	10	10	10	10	10	10	10	10	10	10	10	10	10	10	10	10	10	10	10	10	10	2.426417273	10	10	10	10	10	10	10	10	10	10	10	10	10	10	10	10	10
TGTACA40NGTA_KAC_CAWAAAAAC_m1_c2_short	10	10	10	10	10	10	10	10	10	1.54425469	10	10	2.065320772	1.242847595	2.970116227	10	10	10	10	10	2.673079934	10	10	10	10	10	10	10	1.485677808	10	10	10	10	10	10	10	10	10	10	10	10	10	10	10	10	10	10	10	10
TGTACC30NCAG_AI_ACCGGAARYN_m1_c2_short	10	10	10	10	10	10	10	10	10	10	10	10	10	10	10	10	10	10	10	10	10	10	10	10	10	10	10	10	10	10	10	10	10	10	10	10	10	10	10	10	10	10	10	10	10	10	10	10	10
TGTACC30NCAG_AI_NCCGGAWRYRYWTCCGGN_m1_c3_short	10	10	10	10	10	10	10	10	10	10	10	10	10	10	10	10	10	10	10	10	10	10	10	10	10	10	10	10	10	10	10	10	10	10	10	10	10	10	10	10	10	10	10	10	10	10	10	10	10
TGTAGC40NCCT_KK_NAACYRGNNNNNNCYRGTTN_m2_c4_short	10	10	10	10	10	10	10	10	10	10	10	10	10	10	10	10	10	10	10	10	10	10	10	10	10	10	10	10	10	10	10	10	10	10	10	10	10	10	10	10	10	2.715884846	10	10	10	10	10	10	10
TGTAGG20NGA_AC_NATGASTCATN_m1_c4_short	10	10	10	10	10	10	10	10	10	10	10	10	10	10	10	10	10	10	10	10	10	10	10	10	10	10	10	10	10	10	10	10	10	10	10	10	10	10	10	10	10	10	10	10	10	10	2.698284324	10	10
TGTAGG20NGA_Y_NNYAATTANN_m1_c3_short	10	10	10	10	10	10	10	10	10	10	10	10	10	10	10	10	10	10	10	10	10	10	1.386170259	10	10	10	1.280115543	10	10	10	10	10	10	10	1.582032581	10	1.544331674	1.721585444	10	10	10	10	10	10	10	2.334446489	10	10	10
TGTAGG20NGA_Y_TAATTRSNYAATTA_m2_c3_short	10	10	10	10	10	10	1.941598727	2.44697565	10	10	1.958249021	2.382457207	2.842455683	10	10	10	10	10	10	10	10	1.974268885	2.030414679	2.471961705	1.680256758	2.382457207	1.877470893	1.958249021	10	2.862702989	10	10	1.958249021	1.870948969	2.300820288	1.745084629	2.065427041	2.151613312	10	10	10	10	10	10	10	2.132080389	2.580038449	10	10
TGTATG40NCGG_KK_NNGCAACAGGTGN_m1_c2_short	10	10	10	1.543014163	10	10	10	10	10	10	10	10	10	10	10	10	10	10	10	10	10	10	10	10	10	10	10	10	10	10	10	10	10	10	10	10	10	10	10	10	10	10	10	10	10	10	10	10	10
TGTATT20NGA_AE_TAAYYNAATTA_m1_c3_short	10	10	10	10	10	10	2.27514095	2.92865317	10	2.927069595	1.677395391	1.827528787	10	10	10	10	10	10	10	10	10	1.834896853	2.343113943	1.8458872	1.636634581	1.827528787	2.009856272	1.677395391	10	10	10	10	1.677395391	1.462388838	2.571209708	2.024810772	2.279833531	2.226714327	10	10	2.828803668	2.50474373	10	10	10	2.059760359	2.546594678	10	10
TGTATT20NGA_Y_TGACAGSTGTCA_m2_c3_short	10	10	2.368404845	2.77187423	10	10	10	10	10	10	10	10	10	10	2.348596905	2.044898834	10	10	10	10	10	10	10	10	10	10	10	10	10	10	10	10	10	10	10	10	10	10	10	10	10	10	10	10	10	10	10	10	10
TGTCAC20NACG_KG_NTAATCTAATTAN_m1_c2_short	10	10	10	10	10	10	2.724337694	10	10	2.92515088	1.346101202	1.504927478	10	10	10	10	10	10	10	10	10	1.535161345	2.214573837	1.521466015	1.520788918	1.504927478	1.852488473	1.346101202	10	10	10	10	1.346101202	1.161267957	2.697979097	10	2.482257511	2.214260015	10	10	10	2.723050833	10	10	10	1.943173254	2.570097698	10	10
TGTCAG40NGAC_KK_NCCGKAARTN_m1_c4_short	10	10	10	10	10	10	10	10	10	10	10	10	10	10	10	10	10	10	10	10	10	10	10	10	10	10	10	10	10	10	10	10	10	10	10	10	10	10	10	10	10	10	10	10	10	10	10	10	10
TGTCCG20NGA_KH_NGCCNNNNGGCN_m1_c3_short	10	10	10	10	10	10	10	10	10	10	10	10	10	10	10	10	10	10	10	10	10	10	10	10	10	10	10	10	10	10	10	10	10	10	10	10	10	10	10	10	10	10	10	10	10	10	10	10	10
TGTCCG20NGA_KH_NGCCNNNNNGGCN_m0_c3_short	10	10	10	10	10	10	10	10	10	10	10	10	10	10	10	10	10	10	10	10	10	10	10	10	10	10	10	10	10	10	10	10	10	10	10	10	10	10	10	10	10	10	10	10	10	10	10	10	2.78306687
TGTCCG20NGA_KH_NSCCNNNGGSN_m1_c3_short	10	10	10	10	10	10	10	10	10	10	10	10	10	10	10	10	10	10	10	10	10	10	10	10	10	10	10	10	10	10	10	10	10	10	10	10	10	10	10	10	10	10	10	10	10	10	10	10	10
TGTCCG20NGA_Y_AMCATATGKT_m1_c3_short	10	10	10	10	10	10	10	10	10	10	10	10	10	10	10	10	10	10	10	10	10	10	10	10	10	10	10	10	10	2.88451749	10	10	10	10	10	10	10	10	10	10	10	10	10	10	10	10	10	10	10
TGTCGT20NGA_AC_AGATAANN_m1_c2_short	10	10	10	10	10	10	10	10	10	10	10	10	10	10	10	10	10	10	10	10	10	10	10	10	10	10	10	10	10	10	10	10	10	10	10	10	10	10	10	10	10	10	10	10	10	10	10	10	10
TGTCGT20NGCG_AE_NGCCNNNNGGCN_m1_c3_short	10	10	10	10	10	10	10	10	10	10	10	10	10	10	10	10	10	10	10	10	10	10	10	10	10	10	10	10	10	10	10	10	10	10	10	10	10	10	10	10	10	10	10	10	10	10	10	10	2.983074
TGTCGT20NGCG_AE_NGCCNNNNNGGCN_m0_c3_short	10	10	10	10	10	10	10	10	10	10	10	10	10	10	10	10	10	10	10	10	10	10	10	10	10	10	10	10	10	10	10	10	10	10	10	10	10	10	10	10	10	10	10	10	10	10	10	10	2.712553957
TGTCGT20NGCG_AE_NSCCNNNGGSN_m1_c3_short	10	10	10	10	10	10	10	10	10	10	10	10	10	10	10	10	10	10	10	10	10	10	10	10	10	10	10	10	10	10	10	10	10	10	10	10	10	10	10	10	10	10	10	10	10	10	10	10	10
TGTCTA20NGA_KH_NAGGTGTGAN_m1_c3_short	10	10	10	10	10	10	10	10	10	10	10	10	10	10	2.466982367	2.16432045	10	10	10	10	10	10	10	10	10	10	10	10	10	10	10	10	10	10	10	10	10	10	10	10	10	10	10	10	10	10	10	10	10
TGTCTA20NGA_KI_NKACGTGNNNNYACGTMN_m2_c3_short	10	10	10	10	10	10	10	2.746373016	10	10	10	10	10	10	10	10	10	10	10	10	10	10	10	10	10	10	10	10	10	10	2.619873071	2.568242868	10	10	10	10	10	10	10	10	10	10	10	10	10	10	10	2.864330788	10
TGTCTA20NGA_KI_NKACGTGNNNYACGTMN_m2_c3_short	10	10	2.832905657	10	10	10	10	10	10	10	10	10	10	10	10	10	10	10	10	10	10	10	10	10	10	10	10	10	10	10	2.813296136	2.387372012	10	10	10	10	10	10	10	10	10	10	10	10	10	10	10	10	10
TGTCTA20NTCG_AC_NACAATWNCATTGTN_m1_c4_short	10	10	10	10	10	10	10	10	10	10	10	10	10	10	10	2.587595289	10	10	10	10	10	10	10	10	2.751183255	10	10	10	10	2.132027287	10	10	10	10	10	2.669310813	10	2.860367352	10	10	10	10	10	10	10	10	10	10	10
TGTCTA20NTCG_AC_NTGAATWNCATTCAN_m1_c4_short	10	10	10	10	10	10	10	10	10	10	10	10	10	10	10	10	10	10	10	10	10	10	10	10	2.609764924	10	10	10	2.841994037	1.996266269	10	10	10	10	10	10	10	10	10	10	10	10	10	10	10	10	10	10	10
TGTCTA20NTCG_AC_TCAATWNCATTGA_m1_c4_short	10	10	10	10	10	10	10	10	10	10	10	10	10	10	10	2.185482422	10	10	10	10	10	10	10	10	2.680092088	10	10	10	10	1.970412984	10	10	10	10	10	2.8054155	10	10	10	10	10	10	10	10	2.939317616	10	2.704802596	10	10
TGTCTA20NTCG_AC_TGAATNNNNATTCA_m1_c4_short	10	10	10	10	10	10	10	10	10	10	10	10	10	10	10	10	10	10	10	10	10	10	10	10	2.437061035	10	10	10	10	10	10	10	10	10	10	10	10	10	10	10	10	10	10	10	10	10	10	10	10
TGTCTA20NTCG_AE_AACAATKNYAGTGTT_m1_c4_short	10	10	10	10	10	10	2.596113917	10	10	10	10	10	10	10	10	2.818273668	10	10	10	10	10	10	10	10	2.591478824	10	10	10	10	2.571442513	10	10	10	10	10	2.317950495	10	10	10	10	10	10	10	10	10	10	10	10	10
TGTCTA20NTCG_AE_ATGAATKNYAGTC_m1_c4_short	10	10	10	10	10	10	10	10	10	10	10	10	10	10	10	10	10	10	10	10	10	10	10	10	2.368885022	10	10	10	10	10	10	10	10	10	10	10	10	10	10	10	10	10	10	10	10	10	10	10	10
TGTCTA20NTCG_AE_NATCAATKNYAGTGATN_m1_c4_short	10	10	10	10	10	10	10	10	10	10	2.764560295	10	10	10	10	10	10	10	10	10	10	2.967141589	10	10	2.69290865	10	10	2.764560295	10	2.613740104	10	10	2.764560295	2.758080193	10	2.421107259	10	10	10	10	10	10	10	10	10	10	2.699167538	10	10
TGTCTA20NTCG_AK_AAAAAGMGGAAGTN_m2_c2_short	10	10	10	10	10	10	10	10	10	10	10	10	10	10	10	10	10	10	10	10	10	10	10	10	10	10	10	10	10	10	10	10	10	10	10	10	10	10	10	10	10	10	2.587618027	2.430612784	10	10	10	10	10
TGTCTA20NTCG_KG_TAATCCGATTA_m1_c2_short	10	10	10	10	10	10	10	10	10	10	10	10	10	10	10	10	10	10	10	10	10	10	10	10	10	10	10	10	10	10	10	10	10	10	2.875030207	10	10	10	10	10	2.27989987	2.105438485	10	10	10	2.891000684	2.998399282	10	10
TGTCTA20NTCG_KG_TAATCCNNTAATCCN_m1_c2_short	10	10	10	10	10	10	10	10	10	10	2.936843234	10	10	10	10	10	10	10	10	10	10	10	10	10	2.256822484	10	10	2.936843234	10	10	10	10	2.936843234	2.710731961	10	2.636080569	10	10	10	10	2.074701059	1.978641875	10	10	10	10	2.966927731	10	10
TGTCTG40NAGG_KK_GTTGCTARGCAAC_m1_c2_short	10	10	10	10	10	10	10	10	10	10	10	10	10	10	10	10	10	10	10	10	10	10	10	10	10	10	10	10	10	10	10	10	10	10	10	10	10	10	10	10	10	10	10	10	10	10	10	10	10
TGTCTG40NAGG_KK_NGTTRCCATGGYAACN_m2_c2_short	10	10	10	10	10	10	2.732527799	10	10	10	10	10	10	2.876904926	10	10	10	10	10	10	2.988142344	10	10	10	10	10	10	10	2.906010879	10	10	2.949740349	10	10	10	10	10	10	10	10	10	10	10	10	10	10	10	10	10
TGTCTG40NAGG_KY_NNTAATTACC_m1_c3_short	10	10	10	10	10	10	1.723028976	10	10	10	1.871380946	1.925563285	10	10	10	10	10	10	10	10	10	2.944178903	1.717812733	2.024060122	10	1.925563285	1.620745674	1.871380946	10	10	10	10	1.871380946	10	2.331227618	10	2.329311495	1.847580233	10	10	10	2.798304148	10	10	10	10	2.130257988	10	10
TGTGAA40NTAC_KK_GTTGCNNNNNGCAAC_m2_c2_short	10	10	10	10	10	10	10	10	10	10	10	10	10	10	10	2.63844475	10	10	10	10	10	10	10	10	10	10	10	10	10	2.673571345	10	10	10	10	10	10	10	10	10	10	10	10	10	10	10	10	10	10	10
TGTGAA40NTAC_KK_GTTGCTARGCAAC_m2_c2_short	10	10	10	10	10	10	10	10	10	10	10	10	10	10	10	10	10	10	10	10	10	10	10	10	10	10	10	10	10	10	10	10	10	10	10	10	10	10	10	10	10	10	10	10	10	10	10	10	10
TGTGAA40NTAC_KK_NGTTRCCATGGYAACN_m2_c2_short	10	10	10	10	10	10	2.659281108	10	10	10	10	10	10	2.768007897	10	10	10	10	10	10	2.979845402	10	10	10	10	10	10	10	2.852280851	10	10	10	10	10	10	10	10	10	10	10	10	10	10	10	10	10	10	10	10
TGTGAG20NGA_AE_NCCCCCCCAC_m1_c4_short	10	10	10	10	10	10	10	10	10	10	10	10	10	10	10	10	10	10	10	10	10	10	10	10	10	10	10	10	10	10	10	10	10	10	10	10	10	10	10	10	10	10	10	10	10	10	10	10	2.125146796
TGTGAT40NGCA_KK_TTYACGCWTGANTGMRCAN_m2_c3_short	10	10	10	10	10	10	10	10	10	10	10	10	10	10	10	10	10	10	10	10	10	10	10	10	10	10	10	10	10	10	10	10	10	10	10	10	10	10	10	10	10	10	10	10	10	10	10	10	10
TGTGCA40NCCG_KAC_TAACGGTAA_m1_c2_short	10	10	10	10	10	10	10	10	10	10	10	10	10	10	10	10	10	10	10	10	10	10	10	10	10	10	10	10	10	10	10	10	10	10	10	10	10	10	10	10	10	10	10	10	10	10	10	10	10
TGTGCA40NCCG_KK_RTTACRYMAY_m1_c2_short	10	10	10	10	10	10	2.566910318	0.860430483	10	10	10	10	10	10	10	10	10	10	10	10	10	10	10	10	2.947983511	10	10	10	10	10	2.620248774	10	10	2.837790737	10	2.881421976	10	10	10	10	10	10	10	10	10	10	10	10	10
TGTGCT20NCGG_AD_GTCACGTGAC_m1_c3_short	10	10	1.354965434	10	10	10	10	10	10	10	10	10	10	10	10	10	10	10	10	10	10	10	10	10	10	10	10	10	10	10	10	2.895313353	10	10	10	10	10	10	10	10	10	10	10	10	10	10	10	10	10
TGTGGA20NGA_KD_NCCATATATGGN_m1_c3_short	10	10	10	10	10	2.961435942	10	10	10	2.492167427	10	10	10	10	10	10	10	10	10	10	10	10	10	10	10	10	10	10	10	10	10	10	10	10	10	10	10	10	10	10	10	10	10	10	10	10	10	10	10
TGTGGA20NGA_Y_RRGGTCAAAAGGTCA_m2_c3_short	2.008606727	2.733645014	10	10	10	10	10	10	2.240126212	10	10	10	10	10	2.870780825	10	10	10	10	10	10	10	10	10	10	10	10	10	10	10	10	10	10	10	10	10	10	10	10	10	10	10	10	10	10	10	10	10	10
TGTGGA20NGA_Y_RRGGTCAAAGGTCA_m2_c3_short	0.879489766	2.823793173	10	10	10	10	10	10	2.333578062	10	10	10	10	10	10	10	10	10	10	10	10	10	10	10	10	10	10	10	10	10	10	10	10	10	10	10	10	10	10	10	10	10	10	10	10	10	10	10	10
TGTGGA20NGGG_AE_CCAATAAAAN_m1_c4_short	10	10	10	10	10	10	10	10	10	10	10	10	1.721579711	1.41966039	10	10	10	10	10	10	10	10	10	10	10	10	10	10	2.27017809	10	10	10	10	10	10	10	10	10	10	10	10	10	10	10	10	2.651940683	10	10	10
TGTGGA20NGGG_AE_NCTCGTAAAAN_m1_c4_short	10	10	10	10	10	10	10	10	10	10	10	10	1.973877241	1.670874926	10	10	10	10	10	10	10	10	10	10	10	10	10	10	2.941928029	10	10	10	10	10	10	10	10	10	10	10	10	10	10	10	10	10	10	10	10
TGTGTC20NGA_W_NTAATYNRATTAN_m1_c2_short	10	10	10	10	10	10	2.663012902	2.972700338	10	10	1.501810822	1.592726267	10	10	10	10	10	10	10	10	10	1.721192376	2.312949422	1.605787159	1.619750629	1.592726267	2.259955719	1.501810822	10	10	10	10	1.501810822	1.350712479	2.448775907	10	2.286425522	2.143378169	10	10	2.725925884	2.431534841	10	10	10	1.935237068	2.621123044	10	10
TGTGTC20NTGG_AE_AACAATNNCATTGTT_m1_c4_short	10	10	10	10	10	10	10	10	10	10	10	10	10	10	10	2.736008977	10	10	10	10	10	10	10	10	10	10	10	10	10	2.223869505	10	10	10	10	10	2.607878685	10	2.819488591	10	10	10	10	10	10	10	10	10	10	10
TGTGTC20NTGG_AE_ATCAATNNCATTGAT_m1_c4_short	10	10	10	10	10	10	10	10	10	10	10	10	10	10	10	2.22302841	10	10	10	10	10	10	10	10	2.801675659	10	10	10	10	2.128539761	10	10	10	10	10	2.488238716	10	10	10	10	10	10	10	10	10	10	10	10	10
TGTGTC20NTGG_AE_ATGAATWYCATTCAT_m1_c4_short	10	10	10	10	10	10	10	10	10	10	10	10	10	2.970059338	10	10	10	10	10	10	10	10	10	10	10	10	10	10	10	2.30518152	10	10	10	10	10	10	10	10	10	10	10	10	10	10	10	10	2.66503631	10	10
TGTTAT20NGA_Y_GRGGTCAAAAGGTCANA_m2_c3_short	2.04183941	2.924709582	10	10	10	10	10	10	2.422742138	10	10	10	10	10	2.906888291	10	10	10	10	10	10	10	10	10	10	10	10	10	10	10	10	10	10	10	10	10	10	10	10	10	10	10	10	10	10	10	10	10	10
TGTTAT20NGA_Y_RRGGTCANNNARAGGTCA_m2_c3_short	2.692834603	2.648315026	10	10	10	10	10	10	2.17938001	10	10	10	10	10	10	10	10	10	10	10	10	10	10	10	10	10	10	10	10	10	10	10	10	10	10	10	10	10	10	10	10	10	10	10	10	10	10	10	10
TGTTAT20NGA_Y_RRGGTCANNNRRGGTCA_m2_c3_short	2.710115157	2.815761393	10	10	10	10	10	10	2.149510664	10	10	10	10	10	10	10	10	10	10	10	10	10	10	10	10	10	10	10	10	10	10	10	10	10	10	10	10	10	10	10	10	10	10	10	10	10	10	10	10
TGTTCA20NCTG_AF_AACAATAMCATTGTT_m1_c4_short	10	10	10	10	10	10	10	10	10	10	10	10	10	10	10	10	10	10	2.992677287	2.881488243	10	10	10	10	2.677831586	10	10	10	2.468009356	2.004263613	10	10	10	10	10	10	10	10	10	10	10	10	10	10	10	10	10	10	10
TGTTCA20NCTG_AF_ATCAATAACATTGAT_m1_c4_short	10	10	10	10	10	10	10	10	10	10	10	10	10	10	10	2.270839515	10	10	10	10	10	10	10	10	2.786211265	10	10	10	10	1.85387309	10	10	10	10	10	2.738129737	10	2.993030569	10	10	10	10	10	10	10	10	2.800597501	10	10
TGTTCA20NCTG_AF_ATGAATAACATTCAT_m1_c4_short	10	10	10	10	10	10	10	10	10	10	10	10	10	10	10	10	10	10	10	10	10	10	10	10	2.854291516	10	10	10	2.948712084	1.97719377	10	10	10	10	10	10	10	10	10	10	10	10	10	10	10	10	2.699359211	10	10
TGTTCA20NGA_AC_GATGACGTCATC_m2_c3_short	10	10	10	10	10	10	10	2.962882318	10	10	10	10	10	10	10	10	10	10	10	10	10	10	10	10	10	10	10	10	10	10	1.083849939	2.267881086	10	10	10	10	10	10	10	10	10	10	10	10	10	10	10	10	10
TGTTCA20NGA_AC_NNNGMCACGTCATC_m2_c3_short	10	10	10	10	10	10	10	10	10	10	10	10	10	10	10	2.82094754	10	10	10	10	10	10	10	10	2.856286519	10	10	10	10	10	1.728761812	1.327952758	10	10	10	10	10	10	10	10	10	10	10	10	10	10	10	10	10
TGTTCA20NGA_AE_ATGASTCAT_m1_c3_short	10	10	10	10	10	10	10	10	10	10	10	10	10	2.865702615	10	10	10	10	10	10	10	10	10	2.956609133	10	10	10	10	10	10	10	10	10	10	10	10	10	10	10	10	10	10	10	10	10	10	2.638934489	10	10
TGTTCA20NGA_AE_NATGACGTCAYN_m1_c3_short	10	10	10	10	10	10	10	1.770647939	10	10	10	10	10	10	10	10	10	10	10	10	10	10	10	10	10	10	10	10	10	10	1.350204678	2.9442191	10	10	10	10	10	10	10	10	10	10	10	10	10	10	2.976506578	10	10
TGTTCA40NCTG_AI_NWTGMATAAWTNA_m1_c3_short	10	10	10	10	10	10	2.987044489	2.889558526	10	10	1.991817763	2.65188502	10	10	10	10	10	10	10	10	10	1.884649314	2.744284193	2.794037837	1.64275287	2.65188502	2.713061801	1.991817763	10	10	10	10	1.991817763	1.966730107	10	2.552881187	10	10	10	10	10	10	10	10	10	10	10	2.600359095	10
TGTTCA40NCTG_AI_WTATGCWAATKA_m1_c3_short	10	10	10	10	10	10	2.879400718	2.449799314	10	2.940020409	2.586448139	10	10	10	10	10	10	10	10	10	10	2.47986162	1.890646886	10	2.230572422	10	1.845144473	2.586448139	10	10	10	10	2.586448139	2.306020029	2.975849294	10	10	2.960908467	10	10	10	10	10	10	10	2.996814746	10	2.69051231	10
TGTTGC20NGTG_AE_NCACTTNAN_m1_c4_short	10	10	10	10	10	10	10	10	10	10	10	10	10	10	10	10	10	10	10	10	10	10	10	10	10	10	10	10	10	10	10	10	10	10	10	10	10	10	10	10	10	10	10	10	10	10	10	10	10
TGTTGC20NGTG_KG_NYAATTAN_m1_c3_short	10	10	10	10	10	10	10	2.978898901	10	10	0.615531669	1.064620552	2.148556599	10	10	2.058592994	10	10	10	10	10	0.330396338	1.236542789	1.241596754	10	1.064620552	1.235137856	0.615531669	10	10	10	10	0.615531669	0.614696359	1.177001458	10	1.176864065	0.941787141	10	10	10	1.941379966	10	10	10	2.586411185	1.941379966	10	10
TGTTGC20NGTG_W_GTAAACATGTTTAC_m2_c4_short	10	10	10	10	10	10	10	10	10	10	10	10	10	2.777585764	10	10	10	10	10	10	10	10	10	10	10	10	10	10	2.881105688	10	10	10	10	10	10	10	10	10	10	10	10	10	10	10	10	10	10	10	10
TGTTGC20NGTG_W_GTAAACAW_m1_c4_short	10	10	10	10	10	10	10	10	10	10	10	10	10	10	10	10	10	10	10	10	10	10	10	10	10	10	10	10	10	10	10	10	10	10	10	10	10	10	10	10	10	10	10	10	10	10	10	10	10
TGTTGC20NGTG_W_TTTCCCCACAC_m2_c4_short	10	10	10	10	10	10	10	10	10	10	10	10	10	10	10	10	10	10	10	10	10	10	10	10	10	10	10	10	10	10	10	10	10	10	10	10	10	10	10	10	10	10	10	10	10	10	10	10	10
TTAAAG20NAAA_KH_TAATCNAATTA_m1_c3_short	10	10	10	10	10	10	2.189194879	2.956662317	10	10	1.681080004	1.832837515	10	10	10	10	10	10	10	10	10	1.855120225	2.346537991	1.852423386	1.663108087	1.832837515	2.131735342	1.681080004	10	2.595351103	10	10	1.681080004	1.465236066	2.634158323	2.086514119	2.357775598	2.259935917	10	10	10	2.666493167	10	10	10	2.100365477	2.603968798	10	10
TTAAAG20NTA_AE_NNNNNTGCTGAN_m1_c3_short	10	10	10	10	10	10	2.898527083	10	10	10	10	10	10	10	10	10	10	10	10	10	10	10	10	10	2.787103577	10	10	10	10	10	10	2.72609151	10	10	10	2.954847885	10	10	10	10	10	10	10	10	10	10	10	10	10
TTAAAG20NTA_AE_NTGCTGANTCAGCRN_m2_c3_short	10	10	10	10	10	10	10	10	10	10	10	10	10	10	10	10	10	10	10	10	10	10	10	10	10	10	10	10	10	10	10	2.4220565	10	10	10	10	10	10	10	10	10	10	10	10	10	10	10	10	10
TTAAAG20NTA_KH_AGGTCANAGGTCA_m1_c3_short	1.118256426	10	10	10	10	10	10	10	2.315323747	10	10	10	10	10	10	10	10	10	10	10	10	10	10	10	10	10	10	10	10	10	10	10	10	10	10	10	10	10	10	10	10	10	10	10	10	10	10	10	10
TTAAAG20NTA_KH_AGGTCANNGTCCA_m1_c3_short	1.642562633	10	10	10	10	10	10	10	2.94754348	10	10	10	10	10	10	10	10	10	10	10	10	10	10	10	10	10	10	10	10	10	10	10	10	10	10	10	10	10	10	10	10	10	10	10	10	10	10	10	10
TTAAAG20NTA_KH_AGTCCANNGGTCA_m1_c3_short	1.567833902	10	10	10	10	10	10	10	10	10	10	10	10	10	10	10	10	10	10	10	10	10	10	10	10	10	10	10	10	10	10	10	10	10	10	10	10	10	10	10	10	10	10	10	10	10	10	10	10
TTAAAG20NTA_KH_AGTCCANNGTCCAN_m1_c3_short	2.149354066	10	10	10	10	10	10	10	10	10	10	10	10	10	10	10	10	10	10	10	10	10	10	10	10	10	10	10	10	10	10	10	10	10	10	10	10	10	10	10	10	10	10	10	10	10	10	10	10
TTAACC40NCTA_KK_NRTTGCGCAAYN_m1_c2_short	10	10	10	10	10	10	2.648232711	1.271469413	10	10	10	10	10	10	10	10	10	10	10	10	10	10	10	10	2.812139344	10	10	10	10	10	10	10	10	10	10	2.880506865	10	10	10	10	10	10	10	10	10	10	10	10	10
TTAACT20NCAA_KG_NAAAATCRATAAT_m1_c2_short	10	10	10	10	10	10	10	10	10	10	10	10	10	10	10	10	10	10	10	10	10	10	10	10	2.447939865	10	10	10	10	2.70750902	10	10	10	10	2.776797392	2.489885147	10	10	10	10	10	10	10	10	10	10	10	10	10
TTAACT20NCAA_KG_NNCGATCGATANNN_m1_c2_short	10	10	10	10	10	10	10	10	10	10	10	10	10	10	10	10	10	10	10	10	10	10	10	10	2.350775935	10	10	10	10	2.594942361	10	10	10	10	10	2.58868722	10	10	10	10	10	10	10	10	10	10	10	10	10
TTAAGA20NGAA_AF_NNACGCCCACGCANN_m2_c3_short	10	10	10	10	10	10	10	10	10	10	10	10	10	10	10	10	10	10	10	10	10	10	10	10	10	10	10	10	10	10	10	10	10	10	10	10	10	10	10	10	10	10	10	10	10	10	10	10	1.725313731
TTAAGT40NCCT_KU_NTTATGCAAATTAGNN_m2_c3_short	10	10	10	10	10	10	2.979469461	2.503173211	10	10	2.430107951	2.79739947	10	10	10	10	10	10	10	10	10	2.386663074	1.825308895	2.906865456	2.538933339	2.79739947	1.687371882	2.430107951	10	10	10	10	2.430107951	2.16023737	2.864692466	10	2.834587403	2.885819127	10	10	10	10	10	10	10	2.619621875	10	2.609312293	10
TTAAGT40NCCT_KY_GNCACGTGNC_m1_c2_short	10	10	0.684437095	10	10	10	10	10	10	10	10	10	10	10	10	2.853778261	10	10	10	10	10	10	10	10	10	10	10	10	10	10	10	2.875306163	10	10	10	10	10	10	10	10	10	10	10	10	10	10	10	10	10
TTAATC20NTAA_KG_GCGTCNNTRTAAAYAAW_m2_c3_short	10	10	10	10	10	10	10	10	10	10	10	10	10	10	10	10	10	10	10	10	10	10	10	10	10	10	10	10	10	10	10	10	10	10	10	10	10	10	10	10	10	10	10	10	10	10	10	2.97241427	10
TTAATC20NTAA_KG_NNGCGTCNNGACGCNN_m1_c3_short	10	2.618946998	10	10	10	10	10	10	10	10	10	10	10	10	10	10	10	10	10	10	10	10	10	10	10	10	10	10	10	10	10	10	10	10	10	10	10	10	10	10	10	10	10	10	10	10	10	10	10
TTAATC20NTAA_KG_NNGCGTCNNNNGACGCNN_m1_c3_short	10	10	10	10	10	10	10	10	10	10	10	10	10	10	10	10	10	10	10	10	10	10	10	10	10	10	10	10	10	10	10	10	10	10	10	10	10	10	10	10	10	10	10	10	10	10	10	10	2.946483835
TTAATC20NTAA_KG_NTRTAAACAAW_m1_c3_short	10	10	10	10	10	10	10	10	10	10	10	10	10	2.502602952	10	10	10	10	10	10	10	10	10	10	10	10	10	10	10	10	10	10	10	10	10	2.981500502	10	10	10	10	10	10	10	10	10	10	10	2.891107387	10
TTAATC20NTAA_KG_WNNGCGTCNNNGACGCNNW_m1_c3_short	10	10	10	10	10	10	10	10	10	10	10	10	10	10	10	10	10	10	10	10	10	10	10	10	10	10	10	10	10	10	10	10	10	10	10	10	10	10	10	10	10	10	10	10	10	10	10	10	10
TTACAT20NACA_AF_NNAAATGGCGCCAAAANN_m2_c4_short	10	10	10	10	1.085267388	1.077580095	10	10	10	10	10	10	10	10	10	10	10	10	10	10	10	10	10	10	10	10	10	10	10	10	10	10	10	10	10	2.996650562	10	10	10	10	10	10	10	10	10	10	10	10	10
TTACAT20NACA_AF_NNAAATGGCGCCATTTNN_m2_c4_short	10	10	10	10	1.285790383	1.348611476	2.890153068	10	10	10	10	10	10	10	10	10	10	10	10	10	10	10	10	10	10	10	10	10	10	10	10	10	10	10	10	2.852287047	10	10	10	10	10	10	10	10	10	10	10	10	10
TTACAT20NACA_AF_NNTTTTGGCGCCAAAANN_m2_c4_short	10	10	10	10	1.061299183	0.847712037	10	10	10	10	10	10	10	10	10	10	10	10	10	10	10	10	10	10	2.799637263	10	10	10	10	10	10	10	10	10	10	10	10	10	10	10	10	10	10	10	10	10	10	10	10
TTACAT20NTA_AF_NYMATTAN_m1_c3_short	10	10	10	10	10	10	10	2.936051619	10	10	0.80116172	1.241346258	2.326793611	10	10	10	10	10	10	10	10	2.478419662	1.157760748	1.418093476	10	1.241346258	1.114707218	0.80116172	10	10	10	10	0.80116172	0.70672058	10	10	10	10	10	10	10	2.343233386	10	10	10	1.233935103	2.345024634	10	10
TTACCA20NCCA_KD_NYMATTANNNNTAATTAN_m2_c3_short	10	10	10	10	2.915694983	10	2.145886566	10	10	10	1.811095506	2.184932279	10	2.989546731	10	2.913033996	10	10	10	10	10	1.934435272	1.823812033	2.309749079	1.783431576	2.184932279	1.780845619	1.811095506	10	2.724485402	10	10	1.811095506	1.600884966	2.581980205	2.233588343	2.42460822	2.481466645	10	10	10	2.756426092	10	10	10	2.230431795	2.253317579	10	10
TTACCA20NCCA_KD_NYMATTAN_m1_c3_short	10	10	10	10	10	10	10	2.9363523	10	10	10	10	10	10	10	10	10	10	10	10	10	10	1.031241889	10	2.980652386	10	0.94088388	10	10	10	10	10	10	0.94198135	10	10	10	10	10	10	10	10	10	10	10	10	10	10	10
TTACCA20NTA_KG_NYAATTAN_m1_c3_short	10	10	10	10	10	10	10	2.9363523	10	10	10	10	10	10	10	10	10	10	10	10	10	10	1.031241889	10	2.980652386	10	0.94088388	10	10	10	10	10	10	0.94198135	10	10	10	10	10	10	10	10	10	10	10	10	10	10	10
TTACGC20NGCA_KH_TAATCNAATTA_m1_c3_short	10	10	10	10	10	10	2.259203892	2.258319197	10	2.743829014	1.493685687	1.605309705	10	10	10	10	10	10	10	10	10	1.584088536	2.245463547	1.619951089	1.522502855	1.605309705	1.868673233	1.493685687	10	2.428386789	10	10	1.493685687	1.410623773	2.710707361	2.126490317	2.532652641	2.299631006	10	10	10	2.777737086	10	10	10	2.007768303	2.53639009	10	10
TTACGC20NGCA_KH_TAATTRNNTAATTN_m1_c3_short	10	10	10	10	10	10	1.9913673	2.135293309	10	10	1.644908648	2.118199272	2.626151863	10	10	10	10	10	10	10	10	1.605798575	2.022736984	2.155058587	1.525094897	2.118199272	1.803136746	1.644908648	10	2.784409599	10	10	1.644908648	1.679189594	2.274202759	1.758826537	2.13180315	2.151224649	10	10	10	2.607803688	10	10	10	2.154791159	2.364785049	10	10
TTACGC20NTA_KI_NNTMATTANN_m1_c4_short	10	2.334706556	10	10	10	10	1.419675836	10	10	10	10	10	10	10	10	10	10	10	10	10	10	10	1.492455501	10	1.737114995	10	1.280127989	10	10	10	10	10	10	10	10	10	10	10	10	10	10	10	10	10	10	10	10	10	10
TTACTA40NAGG_KM_GCGTGACGAATN_m1_c3_short	10	10	10	10	10	10	10	10	10	10	10	10	10	10	10	10	10	10	10	10	10	10	10	10	10	10	2.838816729	10	10	10	10	10	10	2.754351521	10	10	10	10	10	10	10	10	10	10	10	10	10	10	10
TTAGAA20NTA_AE_GGMTNAKCC_m1_c4_short	10	10	10	10	10	10	10	10	10	10	10	10	10	10	10	10	10	10	10	10	10	10	10	10	10	10	10	10	10	10	10	10	10	10	10	10	10	10	10	10	10	10	10	10	10	10	10	10	10
TTAGAA20NTA_AE_NTRAKCCN_m1_c4_short	10	10	10	10	10	10	10	10	10	10	2.614896292	10	10	10	10	10	10	10	10	10	10	2.815025748	10	10	10	10	10	2.614896292	10	10	10	10	2.614896292	2.61322971	10	10	10	10	10	10	1.24287044	1.104557012	10	10	10	10	2.671935123	10	10
TTAGAA20NTA_AF_NNTAATCCNN_m1_c3_short	10	10	10	10	10	10	10	10	10	10	2.951140451	10	10	10	10	10	10	10	10	10	10	10	10	10	10	10	10	2.951140451	10	10	10	10	2.951140451	2.965061959	10	10	10	10	10	10	1.321753271	1.544557368	10	10	10	10	10	10	10
TTAGAA20NTA_KH_NCYAATTANN_m1_c3_short	10	10	10	10	10	10	10	10	10	10	10	10	10	10	10	10	10	10	10	10	10	10	1.295210185	10	10	10	1.117111934	10	10	10	10	10	10	10	10	10	10	10	10	10	10	10	10	10	10	10	10	10	10
TTAGAA20NTA_KI_NYAATTAN_m1_c3_short	10	10	10	10	10	10	10	10	10	10	10	10	10	10	10	10	10	10	10	10	10	10	1.191546608	10	2.980652386	10	1.117434141	10	10	10	10	10	10	1.1188713	10	10	10	10	10	10	10	10	10	10	10	10	10	10	10
TTAGAA20NTA_KI_TAATCNAATTA_m1_c3_short	10	10	10	10	10	10	2.310771836	2.475367893	10	10	1.386158608	1.620664787	10	10	10	10	10	10	10	10	10	1.512708884	1.984554482	1.646828987	1.589344545	1.620664787	1.631408168	1.386158608	10	10	10	10	1.386158608	1.161871054	2.643803062	2.130681257	2.303441924	2.294480595	10	10	10	2.841820101	10	10	10	1.894390718	2.681077915	10	10
TTAGAA20NTA_KI_TAATTRNNTAATTN_m1_c3_short	10	10	10	10	10	10	2.003076065	2.239823626	10	10	1.726446139	2.219110275	2.680867	10	10	10	10	10	10	10	10	1.691048438	1.980816878	2.261240791	1.594897825	2.219110275	1.808942419	1.726446139	10	10	10	10	1.726446139	1.721569393	2.169749881	1.741206259	2.051484817	2.099795407	2.962239333	2.863745095	10	2.734407168	10	10	10	2.141088955	2.362789131	10	10
TTAGAC40NCAG_KK_NRTTACGTAAYN_m1_c2_short	10	10	10	10	10	10	2.78897003	0.807337373	10	10	10	10	10	10	10	10	10	10	10	10	10	10	10	10	10	10	10	10	10	10	2.648093296	10	10	10	10	10	10	10	10	10	10	10	10	10	10	10	10	10	10
TTAGAG40NCGG_KK_NNTAAACGNN_m1_c2_short	10	10	10	10	10	10	10	10	10	10	10	10	10	10	10	10	10	10	10	10	10	10	10	10	10	10	10	10	10	10	10	10	10	10	10	10	10	10	10	10	10	10	10	10	10	10	10	10	10
TTAGAG40NCGG_KK_NNTAATTGN_m1_c2_short	10	10	10	10	10	10	10	10	10	10	10	10	10	10	10	10	10	10	10	10	10	10	2.638355766	10	10	10	10	10	10	10	10	10	10	10	10	10	10	10	10	10	10	10	10	10	10	10	10	10	10
TTAGCC20NCGA_KH_NTGYCACGTCAYCAN_m1_c4_short	10	10	10	10	10	10	10	10	10	10	10	10	10	10	10	10	10	10	10	10	10	10	10	10	10	10	10	10	10	10	1.684860406	1.288962708	10	10	10	10	10	10	10	10	10	10	10	10	10	10	10	10	10
TTAGCC20NCGA_KH_RTGACGTCATCAY_m1_c4_short	10	10	10	10	10	10	10	10	10	10	10	10	10	10	10	10	10	10	10	10	10	10	10	10	10	10	10	10	10	10	1.191286178	2.231402311	10	10	10	10	10	10	10	10	10	10	10	10	10	10	2.973326258	10	10
TTAGCC20NCGA_KH_TGMCACGTGKCA_m1_c4_short	10	10	1.409548241	10	10	10	10	10	10	10	10	10	10	10	2.848528273	2.539625774	10	10	10	10	10	10	10	10	10	10	10	10	10	10	10	2.73670525	10	10	10	10	10	10	10	10	10	10	10	10	10	10	10	10	10
TTAGCC20NTA_KG_RTGACGTCAY_m1_c2_short	10	10	10	10	10	10	10	10	10	10	10	10	10	10	10	10	10	10	10	10	10	10	10	10	10	10	10	10	10	10	1.330376775	2.776882024	10	10	10	10	10	10	10	10	10	10	10	10	10	10	10	10	10
TTAGCT40NCCT_KN_NACCCCCCGYNGNN_m1_c4b1_short	10	10	10	10	10	10	10	10	10	10	10	10	10	10	10	10	10	10	10	10	10	10	10	10	10	10	10	10	10	10	10	10	10	10	10	10	10	10	10	10	10	10	10	10	10	10	10	10	2.176994915
TTAGGG20NGGA_AL_ASCGTGACTAATT_m1_c3_short	10	10	10	10	10	10	10	10	10	10	2.903486819	10	10	10	10	10	10	10	10	10	10	10	2.914100721	10	2.496499184	10	2.626252189	2.903486819	10	10	10	10	2.903486819	2.591943006	10	10	10	10	10	10	10	10	10	10	10	10	10	10	10
TTAGGG20NGGA_AL_NNTAATYGATTANN_m1_c3_short	10	10	10	10	10	10	10	10	10	10	1.857440278	10	10	10	10	10	10	10	10	10	10	1.962101674	2.863710106	10	1.59542055	10	2.798718852	1.857440278	10	10	10	10	1.857440278	1.872267276	2.221978419	1.918958963	2.418831117	2.38960454	10	10	10	2.961412043	10	10	10	10	2.982720355	10	10
TTAGGG20NTA_KD_GTGACNNNNNRATTA_m1_c4_short	10	10	10	10	10	10	2.34587187	10	10	10	10	10	10	10	10	2.910410463	10	10	10	10	10	10	2.931752175	10	1.842260369	10	10	10	10	10	10	10	10	10	10	1.660161039	10	10	10	10	10	10	10	10	10	10	10	10	10
TTAGGG20NTA_KD_NATTAGTCACGSN_m1_c4_short	10	10	10	10	10	10	10	10	10	10	10	10	10	10	10	10	10	10	10	10	10	10	2.619169727	10	1.704838998	10	2.530186383	10	10	10	10	10	10	2.606385595	10	2.748095207	10	10	10	10	10	10	10	10	10	10	10	10	10
TTAGGG20NTA_KD_NNTAATYGATTANN_m1_c2_short	10	10	10	10	10	10	10	10	10	10	2.330340448	10	10	10	10	10	10	10	10	10	10	2.516746205	10	10	1.615875771	10	10	2.330340448	10	10	10	10	2.330340448	2.334955953	2.215287915	1.910159068	2.296074401	2.348697459	10	10	10	10	10	10	10	10	10	10	10
TTAGGG20NTA_KH_NYMATTAN_m1_c3_short	10	2.341703751	10	10	10	10	10	2.425783247	10	10	10	10	10	10	10	10	10	10	10	10	10	10	10	10	2.980652386	10	10	10	10	10	2.580324895	10	10	10	10	10	10	10	10	10	10	10	10	10	10	10	10	10	10
TTAGTT20NTA_KD_NTGGCACGTGCCAN_m2_c3_short	10	10	0.751341611	10	10	10	10	10	10	10	10	10	10	10	10	2.744275737	10	10	10	10	10	10	10	10	10	10	10	10	10	10	10	10	10	10	10	10	10	10	10	10	10	10	10	10	10	10	10	10	10
TTAGTT20NTA_KG_NCAATTAN_m1_c4_short	10	10	10	10	10	10	10	2.887710852	10	10	2.616570194	10	10	10	10	10	10	10	10	10	10	2.817682498	10	10	10	10	10	2.616570194	10	10	10	10	2.616570194	2.614896292	1.722762187	10	1.722333598	1.242676295	10	10	10	2.673844478	10	10	10	10	2.673844478	10	10
TTAGTT20NTGA_KI_NNNTAAGGTGATANNN_m1_c4u_short	10	10	10	10	10	10	2.646356301	10	2.929059673	2.882083445	2.843500358	10	2.979156079	2.866623849	10	10	10	10	10	10	10	2.713418321	10	10	2.428707929	10	10	2.843500358	10	2.523164481	10	10	2.843500358	2.767937732	10	2.567831488	10	10	10	10	10	10	10	10	10	10	10	10	10
TTATAC20NATA_KH_NYAATTAN_m1_c3_short	10	10	10	10	10	10	10	10	10	10	10	10	10	10	10	10	10	10	10	10	10	10	2.335539066	10	2.980652386	10	10	10	10	10	10	10	10	10	10	10	10	10	10	10	10	10	10	10	10	10	10	10	10
TTATAC20NTA_KI_NTTACGTAAN_m1_c3_short	10	10	10	10	10	10	2.822369472	0.90443599	10	10	10	10	10	10	10	10	10	10	10	10	10	10	10	10	10	10	10	10	10	10	10	10	10	10	10	10	10	10	10	10	10	10	10	10	10	10	10	10	10
TTATGT20NGTA_AE_NWRGCCMCGCCCMCTNN_m2_c4_short	10	10	10	10	10	10	10	10	10	10	10	10	10	10	10	10	10	10	10	10	10	10	10	10	10	10	10	10	10	10	10	10	10	10	10	10	10	10	10	10	10	10	10	10	10	10	10	10	1.716922573
TTATGT20NTA_KD_AATACATAAC_m1_c3_short	10	10	10	10	10	10	10	1.719762917	10	10	10	10	10	10	10	10	10	10	10	10	10	10	10	10	10	10	10	10	10	10	10	10	10	10	10	10	10	10	10	10	10	10	10	10	10	10	10	1.294472019	10
TTATGT20NTA_KH_NTMATTAN_m1_c3_short	10	2.336775232	10	10	10	10	10	2.970724188	2.715475422	10	10	10	10	10	10	10	10	10	10	10	10	10	10	10	2.980652386	10	10	10	10	10	2.28241162	10	10	10	10	10	10	10	10	10	10	10	10	10	10	10	10	10	10
TTATTA20NTA_AF_NNYMATTANN_m1_c3_short	10	10	10	10	10	10	10	10	10	10	10	10	10	10	10	10	10	10	10	10	10	10	1.190877246	10	10	10	1.117046381	10	10	10	10	10	10	2.687704734	10	10	10	10	10	10	10	10	10	10	10	10	10	10	10
TTATTA20NTA_KH_NTMATTAN_m1_c4_short	10	10	10	10	10	10	10	2.938876821	10	10	10	10	10	10	10	10	10	10	10	10	10	10	1.509746512	10	2.980652386	10	1.419209837	10	10	10	2.595182247	10	10	1.422307372	10	10	10	10	10	10	10	10	10	10	10	10	10	10	10
TTATTA20NTA_KI_RMCACRCCCMC_m1_c4_short	10	10	10	10	10	10	10	10	10	10	10	10	10	10	10	10	10	10	10	10	10	10	10	10	10	10	10	10	10	10	10	10	10	10	10	10	10	10	10	10	10	10	10	10	10	10	10	10	1.682184287
TTCAAT20NAAC_KI_NRTTAYRTAAYN_m1_c3_short	10	10	10	10	10	10	2.59411748	0.641211387	10	10	10	10	10	10	10	10	10	10	10	10	10	10	10	10	2.893049563	10	10	10	10	10	2.756813848	10	10	2.888910861	10	2.631414689	10	10	10	10	10	10	10	10	10	10	10	10	10
TTCAAT20NGA_R_NGGGGAWTCCCCN_m2_c3_short	10	10	10	10	10	10	10	10	10	10	10	10	10	10	10	10	10	10	10	10	10	10	10	10	10	10	10	10	10	10	10	10	10	10	10	10	10	10	10	10	10	10	10	2.966826891	10	10	10	10	10
TTCACA20NCAC_KG_NAAAWRTGCTGACN_m1_c4_short	10	10	10	10	10	10	2.936023441	10	10	10	10	10	10	10	10	10	10	10	10	10	10	10	10	10	2.520865463	10	10	10	10	10	10	2.776340661	10	10	10	10	10	10	10	10	10	10	10	10	10	10	10	10	10
TTCACA20NTA_AF_NTRAYNTAATCAN_m1_c2_short	10	10	10	10	10	10	10	10	10	10	2.235669323	2.362074584	10	10	10	10	10	10	10	10	10	2.297738879	2.935809346	2.385166225	2.681633886	2.362074584	2.883436042	2.235669323	10	10	10	10	2.235669323	2.012702254	10	10	10	10	10	10	10	10	10	10	10	2.636677009	10	10	10
TTCACA20NTA_KH_NNTATGCAAATKANN_m2_c2_short	10	10	10	10	10	10	10	2.540691069	10	10	10	10	10	10	10	10	10	10	10	10	10	2.866131001	2.000296627	10	2.572802085	10	2.000935284	10	10	10	10	10	10	2.678779044	10	10	10	10	10	10	10	10	10	10	10	10	10	2.703300665	10
TTCAGC20NTA_AF_GTAAACAA_m1_c3_short	10	10	10	10	10	10	10	10	10	10	10	10	10	10	10	10	10	10	10	10	10	10	10	10	10	10	10	10	10	10	10	10	10	10	10	10	10	10	10	10	10	10	10	10	10	10	10	10	10
TTCAGC20NTA_AF_GTAAACATGTTTAC_m2_c3_short	10	10	10	10	10	10	10	10	10	10	10	10	10	2.663987781	10	2.848712599	10	10	10	10	10	10	10	10	10	10	10	10	2.807429569	10	10	10	10	10	10	10	10	10	10	10	10	10	10	10	10	10	10	10	10
TTCAGC20NTA_AF_TTTCCCCACACG_m2_c3_short	10	10	10	10	10	10	10	10	10	10	10	10	10	10	10	10	10	10	10	10	10	10	10	10	10	10	10	10	10	10	10	10	10	10	10	10	10	10	10	10	10	10	10	10	10	10	10	10	10
TTCAGC20NTA_KD_GCWGCGCTGC_m1_c4_short	10	10	10	10	10	10	10	10	10	10	10	10	10	10	10	10	10	2.282390767	10	10	10	10	10	10	10	10	10	10	10	10	10	10	10	10	10	10	10	10	10	10	10	10	10	10	10	10	10	10	10
TTCATG20NTA_AF_NYAATTAN_m1_c2_short	10	10	10	10	10	10	10	2.590938754	10	10	10	10	10	10	10	10	10	10	10	10	10	10	10	10	2.980652386	10	10	10	10	10	10	10	10	10	10	10	10	10	10	10	10	10	10	10	10	10	10	10	10
TTCCAA20NTA_KH_NAGGTGTNAN_m1_c3_short	10	10	10	10	10	10	10	10	10	10	10	10	10	10	2.650338083	2.349534374	10	10	10	10	10	10	10	10	10	10	10	10	10	2.673844478	10	10	10	10	10	10	10	10	10	10	10	10	10	10	10	10	10	10	10
TTCCCC20NCCC_KI_ACCGAACANN_m1_c3_short	10	10	10	10	10	10	10	10	10	10	10	10	10	10	10	10	10	10	10	10	10	10	10	10	2.877580891	10	10	10	10	10	10	10	10	10	10	2.612397919	10	10	10	10	10	10	10	10	10	10	10	10	10
TTCCCC20NCCC_KI_NAACAATGNNATTGTTN_m1_c3_short	10	10	10	10	10	10	10	10	10	10	10	10	10	10	10	10	10	10	10	10	10	10	10	10	2.573870459	10	10	10	2.755373936	2.008813254	10	10	10	10	10	2.727330496	10	10	10	10	10	10	10	10	10	10	10	10	10
TTCCCC20NTA_AD_NYAATTAN_m1_c2_short	10	10	10	10	10	10	10	10	10	10	10	10	10	10	10	10	10	10	10	10	10	10	1.191546608	10	2.980652386	10	1.117434141	10	10	10	10	10	10	1.1188713	10	10	10	10	10	10	10	10	10	10	10	10	10	10	10
TTCCCC20NTA_AD_TAATYTAATTA_m1_c2_short	10	10	10	10	10	10	2.522351374	2.990849098	10	10	1.607514409	1.760833537	10	10	10	10	10	10	10	10	10	1.713905776	2.260784234	1.784446699	1.62264859	1.760833537	1.877123023	1.607514409	10	10	10	10	1.607514409	1.359894097	2.451960602	1.990431575	2.218976914	2.210027808	10	10	2.774747818	2.488329835	10	10	10	1.980635732	2.818432691	10	10
TTCCCC20NTA_KH_NGTCCCGGATCAT_m1_c3_short	10	10	10	10	10	10	10	10	10	10	10	10	10	10	10	10	10	10	10	10	10	10	10	10	10	10	10	10	10	10	10	10	10	10	10	10	10	10	10	10	2.605020329	2.463115968	10	10	10	10	10	10	10
TTCCCC20NTA_KH_TAMCGGATGCN_m1_c3_short	10	10	10	10	10	10	10	10	10	10	10	10	10	10	10	10	10	10	10	10	10	10	10	10	10	10	10	10	10	10	10	10	10	10	10	10	10	10	10	10	10	10	10	10	10	10	10	10	10
TTCCCC20NTA_KH_TKGCGGATGCN_m1_c3_short	10	10	10	10	10	10	10	10	10	10	10	10	10	10	10	10	10	10	10	10	10	10	10	10	10	10	10	10	10	10	10	10	10	10	10	10	10	10	10	10	10	10	10	10	10	10	10	10	10
TTCCGG20NTA_KD_NATCACGCCAYN_m1_c4_short	10	10	10	10	10	10	10	10	10	10	10	10	10	10	10	10	10	10	10	10	10	10	10	10	10	10	10	10	10	10	10	2.75805276	10	10	10	10	10	10	10	10	10	10	10	10	10	10	10	10	10
TTCCGG20NTA_KD_NTCACGTGAN_m1_c4_short	10	10	2.327439872	10	10	10	10	10	10	10	10	10	10	10	10	10	10	10	10	10	10	10	10	10	10	10	10	10	10	10	10	10	10	10	10	10	10	10	10	10	10	10	10	10	10	10	10	10	10
TTCCGG20NTA_KI_NNTAATYGATTANN_m1_c3_short	10	10	10	10	10	10	10	10	10	10	1.752112122	10	10	10	10	10	10	10	10	10	10	1.897427413	2.804422363	10	1.624933238	10	2.806631187	1.752112122	10	10	10	10	1.752112122	1.763324162	2.156267177	1.871338862	2.388750213	2.319361795	10	10	10	10	10	10	10	10	10	10	10
TTCCGG20NTA_KI_NSCGTGACKAATNN_m1_c4u_short	10	10	10	10	10	10	10	10	10	10	10	10	10	10	2.552939499	10	10	10	10	10	10	10	10	10	2.93818909	10	2.718900658	10	10	10	10	10	10	2.588577482	10	10	10	10	10	10	10	10	10	10	10	10	10	10	10
TTCCTT20NGA_R_RACATGTYNNRACATGTC_m2_c3_short	10	10	2.765014934	10	10	10	10	10	10	10	10	10	10	10	10	10	10	10	10	10	10	10	10	10	2.991429184	10	10	10	10	10	10	10	10	10	10	10	10	10	10	10	10	10	10	10	10	10	10	10	10
TTCCTT20NTA_KH_NYMATTAN_m1_c4_short	10	10	10	10	2.924027461	10	10	2.630635694	10	10	10	10	10	10	10	10	10	10	10	10	10	10	10	10	2.980652386	10	10	10	10	10	10	10	10	10	10	10	10	10	10	10	10	10	10	10	10	10	10	10	10
TTCGCG20NTA_KI_NAACAATAACANN_m1_c4_short	10	10	10	10	10	10	10	10	10	2.922533468	10	10	10	10	10	10	10	10	1.571316766	1.550969019	1.532450849	10	10	10	2.010339711	10	10	10	2.143759871	1.471587606	10	10	10	10	10	2.295971121	10	10	10	10	10	10	10	10	10	10	10	10	10
TTCGCG20NTA_KI_NWANGTAAACAWW_m1_c4_short	10	10	10	10	10	10	10	2.339909932	10	10	10	10	10	10	10	2.974022785	10	10	10	10	10	10	10	10	2.467432972	10	10	10	2.326583944	2.961902246	10	10	10	10	10	2.898832179	10	10	10	10	10	10	10	10	10	10	10	2.804929065	10
TTCGGC40NAGC_KK_NNTMATTANN_m1_c4_short	10	2.330251039	10	10	10	10	1.545525523	2.741087527	10	10	10	10	10	10	10	10	10	10	10	10	10	10	1.485139363	10	10	10	1.419472794	10	10	10	2.684263468	10	10	10	10	10	10	10	10	10	10	10	10	10	10	10	10	10	10
TTCGGT20NGA_R_NGACCCCCCACGANGN_m2_c4_short	10	10	10	10	10	10	10	10	10	10	10	10	10	10	10	10	10	10	10	10	10	10	10	10	10	10	10	10	10	10	10	10	10	10	10	10	10	10	10	10	10	10	10	10	10	10	10	10	2.543246777
TTCGTA20NTA_KH_NAAAGGTCA_m1_c2_short	1.798784584	2.467296976	10	10	10	10	10	10	10	10	10	10	10	10	2.378591874	2.164469825	10	10	10	10	10	10	10	10	10	10	10	10	10	10	10	10	10	10	10	10	10	10	10	10	10	10	10	10	10	10	10	10	10
TTCGTA20NTGC_AE_NATGGAAANWWWWTTTYCMN_m2_c4_short	10	10	10	10	10	10	10	10	10	10	10	10	10	10	10	10	10	10	10	10	10	10	10	10	2.645352826	10	10	10	10	10	10	10	10	10	10	10	10	10	10	10	10	10	2.983694098	2.716322972	10	10	10	10	10
TTCGTA20NTGC_AE_TTTCCAYNRTGGAAA_m2_c4_short	10	10	10	10	10	10	10	10	10	10	10	10	10	10	10	10	10	10	10	10	10	10	10	10	10	10	10	10	10	10	10	10	10	10	10	10	10	10	10	10	10	10	10	2.717607062	10	10	10	10	10
TTCGTA20NTGC_AE_TTTTCCATGGAAAA_m2_c4_short	10	10	10	10	10	10	10	10	10	10	10	10	10	10	10	10	10	10	10	10	10	10	10	10	10	10	10	10	10	10	10	10	10	10	10	10	10	10	10	10	10	10	10	10	10	10	10	10	10
TTCTAC40NCGA_KL_NAAGGTCRN_m1_c2_short	2.824862203	2.278318779	10	10	10	10	10	10	0.865745754	10	10	10	10	10	10	10	10	10	10	10	10	10	10	10	10	10	10	10	10	10	10	10	10	10	10	10	10	10	10	10	10	10	10	10	10	10	10	10	10
TTCTAG20NATC_KG_NNRTCACGTGAYNN_m1_c3_short	10	10	1.432449433	10	10	10	10	10	10	10	10	10	10	10	10	10	10	10	10	10	10	10	10	10	10	10	10	10	10	10	10	2.932407425	10	10	10	10	10	10	10	10	10	10	10	10	10	10	10	10	10
TTCTAG20NTA_KI_NGTCCCGGATCAT_m2_c4_short	10	10	10	10	10	10	10	10	10	10	10	10	10	10	10	10	10	10	10	10	10	10	10	10	10	10	10	10	10	10	10	10	10	10	10	10	10	10	10	10	2.646651429	2.499297353	10	10	10	10	10	10	10
TTCTAG20NTA_KI_TAMCGGATGC_m2_c4_short	10	10	10	10	10	10	10	10	10	10	10	10	10	10	10	10	10	10	10	10	10	10	10	10	10	10	10	10	10	10	10	10	10	10	10	10	10	10	10	10	10	10	10	10	10	10	10	10	10
TTCTCA40NCCT_KM_AAAWGAGCAATCN_m1_c4_short	10	10	10	10	10	10	10	10	10	10	10	10	10	10	10	10	10	10	10	10	10	10	10	10	10	10	10	10	10	10	10	10	10	10	10	10	10	10	10	10	10	10	10	10	10	10	10	10	10
TTCTCT20NCTC_AF_TAATYRATTA_m1_c2_short	10	10	10	10	10	10	10	10	10	10	1.437493547	2.690107982	10	10	10	10	10	10	10	10	10	1.533744836	2.476456002	2.844291981	1.938731248	2.690107982	2.45187557	1.437493547	10	10	10	10	1.437493547	1.592098694	2.172483789	1.854503216	2.356283942	2.2680828	10	10	10	10	10	10	10	10	10	10	10
TTCTCT20NTA_AD_GGGGTCAAAGGTCA_m2_c4_short	1.048748802	2.935424617	10	10	10	10	10	10	2.226021517	10	10	10	10	10	10	10	10	10	10	10	10	10	10	10	10	10	10	10	10	10	10	10	10	10	10	10	10	10	10	10	10	10	10	10	10	10	10	10	10
TTCTCT20NTA_AD_RRGGTCATGACCYY_m2_c3_short	2.956012733	0.720831709	10	10	10	10	10	10	2.321688438	10	10	10	10	10	10	10	10	10	10	10	10	10	10	10	10	10	10	10	10	10	10	10	10	10	10	10	10	10	10	10	10	10	10	10	10	10	10	10	10
TTCTCT20NTA_AF_CCAATAAAAN_m1_c3_short	10	10	10	10	10	10	10	10	10	10	10	10	1.779899182	1.722701263	10	10	10	10	10	10	10	10	10	10	10	10	10	10	2.39592799	10	10	10	10	10	10	10	10	10	10	10	10	10	10	10	10	10	10	10	10
TTCTCT20NTA_AF_NCTCGTAAAAN_m1_c3_short	10	10	10	10	10	10	10	10	10	10	10	10	1.88596139	1.722596677	10	10	10	10	10	10	10	10	10	10	10	10	10	10	10	10	10	10	10	10	10	10	10	10	10	10	10	10	10	10	10	10	10	10	10
TTCTGA20NGTC_KI_NYAATTAN_m1_c3_short	10	10	10	10	10	10	0.81582121	2.622705195	10	10	10	10	10	10	10	10	10	10	10	10	10	10	10	10	1.118819789	10	10	10	10	10	10	10	10	10	10	0.816193115	10	10	10	10	10	10	10	10	10	10	10	2.944847436	10
TTCTGA20NTA_KG_NRCCATATGGYN_m1_c4_short	10	10	10	10	2.92350334	2.767584528	10	10	10	10	10	10	10	10	10	10	10	10	10	10	10	10	10	10	10	10	10	10	10	10	10	10	10	10	10	10	10	10	10	10	10	10	10	10	10	10	10	10	10
TTCTGA20NTA_KH_NYAATTAN_m1_c3_short	10	10	10	10	10	10	10	10	10	10	10	10	10	10	10	10	10	10	10	10	10	10	2.335539066	10	2.980652386	10	10	10	10	10	10	10	10	10	10	10	10	10	10	10	10	10	10	10	10	10	10	10	10
TTCTTC20NTTC_KH_NRATGACGTCATYN_m1_c3_short	10	10	10	10	10	10	10	10	10	10	10	10	10	10	10	10	10	10	10	10	10	10	10	10	10	10	10	10	10	10	0.96557842	2.610624536	10	10	10	10	10	10	10	10	10	10	10	10	10	10	2.947013334	10	10
TTCTTC20NTTC_KI_NNYGWTACANN_m1_c3_short	10	10	10	10	10	10	10	10	10	10	10	10	10	10	10	10	10	10	10	10	10	10	10	10	10	10	10	10	10	10	10	10	10	10	10	10	10	10	10	10	10	10	10	10	10	10	2.960872661	2.986265618	10
TTCTTG40NTGC_KL_NGGGGAAYCCCN_m1_c3_short	10	10	10	10	10	10	10	10	10	10	10	10	10	10	10	10	10	10	10	10	10	10	10	10	10	10	10	10	10	10	10	10	10	10	10	10	10	10	10	10	10	10	10	10	10	10	10	10	10
TTGAAA20NAAT_KH_GYMATTAN_m1_c4_short	10	2.341703751	10	10	10	10	10	2.425783247	10	10	10	10	10	10	10	10	10	10	10	10	10	10	10	10	2.980652386	10	10	10	10	10	2.580324895	10	10	10	10	10	10	10	10	10	10	10	10	10	10	10	10	10	10
TTGACC20NCAT_KG_NAACAATGNNATTGTTN_m2_c4_short	10	10	10	10	10	10	2.764386924	10	10	10	10	10	10	10	10	2.990406025	10	10	10	10	10	10	10	10	2.270867943	10	10	10	2.607452697	1.978426423	10	10	10	10	10	2.58586731	10	10	10	10	10	10	2.961936143	10	10	10	10	10	10
TTGACC20NCAT_KG_NNNACCGAACANN_m1_c4_short	10	10	10	10	10	10	10	10	10	10	10	10	10	10	10	10	10	10	10	10	10	10	10	10	10	10	10	10	10	10	10	10	10	10	10	10	10	10	10	10	10	10	10	10	10	10	10	10	10
TTGACC20NTA_KD_NCCACTTANN_m1_c3_short	10	10	10	10	10	10	10	10	10	10	10	10	10	10	10	10	10	10	10	10	10	10	10	10	10	10	10	10	10	10	10	10	10	10	10	10	10	10	1.148804883	1.093924672	10	10	10	10	10	10	10	10	10
TTGACC20NTA_KH_NGGTGTNAN_m1_c3_short	10	10	10	2.278637018	10	10	10	10	10	10	10	10	10	10	2.335703591	2.032919835	10	10	10	10	10	10	10	10	10	10	10	10	10	10	10	10	10	10	2.95988917	10	10	10	10	10	10	10	10	10	10	10	10	10	10
TTGACC20NTA_KH_TCACACCTAGGTGTTA_m2_c4_short	10	10	10	10	10	10	10	10	10	10	10	10	10	10	10	2.74338275	10	10	10	10	10	10	10	10	10	10	10	10	10	2.754110503	10	10	10	10	10	10	10	10	10	2.325886862	10	10	10	10	10	10	10	10	10
TTGAGG20NGAT_AE_NRAAAGTGAAAGTGN_m2_c2_short	2.915127106	10	10	10	10	10	10	10	10	10	10	10	10	10	10	10	10	10	10	10	10	10	10	10	2.808293809	10	10	10	10	10	10	10	10	10	10	10	10	10	10	10	10	10	1.009916394	1.238902038	0.984655321	10	10	10	10
TTGAGG20NGA_R_NNYAATTANN_m1_c3_short	10	10	10	10	10	10	10	10	10	10	1.5940226	2.14594139	10	10	10	10	10	10	10	10	10	1.394920622	1.458942262	2.326135395	10	2.14594139	1.319048129	1.5940226	10	10	10	10	1.5940226	1.892772305	1.191242225	10	1.261006497	1.321851451	10	10	10	2.542643454	10	10	10	1.655577168	2.554652688	10	10
TTGATC40NGCT_KK_SGTCACGCATGRNTGNN_m1_c3_short	10	10	10	10	10	10	10	10	10	10	10	10	10	10	10	10	10	10	10	10	10	10	10	10	10	10	10	10	10	10	10	10	10	10	10	10	10	10	10	10	10	10	10	10	10	10	10	10	10
TTGATT20NTA_AF_GCCMCGCCCMC_m1_c4_short	10	10	10	10	10	10	10	10	10	10	10	10	10	10	10	10	10	10	10	10	10	10	10	10	10	10	10	10	10	10	10	10	10	10	10	10	10	10	10	10	10	10	10	10	10	10	10	10	1.523690439
TTGCAC20NACT_AE_NAGGTGTGAAN_m1_c4_short	10	10	10	10	10	10	10	10	10	10	10	10	10	10	2.461008685	2.670984095	10	10	10	10	10	10	10	10	10	10	10	10	10	10	10	10	10	10	10	10	10	10	10	10	10	10	10	10	10	10	10	10	10
TTGCAC20NTA_AF_NGCCNNNNGGCN_m1_c3_short	10	10	10	10	10	10	10	10	10	10	10	10	10	10	10	10	10	10	10	10	10	10	10	10	10	10	10	10	10	10	10	10	10	10	10	10	10	10	10	10	10	10	10	10	10	10	10	10	2.715718541
TTGCAC20NTA_AF_NSCCNNNGGSN_m1_c3_short	10	10	10	10	10	10	10	10	10	10	10	10	10	10	10	10	10	10	10	10	10	10	10	10	10	10	10	10	10	10	10	10	10	10	10	10	10	10	10	10	10	10	10	10	10	10	10	10	10
TTGCAC20NTA_AF_NSCCNNNNNGGSN_m0_c3_short	10	10	10	10	10	10	10	10	10	10	10	10	10	10	10	10	10	10	10	10	10	10	10	10	10	10	10	10	10	10	10	10	10	10	10	10	10	10	10	10	10	10	10	10	10	10	10	10	2.529553028
TTGCCG20NCCT_AE_NNCACCTGNN_m1_c2_short	10	10	10	1.282274013	10	10	10	10	10	10	10	10	10	10	10	10	10	10	10	10	10	10	10	10	10	10	10	10	10	2.921812938	10	10	10	10	10	10	10	10	10	10	10	10	10	10	10	10	10	10	10
TTGCCG20NTA_KD_NNNTAATCCNN_m1_c2_short	10	10	10	10	10	10	10	10	10	10	10	10	10	10	10	10	10	10	10	10	10	10	10	10	10	10	10	10	10	10	10	10	10	10	10	10	10	10	10	10	1.299470484	1.614007607	10	10	10	10	2.556816471	10	10
TTGCGT20NTA_AF_ACNGTTAAACNG_m1_c4_short	10	10	10	10	10	10	10	10	10	10	10	10	10	10	10	10	10	10	10	10	10	10	10	10	10	10	10	10	10	10	10	10	10	10	2.778335065	10	10	10	10	10	2.639266348	10	10	10	10	10	10	10	10
TTGCGT20NTA_AF_NCCGTTAACGGN_m1_c4_short	10	10	10	10	10	10	10	10	10	10	10	10	10	10	10	10	10	10	10	10	10	10	10	10	10	10	10	10	10	10	10	10	10	10	10	10	10	10	10	10	10	10	10	10	10	10	10	10	10
TTGCGT20NTA_AF_NNAACCGTTNN_m1_c4_short	10	10	10	10	10	10	10	10	10	10	10	10	10	10	10	10	10	10	10	10	10	2.956782498	10	10	10	10	10	10	10	10	10	10	10	10	10	10	10	10	10	10	2.940737633	10	10	10	10	10	10	10	10
TTGCGT20NTA_AF_NNCNGTTNNNACNGTTN_m1_c4_short	10	10	10	10	10	10	10	10	10	10	10	10	10	10	10	10	10	10	10	10	10	10	10	10	10	10	10	10	10	10	10	10	10	10	10	10	10	10	10	10	10	10	10	10	10	10	10	10	10
TTGCGT20NTA_KH_NTAATCNAATTAN_m1_c3_short	10	10	10	10	10	10	2.50920904	2.888378611	10	10	2.06709787	2.17149734	10	10	10	10	10	10	10	10	10	2.466139853	2.629328413	2.180691312	1.907343489	2.17149734	2.541162262	2.06709787	10	10	10	10	2.06709787	1.691420485	2.789370552	2.799061316	2.62478826	2.81797011	10	10	2.805771638	2.54484194	10	10	10	2.40111747	2.697230517	10	10
TTGCGT20NTA_KI_CACCGAACANN_m1_c3_short	10	10	10	10	10	10	10	10	10	10	10	10	10	10	10	10	10	10	10	10	10	10	10	10	10	10	10	10	10	10	10	10	10	10	10	10	10	10	10	10	10	10	10	10	10	10	10	10	10
TTGCGT20NTA_KI_NACAATGNNATTGTN_m1_c3_short	10	10	10	10	10	10	10	10	10	10	10	10	10	10	10	2.56526256	10	10	10	10	10	10	10	10	2.544068766	10	10	10	2.996780176	2.039909523	10	10	10	10	10	2.544928188	10	2.752050628	10	10	10	10	10	10	10	10	10	10	10
TTGCTA20NTA_KI_NNACCCACCCYTAN_m1_c4_short	10	10	10	10	10	10	10	10	10	10	10	10	10	10	10	10	10	10	10	10	10	10	10	10	10	10	10	10	10	10	10	10	10	10	10	10	10	10	10	10	10	10	10	10	10	10	10	10	10
TTGCTA20NTA_KI_NNATCATCCCYTAN_m1_c4_short	10	10	10	10	10	10	10	10	10	10	10	10	10	10	10	10	10	10	10	10	10	10	10	10	10	10	10	10	10	10	10	10	10	10	10	10	10	10	10	10	10	10	10	10	10	10	10	10	10
TTGCTA20NTCT_KI_NNRCATTCCANN_m1_c3_short	10	10	10	10	10	10	10	10	10	10	10	10	10	10	10	10	10	10	10	10	10	10	10	10	10	10	10	10	10	10	10	10	10	10	10	10	10	10	10	10	10	10	10	10	10	10	10	10	10
TTGCTC40NGAA_KK_NNGGATTRCAGCNN_m1_c3_short	10	10	10	10	10	10	10	10	10	10	10	10	10	10	10	10	10	10	10	10	2.979934762	10	10	10	10	10	10	10	10	10	10	10	10	10	10	10	10	10	10	10	10	10	10	10	10	10	10	10	10
TTGGAG20NAGT_KH_TAATTNSATTA_m1_c3_short	10	10	10	10	10	10	2.111757934	2.40640966	10	10	2.039458778	2.16588667	10	10	10	10	10	10	10	10	10	2.161021907	2.5237137	2.186394192	1.758508123	2.16588667	2.492173511	2.039458778	10	2.573171766	10	10	2.039458778	2.097342793	2.596337265	2.020857994	2.417120999	2.45270565	10	10	2.655156848	2.398902015	10	10	10	2.272964503	2.547219634	10	10
TTGGAG20NTA_KD_NATCACGTGTAN_m2_c3_short	10	10	2.146752375	10	10	10	10	10	10	10	10	10	10	10	10	10	10	10	10	10	10	10	10	10	10	10	10	10	10	10	10	2.694251187	10	10	10	10	10	10	10	10	10	10	10	10	10	10	10	10	10
TTGGAG20NTA_KI_WTATGCAAATKAGNN_m2_c4_short	10	10	10	10	10	10	10	2.629342319	10	10	10	10	10	10	10	10	10	10	10	10	10	10	2.126335979	10	2.499221767	10	2.088892814	10	10	10	10	10	10	2.704378138	10	10	10	10	10	10	10	10	10	10	10	10	10	2.672238951	10
TTGGCT20NCGT_KG_NAACAMTGNNAKTGTTN_m1_c4_short	10	10	10	10	10	10	10	10	10	10	10	10	10	10	10	10	10	10	2.96968162	2.950075884	10	10	10	10	2.818398303	10	10	10	2.87253012	2.196634214	10	10	10	10	10	10	10	10	10	10	10	10	2.864302122	10	10	10	10	10	10
TTGGGA20NGGT_KI_NYAATTAN_m1_c3_short	10	10	10	10	10	10	10	10	10	10	10	10	10	10	10	10	10	10	10	10	10	10	1.191546608	10	2.980652386	10	1.117434141	10	10	10	10	10	10	1.1188713	10	10	10	10	10	10	10	10	10	10	10	10	10	10	10
TTGGGA20NGGT_KI_TAACGAGG_m1_c3_short	10	10	10	10	10	10	10	2.888065629	2.836744743	10	10	10	10	10	10	10	10	10	10	10	10	10	10	10	10	10	10	10	2.796874201	2.040420455	10	10	10	10	2.999726335	10	10	10	10	10	10	10	10	10	10	10	10	10	10
TTGGGA20NTA_AF_NGCCACGCCCMCNT_m2_c3_short	10	2.658441617	10	10	10	10	10	10	10	10	10	10	10	10	10	10	10	10	10	10	10	10	10	10	10	10	10	10	10	10	10	10	10	10	10	10	10	10	10	10	10	10	10	10	10	10	10	10	1.459389614
TTGGGA20NTA_KH_NCACTYNAC_m1_c3_short	10	10	10	10	10	10	10	10	10	10	10	10	10	10	10	10	10	10	10	10	10	10	10	10	10	10	10	10	10	10	10	10	10	10	10	10	10	10	1.719501549	1.540975387	10	10	10	10	10	10	10	10	10
TTGGTC20NTA_KD_NGCCNNNNGGCN_m1_c3_short	10	10	10	10	10	10	10	10	10	10	10	10	10	10	10	10	10	10	10	10	10	10	10	10	10	10	10	10	10	10	10	10	10	10	10	10	10	10	10	10	10	10	10	10	10	10	10	10	2.827242088
TTGGTC20NTA_KD_NSCCNNNGGSN_m1_c3_short	10	10	10	10	10	10	10	10	10	10	10	10	10	10	10	10	10	10	10	10	10	10	10	10	10	10	10	10	10	10	10	10	10	10	10	10	10	10	10	10	10	10	10	10	10	10	10	10	10
TTGGTC20NTA_KD_NSCCNNNNNGGSN_m0_c3_short	10	10	10	10	10	10	10	10	10	10	10	10	10	10	10	10	10	10	10	10	10	10	10	10	10	10	10	10	10	10	10	10	10	10	10	10	10	10	10	10	10	10	10	10	10	10	10	10	10
TTGGTC20NTA_KG_GRCACGTGYC_m1_c3_short	10	10	0.677141751	10	10	10	10	10	10	10	10	10	10	10	2.952273933	2.649658473	10	10	10	10	10	10	10	10	10	10	10	10	10	10	10	10	10	10	10	10	10	10	10	10	10	10	10	10	10	10	10	10	10
TTGTAT20NATT_KG_NTAATGTAAACAAA_m1_c2_short	10	10	10	10	10	10	10	2.351011291	10	10	10	10	10	2.86422091	10	10	10	10	10	10	10	10	10	10	2.555791536	10	10	10	2.896580897	10	10	10	10	10	10	10	10	10	10	10	10	10	10	10	10	10	10	2.596613174	10
TTGTAT20NTA_KH_NYAATTAN_m1_c3_short	10	10	10	10	2.905317224	2.831287956	10	2.935587851	10	10	10	10	10	10	10	10	10	10	10	10	10	10	2.652495757	10	2.980652386	10	10	10	10	10	10	10	10	10	10	10	10	10	10	10	10	10	10	10	10	10	10	10	10
TTGTCC40NTAG_KAD_NNTACCATANAAGTGCRN_m1_c4_short	10	10	10	10	10	10	10	10	10	2.838540492	10	10	10	10	10	10	10	10	10	10	10	10	10	10	10	10	10	10	10	10	10	10	10	10	10	10	10	10	10	10	10	10	10	10	10	10	10	10	10
TTGTCT40NGCT_KK_NRTTACGTAAYN_m1_c4_short	10	10	10	10	10	10	2.980712762	1.005560229	10	10	10	10	10	10	10	10	10	10	10	10	10	10	10	10	10	10	10	10	10	10	10	10	10	10	10	10	10	10	10	10	10	10	10	10	10	10	10	10	10
TTGTGC20NTA_KD_NTGGCACGTGCCAN_m2_c3_short	10	10	0.740208245	10	10	10	10	10	10	10	10	10	10	10	10	2.922606316	10	10	10	10	10	10	10	10	10	10	10	10	10	10	10	10	10	10	10	10	10	10	10	10	10	10	10	10	10	10	10	10	10
TTGTGC20NTA_KG_NRTGACGTCAYN_m1_c4_short	10	10	10	10	10	10	10	1.814721609	10	10	10	10	10	10	10	10	10	10	10	10	10	10	10	10	10	10	10	10	10	10	1.354352219	2.894862042	10	10	10	10	10	10	10	10	10	10	10	10	10	10	10	10	10
TTGTTC40NAAG_KK_NRTCATTANN_m1_c3_short	10	10	10	10	10	10	10	10	10	10	10	2.337022983	10	10	10	10	10	10	10	10	10	10	10	2.027650079	10	2.337022983	10	10	10	10	2.500425133	10	10	10	10	10	10	10	10	10	10	10	10	10	10	10	10	10	10
TTGTTG20NTTT_KI_NYAATTAN_m1_c4_short	10	10	10	10	10	10	10	10	10	10	0.624813949	1.064691281	2.144827993	10	10	10	10	10	10	10	10	0.507204324	1.051519127	1.241258999	10	1.064691281	1.01723292	0.624813949	10	10	10	10	0.624813949	0.559429688	10	10	10	10	10	10	10	2.1588796	10	10	10	1.229625916	2.160051684	10	10
TTTAAG40NAGC_KL_NACCGGAAGTN_m1_c4_short	10	10	10	10	10	10	10	10	10	10	10	10	10	10	10	10	10	10	10	10	10	10	10	10	10	10	10	10	10	10	10	10	10	10	10	10	10	10	10	10	10	10	10	10	10	10	10	10	10
TTTAGG40NTCT_KK_NNGCTMATTANNNN_m1_c4_short	10	10	10	10	2.647177561	2.715440379	2.506664396	10	10	10	2.100022797	2.850123744	10	10	10	10	10	10	10	10	10	1.947603283	1.323382281	10	2.324165794	2.850123744	1.622223377	2.100022797	10	10	10	10	2.100022797	1.87131944	2.950184553	2.320923961	2.74520688	10	10	10	10	10	10	10	10	2.518850907	2.86401397	10	10
TTTCAA40NTGA_KM_NAAACAGCTGTTTN_m1_c3_short	10	10	10	1.371037067	10	10	10	10	10	10	10	10	2.887480655	10	10	10	10	10	2.680551862	10	10	10	10	10	10	10	10	10	2.568582892	2.424765054	10	10	10	10	10	10	10	10	10	10	10	10	10	10	10	10	10	10	10
TTTCAA40NTGA_KY_TAAYNNNRTTA_m1_c4_short	10	10	10	10	10	10	2.338014927	2.814243093	10	10	2.064279698	2.159202942	10	10	10	10	10	10	10	10	10	2.083908026	2.584265668	2.167564194	1.84838394	2.159202942	2.533221429	2.064279698	10	10	10	10	2.064279698	1.961669032	2.552036934	2.166173786	2.481423117	2.56200791	10	10	2.582348633	2.369953589	10	10	10	2.25593085	2.435477053	10	10
TTTCTG40NTAG_KK_AGGTGYGAANN_m1_c3_short	10	10	10	2.878503015	10	10	10	10	10	10	10	10	10	10	2.638190153	10	10	10	10	10	10	10	10	10	10	10	10	10	10	10	10	10	10	10	10	10	10	10	10	10	10	10	10	10	10	10	10	10	10
TTTCTG40NTAG_KK_ANGTGYGANNNNTCRCACNT_m1_c3_short	10	10	2.882201256	10	2.994132943	2.874656559	10	10	10	10	10	10	10	10	2.330638611	2.567140026	10	10	10	10	10	10	10	10	2.947863809	10	10	10	10	2.69494612	10	10	10	10	10	10	10	10	10	10	10	10	10	10	10	10	10	10	10
TTTCTG40NTAG_KK_NGGTGYGANNNNNNNNNNNNAGGTGYGANN_m1_c3_short	10	10	10	10	10	10	10	10	10	10	10	10	10	10	10	2.93344444	10	10	10	10	10	10	10	10	10	10	10	10	10	2.882817379	10	10	10	10	10	10	10	10	10	10	10	10	10	10	10	10	10	10	10
TTTCTG40NTAG_KK_NNTCRCACNNNNGTGYGANN_m1_c3_short	10	10	10	10	10	10	10	10	10	10	10	10	10	10	2.653312066	10	10	10	10	10	10	10	10	10	10	10	10	10	10	10	10	10	10	10	10	10	10	10	10	2.842165016	10	10	10	10	10	10	10	10	10
TTTGTT40NTAT_KY_YNRGTACANNTGCACTNR_m2_c2_short	10	10	10	10	10	10	10	10	10	10	10	10	10	10	10	10	10	10	10	10	10	10	10	10	10	10	10	10	10	10	10	10	10	10	10	10	10	10	10	10	10	10	10	10	10	10	10	10	10
Tin_Cell_FBgn0004110	10	10	10	10	10	10	10	10	10	10	10	10	10	10	10	10	10	10	10	10	10	10	10	10	10	10	10	10	10	10	10	10	10	10	10	10	10	10	10	10	10	10	10	10	10	10	10	10	10
Tin_SOLEXA_FBgn0004110	10	10	10	10	10	10	10	10	10	10	10	10	10	10	10	10	10	10	10	10	10	10	10	10	10	10	10	10	10	10	10	10	10	10	10	10	10	10	1.078197288	1.06599425	10	10	10	10	10	10	10	10	10
Trl_FlyReg_FBgn0013263	10	10	10	10	10	10	10	10	10	10	10	10	10	10	10	10	10	10	10	10	10	10	10	10	10	10	10	10	10	10	10	10	10	10	10	10	10	10	10	10	10	10	2.426039184	2.688727148	2.698974862	10	10	10	10
Tup_Cell_FBgn0003896	10	10	10	10	10	10	2.026625974	10	10	10	10	10	10	10	10	2.664381562	10	10	10	10	10	10	10	10	10	10	10	10	10	10	10	10	10	10	1.438050012	1.42187879	1.216784138	1.117265879	10	10	10	10	10	10	10	1.419467647	10	10	10
Tup_SOLEXA_FBgn0003896	10	10	10	10	10	10	10	10	10	10	1.982206095	10	10	10	10	2.341449972	10	10	10	10	10	2.165357598	10	10	2.859608918	10	10	1.982206095	10	10	10	10	1.982206095	1.965598528	10	10	1.42063571	1.118113556	10	10	10	2.029868743	10	10	10	1.104831241	2.035113734	10	10
Ubx_Cell_FBgn0003944	10	10	10	10	10	10	10	10	10	10	0.871802011	0.795884058	10	1.359697727	10	10	10	10	10	10	10	0.939249481	1.65704705	0.923123884	1.696019252	0.795884058	1.845373104	0.871802011	10	10	10	10	0.871802011	0.842130209	10	10	1.763412521	1.419269846	10	10	10	10	10	10	10	1.24148667	1.412843116	10	10
Ubx_FlyReg_FBgn0003944	10	10	10	10	10	10	10	2.651386318	10	10	2.635418191	10	10	10	10	2.765051681	10	10	10	10	10	2.848026382	2.607034173	10	1.120741284	10	10	2.635418191	10	2.765051681	10	10	2.635418191	2.642480446	1.719866823	0.817788363	10	1.243045627	10	10	10	2.711806753	10	10	10	10	2.695416503	2.89107351	10
Ubx_SOLEXA_FBgn0003944	10	10	10	10	10	10	10	10	10	10	0.888090861	0.877137786	10	1.416322102	10	10	10	10	10	10	10	1.064269603	2.031309725	0.748993062	1.790070677	0.744633447	1.972085524	0.888090861	10	2.91759929	10	10	0.888090861	0.864907703	10	10	10	10	10	10	10	10	10	10	10	1.400545028	0.939453918	10	10
Unc4_Cell_FBgn0024184	10	10	10	10	10	10	10	10	10	10	2.322512807	1.399238634	10	10	10	2.544148764	10	10	10	10	10	1.54361648	1.900360885	2.980893941	2.328301662	1.399238634	2.458816411	2.322512807	10	10	10	10	2.322512807	2.151492975	1.136477857	10	1.020168858	0.718833437	10	10	10	10	10	10	10	1.321788887	10	10	10
Unc4_SOLEXA_FBgn0024184	10	10	10	10	10	10	10	10	10	10	1.276648755	1.087700506	10	10	10	2.804561127	10	10	10	10	10	1.064610449	1.724169275	1.380066719	1.852333521	1.087700506	1.971231133	1.276648755	10	10	10	10	1.276648755	1.221978419	1.438121038	10	1.216787724	0.940908576	10	10	10	10	10	10	10	1.241820804	10	10	10
Unpg_Cell_FBgn0015561	10	10	10	10	10	10	10	10	10	10	1.202000407	1.327116159	10	10	10	10	10	10	10	10	10	1.063271328	1.353593427	2.232817514	1.617073716	1.327116159	1.747544726	1.202000407	10	10	10	10	1.202000407	1.126630143	1.740914884	10	1.585982239	1.419189836	10	10	10	10	10	10	10	1.342613987	10	10	10
Unpg_SOLEXA_FBgn0015561	10	10	10	10	10	10	10	2.804999912	10	10	0.652144845	1.007688537	1.94282011	10	10	10	10	10	10	10	10	0.624097068	1.115981821	1.041401025	1.228604086	1.007688537	1.358141866	0.320857429	10	10	10	10	0.320857429	0.253469719	10	10	10	10	10	10	10	1.957620751	10	10	10	1.258591523	1.956884974	10	10
Usf_SANGER_5_FBgn0029711	10	10	10	10	10	10	10	10	10	10	10	10	10	10	10	10	10	10	10	10	10	10	10	10	10	10	10	10	10	10	10	2.746897706	10	10	10	10	10	10	10	10	10	10	10	10	10	10	10	10	10
Vis_Cell_FBgn0033748	10	10	2.38580075	10	10	10	10	10	10	10	10	2.197360516	2.208357659	1.968416831	10	10	2.746568486	2.44375339	10	10	2.602505627	10	10	2.058592994	2.320600057	2.197360516	2.95068944	10	10	2.621630053	10	2.224814493	10	2.848026382	10	2.746568486	10	10	2.954322468	10	2.848026382	2.980652386	10	2.867006671	2.928424218	2.874534255	1.735844265	2.897931298	2.871507223
Vis_SOLEXA_FBgn0033748	10	10	2.99852508	10	10	10	10	10	10	10	10	10	10	10	10	0.213444425	10	10	10	10	10	10	10	10	2.234685499	10	10	10	10	2.765051681	10	10	10	10	2.567846777	2.002929219	2.570477227	2.458160818	10	10	10	10	10	10	10	10	10	10	10
Vnd_Cell_FBgn0003986	10	10	10	10	10	10	10	10	10	10	10	10	10	10	10	10	10	10	10	10	10	10	10	10	10	10	10	10	10	10	10	10	10	10	10	10	10	10	10	10	10	10	10	10	10	10	10	10	10
Vnd_SOLEXA_FBgn0003986	10	10	10	10	10	10	10	10	10	10	10	10	10	10	10	10	10	10	10	10	10	10	10	10	10	10	10	10	10	10	10	10	10	10	10	10	10	10	10	10	10	10	10	10	10	10	10	10	10
Xrp1_CG6272_SANGER_5_FBgn0036126	10	10	10	10	2.759432792	10	2.314755006	1.402454278	10	10	2.982473601	10	10	10	10	10	10	10	10	10	10	10	10	10	2.522351374	10	10	2.982473601	10	10	10	10	2.982473601	2.818015916	10	2.470337359	10	10	10	10	10	10	10	10	10	10	10	10	10
Xrp1_CG6272_SANGER_5_FBgn0261113	10	10	10	10	2.759432792	10	2.314755006	1.402454278	10	10	2.982473601	10	10	10	10	10	10	10	10	10	10	10	10	10	2.522351374	10	10	2.982473601	10	10	10	10	2.982473601	2.818015916	10	2.470337359	10	10	10	10	10	10	10	10	10	10	10	10	10
Zen2_Cell_FBgn0004054	10	10	10	10	10	10	2.3125116	10	10	10	1.15516436	1.184845654	2.988076691	10	10	10	10	10	10	10	10	1.100815483	0.999508864	1.361361711	1.641769125	1.184845654	1.194469378	1.15516436	10	2.992444064	10	10	1.15516436	1.093209193	10	10	10	10	10	10	10	10	10	10	10	1.626697031	1.60475655	10	10
Zen2_SOLEXA_FBgn0004054	10	10	10	10	10	10	10	2.976805672	10	10	0.4484891	1.040241321	1.963450214	10	10	10	10	10	10	10	10	0.624694692	1.347380922	1.064456404	1.396805795	1.040241321	1.529701883	0.4484891	10	10	10	10	0.4484891	0.652144845	10	10	10	10	10	10	10	1.976791228	10	10	10	1.389916933	1.976024335	10	10
Zen_Cell_FBgn0004053	10	10	10	10	10	10	10	10	10	10	2.45173204	1.692141967	10	10	10	10	10	10	10	10	10	10	1.548449932	1.531225787	2.511685238	1.692141967	2.590364605	2.45173204	10	10	10	10	2.45173204	2.281341102	10	10	10	10	10	10	10	10	10	10	10	2.012372918	10	10	10
Zen_SOLEXA_FBgn0004053	10	10	10	10	10	10	10	10	10	10	1.835494059	1.250375017	10	10	10	10	10	10	10	10	10	1.240678976	1.725369241	1.264410183	1.863735552	1.250375017	1.971967155	1.835494059	10	10	10	10	1.835494059	1.664007863	10	10	10	10	10	10	10	10	10	10	10	1.537795744	10	10	10
ab_SANGER_10_FBgn0259750	10	10	10	10	10	10	10	10	10	10	10	10	10	10	10	10	10	10	10	10	10	10	10	10	10	10	10	10	10	10	10	10	10	10	10	10	10	10	10	10	10	10	10	10	10	10	10	10	10
ab_SOLEXA_5_FBgn0259750	10	10	10	10	10	10	10	10	10	10	10	10	10	10	10	10	10	10	10	10	10	10	10	10	10	10	10	10	10	10	10	10	10	10	10	10	10	10	10	10	10	10	10	10	10	10	10	10	10
ac_da_SANGER_5_FBgn0000022	10	10	10	10	10	10	10	10	10	10	10	10	10	10	10	10	10	10	10	10	10	10	10	10	10	10	10	10	10	10	10	10	10	10	10	10	10	10	10	10	10	10	10	10	10	10	10	10	10
ac_da_SANGER_5_FBgn0000413	10	10	10	10	10	10	10	10	10	10	10	10	10	10	10	10	10	10	10	10	10	10	10	10	10	10	10	10	10	10	10	10	10	10	10	10	10	10	10	10	10	10	10	10	10	10	10	10	10
acj6_SOLEXA_5_FBgn0000028	10	10	10	10	10	10	10	10	10	2.794242435	2.136263327	2.568271058	2.713439699	2.718851665	10	10	10	10	10	10	10	2.065796656	2.567946571	2.587697199	1.799087354	2.568271058	2.750893697	2.136263327	10	10	10	10	2.136263327	2.086025611	10	2.475376348	2.962648577	2.886807565	10	10	10	10	10	10	10	2.595396543	2.430321891	10	10
amos_da_SANGER_10_FBgn0000413	10	10	10	2.086288381	10	10	10	10	10	10	10	10	10	10	10	10	10	10	10	10	10	10	10	10	10	10	10	10	10	10	10	10	10	10	10	10	10	10	10	10	10	10	10	10	10	10	10	10	10
amos_da_SANGER_10_FBgn0003270	10	10	10	2.086288381	10	10	10	10	10	10	10	10	10	10	10	10	10	10	10	10	10	10	10	10	10	10	10	10	10	10	10	10	10	10	10	10	10	10	10	10	10	10	10	10	10	10	10	10	10
aop_SANGER_10_FBgn0000097	10	10	10	10	10	10	10	10	10	10	10	10	10	10	10	10	10	10	10	10	10	10	10	10	10	10	10	10	10	10	10	10	10	10	10	10	10	10	10	10	10	10	10	10	10	10	10	10	10
ap_FlyReg_FBgn0000099	10	10	10	10	10	10	2.334388195	2.270121328	10	1.601788937	10	10	1.840660294	2.021056722	10	10	10	10	10	10	10	2.664381562	10	10	1.386417127	10	10	10	1.611623788	1.418359179	10	10	10	2.859608918	10	2.029868743	10	10	10	10	10	10	10	10	10	10	10	2.175013494	10
ase_da_SANGER_10_FBgn0000137	10	10	10	10	10	10	10	10	10	10	10	10	10	10	10	10	10	10	10	10	10	10	10	10	10	10	10	10	10	10	10	10	10	10	10	10	10	10	10	10	10	10	10	10	10	10	10	10	10
ase_da_SANGER_10_FBgn0000413	10	10	10	10	10	10	10	10	10	10	10	10	10	10	10	10	10	10	10	10	10	10	10	10	10	10	10	10	10	10	10	10	10	10	10	10	10	10	10	10	10	10	10	10	10	10	10	10	10
ato_da_SANGER_10_FBgn0000413	10	10	10	1.903696016	10	10	10	10	10	10	10	10	10	10	10	2.732451382	10	10	10	10	10	10	10	10	10	10	10	10	10	10	10	10	10	10	10	10	10	10	10	10	10	10	10	10	10	10	10	10	10
ato_da_SANGER_10_FBgn0010433	10	10	10	1.903696016	10	10	10	10	10	10	10	10	10	10	10	2.732451382	10	10	10	10	10	10	10	10	10	10	10	10	10	10	10	10	10	10	10	10	10	10	10	10	10	10	10	10	10	10	10	10	10
ato_da_SANGER_5_2_FBgn0000413	10	10	10	2.025978467	10	10	10	10	10	10	10	10	10	10	10	2.80715304	10	10	10	10	10	10	10	10	10	10	10	10	10	10	10	10	10	10	10	10	10	10	10	10	10	10	10	10	10	10	10	10	10
ato_da_SANGER_5_2_FBgn0010433	10	10	10	2.025978467	10	10	10	10	10	10	10	10	10	10	10	2.80715304	10	10	10	10	10	10	10	10	10	10	10	10	10	10	10	10	10	10	10	10	10	10	10	10	10	10	10	10	10	10	10	10	10
ato_da_SANGER_5_3_FBgn0000413	10	10	10	10	10	10	10	10	10	10	10	10	10	10	10	10	10	10	10	10	10	10	10	10	10	10	10	10	10	10	10	10	10	10	10	10	10	10	10	10	10	10	10	10	10	10	10	10	10
ato_da_SANGER_5_3_FBgn0010433	10	10	10	10	10	10	10	10	10	10	10	10	10	10	10	10	10	10	10	10	10	10	10	10	10	10	10	10	10	10	10	10	10	10	10	10	10	10	10	10	10	10	10	10	10	10	10	10	10
bab1_FlyReg_FBgn0004870	10	10	10	10	10	10	2.634052405	10	10	2.580530324	2.381109794	10	2.926056853	2.384046963	10	10	10	10	2.911925454	2.62873179	2.572199382	2.236220189	2.959825668	10	1.220757233	10	2.91097043	2.381109794	2.506037189	1.946131834	10	10	2.381109794	2.879263883	10	1.779473236	10	10	10	10	10	10	10	10	10	10	10	2.876932797	10
bab1_SANGER_5_FBgn0004870	10	10	10	10	10	10	2.893555205	2.150448364	10	2.682808779	1.958787131	2.052643035	10	10	10	10	10	10	10	10	10	2.218371896	10	2.067108031	1.475547429	2.052643035	10	1.958787131	10	2.66964943	10	10	1.958787131	1.946149139	10	2.254031928	10	2.181133698	10	10	10	10	10	10	10	2.943813464	10	2.211251014	10
bcd_FlyReg_FBgn0000166	10	10	10	10	10	10	10	10	10	10	2.603358835	10	10	10	10	10	10	10	10	10	10	2.796874201	10	10	10	10	10	2.603358835	10	10	10	10	2.603358835	2.595301382	10	10	10	10	10	10	1.544059624	1.273891841	10	10	10	10	2.658801625	10	10
bcd_NAR_FBgn0000166	10	10	10	10	10	10	10	10	10	10	1.974492546	10	10	10	10	10	10	10	10	10	10	2.153651771	10	10	2.848026382	10	10	1.974492546	10	10	10	10	1.974492546	1.942442467	10	10	10	10	10	10	10	2.029002255	10	10	10	10	2.026408489	10	10
bin_FlyReg_FBgn0045759	10	10	10	10	10	10	10	10	10	10	10	10	10	2.709675437	10	10	10	10	10	10	10	2.993129111	10	10	10	10	2.910003347	10	10	10	10	10	10	10	2.735677247	10	10	2.984226915	10	10	2.961784627	10	10	10	10	10	10	10	10
bin_SANGER_5_FBgn0045759	10	10	10	2.98823131	10	10	10	10	10	10	10	10	10	10	10	10	10	10	10	10	10	10	10	10	10	10	10	10	10	10	10	10	10	10	10	10	10	10	10	10	10	10	10	10	10	10	10	10	10
bowl_SANGER_5_FBgn0004893	10	10	10	10	10	10	10	10	10	10	10	10	10	10	10	10	10	10	10	10	10	10	10	10	10	10	10	10	10	10	10	10	10	10	10	10	10	10	10	10	10	10	10	10	10	10	10	10	10
bowl_SOLEXA_FBgn0004893	10	10	10	10	10	10	10	10	10	10	10	10	10	10	10	10	10	10	10	10	10	10	10	10	10	10	10	10	10	10	10	10	10	10	10	10	10	10	10	10	10	10	10	10	10	10	10	10	10
br-PA_SANGER_5_FBgn0000210	10	10	10	10	10	10	10	10	10	10	10	10	10	10	10	10	10	10	10	10	10	10	10	10	10	10	10	10	10	10	10	10	10	10	10	10	10	10	10	10	10	10	10	10	10	10	10	10	10
br-PA_SOLEXA_FBgn0000210	10	10	10	10	10	10	10	10	10	10	10	10	10	10	10	10	10	10	10	10	10	10	10	10	10	10	10	10	10	10	10	10	10	10	10	10	10	10	10	10	10	10	10	10	10	10	10	10	10
br-PE_SANGER_5_FBgn0000210	10	10	10	10	10	10	10	10	10	10	10	10	10	10	10	10	10	10	10	10	10	10	10	10	10	10	10	10	10	10	10	10	10	10	10	10	10	10	10	10	10	10	10	10	10	10	10	10	10
br-PE_SOLEXA_FBgn0000210	10	10	10	10	10	10	10	10	10	10	10	10	10	10	10	10	10	10	10	10	10	10	10	10	10	10	10	10	10	10	10	10	10	10	10	10	10	10	10	10	10	10	10	10	10	10	10	10	10
br-PL_SANGER_5_FBgn0000210	10	10	10	10	10	10	10	10	10	10	10	10	10	10	10	10	10	10	10	10	10	10	10	10	10	10	10	10	10	10	10	10	10	10	10	10	10	10	10	10	10	10	10	10	10	10	10	10	10
br-PL_SOLEXA_FBgn0000210	10	10	10	10	10	10	10	10	10	10	10	10	10	10	10	10	10	10	10	10	10	10	10	10	10	10	10	10	10	10	10	10	10	10	10	10	10	10	10	10	10	10	10	10	10	10	10	10	10
br-Z1_FlyReg_FBgn0000210	10	10	10	10	10	10	10	10	10	10	2.282457498	2.610017574	10	2.791118948	10	10	10	10	10	10	10	10	1.898186042	2.733890267	2.133895655	2.610017574	2.453024907	2.282457498	10	10	10	10	2.282457498	1.733251483	10	10	10	10	10	10	10	10	10	2.687695191	10	2.412656752	10	10	10
br-Z2_FlyReg_FBgn0000210	10	10	10	10	10	10	10	10	10	10	2.565231364	10	10	10	10	10	10	10	10	10	10	2.752260975	10	10	10	10	10	2.565231364	10	10	10	10	2.565231364	2.554198608	10	10	10	10	10	10	10	2.625036036	10	10	10	2.744980561	2.62247882	10	10
br-Z3_FlyReg_FBgn0000210	10	10	10	10	10	10	10	10	10	10	10	10	10	10	10	10	10	10	10	10	10	10	10	10	10	10	10	10	10	10	10	10	10	10	10	10	10	10	10	10	10	10	10	10	10	10	10	10	10
br-Z4_FlyReg_FBgn0000210	10	10	10	10	10	10	10	10	10	10	2.320600057	2.767418864	2.952502155	10	10	10	10	10	10	10	10	10	2.525399103	2.961684974	2.257546564	2.767418864	1.666320508	2.320600057	10	2.765051681	10	10	2.320600057	2.151347996	10	10	10	10	10	10	10	10	10	10	10	2.465203664	10	10	10
br_SANGER_10_FBgn0000210	10	10	10	10	10	10	10	10	10	10	10	10	10	10	10	10	10	10	10	10	10	10	10	10	10	10	10	10	10	10	10	10	10	10	10	10	10	10	10	10	10	10	10	10	10	10	10	10	10
br_SOLEXA_10_FBgn0000210	10	10	10	10	10	10	10	10	10	10	10	10	10	10	10	10	10	10	10	10	10	10	10	10	10	10	10	10	10	10	10	10	10	10	10	10	10	10	10	10	10	10	10	10	10	10	10	10	10
brk_FlyReg_FBgn0024250	10	10	10	10	10	2.661118558	10	10	10	10	10	10	10	10	10	10	10	10	10	10	10	10	10	10	10	10	10	10	10	10	10	10	10	10	10	10	10	10	10	10	10	10	10	10	10	10	10	10	10
btd_NAR_FBgn0000233	10	10	10	10	10	10	10	10	10	10	10	10	10	10	10	10	10	10	10	10	10	10	10	10	10	10	10	10	10	10	10	10	10	10	10	10	10	10	10	10	10	10	10	10	10	10	10	10	1.443682646
byn_FlyReg_FBgn0011723	10	10	10	10	10	10	10	10	10	10	10	10	10	10	10	10	10	10	10	10	10	10	10	10	10	10	10	10	10	10	10	10	10	10	10	10	10	10	2.409217499	2.449016384	10	10	10	10	10	10	10	10	10
cad_FlyReg_FBgn0000251	10	10	10	10	10	10	10	10	10	1.720066712	10	10	1.9261762	1.624707534	2.648529117	10	10	10	10	10	10	10	10	10	10	10	10	10	2.326901254	10	10	10	10	10	10	10	10	10	10	10	10	10	10	10	10	10	10	10	10
cato_da_SANGER_10_FBgn0000413	10	10	10	2.644777021	10	10	10	10	10	10	10	10	10	10	10	10	10	10	10	10	10	10	10	10	10	10	10	10	10	10	10	2.863185605	10	10	10	10	10	10	10	10	10	10	10	10	10	10	10	10	10
cato_da_SANGER_10_FBgn0024249	10	10	10	2.644777021	10	10	10	10	10	10	10	10	10	10	10	10	10	10	10	10	10	10	10	10	10	10	10	10	10	10	10	2.863185605	10	10	10	10	10	10	10	10	10	10	10	10	10	10	10	10	10
chinmo_SOLEXA_FBgn0086758	10	10	10	10	10	10	10	10	10	10	10	10	10	10	10	10	10	10	10	10	10	10	10	10	10	10	10	10	10	10	10	10	10	10	10	10	10	10	2.716330901	2.760438416	10	10	10	10	10	10	10	10	10
ci_SOLEXA_FBgn0004859	10	10	10	10	10	10	10	10	10	10	10	10	10	10	10	10	10	10	10	10	10	10	10	10	10	10	10	10	10	10	10	10	10	10	10	10	10	10	10	10	10	10	10	10	10	10	10	10	2.752707839
cic_SANGER_5_FBgn0028386	10	10	10	10	10	10	10	10	10	10	10	10	10	10	10	2.368530433	10	10	10	10	10	10	10	10	10	10	10	10	10	10	10	10	10	10	10	10	10	10	10	10	10	10	10	10	10	10	10	10	10
crol-F7-16_SOLEXA_FBgn0020309	10	10	10	10	10	10	10	10	10	10	10	10	10	10	10	10	10	10	10	10	10	10	10	10	10	10	10	10	10	10	10	10	10	10	10	10	10	10	10	10	10	10	10	10	10	10	10	10	2.240008935
crol_F7-16_SANGER_5_FBgn0020309	10	10	10	10	10	10	10	10	10	10	10	10	10	10	10	10	10	10	10	10	10	10	10	10	10	10	10	10	10	10	10	10	10	10	10	10	10	10	10	10	10	10	10	10	10	10	10	10	2.016142688
crp_SANGER_10_FBgn0001994	10	10	10	2.332798943	10	10	10	10	10	10	10	10	10	10	10	10	10	10	10	10	10	10	10	10	10	10	10	10	10	10	10	2.964363604	10	10	10	10	10	10	10	10	10	10	10	10	10	10	10	10	10
cwo_SANGER_5_FBgn0259938	10	10	2.45922102	10	10	10	10	10	10	10	10	10	10	10	10	10	10	10	10	10	10	10	10	10	10	10	10	10	10	10	2.991113453	2.571871947	10	10	10	10	10	10	10	10	10	10	10	10	10	10	10	10	10
da_SANGER_10_FBgn0000413	10	10	2.454820692	2.462682449	10	10	10	10	10	10	10	10	10	10	10	10	10	10	10	10	10	10	10	10	10	10	10	10	10	10	10	10	10	10	10	10	10	10	10	10	10	10	10	10	10	10	10	10	10
dei_da_SANGER_5_FBgn0000413	10	10	10	1.103909521	10	10	10	10	10	10	10	10	10	10	10	10	10	10	10	10	10	10	10	10	10	10	10	10	10	2.640703848	10	10	10	10	10	10	10	10	10	10	10	10	10	10	10	10	10	10	10
dei_da_SANGER_5_FBgn0008649	10	10	10	1.103909521	10	10	10	10	10	10	10	10	10	10	10	10	10	10	10	10	10	10	10	10	10	10	10	10	10	2.640703848	10	10	10	10	10	10	10	10	10	10	10	10	10	10	10	10	10	10	10
dimm_da_SANGER_5_FBgn0000413	10	10	10	10	10	2.953656807	10	10	10	10	10	10	10	10	10	10	10	10	10	10	10	10	10	10	10	10	10	10	10	10	10	10	10	10	10	10	10	10	10	10	10	10	10	10	10	10	10	10	10
dimm_da_SANGER_5_FBgn0023091	10	10	10	10	10	2.953656807	10	10	10	10	10	10	10	10	10	10	10	10	10	10	10	10	10	10	10	10	10	10	10	10	10	10	10	10	10	10	10	10	10	10	10	10	10	10	10	10	10	10	10
disco-r-Cl1_SANGER_5_FBgn0042650	10	10	10	10	10	10	10	10	10	10	10	10	10	10	10	10	10	10	10	10	10	10	10	10	10	10	10	10	10	10	10	10	10	10	10	2.832078309	10	10	10	10	10	10	10	10	10	10	10	10	10
disco-r-F1-2_SOLEXA_FBgn0042650	10	10	10	10	10	10	10	10	10	10	10	10	10	10	10	10	10	10	10	10	10	10	10	10	10	10	10	10	10	10	10	10	10	10	10	10	10	10	10	10	10	10	10	10	10	10	10	10	10
disco_SANGER_5_FBgn0000459	10	10	10	10	10	10	10	10	10	10	10	10	10	10	10	10	10	10	10	10	10	10	10	10	10	10	10	10	10	10	10	10	10	10	10	2.968111321	10	10	10	10	10	10	10	10	10	10	10	10	10
disco_SOLEXA_5_FBgn0000459	10	10	10	10	10	10	10	10	10	10	10	10	10	10	10	10	10	10	10	10	10	10	10	10	2.328669404	10	10	10	10	10	10	10	10	10	10	2.901027599	10	10	10	10	10	10	10	10	10	10	10	10	10
dl_FlyReg_FBgn0000462	10	10	10	10	10	10	10	10	10	10	10	10	10	10	10	10	10	10	10	10	10	10	10	10	10	10	10	10	10	10	10	10	10	10	10	10	10	10	10	10	10	10	2.560683245	2.153564965	2.641628908	10	10	10	10
dl_NBT_FBgn0000462	10	10	10	10	10	10	10	10	10	10	10	10	10	10	10	10	10	10	10	10	10	10	10	10	10	10	10	10	10	10	10	10	10	10	10	10	10	10	10	10	10	10	10	2.969466508	10	10	10	10	10
dm_Max_SANGER_10_FBgn0000472	10	10	2.456369872	10	10	10	10	10	10	10	10	10	10	10	10	10	10	10	10	10	10	10	10	10	10	10	10	10	10	10	10	10	10	10	10	10	10	10	10	10	10	10	10	10	10	10	10	10	10
dm_Max_SANGER_10_FBgn0017578	10	10	2.456369872	10	10	10	10	10	10	10	10	10	10	10	10	10	10	10	10	10	10	10	10	10	10	10	10	10	10	10	10	10	10	10	10	10	10	10	10	10	10	10	10	10	10	10	10	10	10
dpn_SANGER_10_FBgn0010109	10	10	0.90070537	10	10	10	10	10	10	10	10	10	10	10	10	10	10	10	10	10	10	10	10	10	10	10	10	10	10	10	10	2.860757333	10	10	10	10	10	10	10	10	10	10	10	10	10	10	10	10	10
dsf_SANGER_5_FBgn0015381	2.960443228	10	10	10	10	10	10	10	10	10	10	10	10	2.974178632	2.778459203	10	10	10	10	10	10	10	10	10	10	10	10	10	10	10	10	10	10	10	10	10	10	10	10	10	10	10	10	10	10	10	10	10	10
dsx-F_FlyReg_FBgn0000504	10	10	10	10	10	10	10	10	10	10	10	10	10	10	10	10	10	10	10	10	10	10	10	10	10	10	10	10	10	2.722796677	10	10	10	10	10	10	10	10	10	10	10	10	10	10	10	10	10	10	10
dsx-M_FlyReg_FBgn0000504	10	10	10	10	10	10	10	10	10	10	10	10	10	10	10	10	10	10	10	10	10	10	10	10	10	10	10	10	10	2.722796677	10	10	10	10	10	10	10	10	10	10	10	10	10	10	10	10	10	10	10
dys_tgo_SANGER_5_FBgn0015014	10	1.938219297	10	10	10	10	10	10	10	10	10	10	10	10	10	10	10	10	10	10	10	10	10	10	10	10	10	10	10	10	10	10	10	10	10	10	10	10	10	10	10	10	10	10	10	10	10	10	10
dys_tgo_SANGER_5_FBgn0039411	10	1.9201961	10	10	10	10	10	10	10	10	10	10	10	10	10	10	10	10	10	10	10	10	10	10	10	10	10	10	10	10	10	10	10	10	10	10	10	10	10	10	10	10	10	10	10	10	10	10	10
eg_SANGER_5_FBgn0000560	10	10	10	10	10	10	10	10	10	10	10	10	10	10	10	10	10	10	10	10	10	10	10	10	2.0528839	10	10	10	10	10	10	10	10	2.344094436	10	10	10	10	10	10	10	10	10	10	10	10	10	10	10
ems_FlyReg_FBgn0000576	10	10	10	10	10	10	1.575609426	2.92529197	10	10	10	2.142322665	10	2.637392309	10	10	10	10	10	10	10	10	10	2.020419741	1.709308601	2.142322665	10	10	10	10	10	10	10	10	10	2.625036036	10	10	10	10	10	10	10	10	10	10	1.708167705	10	10
en_FlyReg_FBgn0000577	10	10	10	10	10	10	10	10	10	10	0.947829063	2.207865592	10	10	10	2.728839913	10	10	10	10	10	0.997201688	1.52238471	2.38759087	1.75733264	2.207865592	1.294785157	0.947829063	10	10	10	10	0.947829063	0.916955203	1.438454836	10	1.585957909	1.41869753	10	10	10	10	10	10	10	1.475645684	10	10	10
en_SOLEXA_2_FBgn0000577	10	10	10	10	10	10	10	10	10	10	0.936564782	1.338032466	2.237733981	10	10	10	10	10	10	10	10	0.93800223	0.951605561	1.562552105	10	1.338032466	1.250530005	0.936564782	10	10	10	10	0.936564782	0.812633927	10	10	10	10	10	10	10	10	10	10	10	1.489823957	2.342905358	10	10
esg-F3-5_SOLEXA_FBgn0001981	10	10	10	10	10	10	10	10	10	10	10	10	10	10	10	10	10	10	10	10	10	10	10	10	10	10	10	10	10	10	10	10	10	10	10	10	10	10	10	10	10	10	10	10	10	10	10	10	10
esg_SANGER_2.5_FBgn0001981	10	10	10	1.117571081	10	10	10	10	10	10	10	10	10	10	10	10	10	10	10	10	10	10	10	10	10	10	10	10	10	10	10	10	10	10	10	10	10	10	10	10	10	10	10	10	10	10	10	10	10
eve_FlyReg_FBgn0000606	10	10	10	10	10	10	2.396786257	10	10	10	2.105380219	2.238830357	10	2.957875505	10	10	10	10	10	10	10	1.728174751	1.926973918	2.27410455	1.521628039	2.238830357	2.056091753	2.105380219	10	10	10	10	2.105380219	1.985730295	2.312498637	2.623329249	10	2.048257172	10	10	10	10	10	10	10	10	2.552958938	10	10
exd_FlyReg_FBgn0000611	10	10	10	10	10	10	10	10	10	10	2.38230338	2.45792897	2.864826379	10	10	10	10	10	10	10	2.409501855	2.293225996	10	2.479006233	2.845711698	2.45792897	10	2.38230338	2.438913855	10	10	10	2.38230338	2.373846441	10	10	10	10	10	10	10	10	2.691251528	10	10	10	10	10	10
exd_SOLEXA_2_FBgn0000611	10	10	10	10	10	10	10	10	10	10	10	10	10	10	1.007912361	10	10	10	10	10	10	10	10	10	2.767418864	10	10	10	10	10	10	10	10	10	10	2.927778632	10	10	10	10	10	10	10	10	10	10	10	10	10
ey_FlyReg_FBgn0005558	10	10	10	10	10	10	10	10	10	10	10	10	10	10	10	10	10	10	10	10	10	10	10	10	10	10	10	10	10	10	10	10	10	10	10	10	10	10	10	10	10	10	10	10	10	10	10	10	10
ey_SOLEXA_5_FBgn0005558	10	10	10	10	10	10	10	10	10	10	10	10	10	10	10	10	10	10	10	10	10	10	10	10	10	10	10	10	10	10	10	10	10	10	10	10	10	10	10	10	10	10	10	10	10	10	10	10	10
fd64A_SANGER_5_FBgn0004895	10	10	10	10	10	10	10	2.99308198	10	2.501434979	10	10	10	2.152571031	10	10	10	10	10	10	10	10	10	10	2.656958123	10	10	10	1.41794758	10	10	10	10	10	10	10	10	10	10	10	10	10	10	10	10	10	10	10	10
fkh_NAR_FBgn0000659	10	10	10	10	10	10	10	2.737752352	10	10	2.254512725	10	2.363115456	10	10	10	10	10	10	10	10	2.251111701	10	10	2.771816308	10	10	2.254512725	10	10	10	10	2.254512725	2.237794191	10	10	10	10	10	10	10	10	10	10	10	10	10	10	10
foxo_SANGER_10_FBgn0038197	10	10	10	10	10	10	10	10	10	10	10	10	10	1.54526342	2.997452628	10	10	10	10	2.517702275	2.958391397	10	10	10	10	10	10	10	10	10	10	10	10	10	10	10	10	10	10	10	10	10	10	10	10	10	10	10	10
fru-PG_SANGER_5_FBgn0004652	10	10	10	10	10	10	10	10	10	10	10	10	10	10	10	10	10	10	10	10	10	10	10	10	2.848026382	10	10	10	2.41708574	10	10	10	10	10	10	10	10	10	10	10	10	10	10	10	10	10	10	10	10
fru_SANGER_10_FBgn0004652	10	10	10	10	10	10	10	10	10	10	10	10	10	10	10	10	10	10	10	10	10	10	10	10	2.962113643	10	10	10	10	2.821198385	10	10	10	10	10	10	10	10	10	10	10	10	10	10	10	10	10	10	10
fru_SOLEXA_5_FBgn0004652	10	10	10	10	10	10	10	10	10	10	10	10	10	10	10	10	10	10	10	10	10	10	10	10	10	10	10	10	10	2.869486354	10	10	10	10	10	10	10	10	10	10	10	10	10	10	10	10	10	10	10
ftz-f1_FlyReg_FBgn0001078	2.597037262	10	10	10	10	10	10	10	2.005939599	10	10	10	10	10	10	10	10	10	10	10	10	10	10	10	2.996546899	10	10	10	10	10	10	10	10	10	10	10	10	10	10	10	10	10	10	10	10	10	10	10	10
[truncated: 203 more rows]
[truncated: 1,863 more columns]
