# Supplementary material for: Conservation of transcription factor binding specificities across 600 million years of bilateria evolution
Source: eLife. 2015 Mar 17;4:e04837. doi: 10.7554/eLife.04837 (PMC4362205; doi:10.7554/eLife.04837)
Supplement: Figure 4—source data 1. — DOI: http://dx.doi.org/10.7554/eLife.04837.027 [file elife04837s003.zip › Figure4-sourcedata1/All_motif_represent_v3_distribution.txt]

	TTGCTA20NTA_KI_NNACCCACCCYTAN_m1_c4_short	TATTGT20NCG_AC_GRGTTCANNRRGTTCA_m2_c3_short	TGAGAT20NAGA_Z_NACACGTGTN_m1_c3_short	TAAACA20NCAA_Y_TGCCACGTGGCA_m2_c4_short	CATAT14N_S_ATCACGTGAT_m2_c4_short	TTCTGA20NTA_KG_NRCCATATGGYN_m1_c4_short	TCAAGG20NCG_AD_NCGAAACCGAAACYN_m1_c3_short	TATTGT20NGTG_AC_NNTAATTGNN_m1_c2_short	TCCAAC20NAAC_Y_TAATYRATTA_m1_c2_short	TATTTG40NCCA_KL_WRGCGCCGGCGCYW_m2_c3_short	GGCTT14N_U_TTTCCCGCCAAA_m2_c4_short	TGTATT20NGA_Y_TGACAGSTGTCA_m2_c3_short	TCAGAG20NAGA_AC_NRGNACANNNTGTNCYN_m2_c4_short	TGTCTA20NTCG_AK_AAAAAGMGGAAGTN_m2_c2_short	TTGCGT20NTA_AF_NNAACCGTTNN_m1_c4_short	TAGCAA40NCGA_KM_AAAYAACAACAA_m1_c3_short	TGATCC20NCG_P_NGCCNNNNGGCN_m1_c3_short	TTACCA20NCCA_KD_NYMATTAN_m1_c3_short	TTAGCT40NCCT_KN_NACCCCCCGYNGNN_m1_c4b1_short	TGCGTT20NGA_Y_NCTAWAAATAGM_m1_c3_short	TAACGG20NGCA_Z_TGCCACGTCATCA_m2_c4_short	TTCGGT20NGA_R_NGACCCCCCACGANGN_m2_c4_short	TCCGGC20NGGC_KD_NYAATTAN_m1_c3_short	TAGCGA40NGCT_AI_NNMCGCCCACGCANNN_m2_c4_short	TCAAAC40NAAC_KAB_GTCACGTGAC_m1_c4_short	TGCTCG20NCTC_Z_RTAAAYA_m1_c2_short	TGAGGC20NGGA_AF_AACAATNNNNAKTGTT_m1_c3_short	TCGCAC40NCCT_KK_TAACCGCAAAN_m1_c3_short	TGAAAC20NGA_KI_NATCACNNNGTGATN_m1_c4u_short	TGGAAT20NGA_Y_GGGGTCAAAGGTCA_m2_c3_short	TCTGGT20NGGG_KG_NTATCANNNNNTGATAN_m1_c4u_short	TAACTT20NCG_W_NRTTACGTAAYN_m1_c2_short	TGTAGG20NGA_AC_NATGASTCATN_m1_c4_short	TCTTGA20NGTG_AG_NACCCGGAAGTA_m2_c3_short	TCGATC20NTAT_Y_NAAACGATNNAN_m1_c4_short	TGGACA20NCAT_AD_NAASATCAAAGN_m1_c4_short	TATCTG20NTCG_KA_WGATAASN_m1_c5_short	TCATAT20NATA_Y_NNTAATTANN_m1_c4_short	TGAGCA20NCGA_W_NRTTAATNATTAACN_m1_c2_short	TGAGCA20NGA_AC_RTGCCMNNN_m1_c4_short	TGTTGC20NGTG_KG_NYAATTAN_m1_c3_short	TCATAT20NATA_KG_NNNGTAAATATTTACNNN_m1_c3_short	TTCGTA20NTA_KH_NAAAGGTCA_m1_c2_short	TAGTCC20NCTT_AA_AACAGCTGTT_m1_c4_short	TACGAG20NAGC_Y_NTGMATAATTAATKAG_m2_c3_short	TCCGGC20NGGC_KH_NNACCGGAAGTR_m1_c3_short	TCCGGC20NGGC_Y_GTCGTWAAAN_m1_c4_short	TCTGCA40NATA_KK_NRTTACGTAAYN_m1_c2_short	TTGTTC40NAAG_KK_NRTCATTANN_m1_c3_short
TTGCTA20NTA_KI_NNACCCACCCYTAN_m1_c4_short	0	10	10	10	10	10	10	10	10	10	10	10	10	10	10	10	10	10	10	10	10	10	10	10	10	10	10	10	10	10	10	10	10	10	10	10	2.69618575	10	10	10	10	10	10	10	10	10	10	10	10
TATTGT20NCG_AC_GRGTTCANNRRGTTCA_m2_c3_short	10	0	10	10	10	10	10	10	10	10	10	10	10	10	10	10	10	10	10	10	10	10	10	10	10	10	10	10	10	2.880525049	10	10	10	10	10	10	10	10	10	10	10	10	2.866174183	10	10	10	10	10	10
TGAGAT20NAGA_Z_NACACGTGTN_m1_c3_short	10	10	0	1.668629296	10	10	10	10	10	10	10	2.945753224	10	10	10	10	10	10	10	10	10	10	10	10	10	2.663914489	10	10	10	10	10	10	10	10	10	10	10	10	10	10	10	10	10	10	10	10	10	10	10
TAAACA20NCAA_Y_TGCCACGTGGCA_m2_c4_short	10	10	1.668629296	0	1.921700235	10	10	10	10	10	10	2.808389009	10	10	10	10	10	10	10	10	1.947863809	10	10	10	1.942154688	10	10	10	10	10	10	10	10	10	10	10	10	10	10	10	10	10	10	10	10	10	10	10	10
CATAT14N_S_ATCACGTGAT_m2_c4_short	10	10	10	1.921700235	0	10	10	10	10	10	10	10	10	10	10	10	10	10	10	10	2.201283609	10	10	10	0.86343824	10	10	10	2.555638161	10	2.91013783	10	2.936912875	10	10	10	10	10	10	10	10	10	10	10	10	10	10	10	10
TTCTGA20NTA_KG_NRCCATATGGYN_m1_c4_short	10	10	10	10	10	0	10	10	10	10	10	10	10	10	10	10	10	10	10	10	10	10	10	10	10	10	10	10	2.982262508	10	2.929862709	10	10	10	10	10	10	10	10	10	10	10	10	10	10	10	10	10	10
TCAAGG20NCG_AD_NCGAAACCGAAACYN_m1_c3_short	10	10	10	10	10	10	0	10	10	10	10	10	10	10	10	10	10	10	10	10	10	10	10	10	10	10	10	2.485051571	10	10	10	10	10	10	10	10	10	10	10	10	10	10	10	10	10	2.95289451	10	10	10
TATTGT20NGTG_AC_NNTAATTGNN_m1_c2_short	10	10	10	10	10	10	10	0	2.151218482	10	10	10	10	10	10	10	10	10	10	10	10	10	1.418591375	10	10	10	2.88097659	10	10	10	10	10	10	10	10	10	10	10	2.815069823	10	1.114285068	10	10	10	10	10	10	10	10
TCCAAC20NAAC_Y_TAATYRATTA_m1_c2_short	10	10	10	10	10	10	10	2.151218482	0	10	10	10	10	10	10	10	10	10	10	10	10	10	10	10	10	10	10	10	10	10	10	10	10	10	1.58610727	10	10	2.325773018	2.233748638	10	1.357725992	10	10	10	1.963494237	10	10	10	10
TATTTG40NCCA_KL_WRGCGCCGGCGCYW_m2_c3_short	10	10	10	10	10	10	10	10	10	0	10	10	10	10	10	10	10	10	10	10	10	10	10	10	10	10	10	10	10	10	10	10	10	10	10	10	10	10	10	10	10	10	10	10	10	10	10	10	10
GGCTT14N_U_TTTCCCGCCAAA_m2_c4_short	10	10	10	10	10	10	10	10	10	10	0	10	10	10	10	10	10	10	10	10	10	10	10	10	10	10	10	10	10	10	10	10	10	10	10	10	10	10	10	10	10	10	10	10	10	10	10	10	10
TGTATT20NGA_Y_TGACAGSTGTCA_m2_c3_short	10	10	2.945753224	2.808389009	10	10	10	10	10	10	10	0	10	10	10	10	10	10	10	10	10	10	10	10	2.877344512	10	10	10	10	10	10	10	10	10	10	10	10	10	10	10	10	10	10	1.61199331	10	10	10	10	10
TCAGAG20NAGA_AC_NRGNACANNNTGTNCYN_m2_c4_short	10	10	10	10	10	10	10	10	10	10	10	10	0	10	10	10	10	10	10	10	10	10	10	10	10	10	10	10	10	10	10	10	10	10	10	10	10	10	10	10	10	10	10	10	10	10	10	10	10
TGTCTA20NTCG_AK_AAAAAGMGGAAGTN_m2_c2_short	10	10	10	10	10	10	10	10	10	10	10	10	10	0	10	10	10	10	10	10	10	10	10	10	10	10	10	10	10	10	10	10	10	1.534578087	10	10	10	10	10	10	10	10	10	10	10	1.491413656	10	10	10
TTGCGT20NTA_AF_NNAACCGTTNN_m1_c4_short	10	10	10	10	10	10	10	10	10	10	10	10	10	10	0	10	10	10	10	10	10	10	10	10	10	10	10	10	10	10	10	10	10	10	10	10	10	10	10	10	2.731630459	10	10	10	10	10	10	10	10
TAGCAA40NCGA_KM_AAAYAACAACAA_m1_c3_short	10	10	10	10	10	10	10	10	10	10	10	10	10	10	10	0	10	10	10	10	10	10	10	10	10	2.441528373	2.495714691	2.582814813	10	10	10	10	10	10	10	10	10	10	2.868179662	10	10	10	10	10	10	10	10	10	10
TGATCC20NCG_P_NGCCNNNNGGCN_m1_c3_short	10	10	10	10	10	10	10	10	10	10	10	10	10	10	10	10	0	10	10	10	10	10	10	10	10	10	10	10	10	10	10	10	10	10	10	10	10	10	10	10	10	10	10	10	10	10	10	10	10
TTACCA20NCCA_KD_NYMATTAN_m1_c3_short	10	10	10	10	10	10	10	10	10	10	10	10	10	10	10	10	10	0	10	10	10	10	10	10	10	10	10	10	10	10	10	2.92326979	10	10	10	10	10	1.020273755	2.990299585	10	10	10	10	10	2.785253075	10	10	2.985372376	10
TTAGCT40NCCT_KN_NACCCCCCGYNGNN_m1_c4b1_short	10	10	10	10	10	10	10	10	10	10	10	10	10	10	10	10	10	10	0	10	10	1.745839259	10	2.970760815	10	10	10	10	10	10	10	10	10	10	10	10	10	10	10	10	10	10	10	10	10	10	10	10	10
TGCGTT20NGA_Y_NCTAWAAATAGM_m1_c3_short	10	10	10	10	10	10	10	10	10	10	10	10	10	10	10	10	10	10	10	0	10	10	10	10	10	10	10	10	10	10	10	10	10	10	10	10	10	10	10	10	10	10	10	10	10	10	10	10	10
TAACGG20NGCA_Z_TGCCACGTCATCA_m2_c4_short	10	10	10	1.947863809	2.201283609	10	10	10	10	10	10	10	10	10	10	10	10	10	10	10	0	10	10	10	2.199422697	10	10	10	10	10	10	10	10	10	10	10	10	10	10	10	10	10	10	10	10	10	10	10	2.845284686
TTCGGT20NGA_R_NGACCCCCCACGANGN_m2_c4_short	10	10	10	10	10	10	10	10	10	10	10	10	10	10	10	10	10	10	1.745839259	10	10	0	10	2.991245691	10	10	10	10	10	10	10	10	10	10	10	10	10	10	10	10	10	10	10	10	10	10	10	10	10
TCCGGC20NGGC_KD_NYAATTAN_m1_c3_short	10	10	10	10	10	10	10	1.418591375	10	10	10	10	10	10	10	10	10	10	10	10	10	10	0	10	10	10	10	10	10	10	10	2.953375188	10	10	10	10	10	10	10	10	2.653292472	10	10	10	2.893604609	10	10	10	10
TAGCGA40NGCT_AI_NNMCGCCCACGCANNN_m2_c4_short	10	10	10	10	10	10	10	10	10	10	10	10	10	10	10	10	10	10	2.970760815	10	10	2.991245691	10	0	10	10	10	10	10	10	10	10	10	10	10	10	10	10	10	2.281636585	10	10	10	10	10	10	10	10	10
TCAAAC40NAAC_KAB_GTCACGTGAC_m1_c4_short	10	10	10	1.942154688	0.86343824	10	10	10	10	10	10	2.877344512	10	10	10	10	10	10	10	10	2.199422697	10	10	10	0	10	10	10	10	10	10	10	2.610062801	10	10	10	10	10	10	10	10	10	2.945405654	10	10	10	10	10	10
TGCTCG20NCTC_Z_RTAAAYA_m1_c2_short	10	10	2.663914489	10	10	10	10	10	10	10	10	10	10	10	10	2.441528373	10	10	10	10	10	10	10	10	10	0	2.534584795	10	10	10	10	10	10	10	10	10	10	10	10	10	2.980652386	2.173456258	10	2.535715494	10	10	10	10	10
TGAGGC20NGGA_AF_AACAATNNNNAKTGTT_m1_c3_short	10	10	10	10	10	10	10	2.88097659	10	10	10	10	10	10	10	2.495714691	10	10	10	10	10	10	10	10	10	2.534584795	0	10	10	10	10	10	10	10	10	10	10	10	10	10	10	2.973979732	10	10	10	10	10	10	10
TCGCAC40NCCT_KK_TAACCGCAAAN_m1_c3_short	10	10	10	10	10	10	2.485051571	10	10	10	10	10	10	10	10	2.582814813	10	10	10	10	10	10	10	10	10	10	10	0	10	10	10	10	10	10	10	10	10	10	10	10	10	10	10	10	10	10	10	10	10
TGAAAC20NGA_KI_NATCACNNNGTGATN_m1_c4u_short	10	10	10	10	2.555638161	2.982262508	10	10	10	10	10	10	10	10	10	10	10	10	10	10	10	10	10	10	10	10	10	10	0	10	0.869301054	10	10	10	10	10	2.773168543	10	10	10	10	10	10	10	10	10	10	10	10
TGGAAT20NGA_Y_GGGGTCAAAGGTCA_m2_c3_short	10	2.880525049	10	10	10	10	10	10	10	10	10	10	10	10	10	10	10	10	10	10	10	10	10	10	10	10	10	10	10	0	10	10	10	10	10	2.053782176	10	10	10	10	10	10	1.729321656	10	10	10	10	10	10
TCTGGT20NGGG_KG_NTATCANNNNNTGATAN_m1_c4u_short	10	10	10	10	2.91013783	2.929862709	10	10	10	10	10	10	10	10	10	10	10	10	10	10	10	10	10	10	10	10	10	10	0.869301054	10	0	10	10	10	10	10	2.667237088	10	10	10	10	10	10	10	10	10	10	10	10
TAACTT20NCG_W_NRTTACGTAAYN_m1_c2_short	10	10	10	10	10	10	10	10	10	10	10	10	10	10	10	10	10	2.92326979	10	10	10	10	2.953375188	10	10	10	10	10	10	10	10	0	10	10	10	10	10	10	10	10	10	10	10	10	10	10	10	0.534619829	10
TGTAGG20NGA_AC_NATGASTCATN_m1_c4_short	10	10	10	10	2.936912875	10	10	10	10	10	10	10	10	10	10	10	10	10	10	10	10	10	10	10	2.610062801	10	10	10	10	10	10	10	0	10	10	10	10	10	10	10	10	10	10	10	10	10	10	10	10
TCTTGA20NGTG_AG_NACCCGGAAGTA_m2_c3_short	10	10	10	10	10	10	10	10	10	10	10	10	10	1.534578087	10	10	10	10	10	10	10	10	10	10	10	10	10	10	10	10	10	10	10	0	10	10	10	10	10	10	10	10	10	10	10	1.325894238	10	10	10
TCGATC20NTAT_Y_NAAACGATNNAN_m1_c4_short	10	10	10	10	10	10	10	10	1.58610727	10	10	10	10	10	10	10	10	10	10	10	10	10	10	10	10	10	10	10	10	10	10	10	10	10	0	10	10	10	2.977239209	10	10	10	10	10	10	10	10	10	10
TGGACA20NCAT_AD_NAASATCAAAGN_m1_c4_short	10	10	10	10	10	10	10	10	10	10	10	10	10	10	10	10	10	10	10	10	10	10	10	10	10	10	10	10	10	2.053782176	10	10	10	10	10	0	10	10	10	10	10	10	2.265423678	10	10	10	10	10	10
TATCTG20NTCG_KA_WGATAASN_m1_c5_short	2.69618575	10	10	10	10	10	10	10	10	10	10	10	10	10	10	10	10	10	10	10	10	10	10	10	10	10	10	10	2.773168543	10	2.667237088	10	10	10	10	10	0	10	10	10	10	10	10	10	10	10	10	10	10
TCATAT20NATA_Y_NNTAATTANN_m1_c4_short	10	10	10	10	10	10	10	10	2.325773018	10	10	10	10	10	10	10	10	1.020273755	10	10	10	10	10	10	10	10	10	10	10	10	10	10	10	10	10	10	10	0	1.876095809	10	1.692710147	10	10	10	2.707181716	10	10	10	10
TGAGCA20NCGA_W_NRTTAATNATTAACN_m1_c2_short	10	10	10	10	10	10	10	2.815069823	2.233748638	10	10	10	10	10	10	2.868179662	10	2.990299585	10	10	10	10	10	10	10	10	10	10	10	10	10	10	10	10	2.977239209	10	10	1.876095809	0	10	1.963264167	2.274755596	10	10	1.670162434	10	10	10	10
TGAGCA20NGA_AC_RTGCCMNNN_m1_c4_short	10	10	10	10	10	10	10	10	10	10	10	10	10	10	10	10	10	10	10	10	10	10	10	2.281636585	10	10	10	10	10	10	10	10	10	10	10	10	10	10	10	0	10	10	10	10	10	10	10	10	10
TGTTGC20NGTG_KG_NYAATTAN_m1_c3_short	10	10	10	10	10	10	10	1.114285068	1.357725992	10	10	10	10	10	2.731630459	10	10	10	10	10	10	10	2.653292472	10	10	2.980652386	10	10	10	10	10	10	10	10	10	10	10	1.692710147	1.963264167	10	0	10	10	10	1.896195103	10	10	2.896930979	10
TCATAT20NATA_KG_NNNGTAAATATTTACNNN_m1_c3_short	10	10	10	10	10	10	10	10	10	10	10	10	10	10	10	10	10	10	10	10	10	10	10	10	10	2.173456258	2.973979732	10	10	10	10	10	10	10	10	10	10	10	2.274755596	10	10	0	10	10	2.583750348	10	10	10	10
TTCGTA20NTA_KH_NAAAGGTCA_m1_c2_short	10	2.866174183	10	10	10	10	10	10	10	10	10	10	10	10	10	10	10	10	10	10	10	10	10	10	2.945405654	10	10	10	10	1.729321656	10	10	10	10	10	2.265423678	10	10	10	10	10	10	0	10	10	10	10	10	10
TAGTCC20NCTT_AA_AACAGCTGTT_m1_c4_short	10	10	10	10	10	10	10	10	10	10	10	1.61199331	10	10	10	10	10	10	10	10	10	10	10	10	10	2.535715494	10	10	10	10	10	10	10	10	10	10	10	10	10	10	10	10	10	0	10	10	10	10	10
TACGAG20NAGC_Y_NTGMATAATTAATKAG_m2_c3_short	10	10	10	10	10	10	10	10	1.963494237	10	10	10	10	10	10	10	10	2.785253075	10	10	10	10	2.893604609	10	10	10	10	10	10	10	10	10	10	10	10	10	10	2.707181716	1.670162434	10	1.896195103	2.583750348	10	10	0	10	10	10	10
TCCGGC20NGGC_KH_NNACCGGAAGTR_m1_c3_short	10	10	10	10	10	10	2.95289451	10	10	10	10	10	10	1.491413656	10	10	10	10	10	10	10	10	10	10	10	10	10	10	10	10	10	10	10	1.325894238	10	10	10	10	10	10	10	10	10	10	10	0	10	10	10
TCCGGC20NGGC_Y_GTCGTWAAAN_m1_c4_short	10	10	10	10	10	10	10	10	10	10	10	10	10	10	10	10	10	10	10	10	10	10	10	10	10	10	10	10	10	10	10	10	10	10	10	10	10	10	10	10	10	10	10	10	10	10	0	10	10
TCTGCA40NATA_KK_NRTTACGTAAYN_m1_c2_short	10	10	10	10	10	10	10	10	10	10	10	10	10	10	10	10	10	2.985372376	10	10	10	10	10	10	10	10	10	10	10	10	10	0.534619829	10	10	10	10	10	10	10	10	2.896930979	10	10	10	10	10	10	0	2.753131738
TTGTTC40NAAG_KK_NRTCATTANN_m1_c3_short	10	10	10	10	10	10	10	10	10	10	10	10	10	10	10	10	10	10	10	10	2.845284686	10	10	10	10	10	10	10	10	10	10	10	10	10	10	10	10	10	10	10	10	10	10	10	10	10	10	2.753131738	0
TGGAGC30NGAT_AI_NGTTRCCATGGYAACN_m2_c2_short	10	10	10	10	10	10	10	10	10	10	10	10	10	10	10	10	10	10	10	10	10	10	10	10	10	10	10	10	10	10	10	10	10	10	10	10	10	10	10	10	10	10	10	10	10	10	10	10	10
TAAAAT20NTA_Q_RGGTCANNNARRGGTCA_m2_c3_short	10	2.969590285	10	10	10	10	10	10	10	10	10	10	10	10	10	10	10	10	10	10	10	10	10	10	10	10	10	10	10	2.709357643	10	10	10	10	10	10	10	10	10	10	10	10	2.063981985	10	10	10	10	10	10
TACATC40NATA_KK_GCCACRCCCCCNN_m1_c2_short	2.942004204	10	10	10	10	10	10	10	10	10	10	10	10	10	10	10	10	10	2.596266812	10	10	10	10	2.055524955	10	10	10	10	10	10	10	10	10	10	10	10	10	10	10	10	10	10	10	10	10	10	10	10	10
TCCCGA30NGCC_AI_TAATYNAATTA_m1_c4_short	10	10	10	10	10	10	10	2.994440133	1.793185254	10	10	10	10	10	10	10	10	1.869199575	10	2.882455239	10	10	2.269554109	10	10	10	10	10	10	10	10	10	10	10	10	10	10	2.240868441	2.536966045	10	1.437651528	10	10	10	2.485663157	10	10	10	10
TGGATG30NTAT_AI_NTRAKCCN_m1_c3_short	10	10	10	10	10	10	10	10	10	10	10	10	10	10	10	10	10	10	10	10	10	10	10	10	10	10	10	10	10	10	10	10	10	10	10	10	10	10	10	10	2.604987896	10	10	10	10	10	10	10	10
TCCCTC20NTCC_Y_NCTCGTAAAAN_m1_c3_short	10	10	10	10	10	10	10	10	10	10	10	10	10	10	10	10	10	10	10	10	10	10	10	10	10	2.035772652	10	10	10	10	10	10	10	10	10	10	10	10	10	10	10	10	10	10	10	10	1.582341977	10	10
TCTACA20NCAG_AG_ACCGGAARTN_m1_c2_short	10	10	10	10	10	10	10	10	10	10	10	10	10	2.086785159	10	10	10	10	10	10	10	10	10	10	10	10	10	10	10	10	10	10	10	1.623098893	10	10	10	10	10	10	10	10	10	10	10	1.008968769	10	10	10
TTGCTC40NGAA_KK_NNGGATTRCAGCNN_m1_c3_short	10	10	10	10	10	10	10	10	2.993712253	10	10	10	10	10	10	10	10	10	10	10	10	10	10	10	10	10	10	10	10	10	10	10	10	10	10	10	10	10	10	10	10	10	10	10	10	10	10	10	10
TTGGTC20NTA_KG_GRCACGTGYC_m1_c3_short	10	10	0.690871079	1.058617905	10	10	10	10	10	10	10	2.892784208	10	10	10	10	10	10	10	10	2.799848635	10	10	10	1.827223079	10	10	10	10	10	10	10	10	10	10	10	10	10	10	10	10	10	10	10	10	10	10	10	10
TGATTT20NTTA_AE_NNYAATTANN_m1_c3_short	10	10	10	10	10	10	10	10	2.317180816	10	10	10	10	10	10	10	10	1.117613883	10	10	10	10	1.718699027	10	10	10	10	10	10	10	10	10	10	10	10	10	10	0.997370407	2.583447454	10	0.901955773	10	10	10	2.476975949	10	10	10	10
TGGGAC20NGA_AE_NNTAATCCNN_m1_c3_short	10	10	10	10	10	10	10	10	10	10	10	10	10	10	10	10	10	10	10	10	10	10	10	10	10	10	10	10	10	10	10	10	10	10	10	10	10	10	10	10	10	10	10	10	10	10	10	10	10
TGCAAG20NGA_AF_NYAATTAN_m1_c2_short	10	10	10	10	10	10	10	10	1.534178017	10	10	10	10	10	2.959716544	10	10	10	10	10	10	10	2.859608918	10	10	10	10	10	10	10	10	10	10	10	10	10	10	1.061712968	1.911936117	10	2.074662283	10	10	10	1.900025318	10	10	10	10
TTCTTG40NTGC_KL_NGGGGAAYCCCN_m1_c3_short	10	10	10	10	10	10	10	10	10	10	10	10	10	10	10	10	10	10	10	10	10	10	10	10	10	10	10	10	10	10	10	10	10	10	10	10	10	10	10	10	10	10	10	10	10	10	10	10	10
TCTCGG20NGA_AC_NNYAATTANN_m1_c2_short	10	10	10	10	10	10	10	1.408000618	2.464889297	10	10	10	10	10	10	10	10	1.066077875	10	10	10	10	0.979037841	10	10	10	10	10	10	10	10	10	10	10	10	10	10	1.040236545	2.582584991	10	10	10	10	10	10	10	10	10	10
TAGTGG20NGTT_AC_RTAAACAA_m1_c4_short	10	10	10	10	10	10	10	10	10	10	10	10	10	10	10	2.108713903	10	10	10	10	10	10	10	10	10	10	2.520731879	10	10	10	10	10	10	10	10	10	10	10	10	10	10	10	10	10	10	10	10	10	10
TATGCT40NACT_KAA_AATAAATCACTGCA_m1_c3_short	10	10	10	10	10	10	10	10	10	10	10	10	10	10	10	10	10	10	10	10	10	10	10	10	10	10	10	10	10	10	10	10	10	10	10	10	10	10	10	10	10	10	10	10	10	10	10	10	10
TACTTG40NTTC_AI_AGGTGTGA_m1_c3_short	10	10	10	10	10	10	10	10	10	10	10	2.375840161	10	10	10	10	10	10	10	10	10	10	10	10	10	10	10	10	10	10	10	10	10	10	10	10	10	10	10	10	10	10	10	2.153940216	10	10	10	10	10
TAAATT40NCTG_KK_NATGCGGGYNNNRCCCGCATN_m2_c3_short	10	10	10	10	10	10	10	10	10	10	10	10	10	10	10	10	10	10	10	10	10	10	10	10	10	10	10	10	10	10	10	10	10	10	10	10	10	10	10	10	10	10	10	10	10	10	10	10	10
TGACCT20NGA_Y_NNCACGTGNN_m1_c2_short	10	10	0.906156407	1.366417562	1.702457283	10	10	10	10	10	10	10	10	10	10	10	10	10	10	10	2.810071037	10	10	10	10	10	10	10	2.83853599	10	10	10	10	10	10	10	10	10	10	10	10	10	10	10	10	10	10	10	10
TGGAAT20NAAT_AF_NNYAATTANN_m1_c3_short	10	10	10	10	10	10	10	10	2.327240991	10	10	10	10	10	2.996501554	10	10	0.873947674	10	10	10	10	10	10	10	10	10	10	10	10	10	10	10	10	10	10	10	0.780257299	2.280464164	10	1.059947729	10	10	10	2.774896859	10	10	10	10
TATCGC30NGCG_AH_NAACAATTKCAGTGTT_m1_c4_short	10	10	10	10	10	10	10	10	10	10	10	10	10	10	10	2.989321554	10	10	10	10	10	10	10	10	10	2.698796413	10	10	10	10	10	10	10	10	10	10	10	10	10	10	10	2.871131738	10	10	10	10	10	10	10
TAAGCG20NCGA_KG_NYAATTAN_m1_c3_short	10	10	10	10	10	10	10	1.722106262	10	10	10	10	10	10	10	10	10	10	10	10	10	10	10	10	10	10	10	10	10	10	10	2.765014934	10	10	10	10	10	10	10	10	10	2.872385699	10	10	10	10	10	2.704992359	10
TCATTG20NTTA_W_TTTAAAGGTCA_m2_c4_short	10	2.936999471	10	10	10	10	10	10	10	10	10	10	10	10	10	10	10	10	10	10	10	10	10	10	10	10	10	10	10	1.692196609	10	10	10	10	10	2.335660214	10	10	10	10	10	10	0.808956438	10	10	10	10	10	10
TGTCGT20NGA_AC_AGATAANN_m1_c2_short	10	10	10	10	10	10	10	10	10	10	10	10	10	10	10	10	10	10	10	10	10	10	10	10	10	10	10	10	10	10	10	10	10	10	10	10	0.815741456	10	10	10	10	10	10	10	10	10	10	10	10
TCTGTA30NTGG_AI_WAWNTRGGTYAGTAGGTCA_m2_c4_short	10	10	10	10	10	10	10	10	10	10	10	10	10	10	10	10	10	2.827765895	10	10	10	10	2.958106691	10	10	10	10	10	10	2.766100899	10	10	10	10	10	10	10	10	10	10	10	10	10	10	10	10	10	10	2.828640802
TTGACC20NCAT_KG_NNNACCGAACANN_m1_c4_short	10	10	10	10	10	10	10	10	10	10	10	10	10	10	10	10	10	10	10	10	10	10	10	10	10	10	2.622698803	10	10	10	10	10	10	10	10	10	10	10	10	10	10	10	10	10	10	10	10	10	10
TATTTA20NTTG_Y_CTAATTAG_m1_c4_short	10	10	10	10	10	10	10	10	2.017479846	10	10	10	10	10	10	10	10	0.514777684	10	10	10	10	10	10	10	10	10	10	10	10	10	10	10	10	10	10	10	0.788750503	2.242562132	10	2.604987896	10	10	10	2.291055084	10	10	10	10
TTCTCT20NTA_AF_NCTCGTAAAAN_m1_c3_short	10	10	10	10	10	10	10	10	10	10	10	10	10	10	10	10	10	10	10	10	10	10	10	10	10	2.03563559	10	10	10	10	10	10	10	10	10	10	10	10	10	10	10	10	10	10	10	10	1.544377413	10	10
TCACTT40NTTG_KU_NNTAATTACC_m1_c2_short	10	10	10	10	10	10	10	1.580878452	2.631481765	10	10	10	10	10	10	10	10	1.419416187	10	10	10	10	10	10	10	10	10	10	10	10	10	10	10	10	10	10	10	10	2.504623361	10	1.014730816	10	10	10	10	10	10	10	2.025652766
TCTTAG20NATG_W_NRMATWCCWN_m1_c4_short	10	10	10	10	10	10	10	10	10	10	10	10	10	10	10	10	10	10	10	10	10	10	10	10	10	10	10	10	10	10	10	10	10	10	10	10	10	10	10	10	10	10	10	10	10	10	10	10	10
TACGTC20NTGC_AA_TTGGCANNNTGCCAR_m2_c3_short	10	10	10	10	10	10	10	10	10	10	10	10	10	10	10	10	10	10	10	10	10	10	2.724056263	10	10	10	10	10	10	10	10	10	10	10	10	10	10	10	10	10	10	10	10	10	10	10	10	10	10
TCTGAC30NAGG_AI_DNNNGGTCANNNH_m1_c4_short	10	2.432399946	10	10	2.65611226	10	10	10	10	10	10	10	10	10	10	10	10	10	10	10	10	10	10	10	2.509745104	10	10	10	10	1.739029879	10	10	10	10	10	2.160571177	10	10	10	10	10	10	1.48615958	10	10	10	10	10	10
TCGCAT20NACT_AC_NTAATYNRATTAN_m1_c2_short	10	10	10	10	10	10	10	10	2.125390763	10	10	10	10	10	10	10	10	2.051440709	10	10	10	10	2.556019352	10	10	10	10	10	10	10	10	10	10	10	10	10	10	2.862254192	2.628079592	10	2.738522947	10	10	10	2.497375397	10	10	10	10
TCTTAG20NGA_KI_NCTAATTANN_m1_c4_short	10	10	10	10	10	10	10	10	2.01706989	10	10	10	10	10	10	10	10	1.24287044	10	10	10	10	10	10	10	10	10	10	10	10	10	10	10	10	10	10	10	0.693042824	1.931839609	10	1.388619173	10	10	10	2.364833956	10	10	10	10
TCGCTG20NTCT_KG_NYAATWANNCAATTAN_m1_c3_short	10	10	10	10	10	10	10	2.252242419	1.972643109	10	10	10	10	10	10	10	10	2.276331969	10	2.890460793	10	10	2.132154152	10	10	10	10	10	10	10	10	2.901577324	10	10	10	10	10	2.175560989	2.267127505	10	2.220554638	10	10	10	2.30190159	10	10	10	10
TCCACG20NCG_Y_NGGCACGTGCCN_m1_c4_short	10	10	1.054100094	1.183295978	10	10	10	10	10	10	10	2.514125147	10	10	10	10	10	10	10	10	10	10	10	10	10	10	10	10	10	10	10	10	10	10	10	10	10	10	10	10	10	10	10	10	10	10	10	10	10
TCGCCA20NCCT_Z_NNCAMTTAANN_m1_c4_short	10	10	10	10	10	10	10	1.197185682	1.926955521	10	10	10	10	10	10	10	10	10	10	10	10	10	1.387524458	10	10	10	2.560592228	10	10	10	10	10	10	10	10	10	10	10	2.538234489	10	1.075881489	10	10	10	2.893035951	10	10	10	10
TAGCTC20NTCT_Y_NNAAAATCRATAWN_m1_c3_short	10	10	10	10	10	10	2.811526843	10	1.32524935	10	10	10	10	10	10	10	10	10	10	10	10	10	10	10	10	10	2.93057447	10	10	10	10	10	10	10	1.876444494	10	10	10	2.307476968	10	2.566643817	2.525180229	10	10	2.703694364	10	10	10	10
TATATG40NCTA_KAD_NGRCACGYGYCN_m1_c2_short	10	10	2.022897567	1.494224651	2.04806019	10	10	10	10	10	10	2.838987963	10	10	10	10	10	10	10	10	10	10	10	10	2.369714373	10	10	10	10	10	10	10	10	10	10	10	10	10	10	10	10	10	10	10	10	10	10	10	10
TAAGGT20NTA_Q_NWACAYRACAWN_m1_c3_short	10	10	10	10	10	10	10	10	10	10	10	10	10	10	10	2.648248204	10	10	10	10	10	10	10	10	10	2.857230275	10	10	10	10	10	2.1033265	10	10	10	10	10	10	10	10	10	10	10	10	10	10	10	2.300912542	10
TGAGTG30NTGA_AI_WAWRTAAAYAWW_m1_c3_short	10	10	10	10	10	10	10	10	10	10	10	10	10	10	10	2.36112068	10	10	10	10	10	10	10	10	10	1.14835746	2.755211625	10	10	10	10	10	10	10	10	10	10	10	2.613830446	10	10	1.844731719	2.939243804	10	2.937975812	10	10	10	10
TTAATC20NTAA_KG_NTRTAAACAAW_m1_c3_short	10	10	10	10	10	10	10	10	10	10	10	10	10	10	10	2.30506243	10	10	10	10	10	10	10	10	10	0.989582855	2.626459357	10	10	10	10	10	10	10	10	10	10	10	10	10	10	2.877891335	10	10	10	10	10	10	10
TCGGAA20NAGT_AG_ACCGGAAGTN_m1_c2_short	10	10	10	10	10	10	10	10	10	10	10	10	10	1.888951312	10	10	10	10	10	10	10	10	10	10	10	10	10	10	10	10	10	10	10	1.220319602	10	10	10	10	10	10	10	10	10	10	10	0.895352694	10	10	10
TATTGT20NGTG_KG_NYAATTAN_m1_c3_short	10	10	10	10	10	10	10	10	2.017717844	10	10	10	10	10	10	10	10	10	10	10	10	10	10	10	10	10	10	10	10	10	10	2.404432713	10	10	10	10	10	10	2.804899897	10	0.6347878	10	10	10	2.580204829	10	10	2.45801582	10
TACGGA30NGGC_AI_NAACCGCAAN_m1_c3_short	10	10	10	10	10	10	2.395665373	10	10	10	10	10	10	10	10	2.854272842	10	10	10	10	10	10	10	10	10	10	10	0.99350206	10	10	10	10	10	10	10	10	10	10	10	10	10	10	10	10	10	10	10	10	10
TGTGCA40NCCG_KAC_TAACGGTAA_m1_c2_short	10	10	10	10	10	10	10	10	10	10	10	10	10	10	1.841691584	10	10	10	10	10	10	10	10	10	10	10	10	10	10	10	10	10	10	10	10	10	10	10	10	10	10	10	10	10	10	10	10	10	10
TTGTGC20NTA_KD_NTGGCACGTGCCAN_m2_c3_short	10	10	1.717360613	1.853632172	10	10	10	10	10	10	10	2.274780183	10	10	10	10	10	10	10	10	10	10	10	10	10	10	10	10	10	10	10	10	10	10	10	10	10	10	10	10	10	10	10	10	10	10	10	10	10
TCAAAA40NAAA_AI_AACAATNNNAKTGTT_m1_c4_short	10	10	10	10	10	10	10	10	10	10	10	10	10	10	10	2.506838471	10	10	10	10	10	10	10	10	10	2.74338275	10	10	10	10	10	10	10	10	10	10	10	10	10	10	10	10	10	10	10	10	10	10	10
TGACCT20NGA_AE_NNCATATGNN_m1_c4_short	10	10	10	10	10	0.69757427	10	10	10	10	10	2.143417536	10	10	10	10	10	10	10	10	10	10	10	10	10	10	10	10	10	10	10	10	10	10	10	10	10	10	10	10	10	10	10	10	10	10	10	10	10
TCACGT30NGCA_AH_GGGGTCAAAGGTCA_m2_c3_short	10	2.890452336	10	10	10	10	10	10	10	10	10	10	10	10	10	10	10	10	10	10	10	10	10	10	10	10	10	10	10	0.77757533	10	10	10	10	10	2.027262859	10	10	10	10	10	10	1.710122973	10	10	10	10	10	10
TAGCGA20NGCT_Y_WTATGCWAATNW_m1_c2_short	10	10	10	10	10	2.602877064	10	2.801412413	10	10	10	10	10	10	10	10	10	2.262904329	10	10	10	10	10	10	10	10	10	10	10	10	10	10	10	10	10	10	10	2.067108031	2.690886035	10	2.403120649	2.389106245	10	10	2.662601342	10	10	10	2.81151274
TACTGC20NGTC_Y_TATGCWAAT_m1_c3_short	10	10	10	10	10	2.825954281	10	2.790179418	10	10	10	10	10	10	10	10	10	2.804561127	10	10	10	10	10	10	10	10	10	10	10	10	10	10	10	10	10	10	10	2.426589874	2.7247879	10	2.571232415	2.263814407	10	10	2.622671413	10	10	10	2.997452628
TATCGC20NGCG_KG_NGTATCAN_m1_c3_short	10	10	10	2.704471814	2.660944034	10	10	10	10	10	10	10	10	10	10	10	10	10	10	10	10	10	10	10	10	10	10	10	2.130904815	10	2.519287465	10	10	10	10	10	10	10	10	10	10	10	10	10	10	10	10	10	10
TGGCCT40NTAT_KY_NNRACAGGTGCA_m1_c3_short	10	10	10	10	10	10	10	10	10	10	10	1.836652087	10	10	10	10	10	10	10	10	10	10	10	10	10	10	10	10	10	10	10	10	10	10	10	10	10	10	10	10	10	10	10	1.682523665	10	10	10	10	10
TCGGTG40NCAA_KY_AAGGGGGCGTGTM_m2_c4_short	10	10	10	10	10	10	10	10	10	10	10	10	10	10	10	10	10	10	2.904512852	10	10	10	10	2.23595029	10	10	10	10	10	10	10	10	10	10	10	10	10	10	10	10	10	10	10	10	10	10	10	10	10
TTAGCC20NTA_KG_RTGACGTCAY_m1_c2_short	10	10	10	10	2.914772782	10	10	10	10	10	10	10	10	10	10	10	10	10	10	10	10	10	10	10	2.634892019	10	10	10	10	10	10	1.418940187	10	10	10	10	10	10	10	10	10	10	10	10	10	10	10	1.06597398	2.495923296
TCAGGA20NCG_W_ACCGGAAGTN_m1_c4_short	10	10	10	10	10	10	10	10	10	10	10	10	10	1.999434948	10	10	10	10	10	10	10	10	10	10	10	10	10	10	10	10	10	10	10	1.399179148	10	10	10	10	10	10	10	10	10	10	10	0.925196683	10	10	10
TAGTCC20NCTT_Z_RNCATATGNY_m1_c3_short	10	10	10	10	10	0.689925678	10	10	10	10	10	2.224489535	10	10	10	10	10	10	10	10	10	10	10	10	10	2.858143114	10	10	10	10	2.953357592	10	10	10	10	10	10	10	10	10	10	10	10	10	10	10	10	10	10
TTATTA20NTA_AF_NNYMATTANN_m1_c3_short	10	10	10	10	10	10	10	10	10	10	10	10	10	10	10	10	10	0.697658894	10	10	10	10	10	10	10	10	10	10	10	10	10	10	10	10	10	10	10	1.001548668	10	10	1.727159752	10	10	10	10	10	10	2.966238454	1.989412885
TCCAAC20NAAC_KA_RMCATATGKY_m1_c7_short	10	10	10	10	10	0.670057545	10	10	10	10	10	2.926808372	10	10	10	10	10	10	10	10	10	10	10	10	10	2.903575715	10	10	10	10	2.956191763	10	10	10	10	10	10	10	10	10	10	10	10	10	10	10	10	10	10
TACATT20NTAC_KD_NATGACGTCATN_m2_c4_short	10	10	10	10	10	10	10	10	10	10	10	10	10	10	10	10	10	10	10	10	2.576619043	10	10	10	2.670363118	10	10	10	10	10	10	1.707918776	10	10	10	10	10	10	10	10	10	10	10	10	10	10	10	1.339479279	2.449373979
TCCAAC20NCG_Y_NNYMATTANN_m1_c3_short	10	10	10	10	10	10	10	1.987131117	1.91129327	10	10	10	10	10	10	10	10	1.243152296	10	10	10	10	1.315723435	10	10	10	10	10	10	10	10	10	10	10	10	10	10	1.343277045	2.189800994	10	1.045517181	10	10	10	2.210299726	10	10	10	10
TCATCA20NCTA_Z_RTGCCMNCN_m1_c4_short	10	10	10	10	10	10	10	10	10	10	10	10	10	10	10	10	10	10	10	10	10	10	10	10	10	10	10	10	10	10	10	10	10	10	10	10	10	10	10	10	10	10	10	10	10	10	10	10	10
TGATCC20NCTA_Z_ACCGGAAGTN_m1_c3_short	10	10	10	10	10	10	10	10	10	10	10	10	10	1.895647009	10	10	10	10	10	10	10	10	10	10	10	10	10	10	10	10	10	10	10	1.399130582	10	10	10	10	10	10	10	10	10	10	10	0.875453193	10	10	10
TTCGTA20NTGC_AE_TTTCCAYNRTGGAAA_m2_c4_short	10	10	10	10	10	10	2.667964046	10	10	10	10	10	10	10	10	10	10	10	10	10	10	10	10	10	10	10	10	10	10	10	10	10	10	10	10	10	10	10	10	10	10	10	10	10	10	10	10	10	10
TGACTC20NGA_AC_GTAAACA_m1_c3_short	10	10	2.663914489	10	10	10	10	10	10	10	10	10	10	10	10	2.441528373	10	10	10	10	10	10	10	10	10	0.214078244	2.534584795	10	10	10	10	10	10	10	10	10	10	10	10	10	2.980652386	2.173456258	10	2.535715494	10	10	10	10	10
TCAGTC20NCG_Y_NGTCGTAAAAN_m1_c4_short	10	10	10	10	10	10	10	10	10	10	10	10	10	10	10	10	10	10	10	10	10	10	10	10	10	1.935781184	10	10	10	10	10	10	10	10	10	10	10	10	10	10	10	10	10	10	10	10	0.866070234	10	10
TAGACC40NAGT_KY_NGNGGGCGTGAN_m1_c2_short	10	10	10	10	10	10	10	10	10	10	10	10	10	10	10	10	10	10	10	10	10	10	10	2.159759152	10	10	10	10	10	10	10	10	2.98039016	10	10	10	10	10	10	10	10	10	10	10	10	10	10	10	10
CTACA14N_U_NRCACCTGNN_m1_c4_short	10	10	10	10	10	10	10	10	10	10	10	1.63366551	10	10	10	10	10	10	10	10	10	10	10	10	10	10	10	10	10	10	10	10	10	10	10	10	10	10	10	10	10	10	10	2.025976156	10	10	10	10	10
TGCTAC20NGA_Y_NCCACTTRAN_m1_c4_short	10	10	10	10	10	10	10	10	10	10	10	10	10	10	10	10	10	10	10	10	10	10	10	10	10	10	10	10	10	10	10	10	10	10	10	10	10	10	10	2.852964519	10	10	10	10	10	10	10	10	10
TATGGG20NGGG_AC_NTAATCCN_m1_c4_short	10	10	10	10	10	10	10	10	10	10	10	10	10	10	10	10	10	10	10	10	10	10	10	10	10	10	10	10	10	10	10	10	10	10	10	10	10	10	2.875886405	10	2.260490703	10	10	10	10	10	10	10	10
TACCTA20NCG_W_NSTAATTANN_m1_c4_short	10	10	10	10	10	10	10	10	2.640682912	10	10	10	10	10	10	10	10	1.117163243	10	10	10	10	10	10	10	10	10	10	10	10	10	10	10	10	10	10	10	0.88726569	2.487935349	10	1.23846836	10	10	10	2.948476179	10	10	10	10
AGATA14N_U_NNCACCTGNN_m1_c4_short	10	10	10	10	10	10	10	10	10	10	10	2.77187423	10	10	10	10	10	10	10	10	10	10	10	10	10	2.614896292	10	10	10	10	10	10	10	10	10	10	10	10	10	10	10	10	10	1.156919592	10	10	10	10	10
TCGAGG40NGTT_KY_NCGACCACCN_m1_c3_short	10	10	10	10	10	10	10	10	10	10	10	10	10	10	10	10	10	10	2.640864711	10	10	10	10	10	10	10	10	10	10	10	10	10	10	10	10	10	10	10	10	10	10	10	10	10	10	10	10	10	10
TCAACC20NCG_AC_YTGGCNNNNTGCCAA_m2_c3_short	10	10	10	10	10	10	10	10	10	10	10	10	10	10	10	10	10	10	10	10	10	10	2.728969337	10	10	10	10	10	10	10	10	10	10	10	10	10	10	10	10	2.931129488	10	10	10	10	10	10	10	10	10
TGGGTA20NGA_AC_YGTCTAGACA_m1_c3_short	10	10	10	10	10	10	10	10	10	10	10	10	10	10	10	10	10	10	10	10	10	10	10	10	10	10	10	10	10	10	10	10	10	10	10	10	10	10	10	10	10	10	10	10	10	10	10	10	10
TAGAAC40NAAT_AI_AGGTGTGA_m1_c3_short	10	10	10	10	10	10	10	10	10	10	10	2.375840161	10	10	10	10	10	10	10	10	10	10	10	10	10	10	10	10	10	10	10	10	10	10	10	10	10	10	10	10	10	10	10	2.153940216	10	10	10	10	10
TCCATA20NTAC_Y_TTTYACGCWTGANTGMNYN_m2_c4_short	10	10	10	10	10	10	10	10	10	10	10	10	10	10	10	10	10	10	10	10	10	10	10	10	10	10	10	10	10	10	10	10	10	10	10	10	10	10	10	10	10	10	10	10	10	10	10	10	10
TCAATT20NTAA_Y_RTAAACA_m1_c4_short	10	10	2.663914489	10	10	10	10	10	10	10	10	10	10	10	10	2.441528373	10	10	10	10	10	10	10	10	10	0.214078244	2.534584795	10	10	10	10	10	10	10	10	10	10	10	10	10	2.980652386	2.173456258	10	2.535715494	10	10	10	10	10
TCCCCT20NCG_AD_AAAAAGCGGAAGTN_m2_c3_short	10	10	10	10	10	10	10	10	10	10	10	10	10	0.769969441	10	10	10	10	10	10	10	10	10	10	10	10	10	10	10	10	10	10	10	1.606326682	10	10	10	10	10	10	10	10	10	10	10	1.555297174	10	10	10
TTCATG20NTA_AF_NYAATTAN_m1_c2_short	10	10	10	10	10	10	10	2.027163212	10	10	10	10	10	10	10	10	10	10	10	10	10	10	0.691147833	10	10	10	10	10	10	10	10	2.590586712	10	10	10	10	10	10	10	10	10	10	10	10	10	10	10	2.566758585	10
TGGGCG20NCGT_W_TCACACCTAGGTGTGA_m2_c3_short	10	10	2.979957625	10	10	10	10	10	10	10	10	10	10	10	10	10	10	10	10	10	10	10	10	10	10	10	10	10	10	10	10	10	10	10	10	10	10	10	10	10	10	10	10	10	10	10	10	10	10
TCATCA20NCG_AD_TTGGCANNNTGCCAR_m2_c3_short	10	10	10	10	10	10	10	10	10	10	10	10	10	10	10	10	10	10	10	10	10	10	2.732915967	10	10	10	10	10	10	10	10	10	10	10	10	10	10	10	10	10	10	10	10	10	10	10	10	10	10
TGACCT20NGA_KD_NRCGTMAACAN_m1_c4_short	10	10	2.89512183	10	10	10	10	10	10	10	10	10	10	10	10	2.156613553	10	10	10	10	2.727933866	10	10	10	10	1.089943795	10	10	10	10	10	10	10	10	10	10	10	10	10	10	10	2.424047322	2.9212243	10	10	10	10	10	10
TACACC40NCAC_AI_NNYATGMATAATTAATN_m2_c3_short	10	10	10	10	10	10	10	10	2.457484993	10	10	10	10	10	10	10	10	10	10	10	10	10	10	10	10	10	10	10	10	10	10	10	10	10	10	10	10	2.944402909	2.132059737	10	2.429665166	2.990480549	10	10	1.147598509	10	10	10	10
TACCGT20NGCC_Y_NTGMATAATTAATGAN_m2_c3_short	10	10	10	10	10	10	10	10	1.992625924	10	10	10	10	10	10	10	10	10	10	2.933076725	10	10	10	10	10	10	10	10	10	10	10	10	10	10	10	10	10	2.961513625	1.517646357	10	1.940777514	2.751112074	10	10	0.796160308	10	10	10	10
TAAATG20NTAA_KG_NNAARCAGCTGYTTNN_m2_c4_short	10	10	10	10	10	10	10	10	10	10	10	2.356217699	10	10	10	10	10	10	10	10	10	10	10	10	10	10	10	10	10	10	10	10	10	10	10	10	10	10	10	10	10	10	10	1.112234	10	10	10	10	10
TTAGCC20NCGA_KH_NTGYCACGTCAYCAN_m1_c4_short	10	10	10	2.4144296	2.759670525	10	10	10	10	10	10	10	10	10	10	10	10	10	10	10	0.987727414	10	10	10	2.413683592	10	10	10	10	10	10	10	10	10	10	10	10	10	10	10	10	10	10	10	10	10	10	10	2.728710529
TGGTGA20NGA_AC_NNTCCAGATGTKN_m1_c3_short	10	10	10	10	10	10	10	10	10	10	10	2.632568529	10	10	10	10	10	10	10	10	10	10	10	10	10	2.712708944	10	10	10	10	10	10	10	10	10	10	10	10	10	10	10	10	10	2.191915537	10	10	10	10	10
TCGGGC40NAAT_KY_ACACSTGCA_m1_c2_short	10	10	2.165985544	10	10	10	10	10	10	10	10	2.279850114	10	10	10	10	10	10	10	10	10	10	10	10	10	10	10	10	10	10	10	10	10	10	10	10	10	10	10	10	10	10	10	10	10	10	10	10	10
TAAATG20NTAA_Z_NTAATTAN_m1_c3_short	10	10	10	10	10	10	10	10	1.534178017	10	10	10	10	10	2.959716544	10	10	10	10	10	10	10	2.859608918	10	10	10	10	10	10	10	10	10	10	10	10	10	10	1.061712968	1.911936117	10	2.074662283	10	10	10	1.900025318	10	10	10	10
TCATGC20NGTA_Y_NGTCGTAAAAN_m1_c4_short	10	10	10	10	10	10	10	10	10	10	10	10	10	10	10	10	10	10	10	10	10	10	10	10	10	2.036598301	10	10	10	10	10	10	10	10	10	10	10	10	10	10	10	10	10	10	10	10	0.889620982	10	10
TGGAGC20NGA_O_NNNNTGCTGAN_m1_c4_short	10	10	10	10	10	10	10	2.783914357	10	10	10	10	10	10	10	10	10	10	10	10	2.656061975	10	10	10	10	10	10	10	10	10	10	10	10	10	10	10	10	10	10	10	10	10	2.957830073	10	10	10	10	10	10
TCTATG20NGA_O_GCCMCGCCCMC_m1_c4_short	2.376950888	10	10	10	10	10	10	10	10	10	10	10	10	10	10	10	10	10	2.751313373	10	10	10	10	1.962502802	10	10	10	10	10	10	10	10	10	10	10	10	10	10	10	10	10	10	10	10	10	10	10	10	10
TTGATT20NTA_AF_GCCMCGCCCMC_m1_c4_short	2.718689916	10	10	10	10	10	10	10	10	10	10	10	10	10	10	10	10	10	2.418990448	10	10	10	10	1.903394455	10	10	10	10	10	10	10	10	10	10	10	10	10	10	10	10	10	10	10	10	10	10	10	10	10
TACTCA20NTA_Q_NYAATTAN_m1_c2_short	10	10	10	10	10	10	10	1.721171758	10	10	10	10	10	10	10	10	10	0.514764866	10	10	10	10	0.691327443	10	10	10	10	10	10	10	10	10	10	10	10	10	10	1.020257791	10	10	10	10	10	10	2.941806177	10	10	10	10
TAGGGC20NGGT_Y_AGGTGTGA_m1_c3_short	10	10	10	10	10	10	10	10	10	10	10	2.501676752	10	10	10	10	10	10	10	10	10	10	10	10	10	10	10	10	10	10	10	10	10	10	10	10	10	10	10	10	10	10	10	10	10	10	10	10	10
TGTGAT40NGCA_KK_TTYACGCWTGANTGMRCAN_m2_c3_short	10	10	10	10	10	10	10	10	10	10	10	10	10	10	10	10	10	10	10	10	10	10	10	10	10	10	10	10	10	10	10	10	10	10	10	10	10	10	10	10	10	10	10	10	10	10	10	10	10
TAAAGC20NCG_Z_NNYAATTANN_m1_c3_short	10	10	10	10	10	10	10	10	10	10	10	10	10	10	10	10	10	0.874125194	10	10	10	10	1.725884198	10	10	10	10	10	10	10	10	10	10	10	10	10	10	10	10	10	1.244682841	10	10	10	2.49785252	10	10	10	10
TAGAGT20NGAT_Y_TATGCWAAT_m1_c2_short	10	10	10	10	10	2.82600677	10	2.790023698	10	10	10	10	10	10	10	10	10	2.803914866	10	10	10	10	10	10	10	10	10	10	10	10	10	10	10	10	10	10	10	2.42387515	2.724316926	10	2.580391152	2.287234461	10	10	2.921325983	10	10	10	2.996320222
TCACGT20NGCA_AC_AWCAGCTGWT_m1_c2_short	10	10	10	10	10	10	10	10	10	10	10	2.308761959	10	10	10	10	10	10	10	10	10	10	10	10	10	2.817682498	10	10	10	10	10	10	10	10	10	10	10	10	10	10	10	10	10	0.940904776	10	10	10	10	10
TGGACC40NAAC_KK_NATGCGGGYNNNRCCCGCATN_m2_c4u_short	10	10	10	10	10	10	10	10	10	10	10	10	10	10	10	10	10	10	10	10	10	10	10	10	10	10	10	10	10	10	10	10	10	10	10	10	10	10	10	10	10	10	10	10	10	10	10	10	10
TTGTTG20NTTT_KI_NYAATTAN_m1_c4_short	10	10	10	10	10	10	10	10	1.534178017	10	10	10	10	10	2.959716544	10	10	10	10	10	10	10	2.859608918	10	10	10	10	10	10	10	10	10	10	10	10	10	10	1.061712968	1.911936117	10	2.074662283	10	10	10	1.900025318	10	10	10	10
TGTCTA20NGA_KI_NKACGTGNNNYACGTMN_m2_c3_short	10	10	2.152719512	2.202989242	2.298885295	10	10	10	10	10	10	10	10	10	10	10	10	10	10	10	2.258390222	10	10	10	2.523977659	10	10	10	10	10	10	2.876477249	10	10	10	10	10	10	10	10	10	10	10	10	10	10	10	2.831689601	10
TTGCGT20NTA_KI_CACCGAACANN_m1_c3_short	10	10	10	10	10	10	10	10	10	10	10	10	10	10	10	10	10	10	10	10	10	10	10	10	10	10	2.600176144	10	10	10	10	10	10	10	10	10	10	10	10	10	10	10	10	10	10	10	10	10	10
TAATTC20NTTA_Y_NNYAATTANN_m1_c2_short	10	10	10	10	10	10	10	1.561166347	10	10	10	10	10	10	10	10	10	1.02040149	10	10	10	10	0.789892185	10	10	10	10	10	10	10	10	10	10	10	10	10	10	0.907368108	2.581126455	10	10	10	10	10	10	10	10	10	10
TTGAAA20NAAT_KH_GYMATTAN_m1_c4_short	10	10	10	10	10	10	10	10	10	10	10	10	10	10	10	10	10	10	10	10	2.958405241	10	10	10	10	10	10	10	10	10	10	2.369244994	2.722841517	10	10	10	10	10	10	10	10	10	10	10	10	10	10	2.373831512	1.722373796
TCCCTC20NCG_AD_NCCACTTAA_m1_c3_short	10	10	10	10	10	10	10	10	10	10	10	10	10	10	10	10	10	10	10	10	10	10	10	10	10	10	10	10	10	10	10	10	10	10	10	10	10	10	10	2.939965433	2.717057569	10	10	10	10	10	10	10	10
TAGATG40NTAT_KY_HMCCCRCCC_m1_c3_short	1.597221478	10	10	10	10	10	10	10	10	10	10	10	10	10	10	10	10	10	2.501461913	10	10	10	10	2.253731212	10	10	10	10	10	10	10	10	10	10	10	10	10	10	10	10	10	10	10	10	10	10	10	10	10
TGCAAA40NGAA_KU_NNNNTGCTGACN_m1_c3_short	10	10	10	10	10	10	10	2.679509988	10	10	10	10	10	10	10	10	10	10	10	10	2.488198523	10	10	10	10	10	10	10	10	10	10	10	10	10	10	10	10	10	10	10	10	10	10	10	10	10	10	10	10
TAGCCT20NCCT_KG_SYAATTAN_m1_c3_short	10	10	10	10	10	10	10	10	1.711845989	10	10	10	10	10	10	10	10	10	10	10	10	10	10	10	10	10	10	10	10	10	10	2.925425773	10	10	10	10	10	1.171720308	2.19497036	10	0.629194009	10	10	10	2.191749649	10	10	2.988754879	10
TTCCAA20NTA_KH_NAGGTGTNAN_m1_c3_short	10	10	10	10	10	10	10	10	10	10	10	10	10	10	10	10	10	10	10	10	10	10	10	10	10	10	10	10	10	10	10	10	10	10	10	10	10	10	10	10	10	10	10	10	10	10	10	10	10
TCATCA20NCG_KA_AAAGTGACGG_m1_c7_short	10	10	10	10	10	10	10	10	10	10	10	10	10	10	10	10	10	10	10	10	10	10	10	10	10	10	10	10	10	10	10	10	10	10	10	10	10	10	10	10	10	10	10	10	10	10	10	10	10
TACTCT40NAAC_KL_NGCGTANNNNNGTAGC_m1_c3_short	10	10	10	10	10	10	10	10	10	10	10	10	10	10	10	10	10	10	10	10	10	10	10	10	10	10	10	10	10	10	10	2.546991785	10	2.932720507	10	10	10	10	10	10	10	10	10	10	10	10	10	2.426868971	10
TGCGTT30NTGC_AI_NYTMATTANN_m1_c4_short	10	10	10	10	10	10	10	10	2.640385155	10	10	10	10	10	10	10	10	0.658151249	10	10	10	10	10	10	10	10	10	10	10	10	10	10	10	10	10	10	10	0.697415914	2.451043999	10	1.709515954	10	10	10	2.741517033	10	10	10	10
TCCTGA40NCTC_KL_NMCACGTCAN_m1_c3_short	10	10	10	2.929000521	10	10	10	10	10	10	10	10	10	10	10	10	10	10	10	10	1.225256679	10	10	10	2.850287161	10	10	10	10	10	10	10	10	10	10	10	10	10	10	10	10	10	10	10	10	10	10	10	2.732383207
TGGAAT30NAAT_AI_NYMATTAN_m1_c3_short	10	10	10	10	10	10	10	10	10	10	10	10	10	10	10	10	10	0.338540936	10	10	10	10	10	10	10	10	10	10	10	10	10	2.92326979	10	10	10	10	10	1.020273755	2.990299585	10	10	10	10	10	2.785253075	10	10	2.985372376	10
TCGGCG40NACG_KK_NNTYATTANN_m1_c3_short	10	10	10	10	10	10	10	10	10	10	10	10	10	10	10	10	10	0.639644026	10	10	10	10	10	10	10	10	10	10	10	10	10	10	10	10	10	10	10	0.960994013	10	10	2.035772652	10	10	10	10	10	10	10	1.686126479
TCACAC20NCG_Y_NNYMATTANN_m1_c4_short	10	10	10	10	10	10	10	10	2.015603109	10	10	10	10	10	10	10	10	0.639755115	10	10	10	10	10	10	10	10	10	10	10	10	10	10	10	10	10	10	10	1.125077116	2.267087243	10	2.588175062	10	10	10	2.318389759	10	10	10	10
TCCATA20NCG_KA_NTGGCACGTGCCAN_m2_c6_short	10	10	1.357760716	1.438046431	2.016506548	10	10	10	10	10	10	2.368561963	10	10	10	10	10	10	10	10	10	10	10	10	10	10	10	10	10	10	10	10	10	10	10	10	10	10	10	10	10	10	10	10	10	10	10	10	10
TACCGT20NCG_KA_NACACACACTC_m1_c6_short	10	10	10	10	10	10	10	10	10	10	10	10	10	10	10	10	10	10	10	10	10	10	10	10	10	10	10	10	10	10	10	10	10	10	10	10	10	10	10	10	10	10	10	10	10	10	10	10	10
TACTTG20NTTC_KH_NYAATTAN_m1_c3_short	10	10	10	10	10	10	10	1.721171758	10	10	10	10	10	10	10	10	10	0.514764866	10	10	10	10	1.118659571	10	10	10	10	10	10	10	10	10	10	10	10	10	10	1.020257791	10	10	10	10	10	10	2.941806177	10	10	10	10
TGAGGC30NGGA_AI_WRWRTMAAYAW_m1_c3_short	10	10	10	10	10	10	10	10	10	10	10	10	10	10	10	2.75085445	10	10	10	10	10	10	10	10	10	1.30240744	10	10	10	10	10	10	10	10	10	10	10	10	2.6883882	10	10	1.588952396	2.776443416	10	2.984187036	10	10	10	10
TATCAT20NACG_W_RTGTTAAAYGTAGATTAAG_m2_c4_short	10	10	10	10	10	10	10	10	10	10	10	10	10	10	2.935171445	10	10	10	10	2.930956781	10	10	10	10	10	10	10	10	10	10	10	10	10	10	10	10	10	10	2.419719317	10	2.498794615	2.825607431	10	10	10	10	10	10	10
TAGTCC20NCTT_KA_NCCACCCNNNNCCCRCCN_m2_c5_short	2.489402586	10	10	10	10	10	10	10	10	10	10	10	10	10	10	10	10	10	2.362751996	10	10	2.859520704	10	2.441131494	10	10	10	10	10	10	10	10	10	10	10	10	10	10	10	2.841117504	10	10	10	10	10	10	10	10	10
TCACAC20NACA_Z_AGGTGTGANN_m1_c3_short	10	10	10	10	10	10	10	10	10	10	10	2.499588135	10	10	10	10	10	10	10	10	10	10	10	10	10	10	10	10	10	10	10	10	10	10	10	10	10	10	10	10	10	10	10	2.723402987	10	10	10	10	10
TGGCTT20NGA_AC_NGTTNCCATGGNAACN_m2_c3_short	10	10	10	10	10	10	10	10	10	10	10	10	10	10	10	10	10	10	10	10	10	10	10	10	10	10	10	10	10	10	10	10	10	10	10	10	10	10	10	10	10	10	10	10	10	10	10	10	10
TATATT40NTGC_KK_NTAATCCN_m1_c2_short	10	10	10	10	10	10	10	10	10	10	10	10	10	10	10	10	10	10	10	10	10	10	10	10	10	10	10	10	10	10	10	10	10	10	10	10	10	10	10	10	10	10	10	10	10	10	10	10	10
TGGTAG20NATT_AF_YTAATTAN_m1_c3_short	10	10	10	10	10	10	10	10	2.017638497	10	10	10	10	10	10	10	10	0.816060561	10	10	10	10	10	10	10	10	10	10	10	10	10	2.590833536	10	10	10	10	10	10	2.773375164	10	0.634753066	10	10	10	2.529578079	10	10	2.646517343	10
TTTCAA40NTGA_KM_NAAACAGCTGTTTN_m1_c3_short	10	10	10	10	10	10	10	10	10	10	10	2.900487222	10	10	10	10	10	10	10	10	10	10	10	10	10	2.485880314	10	10	10	10	10	10	10	10	10	10	10	10	10	10	10	10	10	0.889585533	10	10	10	10	10
TCGCTG20NGA_AA_TTGACAGS_m1_c3_short	10	10	10	10	10	10	10	10	10	10	10	1.827689772	10	10	10	10	10	10	10	10	10	10	10	10	10	10	10	10	10	10	10	10	10	10	10	10	10	10	10	10	10	10	10	2.323632136	10	10	10	10	10
TCCGGG40NCTC_KN_NAGNGAAAGTGAN_m1_c2_short	10	10	10	10	10	10	2.308188465	10	10	10	10	10	10	10	10	10	10	10	10	10	10	10	10	10	10	10	10	10	10	10	10	10	10	10	10	10	10	10	10	10	10	10	10	10	10	10	10	10	10
TGCTGT20NCG_V_NSCTMATTAN_m1_c3_short	10	10	10	10	10	10	10	10	2.522868366	10	10	10	10	10	10	10	10	2.028623128	10	2.441467013	10	10	10	10	10	10	10	10	10	10	10	10	10	10	10	10	10	1.129579855	2.359374457	10	2.720772199	10	10	10	2.397788175	10	10	10	10
TTCAAT20NGA_R_NGGGGAWTCCCCN_m2_c3_short	10	10	10	10	10	10	10	10	10	10	2.834535354	10	10	10	10	10	10	10	2.79532665	10	10	10	10	10	10	10	10	10	10	10	10	10	10	10	10	10	10	10	10	10	10	10	10	10	10	10	10	10	10
CCATA14N_V_GCTTTTCCCACA_m2_c4_short	10	10	10	10	10	10	10	10	10	10	2.145670383	10	10	10	10	10	10	10	10	10	10	10	10	10	10	10	10	10	10	10	10	10	10	10	10	10	10	10	10	10	10	10	10	10	10	10	10	10	10
TCTTCT20NCTG_Z_NNTAATTRNN_m1_c3_short	10	10	10	10	10	10	10	1.381365324	2.150614594	10	10	10	10	10	10	10	10	1.419282992	10	10	10	10	1.019975093	10	10	10	10	10	10	10	10	10	10	10	10	10	10	0.873518018	2.540184143	10	1.413170995	10	10	10	10	10	10	10	10
TATAAG40NAAG_AI_RMATWCCA_m1_c3_short	10	10	10	10	10	10	10	10	10	10	10	10	10	10	10	10	10	10	10	10	10	10	10	10	10	10	10	10	10	10	10	10	10	10	10	10	10	10	10	10	10	10	10	10	10	10	10	10	10
TGGACA20NGA_Y_CCCATWAAAN_m1_c3_short	10	10	10	10	10	10	10	10	10	10	10	10	10	10	10	2.375388399	10	10	10	10	10	10	10	10	10	10	10	10	10	10	10	10	10	10	2.977793114	10	10	10	10	10	10	10	10	10	2.910431715	10	1.975944013	10	10
TCGTGT20NGTT_AC_NYMATTAN_m1_c2_short	10	10	10	10	10	10	10	10	1.711845989	10	10	10	10	10	10	10	10	10	10	10	10	10	10	10	10	10	10	10	10	10	10	2.925425773	10	10	10	10	10	1.171720308	2.19497036	10	2.26494668	10	10	10	2.191749649	10	10	2.988754879	10
TAGTTT30NTTT_AI_NSTAATTANN_m1_c3_short	10	10	10	10	10	10	10	10	2.014791617	10	10	10	10	10	10	10	10	10	10	10	10	10	10	10	10	10	10	10	10	10	10	10	10	10	10	10	10	1.415485008	2.186892633	10	0.89654659	10	10	10	2.459097593	10	10	10	10
TCGCTG20NTCT_AD_AMCCGGATGTN_m1_c4_short	10	10	10	10	10	10	10	10	10	10	10	10	10	2.301276964	10	10	10	10	10	10	10	10	10	10	10	10	10	10	10	10	10	10	10	1.492873753	10	10	10	10	10	10	10	10	10	10	10	1.509235054	10	10	10
TGCCTG30NTCC_AI_NNNNNTGCTGAN_m1_c2_short	10	10	10	10	10	10	10	2.377153143	10	10	10	10	10	10	10	10	10	10	10	10	2.849132232	10	10	10	10	10	10	10	10	10	10	10	10	10	10	10	10	10	10	10	2.779211324	10	10	10	10	10	10	10	10
TACTAT20NATC_KD_NTAATCRATTAN_m1_c2_short	10	10	10	10	10	10	10	2.240031631	0.748820911	10	10	10	10	10	10	10	10	10	10	10	10	10	2.953318495	10	10	10	10	10	10	10	10	10	10	10	1.734615046	10	10	2.607675782	2.164756005	10	1.963082197	10	10	10	1.907522887	10	10	10	10
TGAGGT40NTCC_KK_NCGAACAATNN_m1_c2_short	10	10	10	10	10	10	10	10	10	10	10	10	10	10	10	10	10	10	10	10	10	10	10	10	10	10	2.382150132	10	10	10	10	10	10	10	10	10	10	10	10	10	10	10	10	10	10	10	10	10	10
TAACAA20NCG_AD_NACCGAAACYN_m1_c3_short	10	10	10	10	10	10	1.448963137	10	10	10	10	10	10	10	10	10	10	10	10	10	10	10	10	10	10	10	10	10	10	10	10	10	10	10	10	10	10	10	10	10	10	10	10	10	10	10	10	10	10
TATACT20NCAG_KG_GTTCACGCATGANTN_m1_c3_short	10	10	10	10	10	10	10	10	10	10	10	10	10	10	10	10	10	10	10	10	10	10	10	10	10	10	10	10	10	10	10	10	10	10	10	10	10	10	10	10	10	10	10	10	10	10	10	10	10
TCTACA20NCAG_Y_NGCCNNNNGGCN_m1_c3_short	10	10	10	10	10	10	10	10	10	10	10	10	10	10	10	10	0.494896237	10	10	10	10	10	10	10	10	10	10	10	10	10	10	10	10	10	10	10	10	10	10	10	10	10	10	10	10	10	10	10	10
TCGCAT20NGA_O_GACCCCCCGCGNNG_m2_c4_short	10	10	10	10	10	10	10	10	10	10	10	10	10	10	10	10	10	10	1.446348626	10	10	1.269606749	10	10	10	10	10	10	10	10	10	10	10	10	10	10	10	10	10	10	10	10	10	10	10	10	10	10	10
TGCGAA30NAGC_AI_NYAATTAN_m1_c3_short	10	10	10	10	10	10	10	1.417563127	10	10	10	10	10	10	10	10	10	10	10	10	10	10	0.389262501	10	10	10	10	10	10	10	10	10	10	10	10	10	10	10	10	10	2.604987896	10	10	10	2.885533067	10	10	10	10
TCCGTG20NTGC_Y_WACCCGGAAGTA_m2_c3_short	10	10	10	10	10	10	10	10	10	10	10	10	10	1.602893638	10	10	10	10	10	10	10	10	10	10	10	10	10	10	10	10	10	10	10	0.750190239	10	10	10	10	10	10	10	10	10	10	10	1.372396125	10	10	10
TGGTTC30NTTT_AI_NNYAATTANN_m1_c4_short	10	10	10	10	10	10	10	10	2.640281511	10	10	10	10	10	10	10	10	0.572653162	10	10	10	10	10	10	10	10	10	10	10	10	10	10	10	10	10	10	10	0.770704421	2.871327532	10	10	10	10	10	2.844197701	10	10	10	10
TCTTTC20NTTG_W_TGCACACNCTGAAAA_m2_c3_short	10	10	10	10	10	10	10	10	10	10	10	10	10	10	10	10	10	10	10	10	10	10	10	10	10	10	10	10	10	10	10	10	10	10	10	10	10	10	10	10	10	10	10	10	10	10	10	10	10
TGACTC20NTCA_AF_AACAVBTGTT_m1_c4_short	10	10	10	10	10	10	10	10	10	10	10	1.706530061	10	10	10	10	10	10	10	10	10	10	10	10	10	2.396906756	2.724416157	10	10	10	10	10	10	10	10	10	10	10	10	10	10	10	10	0.741209857	10	10	10	10	10
TGGCAA30NACT_AI_NTGACCTYANNTRAGGTCAN_m2_c4_short	10	10	10	10	10	10	10	10	10	10	10	10	10	10	10	10	10	10	10	10	10	10	10	10	2.857457521	10	10	10	10	10	10	10	10	10	10	10	2.713062925	10	10	10	2.99938278	10	2.91580793	10	10	10	10	10	10
TGAAGT30NGAA_AI_NMCRATTAR_m1_c4_short	10	10	10	10	10	10	10	1.719143423	1.719614523	10	10	10	10	10	10	10	10	10	10	10	10	10	1.417616076	10	10	10	10	10	10	10	10	10	10	10	1.668778509	10	10	10	2.483792517	10	2.915926288	10	10	10	10	10	10	10	10
TCTAAT20NAAG_AG_SGTCACGCWTGANTGMA_m2_c4_short	10	10	10	10	10	10	10	10	10	10	10	10	10	10	10	10	10	10	10	10	10	10	10	10	10	10	10	10	10	10	10	10	10	10	10	10	10	10	10	10	10	10	10	10	10	10	10	10	10
TAATAG20NTA_Q_KCTAWAAATAGM_m1_c3_short	10	10	10	10	10	10	10	10	10	10	10	10	10	10	10	2.903314306	10	10	10	0.664161523	10	10	10	10	10	10	10	10	10	10	10	10	10	10	10	10	10	10	10	10	10	10	10	10	10	10	10	10	10
TGGACC40NAAC_KM_NGGCACGTGCCN_m1_c4b0_short	10	10	1.64592747	1.603606038	2.110672542	10	10	10	10	10	10	2.095956026	10	10	10	10	10	10	10	10	10	10	10	10	10	10	10	10	10	10	10	10	10	10	10	10	10	10	10	10	10	10	10	10	10	10	10	10	10
TGCGGG20NGA_AE_GTACCTACCT_m1_c3_short	10	10	10	10	10	10	10	10	10	10	10	10	10	10	10	10	10	10	10	10	10	10	10	10	10	10	10	10	10	10	10	10	10	10	10	10	10	10	10	10	10	10	10	10	10	10	10	10	10
TGTAGG20NGA_Y_NNYAATTANN_m1_c3_short	10	10	10	10	10	10	10	1.355820453	10	10	10	10	10	10	10	10	10	0.873931391	10	10	10	10	0.906447609	10	10	10	10	10	10	10	10	10	10	10	10	10	10	0.922276779	10	10	10	10	10	10	10	10	10	10	10
TCAATT20NTAA_KG_NNTGTTGTAAAYANN_m1_c3_short	10	10	10	10	10	10	10	10	10	10	10	10	10	10	10	10	10	10	10	10	10	10	10	10	10	1.469206741	2.935567209	10	10	10	10	10	10	10	10	10	10	10	10	10	10	2.606106047	10	10	10	10	10	10	10
TATGTT20NCG_Y_NYAATTAN_m1_c2_short	10	10	10	10	10	10	10	1.116505236	10	10	10	10	10	10	10	10	10	10	10	10	10	10	10	10	10	10	10	10	10	10	10	10	10	10	10	10	10	10	2.865303381	10	0.634543781	2.849593835	10	10	10	10	10	10	10
TACTAA40NATT_KY_NCCGGAAGTN_m1_c2_short	10	10	10	10	10	10	10	10	10	10	10	10	10	1.994859379	10	10	10	10	10	10	10	10	10	10	10	10	10	10	10	10	10	10	10	1.379593848	10	10	10	10	10	10	10	10	10	10	10	1.00591974	10	10	10
TCTGTA20NTGG_KG_TAATCNAATTA_m1_c4_short	10	10	10	10	10	10	10	10	2.19077254	10	10	10	10	10	10	10	10	1.603839394	10	2.897100974	10	10	2.046497227	10	10	10	10	10	10	10	10	2.537525505	10	10	2.886261133	10	10	2.450020726	2.728764143	10	1.560056805	10	10	10	2.52809151	10	10	10	10
TGGGGT20NGGT_Z_RTAAAYA_m1_c3_short	10	10	2.663914489	10	10	10	10	10	10	10	10	10	10	10	10	2.441528373	10	10	10	10	10	10	10	10	10	0.214078244	2.534584795	10	10	10	10	10	10	10	10	10	10	10	10	10	2.980652386	2.173456258	10	2.535715494	10	10	10	10	10
TCTATG20NTAG_AF_NAGGTGTGAWN_m1_c4_short	10	10	10	10	10	10	10	10	10	10	10	2.613294035	10	10	10	10	10	10	10	10	10	10	10	10	10	10	10	10	10	10	10	10	10	10	10	10	10	10	10	10	10	10	10	10	10	10	10	10	10
TCTTGT40NCAG_KY_NTAGCNNAGACACGAACCNN_m1_c4_short	10	10	10	10	10	10	10	10	10	10	10	10	10	10	10	10	10	10	10	10	10	10	10	10	10	10	10	10	10	10	10	10	10	10	10	10	10	10	10	10	10	10	10	10	10	10	10	10	10
TCTTTC30NTTG_AI_ATGAATKNYAGTC_m1_c4_short	10	10	10	10	10	10	10	10	10	10	10	10	10	10	10	10	10	10	10	10	10	10	10	10	10	10	10	10	10	10	10	10	10	10	10	10	10	10	10	10	2.850561715	10	10	10	10	10	10	10	10
TCGGAA20NGA_AF_GTAAACA_m1_c4_short	10	10	2.663914489	10	10	10	10	10	10	10	10	10	10	10	10	2.441528373	10	10	10	10	10	10	10	10	10	0.214078244	2.534584795	10	10	10	10	10	10	10	10	10	10	10	10	10	2.980652386	2.173456258	10	2.535715494	10	10	10	10	10
TTAGAA20NTA_AF_NNTAATCCNN_m1_c3_short	10	10	10	10	10	10	10	10	10	10	10	10	10	10	10	10	10	10	10	10	10	10	10	10	10	10	10	10	10	10	10	10	10	10	10	10	10	10	10	10	2.96728691	10	10	10	10	10	10	10	10
TGGGGT20NCG_V_TTCTAGAANNTTC_m1_c3_short	10	10	10	10	10	10	10	10	10	10	10	10	10	10	10	10	10	10	10	10	10	10	10	10	10	10	10	10	10	10	10	10	10	10	10	10	10	10	10	10	10	10	10	10	10	10	10	10	10
TGACTC20NTCA_Y_NATGCGGGTN_m1_c3_short	10	10	10	10	10	10	10	10	10	10	10	10	10	10	10	10	10	10	10	10	10	10	10	10	10	10	10	10	10	10	10	10	10	10	10	10	10	10	10	10	10	10	10	10	10	10	10	10	10
TAGCTC20NCG_AC_TTCAAGGTCAN_m1_c4_short	10	2.808893354	10	10	10	10	10	10	10	10	10	10	10	10	10	10	10	10	10	10	10	10	10	10	10	10	10	10	10	2.350907758	10	10	10	10	10	2.957642468	10	10	10	10	10	10	2.138057312	10	10	10	10	10	10
TTTCTG40NTAG_KK_AGGTGYGAANN_m1_c3_short	10	10	10	10	10	10	10	10	10	10	10	2.696915198	10	10	10	10	10	10	10	10	10	10	10	10	10	10	10	10	10	10	10	10	10	10	10	10	10	10	10	10	10	10	10	10	10	10	10	10	10
TCCTAA40NATC_AI_NNRRAAAGGAAACCGAAACTN_m2_c3_short	10	10	10	10	10	10	1.341699449	10	10	10	10	10	10	2.749483029	10	10	10	10	10	10	10	10	10	10	10	10	10	2.770673612	10	10	10	10	10	10	10	10	10	10	10	10	10	10	10	10	10	2.819251651	10	10	10
TGAGCA30NCGA_AI_WRWGTMAAYAN_m1_c3_short	10	10	10	10	10	10	10	10	10	10	10	10	10	10	10	10	10	10	10	10	10	10	10	10	10	1.370010225	10	10	10	10	10	10	10	10	10	10	10	10	2.83986472	10	10	1.555840847	2.773678819	10	10	10	10	10	10
TAGACG20NTA_Q_NTTRCGCAAY_m1_c2_short	10	10	10	10	10	10	10	10	10	10	10	10	10	10	10	10	10	10	10	10	10	10	10	10	10	10	10	10	10	10	10	1.123952173	10	10	10	10	10	10	10	10	2.553473221	10	10	10	10	10	10	0.840235204	2.984241608
TACATT20NTAC_Y_NNYMATTANN_m1_c3_short	10	10	10	10	10	10	10	2.057321944	2.324213088	10	10	10	10	10	10	10	10	0.764619789	10	10	10	10	2.017033669	10	10	10	10	10	10	10	10	10	10	10	10	10	10	1.135513307	2.254055369	10	1.525399103	10	10	10	2.53974267	10	10	10	10
TGACTC20NTCA_KI_NTATGMWAATNN_m1_c2_short	10	10	10	10	10	2.691608768	10	2.725546225	10	10	10	10	10	10	10	10	10	2.299427109	10	10	10	10	2.97188758	10	10	10	10	10	10	10	10	10	10	10	10	10	10	2.128101033	2.66274249	10	2.433556107	2.352650106	10	10	2.85838969	10	10	10	2.879473274
TCGGGG20NGGT_AF_NYTAATTARN_m1_c4_short	10	10	10	10	10	10	10	10	1.661065695	10	10	10	10	10	10	10	10	0.718950795	10	10	10	10	2.973322164	10	10	10	10	10	10	10	10	10	10	10	10	10	10	0.587280447	1.837410356	10	1.081769185	10	10	10	2.127198646	10	10	10	10
CAATT14N_U_AATGGCGCCAAA_m2_c4_short	10	10	10	10	10	2.835725119	10	10	10	10	2.95954597	10	10	10	10	10	10	10	10	10	10	10	2.730994988	10	10	10	10	10	10	10	10	10	10	10	10	10	10	10	10	10	10	10	10	10	10	10	10	10	10
TTGTGC20NTA_KG_NRTGACGTCAYN_m1_c4_short	10	10	10	10	2.717468488	10	10	10	10	10	10	10	10	10	10	10	10	10	10	10	10	10	10	10	2.571581282	10	10	10	10	10	10	1.313466969	10	10	10	10	10	10	10	10	10	10	10	10	10	10	10	1.001625129	2.513980114
TGCAGT40NAAG_KK_NNCAGCTGNN_m1_c4_short	10	10	10	10	10	10	10	10	10	10	10	1.284405554	10	10	10	10	10	10	10	10	10	10	10	10	2.036624349	10	10	10	10	10	10	10	10	10	10	10	10	10	10	10	10	10	10	1.262282742	10	10	10	10	10
TTGGGA20NTA_KH_NCACTYNAC_m1_c3_short	10	10	10	10	10	10	10	10	10	10	10	10	10	10	10	10	10	10	10	10	10	10	10	10	10	10	10	10	10	10	10	10	10	10	10	10	10	10	10	2.955464295	10	10	10	10	10	10	10	10	10
TTCCGG20NTA_KD_NTCACGTGAN_m1_c4_short	10	10	10	2.448536175	0.873723028	10	10	10	10	10	10	10	10	10	10	10	10	10	10	10	2.511454084	10	10	10	0.893279327	10	10	10	2.457058926	10	2.589855545	10	2.9225535	10	10	10	10	10	10	10	10	10	10	10	10	10	10	10	10
TGCGAG40NTTC_KM_GNTTGMGGTYCTTCGN_m2_c3_short	10	10	10	10	10	10	10	10	10	10	10	10	10	10	10	10	10	10	10	10	10	10	10	10	10	10	10	10	10	10	10	10	10	10	10	10	10	10	10	10	10	10	10	10	10	10	10	10	10
TTACGC20NGCA_KH_TAATCNAATTA_m1_c3_short	10	10	10	10	10	10	10	10	2.18850897	10	10	10	10	10	10	10	10	1.782591627	10	2.938313707	10	10	2.380307005	10	10	10	10	10	10	10	2.955118684	2.526920407	10	10	2.826602088	10	10	2.284422314	2.610926559	10	1.48270309	10	10	10	2.520019162	10	10	10	10
TAATAG20NCG_W_NTATCGCGAYATR_m2_c3_short	10	10	10	10	10	10	10	10	10	10	10	10	10	10	10	10	10	10	10	10	10	10	10	10	10	10	10	10	10	10	10	10	10	10	10	10	10	10	10	10	10	10	10	10	10	10	10	10	10
TGGTCA40NGTG_KK_NNYGWTACANN_m1_c3_short	10	10	10	10	10	10	10	10	10	10	10	10	10	10	10	10	10	10	10	10	10	10	10	10	10	10	10	10	10	10	10	10	10	10	10	10	10	10	10	10	10	10	10	10	10	10	10	10	10
TGCATC30NTAC_AI_NWACAYRACAWN_m1_c4_short	10	10	10	10	10	10	10	10	10	10	10	10	10	10	10	2.722711608	10	10	10	10	10	10	10	10	10	2.940682566	10	10	10	10	10	2.196090283	10	10	10	10	10	10	10	10	10	10	2.991316092	10	10	10	10	2.347399328	10
AGGGC14N_S_NYAATTAN_m1_c3_short	10	10	10	10	10	10	10	2.02808176	10	10	10	10	10	10	10	10	10	10	10	10	10	10	10	10	10	10	10	10	10	10	10	2.645710807	10	10	10	10	10	10	2.318915649	10	10	2.473613525	10	10	10	10	10	2.800940073	10
TGATGG20NGTA_KI_NYAATTAN_m1_c2_short	10	10	10	10	10	10	10	1.321316066	1.844699751	10	10	10	10	10	10	10	10	10	10	10	10	10	0.514413224	10	10	10	10	10	10	10	10	10	10	10	10	10	10	10	2.898837352	10	2.653292472	10	10	10	2.797181099	10	10	10	10
TGTATG40NCGG_KK_NNGCAACAGGTGN_m1_c2_short	10	10	2.291732063	10	10	10	10	10	10	10	10	10	10	10	10	10	10	10	10	10	10	10	10	10	10	10	10	10	10	10	10	10	10	10	10	10	10	10	10	10	10	10	10	1.949159109	10	10	10	10	10
TAACCC20NCG_AC_RATAAAAR_m1_c3_short	10	10	10	10	10	10	10	10	10	10	10	10	10	10	10	1.919671153	10	10	10	10	10	10	10	10	10	10	2.93269068	10	10	10	10	10	10	10	2.616992609	10	10	10	10	10	10	10	10	10	2.818234995	10	10	10	10
TGTGTC20NGA_W_NTAATYNRATTAN_m1_c2_short	10	10	10	10	10	10	10	10	2.52224776	10	10	10	10	10	10	10	10	1.994661531	10	10	10	10	2.507362513	10	10	10	10	10	10	10	10	10	10	10	10	10	10	2.926786304	2.655180462	10	2.349003638	10	10	10	2.54724726	10	10	10	10
TGATGG20NGTA_KA_NYTAATTAAN_m1_c5_short	10	10	10	10	10	10	10	10	1.660118244	10	10	10	10	10	10	10	10	10	10	10	10	10	2.968228644	10	10	10	10	10	10	10	10	10	10	10	10	10	10	1.082610821	1.966294845	10	0.70432084	10	10	10	2.012879348	10	10	10	10
AATTC14N_U_NGGCACGTGCCN_m1_c4_short	10	10	1.432613839	1.405573716	1.902964265	10	10	10	10	10	10	2.368404845	10	10	10	10	10	10	10	10	10	10	10	10	2.611791147	10	10	10	10	10	10	10	10	10	10	10	10	10	10	10	10	10	10	10	10	10	10	10	10
TGTACC30NCAG_AI_ACCGGAARYN_m1_c2_short	10	10	10	10	10	10	10	10	10	10	10	10	10	2.060167679	10	10	10	10	10	10	10	10	10	10	10	10	10	10	10	10	10	10	10	1.55353239	10	10	10	10	10	10	10	10	10	10	10	0.983622825	10	10	10
TACGAG20NAGC_KH_NYGTCAYSRTGACRN_m2_c3_short	10	10	10	10	10	10	10	10	10	10	10	2.894276379	10	10	10	10	10	10	10	10	2.482744101	10	10	10	10	10	10	10	2.981064776	10	2.96449797	10	2.736378919	10	10	10	10	10	10	10	10	10	2.788703667	10	10	10	10	2.836616225	2.522031916
TCAGTC20NCG_AC_NNTAATTGNN_m1_c2_short	10	10	10	10	10	10	10	0.718668278	2.465943799	10	10	10	10	10	10	10	10	10	10	10	10	10	1.066574887	10	10	10	2.890410054	10	10	10	10	10	10	10	10	10	10	10	2.875526727	10	1.421664945	10	10	10	10	10	10	10	10
TTAGGG20NTA_KD_NATTAGTCACGSN_m1_c4_short	10	10	10	10	10	10	10	2.985881973	10	10	10	10	10	10	10	10	10	2.411569441	10	10	10	10	2.651844985	10	2.864372198	10	10	10	10	10	10	10	10	10	10	10	10	2.542266992	2.773733111	10	10	10	10	10	2.517521643	10	10	10	10
TACTAT20NATC_Y_GACCCCCCGCGNNG_m2_c3_short	10	10	10	10	10	10	10	10	10	10	10	10	10	10	10	10	10	10	1.22673267	10	10	1.281619932	10	10	10	10	10	10	10	10	10	10	10	10	10	10	10	10	10	10	10	10	10	10	10	10	10	10	10
TCAATT20NTAA_KH_AWNTRGRKCAN_m1_c4_short	10	10	10	10	10	10	10	10	10	10	10	10	10	10	10	10	10	2.605192178	10	10	10	10	2.815274618	10	10	10	10	10	10	10	10	10	10	10	10	10	10	10	10	10	10	10	10	10	10	10	10	10	10
TGAACT40NAAG_KN_TCCCNCRGGA_m1_c3_short	10	10	10	10	10	10	10	10	10	10	10	10	10	10	10	10	10	10	10	10	10	10	10	10	10	10	10	10	10	10	10	10	10	10	10	10	10	10	10	10	10	10	10	10	10	10	10	10	10
TACAAA20NAAC_Y_ATGMATAATTAATG_m2_c3_short	10	10	10	10	10	10	10	10	2.058832198	10	10	10	10	10	10	10	10	10	10	2.823100292	10	10	10	10	10	10	10	10	10	10	10	10	10	10	10	10	10	10	1.51599643	10	1.99102816	2.758795309	10	10	0.865969508	10	10	10	10
TCAAAA20NAAA_KG_NNNRCAGCTGYNNN_m1_c4_short	10	10	10	10	10	10	10	10	10	10	10	1.991414246	10	10	10	10	10	10	10	10	10	10	10	10	10	2.822846898	10	10	10	10	10	10	10	10	10	10	10	10	10	10	10	10	10	1.154744531	10	10	10	10	10
TGGGCG30NCGT_AI_NNATGACGTCATNN_m1_c4_short	10	10	10	10	10	10	10	10	10	10	10	10	10	10	10	10	10	10	10	10	10	10	10	10	2.900521842	10	10	10	10	10	10	1.130669494	10	10	10	10	10	10	10	10	10	10	10	10	10	10	10	0.923320868	2.423699005
TAAATG20NTAA_Y_AGATAANN_m1_c2_short	10	10	10	10	10	10	10	10	10	10	10	10	10	10	10	10	10	10	10	10	10	10	10	10	10	10	10	10	10	10	10	10	10	10	10	10	0.815741456	10	10	10	10	10	10	10	10	10	10	10	10
TACTTG20NCG_Y_NYMATAAAN_m1_c4_short	10	10	10	10	10	10	10	10	10	10	10	10	10	10	10	2.47392066	10	10	10	10	10	10	10	10	10	10	10	10	10	10	10	10	10	10	10	10	10	10	10	10	10	10	10	10	2.957504285	10	1.684086755	10	10
TTGGAG20NAGT_KH_TAATTNSATTA_m1_c3_short	10	10	10	10	10	10	10	2.824870929	10	10	10	10	10	10	10	10	10	1.931226086	10	10	10	10	2.047406653	10	10	10	10	10	10	10	10	2.508423026	10	10	10	10	10	10	10	10	1.805109678	10	10	10	2.885767254	10	10	10	2.968273154
TACCCG20NCG_KA_NNKTGCAAAT_m1_c7b4_short	10	10	10	10	10	10	10	2.976446783	10	10	10	10	10	10	10	10	10	10	10	10	10	10	10	10	10	10	10	10	10	10	10	10	10	10	10	10	10	10	10	10	2.690418396	2.72523048	10	10	10	10	10	10	10
TTACAT20NTA_AF_NYMATTAN_m1_c3_short	10	10	10	10	10	10	10	10	1.711845989	10	10	10	10	10	10	10	10	10	10	10	10	10	10	10	10	10	10	10	10	10	10	2.925425773	10	10	10	10	10	1.171720308	2.19497036	10	2.26494668	10	10	10	2.191749649	10	10	2.988754879	10
TGCCTG20NGA_Y_NCTCGTAAAAN_m1_c3_short	10	10	10	10	10	10	10	10	10	10	10	10	10	10	10	10	10	10	10	10	10	10	10	10	10	2.036764093	10	10	10	10	10	10	10	10	10	10	10	10	10	10	10	10	10	10	10	10	1.47726065	10	10
TTAAGT40NCCT_KU_NTTATGCAAATTAGNN_m2_c3_short	10	10	10	10	10	2.820843784	10	2.957340496	2.944801429	10	10	10	10	10	10	10	10	1.841341003	10	10	10	10	2.551236914	10	10	10	10	10	10	10	10	10	10	10	10	10	10	1.739569666	2.723138269	10	2.290302706	10	10	10	2.855276174	10	10	10	2.626263236
TGACCC40NGAA_KAA_NMCGCCCMCCN_m1_c2_short	2.872778508	10	10	10	10	10	10	10	10	10	10	10	10	10	10	10	10	10	2.531932701	10	10	10	10	1.517847123	10	10	10	10	10	10	10	10	10	10	10	10	10	10	10	10	10	10	10	10	10	10	10	10	10
TAGACG20NCG_Y_NRTTACRTAAYN_m1_c2_short	10	10	10	10	10	10	10	10	10	10	10	10	10	10	10	10	10	2.913130214	10	10	10	10	2.944916455	10	10	10	10	10	10	10	10	0.652513359	10	10	10	10	10	10	10	10	2.884906403	10	10	10	2.873959072	10	10	0.689626268	2.934807885
TATTTA20NTTG_KG_NNCACTTGAN_m1_c3_short	10	10	10	10	10	10	10	10	10	10	10	10	10	10	10	10	10	10	10	10	10	10	10	10	10	10	10	10	10	10	10	10	10	10	10	10	10	10	10	10	10	10	10	10	10	10	10	10	10
TCGTTA20NTTT_Y_NSCCNNNGGSN_m1_c4_short	10	10	10	10	10	10	10	10	10	10	10	10	10	10	10	10	10	10	10	10	10	10	10	10	10	10	10	10	10	10	10	10	10	10	10	10	10	10	10	10	10	10	10	10	10	10	10	10	10
TGACAG20NGA_AF_RRGGTCAAAGTCCRNN_m1_c4_short	10	10	10	10	10	10	10	10	10	10	10	10	10	10	10	10	10	10	10	10	10	10	10	10	10	10	10	10	10	1.529137683	10	10	10	10	10	2.287563523	10	10	10	10	10	10	2.701479781	10	10	10	10	10	10
TAGGTG20NTGT_KG_RNAACAGCTGTTNY_m1_c3_short	10	10	2.493503242	10	10	10	10	10	10	10	10	1.457902106	10	10	10	10	10	10	10	10	10	10	10	10	10	2.68166003	2.868885625	10	10	10	10	10	10	10	10	10	10	10	10	10	10	10	10	0.727825686	10	10	10	10	10
TAGCAG20NCG_AC_TTTCAAGGCYCCC_m3_c4_short	10	10	10	10	10	10	10	10	10	10	10	10	10	10	10	10	10	10	10	10	10	10	10	10	10	10	10	10	10	10	10	10	10	10	10	10	10	10	10	10	10	10	10	10	10	10	10	10	10
TCTAAT30NAAG_AI_GCACTTAA_m1_c4_short	10	10	10	10	10	10	10	10	10	10	10	10	10	10	10	10	10	10	10	10	10	10	10	10	10	10	10	10	10	10	10	10	10	10	10	10	10	10	10	10	2.598506274	10	10	10	10	10	10	10	10
TAGCGT40NTCA_KY_TGACAG_m1_c3_short	2.937242408	2.919378182	10	2.902157284	2.260863601	2.978113792	2.934802266	10	2.88999084	2.978024806	2.800940073	0.276216832	2.926712752	2.818027368	10	2.901247752	2.85732116	2.746568486	10	2.836223435	2.47178429	2.574441988	2.558578135	2.872348384	1.968795476	2.524720222	10	2.95068944	10	10	1.723816499	2.901046663	10	2.9536392	2.923614686	10	2.922659138	2.91759929	10	10	2.922659138	10	2.848026382	1.742068335	2.941893755	10	10	2.884906403	2.943509486
TGTGGA20NGA_KD_NCCATATATGGN_m1_c3_short	10	10	10	10	10	10	10	10	10	10	10	10	10	10	10	10	10	10	10	10	10	10	10	10	10	10	10	10	10	10	10	10	10	10	10	10	10	10	10	10	10	10	10	10	10	10	10	10	10
TACTAT40NATC_AI_NNTCRCACNTANGTGYGANN_m2_c3_short	10	10	10	10	10	10	10	10	10	10	10	10	10	10	10	10	10	10	10	10	10	10	10	10	10	10	10	10	10	10	10	10	10	10	10	10	10	10	10	10	10	10	10	10	10	10	10	10	10
TGGTAG20NATT_Z_NNYAATTANN_m1_c3_short	10	10	10	10	10	10	10	1.476534248	1.917277127	10	10	10	10	10	10	10	10	1.419369307	10	10	10	10	1.113685132	10	10	10	10	10	10	10	10	10	10	10	10	10	10	0.872567451	2.218454676	10	1.09773788	10	10	10	2.653845354	10	10	10	10
TCGCTG20NTCT_Z_RACATATGTY_m1_c3_short	10	10	10	10	10	0.927470934	10	10	10	10	10	2.079112974	10	10	10	10	10	10	10	10	10	10	10	10	10	2.751115756	10	10	10	10	10	10	10	10	10	10	10	10	10	10	10	10	10	10	10	10	10	10	10
TACCTA30NTCC_AH_ACAATANCATTG_m1_c4_short	10	10	10	10	10	10	10	10	10	10	10	10	10	10	10	2.882100036	10	10	10	10	10	10	10	10	10	10	10	10	2.854676077	10	10	10	10	10	10	10	10	10	10	10	10	10	10	10	10	10	10	10	10
TATCAT20NACG_KG_WANRTAAACANN_m1_c3_short	10	10	10	10	10	10	10	10	10	10	10	10	10	10	10	2.147030165	10	10	10	2.65311421	10	10	10	10	10	1.206718432	2.934410941	10	10	10	10	10	10	10	10	10	10	10	10	10	10	2.240107294	10	10	2.905842618	10	10	10	10
TAGTTT20NTTT_W_AARGGTCAAAAGGTCA_m2_c4_short	10	2.69249458	10	10	10	10	10	10	10	10	10	10	10	10	10	10	10	10	10	10	10	10	10	10	10	10	10	10	10	2.217609622	10	10	10	10	10	2.515496823	10	10	10	10	10	10	1.824940741	10	10	10	10	10	2.856258379
TACCGT40NGCC_AK_NRCATGYYNNRRCAYGYN_m2_c4_short	10	10	2.886086956	10	10	10	10	10	10	10	10	10	10	10	10	10	10	10	10	10	2.995712018	10	10	10	10	10	10	10	10	10	10	10	10	10	10	10	10	10	10	10	10	10	10	10	10	10	10	10	10
TTGCCG20NTA_KD_NNNTAATCCNN_m1_c2_short	10	10	10	10	10	10	10	10	10	10	10	10	10	10	10	10	10	10	10	10	10	10	10	10	10	10	10	10	10	10	10	10	10	10	10	10	10	10	10	10	10	10	10	10	10	10	10	10	10
TTCCTT20NTA_KH_NYMATTAN_m1_c4_short	10	10	10	10	10	10	10	10	10	10	10	10	10	10	10	10	10	10	10	10	10	10	10	10	10	10	10	10	10	10	10	2.489579284	10	10	10	10	10	10	10	10	10	10	10	10	10	10	10	2.425129289	10
TAAAAT20NCG_KD_ARAMCACGTGKTYT_m2_c4_short	10	10	0.940859186	1.602885787	1.348705718	10	10	10	10	10	10	10	10	10	10	10	10	10	10	10	10	10	10	10	2.75832592	2.895915831	10	10	10	10	10	10	10	10	10	10	10	10	10	10	10	10	10	10	10	10	10	10	10
TTAGTT20NTA_KD_NTGGCACGTGCCAN_m2_c3_short	10	10	1.561647607	1.529603869	1.55037575	10	10	10	10	10	10	2.657699732	10	10	10	10	10	10	10	10	2.731295021	10	10	10	2.366547639	10	10	10	10	10	10	10	10	10	10	10	10	10	10	10	10	10	10	10	10	10	10	10	10
TGAGTG20NGA_AC_NNAACCGTTNN_m1_c3_short	10	10	10	10	10	10	10	10	10	10	10	10	10	10	0.832422969	10	10	10	10	10	10	10	10	10	10	10	10	10	10	10	10	10	10	10	10	10	10	10	10	10	2.803431492	10	10	10	10	10	10	10	10
TAGCCT20NCG_AD_NRTTACGTAAYN_m1_c3_short	10	10	10	10	10	10	10	10	10	10	10	10	10	10	10	10	10	2.908923682	10	10	10	10	2.939096217	10	10	10	10	10	10	10	10	0.511660491	10	10	10	10	10	10	10	10	2.98363121	10	10	10	10	10	10	0.668324939	10
TCTTCT20NGA_KH_NGNCACGCGNCN_m1_c4_short	10	10	10	1.818683522	2.081485501	10	10	10	10	10	10	10	10	10	10	10	10	10	10	10	2.711438113	10	10	10	2.11315663	10	10	10	10	10	10	10	10	10	10	10	10	10	10	10	10	10	10	10	10	10	10	10	10
GTGCT14N_U_NCTCGTAAAAN_m1_c4_short	10	10	10	10	10	10	10	10	10	10	10	10	10	10	10	10	10	10	10	10	10	10	10	10	10	2.168185723	10	10	10	10	10	10	10	10	10	10	10	10	10	10	10	10	10	10	10	10	1.392561765	10	10
TGTAAA20NAAG_Z_NNYAATTANN_m1_c2_short	10	10	10	10	10	10	10	2.016404817	2.326807007	10	10	10	10	10	10	10	10	0.815960816	10	10	10	10	1.541892372	10	10	10	10	10	10	10	10	10	10	10	10	10	10	0.648845118	2.428253731	10	1.526522204	10	10	10	2.712533745	10	10	10	10
TGCGAA20NGA_W_NNCACCTGNN_m1_c2_short	10	10	10	10	10	10	10	10	10	10	10	2.455352619	10	10	10	10	10	10	10	10	10	10	10	10	10	10	10	10	10	10	10	10	10	10	10	10	10	10	10	10	10	10	10	10	10	10	10	10	10
TCGACT20NCAT_Z_RRGGTCAAAGGTCA_m2_c3_short	10	2.836399624	10	10	10	10	10	10	10	10	10	10	10	10	10	10	10	10	10	10	10	10	10	10	10	10	10	10	10	0.793961984	10	10	10	10	10	2.079604222	10	10	10	10	10	10	1.733558972	10	10	10	10	10	10
TGTCTG40NAGG_KK_NGTTRCCATGGYAACN_m2_c2_short	10	10	10	10	10	10	10	10	10	10	10	10	10	10	10	10	10	10	10	10	10	10	10	10	10	10	10	10	10	10	10	10	10	10	10	10	10	10	10	10	10	10	10	10	10	10	10	10	10
TGTACA40NGTA_KAC_CAWAAAAAC_m1_c2_short	10	10	10	10	10	10	10	10	10	10	10	10	10	10	10	2.346378493	10	10	10	10	10	10	10	10	10	10	10	10	10	10	10	10	10	10	2.977290849	10	10	10	10	10	10	10	10	10	2.93145652	10	1.847977299	10	10
TCGTGT30NGTT_AH_GTAAACA_m1_c3_short	10	10	2.663914489	10	10	10	10	10	10	10	10	10	10	10	10	2.441528373	10	10	10	10	10	10	10	10	10	0.214078244	2.534584795	10	10	10	10	10	10	10	10	10	10	10	10	10	2.980652386	2.173456258	10	2.535715494	10	10	10	10	10
TATTCG20NCTG_AC_NYNATTAN_m1_c3_short	10	10	10	10	10	10	10	1.117168944	10	10	10	10	10	10	10	10	10	10	10	10	10	10	10	10	10	10	2.757964238	10	10	10	10	10	10	10	10	10	10	10	10	10	10	10	10	10	10	10	10	10	10
TGGTTC20NTTT_Z_YTAATTAN_m1_c2_short	10	10	10	10	10	10	10	10	10	10	10	10	10	10	10	10	10	0.514777684	10	1.9455362	10	10	10	10	10	10	10	10	10	10	10	10	10	10	10	10	10	0.815920924	2.241194513	10	10	10	10	10	2.62095205	10	10	10	10
TTGGGA20NTA_AF_NGCCACGCCCMCNT_m2_c3_short	10	10	10	10	10	10	10	10	10	10	10	10	10	10	10	10	10	10	2.859300248	10	10	10	10	1.933183088	10	10	10	10	10	10	10	10	10	10	10	10	10	10	10	10	10	10	10	10	10	10	10	10	10
TTCCCC20NCCC_KI_ACCGAACANN_m1_c3_short	10	10	10	10	10	10	10	2.924466237	10	10	10	10	2.887836924	10	10	10	10	10	10	10	10	10	10	10	10	10	2.232519976	10	10	10	10	10	10	10	10	10	10	10	10	10	10	10	10	10	10	10	10	10	10
TACTCA40NCTC_AI_HNHNAGGTGTGANHH_m1_c3_short	10	10	10	10	10	10	10	10	10	10	10	2.711325007	10	10	10	10	10	10	10	10	10	10	10	10	10	10	10	10	10	10	10	10	10	10	10	10	10	10	10	10	10	10	10	2.879375985	10	10	10	10	10
TTCTCA40NCCT_KM_AAAWGAGCAATCN_m1_c4_short	10	10	10	10	10	10	10	2.976780912	10	10	10	10	10	2.882750909	10	10	10	10	10	10	10	10	10	10	10	10	10	10	10	10	10	10	10	10	10	10	10	10	10	10	10	10	10	10	10	10	10	10	10
TACTGC20NGTC_KH_RCGACAGGTGYAN_m1_c4_short	10	10	10	10	10	10	10	10	10	10	10	1.831159567	10	10	10	10	10	10	10	10	10	10	10	10	10	10	10	10	10	10	10	10	10	10	10	10	10	10	10	10	10	10	10	1.701688904	10	10	10	10	10
TCTCTT20NGA_Y_NMCGCCCMCGCANN_m2_c2_short	10	10	10	10	10	10	10	10	10	10	10	10	10	10	10	10	10	10	10	10	10	2.83375388	10	0.996072093	10	10	10	10	10	10	10	10	10	10	10	10	10	10	10	2.582578331	10	10	10	10	10	10	10	10	10
TATAGA20NGAG_Y_TTCTAGAANNTTC_m1_c3_short	10	10	10	10	10	10	10	10	10	10	10	10	10	10	10	10	10	10	10	10	10	10	10	10	10	10	10	10	10	10	10	10	10	10	10	10	10	10	10	10	10	10	10	10	10	10	10	10	10
TGACGA20NGCA_AF_TSAAGGTCAN_m1_c4_short	10	2.638453271	10	10	10	10	10	10	10	10	10	10	10	10	10	10	10	10	10	10	10	10	10	10	10	10	10	10	10	2.466430278	10	10	10	10	10	2.844360423	10	10	10	10	10	10	10	10	10	10	10	10	10
TTGAGG20NGA_R_NNYAATTANN_m1_c3_short	10	10	10	10	10	10	10	1.384550036	2.070894357	10	10	10	10	10	2.851268952	10	10	1.722788629	10	10	10	10	1.113905767	10	10	10	10	10	10	10	10	10	10	10	10	10	10	1.433796574	2.287453808	10	0.964658462	10	10	10	2.665404852	10	10	10	10
TGATAA20NGA_Y_NTAATCCN_m1_c3_short	10	10	10	10	10	10	10	10	10	10	10	10	10	10	10	10	10	10	10	10	10	10	10	10	10	10	10	10	10	10	10	10	10	10	10	10	10	10	10	10	2.604987896	10	10	10	10	10	10	10	10
TGCACT20NGA_AC_NNCATCCCATAATANTC_m3_c3_short	2.936769841	10	10	10	10	10	10	10	10	10	10	10	10	10	10	10	10	10	10	10	10	10	10	10	10	10	10	10	2.911438804	10	2.875410713	2.924953065	10	10	10	10	10	10	10	10	10	10	10	10	10	10	10	10	10
TACGGA20NCG_KA_SCGTGACGAATN_m1_c6_short	10	10	10	10	10	10	10	10	10	10	10	10	10	10	10	10	10	2.937996569	10	10	10	10	2.820627706	10	2.662278175	10	10	10	10	10	10	10	10	10	10	10	10	10	10	10	10	10	10	10	10	10	10	10	10
TGAAAC20NGA_Y_NNCACGTGNN_m1_c3_short	10	10	1.32183775	1.213665089	10	10	10	10	10	10	10	2.926315787	10	10	10	10	10	10	10	10	10	10	10	10	10	10	10	10	10	10	10	10	10	10	10	10	10	10	10	10	10	10	10	10	10	10	10	10	10
TCTTCT20NGA_AC_NYAATTAN_m1_c3_short	10	10	10	10	10	10	10	1.722106262	10	10	10	10	10	10	10	10	10	10	10	10	10	10	10	10	10	10	10	10	10	10	10	2.765014934	10	10	10	10	10	10	10	10	10	2.872385699	10	10	10	10	10	2.704992359	10
TTCACA20NTA_KH_NNTATGCAAATKANN_m2_c2_short	10	10	10	10	10	2.88108748	10	10	10	10	10	10	10	10	10	10	10	2.054803298	10	10	10	10	2.735760156	10	10	10	10	10	10	10	10	10	10	10	10	10	10	1.945467082	2.949180408	10	2.909135516	2.698400605	10	10	2.765051681	10	10	10	2.926409482
TGTTCA20NGA_AC_NNNGMCACGTCATC_m2_c3_short	10	10	10	10	10	10	10	10	10	10	10	10	10	10	10	10	10	10	10	10	1.118345028	10	10	10	2.436829467	10	10	10	10	10	10	10	10	10	10	10	10	10	10	10	10	10	10	10	10	10	10	10	2.840779455
TGAGGC20NGA_AC_GACCCCCYGYTGNGN_m2_c3_short	10	10	10	10	10	10	10	10	10	10	10	10	10	10	10	10	10	10	1.021603124	10	10	1.93684888	10	10	10	10	10	10	10	10	10	10	10	10	10	10	10	10	10	10	10	10	10	10	10	10	10	10	10
TTTGTT40NTAT_KY_YNRGTACANNTGCACTNR_m2_c2_short	10	10	2.528139242	10	10	10	10	10	10	10	10	10	10	10	10	10	10	10	10	10	10	10	10	10	10	10	10	10	10	10	10	10	10	10	10	10	10	10	10	10	10	10	10	10	10	10	10	10	10
TTGCAC20NTA_AF_NGCCNNNNGGCN_m1_c3_short	10	10	10	10	10	10	10	10	10	10	10	10	10	10	10	10	0.464506649	10	10	10	10	10	10	10	10	10	10	10	10	10	10	10	10	10	10	10	10	10	10	10	10	10	10	10	10	10	10	10	10
TGCGGG20NGA_W_NYAATTAN_m1_c3_short	10	10	10	10	10	10	10	1.417563127	10	10	10	10	10	10	10	10	10	10	10	10	10	10	0.389262501	10	10	10	10	10	10	10	10	10	10	10	10	10	10	10	10	10	2.604987896	10	10	10	2.885533067	10	10	10	10
TGACGA20NGA_W_RTAAACAA_m1_c2_short	10	10	10	10	10	10	10	10	10	10	10	10	10	10	10	2.108713903	10	10	10	10	10	10	10	10	10	10	2.520731879	10	10	10	10	10	10	10	10	10	10	10	10	10	10	10	10	10	10	10	10	10	10
TGGAGC20NGAT_AK_AACCGGAARTR_m1_c3_short	10	10	10	10	10	10	10	10	10	10	10	10	10	1.903523421	10	10	10	10	10	10	10	10	10	10	10	10	10	10	10	10	10	10	10	1.681717552	10	10	10	10	10	10	10	10	10	10	10	1.090597595	10	10	10
TGACGA20NGCA_Z_RTCACGTGAY_m1_c2_short	10	10	10	1.560152452	0.587040679	10	10	10	10	10	10	10	10	10	10	10	10	10	10	10	1.860612036	10	10	10	0.904923595	10	10	10	2.532372976	10	2.925715516	10	2.840919774	10	10	10	10	10	10	10	10	10	10	10	10	10	10	10	10
TGGTCT20NGA_Y_TAATYYAATTA_m1_c3_short	10	10	10	10	10	10	10	2.753246409	1.953684196	10	10	10	10	10	10	10	10	1.671944327	10	10	10	10	1.809516188	10	10	10	10	10	10	10	10	10	10	10	10	10	10	2.217063909	2.672633119	10	1.484276847	10	10	10	2.625431854	10	10	10	10
TCGCAA40NTGT_AR_RGNACRNNNTGTNCY_m1_c4_short	10	10	10	10	10	10	10	10	10	10	10	10	0.585070356	10	10	10	10	10	10	10	10	10	10	10	10	10	10	10	10	10	10	10	10	10	10	10	10	10	10	10	10	10	10	10	10	10	10	10	10
TACCTA40NTCC_AI_WAACCRCAN_m1_c4_short	10	10	10	10	10	10	2.375367218	10	10	10	10	10	10	10	10	2.744344597	10	10	10	10	10	10	10	10	10	10	10	1.018614338	10	10	10	10	10	10	10	10	10	10	10	10	10	10	10	10	10	10	10	10	10
TCAGAG20NCG_W_ACCGGAAGTN_m1_c4_short	10	10	10	10	10	10	10	10	10	10	10	10	10	1.948714018	10	10	10	10	10	10	10	10	10	10	10	10	10	10	10	10	10	10	10	1.526630502	10	10	10	10	10	10	10	10	10	10	10	0.931880541	10	10	10
TGTCTA20NTCG_AC_NACAATWNCATTGTN_m1_c4_short	10	10	10	10	10	10	10	10	10	10	10	10	10	10	10	2.818818313	10	10	10	10	10	10	2.91534557	10	10	10	10	10	2.888136282	10	10	10	10	10	10	10	10	10	10	10	10	10	10	10	10	10	10	10	10
TACTGC20NCG_Z_NWACATGAMAWN_m1_c4_short	10	10	10	10	10	10	10	10	10	10	10	10	10	10	10	10	10	10	10	10	10	10	10	10	10	10	10	10	10	10	10	2.413037447	10	10	10	10	10	10	10	10	10	10	10	10	10	10	10	2.575358002	10
TAGTGG20NGTT_KG_NGCTACCGGTAGCN_m1_c4_short	10	10	10	10	10	10	10	10	10	10	10	10	10	10	10	10	10	10	10	10	10	10	10	10	10	10	10	10	10	10	10	10	10	10	10	10	10	10	10	10	10	10	10	10	10	2.417359931	10	10	10
TGTGGA20NGA_Y_RRGGTCAAAGGTCA_m2_c3_short	10	2.992371341	10	10	10	10	10	10	10	10	10	10	10	10	10	10	10	10	10	10	10	10	10	10	10	10	10	10	10	0.853310639	10	10	10	10	10	1.98958073	10	10	10	10	10	10	1.681771944	10	10	10	10	10	10
TAACAA20NACA_W_AAAAGTCAA_m1_c4_short	10	10	10	10	10	10	10	10	10	10	10	10	10	10	10	10	10	10	10	10	10	10	10	10	10	10	10	10	10	2.945066033	10	10	10	10	10	10	10	10	10	10	10	2.73551858	10	10	10	10	10	10	10
TAAGAC20NAGA_AC_TGATGACGTCATCA_m2_c4_short	10	10	10	10	10	10	10	10	10	10	10	10	10	10	10	10	10	10	10	10	2.954128538	10	10	10	10	10	10	10	10	10	10	2.106616572	10	10	10	10	10	10	10	10	10	10	10	10	10	10	10	1.655942693	2.390924528
TCGTTA20NTTT_AA_NNNNTGCTGACN_m1_c3_short	10	10	10	10	10	10	10	2.718284667	10	10	10	10	10	10	10	10	10	10	10	10	2.615167201	10	10	10	10	10	10	10	10	10	10	10	10	10	10	10	10	10	10	10	10	10	10	10	10	10	10	10	10
TTATTA20NTA_KH_NTMATTAN_m1_c4_short	10	10	10	10	10	10	10	10	10	10	10	10	10	10	10	10	10	0.816033485	10	10	10	10	10	10	10	10	10	10	10	10	10	2.925625638	2.719044249	10	10	10	10	10	10	10	10	10	10	10	10	10	10	2.987799363	1.419582596
TGATCC20NCTA_Y_TTTGCACACGNCAC_m2_c4_short	10	10	10	10	10	10	10	10	10	10	10	10	10	10	10	10	10	10	10	10	10	10	10	10	10	10	10	10	10	10	10	10	10	10	10	10	10	10	10	10	10	10	10	10	10	10	10	10	10
TCCGGT40NTCT_KL_NAGGTGTGAN_m1_c3_short	10	10	10	10	10	10	10	10	10	10	10	2.75227574	10	10	10	10	10	10	10	10	10	10	10	10	10	10	10	10	10	10	10	10	10	10	10	10	10	10	10	10	10	10	10	10	10	10	10	10	10
TAGCGA20NCG_AC_YGCGCATGCGCN_m1_c2_short	10	10	10	10	10	10	10	10	10	2.63350542	10	10	10	10	10	10	10	10	10	10	10	10	10	10	10	10	10	10	10	10	10	10	10	10	10	10	10	10	10	2.805923363	10	10	10	10	10	10	10	10	10
TGTAGC40NCCT_KK_NAACYRGNNNNNNCYRGTTN_m2_c4_short	10	10	10	10	10	10	10	10	10	10	10	10	10	10	10	10	10	10	10	10	10	10	10	10	10	10	10	10	10	10	10	10	10	10	10	10	10	10	10	10	10	10	10	10	10	2.693131939	10	10	10
TGACGA20NGCA_AG_NRGWACANNNTGTWCYN_m2_c4_short	10	10	10	10	10	10	10	10	10	10	10	10	0.472461437	10	10	10	10	10	10	10	10	10	10	10	10	10	10	10	10	10	10	10	10	10	10	10	10	10	10	10	10	10	10	10	10	10	10	10	10
TAACGG20NGCA_AC_NYAATTAN_m1_c2_short	10	10	10	10	10	10	10	1.710802412	1.531964558	10	10	10	10	10	2.847001382	10	10	10	10	10	10	10	0.810429607	10	10	10	10	10	10	10	10	10	10	10	10	10	10	1.060642953	1.882641255	10	0.667399991	10	10	10	1.861446576	10	10	10	10
TGCGGG20NGA_Y_NYAATTAN_m1_c3_short	10	10	10	10	10	10	10	1.726403244	10	10	10	10	10	10	10	10	10	10	10	10	10	10	0.720026727	10	10	10	10	10	10	10	10	2.461255404	10	10	10	10	10	10	2.92055669	10	10	2.924618083	10	10	10	10	10	2.512220121	10
TATTTA20NCG_Y_NYAATTAN_m1_c2_short	10	10	10	10	10	10	10	1.417563127	10	10	10	10	10	10	10	10	10	10	10	10	10	10	0.389262501	10	10	10	10	10	10	10	10	10	10	10	10	10	10	10	10	10	2.604987896	10	10	10	2.885533067	10	10	10	10
TACTCA20NCG_W_AAAAATGGCGCCAAAANN_m2_c4_short	10	10	10	10	10	10	10	10	10	10	10	10	10	10	10	10	10	10	10	10	10	10	2.642047786	10	10	10	10	10	10	10	10	10	10	10	10	10	10	10	10	10	10	10	10	10	10	10	10	10	10
TCGGCC40NCGT_AI_NTGACCTNATNAGGTCAN_m2_c4_short	10	10	10	10	10	10	10	10	10	10	10	10	10	10	10	10	10	10	10	10	10	10	10	10	10	10	10	10	10	10	10	10	10	10	10	10	2.411959862	10	10	10	10	10	2.921916577	10	10	10	10	10	10
TCTTGA20NGTG_Y_NANCATATGNTN_m1_c3_short	10	10	10	10	10	0.788472238	10	10	10	10	10	2.951004321	10	10	10	10	10	10	10	10	10	10	10	10	10	2.790335193	10	10	10	10	2.964544105	10	10	10	10	10	10	10	10	10	10	10	10	10	10	10	10	10	10
TGTGCA40NCCG_KK_RTTACRYMAY_m1_c2_short	10	10	10	10	10	10	10	10	10	10	10	10	10	10	10	10	10	2.753264908	10	10	10	10	2.774597533	10	10	10	10	10	10	10	10	0.619686247	10	10	10	10	10	10	10	10	2.727485037	10	10	10	10	10	10	0.596550413	2.743206783
TTAACC40NCTA_KK_NRTTGCGCAAYN_m1_c2_short	10	10	10	10	10	10	10	10	10	10	10	10	10	10	10	10	10	10	10	10	10	10	10	10	10	10	10	10	10	10	10	0.923216893	10	10	10	10	10	10	10	10	2.711398915	10	10	10	10	10	10	0.689950194	2.998809345
TTGGTC20NTA_KD_NSCCNNNGGSN_m1_c3_short	10	10	10	10	10	10	10	10	10	10	10	10	10	10	10	10	2.979104216	10	10	10	10	10	10	10	10	10	10	10	10	10	10	10	10	10	10	10	10	10	10	10	10	10	10	10	10	10	10	10	10
TCCGGC20NCG_AC_NCCGCCATTNN_m1_c3_short	10	10	10	10	10	10	10	10	10	10	10	10	10	10	10	10	10	10	10	10	10	10	10	10	10	10	10	10	10	10	10	10	10	10	10	10	10	10	10	10	10	10	10	10	10	10	10	10	2.140829989
TGGTAG20NGA_KA_NNTAAACGNN_m1_c5_short	10	10	10	10	10	10	10	10	10	10	10	10	10	10	1.965594506	10	10	10	10	10	10	10	10	10	10	10	10	10	10	10	10	10	10	10	2.68096096	10	10	10	10	10	10	10	10	10	10	10	10	10	10
TGCAAG20NCG_V_TWCCCAYAATGCATTG_m3_c4_short	10	10	10	10	10	10	10	10	10	10	10	10	10	10	10	10	10	10	10	10	10	10	10	10	10	10	10	10	10	10	10	10	10	10	10	10	10	10	10	10	10	10	10	10	10	10	10	10	10
TAGTGG20NGTT_AF_RTCACGTGAY_m1_c4_short	10	10	10	2.620061789	0.621056639	10	10	10	10	10	10	10	10	10	10	10	10	10	10	10	2.305293169	10	10	10	0.815219143	10	10	10	2.268749122	10	2.390147767	10	2.840227671	10	10	10	10	10	10	10	10	10	10	10	10	10	10	10	10
TGCAGA20NGA_AF_NAAGACGYCTTN_m1_c4_short	10	10	10	10	10	10	10	10	10	10	10	10	10	10	10	10	10	10	10	10	10	10	10	10	10	10	10	10	10	10	10	10	10	10	10	10	10	10	10	10	10	10	10	10	10	10	10	10	10
TGCCAT20NCG_P_NNYAATTANN_m1_c4_short	10	10	10	10	10	10	10	10	2.3252337	10	10	10	10	10	10	10	10	0.718826601	10	10	10	10	10	10	10	10	10	10	10	10	10	10	10	10	10	10	10	0.940223313	2.378523701	10	1.167106626	10	10	10	2.722052315	10	10	10	10
TCGGCC20NGA_O_GCCMCGCCCMC_m1_c6_short	10	10	10	10	10	10	10	10	10	10	10	10	10	10	10	10	10	10	2.547456047	10	10	10	10	1.857573541	10	10	10	10	10	10	10	10	10	10	10	10	10	10	10	10	10	10	10	10	10	10	10	10	10
TCAACC20NCG_Z_NCCCCCCCAC_m1_c3_short	2.679177116	10	10	10	10	10	10	10	10	10	10	10	10	10	10	10	10	10	1.685020571	10	10	1.940192966	10	2.109220229	10	10	10	10	10	10	10	10	10	10	10	10	10	10	10	10	10	10	10	10	10	10	10	10	10
TACCCG20NCCC_Y_NNCACCTGNN_m1_c2_short	10	10	10	10	10	10	10	10	10	10	10	10	10	10	10	10	10	10	10	10	10	10	10	10	10	2.814365157	10	10	10	10	10	10	10	10	10	10	10	10	10	10	10	10	10	1.687188604	10	10	10	10	10
TACTGC40NGTC_AI_NAGGTGTGAA_m1_c3_short	10	10	10	10	10	10	10	10	10	10	10	2.786603923	10	10	10	10	10	10	10	10	10	10	10	10	10	10	10	10	10	10	10	10	10	10	10	10	10	10	10	10	10	10	10	10	10	10	10	10	10
TAAGTG40NGAA_KAA_AACATGTGTT_m1_c2_short	10	10	0.940967472	2.956841616	10	2.15318694	10	10	10	10	10	2.762616677	10	10	10	10	10	10	10	10	10	10	10	10	10	2.46579618	10	10	10	10	10	10	10	10	10	10	10	10	10	10	10	10	10	10	10	10	10	10	10
TTAGGG20NTA_KH_NYMATTAN_m1_c3_short	10	10	10	10	10	10	10	10	10	10	10	10	10	10	10	10	10	10	10	10	2.958405241	10	10	10	10	10	10	10	10	10	10	2.369244994	2.722841517	10	10	10	10	10	10	10	10	10	10	10	10	10	10	2.373831512	1.722373796
TGGCCC20NCG_P_NGCTGTWAN_m1_c4_short	10	10	10	10	10	10	10	10	10	10	10	10	10	10	10	2.467972271	10	10	10	10	10	10	10	10	10	2.355927634	10	10	10	10	10	10	10	10	10	10	10	10	10	10	2.920966568	10	10	10	10	10	10	10	10
TCCAAG40NAAC_KY_NTAAACGN_m1_c3_short	10	10	10	10	10	10	10	10	10	10	10	10	10	10	2.008926552	10	10	10	10	10	10	10	10	10	10	10	10	10	10	10	10	10	10	10	10	10	10	10	10	10	2.604987896	10	10	10	10	10	10	10	10
TAGACG20NCAT_Y_TATGCWAAT_m1_c2_short	10	10	10	10	10	2.82600677	10	2.790023698	10	10	10	10	10	10	10	10	10	2.803914866	10	10	10	10	10	10	10	10	10	10	10	10	10	10	10	10	10	10	10	2.42387515	2.724316926	10	2.580391152	2.287234461	10	10	2.921325983	10	10	10	2.996320222
TCCCGA20NGCC_AC_AAAGATCAAAGGRWW_m2_c4_short	10	10	10	10	10	10	10	10	10	10	10	10	10	10	10	10	10	10	10	10	10	10	10	10	10	10	10	10	10	2.306777221	10	10	10	10	10	1.094665692	10	10	10	10	10	10	2.827957726	10	10	10	10	10	10
TGTTAT20NGA_Y_GRGGTCAAAAGGTCANA_m2_c3_short	10	2.681183411	10	10	10	10	10	10	10	10	10	10	10	10	10	10	10	10	10	10	10	10	10	10	10	10	10	10	10	2.092314479	10	10	10	10	10	2.613337817	10	10	10	10	10	10	2.034703301	10	10	10	10	10	10
TGGCAC40NAAG_KU_NGTCGTWAAAN_m1_c3_short	10	10	10	10	10	10	10	10	10	10	10	10	10	10	10	10	10	10	10	10	10	10	10	10	10	2.355324406	10	10	10	10	10	10	10	10	10	10	10	10	10	10	10	10	10	10	10	10	0.889572029	10	10
TATCTG20NCG_KA_NCCGTCACTTT_m1_c7_short	10	10	10	10	10	10	10	10	10	10	10	10	10	10	10	10	10	10	10	10	10	10	10	10	10	10	10	10	10	10	10	10	10	10	10	10	10	10	10	10	10	10	10	10	10	10	10	10	10
TCTTGA20NGTG_Z_NNYMATTANN_m1_c3_short	10	10	10	10	10	10	10	10	1.659762114	10	10	10	10	10	10	10	10	1.722160215	10	10	10	10	2.961916203	10	10	10	10	10	10	10	10	10	10	10	10	10	10	1.335498062	1.53630178	10	0.883679091	10	10	10	1.69960219	10	10	10	10
TCTCAA20NGA_O_NAACAATRN_m1_c4_short	10	10	10	10	10	10	10	10	10	10	10	10	10	10	10	2.793512556	10	10	10	10	10	10	10	10	10	2.354091435	2.089823325	10	10	10	10	10	10	10	10	10	10	10	10	10	10	10	10	10	10	10	10	10	10
TAAGTA40NTGA_AI_GACCACMCACNNNG_m1_c3_short	10	10	10	10	10	10	10	10	10	10	10	10	10	10	10	10	10	10	1.898813212	10	10	1.900032234	10	2.236876895	10	10	10	10	10	10	10	10	10	10	10	10	10	10	10	2.586841395	10	10	10	10	10	10	10	10	10
TGATAA20NATA_AE_TGACAGSTGTCA_m2_c4_short	10	10	2.324885871	2.160388496	10	10	10	10	10	10	10	0.814592344	10	10	10	10	10	10	10	10	10	10	10	10	2.672652581	10	10	10	10	10	10	10	10	10	10	10	10	10	10	10	10	10	10	1.534209294	10	10	10	10	10
TATGGG20NGGG_Y_TGACAGSTGTCA_m2_c4_short	10	10	2.952349993	2.845498139	10	10	10	10	10	10	10	0.71591653	10	10	10	10	10	10	10	10	10	10	10	10	10	10	10	10	10	10	10	10	10	10	10	10	10	10	10	10	10	10	2.983910083	1.552805005	10	10	10	10	10
TCGGGG20NGGT_AK_RACATGYCNNGRCATGTY_m2_c4_short	10	10	10	10	10	10	10	10	10	10	10	10	10	10	10	10	10	10	10	10	10	10	10	10	10	10	10	10	10	10	10	10	10	10	10	10	10	10	10	10	10	10	10	10	10	10	10	10	10
TCCCGT40NATG_KL_NYAATTAN_m1_c3b0_short	10	10	10	10	10	10	10	1.544574147	1.849259893	10	10	10	10	10	10	10	10	10	10	10	10	10	0.691346692	10	10	10	10	10	10	10	10	10	10	10	10	10	10	10	10	10	10	10	10	10	10	10	10	10	10
TAGTGG20NCG_Y_NNCAMTTAANN_m1_c4_short	10	10	10	10	10	10	10	1.361372215	2.728799112	10	10	10	10	10	10	10	10	10	10	10	10	10	1.206375225	10	10	10	2.545556864	10	10	10	10	10	10	10	10	10	10	10	2.67366682	10	1.491190343	10	10	10	10	10	10	10	10
TCATGC20NCG_Y_NYTAATCCN_m1_c3_short	10	10	10	10	10	10	10	10	10	10	10	10	10	10	10	10	10	10	10	10	10	10	10	10	10	10	10	10	10	10	10	10	10	10	10	10	10	10	10	10	2.585825373	10	10	10	10	10	10	10	10
TAATGA20NCG_Y_NTTRCGCAAY_m1_c3_short	10	10	10	10	10	10	10	10	10	10	10	10	10	10	10	10	10	10	10	10	10	10	10	10	10	10	10	10	10	10	10	1.233275378	10	10	10	10	10	10	10	10	2.531731984	10	10	10	10	10	10	0.964103012	2.988661565
TGTAAA40NAAG_AI_NNNNTGCTGASTCAGCANNNN_m2_c3_short	10	10	10	10	10	10	10	2.901530475	10	10	10	10	10	10	10	10	10	10	10	10	2.760315562	10	10	10	10	10	10	10	10	10	10	10	2.840233697	10	10	10	10	10	10	10	10	10	10	10	10	10	10	10	10
TCTTCT20NGA_Y_NNCACGTGNN_m1_c3_short	10	10	1.047540196	2.89397617	1.721356206	10	10	10	10	10	10	10	10	10	10	10	10	10	10	10	10	10	10	10	10	10	10	10	10	10	10	10	10	10	10	10	10	10	10	10	10	10	10	10	10	10	10	10	10
TTCGGC40NAGC_KK_NNTMATTANN_m1_c4_short	10	10	10	10	10	10	10	10	10	10	10	10	10	10	10	10	10	0.978942444	10	10	10	10	10	10	10	10	10	10	10	10	10	2.637006203	10	10	10	10	10	1.458795752	10	10	2.040308189	10	10	10	10	10	10	2.48840958	1.26077233
TGCTCG20NCTC_W_RTAAAYA_m1_c2_short	10	10	2.663914489	10	10	10	10	10	10	10	10	10	10	10	10	2.441528373	10	10	10	10	10	10	10	10	10	0.214078244	2.534584795	10	10	10	10	10	10	10	10	10	10	10	10	10	2.980652386	2.173456258	10	2.535715494	10	10	10	10	10
TATCAT20NACG_KA_ARRGGTCAAAGGTCA_m2_c5_short	10	10	10	10	10	10	10	10	10	10	10	10	10	10	10	10	10	10	10	10	10	10	10	10	10	10	10	10	10	1.100557496	10	10	10	10	10	1.961475778	10	10	10	10	10	10	1.569696681	10	10	10	10	10	10
TACGGA20NGGC_KG_NNTAATYGATTANN_m1_c4_short	10	10	10	10	10	10	10	2.353795904	0.741699522	10	10	10	10	10	10	10	10	10	10	10	10	10	10	10	10	10	10	10	10	10	10	10	10	10	1.584730566	10	10	2.997900786	2.21421011	10	1.993452744	10	10	10	2.168474363	10	10	10	10
TCAACC20NCAA_KG_TGCCACGTCATCA_m2_c2_short	10	10	10	2.061229004	2.185535807	10	10	10	10	10	10	10	10	10	10	10	10	10	10	10	0.833027154	10	10	10	2.05341772	10	10	10	10	10	10	10	10	10	10	10	10	10	10	10	10	10	10	10	10	10	10	10	2.900831808
TCCCTC20NTCC_KG_CTMATTAN_m1_c3_short	10	10	10	10	10	10	10	10	2.017479846	10	10	10	10	10	10	10	10	0.514777684	10	10	10	10	10	10	10	10	10	10	10	10	10	10	10	10	10	10	10	0.788750503	2.242562132	10	2.604987896	10	10	10	2.291055084	10	10	10	10
TGGAAT20NGA_KD_NTAATCCN_m1_c3_short	10	10	10	10	10	10	10	10	10	10	10	10	10	10	10	10	10	10	10	10	10	10	10	10	10	10	10	10	10	10	10	2.759191439	10	10	10	10	10	10	10	10	10	10	10	10	10	10	10	2.70831335	10
TCGACT20NCAT_AF_GACCMCCYRMTGNG_m2_c4_short	10	10	10	10	10	10	10	10	10	10	10	10	10	10	10	10	10	10	1.038049943	10	10	2.068048977	10	10	10	10	10	10	10	10	10	10	10	10	10	10	10	10	10	10	10	10	10	10	10	10	10	10	10
TCCAAC20NTA_Q_NAACCGGTTN_m1_c3_short	10	10	10	10	10	10	10	10	10	10	10	10	10	10	10	10	10	10	10	10	10	10	10	10	10	10	10	10	10	10	10	10	10	10	10	10	10	10	10	10	10	10	10	10	10	10	10	10	10
TCCGTG20NTGC_Z_NNAACAGCTGTTNN_m1_c4_short	10	10	10	10	10	10	10	10	10	10	10	1.639970727	10	10	10	10	10	10	10	10	10	10	10	10	10	2.802995671	10	10	10	10	10	10	10	10	10	10	10	10	10	10	10	10	10	0.649530254	10	10	10	10	10
TGACCT20NGA_O_NTGACAN_m1_c6_short	10	10	10	10	10	10	10	10	10	10	10	1.713826935	10	10	10	10	10	10	10	10	10	10	10	10	10	10	10	10	10	10	10	10	10	10	10	10	10	10	2.961431959	10	2.848026382	2.692026278	10	2.326363765	10	10	10	10	10
TGATCA40NAGG_KL_NNAAGGTCAN_m1_c2_short	10	2.614831729	10	10	10	10	10	10	10	10	10	10	10	10	10	10	10	10	10	10	10	10	10	10	10	10	10	10	10	2.651274165	10	10	10	10	10	10	10	10	10	10	10	10	10	10	10	10	10	10	10
TCGGCC20NGA_W_MCGCCCACGCA_m2_c3_short	10	10	10	10	10	10	10	10	10	10	10	10	10	10	10	10	10	10	10	10	10	2.776538389	10	1.065948643	10	10	10	10	10	10	10	10	10	10	10	10	10	10	10	2.193380801	10	10	10	10	10	10	10	10	10
TTAGAG40NCGG_KK_NNTAAACGNN_m1_c2_short	10	10	10	10	10	10	10	10	10	10	10	10	10	10	2.231413436	10	10	10	10	10	10	10	10	10	10	10	10	10	10	10	10	10	10	10	2.683277738	10	10	10	10	10	10	10	10	10	10	10	10	10	10
TCGACT20NCAT_AA_NYAATTAN_m1_c3_short	10	10	10	10	10	10	10	1.417563127	10	10	10	10	10	10	10	10	10	10	10	10	10	10	0.389262501	10	10	10	10	10	10	10	10	10	10	10	10	10	10	10	10	10	2.604987896	10	10	10	2.885533067	10	10	10	10
TCGACT20NCAT_W_GTTAATNATTAAY_m1_c2_short	10	10	10	10	10	10	10	2.97310115	2.297717278	10	10	10	10	10	2.947919794	2.914865809	10	2.955432865	10	10	10	10	10	10	10	10	10	10	10	10	10	10	10	10	2.982530049	10	10	1.898680466	0.538145803	10	2.086272451	2.332011869	10	10	1.705840683	10	10	10	10
TTAGTT20NTGA_KI_NNNTAAGGTGATANNN_m1_c4u_short	10	10	10	10	10	10	10	10	10	10	10	10	10	10	10	10	10	10	10	10	10	10	10	10	10	10	10	10	1.913303105	10	1.874898007	10	10	10	10	10	2.833880069	2.945200315	10	10	2.631705425	10	2.740887316	10	10	10	10	10	10
TGGGGT20NCG_Q_NAACAATRNYATTGTTN_m1_c4_short	10	10	10	10	10	10	10	10	10	10	10	10	10	10	10	2.287576184	10	10	10	10	10	10	10	10	10	2.533520229	2.897783339	10	10	10	10	10	10	10	2.83039003	10	10	10	10	10	10	2.90595829	10	10	10	10	10	10	10
TGTCAG40NGAC_KK_NCCGKAARTN_m1_c4_short	10	10	10	10	10	10	10	10	10	10	10	10	10	2.033011418	10	10	10	10	10	10	10	10	10	10	10	10	10	10	10	10	10	10	10	1.602469023	10	10	10	10	10	10	10	10	10	10	10	1.130061191	10	10	10
TAACTT20NTCA_Y_SGTCACGCWTGANTGMA_m2_c4_short	10	10	10	10	10	10	10	10	10	10	10	10	10	10	10	10	10	10	10	10	10	10	10	10	10	10	10	10	10	10	10	10	10	10	10	10	10	10	10	10	10	10	10	10	10	10	10	10	10
TGCTGA40NATA_KL_NCTCANNNNCGCANNNATGAGN_m1_c4_short	10	10	10	10	10	10	10	10	10	10	10	10	10	10	10	10	10	10	10	10	10	10	10	10	10	10	10	10	10	10	10	10	10	10	10	10	10	10	10	10	10	10	10	10	10	10	10	10	10
TGTCAC20NACG_KG_NTAATCTAATTAN_m1_c2_short	10	10	10	10	10	10	10	10	2.048398276	10	10	10	10	10	10	10	10	1.735729359	10	2.770561945	10	10	2.560943736	10	10	10	10	10	10	10	10	10	10	10	10	10	10	2.277612874	2.493387304	10	1.80248293	10	10	10	2.449295577	10	10	10	10
TACCGT20NTA_Q_NNCACGTGNN_m1_c2_short	10	10	10	1.620344113	0.524133347	10	10	10	10	10	10	10	10	10	10	10	10	10	10	10	1.948681138	10	10	10	0.763950637	10	10	10	2.993677929	10	10	10	2.755585899	10	10	10	10	10	10	10	10	10	10	10	10	10	10	10	10
TCGATC20NGA_Y_NNCACGTGCC_m1_c4_short	10	10	1.321750988	1.408459755	2.042969751	10	10	10	10	10	10	2.904998794	10	10	10	10	10	10	10	10	10	10	10	10	2.017298602	10	10	10	10	10	10	10	10	10	10	10	10	10	10	2.948657931	10	10	10	10	10	10	10	10	10
TGCACT20NGA_AF_ACCGGAWGYN_m1_c2_short	10	10	10	10	10	10	10	10	10	10	10	10	10	1.778464431	10	10	10	10	10	10	10	10	10	10	10	10	10	10	10	10	10	10	10	1.440035947	10	10	10	10	10	10	10	10	10	10	10	0.916409018	10	10	10
TGACTC20NGA_Y_TAATYYAATTA_m1_c3_short	10	10	10	10	10	10	10	2.753232845	1.953650938	10	10	10	10	10	10	10	10	1.684247687	10	10	10	10	1.80946004	10	10	10	10	10	10	10	10	10	10	10	10	10	10	2.217031619	2.660827392	10	1.468839491	10	10	10	2.621441562	10	10	10	10
TCTCCC20NCCG_Z_YTAATTAN_m1_c2_short	10	10	10	10	10	10	10	10	10	10	10	10	10	10	10	10	10	0.514777684	10	1.9455362	10	10	10	10	10	10	10	10	10	10	10	10	10	10	10	10	10	0.815920924	2.241194513	10	10	10	10	10	2.62095205	10	10	10	10
TGCCGC20NCG_V_ACCCGGAAGTN_m2_c2_short	10	10	10	10	10	10	10	10	10	10	10	10	10	1.388560591	10	10	10	10	10	10	10	10	10	10	10	10	10	10	10	10	10	10	10	0.845690338	10	10	10	10	10	10	10	10	10	10	10	1.361585359	10	10	10
TACCCT40NTTA_KN_NACCCCCCRCNNNGN_m1_c2_short	10	10	10	10	10	10	10	10	10	10	10	10	10	10	10	10	10	10	1.162718699	10	10	1.390406533	10	2.814585243	10	10	10	10	10	10	10	10	10	10	10	10	10	10	10	10	10	10	10	10	10	10	10	10	10
TCCAAC20NAAC_KG_NACCGAACAN_m1_c3_short	10	10	2.960655903	10	10	10	10	10	10	10	10	10	10	10	10	10	10	10	10	10	10	10	10	10	10	10	10	10	10	10	10	10	10	10	10	10	10	10	10	10	10	10	10	10	10	10	10	10	10
TTGGCT20NCGT_KG_NAACAMTGNNAKTGTTN_m1_c4_short	10	10	10	10	10	10	10	10	10	10	10	10	10	10	10	2.536313005	10	10	10	10	10	10	10	10	10	2.62387546	2.768507032	10	10	10	10	10	10	10	10	10	10	10	10	10	10	10	10	10	10	10	10	10	10
TGATTT20NTTA_AF_AACAATNNNAGTGTT_m1_c4_short	10	10	10	10	10	10	10	10	10	10	10	10	10	10	10	2.780370174	10	10	10	10	10	10	10	10	10	2.759892109	2.995765902	10	10	10	10	10	10	10	10	10	10	10	10	10	10	2.976135574	10	10	10	10	10	10	10
TACATT20NCG_KD_AWCAGCTGWA_m1_c3_short	10	10	10	10	10	10	10	10	10	10	10	2.013512093	10	10	10	10	10	10	10	10	10	10	10	10	10	2.815688769	10	10	10	10	10	10	10	10	10	10	10	10	10	10	10	10	10	0.961165158	10	10	10	10	10
TATCGC20NGCG_AC_NCGAAANYGAAACY_m1_c3_short	10	10	10	10	10	10	1.215091426	10	10	10	10	10	10	10	10	10	10	10	10	10	10	10	10	10	10	10	10	10	10	10	10	10	10	10	2.474425248	10	10	10	10	10	10	10	10	10	10	10	10	10	10
TAGGAT30NAGT_AI_NGYAATWAAAN_m1_c4_short	10	10	10	10	10	10	10	2.255797458	10	10	10	10	10	10	10	2.599957744	10	10	10	10	10	10	10	10	10	10	10	10	10	10	10	10	10	10	10	10	10	10	10	10	1.450161237	10	10	10	2.946447275	10	1.544467381	10	10
TGCTGT20NGTC_AD_CCCGCNTNNNRCGAA_m1_c3_short	10	10	10	10	10	10	10	10	10	10	10	10	10	10	10	10	10	10	10	10	10	10	10	10	10	10	10	10	10	10	10	10	10	10	10	10	10	10	10	10	10	10	10	10	10	10	10	10	10
TTCAGC20NTA_KD_GCWGCGCTGC_m1_c4_short	10	10	10	10	10	10	10	10	10	2.990371961	10	10	10	10	10	10	10	10	10	10	10	10	10	10	10	10	10	10	10	10	10	10	10	10	10	10	10	10	10	10	10	10	10	10	10	10	10	10	10
TAGGGC20NCG_Z_RRCAGCTGYY_m1_c4_short	10	10	10	10	10	10	10	10	10	10	10	2.082221362	10	10	10	10	10	10	10	10	10	10	10	10	10	2.922659138	10	10	10	10	10	10	10	10	10	10	10	10	10	10	10	10	10	0.873954187	10	10	10	10	10
TCGAAG20NGA_KH_RTGACGTCAT_m1_c3u_short	10	10	10	10	10	10	10	10	10	10	10	10	10	10	10	10	10	2.996948732	10	10	2.28897541	10	10	10	2.906823302	10	10	10	10	10	10	1.214416898	10	10	10	10	10	10	10	10	10	10	10	10	10	10	10	1.035836472	2.370793675
TCACAC20NACA_KD_NNACRCAGCTGYGTNN_m1_c4_short	10	10	10	10	10	10	10	10	10	10	10	10	10	10	10	10	10	10	10	10	10	10	10	10	10	10	10	10	10	10	10	10	10	10	10	10	10	10	10	10	10	10	10	10	10	10	10	10	10
TGCACT30NCAC_AI_NNCAMTTAANN_m1_c3_short	10	10	10	10	10	10	10	1.152985668	2.273683324	10	10	10	10	10	2.953913161	10	10	10	10	10	10	10	1.345253037	10	10	10	2.574219002	10	10	10	10	10	10	10	10	10	10	10	2.797747726	10	1.132160054	10	10	10	10	10	10	10	10
TCCAAG40NAAC_KK_TAACGANN_m1_c4_short	10	10	10	10	10	10	10	10	10	10	10	10	10	10	10	10	10	10	10	10	10	10	10	10	10	10	10	10	10	10	10	2.980348551	10	10	10	10	10	10	10	10	10	10	10	10	10	10	10	2.99079582	10
TCAGAG20NAGA_Y_WTTCGAAYG_m1_c3_short	10	10	10	10	10	10	10	10	10	10	10	10	10	10	10	10	10	10	10	10	10	10	10	10	10	10	10	10	10	10	10	10	10	10	10	10	10	10	10	10	10	10	10	10	10	10	10	10	10
TAGGCA20NCG_Y_NCACTTNAN_m1_c4_short	10	10	10	10	10	10	10	10	10	10	10	10	10	10	10	10	10	10	10	10	10	10	10	10	10	10	10	10	10	10	10	10	10	10	10	10	10	10	10	10	10	10	10	10	10	10	10	10	10
TCACTA20NTCA_AC_NGYAATWAAAN_m1_c4_short	10	10	10	10	10	10	10	2.256087833	10	10	10	10	10	10	10	2.451534378	10	10	10	10	10	10	10	10	10	10	10	10	10	10	10	10	10	10	10	10	10	10	10	10	1.512554404	10	10	10	2.874356568	10	1.669719627	10	10
TAGAAC20NCG_AD_NTGCCACGTCAYCN_m2_c4_short	10	10	10	1.981577685	2.268131226	10	10	10	10	10	10	10	10	10	10	10	10	10	10	10	0.994936822	10	10	10	1.874491864	10	10	10	10	10	10	10	10	10	10	10	10	10	10	10	10	10	10	10	10	10	10	10	2.73679073
TCTATG20NTAG_AG_ACCGGAAGTN_m1_c2_short	10	10	10	10	10	10	10	10	10	10	10	10	10	1.841619027	10	10	10	10	10	10	10	10	10	10	10	10	10	10	10	10	10	10	10	1.439855522	10	10	10	10	10	10	10	10	10	10	10	0.863986916	10	10	10
TTACCA20NTA_KG_NYAATTAN_m1_c3_short	10	10	10	10	10	10	10	10	10	10	10	10	10	10	10	10	10	0.338540936	10	10	10	10	10	10	10	10	10	10	10	10	10	2.92326979	10	10	10	10	10	1.020273755	2.990299585	10	10	10	10	10	2.785253075	10	10	2.985372376	10
TTGTAT20NATT_KG_NTAATGTAAACAAA_m1_c2_short	10	10	10	10	10	10	10	10	10	10	10	10	10	10	10	2.30938325	10	10	10	10	10	10	10	10	10	1.128139038	2.806245085	10	10	10	10	10	10	10	10	10	10	10	10	10	10	2.403623717	10	10	10	10	10	10	10
TTCACA20NCAC_KG_NAAAWRTGCTGACN_m1_c4_short	10	10	10	10	10	10	10	10	10	10	10	10	10	10	10	10	10	10	10	10	2.880282105	10	10	10	10	10	10	10	10	10	10	10	10	10	10	10	10	10	10	10	10	10	10	10	10	10	10	10	10
TCGCCG40NTGC_KK_NGYAATTANN_m1_c4_short	10	10	10	10	10	10	10	1.505814601	10	10	10	10	10	10	10	10	10	1.722520839	10	10	10	10	1.546184154	10	10	10	10	10	10	10	10	2.750985697	10	10	10	10	10	10	10	10	10	10	10	10	10	10	10	2.523295911	10
TGCACG40NTTG_KAD_TCCATCCCTGGTW_m1_c2_short	2.941617755	10	10	10	10	10	10	10	10	10	10	10	10	10	10	10	10	10	10	10	10	10	10	10	10	10	10	10	10	10	10	10	10	10	10	10	10	10	10	10	10	10	10	10	10	10	10	10	10
TGGATG20NGA_KH_NNAACAGGTGGTNN_m1_c4_short	10	10	2.194353587	10	10	10	10	10	10	10	10	10	10	10	10	10	10	10	10	10	10	10	10	10	10	2.804931844	10	10	10	10	10	10	10	10	10	10	10	10	10	10	10	10	10	1.64319389	10	10	10	10	10
TAGCCA40NTAT_KU_TAATTNAATTA_m1_c4_short	10	10	10	10	10	10	10	2.9446232	1.793333997	10	10	10	10	10	10	10	10	2.337573836	10	10	10	10	2.322459294	10	10	10	10	10	10	10	10	10	10	10	10	10	10	10	2.526757129	10	1.300553209	10	10	10	2.384240952	10	10	10	10
TAGCGA20NGCT_KA_NYMATTAN_m1_c7_short	10	10	10	10	10	10	10	10	2.017164983	10	10	10	10	10	10	10	10	10	10	10	10	10	10	10	10	10	10	10	10	10	10	2.508303037	10	10	10	10	10	10	2.244506993	10	2.604987896	2.694156461	10	10	2.512319954	10	10	2.636610069	10
TATCAT20NACG_Y_TTCTAGAANNTTC_m1_c3_short	10	10	10	10	10	10	10	10	10	10	10	10	10	10	10	10	10	10	10	10	10	10	10	10	10	10	10	10	10	10	10	10	10	10	10	10	10	10	10	10	10	10	10	10	10	10	10	10	10
TGCCAT20NACC_Z_YTAATTAN_m1_c2_short	10	10	10	10	10	10	10	10	2.017638497	10	10	10	10	10	10	10	10	0.816060561	10	10	10	10	10	10	10	10	10	10	10	10	10	2.590833536	10	10	10	10	10	10	2.773375164	10	2.611568609	10	10	10	2.529578079	10	10	2.646517343	10
TACGAA40NAGA_KY_ANTGGGCGTGGCGG_m2_c4_short	10	10	10	10	10	10	10	10	10	10	10	10	10	10	10	10	10	10	10	10	10	10	10	2.408727995	10	10	10	10	10	10	10	10	10	10	10	10	10	10	10	2.942844916	10	10	10	10	10	10	10	10	10
TACCTT40NCGA_KK_NNRCATTCCA_m1_c2_short	10	10	10	10	10	10	10	10	10	10	10	10	10	10	10	10	10	10	10	10	10	10	10	10	10	10	10	10	10	10	10	10	10	10	10	10	10	10	10	10	10	10	10	10	10	10	10	10	10
TTAGGG20NGGA_AL_ASCGTGACTAATT_m1_c3_short	10	10	10	10	10	10	10	10	10	10	10	10	10	10	10	10	10	2.360050161	10	10	10	10	2.517742426	10	10	10	10	10	10	10	10	10	2.329642894	10	10	10	10	2.655849066	10	10	10	10	10	10	2.799006503	10	10	10	10
TTACTA40NAGG_KM_GCGTGACGAATN_m1_c3_short	10	10	10	10	10	10	10	10	10	10	10	10	10	10	10	10	10	2.514834658	10	10	10	10	2.668710494	10	2.784368528	10	10	10	10	10	10	10	10	10	10	10	10	2.79333535	10	10	10	10	10	10	2.914719122	10	10	10	10
TGCATC20NGA_Y_NYTAATCCN_m1_c2_short	10	10	10	10	10	10	10	10	10	10	10	10	10	10	10	10	10	10	10	10	10	10	10	10	10	10	10	10	10	10	10	10	10	10	10	10	10	10	10	10	2.585825373	10	10	10	10	10	10	10	10
TAGCAG40NACT_AI_TAATCRATAN_m1_c3_short	10	10	10	10	10	10	10	10	1.458855853	10	10	10	10	10	10	10	10	10	10	10	10	10	10	10	10	10	10	10	10	10	10	10	10	10	2.266218501	10	10	10	2.400999085	10	10	2.946483835	10	10	2.918500454	10	10	10	10
TAGTTT20NCG_W_RTCACGTGAY_m1_c2_short	10	10	10	1.619999176	0.554112838	10	10	10	10	10	10	10	10	10	10	10	10	10	10	10	1.935691076	10	10	10	0.872856463	10	10	10	2.56271828	10	2.959542004	10	2.724993534	10	10	10	10	10	10	10	10	10	2.998587993	10	10	10	10	10	10
TCACAC20NACA_KG_NRATTAATYN_m1_c2_short	10	10	10	10	10	10	10	2.329024456	1.223585317	10	10	10	10	10	10	10	10	10	10	10	10	10	1.722949612	10	10	10	10	10	10	10	10	10	10	10	2.679444434	10	10	1.779117074	1.805896912	10	0.857037601	10	10	10	1.702277397	10	10	10	10
TCAGTC20NTGA_KG_NWANGTAAACAWW_m1_c2_short	10	10	10	10	10	10	10	10	10	10	10	10	10	10	10	2.221826037	10	10	10	10	10	10	10	10	10	1.221155463	2.778042501	10	10	10	10	10	10	10	10	10	10	10	2.923195007	10	10	1.926753204	10	10	2.728335415	10	10	10	10
TCCGCA20NCGC_KD_NNGCAATAAANN_m1_c3_short	10	10	10	10	10	10	10	10	10	10	10	10	10	10	10	2.987374189	10	10	10	10	10	10	10	10	10	10	10	10	10	10	10	10	10	10	10	10	10	10	10	10	10	10	10	10	10	10	1.695008664	10	10
TGAGGC20NGGA_Z_NYAATTAN_m1_c2_short	10	10	10	10	10	10	10	10	1.534204081	10	10	10	10	10	2.950180671	10	10	10	10	10	10	10	2.850893572	10	10	10	10	10	10	10	10	2.926506873	10	10	10	10	10	1.702587856	2.058426128	10	0.156969578	10	10	10	1.961425984	10	10	2.990454997	10
TGGGCG20NCGT_Y_NNGCAACAGGTGN_m2_c3_short	10	2.930185081	2.391974182	10	10	10	10	10	10	10	10	10	10	10	10	10	10	10	10	10	10	10	10	10	10	10	10	10	10	10	10	10	10	10	10	10	10	10	10	10	10	10	10	1.888580654	10	10	10	10	10
TGTAAA20NAAG_AE_ATCACGTGAT_m2_c3_short	10	10	10	10	0.508438466	10	10	10	10	10	10	10	10	10	10	10	10	10	10	10	2.596592539	10	10	10	0.940056432	10	10	10	2.566578822	10	2.899899115	10	10	10	10	10	10	10	10	10	10	10	10	10	10	10	10	10	10
TCCGCA20NCGC_KA_NNGATAAS_m1_c5_short	10	10	10	10	10	10	10	10	10	10	10	10	10	10	10	10	10	10	10	10	10	10	10	10	10	10	10	10	10	10	2.914056073	10	10	10	10	10	10	10	10	10	10	10	10	10	10	10	10	10	10
TAAGGT20NGGA_AC_NYAATTAN_m1_c2_short	10	10	10	10	10	10	10	1.715397426	2.00620668	10	10	10	10	10	10	10	10	10	10	10	10	10	0.68882495	10	10	10	10	10	10	10	10	10	10	10	10	10	10	1.171697683	2.236602834	10	2.26345893	10	10	10	2.277831541	10	10	10	10
TGGGAC20NGA_Y_NKCACGTGMN_m1_c2_short	10	10	10	10	0.658918717	10	10	10	10	10	10	10	10	10	10	10	10	10	10	10	2.941360948	10	10	10	0.940026097	10	10	10	10	10	10	10	2.81632571	10	10	10	10	10	10	10	10	10	10	10	10	10	10	10	10
TAAGGT20NGGA_KH_NNGNWACAATGTWNCNN_m1_c3_short	10	10	10	10	10	10	10	10	10	10	10	10	10	10	10	10	10	10	10	10	10	10	10	10	10	10	2.848711063	10	2.506529519	10	2.69470142	10	10	10	10	10	10	10	10	10	10	10	10	10	10	10	10	10	10
TGGCGG20NGCT_Z_NCGAAACCGAAACY_m1_c3_short	10	10	10	10	10	10	0.858353558	10	10	10	10	10	10	10	10	10	10	10	10	10	10	10	10	10	10	10	10	2.590822506	10	10	10	10	10	10	10	10	10	10	10	10	10	10	10	10	10	10	10	10	10
TCTCAA20NGA_AA_NGGGGAWTCCCCN_m2_c3_short	10	10	10	10	10	10	10	10	10	10	10	10	10	10	10	10	10	10	2.789003505	10	10	10	10	10	10	10	10	10	10	10	10	10	10	10	10	10	10	10	10	10	10	10	10	10	10	10	10	10	10
TCGCCA20NGA_KI_NAACAATGNNATTGTTN_m1_c3_short	10	10	10	10	10	10	10	10	10	10	10	10	10	10	10	2.464259345	10	10	10	10	10	10	10	10	10	2.854067476	10	10	2.731626939	10	10	10	10	10	10	10	10	10	10	10	10	2.982617872	10	10	10	10	10	10	10
TATTGT20NGTG_AF_AACAATNNCATTGTT_m1_c3_short	10	10	10	10	10	10	10	10	10	10	10	10	10	10	10	2.534437238	10	10	10	10	10	10	10	10	10	2.714471594	10	10	2.916064412	10	10	10	10	10	10	10	10	10	10	10	10	10	10	10	10	10	10	10	10
TGAGCA20NCGA_Y_NATGCGGGTA_m1_c4_short	10	10	10	10	10	10	10	10	10	10	10	10	10	10	10	10	10	10	10	10	10	10	10	10	10	10	10	10	10	10	10	10	10	10	10	10	10	10	10	10	10	10	10	10	10	10	10	10	10
TGACTC20NTCA_AG_AACCCGGAAGTR_m2_c3_short	10	10	10	10	10	10	10	10	10	10	10	10	10	1.513633369	10	10	10	10	10	10	10	10	10	10	10	10	10	10	10	10	10	10	10	0.84154346	10	10	10	10	10	10	10	10	10	10	10	1.185172256	10	10	10
TGGGTA20NGA_O_AACCCGGAAGTN_m1_c7_short	10	10	10	10	10	10	10	10	10	10	10	10	10	1.659864546	10	10	10	10	10	10	10	10	10	10	10	10	10	10	10	10	10	10	10	0.86050941	10	10	10	10	10	10	10	10	10	10	10	1.209223643	10	10	10
TCAGCA40NCTC_KM_RNGCAACAGGTGG_m2_c2_short	10	10	2.357199029	10	10	10	10	10	10	10	10	10	10	10	10	10	10	10	10	10	10	10	10	10	10	10	10	10	10	10	10	10	10	10	10	10	10	10	10	10	10	10	10	2.047824414	10	10	10	2.979210022	10
TCTTCT20NGA_AF_AACAATTGCAGTGTT_m1_c3_short	10	10	10	10	10	10	10	10	10	10	10	10	10	10	10	2.791790902	10	10	10	10	10	10	10	10	10	2.722426634	10	10	2.960020174	10	10	10	10	10	10	10	10	10	10	10	10	10	10	10	10	10	10	10	10
TGACGA20NGCA_KA_GTAACGGTCA_m1_c7u_short	10	10	10	10	10	10	10	10	10	10	10	10	10	10	1.845962001	10	10	10	10	10	10	10	10	10	10	10	10	10	10	10	10	2.927400949	10	10	10	10	10	10	10	10	10	10	10	10	10	10	10	2.851069636	10
TGCCGA40NGTA_KY_YTAATTAA_m1_c4_short	10	10	10	10	10	10	10	10	1.534178017	10	10	10	10	10	2.959716544	10	10	10	10	10	10	10	2.859608918	10	10	10	10	10	10	10	10	10	10	10	10	10	10	1.061712968	1.911936117	10	2.074662283	10	10	10	1.900025318	10	10	10	10
TGAACG30NCAA_AI_TGACAGSTGTCA_m1_c3_short	10	10	2.227525842	2.00441311	10	10	10	10	10	10	10	0.690771748	10	10	10	10	10	10	10	10	10	10	10	10	2.674605226	10	10	10	10	10	10	10	10	10	10	10	10	10	10	10	10	10	2.930248101	1.633673938	10	10	10	10	10
TGCGGG20NGA_AC_TGCTTTCTAGGAATTMM_m2_c4_short	10	10	10	10	10	10	10	10	10	10	10	10	10	10	10	10	10	10	10	10	10	10	10	10	10	10	10	10	10	10	10	10	10	10	10	10	10	10	10	10	10	10	10	10	10	10	10	10	10
TCTATG40NTAG_AI_CTCGRACCCGTGCN_m2_c5_short	10	2.967905072	10	10	10	10	10	10	10	10	10	10	10	10	10	10	10	10	10	10	10	10	10	10	10	10	10	10	10	10	10	10	10	10	10	10	10	10	10	10	10	10	10	10	10	10	10	10	10
TGGACC40NAAC_KY_GATAATAAGGTRATN_m2_c3_short	10	10	10	10	10	10	10	10	10	10	10	10	10	10	10	10	10	10	10	10	10	10	10	10	10	10	10	10	1.850186945	10	1.909273263	10	10	10	10	10	2.755884806	10	10	10	10	10	10	10	10	10	10	10	10
TGCTCG40NCTC_AI_NTAATTAN_m1_c3_short	10	10	10	10	10	10	10	10	2.017479846	10	10	10	10	10	10	10	10	0.514777684	10	10	10	10	10	10	10	10	10	10	10	10	10	10	10	10	10	10	10	0.788750503	2.242562132	10	2.604987896	10	10	10	2.291055084	10	10	10	10
TGGGCG20NGA_W_CGCAGCTGCG_m1_c4_short	10	10	10	10	10	10	10	10	10	10	10	2.968858278	10	10	10	10	10	10	10	10	10	10	10	10	10	10	10	10	10	10	10	10	10	10	10	10	10	10	10	10	10	10	10	10	10	10	10	10	10
TACGGA40NGGC_AI_AGGTGTGA_m1_c4_short	10	10	10	10	10	10	10	10	10	10	10	2.423837027	10	10	10	10	10	10	10	10	10	10	10	10	10	10	10	10	10	10	10	10	10	10	10	10	10	10	10	10	10	10	10	10	10	10	10	10	10
TGCTCG20NCTC_Y_NMCMCGCCCMCN_m1_c4_short	2.73362026	10	10	10	10	10	10	10	10	10	10	10	10	10	10	10	10	10	2.480446852	10	10	10	10	2.108417655	10	10	10	10	10	10	10	10	10	10	10	10	10	10	10	10	10	10	10	10	10	10	10	10	10
TTAAAG20NAAA_KH_TAATCNAATTA_m1_c3_short	10	10	10	10	10	10	10	2.930389003	2.20316643	10	10	10	10	10	10	10	10	1.751981764	10	10	10	10	1.968694201	10	10	10	10	10	10	10	10	10	10	10	10	10	10	2.694165072	2.817562358	10	1.632375231	10	10	10	2.746672935	10	10	10	10
TATAAG20NCG_AC_NNTCCCNNGGGANN_m1_c3_short	10	10	10	10	10	10	10	10	10	10	10	10	10	10	10	10	2.801110773	10	10	10	10	10	10	10	10	10	10	10	10	10	10	10	10	10	10	10	10	10	10	10	10	10	10	10	10	10	10	10	10
TCCCCT20NCG_KA_NCCGTCACTNN_m1_c7b4_short	10	10	10	10	10	10	10	10	10	10	10	10	10	10	10	10	10	10	10	10	10	10	10	10	10	10	10	10	10	10	10	10	10	10	10	10	10	10	10	10	10	10	10	10	10	10	10	10	10
TCTTAG20NATG_Y_NNGCAACAGGTGGNN_m2_c4_short	10	10	2.774969454	10	10	10	10	10	10	10	10	10	10	10	10	10	10	10	10	10	10	10	10	10	10	10	10	10	10	10	10	10	10	10	10	10	10	10	10	10	10	10	10	1.983991891	10	10	10	10	10
TGCCTG20NGA_AC_CTTTCCCMYAACACKNN_m2_c4_short	10	10	2.85257372	10	10	10	10	10	10	10	2.600597654	10	10	10	10	10	10	10	10	10	10	10	10	10	10	10	10	10	10	10	10	10	10	10	10	10	10	10	10	10	10	10	10	10	10	10	10	10	10
TCTGCA40NATA_KY_NACCCCCCRCGNN_m1_c3_short	10	10	10	10	10	10	10	10	10	10	10	10	10	10	10	10	10	10	1.316856531	10	10	1.371731177	10	2.478024256	10	10	10	10	10	10	10	10	10	10	10	10	10	10	10	10	10	10	10	10	10	10	10	10	10
TGGTCT20NCTT_Y_NCCCCCCCAC_m1_c4_short	2.57350752	10	10	10	10	10	10	10	10	10	10	10	10	10	10	10	10	10	1.740592562	10	10	2.117616737	10	2.110018681	10	10	10	10	10	10	10	10	10	10	10	10	10	10	10	10	10	10	10	10	10	10	10	10	10
AGCAG14N_U_AATGGCGCCAAA_m1_c4_short	10	10	10	10	10	2.92350334	10	10	10	10	10	10	10	10	10	10	10	10	10	10	10	10	2.73019903	10	10	10	10	10	10	10	10	10	10	10	10	10	10	10	10	10	10	10	10	10	10	10	10	10	10
TGAATA20NGA_W_NGCGACCACCNN_m1_c4_short	10	10	10	10	10	10	10	10	10	10	10	10	10	10	10	10	10	10	2.805447485	10	10	10	10	2.751442302	10	10	10	10	10	10	10	10	10	10	10	10	10	10	10	10	10	10	10	10	10	10	10	10	10
TCCCCT20NCG_Z_NGTCGTWAAANN_m1_c4_short	10	10	10	10	10	10	10	10	10	10	10	10	10	10	10	10	10	10	10	10	10	10	10	10	10	2.297890119	10	10	10	10	10	10	10	10	10	10	10	10	10	10	10	10	10	10	10	10	0.912275682	10	10
TATGAT40NACA_KK_NNGAATGTTCTSGAANN_m1_c3_short	10	10	10	10	10	10	10	10	10	10	10	10	10	10	10	10	10	10	10	10	10	10	10	10	10	10	10	10	10	10	10	10	10	10	10	10	10	10	10	10	10	10	10	10	10	10	10	10	10
TGAGGT40NTCC_KAA_RNCATATGNY_m1_c2_short	10	10	10	10	10	0.679892066	10	10	10	10	10	2.224799883	10	10	10	10	10	10	10	10	10	10	10	10	10	2.865517325	10	10	10	10	2.952906227	10	10	10	10	10	10	10	10	10	10	10	10	10	10	10	10	10	10
TAGAGT20NCG_W_NAGGTCAMSRTGACCTN_m2_c4_short	10	10	10	10	10	10	10	10	10	10	10	10	10	10	10	10	10	10	10	10	10	10	10	10	10	10	10	10	10	2.849049195	10	10	10	10	10	10	10	10	10	10	10	10	2.216021064	10	10	10	10	10	10
TATATC20NCG_AC_NAAGATCAAAGG_m2_c4_short	10	10	10	10	10	10	10	10	10	10	10	10	10	10	10	10	10	10	10	10	10	10	10	10	10	10	10	10	10	2.22163382	10	10	10	10	10	0.997798989	10	10	10	10	10	10	2.762242592	10	10	10	10	10	10
TGATGG20NGA_Z_GRCCACGCCCWNNNN_m2_c4_short	10	10	10	10	10	10	10	10	10	10	10	10	10	10	10	10	10	10	10	10	10	10	10	2.372476172	10	10	10	10	10	10	10	10	10	10	10	10	10	10	10	10	10	10	10	10	10	10	10	10	10
TAGATA20NCG_AD_NAACCGGTTN_m1_c4_short	10	10	10	10	10	10	10	10	10	10	10	10	10	10	10	10	10	10	10	10	10	10	10	10	10	10	10	10	10	10	10	10	10	10	10	10	10	10	10	10	10	10	10	10	10	10	10	10	10
TGACAG20NGA_O_NGTTNCCATGGNAACN_m2_c3_short	10	10	10	10	10	10	10	10	10	10	10	10	10	10	10	10	10	10	10	10	10	10	10	10	10	10	10	10	10	10	10	10	10	10	10	10	10	10	10	10	10	10	10	10	10	10	10	10	10
TCGCAT20NGA_Y_TGACAGSTGTCA_m2_c3_short	10	10	2.949300473	2.835106749	10	10	10	10	10	10	10	0.709140339	10	10	10	10	10	10	10	10	10	10	10	10	10	10	10	10	10	10	10	10	10	10	10	10	10	10	10	10	10	10	2.953958186	1.552630147	10	10	10	10	10
TGCCTG20NTCC_Z_ANCATATGNT_m1_c3_short	10	10	10	10	10	0.729824965	10	10	10	10	10	10	10	10	10	10	10	10	10	10	10	10	10	10	10	2.812386565	10	10	10	10	2.949108772	10	10	10	10	10	10	10	10	10	10	10	10	10	10	10	10	10	10
TTGACC20NTA_KD_NCCACTTANN_m1_c3_short	10	10	10	10	10	10	10	10	10	10	10	10	10	10	10	10	10	10	10	10	10	10	10	10	10	10	10	10	10	10	10	10	10	10	10	10	10	10	10	2.833193155	10	10	10	10	10	10	10	10	10
TGATAA20NGA_AA_RTGGAAAANTMCNN_m1_c3_short	10	10	10	10	10	10	10	10	10	10	10	10	10	10	10	10	10	10	10	10	10	10	10	10	10	10	10	10	10	10	10	10	10	10	10	10	10	10	10	10	10	10	10	10	10	10	10	10	10
TAGCCT20NCG_AC_NCGACCACCGAN_m1_c3_short	10	10	10	10	10	10	10	10	10	10	10	10	10	10	10	10	10	10	2.695927382	10	10	2.465621901	10	2.804219848	10	10	10	10	10	10	10	10	10	10	10	10	10	10	10	10	10	10	10	10	10	10	10	10	10
TACGTC20NTGC_Y_NYAATTAN_m1_c2_short	10	10	10	10	10	10	10	1.418126538	10	10	10	10	10	10	10	10	10	0.389879007	10	10	10	10	0.514399705	10	10	10	10	10	10	10	10	10	10	10	10	10	10	1.019282805	2.810829306	10	2.649658473	10	10	10	2.624776333	10	10	10	10
TGGAGT40NTGG_KK_NTAAYNNNRTTAN_m1_c3_short	10	10	10	10	10	10	10	10	10	10	10	10	10	10	10	10	10	2.159064786	10	10	10	10	2.621507115	10	10	10	10	10	10	10	10	2.805009637	10	10	10	10	10	10	10	10	10	10	10	10	2.952701216	10	10	2.862833115	10
TGTCCG20NGA_Y_AMCATATGKT_m1_c3_short	10	10	10	10	10	0.718809513	10	10	10	10	10	10	10	10	10	10	10	10	10	10	10	10	10	10	10	2.848741791	10	10	10	10	2.951588037	10	10	10	10	10	10	10	10	10	10	10	10	10	10	10	10	10	10
TACTCA20NCTC_KG_GYMATTAN_m1_c3_short	10	10	10	10	10	10	10	1.173631533	2.006361264	10	10	10	10	10	10	10	10	10	10	10	10	10	10	10	10	10	10	10	10	10	10	2.927684641	10	10	10	10	10	10	2.645825384	10	0.33319911	10	10	10	2.513140018	10	10	2.832890843	10
TTCACA20NTA_AF_NTRAYNTAATCAN_m1_c2_short	10	10	10	10	10	10	10	10	2.431277407	10	10	10	10	10	10	10	10	2.49122272	10	10	10	10	10	10	10	10	10	10	10	10	10	10	10	10	10	10	10	10	2.505881575	10	2.271762322	10	10	10	10	10	10	2.741406617	10
TGGACA20NGA_AE_NNGNNACGCCCMYTTTNN_m2_c4_short	10	10	10	10	10	10	10	10	10	10	10	10	10	10	10	10	10	10	10	10	10	10	10	2.369601186	10	10	10	10	10	10	10	10	10	10	10	10	10	10	10	10	10	10	10	10	10	10	10	10	10
TCTAAT20NCG_V_ACCGGAARYN_m1_c2_short	10	10	10	10	10	10	10	10	10	10	10	10	10	2.150685415	10	10	10	10	10	10	10	10	10	10	10	10	10	10	10	10	10	10	10	1.623793988	10	10	10	10	10	10	10	10	10	10	10	1.090699505	10	10	10
TACCAC20NCG_KD_NGATGASTCATCN_m2_c3_short	10	10	10	10	10	10	10	10	10	10	10	10	10	10	10	10	10	10	10	10	10	10	10	10	10	10	10	10	10	10	10	10	0.614936649	10	10	10	10	10	10	10	10	10	10	10	10	10	10	10	10
TCTGCT40NTGT_KK_NCCACCCACGCAN_m1_c3_short	10	10	10	10	10	10	10	10	10	10	10	10	10	10	10	10	10	10	10	10	10	2.806175428	10	1.166560097	10	10	10	10	10	10	10	10	10	10	10	10	10	10	10	10	10	10	10	10	10	10	10	10	10
TTATAC20NATA_KH_NYAATTAN_m1_c3_short	10	10	10	10	10	10	10	1.065915708	10	10	10	10	10	10	10	10	10	10	10	10	10	10	1.118499412	10	10	10	10	10	10	10	10	10	10	10	10	10	10	10	10	10	10	10	10	10	10	10	10	10	10
TACATT20NCG_Z_RTCACGTGAY_m1_c3_short	10	10	10	2.745233513	0.940777514	10	10	10	10	10	10	2.736330287	10	10	10	10	10	10	10	10	2.586186166	10	10	10	0.721996081	10	10	10	2.629111533	10	2.660381051	10	2.768807301	10	10	10	10	10	10	10	10	10	10	10	10	10	10	10	10
TAGTCA40NTCT_KL_NAGGTGTGAN_m1_c3_short	10	10	10	10	10	10	10	10	10	10	10	2.840621084	10	10	10	10	10	10	10	10	10	10	10	10	10	10	10	10	10	10	10	10	10	10	10	10	10	10	10	10	10	10	10	10	10	10	10	10	10
TCCTAA20NCG_Z_GTAATWAAAN_m1_c4_short	10	10	10	10	10	10	10	2.152818528	10	10	10	10	10	10	10	2.503517947	10	10	10	2.971526615	10	10	10	10	10	10	2.875217969	10	10	10	10	10	10	10	10	10	10	10	2.925724688	10	1.358461238	10	10	10	2.627623174	10	2.024990568	10	10
TCCTGG20NCG_Z_NYTAGTTAMN_m1_c4_short	10	10	10	10	10	10	10	10	10	10	10	10	10	10	10	10	10	2.686215242	10	10	10	10	10	10	10	10	10	10	10	10	10	10	10	10	10	10	10	10	10	10	10	10	10	10	10	10	10	2.948785589	10
TTCAAT20NAAC_KI_NRTTAYRTAAYN_m1_c3_short	10	10	10	10	10	10	10	10	10	10	10	10	10	10	10	10	10	2.90975926	10	10	10	10	2.93981381	10	10	10	10	10	10	10	10	0.438467381	10	10	10	10	10	10	10	10	2.983356705	10	10	10	10	10	10	0.543360089	10
TTGTAT20NTA_KH_NYAATTAN_m1_c3_short	10	10	10	10	10	10	10	1.722106262	10	10	10	10	10	10	10	10	10	10	10	10	10	10	0.389859244	10	10	10	10	10	10	10	10	2.919884676	10	10	10	10	10	10	10	10	10	10	10	10	10	10	10	2.978807681	10
TAAGAA40NATA_KL_NNAGTCAAAAGTCA_m2_c3_short	10	10	10	10	10	10	10	10	10	10	10	10	10	10	10	10	10	10	10	10	10	10	10	10	10	10	10	10	10	1.889236259	10	10	2.428341265	10	10	2.760874952	10	10	10	10	10	10	1.956932279	10	10	10	10	10	10
TCACCG20NCCA_KD_RTTACGTAAY_m1_c4_short	10	10	10	10	10	10	10	10	10	10	10	10	10	10	10	10	10	2.879498012	10	10	10	10	2.90908961	10	10	10	10	10	10	10	10	0.501238206	10	10	10	10	10	10	10	10	2.850893572	10	10	10	10	10	10	0.521463846	2.982594869
TAGCTC20NCG_KA_NNACAATGNNATTGTNN_m1_c5_short	10	10	10	10	10	10	10	10	10	10	10	10	10	10	10	2.642153762	10	10	10	10	10	10	10	10	10	2.874061669	10	10	10	10	10	10	10	10	10	10	10	10	10	10	10	10	10	10	10	10	10	10	10
TGAGCG40NTTG_KY_AWRTAGGTCAHV_m1_c4_short	10	10	10	10	10	10	10	10	10	10	10	10	10	10	10	10	10	2.981894908	10	10	10	10	10	10	2.918329089	10	10	10	10	2.741891698	10	10	10	10	10	10	10	10	10	10	10	10	10	10	10	10	10	10	10
TGGCTT20NGA_KH_AGGTCANNAGGTCA_m1_c3_short	10	10	10	10	10	10	10	10	10	10	10	10	10	10	10	10	10	10	10	10	10	10	10	10	10	10	10	10	10	2.678722949	10	10	10	10	10	10	10	10	10	10	10	10	2.724601989	10	10	10	10	10	2.684006837
TAGGGC20NGGT_AD_TGGKCTARCCTCGA_m2_c4_short	10	10	10	10	10	10	10	10	10	10	10	10	10	10	10	10	10	10	10	10	10	10	10	10	10	10	10	10	10	10	10	10	10	10	10	10	10	10	10	10	10	10	10	10	10	10	10	10	10
ATTAC14N_U_TCAAGGTCAWN_m1_c4_short	10	2.663362684	10	10	10	10	10	10	10	10	10	10	10	10	10	10	10	10	10	10	10	10	10	10	10	10	10	10	10	2.5401094	10	10	10	10	10	2.842042449	10	10	10	10	10	10	10	10	10	10	10	10	10
TATGAA20NCG_Y_NYNATTAN_m1_c3_short	10	10	10	10	10	10	10	1.417563127	10	10	10	10	10	10	10	10	10	10	10	10	10	10	0.389262501	10	10	10	10	10	10	10	10	10	10	10	10	10	10	10	10	10	2.604987896	10	10	10	2.885533067	10	10	10	10
TACCTT40NCGA_KY_CCTCTCTCCC_m1_c2_short	10	10	10	10	10	10	10	10	10	10	2.827902072	10	10	10	10	10	10	10	10	10	10	10	10	10	10	10	10	10	10	10	10	10	10	10	10	10	10	10	10	10	10	10	10	10	10	10	10	10	10
TGTTGC20NGTG_W_GTAAACAW_m1_c4_short	10	10	10	10	10	10	10	10	10	10	10	10	10	10	10	2.461172939	10	10	10	10	10	10	10	10	10	10	2.713718835	10	10	10	10	10	10	10	10	10	10	10	10	10	10	2.165013729	10	10	10	10	10	10	10
TCCGGT40NTCT_KK_NTTAAACGGTN_m1_c3_short	10	10	10	10	10	10	10	2.646546279	10	10	10	10	10	10	2.040774161	10	10	10	10	10	10	10	2.501796998	10	10	10	10	10	10	10	10	10	10	10	2.384876238	10	10	10	2.837575047	10	2.316326813	10	10	10	10	10	2.970809655	10	10
TCGCAT20NACT_Y_WTGMATAAWTNA_m1_c4_short	10	10	10	10	10	10	10	10	2.894174012	10	10	10	10	10	10	10	10	10	10	10	10	10	10	10	10	10	10	10	10	10	10	2.999987444	10	10	10	10	10	2.994027732	2.201034566	10	2.470580431	2.990295328	10	10	1.375331058	10	10	10	10
TCGTAC20NATT_AE_RCTAWAAATAGM_m1_c4_short	10	10	10	10	10	10	10	10	10	10	10	10	10	10	10	10	10	10	10	0.677203853	10	10	10	10	10	10	10	10	10	10	10	10	10	10	10	10	10	10	10	10	10	10	10	10	10	10	10	10	10
TGATCC20NCTA_KI_TGGGAAAAACCCA_m1_c2_short	10	10	10	10	10	10	10	10	10	10	2.608094043	10	10	10	10	10	10	10	10	10	10	10	10	10	10	10	10	10	10	10	10	10	10	10	10	10	10	10	10	10	10	10	10	10	10	10	10	10	10
TTATGT20NTA_KH_NTMATTAN_m1_c3_short	10	10	10	10	10	10	10	10	10	10	10	2.950788545	10	10	10	10	10	10	10	10	2.743236909	10	10	10	10	10	10	10	10	10	10	2.819184182	2.398759153	10	10	10	10	10	10	10	10	10	2.733204377	10	10	10	10	2.752135492	1.242744807
TCCTTT20NTTC_AC_NATGACGTCAYN_m1_c4_short	10	10	10	10	10	10	10	10	10	10	10	10	10	10	10	10	10	10	10	10	10	10	10	10	2.850446011	10	10	10	10	10	10	1.423846269	10	10	10	10	10	10	10	10	10	10	10	10	10	10	10	1.107374013	2.443792697
TCCCCT20NCCC_KA_CKAATTAN_m1_c5_short	10	10	10	10	10	10	10	10	10	10	10	10	10	10	10	10	10	0.514764866	10	10	10	10	10	10	10	10	10	10	10	10	10	10	10	10	10	10	10	1.020257791	10	10	10	10	10	10	2.927481985	10	10	10	10
TCTTTC20NGA_AC_NWTATGCWAATN_m1_c2_short	10	10	10	10	10	2.716894218	10	2.799741564	10	10	10	10	10	10	10	10	10	2.631895627	10	10	10	10	10	10	10	10	10	10	10	10	10	10	10	10	10	10	10	2.401475561	2.941762395	10	2.767308031	2.39299356	10	10	2.535085224	10	10	10	10
TCGGGG20NGGT_AG_ACCGGAAGTN_m1_c2_short	10	10	10	10	10	10	10	10	10	10	10	10	10	1.903221979	10	10	10	10	10	10	10	10	10	10	10	10	10	10	10	10	10	10	10	1.224686672	10	10	10	10	10	10	10	10	10	10	10	0.875443389	10	10	10
TGAGAT20NGA_Y_RTCACGTGAY_m1_c3_short	10	10	10	10	0.96096417	10	10	10	10	10	10	10	10	10	10	10	10	10	10	10	2.692580365	10	10	10	0.815209187	10	10	10	2.58718873	10	2.647566053	10	2.853619742	10	10	10	10	10	10	10	10	10	10	10	10	10	10	10	10
TCCCTC20NCG_Y_NTAAYYNAATTAN_m1_c2_short	10	10	10	10	10	10	10	10	2.242592572	10	10	10	10	10	10	10	10	1.805654748	10	10	10	10	1.964564166	10	10	10	10	10	10	10	10	10	10	10	10	10	10	2.61804638	2.703842919	10	1.869342941	10	10	10	2.557216757	10	10	10	10
TACTAG40NGGA_KK_NNCAATTASN_m1_c3_short	10	10	10	10	10	10	10	1.302822512	10	10	10	10	10	10	10	10	10	10	10	10	10	10	1.419705586	10	10	10	10	10	10	10	10	2.679898315	10	10	10	10	10	10	10	10	10	10	10	10	10	10	10	2.471608882	10
TAACCC20NCCA_AC_NNGGATTANN_m1_c4_short	10	10	10	10	10	10	10	10	10	10	10	10	10	10	10	10	10	10	10	10	10	10	10	10	10	10	10	10	10	10	10	10	10	10	10	10	10	10	10	10	2.731017249	10	10	10	10	10	10	10	10
TCGCCA40NCCT_AI_NCGACCACCNAN_m1_c4_short	10	10	10	10	10	10	10	10	10	10	10	10	10	10	10	10	10	10	10	10	10	2.70218529	10	2.875614984	10	10	10	10	10	10	10	10	10	10	10	10	10	10	10	10	10	10	10	10	10	10	10	10	10
TCTTGA20NGA_AC_NNYAATTANN_m1_c4_short	10	10	10	10	10	10	10	10	10	10	10	10	10	10	10	10	10	1.020323932	10	10	10	10	10	10	10	10	10	10	10	10	10	2.803010883	10	10	10	10	10	0.836021951	2.405497297	10	10	10	10	10	10	10	10	10	10
TGAGTG20NGA_AF_KSYGGAAGTN_m1_c3_short	10	10	10	10	10	10	10	10	10	10	10	10	10	1.457806534	10	10	10	10	10	10	10	10	10	10	10	10	10	10	10	10	10	10	10	1.141782297	10	10	10	10	10	10	10	10	10	10	10	1.21604612	10	10	10
TTCTAG20NATC_KG_NNRTCACGTGAYNN_m1_c3_short	10	10	10	2.388145415	0.636244438	10	10	10	10	10	10	10	10	10	10	10	10	10	10	10	2.512278177	10	10	10	0.760361941	10	10	10	10	10	10	10	2.627783882	10	10	10	10	10	10	10	10	10	2.99860535	10	10	10	10	10	10
TAACTT20NTCA_KG_NNNNNTAAGGTAANN_m1_c3_short	10	10	10	10	10	10	10	10	10	10	10	10	10	10	10	10	10	10	10	10	10	10	10	10	10	10	10	10	1.701585972	10	1.810373341	10	10	10	10	10	2.631449157	10	10	10	10	10	10	10	10	10	10	10	10
TGTAAA30NAAG_AI_NAGGTGTGAAAWN_m1_c3_short	10	10	10	10	10	10	10	10	10	10	10	2.872786628	10	10	10	10	10	10	10	10	10	10	10	10	10	10	10	10	10	10	10	10	10	10	10	10	10	10	10	10	10	10	10	10	10	10	10	10	10
TCAAAA20NAAA_AF_GACCMCCYRMTGNGN_m2_c3_short	10	10	10	10	10	10	10	10	10	10	10	10	10	10	10	10	10	10	1.064676124	10	10	2.048994827	10	10	10	10	10	10	10	10	10	10	10	10	10	10	10	10	10	10	10	10	10	10	10	10	10	10	10
TCCAGT20NGAC_Y_NCCACTTAA_m1_c3_short	10	10	10	10	10	10	10	10	10	10	10	10	10	10	10	10	10	10	10	10	10	10	10	10	10	10	10	10	10	10	10	10	10	10	10	10	10	10	10	2.954095245	2.472964331	10	10	10	10	10	10	10	10
TTATAC20NTA_KI_NTTACGTAAN_m1_c3_short	10	10	10	10	10	10	10	10	10	10	10	10	10	10	10	10	10	2.83397065	10	10	10	10	2.860709948	10	10	2.845888726	10	10	10	10	10	0.78150975	10	10	10	10	10	10	10	10	2.89753055	10	10	10	10	10	10	0.775324825	2.826132186
TGGACA20NGA_W_NTTRCGCAAY_m1_c2_short	10	10	10	10	10	10	10	10	10	10	10	10	10	10	10	10	10	10	10	10	10	10	10	10	10	10	10	10	10	10	10	1.492732937	10	10	10	10	10	10	10	10	2.601329762	10	10	10	10	10	10	1.145226176	10
TCCACG20NCAC_Y_NGTCACGCWTSRNTGNNY_m2_c3_short	10	10	10	10	10	10	10	10	10	10	10	10	10	10	10	10	10	10	10	10	10	10	10	10	10	10	10	10	10	10	10	10	10	10	10	10	10	10	10	10	10	10	10	10	10	10	10	10	10
TTCTAC40NCGA_KL_NAAGGTCRN_m1_c2_short	10	2.686257517	10	10	10	10	10	10	10	10	10	10	10	10	10	10	10	10	10	10	10	10	10	10	10	10	10	10	10	2.882503396	10	10	10	10	10	10	10	10	10	10	10	10	10	10	10	10	10	10	10
TTGTCT40NGCT_KK_NRTTACGTAAYN_m1_c4_short	10	10	10	10	10	10	10	10	10	10	10	10	10	10	10	10	10	10	10	10	10	10	10	10	2.934208864	10	10	10	10	10	10	0.698997717	10	10	10	10	10	10	10	10	10	10	10	10	10	10	10	0.510095803	2.760817223
TTGGAG20NTA_KD_NATCACGTGTAN_m2_c3_short	10	10	2.454016283	2.222352347	0.69494612	10	10	10	10	10	10	10	10	10	10	10	10	10	10	10	2.253633621	10	10	10	1.030956628	10	10	10	2.99255959	10	10	10	2.990003817	10	10	10	10	10	10	10	10	10	10	10	10	10	10	10	10
TTGATC40NGCT_KK_SGTCACGCATGRNTGNN_m1_c3_short	10	10	10	10	10	10	10	10	10	10	10	10	10	10	10	10	10	10	10	10	10	10	10	10	10	10	10	10	10	10	10	10	10	10	10	10	10	10	10	10	10	10	10	10	10	10	10	10	10
TAGGAT20NAGT_AD_TAGAYRAYTGMCANGAA_m3_c4_short	10	10	10	10	10	10	10	10	10	10	10	10	10	10	10	10	10	10	10	10	10	10	10	10	10	10	10	10	10	10	10	10	10	10	10	10	10	10	10	10	10	10	10	10	10	10	10	10	10
TCGAGT40NACT_KY_NCAACAACAACAAN_m2_c2_short	10	10	10	10	10	10	10	10	10	10	10	10	10	10	10	1.278161812	10	10	10	10	10	10	10	10	10	10	2.644138663	2.934214476	10	10	10	10	10	10	10	10	10	10	10	10	10	10	10	10	10	10	10	10	10
TCGATT40NTTG_KK_NWATTCCCNNGGGAATWN_m1_c3_short	10	10	10	10	10	10	10	10	10	10	10	10	10	10	10	10	2.869167365	10	10	10	10	10	10	10	10	10	10	10	10	10	10	10	10	10	10	10	10	10	10	10	10	10	10	10	10	10	10	10	10
TCCAGT30NGAC_AI_NCTAATTANN_m1_c4_short	10	10	10	10	10	10	10	10	2.144657889	10	10	10	10	10	10	10	10	0.639725678	10	10	10	10	10	10	10	10	10	10	10	10	10	10	10	10	10	10	10	0.637188357	2.246468282	10	2.735128079	10	10	10	2.414240294	10	10	10	10
TCGTTA20NTTT_AG_ACCGGAARYN_m1_c2_short	10	10	10	10	10	10	10	10	10	10	10	10	10	1.875930567	10	10	10	10	10	10	10	10	10	10	10	10	10	10	10	10	10	10	10	1.454496394	10	10	10	10	10	10	10	10	10	10	10	0.893451304	10	10	10
TTTCAA40NTGA_KY_TAAYNNNRTTA_m1_c4_short	10	10	10	10	10	10	10	10	10	10	10	10	10	10	10	10	10	2.030685569	10	10	10	10	2.140462884	10	10	10	10	10	10	10	10	2.830905853	10	10	10	10	10	2.946608931	2.944697932	10	1.795795641	10	10	10	2.895518649	10	10	2.914796037	10
TGCGGG20NGA_KH_NGCGTGACNGTCACGSN_m1_c3_short	10	10	10	10	10	10	10	10	10	10	10	10	10	10	2.286168831	10	10	10	10	10	10	10	10	10	2.971940628	10	10	10	10	10	10	10	10	10	10	10	10	10	10	10	10	10	10	10	10	10	10	10	10
TGGGTA20NGA_Y_NTGACAGN_m1_c2_short	10	10	10	10	10	10	10	10	10	10	10	1.827689772	10	10	10	10	10	10	10	10	10	10	10	10	10	10	10	10	10	10	10	10	10	10	10	10	10	10	10	10	10	10	10	2.323632136	10	10	10	10	10
TATGTT20NTGG_W_AWCGAAACCGAAACY_m1_c3_short	10	10	10	10	10	10	0.948741098	10	10	10	10	10	10	10	10	10	10	10	10	10	10	10	10	10	10	10	10	2.538191647	10	10	10	10	10	10	10	10	10	10	10	10	10	10	10	10	10	10	10	10	10
TGGGAC20NAGT_Z_NNTNATTANN_m1_c3_short	10	10	10	10	10	10	10	10	10	10	10	10	10	10	10	10	10	0.843936256	10	10	10	10	10	10	10	10	10	10	10	10	10	10	10	10	10	10	10	0.873851616	10	10	2.037482466	10	10	10	10	10	10	10	2.043982595
TCTGGT20NGGG_Z_NTAATTAN_m1_c3_short	10	10	10	10	10	10	10	10	1.40962314	10	10	10	10	10	2.841865469	10	10	10	10	10	10	10	2.749974773	10	10	10	10	10	10	10	10	10	10	10	10	10	10	0.812807872	1.764652704	10	0.405031324	10	10	10	1.78106776	10	10	10	10
TGGGCG30NCGT_AH_NNAAAATCRATAWN_m1_c2_short	10	10	10	10	10	10	2.767418864	10	1.393394013	10	10	10	10	10	10	10	10	10	10	10	10	10	10	10	10	10	2.917381489	10	10	10	10	10	10	10	1.872817484	10	10	10	2.34383253	10	2.720251834	2.516902184	10	10	2.775968865	10	10	10	10
TCAAAA20NCG_AD_NKCACGTGMN_m1_c2_short	10	10	10	10	0.825463234	10	10	10	10	10	10	10	10	10	10	10	10	10	10	10	2.919408917	10	10	10	1.011169719	10	10	10	10	10	10	10	2.723998615	10	10	10	10	10	10	2.992444064	10	10	10	10	10	10	10	10	10
TACGTC20NTGC_KG_NNNGTAAATATTTACNNN_m2_c3_short	10	10	10	10	10	10	10	10	10	10	10	10	10	10	10	10	10	10	10	10	10	10	10	10	10	2.339504964	10	10	10	10	10	10	10	10	10	10	10	10	2.386674209	10	10	0.558645883	10	10	2.426762544	10	10	10	10
TGTTCA20NCTG_AF_AACAATAMCATTGTT_m1_c4_short	10	10	10	10	10	10	10	10	10	10	10	10	10	10	10	2.44162103	10	10	10	10	10	10	10	10	10	2.823646677	2.944140622	10	2.994984156	10	10	10	10	10	10	10	10	10	10	10	10	10	10	10	10	10	10	10	10
TACCTA20NTCC_KG_AACCCGGAAGTR_m1_c3_short	10	10	10	10	10	10	10	10	10	10	10	10	10	1.517984844	10	10	10	10	10	10	10	10	10	10	10	10	10	10	10	10	10	10	10	0.833629212	10	10	10	10	10	10	10	10	10	10	10	1.211683141	10	10	10
TGTTCA40NCTG_AI_NWTGMATAAWTNA_m1_c3_short	10	10	10	10	10	10	10	10	2.914449134	10	10	10	10	10	10	10	10	10	10	10	10	10	10	10	10	10	10	10	10	10	10	10	10	10	10	10	10	10	2.49120181	10	2.354809709	2.961649105	10	10	1.444740772	10	10	10	10
TCGAAG30NAAT_AI_NNGGATTANN_m1_c2_short	10	10	10	10	10	10	10	10	10	10	10	10	10	10	10	10	10	10	10	10	10	10	10	10	10	10	10	10	10	10	10	10	10	10	10	10	10	10	10	10	10	10	10	10	10	10	10	10	10
TAGGCA20NCG_AD_AAAAAGNGGAAGTN_m2_c4_short	10	10	10	10	10	10	2.933479921	10	10	10	10	10	10	1.106805809	10	10	10	10	10	10	10	10	10	10	10	10	10	10	10	10	10	10	10	1.711844868	10	10	10	10	10	10	10	10	10	10	10	1.62506633	10	10	10
TGCTCG20NGA_AF_RRGWACANNNTGTWCYY_m2_c3_short	10	10	10	10	10	10	10	10	10	10	10	10	0.639287216	10	10	10	10	10	10	10	10	10	10	10	10	10	10	10	10	10	10	10	10	10	10	10	10	10	10	10	10	10	10	10	10	10	10	10	10
TAGCCT40NCCT_AI_TAATCRATAN_m1_c3_short	10	10	10	10	10	10	10	10	1.437438119	10	10	10	10	10	10	10	10	10	10	10	10	10	10	10	10	10	10	10	10	10	10	10	10	10	1.946216442	10	10	10	2.449814643	10	10	2.925656818	10	10	2.937430826	10	10	10	10
TCGTTA20NGA_O_NRCAGGTGN_m1_c6_short	10	10	10	10	10	10	10	10	10	10	10	1.66895621	10	10	10	10	10	10	10	10	10	10	10	10	10	2.853778261	10	10	10	10	10	10	10	10	10	10	10	10	10	10	10	10	10	1.439726094	10	10	10	10	10
TCTAAT20NGA_AC_TTTCGCNTGGCNNGTCA_m2_c4_short	10	10	10	10	10	10	10	10	10	10	10	10	10	10	10	10	10	10	10	10	2.739757316	10	10	10	10	10	10	10	10	10	10	10	10	10	10	10	10	10	10	10	10	10	10	10	10	10	10	10	10
TTGCGT20NTA_KH_NTAATCNAATTAN_m1_c3_short	10	10	10	10	10	10	10	10	10	10	10	10	10	10	10	10	10	1.897210905	10	10	10	10	2.103602716	10	10	10	10	10	10	10	10	2.885329093	10	10	2.85741363	10	10	10	10	10	2.486643889	10	10	10	10	10	10	2.936726563	10
TATATC20NCG_Y_ANCATATGNT_m1_c4_short	10	10	10	10	10	0.708105459	10	10	10	10	10	10	10	10	10	10	10	10	10	10	10	10	10	10	10	2.819016275	10	10	10	10	2.946684006	10	10	10	10	10	10	10	10	10	10	10	10	10	10	10	10	10	10
TAACAA20NACA_Y_NNYMATTANN_m1_c2_short	10	10	10	10	10	10	10	10	10	10	10	10	10	10	10	10	10	0.697697957	10	10	10	10	10	10	10	10	10	10	10	10	10	10	10	10	10	10	10	1.023961207	2.523035269	10	1.244816686	10	10	10	2.907303047	10	10	10	10
TCACAC20NACA_Y_TTTTCCCGCCAAAW_m2_c4_short	10	10	10	10	10	10	10	10	10	10	1.173037829	10	10	10	10	10	10	10	10	10	10	10	2.881142108	10	10	10	10	10	10	10	10	10	10	10	10	10	10	10	10	10	10	10	10	10	10	10	10	10	10
TGAGGC20NGA_W_NTTRCGCAAY_m1_c2_short	10	10	10	10	10	10	10	10	10	10	10	10	10	10	10	10	10	10	10	10	10	10	10	10	10	10	10	10	10	10	10	1.492732937	10	10	10	10	10	10	10	10	2.601329762	10	10	10	10	10	10	1.145226176	10
TTGTCC40NTAG_KAD_NNTACCATANAAGTGCRN_m1_c4_short	10	10	10	10	10	10	10	10	10	10	10	10	10	10	10	10	10	10	10	10	10	10	10	10	10	10	10	10	10	10	10	10	10	10	10	10	10	10	10	10	10	10	10	10	10	10	10	10	10
TCTTTC20NGA_Y_AMCATATGKT_m1_c3_short	10	10	10	10	10	0.751287592	10	10	10	10	10	10	2.60438963	10	10	10	10	10	10	10	10	10	10	10	10	2.698442996	10	10	2.690783495	10	2.646956411	10	10	10	10	10	10	10	10	10	10	10	10	10	10	10	10	10	10
TGACCC40NGAA_KY_NAAACTRGAGCA_m1_c4b1u_short	10	10	10	10	10	10	10	10	10	10	10	10	10	10	10	10	10	2.972203926	10	10	10	10	10	10	10	10	10	10	10	10	10	10	10	10	10	10	10	10	10	10	10	10	10	10	10	10	10	10	10
TGTGCT20NCGG_AD_GTCACGTGAC_m1_c3_short	10	10	10	10	0.621098482	10	10	10	10	10	10	10	10	10	10	10	10	10	10	10	2.955501622	10	10	10	0.76405303	10	10	10	10	10	10	10	2.710166524	10	10	10	10	10	10	10	10	10	10	10	10	10	10	10	10
TTAGTT20NTA_KG_NCAATTAN_m1_c4_short	10	10	10	10	10	10	10	1.116473927	10	10	10	10	10	10	10	10	10	10	10	10	10	10	10	10	10	10	10	10	10	10	10	2.92886746	10	10	10	10	10	10	10	10	2.601734993	10	10	10	10	10	10	2.717520732	10
TCCCGA20NGCC_Y_NNYAATTANN_m1_c3_short	10	10	10	10	10	10	10	1.003398423	10	10	10	10	10	10	10	10	10	1.065910642	10	10	10	10	0.979083473	10	10	10	10	10	10	10	10	10	10	10	10	10	10	1.223446934	2.543096248	10	2.033413202	10	10	10	10	10	10	10	10
TTATGT20NTA_KD_AATACATAAC_m1_c3_short	10	10	10	10	10	10	10	10	10	10	10	10	2.876995103	10	10	10	10	10	10	10	10	10	10	10	10	10	10	10	10	10	10	1.733685094	10	10	10	10	10	10	10	10	10	10	10	10	2.905180725	10	10	2.148749697	10
TTACAT20NACA_AF_NNAAATGGCGCCAAAANN_m2_c4_short	10	10	10	10	10	2.920344649	10	10	10	10	10	10	10	10	10	10	10	10	10	10	10	10	2.938453473	10	10	10	10	10	10	10	10	10	10	10	10	10	10	10	10	10	10	10	10	10	10	10	10	10	10
TCCGTG20NCG_Y_NNCATATGNN_m1_c4_short	10	10	10	10	10	0.527531597	10	10	10	10	10	10	10	10	10	10	10	10	10	10	10	10	10	10	10	2.969172424	10	10	10	10	2.964167143	10	10	10	10	10	10	10	10	10	10	10	10	10	10	10	10	10	10
TATGCC20NCGG_KG_NNGATAANN_m1_c4_short	10	10	10	10	2.985220876	10	10	10	10	10	10	10	10	10	10	10	10	10	10	10	10	10	10	10	10	10	10	10	2.548449162	10	2.592462184	10	10	10	10	10	0.940927574	10	10	10	10	10	10	10	10	10	10	10	10
TAAAGC20NGAA_KA_NNNGTACATA_m1_c6_short	10	10	10	10	10	10	10	10	10	10	10	10	2.660590216	10	10	10	10	10	10	10	10	10	10	10	10	10	10	10	10	10	10	10	10	10	10	10	10	10	10	10	10	10	10	10	10	10	10	10	10
TCAGAG20NAGA_KD_NNGGATGACGTCATCCNN_m2_c4_short	10	10	10	10	10	10	10	10	10	10	10	10	10	10	10	10	10	10	10	10	10	10	10	10	2.795485642	10	10	10	10	10	10	2.0339542	10	10	10	10	10	10	10	10	10	10	10	10	10	10	10	1.68806013	10
TTATGT20NGTA_AE_NWRGCCMCGCCCMCTNN_m2_c4_short	10	10	10	10	10	10	10	10	10	10	10	10	10	10	10	10	10	10	10	10	10	10	10	2.077512439	10	10	10	10	10	10	10	10	10	10	10	10	10	10	10	10	10	10	10	10	10	10	10	10	10
TTAAAG20NTA_KH_AGGTCANAGGTCA_m1_c3_short	10	10	10	10	10	10	10	10	10	10	10	10	10	10	10	10	10	10	10	10	10	10	10	10	10	10	10	10	10	1.102887677	10	10	10	10	10	2.003238311	10	10	10	10	10	10	1.826920509	10	10	10	10	10	10
TAACGG20NGCA_KH_NGGCACGTGCCN_m1_c3_short	10	10	1.65773734	1.342728499	2.020979047	10	10	10	10	10	10	2.879530998	10	10	10	10	10	10	10	10	10	10	10	10	10	10	10	10	10	10	10	10	10	10	10	10	10	10	10	10	10	10	10	10	10	10	10	10	10
TCTTTC20NTTG_Y_NNCCGCCATNW_m1_c4_short	10	10	10	10	10	10	10	10	10	10	10	10	10	10	10	10	10	10	10	10	10	10	10	10	10	10	10	10	10	10	10	10	10	10	10	10	10	10	10	10	10	10	10	10	10	10	10	10	2.078990249
TACAGG20NGAC_Y_NGTCACGCWTSRNTGNNY_m2_c3_short	10	10	10	10	10	10	10	10	10	10	10	10	10	10	10	10	10	10	10	10	10	10	10	10	10	10	10	10	10	10	10	10	10	10	10	10	10	10	10	10	10	10	10	10	10	10	10	10	10
TATTGT20NGTG_Y_NYAATTAN_m1_c2_short	10	10	10	10	10	10	10	1.417563127	10	10	10	10	10	10	10	10	10	10	10	10	10	10	0.814866546	10	10	10	10	10	10	10	10	10	10	10	10	10	10	10	10	10	2.604987896	10	10	10	2.885533067	10	10	10	10
TTAACT20NCAA_KG_NNCGATCGATANNN_m1_c2_short	10	10	10	10	10	10	10	10	2.950724416	10	10	10	10	10	10	10	10	10	10	10	10	10	10	10	10	10	10	10	10	10	10	10	10	10	2.819844962	10	10	10	2.777923703	10	10	2.60793075	10	10	10	10	10	10	10
TGACAG20NGA_AC_NTATGCWAATN_m1_c2_short	10	10	10	10	10	2.499080939	10	2.707388056	10	10	10	10	10	10	10	10	10	2.512591247	10	10	10	10	2.870331681	10	10	10	10	10	10	10	10	10	10	10	10	10	10	2.328674507	2.939450132	10	2.674861507	2.389069456	10	10	2.778625212	10	10	10	2.963630337
TCATGC20NGTA_Z_NACGCCCACGCANNN_m2_c3_short	10	10	10	10	10	10	10	10	10	10	10	10	10	10	10	10	10	10	10	10	10	2.797574246	10	0.91643236	10	10	10	10	10	10	10	10	10	10	10	10	10	10	10	2.530678811	10	10	10	10	10	10	10	10	10
TTCTGA20NTA_KH_NYAATTAN_m1_c3_short	10	10	10	10	10	10	10	1.065915708	10	10	10	10	10	10	10	10	10	10	10	10	10	10	1.118499412	10	10	10	10	10	10	10	10	10	10	10	10	10	10	10	10	10	10	10	10	10	10	10	10	10	10
TGGAAT20NAAT_Z_NTGCTGASTCAGCAN_m2_c4_short	10	10	10	10	10	10	10	10	10	10	10	10	10	10	10	10	10	10	10	10	2.990274043	10	10	10	10	10	10	10	10	10	10	10	10	10	10	10	10	10	10	10	10	10	10	10	10	10	10	10	10
TGGAAT20NGA_W_NNATGAYGCAATN_m2_c3_short	10	10	10	10	10	10	10	10	10	10	10	10	10	10	10	10	10	10	10	10	10	10	10	10	10	10	10	10	10	10	10	1.985728189	10	10	10	10	10	10	10	10	10	10	10	10	10	10	10	1.707992106	2.754101854
TGGGAC20NAGT_KG_TWWTTNNNNNNNNNAAATA_m1_c3_short	10	10	10	10	10	10	10	10	10	10	10	10	10	10	10	10	10	2.809384252	10	2.898806315	10	10	10	10	10	10	10	10	10	10	10	10	10	10	10	10	10	2.739544573	10	10	2.900743471	10	10	10	2.813595027	10	2.99810445	10	10
TCAAAA20NCG_W_GTCACGTGAC_m2_c3_short	10	10	10	1.876429756	0.639588967	10	10	10	10	10	10	2.878466816	10	10	10	10	10	10	10	10	2.380273566	10	10	10	0.621130321	10	10	10	10	10	10	10	2.690154903	10	10	10	10	10	10	10	10	10	2.9446232	10	10	10	10	10	10
TACGTC40NTGC_AI_AGGTGTGA_m1_c4_short	10	10	10	10	10	10	10	10	10	10	10	2.375840161	10	10	10	10	10	10	10	10	10	10	10	10	10	10	10	10	10	10	10	10	10	10	10	10	10	10	10	10	10	10	10	2.153940216	10	10	10	10	10
TGAGAC40NCAA_KN_TTGGCNNNNNGCCAA_m1_c2_short	10	10	10	10	10	10	10	10	10	10	10	10	10	10	10	10	10	10	10	10	10	10	2.703017158	10	10	10	10	10	10	10	10	10	10	10	10	10	10	10	10	10	10	10	10	10	10	10	10	10	10
TTCAGC20NTA_AF_GTAAACAA_m1_c3_short	10	10	10	10	10	10	10	10	10	10	10	10	10	10	10	2.461172939	10	10	10	10	10	10	10	10	10	10	2.713718835	10	10	10	10	10	10	10	10	10	10	10	10	10	10	2.165013729	10	10	10	10	10	10	10
TAGCGA20NGCT_AJ_NGCGCCMYCTAGYGGTN_m2_c4_short	10	10	10	10	10	10	10	10	10	10	10	10	10	10	10	10	10	10	10	10	10	10	10	10	10	10	10	10	10	10	10	10	10	10	10	10	10	10	10	10	10	10	10	10	10	10	10	10	10
TGACTC20NGA_KA_NYAATTAN_m1_c6_short	10	10	10	10	10	10	10	1.722106262	10	10	10	10	10	10	10	10	10	10	10	10	10	10	0.389859244	10	10	10	10	10	10	10	10	2.919884676	10	10	10	10	10	10	10	10	10	10	10	10	10	10	10	2.978807681	10
TATTTA20NTTG_W_AGTGTTAACAGARCACCT_m3_c4_short	10	10	2.936792422	10	10	10	10	10	10	10	10	10	10	10	10	10	10	10	10	10	10	10	10	10	10	2.000283558	10	10	10	10	10	10	10	10	10	10	10	10	10	10	10	10	10	10	10	10	10	10	10
TGCAGC40NATT_KM_ATTACAACAACAACN_m2_c3_short	10	10	10	10	10	10	10	10	10	10	10	10	10	10	10	1.376191972	10	10	10	10	10	10	10	10	10	10	2.692632917	2.72668272	10	10	10	10	10	10	10	10	10	10	10	10	10	10	10	10	10	10	10	10	10
TTTAGG40NTCT_KK_NNGCTMATTANNNN_m1_c4_short	10	10	10	10	10	10	10	1.928967252	10	10	10	10	10	10	10	10	10	1.241380408	10	10	10	10	1.521486988	10	10	10	10	10	10	10	10	10	10	10	10	10	10	1.109393802	2.957520075	10	1.776406994	10	10	10	10	10	10	10	10
TGTGTC20NTGG_AE_AACAATNNCATTGTT_m1_c4_short	10	10	10	10	10	10	10	10	10	10	10	10	10	10	10	2.584661134	10	10	10	10	10	10	10	10	10	2.703473277	10	10	2.917923494	10	10	10	10	10	10	10	10	10	10	10	10	10	10	10	10	10	10	10	10
TGAACG20NGA_Y_MCCATATAWGGN_m1_c4_short	10	10	10	10	10	10	10	10	10	10	10	10	10	10	10	10	10	10	10	10	10	10	10	10	10	10	10	10	10	10	10	10	10	10	10	10	10	10	10	10	10	10	10	10	10	10	10	10	10
TCCGGC20NGGC_KG_TAATCCN_m1_c2_short	10	10	10	10	10	10	10	10	10	10	10	10	10	10	10	10	10	10	10	10	10	10	10	10	10	10	10	10	10	10	10	2.651983657	10	10	10	10	10	10	10	10	2.695416503	10	10	10	10	10	10	2.683088835	10
TGGCCC20NCCT_AG_ACCGGAAGTN_m1_c4_short	10	10	10	10	10	10	10	10	10	10	10	10	10	2.048009135	10	10	10	10	10	10	10	10	10	10	10	10	10	10	10	10	10	10	10	1.220366599	10	10	10	10	10	10	10	10	10	10	10	0.934003141	10	10	10
TTCCCC20NTA_KH_TAMCGGATGCN_m1_c3_short	10	10	10	10	10	10	10	10	10	10	10	10	10	10	10	10	10	10	10	10	10	10	10	10	10	10	10	10	10	10	10	10	10	10	10	10	10	10	10	10	10	10	10	10	10	2.254153054	10	10	10
TGGTAT40NTGA_KAC_AAAAAAWNCAAAAAAAW_m2_c3_short	10	10	10	10	10	10	10	10	10	10	10	10	10	10	10	2.499408006	10	10	10	2.798073016	10	10	10	10	10	10	10	10	10	10	10	10	10	10	2.612538819	10	10	10	10	10	10	10	10	10	10	10	2.575220477	10	10
TCAAGG20NGAA_Y_NNTNATTANN_m1_c3_short	10	10	10	10	10	10	10	10	10	10	10	10	10	10	10	10	10	0.741199062	10	10	10	10	10	10	10	10	10	10	10	10	10	10	10	10	10	10	10	0.856094263	10	10	2.037978671	10	10	10	10	10	10	10	2.024575767
TAGTAA20NATT_AC_NAACAATNNNATTGTTN_m1_c4_short	10	10	10	10	10	10	10	10	10	10	10	10	10	10	10	2.53593152	10	10	10	10	10	10	10	10	10	2.77559479	10	10	10	10	10	10	10	10	10	10	10	10	10	10	10	10	10	10	10	10	10	10	10
TAGAAC20NAAT_Y_NNAAAATCRATANN_m1_c3_short	10	10	10	10	10	10	2.919338411	10	1.456015801	10	10	10	10	10	10	2.558588375	10	10	10	10	10	10	10	10	10	10	2.860994335	10	10	10	10	10	10	10	2.014944783	10	10	10	2.266379248	10	2.595633248	2.437139046	10	10	2.663743856	10	10	10	10
TGACGA20NGCA_KI_NAAAGGGTTAAN_m1_c2_short	10	10	10	10	10	10	10	10	10	10	10	10	10	10	10	10	10	10	10	10	10	10	10	10	10	10	10	10	10	2.810456336	10	10	10	10	10	10	10	10	10	10	10	10	10	10	10	10	10	10	10
TTCCTT20NGA_R_RACATGTYNNRACATGTC_m2_c3_short	10	10	2.51142935	2.967779752	10	10	10	10	10	10	10	10	10	10	10	10	10	10	10	10	2.928138197	10	10	10	10	10	10	10	10	10	10	10	10	10	10	10	10	10	10	10	10	10	10	10	10	10	10	10	10
TGCACC40NAGA_KL_TGACAG_m1_c4_short	2.937242408	2.919378182	10	2.902157284	2.260863601	2.978113792	2.934802266	10	2.88999084	2.978024806	2.800940073	0.276216832	2.926712752	2.818027368	10	2.901247752	2.85732116	2.746568486	10	2.836223435	2.47178429	2.574441988	2.558578135	2.872348384	1.968795476	2.524720222	10	2.95068944	10	10	1.723816499	2.901046663	10	2.9536392	2.923614686	10	2.922659138	2.91759929	10	10	2.922659138	10	2.848026382	1.742068335	2.941893755	10	10	2.884906403	2.943509486
TATGCC20NCG_KA_NYAATTAN_m1_c7b4_short	10	10	10	10	10	10	10	2.027541066	10	10	10	10	10	10	10	10	10	10	10	10	10	10	10	10	10	10	10	10	10	10	10	2.404786363	10	10	10	10	10	10	10	10	10	10	10	10	10	10	10	2.405571501	10
TAAAAT20NAAA_Y_AGATAANN_m1_c2_short	10	10	10	10	10	10	10	10	10	10	10	10	10	10	10	10	10	10	10	10	10	10	10	10	10	10	10	10	10	10	10	10	10	10	10	10	0.815741456	10	10	10	10	10	10	10	10	10	10	10	10
TGGTGA20NGTT_Z_NNYAATTANN_m1_c4_short	10	10	10	10	10	10	10	10	1.737769012	10	10	10	10	10	10	10	10	10	10	2.436360161	10	10	10	10	10	10	10	10	10	10	10	10	10	10	10	10	10	1.395567947	1.958741603	10	0.731112163	10	10	10	2.032959754	10	10	10	10
TACGAG20NCG_Z_NNAAAGGGTTAAW_m2_c4_short	10	10	10	10	10	10	10	2.773536656	10	10	10	10	10	10	2.999661082	10	10	10	10	10	10	10	10	10	10	10	10	10	10	2.575430057	10	10	10	10	10	10	10	2.690175166	2.384253079	10	2.295111404	10	10	10	10	10	10	10	10
TATAAG20NAAG_KG_NNGATAASN_m1_c2_short	10	10	10	10	10	10	10	10	10	10	10	10	10	10	10	10	10	10	10	10	10	10	10	10	10	10	10	10	2.771340355	10	2.741578254	10	10	10	10	10	1.417510184	10	10	10	10	10	10	10	10	10	10	10	10
TGGGGT20NGA_AE_NYAATTAN_m1_c2_short	10	10	10	10	10	10	10	1.417563127	10	10	10	10	10	10	10	10	10	10	10	10	10	10	0.389262501	10	10	10	10	10	10	10	10	10	10	10	10	10	10	10	10	10	2.604987896	10	10	10	2.885533067	10	10	10	10
TGGATG20NGA_O_TTACGYAM_m1_c3_short	10	10	10	10	10	10	10	10	10	10	10	10	10	10	10	10	10	2.812386565	10	10	10	10	2.850893572	10	10	2.177390976	10	10	10	10	10	0.799347823	10	10	10	10	10	10	10	10	2.909296225	10	10	10	10	10	10	0.836925629	2.803592095
TAGGGC40NGGT_AK_ACCGGAARTN_m1_c3_short	10	10	10	10	10	10	10	10	10	10	10	10	10	2.022714049	10	10	10	10	10	10	10	10	10	10	10	10	10	10	10	10	10	10	10	1.439877697	10	10	10	10	10	10	10	10	10	10	10	0.936014049	10	10	10
TTTAAG40NAGC_KL_NACCGGAAGTN_m1_c4_short	10	10	10	10	10	10	10	10	10	10	10	10	10	1.97321369	10	10	10	10	10	10	10	10	10	10	10	10	10	10	10	10	10	10	10	1.432770644	10	10	10	10	10	10	10	10	10	10	10	1.050892181	10	10	10
TATAAG20NTA_Q_NRTTACRTAAYN_m1_c3_short	10	10	10	10	10	10	10	10	10	10	10	10	10	10	10	10	10	2.896417964	10	10	10	10	2.925932032	10	10	10	10	10	10	10	10	0.519201845	10	10	10	10	10	10	10	10	2.969939488	10	10	10	10	10	10	0.697617665	10
GACAG14N_S_CGGACACAAT_m2_c4_short	10	10	10	10	10	10	10	10	10	10	10	10	2.601691495	10	10	10	10	10	10	10	10	10	10	10	10	10	10	10	10	10	10	10	10	10	10	10	10	10	10	10	10	10	10	10	10	10	10	10	10
TCGAAC40NGAT_KK_NRCCGGAAGTN_m1_c4_short	10	10	10	10	10	10	10	10	10	10	2.929655332	10	10	2.010589439	10	10	10	10	10	10	10	10	10	10	10	10	10	10	10	10	10	10	10	1.349829453	10	10	10	10	10	10	10	10	10	10	10	1.027812489	10	10	10
TTAGAA20NTA_KH_NCYAATTANN_m1_c3_short	10	10	10	10	10	10	10	1.959018803	10	10	10	10	10	10	10	10	10	0.789504588	10	10	10	10	1.242687713	10	10	10	10	10	10	10	10	10	10	10	10	10	10	0.922302259	2.56035172	10	10	10	10	10	10	10	10	2.962071754	10
TTGACC20NTA_KH_NGGTGTNAN_m1_c3_short	10	10	10	10	10	10	10	10	10	10	10	2.221822409	10	10	10	10	10	10	10	10	10	10	10	10	10	10	10	10	10	10	10	10	10	10	10	10	10	10	10	10	10	10	10	2.638961976	10	10	10	10	10
TTGAGG20NGAT_AE_NRAAAGTGAAAGTGN_m2_c2_short	10	10	10	10	10	10	1.9432019	10	10	10	10	10	10	2.637037343	10	10	10	10	10	10	10	10	10	10	10	10	10	10	10	10	10	10	10	10	10	10	10	10	10	10	10	10	10	10	10	10	10	10	10
TCTATT40NCAT_KY_NAWAAACCGTTACW_m1_c2_short	10	10	10	10	10	10	10	10	10	10	10	10	10	10	1.068102443	10	10	10	10	10	10	10	10	10	10	10	10	10	10	10	10	2.888099272	10	10	10	10	10	10	10	10	10	10	10	10	10	10	10	2.870735566	10
TCGCAT30NACT_AI_NNYAATTANN_m1_c3_short	10	10	10	10	10	10	10	10	2.640959924	10	10	10	10	10	10	10	10	0.677452351	10	10	10	10	2.022175411	10	10	10	10	10	10	10	10	10	10	10	10	10	10	0.761084595	2.942558777	10	2.00195953	10	10	10	2.935503412	10	10	10	10
TTCTTC20NTTC_KH_NRATGACGTCATYN_m1_c3_short	10	10	10	10	1.546789353	10	10	10	10	10	10	10	10	10	10	10	10	10	10	10	2.285135186	10	10	10	1.388865838	10	10	10	10	10	10	2.550594554	10	10	10	10	10	10	10	10	10	10	10	10	10	10	10	1.799442453	2.423999939
TGGCAA20NGA_KH_NAACAGGTGGTN_m1_c2_short	10	10	10	10	10	10	10	10	10	10	10	2.756928252	10	10	10	10	10	10	10	10	10	10	10	10	10	2.775049841	10	10	10	10	10	10	10	10	10	10	10	10	10	10	10	10	10	1.592779103	10	10	10	10	10
TCAACC20NCAA_Y_NYMATAAAN_m1_c3_short	10	10	10	10	10	10	10	10	10	10	10	10	10	10	10	2.47392066	10	10	10	10	10	10	10	10	10	10	10	10	10	10	10	10	10	10	10	10	10	10	10	10	10	10	10	10	2.957504285	10	1.684086755	10	10
TGATTT20NTTA_Y_NRCATTCCWN_m1_c4_short	10	10	10	10	10	10	10	10	10	10	10	10	10	10	10	10	10	10	10	10	10	10	10	10	10	10	10	10	10	10	10	10	10	10	10	10	10	10	10	10	10	10	10	10	10	10	10	10	10
TAGTCC20NCG_Y_NNYAATTANN_m1_c4_short	10	10	10	10	10	10	10	1.321014205	10	10	10	10	10	10	10	10	10	0.718894961	10	10	10	10	0.979116662	10	10	10	10	10	10	10	10	10	10	10	10	10	10	1.001585805	2.480625867	10	10	10	10	10	10	10	10	10	10
TCAAGG20NGAA_W_CAACGTCCGCNN_m2_c3_short	10	10	10	10	10	10	10	10	10	10	10	10	10	10	10	10	10	10	10	10	2.951812003	10	10	10	10	10	10	10	10	10	10	10	10	10	10	10	10	10	10	10	10	10	10	10	10	10	10	10	10
TATCGC20NCG_Z_NATGACGTCAYN_m1_c3_short	10	10	10	10	10	10	10	10	10	10	10	10	10	10	10	10	10	2.963150177	10	10	10	10	2.995770213	10	2.900847398	10	10	10	10	10	10	1.184193185	10	10	10	10	10	10	10	10	10	10	10	10	10	10	10	0.984552381	2.374244041
TAACCC20NCCA_Y_NGTTRCCATGGYAACN_m2_c3_short	10	10	10	10	10	10	10	10	10	10	10	10	10	10	10	10	10	10	10	10	10	10	10	10	10	10	10	10	10	10	10	10	10	10	10	10	10	10	10	10	10	10	10	10	10	10	10	10	10
TAAAGT40NAGC_KU_MCCACCGACCTACAGYC_m3_c4_short	10	10	10	10	10	10	10	10	10	10	10	10	10	10	10	10	10	10	10	10	10	10	10	10	10	10	10	10	10	10	10	10	10	10	10	10	10	10	10	10	10	10	10	10	10	10	10	10	10
TGGTTC20NGA_AA_ATAAACAANWGTAAACA_m2_c4_short	10	10	10	10	10	10	10	10	2.987033926	10	10	10	10	10	10	2.204750425	10	10	10	10	10	10	10	10	10	1.826070932	2.912563899	10	10	10	10	10	10	10	2.974367364	10	10	10	2.668152565	10	2.887578096	2.649205019	10	2.989693371	10	10	10	10	10
TACCAA40NTTA_KK_NGTGTTCGGTGN_m1_c4_short	10	10	2.904339931	10	10	10	10	10	10	10	10	10	10	10	10	10	10	10	10	10	10	10	10	10	10	10	10	10	10	10	10	10	10	10	10	10	10	10	10	10	10	10	10	10	10	10	10	10	10
TACTGC30NGTC_AH_AACAATANCATTGTT_m1_c3_short	10	10	10	10	10	10	10	10	10	10	10	10	10	10	10	2.423235593	10	10	10	10	10	10	10	10	10	2.706317488	2.923525242	10	2.727073824	10	10	10	10	10	10	10	10	10	10	10	10	2.992737217	10	10	10	10	10	10	10
TCTGGG40NCTG_KAA_RCCACGCCCW_m1_c2_short	10	10	10	10	10	10	10	10	10	10	10	10	10	10	10	10	10	10	10	10	10	10	10	2.080109114	10	10	10	10	10	10	10	10	10	10	10	10	10	10	10	10	10	10	10	10	10	10	10	10	10
TCCTGG20NGTC_KH_RCGTAANACCANRNNGN_m2_c3_short	10	10	10	10	10	10	10	10	10	10	10	10	10	10	10	10	10	10	10	10	10	10	10	10	10	10	10	10	10	10	10	2.343025223	10	10	10	10	10	10	10	10	10	10	10	10	10	10	10	2.276986365	10
TGAGCA20NGA_Y_GGGGTCAAAGGTCA_m2_c3_short	10	2.904282307	10	10	10	10	10	10	10	10	10	10	10	10	10	10	10	10	10	10	10	10	10	10	10	10	10	10	10	0.784267855	10	10	10	10	10	2.106649961	10	10	10	10	10	10	1.694622757	10	10	10	10	10	10
[truncated: 602 more columns]
