# Supplementary material for: Conservation of transcription factor binding specificities across 600 million years of bilateria evolution
Source: eLife. 2015 Mar 17;4:e04837. doi: 10.7554/eLife.04837 (PMC4362205; doi:10.7554/eLife.04837)
Supplement: Figure 4—source data 1. — DOI: http://dx.doi.org/10.7554/eLife.04837.027 [file elife04837s003.zip › Figure4-sourcedata1/All_motif_represent_v3_genelist.txt]

TTGCTA20NTA_KI_NNACCCACCCYTAN_m1_c4_short	seq	Full_length	zf-C2H2	Fly	Monomer	NA
TATTGT20NCG_AC_GRGTTCANNRRGTTCA_m2_c3_short	VDR	Full_length	zf-C4	Human	Homo_dimer	NA
TGAGAT20NAGA_Z_NACACGTGTN_m1_c3_short	CLOCK	DBD	bHLH	Human	Homo_dimer	NA
TAAACA20NCAA_Y_TGCCACGTGGCA_m2_c4_short	CREB3L1	DBD	bZIP	Human	Homo_dimer	NA
CATAT14N_S_ATCACGTGAT_m2_c4_short	MLX	Full_length	bHLH	Human	Homo_dimer	NA
TTCTGA20NTA_KG_NRCCATATGGYN_m1_c4_short	dimm	DBD	bHLH	Fly	Homo_dimer	NA
TCAAGG20NCG_AD_NCGAAACCGAAACYN_m1_c3_short	IRF4	Full_length	IRF	Human	Homo_dimer	NA
TATTGT20NGTG_AC_NNTAATTGNN_m1_c2_short	BARHL2	DBD	Homeobox	Human	Monomer	NA
TCCAAC20NAAC_Y_TAATYRATTA_m1_c2_short	PAX7	DBD	PAX	Human	Homo_dimer	NA
TATTTG40NCCA_KL_WRGCGCCGGCGCYW_m2_c3_short	brk	DBD	BrkDBD	Fly	Homo_dimer	NA
GGCTT14N_U_TTTCCCGCCAAA_m2_c4_short	E2F8	DBD	E2F	Human	Homo_dimer	NA
TGTATT20NGA_Y_TGACAGSTGTCA_m2_c3_short	PKNOX2	DBD	MEIS	Human	Homo_dimer	NA
TCAGAG20NAGA_AC_NRGNACANNNTGTNCYN_m2_c4_short	NR3C2	DBD	zf-C4	Human	Homo_dimer	NA
TGTCTA20NTCG_AK_AAAAAGMGGAAGTN_m2_c2_short	SPIB	DBD	Ets	Human	Monomer	NA
TTGCGT20NTA_AF_NNAACCGTTNN_m1_c4_short	MYBL1	DBD	Myb	Human	Monomer	NA
TAGCAA40NCGA_KM_AAAYAACAACAA_m1_c3_short	FoxP	DBD	Fox	Fly	Monomer	NA
TGATCC20NCG_P_NGCCNNNNGGCN_m1_c3_short	Tcfap2a	DBD	TFAP	Mouse	Homo_dimer	NA
TTACCA20NCCA_KD_NYMATTAN_m1_c3_short	ems	DBD	Homeobox	Fly	Monomer	NA
TTAGCT40NCCT_KN_NACCCCCCGYNGNN_m1_c4b1_short	opa	DBD	zf-C2H2	Fly	Monomer	NA
TGCGTT20NGA_Y_NCTAWAAATAGM_m1_c3_short	MEF2D	DBD	MADS	Human	Homo_dimer	NA
TAACGG20NGCA_Z_TGCCACGTCATCA_m2_c4_short	Creb3l2	DBD	bZIP	Mouse	Homo_dimer	NA
TTCGGT20NGA_R_NGACCCCCCACGANGN_m2_c4_short	GLIS1	DBD	zf-C2H2	Human	Monomer	NA
TCCGGC20NGGC_KD_NYAATTAN_m1_c3_short	Vsx2	DBD	Homeobox	Fly	Monomer	NA
TAGCGA40NGCT_AI_NNMCGCCCACGCANNN_m2_c4_short	EGR4	DBD	zf-C2H2	Human	Monomer	NA
TCAAAC40NAAC_KAB_GTCACGTGAC_m1_c4_short	cyc	DBD	bHLH	Fly	Homo_dimer	NA
TGCTCG20NCTC_Z_RTAAAYA_m1_c2_short	FOXD2	DBD	Fox	Human	Monomer	NA
TGAGGC20NGGA_AF_AACAATNNNNAKTGTT_m1_c3_short	SOX7	Full_length	HMG	Human	Homo_dimer	NA
TCGCAC40NCCT_KK_TAACCGCAAAN_m1_c3_short	lz	DBD	Runt	Fly	Monomer	NA
TGAAAC20NGA_KI_NATCACNNNGTGATN_m1_c4u_short	stc	Full_length	ZnF	Fly	Homo_dimer	NA
TGGAAT20NGA_Y_GGGGTCAAAGGTCA_m2_c3_short	RXRG	DBD	zf-C4	Human	Homo_dimer	NA
TCTGGT20NGGG_KG_NTATCANNNNNTGATAN_m1_c4u_short	CG14667	Full_length	zf-C2H2	Fly	Homo_dimer	NA
TAACTT20NCG_W_NRTTACGTAAYN_m1_c2_short	DBP	DBD	bZIP	Human	Homo_dimer	NA
TGTAGG20NGA_AC_NATGASTCATN_m1_c4_short	NFE2	DBD	bZIP	Human	Homo_dimer	NA
TCTTGA20NGTG_AG_NACCCGGAAGTA_m2_c3_short	EHF	Full_length	Ets	Human	Monomer	NA
TCGATC20NTAT_Y_NAAACGATNNAN_m1_c4_short	HOMEZ	DBD	HOMEZ	Human	Monomer	NA
TGGACA20NCAT_AD_NAASATCAAAGN_m1_c4_short	TCF7L1	Full_length	HMG	Human	Monomer	NA
TATCTG20NTCG_KA_WGATAASN_m1_c5_short	grn	DBD	GATA	Fly	Monomer	NA
TCATAT20NATA_Y_NNTAATTANN_m1_c4_short	HOXD8	DBD	Homeobox	Human	Dimer_of_Dimer	NA
TGAGCA20NCGA_W_NRTTAATNATTAACN_m1_c2_short	HNF1A	Full_length	Homeobox	Human	Homo_dimer	NA
TGAGCA20NGA_AC_RTGCCMNNN_m1_c4_short	HIC2	DBD	zf-C2H2	Human	Monomer	NA
TGTTGC20NGTG_KG_NYAATTAN_m1_c3_short	bsh	Full_length	Homeobox	Fly	Monomer	NA
TCATAT20NATA_KG_NNNGTAAATATTTACNNN_m1_c3_short	fd96Ca	DBD	Fox	Fly	Homo_dimer	NA
TTCGTA20NTA_KH_NAAAGGTCA_m1_c2_short	Hr38	DBD	zf-C4	Fly	Monomer	NA
TAGTCC20NCTT_AA_AACAGCTGTT_m1_c4_short	MSC	Full_length	bHLH	Human	Homo_dimer	NA
TACGAG20NAGC_Y_NTGMATAATTAATKAG_m2_c3_short	POU4F2	DBD	Homeobox-Pou	Human	Monomer	NA
TCCGGC20NGGC_KH_NNACCGGAAGTR_m1_c3_short	aop	Full_length	Ets	Fly	Monomer	NA
TCCGGC20NGGC_Y_GTCGTWAAAN_m1_c4_short	HOXD11	DBD	Homeobox	Human	Monomer	NA
TCTGCA40NATA_KK_NRTTACGTAAYN_m1_c2_short	CR4575	DBD	bZIP	Fly	Homo_dimer	NA
TTGTTC40NAAG_KK_NRTCATTANN_m1_c3_short	Dfd	DBD	Homeobox	Fly	Monomer	NA
TGGAGC30NGAT_AI_NGTTRCCATGGYAACN_m2_c2_short	RFX5	DBD	RFX	Human	Homo_dimer	NA
TAAAAT20NTA_Q_RGGTCANNNARRGGTCA_m2_c3_short	RARA	DBD	zf-C4	Human	Homo_dimer	NA
TACATC40NATA_KK_GCCACRCCCCCNN_m1_c2_short	cbt	DBD	zf-C2H2	Fly	Monomer	NA
TCCCGA30NGCC_AI_TAATYNAATTA_m1_c4_short	PROP1	DBD	Homeobox	Human	Homo_dimer	NA
TGGATG30NTAT_AI_NTRAKCCN_m1_c3_short	RHOXF1	DBD	Homeobox	Human	Monomer	NA
TCCCTC20NTCC_Y_NCTCGTAAAAN_m1_c3_short	HOXC13	DBD	Homeobox	Human	Monomer	NA
TCTACA20NCAG_AG_ACCGGAARTN_m1_c2_short	ERG	DBD	Ets	Human	Monomer	NA
TTGCTC40NGAA_KK_NNGGATTRCAGCNN_m1_c3_short	CG7046	DBD	HMG	Fly	Monomer	NA
TTGGTC20NTA_KG_GRCACGTGYC_m1_c3_short	Hey	DBD	bHLH	Fly	Homo_dimer	NA
TGATTT20NTTA_AE_NNYAATTANN_m1_c3_short	MIXL1	Full_length	Homeobox	Human	Monomer	NA
TGGGAC20NGA_AE_NNTAATCCNN_m1_c3_short	GSC	Full_length	Homeobox	Human	Monomer	NA
TGCAAG20NGA_AF_NYAATTAN_m1_c2_short	UNCX	DBD	Homeobox	Human	Monomer	NA
TTCTTG40NTGC_KL_NGGGGAAYCCCN_m1_c3_short	Rel	DBD	RHD	Fly	Homo_dimer	NA
TCTCGG20NGA_AC_NNYAATTANN_m1_c2_short	ESX1	DBD	Homeobox	Human	Monomer	NA
TAGTGG20NGTT_AC_RTAAACAA_m1_c4_short	FOXJ3	DBD	Fox	Human	Monomer	NA
TATGCT40NACT_KAA_AATAAATCACTGCA_m1_c3_short	sens	DBD	zf-C2H2	Fly	Monomer	NA
TACTTG40NTTC_AI_AGGTGTGA_m1_c3_short	TBX4	DBD	Tbox	Human	Monomer	NA
TAAATT40NCTG_KK_NATGCGGGYNNNRCCCGCATN_m2_c3_short	gcm2	DBD	GCM	Fly	Homo_dimer	NA
TGACCT20NGA_Y_NNCACGTGNN_m1_c2_short	MAX	DBD	bHLH	Human	Homo_dimer	NA
TGGAAT20NAAT_AF_NNYAATTANN_m1_c3_short	HOXA1	DBD	Homeobox	Human	Monomer	NA
TATCGC30NGCG_AH_NAACAATTKCAGTGTT_m1_c4_short	SOX4	DBD	HMG	Human	Homo_dimer	NA
TAAGCG20NCGA_KG_NYAATTAN_m1_c3_short	Dll	DBD	Homeobox	Fly	Monomer	NA
TCATTG20NTTA_W_TTTAAAGGTCA_m2_c4_short	NR4A2	Full_length	zf-C4	Human	Monomer	NA
TGTCGT20NGA_AC_AGATAANN_m1_c2_short	GATA3	DBD	GATA	Human	Monomer	NA
TCTGTA30NTGG_AI_WAWNTRGGTYAGTAGGTCA_m2_c4_short	RORA	DBD	zf-C4	Human	Homo_dimer	NA
TTGACC20NCAT_KG_NNNACCGAACANN_m1_c4_short	Sox102F	DBD	HMG	Fly	Monomer	NA
TATTTA20NTTG_Y_CTAATTAG_m1_c4_short	PAX4	DBD	PAX	Human	Monomer	NA
TTCTCT20NTA_AF_NCTCGTAAAAN_m1_c3_short	HOXA13	DBD	Homeobox	Human	Monomer	NA
TCACTT40NTTG_KU_NNTAATTACC_m1_c2_short	abd-A	DBD	Homeobox	Fly	Monomer	NA
TCTTAG20NATG_W_NRMATWCCWN_m1_c4_short	TEAD1	Full_length	TEA	Human	Monomer	NA
TACGTC20NTGC_AA_TTGGCANNNTGCCAR_m2_c3_short	NFIA	Full_length	NFI	Human	Homo_dimer	NA
TCTGAC30NAGG_AI_DNNNGGTCANNNH_m1_c4_short	NR2F1	DBD	zf-C4	Human	Monomer	NA
TCGCAT20NACT_AC_NTAATYNRATTAN_m1_c2_short	Arx	DBD	Homeobox	Mouse	Homo_dimer	NA
TCTTAG20NGA_KI_NCTAATTANN_m1_c4_short	dve	Full_length	Homeobox	Fly	Monomer	NA
TCGCTG20NTCT_KG_NYAATWANNCAATTAN_m1_c3_short	CG15696	Full_length	Homeobox	Fly	Homo_dimer	NA
TCCACG20NCG_Y_NGGCACGTGCCN_m1_c4_short	HES5	DBD	bHLH	Human	Homo_dimer	NA
TCGCCA20NCCT_Z_NNCAMTTAANN_m1_c4_short	HMX1	DBD	Homeobox	Human	Monomer	NA
TAGCTC20NTCT_Y_NNAAAATCRATAWN_m1_c3_short	ONECUT1	DBD	Homeobox-CUT	Human	Monomer	NA
TATATG40NCTA_KAD_NGRCACGYGYCN_m1_c2_short	dpn	DBD	bHLH	Fly	Homo_dimer	NA
TAAGGT20NTA_Q_NWACAYRACAWN_m1_c3_short	IRX5	DBD	Homeobox	Human	Homo_dimer	NA
TGAGTG30NTGA_AI_WAWRTAAAYAWW_m1_c3_short	FOXC2	DBD	Fox	Human	Monomer	NA
TTAATC20NTAA_KG_NTRTAAACAAW_m1_c3_short	CHES-1-like	DBD	Fox	Fly	Monomer	NA
TCGGAA20NAGT_AG_ACCGGAAGTN_m1_c2_short	ELK1	DBD	Ets	Human	Monomer	NA
TATTGT20NGTG_KG_NYAATTAN_m1_c3_short	Ubx	DBD	Homeobox	Fly	Monomer	NA
TACGGA30NGGC_AI_NAACCGCAAN_m1_c3_short	RUNX3	DBD	Runt	Human	Monomer	NA
TGTGCA40NCCG_KAC_TAACGGTAA_m1_c2_short	ovo	DBD	zf-C2H2	Fly	Monomer	NA
TTGTGC20NTA_KD_NTGGCACGTGCCAN_m2_c3_short	HLHmgamma	DBD	bHLH	Fly	Homo_dimer	NA
TCAAAA40NAAA_AI_AACAATNNNAKTGTT_m1_c4_short	SOX21	DBD	HMG	Human	Homo_dimer	NA
TGACCT20NGA_AE_NNCATATGNN_m1_c4_short	NEUROD2	Full_length	bHLH	Human	Homo_dimer	NA
TCACGT30NGCA_AH_GGGGTCAAAGGTCA_m2_c3_short	RXRA	DBD	zf-C4	Human	Homo_dimer	NA
TAGCGA20NGCT_Y_WTATGCWAATNW_m1_c2_short	POU3F1	DBD	Homeobox-Pou	Human	Monomer	NA
TACTGC20NGTC_Y_TATGCWAAT_m1_c3_short	POU3F4	DBD	Homeobox-Pou	Human	Monomer	NA
TATCGC20NGCG_KG_NGTATCAN_m1_c3_short	so	DBD	Homeobox	Fly	Monomer	NA
TGGCCT40NTAT_KY_NNRACAGGTGCA_m1_c3_short	sna	Full_length	zf-C2H2	Fly	Monomer	NA
TCGGTG40NCAA_KY_AAGGGGGCGTGTM_m2_c4_short	Bteb2	DBD	zf-C2H2	Fly	Monomer	NA
TTAGCC20NTA_KG_RTGACGTCAY_m1_c2_short	CrebB-17A	DBD	bZIP	Fly	Homo_dimer	NA
TCAGGA20NCG_W_ACCGGAAGTN_m1_c4_short	ETV3	DBD	Ets	Human	Monomer	NA
TAGTCC20NCTT_Z_RNCATATGNY_m1_c3_short	Atoh1	DBD	bHLH	Mouse	Homo_dimer	NA
TTATTA20NTA_AF_NNYMATTANN_m1_c3_short	HOXA2	DBD	Homeobox	Human	Monomer	NA
TCCAAC20NAAC_KA_RMCATATGKY_m1_c7_short	Oli	DBD	bHLH	Fly	Homo_dimer	NA
TACATT20NTAC_KD_NATGACGTCATN_m2_c4_short	Jra	DBD	bZIP	Fly	Homo_dimer	NA
TCCAAC20NCG_Y_NNYMATTANN_m1_c3_short	GSX2	DBD	Homeobox	Human	Monomer	NA
TCATCA20NCTA_Z_RTGCCMNCN_m1_c4_short	Hic1	DBD	zf-C2H2	Mouse	Monomer	NA
TGATCC20NCTA_Z_ACCGGAAGTN_m1_c3_short	FEV	DBD	Ets	Human	Monomer	NA
TTCGTA20NTGC_AE_TTTCCAYNRTGGAAA_m2_c4_short	NFATC1	Full_length	RHD	Human	Homo_dimer	NA
TGACTC20NGA_AC_GTAAACA_m1_c3_short	FOXO4	DBD	Fox	Human	Monomer	NA
TCAGTC20NCG_Y_NGTCGTAAAAN_m1_c4_short	HOXD12	DBD	Homeobox	Human	Monomer	NA
TAGACC40NAGT_KY_NGNGGGCGTGAN_m1_c2_short	hkb	DBD	zf-C2H2	Fly	Monomer	NA
CTACA14N_U_NRCACCTGNN_m1_c4_short	ID4	DBD	bHLH	Human	Homo_dimer	NA
TGCTAC20NGA_Y_NCCACTTRAN_m1_c4_short	NKX2-3	DBD	Homeobox	Human	Monomer	NA
TATGGG20NGGG_AC_NTAATCCN_m1_c4_short	OTX2	DBD	Homeobox	Human	Monomer	NA
TACCTA20NCG_W_NSTAATTANN_m1_c4_short	MEOX1	Full_length	Homeobox	Human	Monomer	NA
AGATA14N_U_NNCACCTGNN_m1_c4_short	FIGLA	DBD	bHLH	Human	Homo_dimer	NA
TCGAGG40NGTT_KY_NCGACCACCN_m1_c3_short	ci	DBD	zf-C2H2	Fly	Monomer	NA
TCAACC20NCG_AC_YTGGCNNNNTGCCAA_m2_c3_short	NFIX	Full_length	NFI	Human	Homo_dimer	NA
TGGGTA20NGA_AC_YGTCTAGACA_m1_c3_short	SMAD3	DBD	MAD	Human	Homo_dimer	NA
TAGAAC40NAAT_AI_AGGTGTGA_m1_c3_short	TBX5	DBD	Tbox	Human	Monomer	NA
TCCATA20NTAC_Y_TTTYACGCWTGANTGMNYN_m2_c4_short	PAX6	DBD	PAX	Human	Monomer	NA
TCAATT20NTAA_Y_RTAAACA_m1_c4_short	FOXP3	DBD	Fox	Human	Monomer	NA
TCCCCT20NCG_AD_AAAAAGCGGAAGTN_m2_c3_short	SPI1	Full_length	Ets	Human	Monomer	NA
TTCATG20NTA_AF_NYAATTAN_m1_c2_short	DLX2	DBD	Homeobox	Human	Monomer	NA
TGGGCG20NCGT_W_TCACACCTAGGTGTGA_m2_c3_short	T	Full_length	Tbox	Human	Homo_dimer	NA
TCATCA20NCG_AD_TTGGCANNNTGCCAR_m2_c3_short	NFIB	Full_length	NFI	Human	Homo_dimer	NA
TGACCT20NGA_KD_NRCGTMAACAN_m1_c4_short	croc	DBD	Fox	Fly	Monomer	NA
TACACC40NCAC_AI_NNYATGMATAATTAATN_m2_c3_short	POU1F1	DBD	Homeobox-Pou	Human	Monomer	NA
TACCGT20NGCC_Y_NTGMATAATTAATGAN_m2_c3_short	POU4F3	DBD	Homeobox-Pou	Human	Monomer	NA
TAAATG20NTAA_KG_NNAARCAGCTGYTTNN_m2_c4_short	ac	DBD	bHLH	Fly	Homo_dimer	NA
TTAGCC20NCGA_KH_NTGYCACGTCAYCAN_m1_c4_short	Atf6	DBD	bZIP	Fly	Homo_dimer	NA
TGGTGA20NGA_AC_NNTCCAGATGTKN_m1_c3_short	ZNF238	DBD	zf-C2H2	Human	Monomer	NA
TCGGGC40NAAT_KY_ACACSTGCA_m1_c2_short	da	DBD	bHLH	Fly	Homo_dimer	NA
TAAATG20NTAA_Z_NTAATTAN_m1_c3_short	Lhx4	DBD	Homeobox	Mouse	Monomer	NA
TCATGC20NGTA_Y_NGTCGTAAAAN_m1_c4_short	HOXC12	DBD	Homeobox	Human	Monomer	NA
TGGAGC20NGA_O_NNNNTGCTGAN_m1_c4_short	NRL	DBD	bZIP	Human	Monomer	NA
TCTATG20NGA_O_GCCMCGCCCMC_m1_c4_short	SP1	DBD	zf-C2H2	Human	Monomer	NA
TTGATT20NTA_AF_GCCMCGCCCMC_m1_c4_short	KLF16	DBD	zf-C2H2	Human	Monomer	NA
TACTCA20NTA_Q_NYAATTAN_m1_c2_short	RAX2	DBD	Homeobox	Human	Monomer	NA
TAGGGC20NGGT_Y_AGGTGTGA_m1_c3_short	MGA	DBD	Tbox	Human	Monomer	NA
TGTGAT40NGCA_KK_TTYACGCWTGANTGMRCAN_m2_c3_short	toy	DBD	PAX	Fly	Monomer	NA
TAAAGC20NCG_Z_NNYAATTANN_m1_c3_short	Alx1	DBD	Homeobox	Mouse	Monomer	NA
TAGAGT20NGAT_Y_TATGCWAAT_m1_c2_short	POU5F1P1	DBD	Homeobox-Pou	Human	Monomer	NA
TCACGT20NGCA_AC_AWCAGCTGWT_m1_c2_short	TFAP4	DBD	bHLH	Human	Homo_dimer	NA
TGGACC40NAAC_KK_NATGCGGGYNNNRCCCGCATN_m2_c4u_short	gcm	DBD	GCM	Fly	Homo_dimer	NA
TTGTTG20NTTT_KI_NYAATTAN_m1_c4_short	Lim3	Full_length	Homeobox-LIM	Fly	Monomer	NA
TGTCTA20NGA_KI_NKACGTGNNNYACGTMN_m2_c3_short	CG14860	Full_length	ZnF	Fly	Homo_dimer	NA
TTGCGT20NTA_KI_CACCGAACANN_m1_c3_short	Sox15	Full_length	HMG	Fly	Monomer	NA
TAATTC20NTTA_Y_NNYAATTANN_m1_c2_short	LBX2	DBD	Homeobox	Human	Monomer	NA
TTGAAA20NAAT_KH_GYMATTAN_m1_c4_short	pb	DBD	Homeobox	Fly	Monomer	NA
TCCCTC20NCG_AD_NCCACTTAA_m1_c3_short	NKX3-1	Full_length	Homeobox	Human	Monomer	NA
TAGATG40NTAT_KY_HMCCCRCCC_m1_c3_short	CG4424	DBD	zf-C2H2	Fly	Monomer	NA
TGCAAA40NGAA_KU_NNNNTGCTGACN_m1_c3_short	tj	DBD	bZIP	Fly	Monomer	NA
TAGCCT20NCCT_KG_SYAATTAN_m1_c3_short	lab	DBD	Homeobox	Fly	Monomer	NA
TTCCAA20NTA_KH_NAGGTGTNAN_m1_c3_short	mid	DBD	Tbox	Fly	Monomer	NA
TCATCA20NCG_KA_AAAGTGACGG_m1_c7_short	CG7818	DBD	MT-A70	Fly	Monomer	NA
TACTCT40NAAC_KL_NGCGTANNNNNGTAGC_m1_c3_short	sob	DBD	zf-C2H2	Fly	Monomer	NA
TGCGTT30NTGC_AI_NYTMATTANN_m1_c4_short	NOTO	DBD	Homeobox	Human	Monomer	NA
TCCTGA40NCTC_KL_NMCACGTCAN_m1_c3_short	Xbp1	DBD	bZIP	Fly	Homo_dimer	NA
TGGAAT30NAAT_AI_NYMATTAN_m1_c3_short	PDX1	DBD	Homeobox	Human	Monomer	NA
TCGGCG40NACG_KK_NNTYATTANN_m1_c3_short	eve	DBD	Homeobox	Fly	Homo_dimer	NA
TCACAC20NCG_Y_NNYMATTANN_m1_c4_short	GSX1	DBD	Homeobox	Human	Monomer	NA
TCCATA20NCG_KA_NTGGCACGTGCCAN_m2_c6_short	HLHm3	DBD	bHLH	Fly	Homo_dimer	NA
TACCGT20NCG_KA_NACACACACTC_m1_c6_short	CG12219	DBD	zf-C2H2	Fly	Monomer	NA
TACTTG20NTTC_KH_NYAATTAN_m1_c3_short	en	Full_length	Homeobox	Fly	Monomer	NA
TGAGGC30NGGA_AI_WRWRTMAAYAW_m1_c3_short	FOXC1	DBD	Fox	Human	Monomer	NA
TATCAT20NACG_W_RTGTTAAAYGTAGATTAAG_m2_c4_short	ZNF232	Full_length	zf-C2H2	Human	Monomer	NA
TAGTCC20NCTT_KA_NCCACCCNNNNCCCRCCN_m2_c5_short	CG8145	DBD	zf-C2H2	Fly	Monomer	NA
TCACAC20NACA_Z_AGGTGTGANN_m1_c3_short	Tbr1	DBD	Tbox	Mouse	Monomer	NA
TGGCTT20NGA_AC_NGTTNCCATGGNAACN_m2_c3_short	RFX3	DBD	RFX	Human	Homo_dimer	NA
TATATT40NTGC_KK_NTAATCCN_m1_c2_short	oc	Full_length	Homeobox	Fly	Monomer	NA
TGGTAG20NATT_AF_YTAATTAN_m1_c3_short	VAX2	DBD	Homeobox	Human	Monomer	NA
TTTCAA40NTGA_KM_NAAACAGCTGTTTN_m1_c3_short	sage	DBD	bHLH	Fly	Homo_dimer	NA
TCGCTG20NGA_AA_TTGACAGS_m1_c3_short	MEIS2	DBD	MEIS	Human	Monomer	NA
TCCGGG40NCTC_KN_NAGNGAAAGTGAN_m1_c2_short	Blimp-1	DBD	zf-C2H2	Fly	Homo_dimer	NA
TGCTGT20NCG_V_NSCTMATTAN_m1_c3_short	POU6F2	DBD	Homeobox-Pou	Human	Monomer	NA
TTCAAT20NGA_R_NGGGGAWTCCCCN_m2_c3_short	NFKB2	DBD	RHD	Human	Homo_dimer	NA
CCATA14N_V_GCTTTTCCCACA_m2_c4_short	ZNF75A	DBD	zf-C2H2	Human	Monomer	NA
TCTTCT20NCTG_Z_NNTAATTRNN_m1_c3_short	HESX1	DBD	Homeobox	Human	Monomer	NA
TATAAG40NAAG_AI_RMATWCCA_m1_c3_short	TEAD3	DBD	TEA	Human	Monomer	NA
TGGACA20NGA_Y_CCCATWAAAN_m1_c3_short	HOXC10	DBD	Homeobox	Human	Monomer	NA
TCGTGT20NGTT_AC_NYMATTAN_m1_c2_short	Nkx6-1	DBD	Homeobox	Mouse	Monomer	NA
TAGTTT30NTTT_AI_NSTAATTANN_m1_c3_short	MEOX2	DBD	Homeobox	Human	Monomer	NA
TCGCTG20NTCT_AD_AMCCGGATGTN_m1_c4_short	SPDEF	DBD	Ets	Human	Monomer	NA
TGCCTG30NTCC_AI_NNNNNTGCTGAN_m1_c2_short	MAFK	DBD	bZIP	Human	Monomer	NA
TACTAT20NATC_KD_NTAATCRATTAN_m1_c2_short	toe	DBD	PAX	Fly	Homo_dimer	NA
TGAGGT40NTCC_KK_NCGAACAATNN_m1_c2_short	SoxN	DBD	HMG	Fly	Monomer	NA
TAACAA20NCG_AD_NACCGAAACYN_m1_c3_short	IRF5	Full_length	IRF	Human	Monomer	NA
TATACT20NCAG_KG_GTTCACGCATGANTN_m1_c3_short	Poxm	DBD	PAX	Fly	Monomer	NA
TCTACA20NCAG_Y_NGCCNNNNGGCN_m1_c3_short	TFAP2C	DBD	TFAP	Human	Homo_dimer	NA
TCGCAT20NGA_O_GACCCCCCGCGNNG_m2_c4_short	GLIS3	DBD	zf-C2H2	Human	Monomer	NA
TGCGAA30NAGC_AI_NYAATTAN_m1_c3_short	MSX1	DBD	Homeobox	Human	Monomer	NA
TCCGTG20NTGC_Y_WACCCGGAAGTA_m2_c3_short	ELF3	DBD	Ets	Human	Monomer	NA
TGGTTC30NTTT_AI_NNYAATTANN_m1_c4_short	EMX2	DBD	Homeobox	Human	Monomer	NA
TCTTTC20NTTG_W_TGCACACNCTGAAAA_m2_c3_short	ZSCAN4	Full_length	zf-C2H2	Human	Monomer	NA
TGACTC20NTCA_AF_AACAVBTGTT_m1_c4_short	MYF6	Full_length	bHLH	Human	Homo_dimer	NA
TGGCAA30NACT_AI_NTGACCTYANNTRAGGTCAN_m2_c4_short	THRB	DBD	zf-C4	Human	Homo_dimer	NA
TGAAGT30NGAA_AI_NMCRATTAR_m1_c4_short	VENTX	DBD	Homeobox	Human	Monomer	NA
TCTAAT20NAAG_AG_SGTCACGCWTGANTGMA_m2_c4_short	PAX9	DBD	PAX	Human	Monomer	NA
TAATAG20NTA_Q_KCTAWAAATAGM_m1_c3_short	MEF2A	DBD	MADS	Human	Homo_dimer	NA
TGGACC40NAAC_KM_NGGCACGTGCCN_m1_c4b0_short	HLHmbeta	DBD	bHLH	Fly	Homo_dimer	NA
TGCGGG20NGA_AE_GTACCTACCT_m1_c3_short	ZNF784	Full_length	zf-C2H2	Human	Monomer	NA
TGTAGG20NGA_Y_NNYAATTANN_m1_c3_short	EN1	DBD	Homeobox	Human	Monomer	NA
TCAATT20NTAA_KG_NNTGTTGTAAAYANN_m1_c3_short	slp2	DBD	Fox	Fly	Homo_dimer	NA
TATGTT20NCG_Y_NYAATTAN_m1_c2_short	DLX3	DBD	Homeobox	Human	Monomer	NA
TACTAA40NATT_KY_NCCGGAAGTN_m1_c2_short	pnt	DBD	Ets	Fly	Monomer	NA
TCTGTA20NTGG_KG_TAATCNAATTA_m1_c4_short	Optix	Full_length	Homeobox	Fly	Homo_dimer	NA
TGGGGT20NGGT_Z_RTAAAYA_m1_c3_short	FOXD3	DBD	Fox	Human	Monomer	NA
TCTATG20NTAG_AF_NAGGTGTGAWN_m1_c4_short	TBX2	Full_length	Tbox	Human	Monomer	NA
TCTTGT40NCAG_KY_NTAGCNNAGACACGAACCNN_m1_c4_short	pita	Full_length	zf-C2H2	Fly	Monomer	NA
TCTTTC30NTTG_AI_ATGAATKNYAGTC_m1_c4_short	SOX8	DBD	HMG	Human	Homo_dimer	NA
TCGGAA20NGA_AF_GTAAACA_m1_c4_short	FOXI1	Full_length	Fox	Human	Monomer	NA
TTAGAA20NTA_AF_NNTAATCCNN_m1_c3_short	GSC2	DBD	Homeobox	Human	Monomer	NA
TGGGGT20NCG_V_TTCTAGAANNTTC_m1_c3_short	HSF2	DBD	HSF	Human	Trimer	NA
TGACTC20NTCA_Y_NATGCGGGTN_m1_c3_short	GCM2	DBD	GCM	Human	Monomer	NA
TAGCTC20NCG_AC_TTCAAGGTCAN_m1_c4_short	Esrra	DBD	zf-C4	Mouse	Monomer	NA
TTTCTG40NTAG_KK_AGGTGYGAANN_m1_c3_short	byn	DBD	Tbox	Fly	Monomer	NA
TCCTAA40NATC_AI_NNRRAAAGGAAACCGAAACTN_m2_c3_short	IRF3	Full_length	IRF	Human	Trimer	NA
TGAGCA30NCGA_AI_WRWGTMAAYAN_m1_c3_short	FOXB1	DBD	Fox	Human	Monomer	NA
TAGACG20NTA_Q_NTTRCGCAAY_m1_c2_short	CEBPG	DBD	bZIP	Human	Homo_dimer	NA
TACATT20NTAC_Y_NNYMATTANN_m1_c3_short	HOXB3	DBD	Homeobox	Human	Monomer	NA
TGACTC20NTCA_KI_NTATGMWAATNN_m1_c2_short	nub	DBD	Homeobox-Pou	Fly	Monomer	NA
TCGGGG20NGGT_AF_NYTAATTARN_m1_c4_short	LHX6	Full_length	Homeobox	Human	Monomer	NA
CAATT14N_U_AATGGCGCCAAA_m2_c4_short	E2F1	DBD	E2F	Human	Homo_dimer	NA
TTGTGC20NTA_KG_NRTGACGTCAYN_m1_c4_short	Atf3	DBD	bZIP	Fly	Homo_dimer	NA
TGCAGT40NAAG_KK_NNCAGCTGNN_m1_c4_short	Fer1	DBD	bHLH	Fly	Homo_dimer	NA
TTGGGA20NTA_KH_NCACTYNAC_m1_c3_short	scro	DBD	Homeobox	Fly	Monomer	NA
TTCCGG20NTA_KD_NTCACGTGAN_m1_c4_short	HLH106	DBD	bHLH	Fly	Homo_dimer	NA
TGCGAG40NTTC_KM_GNTTGMGGTYCTTCGN_m2_c3_short	fd102C	DBD	Fox	Fly	Monomer	NA
TTACGC20NGCA_KH_TAATCNAATTA_m1_c3_short	CG34367	DBD	Homeobox	Fly	Homo_dimer	NA
TAATAG20NCG_W_NTATCGCGAYATR_m2_c3_short	ZBED1	DBD	ZnF	Human	Homo_dimer	NA
TGGTCA40NGTG_KK_NNYGWTACANN_m1_c3_short	dmrt93B	DBD	DM	Fly	Monomer	NA
TGCATC30NTAC_AI_NWACAYRACAWN_m1_c4_short	IRX2	DBD	Homeobox	Human	Homo_dimer	NA
AGGGC14N_S_NYAATTAN_m1_c3_short	DLX5	Full_length	Homeobox	Human	Monomer	NA
TGATGG20NGTA_KI_NYAATTAN_m1_c2_short	Pph13	DBD	Homeobox	Fly	Monomer	NA
TGTATG40NCGG_KK_NNGCAACAGGTGN_m1_c2_short	scrt	DBD	zf-C2H2	Fly	Monomer	NA
TAACCC20NCG_AC_RATAAAAR_m1_c3_short	CPEB1	Full_length	RRM	Human	Monomer	NA
TGTGTC20NGA_W_NTAATYNRATTAN_m1_c2_short	ALX4	DBD	Homeobox	Human	Homo_dimer	NA
TGATGG20NGTA_KA_NYTAATTAAN_m1_c5_short	repo	DBD	Homeobox	Fly	Monomer	NA
AATTC14N_U_NGGCACGTGCCN_m1_c4_short	HES7	DBD	bHLH	Human	Homo_dimer	NA
TGTACC30NCAG_AI_ACCGGAARYN_m1_c2_short	ETS1	DBD	Ets	Human	Monomer	NA
TACGAG20NAGC_KH_NYGTCAYSRTGACRN_m2_c3_short	cnc	Full_length	bZIP	Fly	Homo_dimer	NA
TCAGTC20NCG_AC_NNTAATTGNN_m1_c2_short	Barhl1	DBD	Homeobox	Mouse	Monomer	NA
TTAGGG20NTA_KD_NATTAGTCACGSN_m1_c4_short	gsb	DBD	PAX	Fly	Monomer	NA
TACTAT20NATC_Y_GACCCCCCGCGNNG_m2_c3_short	GLIS2	DBD	zf-C2H2	Human	Monomer	NA
TCAATT20NTAA_KH_AWNTRGRKCAN_m1_c4_short	knrl	Full_length	zf-C4	Fly	Monomer	NA
TGAACT40NAAG_KN_TCCCNCRGGA_m1_c3_short	CG12769	DBD	zf-C2H2	Fly	Monomer	NA
TACAAA20NAAC_Y_ATGMATAATTAATG_m2_c3_short	POU4F1	DBD	Homeobox-Pou	Human	Monomer	NA
TCAAAA20NAAA_KG_NNNRCAGCTGYNNN_m1_c4_short	sc	DBD	bHLH	Fly	Homo_dimer	NA
TGGGCG30NCGT_AI_NNATGACGTCATNN_m1_c4_short	ATF7	DBD	bZIP	Human	Homo_dimer	NA
TAAATG20NTAA_Y_AGATAANN_m1_c2_short	GATA5	DBD	GATA	Human	Monomer	NA
TACTTG20NCG_Y_NYMATAAAN_m1_c4_short	CDX2	DBD	Homeobox	Human	Monomer	NA
TTGGAG20NAGT_KH_TAATTNSATTA_m1_c3_short	CG34340	DBD	Homeobox	Fly	Homo_dimer	NA
TACCCG20NCG_KA_NNKTGCAAAT_m1_c7b4_short	rib	DBD	HTH_psq_or_BTB	Fly	Monomer	NA
TTACAT20NTA_AF_NYMATTAN_m1_c3_short	NKX6-2	DBD	Homeobox	Human	Monomer	NA
TGCCTG20NGA_Y_NCTCGTAAAAN_m1_c3_short	HOXB13	DBD	Homeobox	Human	Monomer	NA
TTAAGT40NCCT_KU_NTTATGCAAATTAGNN_m2_c3_short	vvl	Full_length	Homeobox-Pou	Fly	Monomer	NA
TGACCC40NGAA_KAA_NMCGCCCMCCN_m1_c2_short	btd	DBD	zf-C2H2	Fly	Monomer	NA
TAGACG20NCG_Y_NRTTACRTAAYN_m1_c2_short	NFIL3	DBD	bZIP	Human	Homo_dimer	NA
TATTTA20NTTG_KG_NNCACTTGAN_m1_c3_short	tin	DBD	Homeobox	Fly	Monomer	NA
TCGTTA20NTTT_Y_NSCCNNNGGSN_m1_c4_short	TFAP2B	DBD	TFAP	Human	Homo_dimer	NA
TGACAG20NGA_AF_RRGGTCAAAGTCCRNN_m1_c4_short	HNF4A	DBD	zf-C4	Human	Homo_dimer	NA
TAGGTG20NTGT_KG_RNAACAGCTGTTNY_m1_c3_short	nau	DBD	bHLH	Fly	Homo_dimer	NA
TAGCAG20NCG_AC_TTTCAAGGCYCCC_m3_c4_short	PRDM4	Full_length	zf-C2H2	Human	Homo_dimer	NA
TCTAAT30NAAG_AI_GCACTTAA_m1_c4_short	ISL2	DBD	Homeobox	Human	Monomer	NA
TAGCGT40NTCA_KY_TGACAG_m1_c3_short	achi	Full_length	Homeobox	Fly	Monomer	NA
TGTGGA20NGA_KD_NCCATATATGGN_m1_c3_short	bs	DBD	MADS	Fly	Homo_dimer	NA
TACTAT40NATC_AI_NNTCRCACNTANGTGYGANN_m2_c3_short	TBX19	DBD	Tbox	Human	Homo_dimer	NA
TGGTAG20NATT_Z_NNYAATTANN_m1_c3_short	RAX	DBD	Homeobox	Human	Monomer	NA
TCGCTG20NTCT_Z_RACATATGTY_m1_c3_short	NEUROG2	DBD	bHLH	Human	Homo_dimer	NA
TACCTA30NTCC_AH_ACAATANCATTG_m1_c4_short	SOX14	DBD	HMG	Human	Homo_dimer	NA
TATCAT20NACG_KG_WANRTAAACANN_m1_c3_short	slp1	DBD	Fox	Fly	Monomer	NA
TAGTTT20NTTT_W_AARGGTCAAAAGGTCA_m2_c4_short	RARB	Full_length	zf-C4	Human	Homo_dimer	NA
TACCGT40NGCC_AK_NRCATGYYNNRRCAYGYN_m2_c4_short	Tp73	DBD	p53l	Mouse	Homo_dimer	NA
TTGCCG20NTA_KD_NNNTAATCCNN_m1_c2_short	bcd	DBD	Homeobox	Fly	Monomer	NA
TTCCTT20NTA_KH_NYMATTAN_m1_c4_short	E5	DBD	Homeobox	Fly	Monomer	NA
TAAAAT20NCG_KD_ARAMCACGTGKTYT_m2_c4_short	Max	Full_length	bHLH	Fly	Homo_dimer	NA
TTAGTT20NTA_KD_NTGGCACGTGCCAN_m2_c3_short	HLHmdelta	DBD	bHLH	Fly	Homo_dimer	NA
TGAGTG20NGA_AC_NNAACCGTTNN_m1_c3_short	MYBL2	DBD	Myb	Human	Monomer	NA
TAGCCT20NCG_AD_NRTTACGTAAYN_m1_c3_short	HLF	Full_length	bZIP	Human	Homo_dimer	NA
TCTTCT20NGA_KH_NGNCACGCGNCN_m1_c4_short	h	Full_length	bHLH	Fly	Homo_dimer	NA
GTGCT14N_U_NCTCGTAAAAN_m1_c4_short	HOXD13	DBD	Homeobox	Human	Monomer	NA
TGTAAA20NAAG_Z_NNYAATTANN_m1_c2_short	ALX3	DBD	Homeobox	Human	Monomer	NA
TGCGAA20NGA_W_NNCACCTGNN_m1_c2_short	TCF4	DBD	bHLH	Human	Homo_dimer	NA
TCGACT20NCAT_Z_RRGGTCAAAGGTCA_m2_c3_short	NR2C2	DBD	zf-C4	Human	Homo_dimer	NA
TGTCTG40NAGG_KK_NGTTRCCATGGYAACN_m2_c2_short	Rfx	DBD	RFX	Fly	Homo_dimer	NA
TGTACA40NGTA_KAC_CAWAAAAAC_m1_c2_short	rn	DBD	zf-C2H2	Fly	Monomer	NA
TCGTGT30NGTT_AH_GTAAACA_m1_c3_short	FOXO6	DBD	Fox	Human	Monomer	NA
TATTCG20NCTG_AC_NYNATTAN_m1_c3_short	BARX1	DBD	Homeobox	Human	Monomer	NA
TGGTTC20NTTT_Z_YTAATTAN_m1_c2_short	VSX1	DBD	Homeobox	Human	Monomer	NA
TTGGGA20NTA_AF_NGCCACGCCCMCNT_m2_c3_short	KLF14	DBD	zf-C2H2	Human	Monomer	NA
TTCCCC20NCCC_KI_ACCGAACANN_m1_c3_short	D	Full_length	HMG	Fly	Monomer	NA
TACTCA40NCTC_AI_HNHNAGGTGTGANHH_m1_c3_short	TBX20	DBD	Tbox	Human	Monomer	NA
TTCTCA40NCCT_KM_AAAWGAGCAATCN_m1_c4_short	erm	DBD	zf-C2H2	Fly	Monomer	NA
TACTGC20NGTC_KH_RCGACAGGTGYAN_m1_c4_short	wor	Full_length	zf-C2H2	Fly	Monomer	NA
TCTCTT20NGA_Y_NMCGCCCMCGCANN_m2_c2_short	EGR1	DBD	zf-C2H2	Human	Monomer	NA
TATAGA20NGAG_Y_TTCTAGAANNTTC_m1_c3_short	HSF1	DBD	HSF	Human	Trimer	NA
TGACGA20NGCA_AF_TSAAGGTCAN_m1_c4_short	ESRRG	Full_length	zf-C4	Human	Monomer	NA
TTGAGG20NGA_R_NNYAATTANN_m1_c3_short	EN2	DBD	Homeobox	Human	Monomer	NA
TGATAA20NGA_Y_NTAATCCN_m1_c3_short	OTX1	DBD	Homeobox	Human	Monomer	NA
TGCACT20NGA_AC_NNCATCCCATAATANTC_m3_c3_short	ZNF410	DBD	zf-C2H2	Human	Monomer	NA
TACGGA20NCG_KA_SCGTGACGAATN_m1_c6_short	prd	DBD	PAX	Fly	Monomer	NA
TGAAAC20NGA_Y_NNCACGTGNN_m1_c3_short	HEY1	DBD	bHLH	Human	Homo_dimer	NA
TCTTCT20NGA_AC_NYAATTAN_m1_c3_short	DLX4	DBD	Homeobox	Human	Monomer	NA
TTCACA20NTA_KH_NNTATGCAAATKANN_m2_c2_short	pdm2	DBD	Homeobox-Pou	Fly	Monomer	NA
TGTTCA20NGA_AC_NNNGMCACGTCATC_m2_c3_short	XBP1	DBD	bZIP	Human	Homo_dimer	NA
TGAGGC20NGA_AC_GACCCCCYGYTGNGN_m2_c3_short	ZIC4	DBD	zf-C2H2	Human	Monomer	NA
TTTGTT40NTAT_KY_YNRGTACANNTGCACTNR_m2_c2_short	Hr96	DBD	zf-C4	Fly	Homo_dimer	NA
TTGCAC20NTA_AF_NGCCNNNNGGCN_m1_c3_short	TFAP2A	DBD	TFAP	Human	Homo_dimer	NA
TGCGGG20NGA_W_NYAATTAN_m1_c3_short	MSX2	DBD	Homeobox	Human	Monomer	NA
TGACGA20NGA_W_RTAAACAA_m1_c2_short	FOXJ2	DBD	Fox	Human	Monomer	NA
TGGAGC20NGAT_AK_AACCGGAARTR_m1_c3_short	ETV2	DBD	Ets	Human	Monomer	NA
TGACGA20NGCA_Z_RTCACGTGAY_m1_c2_short	USF1	DBD	bHLH	Human	Homo_dimer	NA
TGGTCT20NGA_Y_TAATYYAATTA_m1_c3_short	PHOX2B	DBD	Homeobox	Human	Homo_dimer	NA
TCGCAA40NTGT_AR_RGNACRNNNTGTNCY_m1_c4_short	PGR	DBD	zf-C4	Human	Homo_dimer	NA
TACCTA40NTCC_AI_WAACCRCAN_m1_c4_short	RUNX2	DBD	Runt	Human	Monomer	NA
TCAGAG20NCG_W_ACCGGAAGTN_m1_c4_short	ERF	DBD	Ets	Human	Monomer	NA
TGTCTA20NTCG_AC_NACAATWNCATTGTN_m1_c4_short	Sox1	DBD	HMG	Mouse	Homo_dimer	NA
TACTGC20NCG_Z_NWACATGAMAWN_m1_c4_short	Irx3	DBD	Homeobox	Mouse	Homo_dimer	NA
TAGTGG20NGTT_KG_NGCTACCGGTAGCN_m1_c4_short	odd	DBD	zf-C2H2	Fly	Homo_dimer	NA
TGTGGA20NGA_Y_RRGGTCAAAGGTCA_m2_c3_short	NR2F6	DBD	zf-C4	Human	Homo_dimer	NA
TAACAA20NACA_W_AAAAGTCAA_m1_c4_short	NR2E1	Full_length	zf-C4	Human	Monomer	NA
TAAGAC20NAGA_AC_TGATGACGTCATCA_m2_c4_short	BATF3	DBD	bZIP	Human	Homo_dimer	NA
TCGTTA20NTTT_AA_NNNNTGCTGACN_m1_c3_short	Mafb	DBD	bZIP	Mouse	Monomer	NA
TTATTA20NTA_KH_NTMATTAN_m1_c4_short	zen2	DBD	Homeobox	Fly	Monomer	NA
TGATCC20NCTA_Y_TTTGCACACGNCAC_m2_c4_short	MTF1	DBD	zf-C2H2	Human	Monomer	NA
TCCGGT40NTCT_KL_NAGGTGTGAN_m1_c3_short	Doc2	DBD	Tbox	Fly	Monomer	NA
TAGCGA20NCG_AC_YGCGCATGCGCN_m1_c2_short	NRF1	Full_length	NRF	Human	Homo_dimer	NA
TGTAGC40NCCT_KK_NAACYRGNNNNNNCYRGTTN_m2_c4_short	gem	DBD	CP2	Fly	Dimer_of_Dimer	NA
TGACGA20NGCA_AG_NRGWACANNNTGTWCYN_m2_c4_short	NR3C1	DBD	zf-C4	Human	Homo_dimer	NA
TAACGG20NGCA_AC_NYAATTAN_m1_c2_short	PRRX1	DBD	Homeobox	Human	Monomer	NA
TGCGGG20NGA_Y_NYAATTAN_m1_c3_short	DLX6	DBD	Homeobox	Human	Monomer	NA
TATTTA20NCG_Y_NYAATTAN_m1_c2_short	ISX	DBD	Homeobox	Human	Monomer	NA
TACTCA20NCG_W_AAAAATGGCGCCAAAANN_m2_c4_short	E2F2	DBD	E2F	Human	Homo_dimer	NA
TCGGCC40NCGT_AI_NTGACCTNATNAGGTCAN_m2_c4_short	THRA	Full_length	zf-C4	Human	Homo_dimer	NA
TCTTGA20NGTG_Y_NANCATATGNTN_m1_c3_short	BHLHE22	DBD	bHLH	Human	Homo_dimer	NA
TGTGCA40NCCG_KK_RTTACRYMAY_m1_c2_short	vri	DBD	bZIP	Fly	Homo_dimer	NA
TTAACC40NCTA_KK_NRTTGCGCAAYN_m1_c2_short	slbo	DBD	bZIP	Fly	Homo_dimer	NA
TTGGTC20NTA_KD_NSCCNNNGGSN_m1_c3_short	AP-2	DBD	AP2	Fly	Homo_dimer	NA
TCCGGC20NCG_AC_NCCGCCATTNN_m1_c3_short	YY1	Full_length	zf-C2H2	Human	Monomer	NA
TGGTAG20NGA_KA_NNTAAACGNN_m1_c5_short	B-H2	DBD	Homeobox	Fly	Monomer	NA
TGCAAG20NCG_V_TWCCCAYAATGCATTG_m3_c4_short	ZNF143	DBD	zf-C2H2	Human	Monomer	NA
TAGTGG20NGTT_AF_RTCACGTGAY_m1_c4_short	TFEC	DBD	bHLH	Human	Homo_dimer	NA
TGCAGA20NGA_AF_NAAGACGYCTTN_m1_c4_short	PROX1	DBD	Homeobox	Human	Homo_dimer	NA
TGCCAT20NCG_P_NNYAATTANN_m1_c4_short	Hoxd3	DBD	Homeobox	Mouse	Monomer	NA
TCGGCC20NGA_O_GCCMCGCCCMC_m1_c6_short	SP3	DBD	zf-C2H2	Human	Monomer	NA
TCAACC20NCG_Z_NCCCCCCCAC_m1_c3_short	Zfp740	DBD	zf-C2H2	Mouse	Monomer	NA
TACCCG20NCCC_Y_NNCACCTGNN_m1_c2_short	TCF3	DBD	bHLH	Human	Homo_dimer	NA
TACTGC40NGTC_AI_NAGGTGTGAA_m1_c3_short	TBX21	DBD	Tbox	Human	Monomer	NA
TAAGTG40NGAA_KAA_AACATGTGTT_m1_c2_short	twi	DBD	bHLH	Fly	Homo_dimer	NA
TTAGGG20NTA_KH_NYMATTAN_m1_c3_short	Scr	DBD	Homeobox	Fly	Monomer	NA
TGGCCC20NCG_P_NGCTGTWAN_m1_c4_short	Rhox11	DBD	Homeobox	Mouse	Monomer	NA
TCCAAG40NAAC_KY_NTAAACGN_m1_c3_short	CG11085	DBD	Homeobox	Fly	Monomer	NA
TAGACG20NCAT_Y_TATGCWAAT_m1_c2_short	POU2F3	DBD	Homeobox-Pou	Human	Monomer	NA
TCCCGA20NGCC_AC_AAAGATCAAAGGRWW_m2_c4_short	LEF1	DBD	HMG	Human	Monomer	NA
TGTTAT20NGA_Y_GRGGTCAAAAGGTCANA_m2_c3_short	RARG	DBD	zf-C4	Human	Homo_dimer	NA
TGGCAC40NAAG_KU_NGTCGTWAAAN_m1_c3_short	Abd-B	DBD	Homeobox	Fly	Monomer	NA
TATCTG20NCG_KA_NCCGTCACTTT_m1_c7_short	CG8319	DBD	zf-C2H2	Fly	Monomer	NA
TCTTGA20NGTG_Z_NNYMATTANN_m1_c3_short	HOXB5	DBD	Homeobox	Human	Monomer	NA
TCTCAA20NGA_O_NAACAATRN_m1_c4_short	SOX9	DBD	HMG	Human	Monomer	NA
TAAGTA40NTGA_AI_GACCACMCACNNNG_m1_c3_short	GLI2	DBD	zf-C2H2	Human	Monomer	NA
TGATAA20NATA_AE_TGACAGSTGTCA_m2_c4_short	TGIF2LX	Full_length	MEIS	Human	Homo_dimer	NA
TATGGG20NGGG_Y_TGACAGSTGTCA_m2_c4_short	TGIF1	DBD	MEIS	Human	Homo_dimer	NA
TCGGGG20NGGT_AK_RACATGYCNNGRCATGTY_m2_c4_short	Tp53	DBD	p53l	Mouse	Homo_dimer	NA
TCCCGT40NATG_KL_NYAATTAN_m1_c3b0_short	OdsH	DBD	Homeobox	Fly	Monomer	NA
TAGTGG20NCG_Y_NNCAMTTAANN_m1_c4_short	HMX2	DBD	Homeobox	Human	Monomer	NA
TCATGC20NCG_Y_NYTAATCCN_m1_c3_short	PITX1	DBD	Homeobox	Human	Monomer	NA
TAATGA20NCG_Y_NTTRCGCAAY_m1_c3_short	CEBPD	DBD	bZIP	Human	Homo_dimer	NA
TGTAAA40NAAG_AI_NNNNTGCTGASTCAGCANNNN_m2_c3_short	MAFG	Full_length	bZIP	Human	Homo_dimer	NA
TCTTCT20NGA_Y_NNCACGTGNN_m1_c3_short	MNT	DBD	bHLH	Human	Homo_dimer	NA
TTCGGC40NAGC_KK_NNTMATTANN_m1_c4_short	btn	DBD	Homeobox	Fly	Monomer	NA
TGCTCG20NCTC_W_RTAAAYA_m1_c2_short	FOXL1	Full_length	Fox	Human	Monomer	NA
TATCAT20NACG_KA_ARRGGTCAAAGGTCA_m2_c5_short	usp	DBD	zf-C4	Fly	Homo_dimer	NA
TACGGA20NGGC_KG_NNTAATYGATTANN_m1_c4_short	eyg	DBD	PAX	Fly	Homo_dimer	NA
TCAACC20NCAA_KG_TGCCACGTCATCA_m2_c2_short	CrebA	DBD	bZIP	Fly	Homo_dimer	NA
TCCCTC20NTCC_KG_CTMATTAN_m1_c3_short	lbl	DBD	Homeobox	Fly	Monomer	NA
TGGAAT20NGA_KD_NTAATCCN_m1_c3_short	Ptx1	DBD	Homeobox	Fly	Monomer	NA
TCGACT20NCAT_AF_GACCMCCYRMTGNG_m2_c4_short	ZIC1	Full_length	zf-C2H2	Human	Monomer	NA
TCCAAC20NTA_Q_NAACCGGTTN_m1_c3_short	GRHL1	DBD	CP2	Human	Homo_dimer	NA
TCCGTG20NTGC_Z_NNAACAGCTGTTNN_m1_c4_short	Tcf21	DBD	bHLH	Mouse	Homo_dimer	NA
TGACCT20NGA_O_NTGACAN_m1_c6_short	MEIS1	DBD	MEIS	Human	Monomer	NA
TGATCA40NAGG_KL_NNAAGGTCAN_m1_c2_short	ERR	DBD	zf-C4	Fly	Monomer	NA
TCGGCC20NGA_W_MCGCCCACGCA_m2_c3_short	EGR2	DBD	zf-C2H2	Human	Monomer	NA
TTAGAG40NCGG_KK_NNTAAACGNN_m1_c2_short	B-H1	DBD	Homeobox	Fly	Monomer	NA
TCGACT20NCAT_AA_NYAATTAN_m1_c3_short	Msx3	DBD	Homeobox	Mouse	Monomer	NA
TCGACT20NCAT_W_GTTAATNATTAAY_m1_c2_short	HNF1B	Full_length	Homeobox	Human	Homo_dimer	NA
TTAGTT20NTGA_KI_NNNTAAGGTGATANNN_m1_c4u_short	egg	Full_length	MBD	Fly	Monomer	NA
TGGGGT20NCG_Q_NAACAATRNYATTGTTN_m1_c4_short	Sox3	DBD	HMG	Mouse	Homo_dimer	NA
TGTCAG40NGAC_KK_NCCGKAARTN_m1_c4_short	Ets96B	DBD	Ets	Fly	Monomer	NA
TAACTT20NTCA_Y_SGTCACGCWTGANTGMA_m2_c4_short	PAX1	DBD	PAX	Human	Monomer	NA
TGCTGA40NATA_KL_NCTCANNNNCGCANNNATGAGN_m1_c4_short	her	DBD	zf-C2H2	Fly	Homo_dimer	NA
TGTCAC20NACG_KG_NTAATCTAATTAN_m1_c2_short	hbn	Full_length	Homeobox	Fly	Homo_dimer	NA
TACCGT20NTA_Q_NNCACGTGNN_m1_c2_short	TFE3	DBD	bHLH	Human	Homo_dimer	NA
TCGATC20NGA_Y_NNCACGTGCC_m1_c4_short	HEY2	DBD	bHLH	Human	Homo_dimer	NA
TGCACT20NGA_AF_ACCGGAWGYN_m1_c2_short	ETV5	DBD	Ets	Human	Monomer	NA
TGACTC20NGA_Y_TAATYYAATTA_m1_c3_short	PHOX2A	DBD	Homeobox	Human	Homo_dimer	NA
TCTCCC20NCCG_Z_YTAATTAN_m1_c2_short	VSX2	DBD	Homeobox	Human	Monomer	NA
TGCCGC20NCG_V_ACCCGGAAGTN_m2_c2_short	ELF5	DBD	Ets	Human	Monomer	NA
TACCCT40NTTA_KN_NACCCCCCRCNNNGN_m1_c2_short	lmd	DBD	zf-C2H2	Fly	Monomer	NA
TCCAAC20NAAC_KG_NACCGAACAN_m1_c3_short	Sox14	DBD	HMG	Fly	Monomer	NA
TTGGCT20NCGT_KG_NAACAMTGNNAKTGTTN_m1_c4_short	Sox21b	DBD	HMG	Fly	Homo_dimer	NA
TGATTT20NTTA_AF_AACAATNNNAGTGTT_m1_c4_short	SOX10	Full_length	HMG	Human	Homo_dimer	NA
TACATT20NCG_KD_AWCAGCTGWA_m1_c3_short	crp	Full_length	bHLH	Fly	Homo_dimer	NA
TATCGC20NGCG_AC_NCGAAANYGAAACY_m1_c3_short	IRF7	DBD	IRF	Human	Homo_dimer	NA
TAGGAT30NAGT_AI_NGYAATWAAAN_m1_c4_short	HOXA10	DBD	Homeobox	Human	Monomer	NA
TGCTGT20NGTC_AD_CCCGCNTNNNRCGAA_m1_c3_short	CENPB	Full_length	CENPB	Human	Monomer	NA
TTCAGC20NTA_KD_GCWGCGCTGC_m1_c4_short	Adf1	DBD	MADF	Fly	Homo_dimer	NA
TAGGGC20NCG_Z_RRCAGCTGYY_m1_c4_short	Ascl2	DBD	bHLH	Mouse	Homo_dimer	NA
TCGAAG20NGA_KH_RTGACGTCAT_m1_c3u_short	CG18619	Full_length	bZIP	Fly	Homo_dimer	NA
TCACAC20NACA_KD_NNACRCAGCTGYGTNN_m1_c4_short	HLH4C	DBD	bHLH	Fly	Homo_dimer	NA
TGCACT30NCAC_AI_NNCAMTTAANN_m1_c3_short	HMX3	DBD	Homeobox	Human	Monomer	NA
TCCAAG40NAAC_KK_TAACGANN_m1_c4_short	lbe	DBD	Homeobox	Fly	Monomer	NA
TCAGAG20NAGA_Y_WTTCGAAYG_m1_c3_short	HSFY2	DBD	HSF	Human	Homo_dimer	NA
TAGGCA20NCG_Y_NCACTTNAN_m1_c4_short	NKX2-8	DBD	Homeobox	Human	Monomer	NA
TCACTA20NTCA_AC_NGYAATWAAAN_m1_c4_short	HOXC11	DBD	Homeobox	Human	Monomer	NA
TAGAAC20NCG_AD_NTGCCACGTCAYCN_m2_c4_short	CREB3	Full_length	bZIP	Human	Homo_dimer	NA
TCTATG20NTAG_AG_ACCGGAAGTN_m1_c2_short	ETV4	DBD	Ets	Human	Monomer	NA
TTACCA20NTA_KG_NYAATTAN_m1_c3_short	Awh	DBD	Homeobox-LIM	Fly	Monomer	NA
TTGTAT20NATT_KG_NTAATGTAAACAAA_m1_c2_short	bin	DBD	Fox	Fly	Monomer	NA
TTCACA20NCAC_KG_NAAAWRTGCTGACN_m1_c4_short	maf-S	DBD	bZIP	Fly	Monomer	NA
TCGCCG40NTGC_KK_NGYAATTANN_m1_c4_short	CG9876	DBD	Homeobox	Fly	Monomer	NA
TGCACG40NTTG_KAD_TCCATCCCTGGTW_m1_c2_short	CG7928	DBD	zf-C2H2	Fly	Monomer	NA
TGGATG20NGA_KH_NNAACAGGTGGTNN_m1_c4_short	CG17802	Full_length	zf-C2H2	Fly	Monomer	NA
TAGCCA40NTAT_KU_TAATTNAATTA_m1_c4_short	unc-4	DBD	Homeobox	Fly	Homo_dimer	NA
TAGCGA20NGCT_KA_NYMATTAN_m1_c7_short	HGTX	DBD	Homeobox	Fly	Monomer	NA
TATCAT20NACG_Y_TTCTAGAANNTTC_m1_c3_short	HSF4	DBD	HSF	Human	Trimer	NA
TGCCAT20NACC_Z_YTAATTAN_m1_c2_short	VAX1	DBD	Homeobox	Human	Monomer	NA
TACGAA40NAGA_KY_ANTGGGCGTGGCGG_m2_c4_short	Sp1	Full_length	zf-C2H2	Fly	Monomer	NA
TACCTT40NCGA_KK_NNRCATTCCA_m1_c2_short	sd	DBD	TEA	Fly	Monomer	NA
TTAGGG20NGGA_AL_ASCGTGACTAATT_m1_c3_short	PAX3	DBD	PAX	Human	Monomer	NA
TTACTA40NAGG_KM_GCGTGACGAATN_m1_c3_short	gsb-n	DBD	PAX	Fly	Monomer	NA
TGCATC20NGA_Y_NYTAATCCN_m1_c2_short	PITX3	DBD	Homeobox	Human	Monomer	NA
TAGCAG40NACT_AI_TAATCRATAN_m1_c3_short	CUX1	DBD	Homeobox-CUT	Human	Monomer	NA
TAGTTT20NCG_W_RTCACGTGAY_m1_c2_short	TFEB	Full_length	bHLH	Human	Homo_dimer	NA
TCACAC20NACA_KG_NRATTAATYN_m1_c2_short	retn	DBD	DnaJ	Fly	Homo_dimer	NA
TCAGTC20NTGA_KG_NWANGTAAACAWW_m1_c2_short	fd59A	DBD	Fox	Fly	Monomer	NA
TCCGCA20NCGC_KD_NNGCAATAAANN_m1_c3_short	cad	DBD	Homeobox	Fly	Monomer	NA
TGAGGC20NGGA_Z_NYAATTAN_m1_c2_short	LMX1B	DBD	Homeobox	Human	Monomer	NA
TGGGCG20NCGT_Y_NNGCAACAGGTGN_m2_c3_short	SCRT2	DBD	zf-C2H2	Human	Monomer	NA
TGTAAA20NAAG_AE_ATCACGTGAT_m2_c3_short	MLXIPL	Full_length	bHLH	Human	Homo_dimer	NA
TCCGCA20NCGC_KA_NNGATAAS_m1_c5_short	GATAe	DBD	GATA	Fly	Monomer	NA
TAAGGT20NGGA_AC_NYAATTAN_m1_c2_short	SHOX	DBD	Homeobox	Human	Monomer	NA
TGGGAC20NGA_Y_NKCACGTGMN_m1_c2_short	BHLHB2	DBD	bHLH	Human	Homo_dimer	NA
TAAGGT20NGGA_KH_NNGNWACAATGTWNCNN_m1_c3_short	dmrt99B	Full_length	DM	Fly	Homo_dimer	NA
TGGCGG20NGCT_Z_NCGAAACCGAAACY_m1_c3_short	IRF8	DBD	IRF	Human	Homo_dimer	NA
TCTCAA20NGA_AA_NGGGGAWTCCCCN_m2_c3_short	NFKB1	DBD	RHD	Human	Homo_dimer	NA
TCGCCA20NGA_KI_NAACAATGNNATTGTTN_m1_c3_short	bbx	Full_length	HMG	Fly	Homo_dimer	NA
TATTGT20NGTG_AF_AACAATNNCATTGTT_m1_c3_short	Sox17	DBD	HMG	Mouse	Homo_dimer	NA
TGAGCA20NCGA_Y_NATGCGGGTA_m1_c4_short	GCM1	DBD	GCM	Human	Monomer	NA
TGACTC20NTCA_AG_AACCCGGAAGTR_m2_c3_short	ELF4	Full_length	Ets	Human	Monomer	NA
TGGGTA20NGA_O_AACCCGGAAGTN_m1_c7_short	ELF1	DBD	Ets	Human	Monomer	NA
TCAGCA40NCTC_KM_RNGCAACAGGTGG_m2_c2_short	CG12605	DBD	zf-C2H2	Fly	Monomer	NA
TCTTCT20NGA_AF_AACAATTGCAGTGTT_m1_c3_short	Sox11	DBD	HMG	Mouse	Homo_dimer	NA
TGACGA20NGCA_KA_GTAACGGTCA_m1_c7u_short	Chrac-14	DBD	Histone-fold	Fly	Monomer	NA
TGCCGA40NGTA_KY_YTAATTAA_m1_c4_short	CG32105	DBD	Homeobox-LIM	Fly	Monomer	NA
TGAACG30NCAA_AI_TGACAGSTGTCA_m1_c3_short	TGIF2	DBD	MEIS	Human	Homo_dimer	NA
TGCGGG20NGA_AC_TGCTTTCTAGGAATTMM_m2_c4_short	BCL6B	DBD	zf-C2H2	Human	Monomer	NA
TCTATG40NTAG_AI_CTCGRACCCGTGCN_m2_c5_short	ZNF524	Full_length	zf-C2H2	Human	Monomer	NA
TGGACC40NAAC_KY_GATAATAAGGTRATN_m2_c3_short	Dip3	Full_length	MADF	Fly	Monomer	NA
TGCTCG40NCTC_AI_NTAATTAN_m1_c3_short	Lhx8	DBD	Homeobox	Mouse	Monomer	NA
TGGGCG20NGA_W_CGCAGCTGCG_m1_c4_short	NHLH1	DBD	bHLH	Human	Homo_dimer	NA
TACGGA40NGGC_AI_AGGTGTGA_m1_c4_short	TBX1	DBD	Tbox	Human	Monomer	NA
TGCTCG20NCTC_Y_NMCMCGCCCMCN_m1_c4_short	SP8	DBD	zf-C2H2	Human	Monomer	NA
TTAAAG20NAAA_KH_TAATCNAATTA_m1_c3_short	CG11294	DBD	Homeobox	Fly	Homo_dimer	NA
TATAAG20NCG_AC_NNTCCCNNGGGANN_m1_c3_short	EBF1	Full_length	RHD	Human	Homo_dimer	NA
TCCCCT20NCG_KA_NCCGTCACTNN_m1_c7b4_short	CG31388	DBD	zf-C2H2	Fly	Monomer	NA
TCTTAG20NATG_Y_NNGCAACAGGTGGNN_m2_c4_short	SCRT1	DBD	zf-C2H2	Human	Monomer	NA
TGCCTG20NGA_AC_CTTTCCCMYAACACKNN_m2_c4_short	ZNF282	DBD	zf-C2H2	Human	Monomer	NA
TCTGCA40NATA_KY_NACCCCCCRCGNN_m1_c3_short	sug	DBD	zf-C2H2	Fly	Monomer	NA
TGGTCT20NCTT_Y_NCCCCCCCAC_m1_c4_short	ZNF740	DBD	zf-C2H2	Human	Monomer	NA
AGCAG14N_U_AATGGCGCCAAA_m1_c4_short	E2F4	DBD	E2F	Human	Homo_dimer	NA
TGAATA20NGA_W_NGCGACCACCNN_m1_c4_short	ZBTB7A	DBD	zf-C2H2	Human	Monomer	NA
TCCCCT20NCG_Z_NGTCGTWAAANN_m1_c4_short	Hoxa11	DBD	Homeobox	Mouse	Monomer	NA
TATGAT40NACA_KK_NNGAATGTTCTSGAANN_m1_c3_short	Hsf	Full_length	HSF	Fly	Trimer	NA
TGAGGT40NTCC_KAA_RNCATATGNY_m1_c2_short	amos	DBD	bHLH	Fly	Homo_dimer	NA
TAGAGT20NCG_W_NAGGTCAMSRTGACCTN_m2_c4_short	ESR1	DBD	zf-C4	Human	Homo_dimer	NA
TATATC20NCG_AC_NAAGATCAAAGG_m2_c4_short	Tcf7	DBD	HMG	Mouse	Monomer	NA
TGATGG20NGA_Z_GRCCACGCCCWNNNN_m2_c4_short	Klf12	DBD	zf-C2H2	Mouse	Monomer	NA
TAGATA20NCG_AD_NAACCGGTTN_m1_c4_short	TFCP2	Full_length	CP2	Human	Homo_dimer	NA
TGACAG20NGA_O_NGTTNCCATGGNAACN_m2_c3_short	RFX4	DBD	RFX	Human	Homo_dimer	NA
TCGCAT20NGA_Y_TGACAGSTGTCA_m2_c3_short	PKNOX1	DBD	MEIS	Human	Homo_dimer	NA
TGCCTG20NTCC_Z_ANCATATGNT_m1_c3_short	OLIG1	DBD	bHLH	Human	Homo_dimer	NA
TTGACC20NTA_KD_NCCACTTANN_m1_c3_short	bap	DBD	Homeobox	Fly	Monomer	NA
TGATAA20NGA_AA_RTGGAAAANTMCNN_m1_c3_short	NFAT5	DBD	RHD	Human	Homo_dimer	NA
TAGCCT20NCG_AC_NCGACCACCGAN_m1_c3_short	ZBTB7B	Full_length	zf-C2H2	Human	Monomer	NA
TACGTC20NTGC_Y_NYAATTAN_m1_c2_short	SHOX2	DBD	Homeobox	Human	Monomer	NA
TGGAGT40NTGG_KK_NTAAYNNNRTTAN_m1_c3_short	CG32532	DBD	Homeobox	Fly	Homo_dimer	NA
TGTCCG20NGA_Y_AMCATATGKT_m1_c3_short	OLIG3	DBD	bHLH	Human	Homo_dimer	NA
TACTCA20NCTC_KG_GYMATTAN_m1_c3_short	ftz	DBD	Homeobox	Fly	Monomer	NA
TTCACA20NTA_AF_NTRAYNTAATCAN_m1_c2_short	DUXA	DBD	Homeobox	Human	Homo_dimer	NA
TGGACA20NGA_AE_NNGNNACGCCCMYTTTNN_m2_c4_short	KLF13	Full_length	zf-C2H2	Human	Monomer	NA
TCTAAT20NCG_V_ACCGGAARYN_m1_c2_short	FLI1	DBD	Ets	Human	Monomer	NA
TACCAC20NCG_KD_NGATGASTCATCN_m2_c3_short	kay	Full_length	bZIP	Fly	Homo_dimer	NA
TCTGCT40NTGT_KK_NCCACCCACGCAN_m1_c3_short	klu	DBD	zf-C2H2	Fly	Monomer	NA
TTATAC20NATA_KH_NYAATTAN_m1_c3_short	lms	DBD	Homeobox	Fly	Monomer	NA
TACATT20NCG_Z_RTCACGTGAY_m1_c3_short	Srebf1	DBD	bHLH	Mouse	Homo_dimer	NA
TAGTCA40NTCT_KL_NAGGTGTGAN_m1_c3_short	Doc3	DBD	Tbox	Fly	Monomer	NA
TCCTAA20NCG_Z_GTAATWAAAN_m1_c4_short	Hoxd9	DBD	Homeobox	Mouse	Monomer	NA
TCCTGG20NCG_Z_NYTAGTTAMN_m1_c4_short	Hmbox1	DBD	Homeobox	Mouse	Monomer	NA
TTCAAT20NAAC_KI_NRTTAYRTAAYN_m1_c3_short	CG7786	Full_length	bZIP	Fly	Homo_dimer	NA
TTGTAT20NTA_KH_NYAATTAN_m1_c3_short	Vsx1	DBD	Homeobox	Fly	Monomer	NA
TAAGAA40NATA_KL_NNAGTCAAAAGTCA_m2_c3_short	tll	DBD	zf-C4	Fly	Homo_dimer	NA
TCACCG20NCCA_KD_RTTACGTAAY_m1_c4_short	Pdp1	DBD	bZIP	Fly	Homo_dimer	NA
TAGCTC20NCG_KA_NNACAATGNNATTGTNN_m1_c5_short	Sox21a	DBD	HMG	Fly	Homo_dimer	NA
TGAGCG40NTTG_KY_AWRTAGGTCAHV_m1_c4_short	Eip75B	DBD	zf-C4	Fly	Monomer	NA
TGGCTT20NGA_KH_AGGTCANNAGGTCA_m1_c3_short	Hr46	Full_length	zf-C4	Fly	Monomer	NA
TAGGGC20NGGT_AD_TGGKCTARCCTCGA_m2_c4_short	ZNF306	Full_length	zf-C2H2	Human	Monomer	NA
ATTAC14N_U_TCAAGGTCAWN_m1_c4_short	ESRRB	DBD	zf-C4	Human	Monomer	NA
TATGAA20NCG_Y_NYNATTAN_m1_c3_short	BSX	DBD	Homeobox	Human	Monomer	NA
TACCTT40NCGA_KY_CCTCTCTCCC_m1_c2_short	Trl	DBD	zf-C2H2	Fly	Monomer	NA
TGTTGC20NGTG_W_GTAAACAW_m1_c4_short	FOXO3	Full_length	Fox	Human	Monomer	NA
TCCGGT40NTCT_KK_NTTAAACGGTN_m1_c3_short	NK7.1	Full_length	Homeobox	Fly	Monomer	NA
TCGCAT20NACT_Y_WTGMATAAWTNA_m1_c4_short	POU3F3	DBD	Homeobox-Pou	Human	Monomer	NA
TCGTAC20NATT_AE_RCTAWAAATAGM_m1_c4_short	MEF2B	Full_length	MADS	Human	Homo_dimer	NA
TGATCC20NCTA_KI_TGGGAAAAACCCA_m1_c2_short	Dif	DBD	RHD	Fly	Homo_dimer	NA
TTATGT20NTA_KH_NTMATTAN_m1_c3_short	zen	DBD	Homeobox	Fly	Monomer	NA
TCCTTT20NTTC_AC_NATGACGTCAYN_m1_c4_short	JDP2	DBD	bZIP	Human	Homo_dimer	NA
TCCCCT20NCCC_KA_CKAATTAN_m1_c5_short	ey	DBD	Homeobox	Fly	Monomer	NA
TCTTTC20NGA_AC_NWTATGCWAATN_m1_c2_short	POU2F1	DBD	Homeobox-Pou	Human	Monomer	NA
TCGGGG20NGGT_AG_ACCGGAAGTN_m1_c2_short	ELK3	DBD	Ets	Human	Monomer	NA
TGAGAT20NGA_Y_RTCACGTGAY_m1_c3_short	SREBF2	DBD	bHLH	Human	Homo_dimer	NA
TCCCTC20NCG_Y_NTAAYYNAATTAN_m1_c2_short	DRGX	DBD	Homeobox	Human	Homo_dimer	NA
TACTAG40NGGA_KK_NNCAATTASN_m1_c3_short	unpg	DBD	Homeobox	Fly	Monomer	NA
TAACCC20NCCA_AC_NNGGATTANN_m1_c4_short	DMBX1	DBD	Homeobox	Human	Monomer	NA
TCGCCA40NCCT_AI_NCGACCACCNAN_m1_c4_short	ZBTB7C	Full_length	zf-C2H2	Human	Monomer	NA
TCTTGA20NGA_AC_NNYAATTANN_m1_c4_short	DLX1	DBD	Homeobox	Human	Monomer	NA
TGAGTG20NGA_AF_KSYGGAAGTN_m1_c3_short	ETV6	Full_length	Ets	Human	Monomer	NA
TTCTAG20NATC_KG_NNRTCACGTGAYNN_m1_c3_short	cwo	DBD	bHLH	Fly	Homo_dimer	NA
TAACTT20NTCA_KG_NNNNNTAAGGTAANN_m1_c3_short	ash2	DBD	ZnF	Fly	Monomer	NA
TGTAAA30NAAG_AI_NAGGTGTGAAAWN_m1_c3_short	EOMES	DBD	Tbox	Human	Monomer	NA
TCAAAA20NAAA_AF_GACCMCCYRMTGNGN_m2_c3_short	Zic3	DBD	zf-C2H2	Mouse	Monomer	NA
TCCAGT20NGAC_Y_NCCACTTAA_m1_c3_short	NKX3-2	DBD	Homeobox	Human	Monomer	NA
TTATAC20NTA_KI_NTTACGTAAN_m1_c3_short	CG9437	Full_length	MADF	Fly	Homo_dimer	NA
TGGACA20NGA_W_NTTRCGCAAY_m1_c2_short	CEBPB	DBD	bZIP	Human	Homo_dimer	NA
TCCACG20NCAC_Y_NGTCACGCWTSRNTGNNY_m2_c3_short	PAX2	DBD	PAX	Human	Monomer	NA
TTCTAC40NCGA_KL_NAAGGTCRN_m1_c2_short	Hr39	DBD	zf-C4	Fly	Monomer	NA
TTGTCT40NGCT_KK_NRTTACGTAAYN_m1_c4_short	gt	DBD	bZIP	Fly	Homo_dimer	NA
TTGGAG20NTA_KD_NATCACGTGTAN_m2_c3_short	bigmax	DBD	bHLH	Fly	Homo_dimer	NA
TTGATC40NGCT_KK_SGTCACGCATGRNTGNN_m1_c3_short	sv	DBD	PAX	Fly	Monomer	NA
TAGGAT20NAGT_AD_TAGAYRAYTGMCANGAA_m3_c4_short	ZNF713	Full_length	zf-C2H2	Human	Monomer	NA
TCGAGT40NACT_KY_NCAACAACAACAAN_m2_c2_short	Aef1	DBD	zf-C2H2	Fly	Monomer	NA
TCGATT40NTTG_KK_NWATTCCCNNGGGAATWN_m1_c3_short	kn	Full_length	RHD	Fly	Homo_dimer	NA
TCCAGT30NGAC_AI_NCTAATTANN_m1_c4_short	LHX2	DBD	Homeobox	Human	Monomer	NA
TCGTTA20NTTT_AG_ACCGGAARYN_m1_c2_short	ETV1	DBD	Ets	Human	Monomer	NA
TTTCAA40NTGA_KY_TAAYNNNRTTA_m1_c4_short	al	DBD	Homeobox	Fly	Homo_dimer	NA
TGCGGG20NGA_KH_NGCGTGACNGTCACGSN_m1_c3_short	Poxn	Full_length	PAX	Fly	Homo_dimer	NA
TGGGTA20NGA_Y_NTGACAGN_m1_c2_short	MEIS3	DBD	MEIS	Human	Monomer	NA
TATGTT20NTGG_W_AWCGAAACCGAAACY_m1_c3_short	IRF9	Full_length	IRF	Human	Trimer	NA
TGGGAC20NAGT_Z_NNTNATTANN_m1_c3_short	EVX1	DBD	Homeobox	Human	Monomer	NA
TCTGGT20NGGG_Z_NTAATTAN_m1_c3_short	LMX1A	DBD	Homeobox	Human	Monomer	NA
TGGGCG30NCGT_AH_NNAAAATCRATAWN_m1_c2_short	ONECUT2	DBD	Homeobox-CUT	Human	Monomer	NA
TCAAAA20NCG_AD_NKCACGTGMN_m1_c2_short	BHLHB3	Full_length	bHLH	Human	Homo_dimer	NA
TACGTC20NTGC_KG_NNNGTAAATATTTACNNN_m2_c3_short	fkh	DBD	Fox	Fly	Homo_dimer	NA
TGTTCA20NCTG_AF_AACAATAMCATTGTT_m1_c4_short	SOX15	Full_length	HMG	Human	Homo_dimer	NA
TACCTA20NTCC_KG_AACCCGGAAGTR_m1_c3_short	Eip74EF	DBD	Ets	Fly	Monomer	NA
TGTTCA40NCTG_AI_NWTGMATAAWTNA_m1_c3_short	POU3F2	DBD	Homeobox-Pou	Human	Monomer	NA
TCGAAG30NAAT_AI_NNGGATTANN_m1_c2_short	DPRX	DBD	Homeobox	Human	Monomer	NA
TAGGCA20NCG_AD_AAAAAGNGGAAGTN_m2_c4_short	SPIC	Full_length	Ets	Human	Monomer	NA
TGCTCG20NGA_AF_RRGWACANNNTGTWCYY_m2_c3_short	AR	DBD	zf-C4	Human	Homo_dimer	NA
TAGCCT40NCCT_AI_TAATCRATAN_m1_c3_short	CUX2	DBD	Homeobox-CUT	Human	Monomer	NA
TCGTTA20NGA_O_NRCAGGTGN_m1_c6_short	SNAI2	DBD	zf-C2H2	Human	Monomer	NA
TCTAAT20NGA_AC_TTTCGCNTGGCNNGTCA_m2_c4_short	ZBTB49	DBD	zf-C2H2	Human	Monomer	NA
TTGCGT20NTA_KH_NTAATCNAATTAN_m1_c3_short	PHDP	DBD	Homeobox	Fly	Homo_dimer	NA
TATATC20NCG_Y_ANCATATGNT_m1_c4_short	BHLHE23	DBD	bHLH	Human	Homo_dimer	NA
TAACAA20NACA_Y_NNYMATTANN_m1_c2_short	HOXB2	DBD	Homeobox	Human	Monomer	NA
TCACAC20NACA_Y_TTTTCCCGCCAAAW_m2_c4_short	E2F7	DBD	E2F	Human	Homo_dimer	NA
TGAGGC20NGA_W_NTTRCGCAAY_m1_c2_short	CEBPE	DBD	bZIP	Human	Homo_dimer	NA
TTGTCC40NTAG_KAD_NNTACCATANAAGTGCRN_m1_c4_short	gl	DBD	zf-C2H2	Fly	Monomer	NA
TCTTTC20NGA_Y_AMCATATGKT_m1_c3_short	OLIG2	DBD	bHLH	Human	Homo_dimer	NA
TGACCC40NGAA_KY_NAAACTRGAGCA_m1_c4b1u_short	eg	Full_length	zf-C4	Fly	Monomer	NA
TGTGCT20NCGG_AD_GTCACGTGAC_m1_c3_short	BHLHE41	Full_length	bHLH	Human	Homo_dimer	NA
TTAGTT20NTA_KG_NCAATTAN_m1_c4_short	Hmx	DBD	Homeobox	Fly	Monomer	NA
TCCCGA20NGCC_Y_NNYAATTANN_m1_c3_short	GBX2	DBD	Homeobox	Human	Monomer	NA
TTATGT20NTA_KD_AATACATAAC_m1_c3_short	CG4956	DBD	ZnF	Fly	Monomer	NA
TTACAT20NACA_AF_NNAAATGGCGCCAAAANN_m2_c4_short	E2F3	DBD	E2F	Human	Homo_dimer	NA
TCCGTG20NCG_Y_NNCATATGNN_m1_c4_short	BHLHA15	DBD	bHLH	Human	Homo_dimer	NA
TATGCC20NCGG_KG_NNGATAANN_m1_c4_short	srp	DBD	GATA	Fly	Monomer	NA
TAAAGC20NGAA_KA_NNNGTACATA_m1_c6_short	BtbVII	DBD	HTH_psq_or_BTB	Fly	Monomer	NA
TCAGAG20NAGA_KD_NNGGATGACGTCATCCNN_m2_c4_short	crc	DBD	bZIP	Fly	Homo_dimer	NA
TTATGT20NGTA_AE_NWRGCCMCGCCCMCTNN_m2_c4_short	SP4	Full_length	zf-C2H2	Human	Monomer	NA
TTAAAG20NTA_KH_AGGTCANAGGTCA_m1_c3_short	Hnf4	DBD	zf-C4	Fly	Homo_dimer	NA
TAACGG20NGCA_KH_NGGCACGTGCCN_m1_c3_short	Side	Full_length	bHLH	Fly	Homo_dimer	NA
TCTTTC20NTTG_Y_NNCCGCCATNW_m1_c4_short	YY2	DBD	zf-C2H2	Human	Monomer	NA
TACAGG20NGAC_Y_NGTCACGCWTSRNTGNNY_m2_c3_short	PAX5	DBD	PAX	Human	Monomer	NA
TATTGT20NGTG_Y_NYAATTAN_m1_c2_short	LHX9	DBD	Homeobox	Human	Monomer	NA
TTAACT20NCAA_KG_NNCGATCGATANNN_m1_c2_short	onecut	DBD	Homeobox-CUT	Fly	Monomer	NA
TGACAG20NGA_AC_NTATGCWAATN_m1_c2_short	POU2F2	DBD	Homeobox-Pou	Human	Monomer	NA
TCATGC20NGTA_Z_NACGCCCACGCANNN_m2_c3_short	Egr3	DBD	zf-C2H2	Mouse	Monomer	NA
TTCTGA20NTA_KH_NYAATTAN_m1_c3_short	otp	DBD	Homeobox	Fly	Monomer	NA
TGGAAT20NAAT_Z_NTGCTGASTCAGCAN_m2_c4_short	MAFF	DBD	bZIP	Human	Homo_dimer	NA
TGGAAT20NGA_W_NNATGAYGCAATN_m2_c3_short	ATF4	DBD	bZIP	Human	Homo_dimer	NA
TGGGAC20NAGT_KG_TWWTTNNNNNNNNNAAATA_m1_c3_short	CG10654	Full_length	zf-C2H2	Fly	Homo_dimer	NA
TCAAAA20NCG_W_GTCACGTGAC_m2_c3_short	ARNTL	DBD	bHLH	Human	Homo_dimer	NA
TACGTC40NTGC_AI_AGGTGTGA_m1_c4_short	TBX15	DBD	Tbox	Human	Monomer	NA
TGAGAC40NCAA_KN_TTGGCNNNNNGCCAA_m1_c2_short	NfI	Full_length	NFI	Fly	Homo_dimer	NA
TTCAGC20NTA_AF_GTAAACAA_m1_c3_short	FOXO1	DBD	Fox	Human	Monomer	NA
TAGCGA20NGCT_AJ_NGCGCCMYCTAGYGGTN_m2_c4_short	CTCF	Full_length	zf-C2H2	Human	Monomer	NA
TGACTC20NGA_KA_NYAATTAN_m1_c6_short	Rx	DBD	Homeobox	Fly	Monomer	NA
TATTTA20NTTG_W_AGTGTTAACAGARCACCT_m3_c4_short	ZNF435	Full_length	zf-C2H2	Human	Homo_dimer	NA
TGCAGC40NATT_KM_ATTACAACAACAACN_m2_c3_short	CG4360	DBD	zf-C2H2	Fly	Monomer	NA
TTTAGG40NTCT_KK_NNGCTMATTANNNN_m1_c4_short	exex	DBD	Homeobox	Fly	Monomer	NA
TGTGTC20NTGG_AE_AACAATNNCATTGTT_m1_c4_short	SOX18	Full_length	HMG	Human	Homo_dimer	NA
TGAACG20NGA_Y_MCCATATAWGGN_m1_c4_short	SRF	DBD	MADS	Human	Homo_dimer	NA
TCCGGC20NGGC_KG_TAATCCN_m1_c2_short	Gsc	DBD	Homeobox	Fly	Monomer	NA
TGGCCC20NCCT_AG_ACCGGAAGTN_m1_c4_short	GABPA	Full_length	Ets	Human	Monomer	NA
TTCCCC20NTA_KH_TAMCGGATGCN_m1_c3_short	Ets98B	DBD	Ets	Fly	Monomer	NA
TGGTAT40NTGA_KAC_AAAAAAWNCAAAAAAAW_m2_c3_short	CG2052	DBD	zf-C2H2	Fly	Monomer	NA
TCAAGG20NGAA_Y_NNTNATTANN_m1_c3_short	EVX2	DBD	Homeobox	Human	Monomer	NA
TAGTAA20NATT_AC_NAACAATNNNATTGTTN_m1_c4_short	SOX2	DBD	HMG	Human	Homo_dimer	NA
TAGAAC20NAAT_Y_NNAAAATCRATANN_m1_c3_short	ONECUT3	DBD	Homeobox-CUT	Human	Monomer	NA
TGACGA20NGCA_KI_NAAAGGGTTAAN_m1_c2_short	Kr	DBD	zf-C2H2	Fly	Monomer	NA
TTCCTT20NGA_R_RACATGTYNNRACATGTC_m2_c3_short	TP63	DBD	p53l	Human	Homo_dimer	NA
TGCACC40NAGA_KL_TGACAG_m1_c4_short	vis	DBD	Homeobox	Fly	Monomer	NA
TATGCC20NCG_KA_NYAATTAN_m1_c7b4_short	Lim1	DBD	Homeobox-LIM	Fly	Monomer	NA
TAAAAT20NAAA_Y_AGATAANN_m1_c2_short	GATA4	DBD	GATA	Human	Monomer	NA
TGGTGA20NGTT_Z_NNYAATTANN_m1_c4_short	MNX1	DBD	Homeobox	Human	Monomer	NA
TACGAG20NCG_Z_NNAAAGGGTTAAW_m2_c4_short	Zfp652	DBD	zf-C2H2	Mouse	Monomer	NA
TATAAG20NAAG_KG_NNGATAASN_m1_c2_short	pnr	DBD	GATA	Fly	Monomer	NA
TGGGGT20NGA_AE_NYAATTAN_m1_c2_short	PRRX2	Full_length	Homeobox	Human	Monomer	NA
TGGATG20NGA_O_TTACGYAM_m1_c3_short	GMEB2	DBD	SAND	Human	Homo_dimer	NA
TAGGGC40NGGT_AK_ACCGGAARTN_m1_c3_short	ELK4	DBD	Ets	Human	Monomer	NA
TTTAAG40NAGC_KL_NACCGGAAGTN_m1_c4_short	Ets65A	DBD	Ets	Fly	Monomer	NA
TATAAG20NTA_Q_NRTTACRTAAYN_m1_c3_short	TEF	DBD	bZIP	Human	Homo_dimer	NA
GACAG14N_S_CGGACACAAT_m2_c4_short	FOXK1	DBD	Fox	Human	Trimer	NA
TCGAAC40NGAT_KK_NRCCGGAAGTN_m1_c4_short	Ets21C	Full_length	Ets	Fly	Monomer	NA
TTAGAA20NTA_KH_NCYAATTANN_m1_c3_short	slou	DBD	Homeobox	Fly	Monomer	NA
TTGACC20NTA_KH_NGGTGTNAN_m1_c3_short	org-1	DBD	Tbox	Fly	Monomer	NA
TTGAGG20NGAT_AE_NRAAAGTGAAAGTGN_m2_c2_short	PRDM1	Full_length	zf-C2H2	Human	Homo_dimer	NA
TCTATT40NCAT_KY_NAWAAACCGTTACW_m1_c2_short	Myb	DBD	Myb	Fly	Homo_dimer	NA
TCGCAT30NACT_AI_NNYAATTANN_m1_c3_short	EMX1	DBD	Homeobox	Human	Monomer	NA
TTCTTC20NTTC_KH_NRATGACGTCATYN_m1_c3_short	Atf-2	DBD	bZIP	Fly	Homo_dimer	NA
TGGCAA20NGA_KH_NAACAGGTGGTN_m1_c2_short	CG17181	Full_length	zf-C2H2	Fly	Monomer	NA
TCAACC20NCAA_Y_NYMATAAAN_m1_c3_short	CDX1	DBD	Homeobox	Human	Monomer	NA
TGATTT20NTTA_Y_NRCATTCCWN_m1_c4_short	TEAD4	DBD	TEA	Human	Monomer	NA
TAGTCC20NCG_Y_NNYAATTANN_m1_c4_short	GBX1	DBD	Homeobox	Human	Monomer	NA
TCAAGG20NGAA_W_CAACGTCCGCNN_m2_c3_short	HINFP1	Full_length	zf-C2H2	Human	Monomer	NA
TATCGC20NCG_Z_NATGACGTCAYN_m1_c3_short	Creb5	DBD	bZIP	Mouse	Homo_dimer	NA
TAACCC20NCCA_Y_NGTTRCCATGGYAACN_m2_c3_short	RFX2	DBD	RFX	Human	Homo_dimer	NA
TAAAGT40NAGC_KU_MCCACCGACCTACAGYC_m3_c4_short	lin-28	DBD	CSD	Fly	Monomer	NA
TGGTTC20NGA_AA_ATAAACAANWGTAAACA_m2_c4_short	FOXG1	DBD	Fox	Human	Homo_dimer	NA
TACCAA40NTTA_KK_NGTGTTCGGTGN_m1_c4_short	YL-1	DBD	YL1	Fly	Monomer	NA
TACTGC30NGTC_AH_AACAATANCATTGTT_m1_c3_short	SRY	DBD	HMG	Human	Homo_dimer	NA
TCTGGG40NCTG_KAA_RCCACGCCCW_m1_c2_short	luna	DBD	zf-C2H2	Fly	Monomer	NA
TCCTGG20NGTC_KH_RCGTAANACCANRNNGN_m2_c3_short	bowl	Full_length	zf-C2H2	Fly	Monomer	NA
TGAGCA20NGA_Y_GGGGTCAAAGGTCA_m2_c3_short	RXRB	DBD	zf-C4	Human	Homo_dimer	NA
