# Supplementary material for: Conservation of transcription factor binding specificities across 600 million years of bilateria evolution
Source: eLife. 2015 Mar 17;4:e04837. doi: 10.7554/eLife.04837 (PMC4362205; doi:10.7554/eLife.04837)
Supplement: Figure 7—source data 1. — DOI: http://dx.doi.org/10.7554/eLife.04837.031 [file elife04837s004.zip]

Archive with 18 entries (17 files):
- Readme.txt
- __MACOSX/
- __MACOSX/._Readme.txt
- spacek40-centos
- __MACOSX/._spacek40-centos
- spacek40-debian
- spacek40-mac
- TAGGAC40NACA_KM_NATGACGTSATN_m1_c3_short.pfm
- TCGGTT20NGA_KI_NATGACGTSATN_m1_c3_short.pfm
- TGGGCG30NCGT_AI_NATGACGTMATN_m1_c4_short.pfm
- TGGGCG30NCGTAI3_sig.seq
- TGGGCG30NCGTAI4_sig.seq
- TTCTTC20NTTC_KH_NATGACGTSATN_m1_c4_short.pfm
- TTCTTC20NTTC_KH_NATGACGTSATN_m1_c4_vs_TGGGCG30NCGT_AI_NATGACGTMATN_m1_c4_10mer.png
- __MACOSX/._TTCTTC20NTTC_KH_NATGACGTSATN_m1_c4_vs_TGGGCG30NCGT_AI_NATGACGTMATN_m1_c4_10mer.png
- TTCTTC20NTTC_KH_NATGACGTSATN_m1_c4_vs_TGGGCG30NCGT_AI_NATGACGTMATN_m1_c4_10mer.txt
- TTCTTC20NTTCKH3_sig.seq
- TTCTTC20NTTCKH4_sig.seq
