# Supplementary material for: Conservation of transcription factor binding specificities across 600 million years of bilateria evolution
Source: eLife. 2015 Mar 17;4:e04837. doi: 10.7554/eLife.04837 (PMC4362205; doi:10.7554/eLife.04837)
Supplement: Figure 7—source data 1. — DOI: http://dx.doi.org/10.7554/eLife.04837.031 [file elife04837s004.zip › Readme.txt]

Raw Data for kmer plot
Author: K.Nitta

Note: Before use it, please issue this command.
For MacOSX user:
$ cp -p spacek40-mac spacek40

For Debian GNU Linux user:
$ cp -p spacek40-debian spacek40

For CentOS Linux user:
$ cp -p spacek40-centos spacek40

Required:
R

- Raw PWM
TTCTTC20NTTC_KH_NATGACGTSATN_m1_c4_short.pfm (CG30420; Seed: NATGACGTSATN; Mul: 1; Cyc: 4)
TGGGCG30NCGT_AI_NATGACGTMATN_m1_c4_short.pfm (ATF7; Seed: NATGACGTMATN; Mul: 1; Cyc: 4)

- Raw data
TTCTTC20NTTC_KH_NATGACGTSATN_m1_c4_vs_TGGGCG30NCGT_AI_NATGACGTMATN_m1_c4_10mer.txt
Column 1 and 2: ID
Column 3: 10 mer sequence
Column 4: Count of kmer in TTCTTC20NTTC_KH_NATGACGTSATN_m1_c4 (CG30420).
Column 5: Score of the kmer to the TTCTTC20NTTC_KH_NATGACGTSATN_m1_c4 PWM.
Column 6: Log-odds of the kmer in TTCTTC20NTTC_KH_NATGACGTSATN_m1_c4 dataset.
Column 7: Count of kmer in TGGGCG30NCGT_AI_NATGACGTMATN_m1_c4 (ATF7).
Column 8: Score of the kmer to the TGGGCG30NCGT_AI_NATGACGTMATN_m1_c4 PWM.
Column 9: Log-odds of the kmer in TGGGCG30NCGT_AI_NATGACGTMATN_m1_c4 dataset.

- Raw output
TTCTTC20NTTC_KH_NATGACGTSATN_m1_c4_vs_TGGGCG30NCGT_AI_NATGACGTMATN_m1_c4_10mer.png
Obtained by R plot function.


# R routine for calculation of the Raw table
title1 <- "Dm_CG30420"
background_file_name1 <- "TTCTTC20NTTCKH3_sig.seq"
signal_file_name1 <- "TTCTTC20NTTCKH4_sig.seq"
expected_kmer1 <- "TTCTTC20NTTC_KH_NATGACGTSATN_m1_c4_short.pfm"
npos <- regexpr("N", "TTCTTC20NTTCKH4_sig.seq")[[1]]
spacekoptions1 <- paste ("-", substr("TTCTTC20NTTCKH4_sig.seq", npos-2, npos), sep = '')
title2 <- "ATF7"
background_file_name2 <- "TGGGCG30NCGTAI3_sig.seq"
signal_file_name2 <- "TGGGCG30NCGTAI4_sig.seq"
expected_kmer2 <- "TGGGCG30NCGT_AI_NATGACGTMATN_m1_c4_short.pfm"
npos <- regexpr("N", "TGGGCG30NCGTAI4_sig.seq")[[1]]
spacekoptions2 <- paste ("-", substr("TGGGCG30NCGTAI4_sig.seq", npos-2, npos), sep = '')
kmer_length <- 10

max_number_of_kmers = 4 ^ kmer_length
minimum_count_for_display <- 10000
last_column <- kmer_length - 1
first_column <- kmer_length - 1
working_directory <- getwd()
line_width = 1
executable_file_path <- file.path(working_directory, "spacek40")		   
system_command1 <- paste(executable_file_path, spacekoptions1, "-kmer -nogaps", background_file_name1, signal_file_name1, kmer_length, kmer_length, minimum_count_for_display, expected_kmer1, "| grep '::' ", sep = " ")
system_command2 <- paste(executable_file_path, spacekoptions2, "-kmer -nogaps", background_file_name2, signal_file_name2, kmer_length, kmer_length, minimum_count_for_display, expected_kmer2, "| grep '::' ", sep = " ")
col_format <- c("integer", "character", "integer", "numeric", "NULL")
kmer_count_table1 <- read.delim(pipe(system_command1), header = TRUE, colClasses = col_format, sep = "\t", quote="\"", dec=".", fill = TRUE, comment.char="", na.strings = c("-"), skip = max_number_of_kmers+1, nrows = max_number_of_kmers*2)
kmer_count_table2 <- read.delim(pipe(system_command2), header = TRUE, colClasses = col_format, sep = "\t", quote="\"", dec=".", fill = TRUE, comment.char="", na.strings = c("-"), skip = max_number_of_kmers+1, nrows = max_number_of_kmers*2)
logodds1 <- log(kmer_count_table1[3] / (colSums(kmer_count_table1[3]) * (0.25 ** kmer_length)))
logodds2 <- log(kmer_count_table2[3] / (colSums(kmer_count_table2[3]) * (0.25 ** kmer_length)))
logodds1[[1]] <- ifelse(is.infinite(logodds1[[1]]), "NA", logodds1[[1]])
logodds2[[1]] <- ifelse(is.infinite(logodds2[[1]]), "NA", logodds2[[1]])
kmer_count_table <- cbind(kmer_count_table1, logodds1, kmer_count_table2[,3:4], logodds2)
keep <- kmer_count_table[,5] != "NA" & kmer_count_table[,8] != "NA"
logodds_tf1_keep <- kmer_count_table[,5][keep]
logodds_tf2_keep <- kmer_count_table[,8][keep]
logodds_tf1_keep <- as.numeric(logodds_tf1_keep)
logodds_tf2_keep <- as.numeric(logodds_tf2_keep)
logodds_tf1_keep_score <- kmer_count_table[,4][keep]
logodds_tf2_keep_score <- kmer_count_table[,7][keep]
logodds_tf1_keep_color <- 1 - logodds_tf1_keep_score / max(logodds_tf1_keep_score)
logodds_tf2_keep_color <- 1 - logodds_tf2_keep_score / max(logodds_tf2_keep_score)
logodds_tf_keep_color <- ifelse(logodds_tf1_keep_color > 1 | logodds_tf1_keep_color > 1, 0.9,0.8)
logodds_tf1_keep_color <- ifelse(logodds_tf1_keep_color > 1,0.9,logodds_tf1_keep_color)
logodds_tf2_keep_color <- ifelse(logodds_tf2_keep_color > 1,0.9,logodds_tf2_keep_color)

plot(logodds_tf1_keep,logodds_tf2_keep, pch=19,col=rgb(logodds_tf_keep_color, logodds_tf1_keep_color,logodds_tf2_keep_color, alpha=0.5), cex.sub = 10, col.sub=rgb(0,0,0, alpha=0.5), xlab = xlab_txt, ylab = ylab_txt)

- Raw PWM in figure supplement 1
TCGGTT20NGA_KI_NATGACGTSATN_m1_c3_short.pfm (CG30420 FL; Seed: NATGACGTSATN; Mul: 1; Cyc: 3)
TAGGAC40NACA_KM_NATGACGTSATN_m1_c3_short.pfm (CG30420 DBD 2; Seed: NATGACGTSATN; Mul: 1; Cyc: 3)
