# Supplementary material for: Conservation of transcription factor binding specificities across 600 million years of bilateria evolution
Source: eLife. 2015 Mar 17;4:e04837. doi: 10.7554/eLife.04837 (PMC4362205; doi:10.7554/eLife.04837)
Supplement: Figure 7—source data 1. — DOI: http://dx.doi.org/10.7554/eLife.04837.031 [file elife04837s004.zip › TAGGAC40NACA_KM_NATGACGTSATN_m1_c3_short.pfm]

103	722	0	0	722	0	0	19	1	722	5	66
19	3	10	4	0	722	0	40	524	6	32	469
560	44	0	722	2	4	722	5	199	14	4	38
40	2	722	5	16	12	0	722	8	6	722	149
