# Supplementary material for: Conservation of transcription factor binding specificities across 600 million years of bilateria evolution
Source: eLife. 2015 Mar 17;4:e04837. doi: 10.7554/eLife.04837 (PMC4362205; doi:10.7554/eLife.04837)
Supplement: Figure 7—source data 1. — DOI: http://dx.doi.org/10.7554/eLife.04837.031 [file elife04837s004.zip › TCGGTT20NGA_KI_NATGACGTSATN_m1_c3_short.pfm]

542	2098	0	50	2098	5	3	91	7	2098	14	284
115	27	9	42	21	2098	7	141	1350	16	295	1055
1288	290	5	2098	24	0	2098	35	748	23	3	181
153	13	2098	31	54	6	0	2098	11	6	2098	578
