# Supplementary material for: Conservation of transcription factor binding specificities across 600 million years of bilateria evolution
Source: eLife. 2015 Mar 17;4:e04837. doi: 10.7554/eLife.04837 (PMC4362205; doi:10.7554/eLife.04837)
Supplement: Figure 7—source data 1. — DOI: http://dx.doi.org/10.7554/eLife.04837.031 [file elife04837s004.zip › TGGGCG30NCGT_AI_NATGACGTMATN_m1_c4_short.pfm]

6249	27839	12	42	27839	15	80	18	5293	27839	117	6597
3083	477	47	28	64	27839	23	86	22546	48	7225	10496
11234	7548	38	27839	47	38	27839	51	38	68	616	4883
7273	76	27839	145	35	127	29	27839	13	39	27839	5862
