# Supplementary material for: Conservation of transcription factor binding specificities across 600 million years of bilateria evolution
Source: eLife. 2015 Mar 17;4:e04837. doi: 10.7554/eLife.04837 (PMC4362205; doi:10.7554/eLife.04837)
Supplement: Figure 7—source data 1. — DOI: http://dx.doi.org/10.7554/eLife.04837.031 [file elife04837s004.zip › TGGGCG30NCGTAI3_sig.seq]

GTGACGTAGGTGATCTATCTAAGCGCAACC
AAGATCTCTCCCAATACAAAAAACACCCAG
ATTGCCAGCATCGCCCGTATGGTTCAAAAT
TCAGGAAATACATAACGTTTAACCTTAACC
ACAGTTGAAGGTGGTGATCATGAGGAGTCA
GCGCTAGCGCTAGACCCACCCCAAACCGTA
TGCCACCCTCCCAAACCCACCCGCGTCCTA
AAGTGCAGTAGGTTGAAGCAACGATATACG
GGCGAATAGCGCACGCGTGGTTAGCGTGGG
CGTCAACGCACCCACCTCATTGCTACACAA
TATAACGACCAGAACTACGTGTACATGAAG
TTGAGTGTCTAAGGAGACACTGGACACCCA
CCTTCCCTCATCTTTCAGCGGTAAGCGATG
CAGTGATTTAGCTCTTGAATGTTGAAAAGC
TTTAGAACTAGTGCTATTCAGAACAATAAG
TGCCTGAGCAATAGGCACAACAAGCATTCT
CGAGGGCATTACTATCGGGTCAGCCCTAAA
ATTCCCGACCCATCTACCAGCTCCTATCCT
TTACGCGCGAACTGGCTTGCATGCCGCTAG
ACATTACTCATCGCATAAATTTACTCTTCT
AAGTCCCCTCGCAGTATATCATCTAGTTAA
GCCATGCCGGGGGATCAGAGACCATTAGAC
ACGCAAAACGGAAACGATTGCACACCAATA
AACAGACAGCAAACCGAGCCGGACTATTGG
AAACATTCTTACGAGTTCCGCGACACTGGT
ACCAATCCCAAGCAACGAAATTGCTTGCCA
CAATCGCACAATGAATTTAGTCATGTATTA
TCACGCACAATTGATAACACCGTGCGCGCG
TTTAATACTTAGGGATACCAAAGATAGAGA
GATGATCGACTACATATCGCTCTAGGTGGC
TCGGACGCGCGAAAGTACTTTTACGCAGTG
TAGAGAGACGAGGACGGTTTGTCCCCATCA
CTTTACTCATGCCCCGCCACCTGCGATGAA
CTTGTTACGAGTGAACAAGGTATCAACCAA
AATTAAACACTAGAGAGTTAATCGTGCACG
CTAGTAGCCGAATCGGCACCGACTCGCAAC
GTAAACATCGCGCGTTAGATACCCCGCCTT
CCTCGCAGCGAGGAGTCCCCAAGGACACCC
ATAAATACTTTCCAGGTTCGTGGCGATTTG
TAATGTATACATCGAGCATAGTACAGTAAA
ACGACCAACACCTAATGAACCGTAGATCGA
GTACGCCCTACTAACTCACAATGACGTCAT
CCTCTACCATGAAATTTTTTGTAACCGTGC
CCGCCACTAGGATCTTACTACCCCTTTACC
ATATACCTCAAGGACCGGTCTCTCGGACGC
CAATGGTATGTAAACACGGTAATACCCGGA
ATTACGTTGGTGCCAAAAGTGAGCACGAAA
CAGGTGCGTCTACGTGCCATAGACTCAGTA
AGCCCCAACTGCCCGTTGCATTCCATACGC
TGCCCCCGAAAAGAATGACCAGACCGCCGG
ATTTAAAAGACACAACAAGTGTGAAGTGTA
ATGAGCTGATGAGCCCTCATCACGAGATAA
CCCAGACAACGATAGATTTGCCATCGATGA
TCATACCTTAGCACTCCGCATATCCATGCC
AGATGTTTCGTGGCCCAACGAATTGGTCTA
CAGGCTATATCTCAGCAAGCAACGCTAACC
CTCCCAGCCGCAACTGAATTCCTGACAGCC
GCGCAATTTGCTAATGTAGACTAAAGGAAA
CGACCGTATGGCCAGATAGCAATGTCTTCA
AGCCTTAGCACATCTGTGCTAAGTCGCTAA
AGTGGTGAGATATAAGACAAATTCTAGATA
ATAAGATAGGTCACAACAAATGCTAAAGCG
ACCAACAGATGAATGATACCGAGGCTAACC
AAATAAAGAACAGCACATAGTGCGCATACT
AACTGAAATGATCGGTCGTTAACACGGTTC
GAAATGACGTCATTAAAATACGCCATTCTC
CAGAAAGTCCCGTAAACGCACCCGATATAG
CACTATACATTGATGTCTGTATCCACTCAG
CAATAGGGAGCAACCACCACTATACGCCGA
CTTACAACCCTAACCCACACGAACATCGAC
CGATGCCTTGACCTCCGGTTGTTCGACTAC
CCGCAACGTGCAAGACGATGTCAGAAATTT
AACAATGATAATGCCAGGCGACGGGTCCAT
CGTAACGAATATGGATAGTGAAGGGTAGGA
CCTCCGACCCCCTACCCATCACTTGTACCA
TACACAATGCAAAGCTCAACTGCCTCTATA
ACTAAAGCCCCATCTACCTTAACCCGTTGG
AGTTAACCATTACGTAATACGTGGGCCGGA
TAAGGGCAAGTCCAATTACCACAAACTTAA
CTATAACACTCTAGCGGTGCATTGTCCCTT
AGTATGTCTACTGTTAGGCGCGCCTCCGAA
CAATGATCAAGACATAACCTAGGTTTCAAC
AGTCTGTCCCACCCCACCACCCCCCCGAAG
CAGCGGATCAGGCACTTCCGTTATTTACCC
CCTACTGACGCCAGAGTATTCCACCCTAAT
TACAGTCCCATCCACCCTGCTCCCCACATG
CGCTGGGAAGTATCTGGCGGGTCCCAACTA
CCCCCGAAAATCGTCCCCTGGGGCTCCGGC
CGGACGCGCGTAATCCACGCGACTGTCACA
AAGCCGGACTCGCACAAGTGCAACACTAAC
GTAACAGGGTACTTTTGACTATGACGTAAT
CGTAGCGAGCCGCACCGTCCAAACTGCTTT
CGCGTGACCTTGGACTCCCCAGGCTCACGC
GGCACGATAATACTCGTTACTACACGAATC
CCATTACCGACCGTTAAATTGACCTGATAT
TGGCCTGCACGTAACGTTACCGTGCGGCAA
ATCCATTATCCCGAAATAATCGAATTTATC
AACCCAAAACGAAAAATGACCAATGAAGCA
CGCGGTCAAAGTCTAGGGGTTTCACGTGCA
CGATGCCATACTTGTTGGTTTGCGTGATTA
CGCGCGATCCAATCACGCTTCCACTGACCA
AAGCATCAAACTCGTAATAGTTGCAACCCC
CAAAACCCTTTCACCTTCGGTGTAACAGTT
AATGATAAGTACAATTAATCACCACCTTAG
CCAGTATAGCCCGGGGGAAACGTGCAGCAC
TCCCCGGCAGATTTCACCTATCCGTAGTAC
GAACACGCGCAGCATTATTAACCCCGTCGT
GTGCTTGCCGGTTATCCCTAGCTCAAGACT
ATACCTTCCGTATCATCGCCCTACACGATT
AGAATAGAACGATTAGATGAGAAGAAGGCC
TTCCACCTCTACATCGCATGCCTTAGGCGC
ACAGGCGGTTCTCTAAACGCGGAAACGCGT
TGGAGCAAGAGTCAAGGAGTCCAAGGGCGT
AAAACACACTTTCACATCTACATGTTATTC
TGCCCAATCACTACCGTACCATCCCAAACC
GGCAAGGAGGTGAACGGGACCACAAATGCA
CAGACCTACTCGACTCGACAGTCACCTCAA
CCGAGGTAGGAAGGATAAGGAGGAGAGGCC
TCCGAACGAGATAACAATGACGTCACCGCA
CGCTATCCCTCCATAGGCTCTTTCTCTCCG
GGAAGTCGTTCTGCCTCTCATGCCCGGCCA
ATAAGTACCTTTTCCGCGAATGTAAACTAT
ACGAGCAGTCTTAAACTCTTCGTTATTCAC
CCGTTGATGGCACCTGGGCACACGTGCCAC
CAGACGATCGCGTTTTATAAATCATTCCAG
AGTGACGTCATCGAGGCCAAGTCAACACAG
CTTACGGCCCCAGAGTTATGACACGGACAA
AATATCTCCCGATGGAACTGTCCCTTCACC
AACTATCCGCTAACGATTTCTACGAAGACG
CTGAGGCGTACGAGTCCATCCATCCGTGCT
ACTACGCGACAAGCCATGTCTCGAAACGGA
TAACAACTCACTCTGACCGTTGGAGAACTT
TGCATCCCCAATTTCATAGACAGGGACACG
GACGCCCTAACAAGAGCACGCTGCCTCCGT
GGATTATACCACCGAACTATGACGTCACTA
TTGTTACACGTGAGGTATCCTCACCAGGCC
TAGTGCATGAATACCAGGGCACCAGATTCT
CCGCCGGACTGGGACGTACGAGGAAAAATT
TCGTAGCTGAGTCCTACCTCACTAGCTCGT
CAACCGAGGCCAAGAATTGTCCAAAAGATT
ATGTGATTGAACACATGATTCCGGCGATCA
CGCGACACATTACTCGGTAGCTGCCTTCCC
AACAATAAGCTAGCCATACCGGGGCAGCCA
TGGATGTTCAAGGACTATAAGGAACCAGGG
ACTACAGAATATAACAATGAATCAGAATGA
AGTACGACAGCTAGAGCCTGTGGCTCCCCG
TAAGCGGCCTGTAAAAGGAGACCGTGTGTT
TCTGCCCCATAGAGAGCTTCGGTGACGTCA
GAATCTAACAACTCGCGGTACCCCACCACA
ACCAGGGGAAAAAACAAAGTACCCGGGTTA
CACGACCGTAGGGCTAATTTTCCGCGGTAG
ATTGACTTTCACGACATCTCGATGGCATAC
GACCACGCTCGGAATAGCTCACCATCGGTA
ACCACCTCACTATAATTACTCCCGCTCCCC
AGTAGATATCCTGCGTAAAATAACGTGAAG
ACAATACCCACATCACCCTATGGCATATCT
ATCATAGGCACAAGGTAAAGAACGGCGATT
ATCTGAGGGGGAACAAACCGATGGAGCGGG
TGCAAAAACATTGGAATAGTTATCCTATGG
CCGCTATATGGACCAAAGACATACACAACC
CCCATAGTATGCCACAATTAGTAGCGCAGT
TTCCAGGCCCCATTACACCCAACAGCTCAT
AGACCAATGGGTGCCGAGCTCGCTCTCACC
CCACCTAAAATATGCAACCAAAGTAACAGG
GGACTTGCTGGTACACTAACAGAGGTCCTG
GTACATGAAATACGTCACAAGAATAGACGC
ATGCATCACGCGTTCCGTGAAGCCCAGACA
TTTGCCCTTTGAGGGCACCTGTTTCCGATT
TACACGTCTCCGTTCTACACTACAAATTTG
AATGAAATCATAGGAACGGATTTATCTATT
CGTTCAACACGCGCGAAATAACTCCCACCA
AATGGGTCACAGGGTAACAGTGCGAGGAAC
GGCTGAGTATGCTGAGGGGGTGGGACACGG
GGCAGGGTGGGCCAAGAGGTTAAAAATTGT
CAAGAAGACAAACTACGGTGAAGTTAGCGA
CGCGATGACGTCACCTAGGTGACCCCTGAC
CAACTTGCTTCGGTAACCACAGGTCAATGA
CTGGTGGCGACGAGGTTGGTACTCAACTGC
ATAGCTCGCTCAAGCAGTATCGCCCGACAC
AGGAAGCAGTATAACCGTAGTGTGCAAAGA
TTCCTAGAGCCAGCTTTCCACCTGCGCCGA
CAGTGATAGTCTATAACAAGTGTGGGGCTT
ATAGCTTTCTACTCCATGCTCAGTCTATCA
ACAGTGATGCATGTTAATGGCTATAACATT
TAAAGGTAAGACTAGAATGAGTTCACTCCT
GAGGACCTTGACCCGCATTGCCTATCCCAT
TTCGGTGAGGCAAGCAAATCGGAATGGTAC
TTTGCAGACATCACCCTGCACGTATTCCTC
GACACTCTTATCCATACTGTGAACTAACTG
ATGTGAACATTAACAGGAAAAAAATGAGCG
TTCATCCGAACAGTCCGACCTCCCTCCCTT
CGAAACAATGCCATAATAAAATCCGCAATC
TCCGAACCCTCCATCGCATCCACCCTAGTA
CTTAGCCACAACAAATGCGCACCAACCGTG
GTGCAGCGACGTCCTCGTCCGTCACGTGCC
ACGCGGTCCTAATACAGGCTAAGCACCGGT
ACACGGGTCACAAAAGAGACTGCCGCTCAT
CAAATGACAGAAACAAAATACACTCCGCAC
GCGCGACGATAGACAGCGTTCATCGTGTGC
TAAGGACAAGCTCAACGGTCGATGTAGCAA
AAACTACTCGCAAACAAACTGATGATACAA
CCCACATTATTTCTTTCCTATACACCCGCA
ACTGAGCTGATCATGAGCGTTGATAATGGA
AGAGCTTGGAGCCTCCGTAAAACGAGGATG
AAGGAAAATTAAACATAGGGCGACCATACC
AAGTAAACAGTGGAACTACAGGCCTGTAAG
TACCAGTCACCACCACAGTTCCTACGCCAT
GACGCGCAATGCTTAAGTGCATCGTGCCAA
CGCGTATTAGATCCACATCCCTTACTCTGA
ACACATGAATGGCCGCGCCGTTCCGCCCAT
AATAGGATTACACAACGCATTAATTAGTCA
TCGGGCGCTACCGGACGTAGCGGCTCCCAC
CAATAAATTGTTAAACTACCTCTGACTATG
ACCCCTCCCACTATCTTAGACCCTATCTCT
GTGATAGTATTACTATTTCAGCGCTTAACC
AACGCATACATTAATTTTCGGTGGTAATAC
AACCAGCCTTACAGGTGGGTATACGCACTG
CCGGATTCTATCGATCACTGGGCATAACTC
CCAGAATACCCGCCTCTTTCCAGCTCCACG
CCTACAGCGGATACTCGTATCCTAAGCACA
GGAACACCACATGGACATATTCTTCGCATA
CGCTACGAGGGATAAACCACACGCCAAAAG
ACAGTAATAATTGCTACGTTATTTATGGAT
GACGGCACATCTAAGACCCCCAAAGTCACT
AGCATGTGGCCCCCTTGCCCCATCCCACCC
TACATTCAACATTCTTCTTCCCAGTACTTG
CAATTCAGGACATTTCAAGAAAATATAATG
TTGACAGGACATTTTCCCCTATTTCCGAAC
ATTACGCCAAATTAAGGACCGGGATTCCAA
GCATCCGTGAATTAGTACTAACTTATGCTA
CGTGCCCCGGGCCAACGCTGCCGTTTGGGA
TTTTTGTTCCCTTCCATTACCCATACCTGA
GCATACCGTAGTAACAGCCAATACTGCTCC
CCCTAGCCCTGTAGCCTACCATACCCCGCT
TGCGAAAGGGGGGGCAGAGAATGAACATAT
AACATTCCCCGTGCGTTAGTACCACGTAGA
AGGATTAGGCTTGAGCTACTTTAGCTCGCA
GGGATATAGGTGGCAAGCGTGGGTTTCCAT
CAAATTGCATTTAAATCTAACTACACTACC
AAAAGGTGAAAAAGCACACAAGCTGAAAGG
ACAAATAAGATCAGCTTGTAAAAAGACGTA
CCTATGATGAACCACCCACCCTGCAATCCT
AATTGCGCGACTCCCCTCGCTCAAAATCAT
GCGCTGATTATTTCGTATGCGCGCGGGCCG
CCCTGGTCTCTAGCCGCTCCCACGAACACA
GTAAATGGCAGAGAATGCATGTCATGAAAG
TTACGAGACTAGGCAGGGATTAATGACTCG
CATTACCGCATCTACACTGCTAGCCAGTGG
GTTCGCCCCGTCCCGTACTAACACTTGAGC
CAACTGTATGATGATCAATGGGAGGGTAGC
AAATGGAACGGTTCCTGGGGCGGTATTGCG
CACCACCGCGAGCGCGCGAGGCCATGACTA
ATAATCCCATTCACGAATTATCTAAATAAC
ATGGCGTGCCCAGCAGTATTCCACCCCTTG
CCCACTTGACTCAGACTACGTCACAACTAC
AACCACCTCCGGTACCACACGGGGAGACGA
CGCCATCACGGCAGCACGTTCCCACGCGCA
TATACCCGCCCCCAACTCTTTGTCGACCCT
ACGGATACGTAATACACCCATATGTCTATG
CCATTACTATCGTATCGAACTCTGTACGCA
CATATCGAGCAACCAAACTACGTTTCGCCG
CGGACAGGGAAAGATAAAAGCATCACAGAT
CGCCTGACCGAAACAGGCCCTAACTTACCC
ATGTAGACTCTAAGTCAAAACACGCGCTAC
GGACAGGCCAAGAACAGGAGAGGGCCGTCA
CTCGCCGTATGCTTCTACTCCTCTCTGCCT
CTCGAGGGTCAAGGGGATTGGAAAATGGTG
TTATCAAGCTTATATTAAGTGGAAAGAAAA
CACATGGGCTAAAATCGGTGACGTCACTCC
CCAAAGAGTAGAGCCCACAGCAATCTCGCC
ATCTGCGATAAAACGCGACTTGCCGGATTC
AGAGGACGTATATCTCTAGGACAGAAAGTT
CCATGCCTCCAATCTCAACATTCAACAATA
CCTGCATAGTGATGAAACACAGTAACGCAT
AGACTGCCATACGCAAAACATTGTAACAGT
CGTTTAATGCCGCAATTTCGCACCTCGCCT
GTATGCGCTGGGCCGACCGCCCAAGGTGGC
CGCGCTCAGCCAACGCCCCCCCACTCCCGC
TGTCCTACCTAAGGGCAGAATCCCTTCGTT
AAAAACGCCCTACACCCAATGAGGCCGCGC
CACACACGCGAAAGAAAAACAGTGGGGACA
AGTGACACTTGCCGTTTCTTCTGCGTAAAC
TGACTAAGTTAGGAGAGTGCTTTAACACAT
CTATGACTGAAAATGATACTACAGCTCTAA
TAGAATCAGACCCTCTTTCCCTCGCTTCCT
TTACAACACGTCTGTACAACTTAACATAAT
TTAGAACTCGAACCCGAGGCAATGAACAAA
CCCTAAAAACTACTGTAACCGAAGACCCAC
GGATACGATCATAGAAATCGAGAAATAAGG
CGGCTCCTGCACGAGTCGAAGAGGAGGTTT
CAACCATTGGTCGCCGCCTATTAACACACC
GAAGCTGGGCGGATATACCAGCAGACCTGG
AAGGACAGGTTCCGAAGGATTAGCTCTGAA
ACGCGGGACGTTAACACAAACATCCGATTA
CATGCCAGGAAATGAAAGGAAAACAAGTAG
AGAAAGAAACGCAGAAATAGAGAGCATCCA
TAACACATCAATACTGAAATACCAGACACC
AGTGAACGAGCACAGCACGTACTAGTGGGA
TTAGGCGATCGCAAAAGGCCAGCCAGCCCT
ATCCTCGTATTGTGTACACATAGCAAATAC
GCACCACGGACTAGCGTACACGAATGATGC
ATGGAAAGGAGAACATGACAAGGATTTATG
ACCATCTCGTCGTGGTTTGACCACCCCGCC
GTTCACAACAACAACACAAACCCCCATTTA
ACCCAATGCCAGATCCTATCAATTTAGGCA
GCGTATTGACTTGCCACCCTTCCTCCCCAC
GGATGGAGGAACAGGGACAAATGGGGGGGA
TCACGCCAGCAATATACCGCGTATAGAATT
GTAATGATCAACTTAACAACGCCCGCTCCC
TGTAGCCTCATGCCCACCACTCGCACATTC
AAACTAATCATAACATAACAAAAGGAAACA
CAGTATACGCCTGGTGTCCATAACGTTCAA
CTAGTGAAGTACCTCAGACGCCGCGCACCC
CTTACTCTCCCACGTCTCGTGCTCAAGGAG
AGATCTAGACACCCCGATCTTTTTCCCATC
GAAAGTATGGGCTAATGGGCACCATTAAAC
AAAGGAAAGATGTTCCGGTACGGGCGACAC
ACCTCTTTCCATAAATAGTCATGTAAGACT
TATGACGACGTCCCCACGCAATTGATGTAA
TGACGTGAGGTTCAAGATATGTAAAGGAAT
GATATGTAGATAGTGAATCATAATTCCGAA
CACCTCAGCGGAGTCACAACTTCCCGAGAT
TTAAGGGTACAATTCATTCCTCAATGCCGG
TAAATAGCAACAGCGCGATCTATATAATGA
TGTGTGAGAATGAAACCTGAATAACCATTA
AGCACCTCCGACACAATTACTCCGTCTGGC
TAACCTCTTTATAAAAACGGGACCTTCAAC
TGAGATAAGGCGGGACACACGTGCCCCCTG
CGCACCGGATGCAATGAATAGTGAAGGCGG
GAGTTGTATGGACGACCTGGAGATTGGGTT
AGAACATCTGAGAGCCTACTCCCCCTCCCA
CGACGAATGGTTCGAACAGGTAAATGATAT
ATAGGTGCGCTTCCTAACGTACCGCCGTGT
GACAGGAGTATACGTTGGTGAAAAACTAAT
CCCCTCTTATCTACCCAGGCTACCCATACA
AGGCACTTGTTAAATGCTCTGCGCTGCACG
CGAACGACTACCCTGTTTTATGCCCCTTTG
AAAACTGATGGACGACACGAGTACGAATAG
CACGCATTGCCATAGTTAAAAGAGTAAGAA
TGCTCTTCAGCGCACGCTCAACGATCCACC
TAACCGATGACGTAATACATTACTAAAATT
GAACCCAAAGCATGACAAACAGGCCTCGAG
CTAGAAAGAATCACTGGTTGAGATAGATAC
ATTGGACGGACGGGAAAGGTATGAGAATGG
GTGTGAGAGAGGTTATGATCTGCTCCAATA
AGCCGAACGGTAAATGGCCATTCGAAGCCC
ACTAACACTTCAGGCCGAGCACGCAACCGC
TAGTTAAGACCCGTCGCTGCCTGCCCCTAT
TGACGAACGCGGGAAGCAGAAAAACACCCT
TAGCCACCCTCCCCCGCCCGGCCCCCCCCC
GGGAGGGATAACTCTGAATTTAGAGGCACA
GAGCCGTTAAACCCAACATATATGGGCCGC
AAAAAGAACTTCGTCCACATAAATAGACCA
GAATAGCCCTCTCGAATGCCGGGCTATCTT
CGCGCTATAAATTCAGGGCTAGCCTAAGGC
TCCACCGTCCCAACCTGGACTGACCGTGCC
TAATCCCCGGGCCAAACTAAGTAAAGGCAA
AGCCCCCGCCCAGTTATCAACGCACACAAC
AGTTAATGACGTAGTCGAATGGACGTATCC
ACCCACAATGTTCCACTGGCGCGAACTGTA
ATACACCTCTATACCCATCGACTCGCAGGT
GAACGACGCCTGTTCCTGACATACCCGATG
GTCGACGGCGACTCCTCCGGACCCTAGGGA
TTGCCGCGATGACCTACATCCCAGGCTCCC
TGGGAAGCGGGCGGATGGAACGATCAGCTA
ACGTCAGAGAGACATCTCCGGCCATAAACG
CGCACCTGATAAGCGCATAGCATACCCCAG
CTTTCTCCCTCCCTTTCCTCCTCCCACAAA
ACGATTGGCTCTTAATACAATTCCCGCCTA
GTGATGAGAACCCCAACCTCTCCCCCTCAT
CTGACGCTAATACACCAATCCAGTGCAGTT
CTATACACTGATACGTGCCCCCCTCGTTAC
AATAGATCCCAAACAAAGCTAGGAGGCCAA
CAGTGATAATATCAGCCATTGAACGAAGTC
GGGGTTCAAAAAATGTAGCGTAGAAGTATC
ACGAAAAGGTTAGGGACGCAGAAGTGTACA
CCTAACGAGTAAGTCACAGCCCAGTTACTT
CATGCCTTAAACGTCTCCCCCAAGAGAAAT
CCCAATGAATATAGAGACGCCGCTCATATC
GGTGAGAAACAGGACGAGGAAAGCAGATGG
CCCGAACCCATCCCGCCCGACCCCACCACG
GCCTTCCCTCACCGTAGCTGTTTTGCGTAC
CGGAGACAATAGCTAGACGAATTCCATCAA
CGACTACTATCACCGGGAGATAGAAAACAG
ACTCACTAGATTACAAAGTCCCGTATCAGC
TCCTCTGTACACACACTCATCGTTCGCCCA
GCCTAAAGTCCTACTATTCGACAGTTAACA
GTAGGTCACCGGTTAATCTCTTAATTTACG
TACTGCAAGTAATGTATGCAGCAAGTCCAC
TCATGTAAACGGTGTGTGCCGAACTGGCAT
AGGTGCAGCAGCATCCAGCCCCACTAATTC
CATGTCCCTGGATCATTTTATCTCAAATGA
CGTTTGCCTTTTAGCTACCACACTGCTACG
CCCACAGTGTGAAAATGAAGTTCGAAGCTC
ACCTCACACCTACAATATAGGTAAAACTTA
TTGCAGATGGCGCTGAAGCTGAAGCGTAAT
AATATCTGATGTACAGGACTATGCAACAGG
CCACCTACAACCAGTTCTGTTCTTCCCCAA
CAGAGTAAAATTCTTAGGCCCAAACGCCCC
GACGAATATGCTTCTAGCATATACATTTAG
AGCCACAAGGCACATGTGACGAATGACAGC
CGTTATCCTCTCCTGTTAGAAAGACCACTG
ATTTAGGCTCCGAGCACCAAATCACTCTAC
AATTTCGCTCAAATAATCCTAAGCTATGTT
TTCACCATAAACTGCATGTCAACTATATCA
GCATGACACGCCGCTTACCCTCCCTCCACC
AGCTTGAAGTTATAAGTATTTGCTTGGCAA
GGCCGTCCACGCTTAGCACCAGTCCTGGAG
CCACAATGTATCCTGACCCTAGTAACCAAT
AAGTGCACAACAGCTGCTCAAGGATTCAAC
CAGAGACGGTTAAAACTAAATTTTTACGTG
CCTGTGGCATGACGTCACAATTTGAACCGC
GACATTTACAAGGTAACGACGCTTGCTAGC
TCCAGGCCAACAACTCATTAATTACACGTG
CGACGCGAGTCATACAGCCACAAATAGTGA
CTGCGAGAAAGACATTACTCGACTCTGCAC
TACACTTTCCGTACGGTTGCGATACCTAGT
TTGGAGATGTAATCAAATCTTAGAAATGAC
AAAAGACGAACTTCAAGGTGATGTAACAGA
CGTTAATAACCGACTGTTGTAGTATAAACT
ACTCAGGGGCACGTCCTTTCTCTGCCATAA
TACATTGGAGGTGATGTATATGCGTTCCTA
GTCCGACTACCCTCTTCATGGCACATGGAC
AAAGCTGAGTTAACTAAAATGTCTGCAGAA
CCCAGTATCATTAACTAAGCGAGGACGGGC
CATATATTGCAATTAATTCAGCGCTGCCAC
ATGACCGGGGCATCTGGCCGCGGGCGTAAA
TATCCCATGGAAATGGTTGTTGACTACCAG
AAAGCGTCATTCCCGCATTGTCTCGCACCG
AACCTAAAACTAACATGCTAAAAAGAACGT
CGAATTCATTTCAGAGCGGAACAACGATCT
CACTCACTTGTCCAAACGATCCGGCAAGTC
CGATTGGAAAAACACAACGGGTATAAAGGA
TACGCTGTTCCACAGCATCCTATCCCCATA
GTTACTAATACTTTAATAGGGTTATCCGCT
TGTCTACTAGGGGTTTAGTGGTGAAGAGGT
ACTCCTAGTTATACTCGCCGGGCAGGCGAC
CTCTTCAGGTGCAAGCCCCTTACCTCCAAA
AATGTTGGGGGCGTCAGGGACAAAGTATGG
AATAATGACATTTCCCGAATTTTTAGTGCA
ATTTACGCAACGCCCGCACCGCCCGCGGTC
CCGTATCCCTTAACGATCTACAGACAGATC
GAGTTCCCGCAGAGGCGCGAAATAAGCTTT
CCGTATATCACCCCTGTCACGCATCGATCA
ATTCAGCAGTATATTGCTCTCATCTCATAG
GCACCGTACATTGGAGGCTTGGTCTCTTTA
CCCCACCACGCGACTAGTTATTGACACCGC
CTTTATAGCAACCACTCAGACAGACTAAGC
ATGTACAGGGTTGATAGATCGAAGGGAACC
GGGGAAAAATGGAAAAGAGTCTAACCAACG
CAGACATGCAACTGATGACGTCATCAGTAT
TAAATAAGGGAAAGTAAAGAACAGAATATA
CTGAACCACCTTGCCAAGCACCAAGCCTGT
ACCCGCTTCCAACCAGTTGTCCCACTCCTA
CTTTGTCTCATTTATGGAACCATAGTTCCT
CGACATAAGAATTGTATCATCACCCTCCCA
TTGACTAAGAGCTAAATGAACGCCGAAAGA
CAACGACCTGTGTGACCGTCCGGAACCTTC
GAGTCGTTACGTAGCTTCGAAACCCCTCGA
CCACACAACGATCCACACCGCGCACTGCGG
TAAGCAAATGATGCGTCCAATCACTCTCCG
TGGTACGAATATAGTGACGTCACCGCTCGT
CAATTCACACAACCAAGTGAATACCTATAG
GAGTGGCCCTAGGCCATGACAGACCCTGCA
TAGCGCCGCACGACCAGATTCCCTTTCCCT
AACCAAAACACATAACAAAAGGCCAAAAAA
CGCGGTATACGGGCGTGGGTGACCCATGTG
ACTCTTGAGGGATACCCGATGACGTCATTA
ACTGTGTGAGATAACCACGGAGACAACCCC
ACCATTCTCAAGATTGAGTTGCAAGCCCCC
CAGTCCCTATGCCGATACTCCCACCCCGCC
ACCCGTACACTATGCTCTGCACTTATTCCG
GTGACTAGGCCATTGCTGTTGGAACTGTAC
CACCTCCCTGCCTGCAATATAAACCAAAGC
TTACGTAGAACCCTCCAAAACCCCCTACAC
GGAACATCCACAGACACGTTCTGTCAATAA
AAAACTCGACACGTACCACTGCCTCAATAC
AGTGCGGATGCCGAGATAGAATTGATTATC
GCAACGGTGTTAGTAACGGGGCGCAGAAAA
CGCTGCCGATGTCCCCCTATCTGCAACAGT
CACCACACAACCCTCTTGTTCGTATCAGCC
CCATAGTTCCTGGATCCATAGTGAACAATG
ATTATTCAGCATTGTATTCTTAAATCAAAA
TCCAATGCTAACCAGAATGTTAGATGCACC
ACAACTGCGGCTGGCTTAGCGCACATTACG
CCAACACAGCGTTGTCCTAAAACCCATGCA
GTTCAACATTACCACTTTATCTTCCAAGCG
CCACGTATATTCAACAATCCTAGCCCACTT
TCAAAACATACGTGTATTTGTGGGAAAGTT
ACTGGGCGTATTCTTTCCAATCCGTAATTT
CGTACCGCTGCGTCTCCGAAGCTGGCGCCA
TTACATCCGAAACTATCAGCATATATCCCC
CATTACCAAACTAAAAATGCGGCAGCACAT
AATAAGACGCAGGTATGGCTCCGTGGGAAG
ACCAAGGCGGACTCGTTGCGATCAGCCAGT
GTTCTCCAATTGCTTACTACAGAACCCCTA
GCTCCTTGGCAGAATAAACTAAGTACCCTC
CTACCAATCGTTAATAGTTGTTCAAGTGAC
AGATTGTCTGGTCGCAGCGAGCTGTAATAA
GGAGCGTACTGGGGGTCACAAGGGGTTATA
CCCAATCTACCCAATTCAGTACCTCAACAT
TATCAACACCTTTCACGCTGGTAAGTAGCA
CTTCGATCTTAGAGGCCAAAACATCAGGGA
GGGGTGTCAAACCTTACCCAAGCCAAAGCC
GCATAGCTCATCGCACAGATATGACGTCAT
TCCGTAAATGCTAGTCCCCCATGACGTCAT
GCAAAACTCAGCCCTGACTCGGGAGTCAAG
AAGAATGCTATAACTGTGGGCGGATCCAGG
TGACGTCAGTTCTAATAACTGATGCTTCGT
AAATTCGGGAAATACAGTGATGTCATACGA
ATAACCGTCACTCTTCCCCCTGCCAAGTGG
AGTCGTTGTAGTGAAGTGTTGAACCAGCTC
CGACCGATAGAACCGAACAAGATCAGAAGT
ATACAAATTAACTATGACGTCATTAACGAG
GGGAAGGAAAAGAAAGTTTACTACCAGGTC
AAGGATAAAAAGGAATTGGGAAAGGCGAAA
GCCTGGCCGACTTTCCCGCCCTCTTAGTGC
AGAGAACGAATACAGACAACAGCCACCAAC
CTATCATGCGACTCCTCCCCCGAAGCTTTA
AAACGCCCTAAAGTGTACTAGTTACCGGCA
AATTCCAAGCGATGACCCGCTGACATATGC
ATGCAACTGAGAAAGAATCCTTACAGTGTT
AGATTGCAAAGAATGGATATAAAAAGAACG
AACAGGATATTATGGCAAGGCGTCAGAGAA
TCCCCCGATCCTCTCACCTTCGTCCACCCT
AAAAGTAAGAATTATGAAATTAGTGCCACC
TAGGTAGGCTTATCCGCGTGGCAAACAGAC
TCCCTGAGGGTACGCAGTATATCATCGATA
TGAGAACAAACCGTGACGTCATCCCCGACG
TCTCGATAGGCATCTTCGAACAGCCGATAA
AAAACCGATCCCCCTCCCTATCCCTCCCCG
ACAGAACGATTACCCTTATGATAATTCCCA
AGATAAAAGATTACGTAATGCCAATCTCAA
CCCAACTAAGTTCTCCAGTAGAACCGTGGC
CGTACAGTATTTAATAAAATTCACTTGAGA
ACTTCCCTCGCGCCCGTCACACCTCTGAAA
ATACACGCCTGAATTACGCATTCCCTGCAC
CGGCCTGTATTCAGCACTTCCTCCCAGACA
CGGCGAGAACTTGCGTTGTAGGTATACTTA
TGGTCCATCATCTCAGTTACCCATAGCTAC
CTTGCTGTCTATGGCTTACATAAAAAACAC
GTTACATCGCACGTACTAATATCGCCTGCA
GCTCCTTCAGCCGTACTCTTATAACACCGC
TACTGGTTAGGCCACAACTTGTAAGAGTTC
CTCAGTGTTAGCCCTACCTTAACCCTCTGG
ACGATTATGCTAGAATAGAGTCTCTGCGAC
TATATTACCATATGTTTGAAGCAACGTAGC
ATATAGCGGACATGGGGGGGAAGGATAGCC
CTCACCGAACGGCCGTGAGATGACTGCCAC
AAGCTCCACCTCCTCGATTCCGCCTCACAA
CACCAACTCATACATATCTAAAAACCAAAC
CCCTCCTCAATATGGCCCAGCCAACGTGTG
ATCGAAAATATTGTCGAGGCCCATAGCAGG
CGACGTACTTGTATTTAATGATTGCTACAC
TGGAATGCTATTATCAGATGCTAATTATTA
CCACCGGAGCACGCCTGAGTGCCCCCCACC
CACCAGATTACTGTTGCCTATACGCCTCGA
AACTGCACTGGCGCCACAACGCCTTACGAC
CGAAACCGATTCTCCCCCGACGGAGGTTGA
CGAACGCTACGTGCATGAATTGGCCCCACA
TGCCTTACAGATGCTCCTGCATCACTCAAC
CCATGCAACCCAATGTACCTTATATATAAT
CGTCTATACACCCACTATCTTTCCACTTTT
CAACACCCCGAATACTTGAACCCAAATGTC
TCTAACACTCATTCATCCCCCCAGAGGCCA
CCCGTGGAACATGACGACGCGTATAGCACG
CGAACCTTATATACTGAAGGTCGCCATATA
AATCCTAGAACCGGTGATGAAAGCACATAT
AGGAAGCCGGAACGGGAATATAACAAAGAG
TAGTATAAAGCCGATAAGCCCGCCTACATG
GCGGGGGCTATTGAAGACTAGCTCCGTTAC
AACTCGGGGAACTGTTCGAGCAAAGTATGA
CCCACCAGTCCCCCGCCCGTTGGCCGCATC
ATCCTGCACACGATATATATAACACGAACG
CAGCGATAGCAAATCAAAAAGCACCTCTGC
TAGCAAAAGACTAACTAAATTCACGCCCCT
CGTTCTCAGAATCCAAAAACAAAGTCGAAG
CCGTTCCCCCTCTCTGTCTCTCGCTACCTC
CGTGTCGCCAAAATCACCAAACTCACTAAG
GCTCTTCACCCCCATTCTCCCCCTGGGTCA
ATTGCCGTCTAGCTCAACATAACCTGCGGT
CATTTCGATTAAAGTGACACGAAGTGATGA
CTCCCCCACCTCAAAAAACCCGCCCAACAA
ATTCCCTCACCATGCTAACTACGTATCCCA
GGTACATCCCCTCAACCCACCACTAAAACT
ACGCCGCCACCACCACCTACCATTGATCAC
TATGATGACGTCATAGAAACGCACTCCCCC
GGTCGCCAACAAACTTTGTATGCACAGGCC
CCCACCAAGTGAATTACAGAACCTCAAAAA
ACTGAATTGGCGTATAACAACCACCCCTGA
ATTAGCGAAAAAAGCTCCCAGGAAAGAGTG
CCCCGAATTGTAAAACTAATGATTGTCTCC
CCCTGAACCCTTAATGTGATAATCCCATAC
ATGAGCAGATTAGTAAAACAGAAGACCGAA
CCAGCATAGACCGTCCCCCCAATCTATCGT
GGTTACAATGAGATGTAAAATGACGCACAT
CAATTACTAACCGGATACGCGGTAATTACT
CGTACGGGACCAAATTAAGCATAAAAATGA
CTCGCCGCCAGCTGCCTCCATCACCATGAA
TATAGAGAACCCTTCATTGCGAACAACCAG
GAAACGCAACCAGATGGCCCCGTCCAGAAA
AGACAGCTCTCATCGTGGTAGTGACGTCAT
TACTTGAACCTGCGTTGCTCGCAATAGAAG
ATACCTACCTTGCCACCGCGATTCCCCACT
TAAACACGCCACATATGGTCCCCCGGCATA
TGAACATGGGATGTGAGACTGAAAACTTCA
GACCGATAGCACAGCTTTTGCGCTTCACCC
TTTGCGGCCGAGATGACGTGAGCAACACCA
AACAGGTAGTAAGACAAAGCTGCCGAGATA
GGAATGCACGCATGCTACACAAATTGGCAG
AGTGATCGGGCCGAAATCTAGACATGGGAA
GCGTGCAAAGGTCGTGTGGACGCAGCAGGC
CGCGAAACCGTGCCGGATCTGCGCGTGTCC
ACGTTCGTTTCACCGCCCCTAGCACGGTCC
TACGAAGGATAACCTGGACCATAATCGCCG
AATGAAATACAGATCCACAACTTGTACGAA
GTTATAGTCAGCTGGTTCTTTCCGAGCCAC
TGCATCCCCTGTATTGACTTCCCCAACGCA
ATTCTCTCGACCCTCCCTAAGGTAATGGGC
AAAAGATTAACCCACATCTATGCTAGCATC
CAGCGGCACGCGTGCATGCCCGACAGTTGC
TAAAAAAAGACTAAGTGAAAACGTGTCCCC
TTAGCAAGCCTTACCATTGCCCAGTCCAGC
GTGGGCGACCGGTCTTTCGGTCACACGCGC
TAGTGTTAGAAGGACGGGGATCTAACAGAG
CAACCAAACGCTAAAAATTATCCAGCTCAA
GTGAGATAGTGCGCGTTGTCCCGAGTTAGG
TCGCACGCCCCACTAGAAGCGGGCCACTCA
ACTAGGAAAAATGCGAGGCATAGTCCGTAC
CAGTATTGTTTTTCCTATGCCAGGTAGCTC
CGCACATAGCGTGTGCATGCAAGGGTAGAA
CGTGGCACCAACGGGGAGAAGGAGAGCCCA
CCGAGACGGCCTTGCTAACCAAAAGGCCAA
CGCTGCTTTTTCAGCTAATGGCCGGGTCCG
TTTAAGAAAGGAATGTCTCCCAACAGGTTA
TTACACCATCCACTGGCCCGCCTCCTGCAT
GAAGATGTAACTTCAACAATATGCCGATAT
CTCTCCAAACCGCCAACGATGTAAATTGGC
GCTTATACACCCGCTGCTCACTACCATTGC
CCCACCGTCTAAGCTATAGAGCTTACCACT
AGGACTATAGCTATCACCCAAAGACATTAC
AAACTTCTCCGCACCTACATAATGTGGCGA
CATGTCGTGCGCGCAGCAACCTGGAATGGT
GACGCCAAAGAAAGTAATAAATGAGGTGTG
TTCAGCCATCTCCTTTCCCCCGAGCCCTTC
TGAGGCACTACGATTTTGGGATGACGTCAT
GATAAATGCTAACTTTCAGACGGTGGATAC
ATATAGGCGAAATAGCAGGGTCACAGATGA
ACTAGGGTACATATGTAGGGGCTGGAAGAT
TTCAATTGCATAAAGCAATGGTCCCAGGGT
TGTTGCCGCAATTTGTTGTAACTAAACAAG
CGCCTAATAAGGTCAAAGCATACCACACTC
AACAAGGCCATCCACTTACCAATGCCTTTG
GCTGCTCCCCGCAAACACTGTAAACTTACC
AGGCTAACAAATCTGAAGCTAAACTACGTC
TGAGTTGTGATCCACGCAGACGTGGAGGTC
AGGGTGACATGCAGATCCTGGTTATAAAAG
ACAACTTCACTAATCCCCTCTATCCAACAC
CACACCCCCAACAAGGGAAGGAGAAAAAAA
TGAGGGGGGATATGATGACGGCGTCATACA
CCCATACACCCCGAACCACCTCTTAGACTT
CTCTATACACGCTCACCCGCCTCTCCTCCA
TTTCGTAAAATAGCTCCGAGCTGACTCGGC
CACCACCCTACTAGAGCCTGATACACTCAC
CGCCCCGGGGCCCGAGTTGTGTCGTGTAAT
GTCAGTCGCTGGACCTTCCGAGCCTGTATT
CCCGCGATCATGCGACGGACAGGATACTCG
TCCTCGTCCTACCATTCCCCCAATCTCCTC
GTTGATTGGCCGTCCACCTGTCCACGCAGA
AACTTGCGTTAGACACACAAGTAAGACAGA
TAGAACAATACGGAATAGAAGATCTGAAAA
CAGCATAACTGAACGAGGGTCCGTCGACGA
GCATCGAATGCAAAGAAGATCAGATTGCAT
ACCGTGCCCCTACGTCATATTTGAATCTTC
CGGGGTAAACGATACGGCGTACCACTGTCG
TGAGTGCCCTATAACGGCGCCAACGATACG
GTGACTCCCACAACAAAGGTGTCTAAGCTC
TGCCTACTTAAGGTGAGCCAAGTAGCGTAG
CTGCAATGGTGTAGCTGTAGATACGCATGC
CGTGTCAAAGTCAACTAAATTTAGTCTAGA
TAGCGAGATGGAGAAGTTGAGGTTCCATGA
ATAGAAGATGCCTTGGGTATGTAATTATTG
TAGGTAGCCGAGGCTCTCTGCCTGCGACCA
TATGTGATGTGAACGTGCCACCTCATACCA
CCACCCCCGCGACCAGCGCAATCACATCAG
ACCCAACCAGACAAAATAGGACCTAGGTGG
CTTAGCCCTCAATCCGAATGACGTCATGCT
GGGCCGGATAAAGTAACCGCATGATGAACT
GTCCTTCCGACTGAAACCATAGACGAAGCA
TGCCTACTACTCATCGTGGTAACAGCCGAT
CCGTCGTCGCTCTTCCTGCGGAATGTACAC
ACCAACAATGTGCTACGAGACACCTTCCCA
TAAGGAGTTTACGGATGACGTCATGGGCGA
CGCACCCGGAAATCGGTGGCGTACAGCGAT
ACAACGCACATGTAGCCTGATTAAAATAGA
CGAAGACACTAAGACCACCGTCCAGACACC
ATAGGGGACGAGCCTAGCGCCGTGTTAGCC
AACAGCAACCACCATAGCCCCCCTGGCTTC
CCGTTCTAGCCTCACTTCTTACCGCCTAAT
CCTGGACACAGGTACATAATATAGCTTGAC
CACACCGACAACACGATCAACCTGCCCTTC
ACCGCACGTTTCAGTTACTTACCCACCCCT
AACACCACTTACTACCGTATCTTCCGCGTC
GACACGCAATCCCCATGACTAGCTAACAGT
ACTCCCCATTCAACCCCGAGTACGGCGTGC
AAACCTCTTGCGCGTACAACTAGTAGTTTC
CTATATCCTGGGCGAGGACGGAGTAGCGGA
TCAGAAGATGACTATTGACCAATAGCAGTA
AGTGGGCGTCACGCTTGTCGACCGCAATGA
TGCCGGCTGCCACATATATTACGTGTATTC
GGGCGCAGCGTACTAGCTGGGGGATCGAAA
ACACGGCCATCAATTCTAGCAAGGCCGTTA
CGAAATGCGGTACCTGCTGACTTTACGCCT
TCCTTAGCCTACAAAGGCTACACAAAACTC
AACGGACGAAAATGCCAAATCTGTGTAACT
GATGGGGAAACCGGGAGGGAATGATAGGGC
ATGACTCCGCTCAACGTTTATTCCCGCCTG
CTGACGAGAGATTCCTTACCTGGCTAGATC
GAGTATATTGAAAAGAGGCAAGCCACGCCA
GTTCAAAAATTCTCAAAAAGGGCTGAGCCT
CCTACAACCATCACCCACAACCCACCCAGC
TGCGAAAACGAACAAAGTAATAGCGGTAAC
TAATGCCAATAACAACGCAGGACCTATACT
TAAAATTTGCCTCACCCATTACATCTAGTA
TACACTATCCATCACAGTCAGCTACCAAAA
TCAACCCTTTTTTCTTGACAACCTTCCCCT
TTGATTGATGTGAACCGACTGCGCAGCAAG
GGCCATCACCCCTCCCCACCCCCCCGTTCG
AAACGCGGGTCTGAGCCTTGTGAGAATGTG
GCCAAGACGTCCAATCAGACCTACCAGAAT
CTCCATTATCACAACAGCGTAGGCGCCCCC
ACAGGCCCCAGTCACTCCGCTTCTGCAAGG
AGAACCATCACTTTTTCGGGACTACATACC
GGAAAAGAAACCGTGAAACAACGTCGCGGG
CGGAACGACGGAATAGGCCGCGGCCCAGCA
AATGGTAGGGACACATGGTGACAACAGAAG
CGCCTAGCCCCGAACAACACTTCCATTTCA
GAAGAATTGATGACGTCACAAAGCCGAGTA
TCCCAGCCCCATTCTCGGGGGAGCAAAGGA
GCGTGTGATCCACGACTTCACCCAACATTT
CTAACCAATGATGTAAGGGTTAATTTACAT
AGTGACGGATGTGGCTACTGGGAAGTGCGT
TTGGGCCCTTGAGGCGCCCTTGTCTGAACA
CCAGCATCATGTGCGCCACACCTTGGCTAT
ATAGGCCCTATGGGGCGATGCCACTCGTCG
ATCATTATACAGTATCAATTAGTTCCGCGC
ATCCTCATTCAAACCGAAATACCCAAAGAT
TAAATCCCACCTACACTCCTCCAACCCTCA
AGTTACCTCAATCGACACTGTTACTGCCCT
CGGTACGCACCCGTCTCGAATGTCTATATC
TGTAAGTGTCCCGATTGCTATAACTCCATG
AATGCAAAATGATACCGTACGTCAATGCCT
TTTAATCCCTTATGCGACACGCGTTTGCTT
CGCAACAAACAAACCCAATCCCTGGCAATA
GGTGTGAAAGAATAGAATAACCGCCTTTGA
AACAGCTGCACCCGCTCTACTCTTCACTTG
AGACGGCGTCCACATGGTCAACGACGTCAC
TCACGGCTCAGGTCAGAATGGGGGTATTTG
AGCATCGTCTTCTTGTGAAATGCGGGTATC
ACTAATCTCCTCTAAACTTTTCGGTACCCC
CAAACTGGCTTCGCACTACTCCACTTACCT
CCCAAACTCCACTTGAAATCACAACTGGTC
CAACTGTGCGACTAACGCGCACGAAAGCAG
CGGTATCTCCGCGCGGCTCCAAACGCTAAC
CCATAACCCATACCATATCCTAAGTTCATG
GAAAGACATAACGGGTAAAGCAAGACTTCA
CGCAAATCCAAGGCATAATAAGCCACACAC
AAGCAAAGCAAAGAATTGAGACGGGCAGAA
ACATATTCTAGGAGGATCAAATCTAGGCCA
ATGACGTCATCCCCAATGATATTCATCTGA
TTTAGAACCCCGCCAGCCTGAGGGGTAGCC
AAGCAAAACAGGGGAGGAGGAGGCCTTACA
AAGTATAGCGACGACCACCGGACGGAATAC
TTGCACGGACTTGAAAAAGCTACCCCCTAC
GACCCCGTTCCCGCCCTACCCTCCCTCTAC
CGAGATATCTACCCCTATCTACTGACTACC
CACACTAACCCCCACTACACGACGAGGTGA
CAGTTACGACAATCTAGATTGATACAAGCC
CTGGGATGTGACGCAAACTTTTCACAACCC
TTGGGAAGGCAAAGTTAACCAGCTTTCAGC
TAAGGACAAAAGACAAAAAAATGTTCGGCT
TCCGTCCACATTTCGCGACCTAACACGACC
GCTGACGCAGAATCTGAACAGCCTATCCCC
TAGCTCGTCTGCCTTGGGCCCCTCATGGTA
ACGAACTTCGAAACGATCCTAGACGTAACC
TGAGGCCCCACCCCACCCCGCGTCACCCCG
AATCCACATGTCGGCACGCACCTTAAGAGC
CCAAAAGAAAAACCATAGGTTTTGGCGTCA
AGACAAATTCATCAGCCCACCCACTCCCCC
ATAAAATGTGTGAGCCATTGAGGAACCGAA
CGAGAACCAAATCAGTTCAAGGCCCTGTGG
GGCACCATATTCGTAGAAAAGATGCAAACC
TGGAGAGAAGGATTGAGGTCCTGAACGTAT
CGATCAATGTCCTGATATATATGCCGGACC
CACCTGGGACAAGTCAAAAGGATGTGGTAT
AAGCAGTTCACCGAGGGTGTATTATAAGAA
CTTAACGCAATTTACGTAATCGTCAGAATG
TAGTTTAACTGGATGTTAGCAAGGATAGGT
TGACCGGACCAGATTCTAAGCCTCTTGCAC
CCCATAGCAAATGCCGCAAAGACTATGGAA
ACAACCGGACCTAGGGACCTTGCGTGTAAA
CATGTGTAGTTCCGCACTGATGTAACAGAT
GAGGCTATGACGTCACCCCAGGATTGTATG
GAAAAAGAGGGTGGAGTTGAGGAGATGCCG
AAACTCTGCTCGCGTCAGCGCCTCGCCAGA
CTCACGTATAATTCATGCGCACTATGGCGC
CTTACTCGATGTTCTAGGGTAAATACAAAT
AGGCTCCACCCCACATGGAAAACCCCTTTT
ACTTGCACGACATATCTGCGACCACTGAAC
GAAAGTCATTCGGGACCGAATCTAACATAA
GTTGGGAATAAAATGTACCACCGAACGTAC
AGCTGGAACGGAAAGAGAACAAATTATGGA
AAATAATGACGTCACAATTTCATTAAACCC
GCGCGAAAACAAGGATTGCACAAATAGCAG
GAAGGAATATCAGTCGATAAAAATGCCAAG
GTATGTGACGAGAACTCATGTCTCGCACCT
CCTGACAGCTACACCGCTAGGCGATTGCCA
GCCCTTGCCATACCGTTCACGGAACGGTTT
AAAGATAAGGAGAATACGACACCCAATATA
ATAGAGACGCGTTCATACGATGTCTCAACC
CGGTGTGCCTTCAAATGAAGCGCACACGTC
AGATCTCGTGACGTCATCCGATGACGTGGC
GCGGAAGCTTACATCGCGTTTATAAAGTGC
TTATAGTCAACAGCAGTTCTAAAACCCTCT
AAGGAAAAAAGAAAGAAAGTTCAGGGAGGA
ACACACACTCCTCCCCCATTAAGCTACCAC
ACGTAGTCCTTGCCTGTTTCATGTCCCTCG
ACAGACGCTGAGTGATGCGCAAGCGTGAAA
CTTCATTGCCTACCGCCCTTCATGAGGTAA
ACTATCACCACACTATTGATCCCACACACC
CTCCTCTTGACCCGCTTCGACATCTTCCTA
CAGTACATCGTCCCCTCCCCGCCGACAGCT
CCCCCAAACACCCTGGTTTACTAATCCCGA
GCGGTAGCACTAAGCGGGATCGCAGAGTGA
CACACTACTTACCACAATGGAGGCTCAACG
CCGAGCTCAAACCGCACCTTGGACCGGGCA
GCCACTTGGTCCTATGCCCGCGTAAGGACA
GCGCGACACGTACCAAGGTACGTAGCAAGC
CCCTAAAACCTTTCCACGCTCCACTTTACC
CGTACACTCATTACACACTACCTTGAGGCT
CATGGTAAATCCGAGGGGAATGACCGCCCG
TCCCATTCATCCGACAGTTACCCAACGAGA
CTACGCATCCCTCCCCGTAAATTCCCACCC
CTTCCCCTCGCAACTTCCCTCGTGTGGCAG
ACCACGAACGCTCGTGCGCCAGCACTTCCC
ACAAAGGGTTCCCAGCACCTTACCACAGCC
GATATTAGTAGGTTCTACCATAAGCCTTTT
CCACGCAATACGTAACATTAATAACCGAGG
GGTCAGCCCGCTCCGCCTGCGGAAACCATA
CGTGTTGTGGAGGCGCAATTAACATCTTTA
CTCACTGTATATACCAAACCTACTCCTATT
AAGGGGAAAAGTGAGTATATAAGAAGCGCT
TGATGCTAGCTGTGCGTATTAAGCATGCAT
CGACACCTCTCTGTTAGGAGTATATGATAA
TCCCTTACTGAGTCGCCGCCTTTCATCTAT
GACATCTATATCACTCCCCGGCCAGTAACA
CGGACTGTCCTGGCGAATAACGGCGCGAGT
AAAATGAAAAGGGACAGAGAAAAGGAATTA
TGGTGTGATGACTGAGAAATTAATTAGCCA
AATACACGTATGTGAAAGAACACGATTGCC
CTGGGGAGAATTTAATAACTAGTAAATGCT
CTACGCATAGCTATATATGCTAACCGAAAA
TTTCCCTTTAAACTCTGGAGATACGCTCTT
TGAGCTCTTCAAATACCCCTACCGATTTCC
ACCCCCGCACTATATTCGCATGACGCTAGT
ACGTTCCGTGCCGGCTTGACTGTCCCACGC
TTAAGTGTGCGACCGTAGACCGAAACCAGG
AAAAGCTAACCTAACATATGACGTCATCTA
TGTAGGTTACTGCCCACACCGCCGCAGCCA
AAGAGAGTCTCATGCGACACAGCGTATTAC
ATTCCTTAGGCGAACGTTTTCCCGCAGGCC
GAGAGGTTTGTGAGTGAATGAAACGAACAC
ATCTGTACTATGCCGACGGGTTTACCCCTT
GTTTGGCTCCCACCCTTGGCCTATAGTCTT
ACGACCGATGATCTTTCACGCGGACACGAG
CTAAATAGACGAAAGTGACGTCATCATGCC
CGTTCTGCTTAATGATCCTAAAGCCGCCCC
GTGCAAAGTTACTCCACGCGCATGTATCCA
CGAAAACATCGCCACGAACCCAGCAAAAAG
ACTCAGGTCAACCTCTGGGACCTGAAGCCC
TTTCGACCGTAATAAAACCGCGACCCCAAG
CCTTGTATGACGTTAGAACGCGCATAATCC
ACACCCGTAGGTGACGTAATGAGCCACGAC
CCCCCCGTGTCCGCGTTATAGTGCACCCTG
TCCTCTTAAACGTGCTGAAGTACGAGGAGA
TCCCGCAATCAGCATGATACACTGCAGCCC
CGAACATCGCACCGTGGAGAGAGCAAGTGA
GAAAACCGTTTACATACACGTGGACCGGAC
AGGCCCTATCACCCAATCCGCACGCCACCA
GACCTCCCCTATGCGCCGTGGATGGAGGTG
ATATATGCAACAGCCGCCCGCGCACGACAA
GCCTGTATACGATGCGAACCCGCGAGCCCG
CAGCACACAATTAGTAAAACAAGCCTATGT
CTCTGCCGTTGCCGTCGCATGGTCGCGCGG
CGATCTCGTCCGCTTCCAGACAAGATCTGG
CAAACCCCGCCCGCGCAACAGCGCGGTAAC
GTACTTTCGCGAGACTGAGTCAAGTATGTT
CCGTAAATTTAACAGGGAACACATTACAAC
GAAAGAATAAAACCAAAAGCGGCGGTGGAA
ACATCTCGCATCAGTTCCACAAACTGCTAC
GCGGAAAGAACCTAATAAGCTAGTATTCTC
TACGACGTTTTGACCAGGTGAAAAGCATTA
CGACAGAACAAATGAGTGCAAGCTCGTTTC
ACGACCGAAACAGTTGCTTTCACGACGGTA
ACCCCAGAACCGCCTGTTGGCGAAGGCATT
GGACTACAGGCAAAGGGCACTGACGTAACG
ACATATAAAATCAAGTAGGCAGTATCGCGT
TTGACGGATACACGGAACCAAGGAGAGGGA
CTCCTAAACGCATGCTCTCTCTTGTCCTTA
CGTCATTATCCCCAAACGCGCAGTACTACC
GGATTAAACCCATGATTTCTCTCCCCCCTA
CCTGAAAACATCCTTCCGTCCGCCACTTAT
TCCTATCGTTTCTGATTTTTCGCCACACAC
AGGACTAAAGACAGTATAATACATGAATCG
ACTCAAGCGGAGACTGCGAAACGGCGCTTC
GTAAAGCATTCACTACATTCTCATCGCCTC
GTTCCATGTAAACAATAGCACACCACTCCT
GTGACGGCAGCTGTGGATATGTAATATCAT
ACGAAATGACGTCATCACCGCGCTGATTCG
AGTTTGCACGTCTTAAGTTTATGTTGGTGC
ATATGAACGGGGCCCGCCGGACTAACGTAG
CACTATTACACACACCCAATATGGCTCCTG
AAAGCAGTTTATCAGAAACTGAGAGAGTGT
TATGGAACACTCACAAAATAACCCCTAACG
AGAGCGTGGACGCACCCGCTAGGGTAACGT
GCCCTCCGGCCTGCTCTAGTTTGGCTTCCA
CACTTTTCCCAGACCACGATTCCACCGTTC
TCGAGCCTCCACAATCTATATCCACGCACG
TTTGTACAATAATTAAGCACAAAAAAGTAG
CCTTTGAAACTCGAGACACAAGGGTAAGCG
GATGACAAGCAGCCATGCCCTTGCCCCGTG
CGGCCAATACACTGGCTACTATCTTCCGGA
CGAGCACGGGGAGGGCCATTTCGCGCAATA
ATGAAAACGAAAATCACCAGCTATGTACGA
ACCGTACATTCAAAATTGCGTGATCGGCTT
ACGGCCTAAGACCCCCACTTTCTCAGCCTG
AGCCACTGCCACAATAGTCGCGACGGGAAC
GGAGTGAGAAGAGAATATATGACAGAGGCT
AATGAAGTATACATATTTATGGTAGCGAGA
CACATATACCCTACCTCCCTAACATCTGAT
AGTTTTTCCTATTTACTATCGCATTATAGC
TAAAGATGATGACGTCACGCCTTTTCTTTA
CACCTTCTGACCTACCCTGCTGAGTAGCAC
CCGCCAACACCATGAGTGTTAAGTCGATGA
CTTAGGTATTTTGTCCAAGTAACCCGCTGG
TTATGGTAGCCTCTTAAGCCAGTATTTAAG
TGAGTATTACACACCCGAGTCGGGCATAGG
CCTGACACTCGTCTCACCTCTAGGGCACGC
CCTCCTTATATTGACGCATTCTATTATATG
GATGTAAAGCAAGGAAAGGGTCCTAATCTC
CGGAAGCCAGACACACGCCATGCGCTCTAT
CAGCTTGCCCTTAACACAAGTTAACGCTTG
ATAATATGAATCACGCGCGAAAGAATGTTC
TGTCCGGATTACGATTTTCCGTGGTTTTGC
AATTCTAACCTGGATTTTATATCCCCTACA
CGTTTGGGCATGTCCCTAACCACGCACGTG
GGTGCGCCAACAAATGGAGGTGCAGGGTAA
CACAATTGATACCTCCCTTTCACATTTAAC
CCACTCACATGTACCACTATCCCCCCTCAT
GACACACACAGAGTGTGTCGAGTAAGTAAT
ACGACCTTGACCTCCACTTCCTAAGGCTCC
CTGCATTTTTGTCACCCAATAGGTGACGTC
CCGCTTAAAATGCAGTGGTATATCCAACAT
CAGGCCCCTCCACCCCCACGCCGCGTCTCA
CACCGCTCATACCGCTCACACTTAAGATGA
GACTTGCGCTCGTTAGACCGGAGGGAGCTG
ATTGTTGCCATAAAGGGGTGAATGTTCACA
ACGTCTACCGTATTATCTGCTCCCACTAAA
AAAAGGAACAGGGAAGATAATGTTATGTAT
CTCACAAAGAGATCTTAATTAGGGCAGTTG
CATGTGTCTGCTATGAACTCCCTCCTATGA
AAGTGTAAAGCATTCCCGCTCCACCCCCCC
GGGAAAGTAGAGATGACAAAATTGTTTGTG
CCGGAGCCCCTGCTTTGACGCATTCCCTCG
CTATCCACCTACCCTGTCCCGCCCCCCAAA
TACGTTCCCCGTAATGATGAGCATTTCCAT
AAGTCTGACGCAGCCTGGAAACAGGCACGC
GTGACAACCTAACCTCCTTTCTGTGTTGAA
AGATGCCATGAATATTGCGGCATGTCTAAA
AACCAACCACCCCAGAAACATATAGCGACC
CAAAGTTAACTAGCGACGAAAAAACCGCTA
TGCGTAACAATGATACGGCGCGTGTGGAGG
ATTAGCAGAATTCCCCCATACTACCTGTGA
CCTCCTTATTGTGCTATTGGCCGCGTCCAC
TGAGCAGATATCGTTTCACCACAGGAGGGA
CTGATGAATGATAAACTGGACAACGTATGG
CAGCCTACTCTTAGTCAACACACATACACC
ATAATGACGTAACCCTTCTTCCCCACGGTC
ACCAATCAAGGTGTACTTAATAGCAGTGGA
CCACGAACCCAATGACTAATGCGCACCGAT
AGGTGTACGGTAAGTTGGGTGCTCAACGAA
ATATATGTATCCGCACCATTTACTGACAGC
GTTAGAGCCCCCCCCAACACTCCGGTCACG
TACCGATATCATCCCAAGATTTTATAATCA
CTGACTAAAGTACTCAATACTTTCCGATCC
AATGGTAAGAACAAAGAGAAGTATGGGAGA
GGAGCTGAATATTTAATCACATTTTTATGT
ATAAAAGATAGTAAGAGACTTATCAGAAAG
GCTGGGATACAAATTATTGCAGTTTGGAAA
ACGAAGGACATTTGTTGTCTCTGTTACGGC
GGTACAGGCTATGTGTGAAATAAGAGGTTT
GGCAACTCATCCCCGGCCAACTGCACCCCT
GCACTCTTAAACTATGACAACATCGTAGCT
GTATACCCAATTAGATACGCGGGCTTGAGC
AAGCCCCTCTTAGTAACTGAACCCCACTGT
TTAATCTCCTGATCTGCTTCTTTCCCAGTC
GGCTCGTACTAGAGACGACGTGTCCATCTC
CGTGTGCGCCCCTTGCCCAGCATAAAAATT
GGGTAACTAGTTAGAACACTGCCGATTTCA
ATGACGTCACCACAAAGGCCTAACAAGGCT
GGTAGATTTAACCACACCTGCTCCTAATGC
GGACAACACCGGTCCTAACACCGCAACTTA
GGCTGGTGTATAGAATAACTGCTAGAAGTA
TGCAATGCCGCTGTCGTGCGGCTTACCTCG
ACGTATACCGACCATTGAACCGATCGTGAC
ATATAGTGCCGAACCTCATGGGTAAAGGTA
TCCGCGCGGTTCACCACTAGTTAGAGAAAT
AAAATGAAGGATTACGTAATGTAATCGCCT
CTGCCTATTGACAAGCTCAAGCGATAACGC
TGGGGTACTTATCAATTGAACATATCGCTC
GTCACATCGGACCATACTAAAAGACCCCGT
CCTGTGACAAAGCCCAACGCGCCACGGACC
CAAATTCATTAGACGTACCTAGGAATGTGG
AACGAACCAGTCCGTTTGAGACGGCTCAAC
TCTGAAATGAATGATGTTTAACAGGGACGA
GAGCCGCGCGCTACGTTTTTGTACTCGAGA
AGCTTTCTAGTGGAACCAGGGAAAGGCCCA
AAATAGATACGACGACGTAATAGAAAAGGG
TGAGCGTATTACACTGCAGTGACCCAGCTC
TAAACGCAACCTTCGCCCACCGAAACTCGA
AAGTTAGTACTTCGTCGTTAAAAGCCCAAC
ATGTTATCAATCAAGATGCGGGGCCCAGCA
TCCGCGTCCTCGACACACCAGCAATTACTA
CCCATATCACGCCTCGAGACACACCCCCCC
TGCCACGCCAGTTCCCTGTTTCCATCTTTC
ATGTGGCAGTACGAAGTCGCTGGAATGGCG
AGGGTGCCGCCTAACCTTACTGTAATCTCC
GGAAGTGAGGAAGCTGGAGGTGCTGACGGT
AGGGCGGGTATCTGGCGATGGTTATAGTAA
GTAAAAAGAAAATGCAGGTTGGATGTGTCC
AGGATCATCTTAAACCGATATATTTCGCAA
AGAACTACAACGATCCTTACTAGCGTCTCT
GAGGGGGACACGTGTGAAAGGCCCTGGCGG
GTTACCTTCAAAACAGGGCCTCTCTATGAG
TTCGCATATCATGTTGTGCTTAGTCACCCA
GAAACGTTAAACGAAAGTGCGAACTGGGCC
CTAACTAGTCACCCGACTGCGGCCCTAAAC
TAGTGAAATGTCACTCAGTAAAGCTTCAGA
ATACAAAGTCCGACACTCTAATCGAGGTCG
CTTACCCCTCCGCTTTCCCACCCAGTTCGC
GATAAGACTTGACTAATTCAATACTCCAAG
ACCAACCTTCCGGTACGCCGATACACCCAC
CACTTTTACAGCCGCAATCACCCACGCTCC
CCGACATGTGTTACTATGTGCACGGGCCAC
ACCACAAACGACCAATGAAGGTGAAAAGAA
TCCACCAACTCACACAATCACTGATAAGTC
AATTGGGAAACTTAAAATTGCTTAGGAATC
TTCTCCTCCGGCTGTACCTTTCATGCGTAC
CATGAAAATTAGCGGCAGAAGATTTCTGCA
TTATTATCTACCACCGAGACACTGCGTTCA
TACATGCCGGATGATATTTAGCTACTAGGC
ATCAAACCCATGTGCAACATGAAAGAGACT
GGAACGCCGCTAGCAAGCGTATCCTACCTT
TTACCACTATGCAATTAAAGTTACGCGTTC
AAAGTGGAGGGAACCTCCCGAACATGATGA
CAGAACGGGTTTCCAAAAGGGTGAGGGAGA
AACTATACCAAGGGAAAAGATATGAAGTGC
TCAGTTTTTCTTAATTACTATGGTCATCAT
GATAATCGGTAACGTTTAGTAGCGCACATC
CGTGGGTTTTCCTTTACGCACTCCATTGGA
AGACTTGCCAATAGAACTAGACCACCTGAT
TGAGTTACGCACACGAAACACTCACTAAAA
AATGAGATGACACAAAACCACTCTACATAC
CAGCAGTACGTACAGACCTGTAGAACCGCC
CAAGGGCAGGGTCGATATTAGCGCGCGCCA
CACAATGATCCTTAACCAGGGGTGCCGCCA
GGGGTGTATGTCACCATCTTAAAATACACG
CCTATGAAACCGCCGAATGCTTCACCCAGT
CCCCCTCCCTTTGCACAAATAGAACGTAGT
AATAGTAGCATAGCTACCTATCCATACTAA
ACGGCACCAACAAAGCAAGCATTACGTCAT
TCCAAAAGCCACCTGCACGACGCGCCACGT
TAACGAGAGTTCGCCCCTTACCCCAACAAT
AAGCAATGCCGCACTTAGAAATTCGTCTAA
CCCAGTCTTTAGAGGTTACCCCAGTCACCA
ATGGAGAAAAAAGGACAACACATCAAGTAT
GCAGCCGCGTCCTCAACGCCGGACCACCCA
TTGTTGTCTTTAGCCCAATGAAAAATGGCA
CCGCCGCTCACCTACTACTAGCAGACAGTG
ACTCCATCCGAGTGTCCAAAAGCCCCGACC
AGGTATCCCGCCGGCGGGGCGTGCCCTCAA
AAGTGCATAGCACGTGCTTGTGAAGCTTGG
TAGGAAGGACAAAGGGCCTTAGTGCACACC
AAGACATCCACACACAAGCGTGGAGGCCCA
CGAAAATTCTATGCTTTATGACTCTACTCA
AGCATGGATAGGACGGACCCGTATATGAAC
GAGTGTAGATACCGAACATTAGCGCTGTGC
TGACTAACTGGAGTAGCACATCCGCCACCT
ACCCTGTTCCACGAATCTTGCCCCTGTACA
AACAATGAGCCCCGCCCCTTTCAGCCGGGA
GTTAGGATTGCCACCGACTGACACTGAAAA
GATTATACACAAAAAATAAAAAAGCAACTA
CGGACAAGAAGCTAAATGCGCTATAACAAC
CGATCGAATGACGTAATCACATATCGCGAC
GCAACTGATTTTATATGGTTCTACAAAACC
GATCGTGCTAGAACGAGTATCTGTCCCATG
GTTACATCAAGCCCCAATTCTGCCACTTAC
ACATGTAATGTGAATTTACCAACACAAGCG
CGAACGCAGGAAGATCCAAATACCTAAAAT
GATCAGTGAATTGGACTTTTCCCGGTCCTT
TTCTATAAATCATGACGACATAATCAATAG
ACAGTAGCGAGGCCCAGGGACACGATCCGC
GGGACCAGCCTTACTGGGCGCGTACACGTG
TTCATACCCTACGAACACGCTACCCCATAA
TTGACCTACCCCGCTACCTTCACTCGAATA
CGTAACGCAACTCCACGCGCAAAGGGCTCA
ATAAGAGGGTCAGAAAATGAACCCTCGCAA
AGGATACGTTTTGGAGAATTTGTACGTAAA
CAATACACGACCAAAGCACCCTGAGGATGC
ACGTACTGAGCACACACATACAGCACTCAC
GCCGAACACCCCACCTACTTGATGCCACCC
TATCTTATGAAACTGTATGACGTCATCGAC
ACCTCGAGCCTTGCACTCTGTATCCCGCGT
AATTTCTGGTCTAAATGTCTGGCCTCGCCT
CGATCCGTCCAAGGGAGCATAGAATAATGG
GGATTGACCGGTTTGGCGGAACAATGGGAA
CCGAGGTGAAGTATACTATGACGTCATCCA
GTACCTGATTAATAGCTCTCCTTCTCAGCT
CGACCCAAACTCAACCTCTATGTCGCAATG
TACGACTTTCTTCAACCCAGCACAACGATG
GCCTACGAAACACGAGTAACCGGGGAAGTA
AGAACCAAAATGCTAAATACGCATCTGGGC
TAAGATCCCAGCGACACACGCGCAGATCAA
CCAACCCCCGATAACTTTCTCTGCCTATGA
CGAGTTTTGCCCTTCTTATTGAAGGCAACC
TGCCTGACACCCACGCTAACTACCTCCATG
TGAGAGTGTATTACTCCCTCCCGAAATTCG
AAATCTTCTTATAAAGACGGAGAGCCGAGC
CGGTCCGTCAGAACTCCGCTATCCAACGTA
CGACCCATGAGACCGGACCCTGAGCAGCAC
TCACGTATCTGTACCACAATTGGAGAAGGA
GCAGTACCCACCTTGCCATCTATTACAACG
TATTCTTTGCGGACCATTTCCCAAACTGTG
CGCGTTAACCAAGTCATGGTGACGTAATAA
ACCAACCACAAAAGTTAGACATCACACCCC
CACATCACCTCCCATGGGGGCACTATATGC
TTTCCATACGCGTGTCAAAAGTAAGAAAGA
CGCCATTTCGCCTTGAGTTGAAAATATCTC
ATACTTGTCTGGTAGGGTTGAATCCAAGTG
GAAATACTGGCTAAACCTGAAGTTGCGGCA
AAACCTAACTTGTAATCCCGAGAGTGACAA
CAGAGGATGACCTGTTTCAACAGGTGGGCG
GTCCGCCGTATCGTCCACAATCCCAAAATA
TAAACTCCTATCTCGGCGGCATACAATCTA
CACTATACAGCATAATCATTTATAGTAAAT
CTTAATGAACTTCAGTACTTGATCCCATCA
CTGAGGTCCACAGGCGACCCCCTGACGACT
AACAAAGCTTGACCAATTCTTGTTTTATAC
CCAATTCGCGCTCTCGTAACATCTAGATCA
GATATAGGCAACCGAATCGCTGCACCGTGA
CGGTACTATTCTTCATAATAGTAAGGAAAT
ATTAAAAAGCGAATTGAAGAAAAATGTGAA
AGACATTGCACAGCATAGCTGGCTAATTAT
GGGATAGACGGCGACACGAACATGTGCAAG
TCAGGGCGGCCATGATGTTCAGCGCGAACA
CTTGGCCCACCCGCACTGTCTTCATTATAA
CAAACGAGACCAGGCTATGACGTCATGAAG
TGGGCCAGTGCCCGTTAAAAACTTCTTGAC
AAGGGCGATTTTGGTCCTGCTTACCGCGAG
GCACACCCCATCGCACCATACTCTCACGTG
GTACGCTACGTGTCGATCCCACATCCACAG
GTCTCGCCTCTTGCTCATCCTTATTTCACT
CGGACGGGTGCCACACCAACAAATTCACAA
AGAGATGGACGTTAATTGACGGGACAAAGA
CGTGATAATCCTGCCAATTTGACATAATAT
GTTAACTTTATGCCCTCTTACTGACCTACC
TACCGGAAGCCGTTCCCGCGATTGATGAAG
CAAACCAGATTCCCTCAATACTGATTTACC
ATGGGAATCGCAGGTGATGCTGACAAATGC
CATTTAATGAGCAATCCAGCAAATAATCAG
TTAGAAAAAGAAAGATTGCCATAAAGTGTA
CGCTTGGCATAGAGAAATTAACGTACCTAG
ACCTTACCTTCAATACAAGATACCAAAATG
TGTCAGGGTCAGGCTTCACTTAGTATTTTC
TTCATCGATTTAAGCACCCATTATGACCAC
ATTTCAAAAAGGTGGAAAATAAACGAATGT
CATAGCCAGCATGCCTCACCTTACTTACCA
CTCTTGACCCCCTGCACGCAGGTAAAGGGT
GTTGTGTATCATTGCTGCGGACAAACCTTT
ACACATAGCACTCAACTTGAAGCGACCTTA
CAGTCATCCCCCCTAAGAGCTCTGTATGCA
TGTCCTCCCGACGGATCACCAACCCTGTCC
GGTGATAAAGTAAGCTTAGTATGGGTGGGC
ACACAACTTTTCCTATTGGGTACACCGATC
ATTTTCCTCTCCCACATGGTATGAAAGCAT
ACCACTGCTGAAAGCCATGCATCAGCGGTG
GCCCCGATTCACATCAATAACAAAAAGGGA
TGCATAGGGAGGGAAAATGGACTAGAATGC
GCGCCATACTCACCAAACGTATGATGCGAC
AAGTGCAGTGGTATCGTGAGAGAGACGCCC
GTGGAGCAGAATCATCTGCTTATGCCATAG
GCCTGATTAGATCGATATTAAATGAACCCC
CAACGGAACTGAAACTGCTACTACTAGAAT
CAGTGGGCCATAACACTCTTCTTCATGCCC
TACAACAGCATAGAACCTTCCCTTAAAAAG
CCAATGTGAGCAACGCGTGTACCCGAACAC
ATGCGAATCAACCGGTCCTCAAGAATCCAC
AGGATTCTAGAATGTAACTCCGGATCTTCA
CGTACTGTCCGATTCTTACTTCCTGAAAGT
AAATAGAAAGCAATCAAACGGACCAGAGAC
AACGTGCCTCCGAGATGACCATTGTAGTCT
CAGACCCTCGCACCCAACACTCCGCAGTAC
AAAGACGGACTACCTATACTGCTAGACTAA
GCAGCACGACCGCACTCGATATGGTGTGGA
GATGACGGTCCTTTTCCTAATGCTGCCTAT
TGCGCGTACACTGCGCTCAATAATTACGCA
AGGTAATAGAACCGGTATGAGCGAAGAAAG
ACAAGAGGTGCAGGCTCGGTCCCTGCTGGG
TGTGTACTAATTAGCACCTACACAGCGGTA
CTCATAGATTATGATAAACCACAGCGCTTT
AACGTTCAATGCTCCGTAGGTCTTGAAACA
AACCGCGCTTCTAGGACCACTGGGCGCGGA
TTTCAAAGAAAGAGGGGAGAATGACGTGAG
CCCAAAACTCCTCTCCTCAACAGCCCACCC
TTGGATGTCTAACGGTAATTTAACCATACT
TGCCGCTGAGAGAGCGAGCATATATTTGCA
AATTAAAACCGGAAAGAAAATGAGGAGAAA
GAATACACTGTAGCACTTCCTCTAACACCA
TACCGCCCCCGCTCTATCTCCCATAGGCCT
TGCCCAGAAACTACATTCCAAACCACTAGC
TAAGCTTCAATGGCATTGCCAGAAGGGGTG
TAGATTAAGTGAAATTACTACTTTCCCTTT
GTCGACCACGGATAGGAGACACGCGACCAC
GCGTAGTTGGCCACCAACACCCATACGTCG
ACATGAAAACGCTGTGCGTGTACCGTATCC
CACCGCCACATGGACATTTAAGCCACCGTC
GTTTACGACCATCTTGCACTATCCCGTACC
ATGTGAGGATTTCCAGATTATGTCGCGAGG
ACCGTCCCCACACGACTCCACCTATACGCG
GACAATATCGTAACCATGCAGCGTCGGGAT
CTGGTCACACCACACCAAATAACGCGCCTA
CCAAGGGCGTAGGTAGAGAAATCTTCCTAC
GTACTCCCGAGCCAATTCGACCTCGGTTTC
CATAAGCACGAAAATAGGGGAGTGACGTAA
TCGTAATCGACCGAGAGCCACCCGAGGCGG
CCCACGCGCAGCGTGGAGGGGCGGAGGGAC
CATTTAACCTTTAGCGGCGCGGCTATTCCC
ATACATAATTGTGACCGTGAACACGTTGGC
CCACCCCCTCGCCCTACCACCGCCGGTTCG
TTGACTGAGCACTATAAATATTAGCGCCAA
CCCTGCACAATGCGCGACAGCCTTCGCCGC
AAGTATACGCATCAATCAGAGGTGATACAT
ACTCAGCACACATGCCTAAACACCCCAAGT
ACAAATAAAGTGCGAATAGGGAGGATCCCG
ACACGCTCGATAGCGAAACAGAAGAGAGCA
CAGAGTCTCACAGCATTCGTAGGCTGTGAA
CGTGCGGAAACATCCCCCACCCAGCCCAAC
ACCAACGAGTAACAACGCCATGCGCAAGTG
CAAAGGATTAACCTATCGTCGACCTAAACT
CATTATCCTTACTCAGGCCCCTACACCGCG
CGCCTGTCCGCCTATACCAGCCATATCACT
CGAAATTCGCACTGTGACCCCTGGCCACGA
CAAAGCTCAATGTGGAGCCACAACGACGCG
TAAAAATTTTCTTCACGTGGTCACATATAT
AACTGGCGCTCTAAACCTTACATTTGATTG
GGAACTCGATTTCACATGGTATTACGTCAT
CAACCGCTTACGTACAGGTGTACCATTTTC
CCCTCAATGGCTACAGTGAAATTAGGCCCA
CAGTTGCGCGTCCGCGCCCCCTTCAGGAGC
TGTATCCCAACTTTACTTGAAAACCACACC
GGGGACCGCCTCTCATTGGTCCTGCTACAG
GATGCTCCAGCTCAACCGATGCCTCTTATC
ATGAAAAGAGATCACAATGTACGAGCTATG
GTGGACGCAACATACCCATGCCTGACAACT
CCTCCTTGAGCCTCCAAGAGACTACGTGGG
ACGCCCCAGTACACCAACAAGAGGATTTGT
CTAGGCCCATGTTCCCCCCTTGACCATCAT
TCTCCTGATAACAAATGTCTGTAATCAGGA
GATGTCCGACTACACCCTCACGACCCGTAC
TCGAAGAGCCCTTCAACGCGAACTATATCG
TTGAATTCAATACAACCACCGACAGATGCT
ACAAAGAAGGTGTAAAACCAAACCGGGTGA
GAAACACACAGTCCCGTACGAAGTACGCCA
AGGGCAGGCTTCCGTGAATTACCGGGACTG
TATGCTAAAAACCTCCTTCAACCACTGTTC
CGAACTAATGTCAGAGACTCGCCGTCGACC
GTGTCAGCCACCGACGCTAACGAACCACGG
CAGTTGTGCTGACCAAAGCGAAGGACGCGG
TTCTCTCTCTGATAACGCACCATCGGCCCT
CCCGAAATTTCTGCTGTCAAAGCGGAATAG
CCCCCCAGCTAGCGCCGTGCCACTCGAGCC
CAACGCAACGTCTGCAACGTAACTGTCGGG
CCTTACAACAGCCTTACATTACCGTCTCAC
CCTCCTGTAACCTAAAACCATAGGCGAACA
ACTTCCCCATTACGTAGACACTTATGCTTA
AGATGAAAACGAAAGGTGCAAAGACAATTC
ATGGGCAGTGCTAGGCGGTCCAGCACCCCA
CCCCCCACCCCTTCCATCCACTCCCCCAAC
TTATTCTAGACCGATACACCCAGTATCCAA
TTAATTCCCGCCTTCCTGGAATCGTTGCCT
TCAAGGGTCAGGGAGAGTGGTGGGGAGATT
GAGCCTAGACCCTTGCCGTTACCCTGATAC
ATGTAACTGGAAACCGCCCAGTGACATATA
GGAAATTCGTTTTGCGACACGAAGTGCGAT
AAACCCATGCCTCAGGCGCAATGACGTCAT
AGGCACTCTCCTGAACAGCTGACCACTGAC
CAACTGATCTGTTTTTAAACCTGCCTCATC
AGGGAATCCACGGTCAACAAGGGCGATTCA
CAATCATGCGCAAACCACCCTTCAGTACCA
TAATGGTGAATAGCAATGATGACCCGAACA
AAGCCTTCCCAACCGCATTCACACCCCTAG
GACCGGCCCCATGCCTATGACGTCATCCCT
CACTACCTGCGTAAAACGCACTTCGCCCGA
TACCGGGTTCTAACCTAACCCACAGGTGAA
CAATAACACCGTCTCTCACACCCCCTTTCA
ATGGAATAAAGAGATAATAGGAGAACACGG
TACGCCCAACGGGCCCCAACGCTTACTATT
AGGTGATTAGACATCGAATTGTCTACAGGG
GGGAAATGCGCGAATATGTTGAGAACCGGC
GATTTTACCACCTGACCACGTTTTTGTTCT
CGTCATCATTCAGTTCTCTCTATCGGGTGA
ATTACTGCGGCGCCTCGCCTCTTTCCTTTG
CTGCCATCCTTATAAGCCGTTATATCGACA
TCCAGGCGGGCACAGCTCCAACGCCCACCC
CCTAATACTCAGCACGGAATCCATGAGTGA
CGAGAGGACTGACGTTCCCGTTAGTCGAAA
ATGAGACAGAAGAGGCGATGACGTCATCAC
ATTATAACGGCAGTAAGCGAATATAGATCA
CTACATGCACGAGCCATAAGGCGTTCATCA
CTAGGCCGCGACCCCCCATATGAGCCCTGC
TATAGGCCTGCATACCCTGAGATCAAAACA
AAACGAAAAAACGCTCTTCCGTTCGTAGTA
TGCTGCAGCAAGTGGCGCCTGCGCCCATGA
AACAGTAAGTACCGACCACTTACAGGACCG
AAGCTGGGGGGCGCAGGAAATTGTGAGTCG
GATGGAACTTTCCCTGCCACGAAAATATGA
AGATCCGCTTTCCCTAAACGCACTGACTTT
GGTCACGACTCCAGTGTATATTGAAAGGTT
CTCTCCGTGGGCTACAAACTCATAGAGAGG
TATATAACTTAAGTGCAGCTGCCACGCCAC
CCTCTGACACGAGTCAGGACCTTCGTCCGT
CGATAGCAGCGTCCAATTGCCCAATTGGCA
GCCATCTCCAGGGAAGCGTGGCAGATGAAA
ATAAGGCAGACCAGACGAACGATGCAATGA
ACCAGCACACTGTCCCATTAAATGGATGAT
ATGATTGCGCGACATGCGACACGTAACTTC
TCCATTTCGTCACGTTCGCAGCTGTGTGAG
AACAAAACTTAGCAGTACGCGAAAATAGCA
CAGTGCAGGCGACCTGGAGTGACACCTTAC
GCATGGTTCCGAATTACCACTACCCTGCAC
ATATCGGCCCACACCCACACCCCACCCTAA
CCCATGTAATCCTAATGATTAACCCCTTTC
CGCACCTCATCTGGTTAGAAGTGGCTAACT
TCCCGCCGTATATCAACTACACATAAAACC
TACAAAAAGGAGGCCAATACACGCGTAATC
GTATCGCAATACGGCTTGGGCCAGGCCCCA
GGCAGTCCACTCCGATTGGAAGGAACGGAA
AGCCCTCAGAGGAAATCCCAGAGCACGTCA
AATAGTAACAAAGATAATTTGTGCCCCCTG
TGACTGAACACCCGCGAACCGAAAATTATC
GGGTAAAACGATGGCGTTTTGAAAACATGA
AGCTCAGCTCAAATAGTTCATATTAGACAG
ACAAGTCTTGAAAAGGTAAAGCAAAAATGG
TACCTATGATAAGACCATACCCCCCCTTAA
CTAAAGGCACACCCATGCTGCTCCGCCAGC
ACCCCATAATAAAAACACCCCCGTCTTCCA
CCCAAAGAATTACTTCAAACCTCGTCTCCC
AAAGGATGGGGCCGTGTGCGACGGGCAATG
ATATTCACTTATAAGCAGGGCAAGCCAGTG
CTATGGTATACGTAAACTGTATGTATAACA
AGTACGTCGGACGGGGATCCGCAGTACGCG
AGGAGGGAGCAGCATGTGTTAACCAAGGTG
ACCACAACAACCAGTCCATCTACTAAGAGC
AACAGAAAATAATATCAGTGGGGTAAGGTA
AGGATGACGTAATTCTTAAAGAGAATCTTC
CTAAAGGACATACTGTGGCGAAAGGCCAGG
GCATAAGAGGAGCGCGCTTATATCGCCGTG
CAAGAAGAGTACATCACAGGCGCAGCCATT
ATAAAAGGCAGGTACAATTCGAGACCAAGC
CGAACAAGACACCTAACCTTCATTTATTTG
ATGACGTAACTACCATGCTAGTTCATGCAA
TAGACGATAACCAGACCACCGTGCCTTGCG
TAGATACTGTGCGTGCGCACACAAGAAAGA
CAACCACTAACGAATTCGTATCTCACGAGG
ACGACGTATCGATATCCCAGGGCATGTCTG
GCCATCCATAGTTGCCATGCGTTGACCCAC
TCATTAAGATTTTGACATGAGAGCGATGAA
GGCCGTTCTTGGGTTGGGTTTTGTCTTTGT
CTCAACACCCTATACCCCTCGAACACAGAC
GTCGGATCACTGCCACATACTACGTGCAGA
ATTTCCTACATGTCATATAATTGCAGATCT
CTAACTCCGAGGATCCAGCCTCCTGACCAT
TTTTCGGACCCCCCGCCACAAAAGGTTCCG
TAAAACGTACCGCATCTACCGATAAACCAA
CTTCTTGACTCTACTCCATTCAAAGCGTGA
CGCATTGATAAAGATCTATGTCAGCTGACT
TCTGGAAACCGTTTCCGTCCTAAGCGTGAG
GCGCGTTTGCCACCTAAGCAAGTGGGTGGG
AGGAAGGTTATCCATGTGGATGCCCCGATA
AATGATCTAGACAGAAACACAAAACAGAAG
GAATACCACGCTGCCACGATGACGACATTA
CGTAAGATGACGCTCGCGGGCCCCCCTAAA
GCCTCCGGTCGCATTCTCGTCTACTCGGTC
ACTTCCCGCGTAGGCAAATCACCCACGGCG
CAATATTCGTTGATAACACAACGGGGTAAA
GTGCCTCCGGTCTGCACTCATGCACCACCA
TCGAGCAGATAAGGGGACAAGCCCCGTAAC
ATAAGCATTTGTCTAATGCCTCAACCGCGC
ACAATTGTTTATCCTAAACAAATACCCAGA
AGTTCTAGACTAAGACAGAATATAGAAGAC
TAATACATCGTGGAGGACCTCTCCCTCATC
GTTCCGTGTTTCCATACTATGAGCCGCTTA
ACGCGCTATCTGAACTGATATGCACTCCCG
CCATACAGTCATAGCTTAGTAATGACGTAA
TCCTTTCCGCACGACTGACTGAGGATCAAC
ATAATGTCTATTGCGAAAAACACAAAGGTG
AAACGATAATCCTCTGGAAACGGCGAGGTC
TGTATTACGTCACCCGCTGTACACTGAAGA
CAGACTTATTGGGTCCTAATCTTGGTTCAT
ATGGCGTAATGAATGAGGATGACGTCATTA
CACGTCTAATTCACACCTAGCCGAGGCGCT
AAACCCGTTGAGCTCCTATTCCCAATAGAC
CACAATTGAGGGACAAGAGCCATCCACTAG
ACCGCCCCTCGCGCGTACCCTAGGAAGCCA
CCGCGAACCCTCCACTTCATGTACCCAAGA
CGGTGACCACATCTTTGTACCCCTGACCGA
CCCCAGAGACATGACGTATATCGACCCATG
AGCCCAACCACCACCCTTTGCTGCCGGGAT
TCGCACAACTCGCACTTTACAAGGAGAACA
TTTAATGACGTCATCATTCGTACGCGCCCC
CTACGCACGAAAACGAAGTAATTACCCCCC
ACACAGTGCAGCACGAGAGTGGTGACGAGT
GAGGGGGAATAATTAGCGGGCGAAGTAGGT
GGAGATGAACAACACGGAGTCTGGACATAT
CACTGTGTTATACTGTCCCACCCCTGATCA
GTGTTCCCAACACAAGCGTGAAAGTCCGAT
ATACCTGCACACTGATTACCCCATAACCCC
TCCTGCCGCTATCCTACCCCACGCCCTGCG
CCGACCAGCGAATGCGTACTCTGTTACGCA
AGAACTTTCAAATGCCTTCAACGGGCATGT
AAGGATTCAGAACAGGTCTAAAATAGATCT
CCATACCACAATTAGCAAGGACAAGTTAAG
GACGACTAAACGTCAATGTGTTACAGATTA
AAGTAAATGTAAACCATGTCCACAGATAAG
ACCACCTGTACAGCACATAACTAACTGCTG
CCACCACTTATTGGGAAAAGAATTGCTGGC
TGCCCCGAAGAGACAGGCACGTTAACTGAG
CTAAAGGAGGGTGAGGGGTCCGTACGCAAT
CCTGATATCGACCTCAGGGGTTGGCGAGAT
CGCCAGAAAGCTGATAAGGTCTCAAAAGAC
CACGTTCTCCCAGAGGCGGACTAATGATGC
GTATCGATAGTGCGGGACCAAACCAACTCG
AAAGATCCAAAGTGGTAGGCCTTGTGCTGT
ACTTGCTACGACCGAAACGGAACCTATTTG
ACCAAACCACTCCGATCTTTCAGCTCTTGC
GTTTGTCCATAACACACGCGTTGACATATT
TCCCCTCGCCGTATCCACAACCTATACACG
AACCTAACCTGATTATAACTGATATAAAAC
GTAATATTCAACCGCAAAAGGCGGTGTTAC
AACGACGTGAACCCCGAGACGCAAATATCA
ATGATGCGTAAGCAAACACAGCACATTGTC
TTAGTCACTGAACAGTCTTGACCATAATTA
CGAGTGTCACCTGTTGTAGAACACTCTTTC
GCGCGTTTCATACACGCGCGCATTTCACAC
ACGCTGCTCTCCGTCCTATAATAACAGCCT
ACAACTACCGTCACAACGTCTTTCCCCAAT
AACCATATTGGTGCATTCAGTAAACGTCAC
GGTCGCACTTGGTAGTCTGCTACCCTTACT
ACGACGGACGCTTACGAACCGCAGCCGGTG
CAGCATCCATTAAAGTCGCAACTACAGCGT
CTGATGCCCCGCATTGCGCACACCAGTTTA
AAAGCAAATAACAGGTGGAACAAAGATTGT
AAACCGGCCGTGTACTTACAAACACACATG
AATCACCTGGCGATATATGCCGGCCGGGAT
AGCATTCTTGTAGCACAACTTTTGAGAAGT
AGTTTTTTTTCGATCCCCCTCTCACCCTTG
GCAATGCGACTTAAGCCGCAAGCGCGCGTT
GAAGGAATGTTAGTCGATAGTATAGCGCAC
ATCCATGCTCAAATGAAGTCCGCGCAAGTC
TACACGGTAAAATCGCACCCTTATACATTA
CCCAACATGAGGTACTCCCAAAAAGAGTAG
CAGTGCGTATCTCCAATGTTTTAATGAGGC
TGGCCATCTATCAAACACGGTATTCCTTAT
GAGGACCCAGTTAACAGTTAAAACCAACCT
AGCAAAAATAAAAACTCGCCAGTACATTTG
CCTCGGTCCCGTTCTACACATTCCGAATCA
AAGATATCGGAAAATACGAAGTCAGCACAG
GCACAAACACACTGGTTATGGAAGGTGCAG
GCGAATCCCGTAGTACACGTCCTCGGGTAC
ACAGCTCACATGCACAAACTTTGAATCGAT
AATAGCCCGGCCCCTACTTATCCAATGCCC
GACCACAGCGCGAACTGCCTGATAGAGTAG
GGCCGGTCGGAAATGTGATTGTCTAGTGAT
CTCATAGCATTTCAATACGCCCGAAATTTT
GTAAACGTCGAACCGAAGATTGCGGTACTA
ACCGAAAGCGCGCAAGGCTGACTCACAACA
ACAACGAAGTTCTTCCTTTAGTAGCCGAAC
CCCCTTAACCCCAGCGACATTTAGTGCAAA
AGATCGGTGACTAATAACAAGCACACGGAA
CGTATCAACCACCTTATATGGCCAGCCATG
ATGGCGACCGTAAAAAAGAGATATGCAAGA
CCAGGCGGTGTGATAAAATAATCGGAGACA
TCATTACGACCAACCCATTGTCTCCGTTTG
CGCATTCCCGGCCCACCCTTCCCAATAGCA
CAGACAACACGTGCGGGCCCAACCGTAGCA
TTCACCTATGGGCGGATGCCAAGGTGAGAA
TTAGACACCCATTCCATACAGAACGTTTCA
CCGGCCACGTTACGCCAAAAAATGCCTTGA
GATACCCGTGCCCCATGTTATCTGCCGCAC
AACTTACCCCTCACCGGAAAAACCGCACAT
TGTATCATGTGTTTAGCAGCAAGCCGCATG
CAGCGACGCGGCCTCAACGTATTTTGATTG
ACGGACACAACACGCTCGCCTATAAAACCT
TAAACCCTCTTTTCGTCCTACCAAGACGCA
CGTTCCCCTGCTGCCGCAACACTCACTTCA
CCTGGAAGACCAAACAACCATCAACCCCGA
CGTGCCGCGACTCTCTACCCAACGCTCCCT
CTGAATAAGAGGGGTCCTCTTATAGACATA
ACATCCGGACCAAACACTGCCACGCACCAA
CTGGGACTTGCCCCGAAGACCACCCACCCC
GAAGCAAGAGGAGAAGCGCGAAATCCATTC
GGGAGGATTTATAGAGCACAGAGGACCTTT
TGTAAGGAGCTAGGGATTCCCTCAGAGTAA
CTGTCCGAGTCTCGCGTGAGATTCAAGTAT
TGAGTGATGTAGAAGGGAGAGATTACAAAT
CATGGCCGGAGATCCGGGGGCGCGCTGATG
CTGATCGTAATACCAATGACACTCACCTAT
ACCGATGGCACATAATGTGTAGCGGAGCGA
ACGTCACGTTGCTACCCGGAACATCGCAAC
CTCAACGCAGCTTCCCCCACGTCGCCGAAA
AGTATGAATGACCCCCAGCTAGGCGGTGAT
GTTGTGTGATGCACGGAGACAGAGCGTATA
CTTGACTCCCCGCCGTACCCTGCCGGCGAG
ATCCAGAGCTCCGAAGTACCTTACTCTGAT
TAACGACTCTGAAAAAAGTGCGGAAGCTAC
CTTCGGTATTTTAAACGCTTGACCACTCTA
ACCTACTCCTTACGGTGCCCTCATCCCTCT
GCGTCGGCATACAGGAAATATACCCCAGTA
AAGGGTAAGCAACATTAATGGGTCCGGATT
GTCACTACTAGAAGCGGAGTGGACGTATAC
CGTGCCCCCCAAGCGTTCCTCTTCTAGACC
ACTGTATCGCTGCATGGTCGTTGGACCCCA
AAGGACATCAGTACTGATATAAGCTCGATG
GAAACGCTCCTTATACCATCATTTTGTAAC
AGTAGCGACACCGCGGAACCAATGAAAATG
CACAAACCGGGTATAATTAGTGGCGGTTCG
AAGCAATTGGCGAGAGTAAGAGCAAATATA
AGTGAAATAAGCGAATTATCAAGATAGCAA
GGTAGTGACGGGGTACAGAGGAAAGAGATG
CAGAAAACAGCGTTTTGACACTAAGCACCC
CAGTGCCGCAAACAACATCAGACCCCCCTG
TAGGTATACAAATAAGGATCTACCTCCCAT
ACCGACACCCTCCGACAGTTTATGCGCCAC
GGGCACCAGCGATAACTGTCCGGGTGCAAA
CCACGGAAATCGACGGTGCCTTGAAGCGGA
CAAACCGCCTGCCCTACACGTAGTTTCCTG
ATCTTGCTATCCACCAACACATTAACCTGC
CCCTTAGAGTACACCCAGGACTCTACCACT
AGGGAGAAGATGACGTCACACTTTTAAAGG
TATCATTTCAACGCGTCAAAAGGGTAAGGA
CAGCGTAATACAATAAAATCTGCTATCCCG
CAACAGTATAAGGGGAAATGGCGGTTCAGT
TGAAGGGGCATACATATATACTAATAGATC
TCATCTTCTTAACCACCAGGGACTATAACA
TGCAAGAGACTGCTTGCAGCCACGCTGTTG
ACTGTTAGATCCGCTCCCCTCTCTAAGCAC
GAGGGAATGATACAGCTTGCTGGATCATCA
GCTGAATCCACCCTTAATCCATACATAATT
CGATAACCCTTACACTGGCTGACGTCACAC
CGAGACATTTCGCAACTGACGCTCAACACA
AAGATATCATGTAGGCTTGTCAAAGTATCC
TACACACCAAGCGTTTCTCCCGCCTACCCT
GCGTGTCAACGACCTTCGGTATGGATTGGA
AAGGACGACCACCTGGTTACAGGAAAGGAT
AACAAGGCGAAGAATTCTAGGGCTAAAGCA
AAGTATCGCCCGGGGCGCTGGAACATCTTT
GAAAGGCAACACTGTCGACGTGGGACATGG
ACGATGTATATTCCTTCGGGAGGGTGTCGA
CACGGATGGCCGGGCACGTCATGAAAGCAA
TATCGATGGCTGTGACCGATTGTACGGTGA
CACATATACCTTTACACGCTGGCACCTACA
CACCCCGAGGTGCTCAGCCCACCACAGAAC
CGAGGACACACCTTCATGAACACTCTAATG
ATGATAATCAGAAGATACGACCACCGCGTT
TCCATCCACTTCCGCTCCCCCACATCGAGA
CTGACATTGCGGCCGTTGCACACGTCGTTG
TACCTAATCGCCTCCACGGTAGAAACATCT
TTACCCAACAATAAACTGTGCACTCACGGT
AGGGTGAACCCATCCTACGACACATTGATT
CGTACCTGGTCATGATAAGACCGTAATTGC
CCTTACATCTTGTGATGTGACGTCACCGGC
CAGGCTTCCGTTGCCGGGTCACTCACGCTC
AACCTCAATAACTTGAGTAGAATTCATGTT
CATCCACTCGCAAGTACACTGCTACCGAAG
ATAACTCCGTTCGCAGGCCGCAAAACCTAC
GCGGAGGCACGTTATACAACTAATCGTCCC
CAATTGGAACTATGAGCCTAAACCTGATGC
TTCCGCGGCCCGTGGGCTTAGACCAATCTC
TCCCTAGTCCGTACCGCCACCATAGGCTCT
CCTTACACATCCGTCTACTTCAAACGAATC
AGCGAGAGCCGTCATACCCCTCGTGCCTGG
GTGAATAACACTTCTACACTGGTCTCTGTA
GGGGCGGGCAGCCACCCAACACACACCTAC
ATGTCCACCCCGAACCCGCCCCTGAGAACA
TATCTTTCATGACATGACGTAAGGGAACGC
TGCCATTTTGAGGTCCCAAACTTTATTAGG
ATCGCTTGAAAGCGAACTACAAATTAGGAC
GCGCGGTGCACACACAGTCCCCCCACCATG
CGCCTTGGCACCCTCGCCACGCGCGAATAC
CGCAGTGATGACCGCAAACCCATGTGGAAA
CTAATATAGCCCAGAATCATACGCTTAAGG
TTAACAACTCGAAGGAGGATCACCACCGCA
CAACAGATCCATCCCAGGGTGACCTATTAA
AGAAACGCGGAAGTCACAGACCGCGACCAT
CTAGCGTGTAGTATGGCGCTCGAGGTATCG
TTTCAAGCCCGCTGTATGATCATAACATAA
TGGCAATAACATACAAGCAAATTCCCGTAG
GAAGTTACCCCCCTACAAACAATTGCCAAA
TCGCTCACACCATTACGCTCCCGAGTCGAT
CGGCGACCGCAGTGAATAGCATTCGATGGA
CCCCGCGCCGACTCGTATTTAATCTTGCCT
AGTGCACTAGAGTGGGGCAGTAAACATGCG
CTGAGAGGTGCAGAAGCTGAGACGTTTGAG
CCGCGAATGAACAAACGTACTATCACTGGA
ATGGACGCGATGCAACACCCGCTCGCAAGA
CCTTAGCCGCCAAAACACAATGCCAGTGAC
GTCCCCTAATTGTAAGCATGACGTCATGAT
CCGTGATCGCTGTGCTATATATCAAATGAC
CACAAATAAAGAAACGAAACAAAACCGCAC
AATACGGCGAAAATTTGAAGGGCACAGCGT
AAGAGACCACCTCGAATAGAGGTAACACCG
TGCGTTTAAAACTCTGCCCTGCAGTTGGCC
GCAGGACTTCTTGGCAGGTGTATCCTCACG
AGGTTCTCCTGCGAACGCCAGCGCCGCTCG
AGTATCAGAGGTCTCTGCCCTCCAGATATA
CAGATAGACATCACGAACGGCTCATGGTGA
TGCGACGTGGCAATTAACCACGGCAAAAGT
CGTATCCGCTACGACCTGAACCACCCCTAC
GCAGGAAAGGATCGATAAATGAGAGATGAT
ACCGCAAAATGCCAGGTGCAAGCTTCCGCA
GTGATCAAAGCGGAGGAGGACCGCCCATAA
CAAAGGGGTAAAATTATGAGAACAGATGCC
AACAGGAGGCCGCCCGACAACTCCTCACAT
GCGGATTACAGCAATCACTTGAAGATGGCT
TACCCGAAAATTTGAACCTGAGGTAAATAG
AACACAACTTAAAACCACGACATGCCTACC
AAGTATTTATGATACGATGAATTGAAGTAC
CCATCCCTCACGGACACCTTTGCCTTACAT
AGCGGATGGTTTCCTGCAAAATGAATGAAT
CCACATCGAGCGACCCTGTGCTCGCTCGTC
AGTTCCAATTCAGGTGTTGGAAAATCCGTA
ACCTACTCAATTTAATTATCCTGACACGAC
AACACGTCACACGTTAAGGTCACATCTGAA
GACATTTACGAGACCCAACGGAAAGGCAGA
GCGGACATCAGATGTAGGCCGAATCGGTGA
ACCAAGTCTGACTCCTTCCATTTGGGTTGA
TCCGGGGTGGATGATGTATGATCACGAACA
ACAAAAACAAAAAGTGAGCTAAAGGAACGT
TCCCTTTATCATTTTACCGCCCTGCCAATG
ACAGGCAATCCTCCGTGTTATCCCGCTACA
ATGACGTCATCAACCCATGGCGGACCCCGT
AGGTGAAGCAAGGACATATAAAGCTTAATG
CGGAGAGGTGAACGATTGCCAGACTCACCG
TCGCCTGCACACAAATCTTCCCCAACGAGC
GGTCCTAATAATAGAAGATGCTTTAATCCA
CGTAATTGATGACACGTACGGATTACGTCA
ATGGGGAACCATCACTCGCTATGACTCACT
CCTGATAAGCTACACGTGATGCCGAGTTAA
TAGGGGGATGCCTTGGCAGGGCAACGTGGC
TTCATGTGACCAAAAAAATGGTCCCCGTTG
CAACCGCTCTCTCGGTCACTCATGCTGGAT
TACGCACCTACTCGCCCTCTCCACCGTACC
AACACCTCTGAGCGACGTAGCCACCAGATG
CCTTATCTATAACCCACTTGCACCACACAG
CACCCGTACTCATCGCAGAATAACACATCC
AGAGCCGGCAATACGTATGTGGTCTAAAGG
GCCAACGAACAAGACACGAGGGAGAGATCA
AGGAAAAGCAGGTCCTGTAACACTTGGTTC
CCTCCGAAGCTGTACATATGGACTCCAGCT
AACCCCCCTCCTAAACAATTTGACTAAGCC
CATATTTTAATGAACACTCTCTAACACGCA
ATACCACACCCCCTCGTTGTTTACGTCCTA
CTACCTCCTTCTATAGACTCGGAGACATAC
GCTGTAGAGACGTTGTACAACCCCCTGACC
TAGCGCCAAGCCGCTGTCCCTTCCAATGTC
CGCATTACCGCGCAGAGCACCCAACCACTT
GAATGAGCTTGAATGATACAAAGCCGTAGA
AGATTCTAATGTACTACTACACGTCATCAC
AGCAATAATTAAACGAACCCCCGCATAATA
AAGGGCACTAATCTGCGATAAACACTGATC
CCCAATACTGACTAACTTTTGTCAACCGCG
CCGCGACCACCGTCCCTTCTAGAACAAATA
CCTTGGACCCATAGAGCACCCTGCGCACCT
GCACGGCGGATCATGAGGCATCCAAGCTCT
ATGCCTACCGAAACTGTCCATTGACAAATC
AGCCCGGGAAGCGATTATCCGTGACAAAAG
TGCATATGTGCCGTTTTGGCGCCCCTTATG
TGATACCTTACTTCACTACACCATCCAATC
AAAACGAAGTGTTACGTCTTTAGACATGGG
CGAGGCCTGAAGAAGCGGGCAGCTTTTCAA
CACACTATCTGATCCCAACAACGCTTTCGC
ATCCCTCCTCCAACTCAAACTCCCGATACG
AAAAGAAGAGTCAGATATTAGCGCGCCCAA
ACATAAAAGAACTTGAACCAGTTCTACACC
TCAAACACCGCTTCGCATGTGAATAGATAA
ACACTTCTGTAACATGAATGCCCCCGACAC
AACACGGCCCTCGCTGCGAATCCGATTCGC
CATTATGAAGCATACACCAAAAAGGTAAGC
TACGTACAGCGTATCTAAAAAGTACGGACA
AGCAATAATGTGGAATAGGACTAGATGTAA
CACGTCCCACCCACTTAACCTTAATGTCCC
TCCACTGATGTCCTACCCCTTCGCTACTAC
TCACCTGTGGAGCGTTACTGAATAATACTG
CAGGGAACGGTTAGTAAGTATCTTTTCGCG
TCCAGTCCGGCATCTCTTAGCGACATATAT
GACACAGTAGAACATGATGTGCAGTACCCT
GAATCCAACACATGCTATTTGACCAGGCGA
ATCGCATCTGCACTATGCTCGTTTCGAACC
GCCTCTCCATCCTGGCTGGCCCCACCTCCC
ACCACAATAGGACAGGCAATTTAAGCGTTC
CACCGAAGGTGATTACGTCACACCTTAAAT
AAGGTGAAGGCGCATAAAAGGCCTTCCATG
AACCAGCCAGTTGCTCCAACACTAATTCCC
TAGACGAAAAGAATGAAAAAGGGGAAGACT
CAAGGCGAATTGCCGCCATTATGTATTGTT
AGATTGGGCAACAAGGGCAGATGAAGGTGA
CAACGATCGAAGCATGGTGCTTCGCTGATA
AGGCAAAAAGTTAACCGGAAATCATTAGTC
CGCATAATGGATTAAGGGAGACAAACATCA
CGAACAATTGGGCGGGAAATGCATTACGTA
TGTCGAGCACATTCGCTTTCACCACTCCAT
CTATCTCCTGAAGGGTACCAAACCACTCGC
CATTCCAACACTACAAAGGATAGAAATTTA
GGAGCGAGGCAGACCCGCCCGTGACCCACC
ACGACCGCACCATAGCAATGTGGGGCGCAC
CCACCCGGCCTACCCCTTGACCAAGACAAA
CGATATGACGTAACTTCATAATCTCCACGG
TAACCCACCTCAACATCTGCTCCAGACTCA
ACAGGTGTAAGCTCATGAGGCAACGTGAGC
TATTTAACGGCTTAGGGGCAGGTCATGTTG
GAGCAGCGCGCGACCCTAGTAACACCCGAC
TAGGCATGGAAAGAGAGGTTCCCAATAGTC
TTTTACACATTACGCTCCACACACGCCCAA
TTCTGCCCTTTCAGTGGCAAAGAACACCCA
AACTCTGCCCACGCACCACTCGAAGAATTC
TACCCCGGCTGCATAATCCCCATTATCCAC
AGGTCTCCGTAAAATTAAACAGAACTAGCT
ATTACGCGGGGATTATAGTTCAGGGAAATC
TATTAAAAAAGAGTTCATGCTCACTTCGCA
CGATCGCGCTCCGTATGCTTGCTTAACGAG
TACAGGACAATTCAGGTGTGGGGGACCACG
CGGGAGAACTATTCCTTTATAACAACACAA
GACAACTGAATTTCCCACCCTCAGATACTA
ACACCCACCCTATGCCCAACCCAGCGTGAG
GTTCGAAGGGAGCGCCCTAAGAGAAAAAAC
CTCCGGTTCGTTGGTGGAAAAGCTGAACCC
AACCCCCGACATACCTGACTCGTCATGATA
ACCCCATCCTCCCGCCACCTGTTCAAGGGA
GGCGGACACCTCTATAAAACACACGCTTAC
CAGTACGCAGATTGGCTTTAAGGTGGAAAT
CCACGGAGACGCACATGAAAAGCAGTGACC
CGCAGCGCAGTAGCATTACATAGTTAATTT
GTCCGCAACATGAGTTAAAGCTCTTCTCGC
TATGGGGAGATAACAACGGGTACCTGGGCA
CCAGGGGCATTCCGTATAAGCCTCACCGAC
AAGCGCAGTAAAACCAGCCGCAGAATTTAA
GCGTCCCCCAGGCAGAACACTACCCTGCAA
CCATCCAGGCTCAGCAGATAACAAAATCTC
TGTCAACGGCAAACCATAAGCATCTAAGTA
GGGCTCCGTTCGAAACACCTTTTCGAGCCT
CTCAGTGCACGGGCGGTTCTAATCTACGCC
AACCACCAAAAGCCCCCGGTGTTCCCAGCA
ACACCTATGCACTTGCACAATATGACTACT
GAAAATGCGGGCCTACGAAAGGGCGATACG
GCATAACTCGGGCGAGTCGAATGGCACTCG
GGTGACATCGAAGAAGTAAGAAACAAGAAA
CCAGATGACTATCGTGACGGAACCCGCACC
ACCGCACTGGATTATCCTGGGTACACGGCG
TCACGCACCGCCACGTGTAAAATGACGTCA
CTCCAGCATTTAGTCTCCTTATCCACCCGC
TAGAACCGCCTCCAGCTAACGGCAATAGCC
CCTACTGTCCGAAGACTAACTAGCCTTCCA
GGGACACGGATGACACGTAAAAGGCTGGGA
AAGTTTGACCACTGAGCTAATTACGCAAGC
TATCATAGAACTTGGTCGCCGCAATATAAT
GAGACGCGATTGCTTACGGATTTGAGCCCC
TACTACGCTCCCCAATGTGACGCATTCGCA
GGCGACAACACAATAATCTCTTGTGTCTGG
ATAACCTTGCACCCCCGGGTGTTAACCACC
TGAATACGTGTACCATCCGATTTTAAAACA
TATTACTGTCACCTTTTGGACAATTTCGCC
CGACCCTCAAACTTAAATGTTAAAGTGGGC
CACCTGGGCAACATCTCTGGTTGCCACAAT
TGAATAGGGGCCAAAAACAGTTTAGCACGA
GAACATTGCATTAACAAACTCGAGCGTAAC
TCGTCACGTCAACACGGGGGGCCCGGGGCA
CGCGCATCAACTGCGATTCTTAGGTCATGT
GGCGTATCCTCCCCTTGAGTGGATAGTACT
AAGACAAACCACGCGTCCCGCTAACTCCTT
ATTATAGGAAAACACCGTGTGACGTCATAC
AACCCCTACACTGCGTTCCCTGCGGGTCAT
ACCCAACGAGGCGACTGTTCCTTGCATCGC
GATATGCGGTGAATGACGTCACCTAAACAC
GAGCCCTATGCTTTTTGTCCCAAGACACAA
ACCGAGGTTGGTCCGATTGTGAGTGACGCC
GTCGGAAGGGGAGGGTAAAAAAAATGATAG
CGCCACAAACAGCGGTTAGCCCAAACGTCC
GAAATGACAAGTTCCTCGCACCCACCCTTC
AATATGATAGAGTGGCGTTAACGTGGACCC
ACTAGCCGTCATCACCTGCACAACCCTGTG
ACACAGCACTTTCAGTAGCCACAGCCCAAC
TAACGGATATGACCCGCGATACGAGCATGA
CGCTCGGACCTAGCACCGGCTATTACAATA
CACACCCACAGCAAATATTAATTGCCGCAG
ATGCAGCTAATATTCCCTACTTACTTAACG
GTCAAGTACTCATTCCCCTTAAGCCGAGAA
AGCAAAAAAGTTTATCCATAGATACAAGCT
GCCCCGGCCCGACCTTCCGACACTACTTTT
GGCAATAGATCGAACCCCGGCCCCCCAACC
CTACACGTATAGTCCTTTATCCCCGCAACA
AGTTCCGAAGCCCCAGCCGAGGTTTACACC
TCCCTTACACACGCTCTCCACATGACAGAA
CTTCCCTCCCTTTTTACGTACGGAAAATCT
TGGGTTAGAGGAGGGTGCAAAAAAACACTT
CACCATACCCTGCATGTCCCTATTAAGCTT
AAAAATGGTGGATCATCTCAATCCCAAAAT
CAGCAACCGTCTTATGACGCCACCAGGGAC
AATGACCAGCATATCTACGTGGCCAGTCTA
AAATACGGGTGCGGAGTGTATAAACATAGG
ACTCTCGTAACCATACCCATTGCTCTCACG
AGGAAGGGGTAAAAAAAATTTTAAATCCTA
CCCGACCCACCACGGACCACCACGCAGTTC
CGCTATCATTACGAGCACGTGGTAAACGCA
CCCCAACATTGACCAGTACTGTAACTCCGC
CCCCTCCATCCTATGATGTCCGCCTGATTA
TGAGACGGCATTGCCCTTAAGACCCGTCGC
GAACTTGTAAGGGCGAGGAAGTTAGCGTTC
TTTCCATCAGAAAACGCGAGCCCCAGGGTA
TATCCTCAGTTACCATGTATATGAATTGTA
TGAACTAACGGTGGTCGTAAAGCCTGGGAG
CACTAGCCGCTATGCCTTCGCTCGCGCCAT
ACTATCTGTAGTCATAGTAAAGTTGCCAAC
GCCAAACGTCTCACAAAGGCGCCATAAAAA
CCCTTTAAGAACTCCTTTCGCGTAACAAGG
ATGAATATAAGTACACCGAGAGATGTTGCC
GATCACCCCCCAACCAGCCTGGACGAACAG
CCCCCGCCCAACCGTTCCCTGTCTAGTATA
ATTTCGTACTATATAAGAAAAACCTACATT
ATAACCATATGGCATAATGTACCCCGACCA
ACGTCGCCAGTCCCGATAGATATCGGGTCA
AATAGCCAATGTGGAAAGAAAAACGAAAAT
TGAAAACGATTTGATTAAGATTCAACCTGA
CTACAGTACAAGGAACAAGGACCCGAGATC
CCTTTATAGCTATATGCAGCACCTACACGA
CAGCTATCTGGTAACACCTCACAAATGCCT
TTTGTTGGTCCCGTCCTTAACGGCCACGTG
ATAAAGTTTGTCTGACGCGAAACCCCCAGA
GCTGAACCTTGGAGTTCAACGACGATAAGT
GAGTGTGGTAAGGATGCACAGGAGAACAGG
AACAGCAACCGTATAGAAAGAAATGTATCT
CAAAGGTCATAACATGGAAGAGTGAAGAGA
TGCTATTTGTAAACCTGTAGCTTGATGTGA
TGCAAGACTTTTAATTACGTCATCGCAGCA
TGGACCTAACGACGCAACTCGGGAGAATAC
TGCATCATCACCTACGTCACCGCCTCTCAC
CAGGTAATTTCTGGACGCCCCTGCTTCGTT
GGCTAGTAGCACATGACCCGGCGACCCCCA
ATACTGTGATGCCCAATAGCTTGATCAGCA
GTCACATAATTCATGATCCGAACTCCACCA
GCCTCTCCAAGAATACATGAAATGTGACCT
TCCATGCTGACTCCCCCTACACCCCGACAC
CACCCTGCCCACTTTTCCTTAGCACTCTGG
GGACGCGAGGGTGCTTTGAAGCTCCAGTTG
ACTTTTCGTCGTCGCGTTAGTCTAACAACC
ACTAGGAAAGTCCTACCCGACACTCACACT
ACTACTGTTTCCCACACCCGGGGCTGCACA
CGTATCACCAGTAATCACAGTATCCCATCA
GCACGGGAATGGTTGAAAACAAGGTCACTC
CGCTGCCAGTTTGGGCATAGCAAAGCGGGG
CGGGCCAGTATAATCGGGGAGAGCCTAAAC
TTGACTAACTGGAGGCTCTGGTATGAGTCC
CGCGATGAAGGCAGACTGGAAGTGGAGATG
CAGCAACATTCTAACACCCAAATAGATTAT
AGATGGGAACTGTTCTCACAGTAGACTACG
GGGCCGTAATAGAGCAGTTGAAGGTCGGTG
ACTCACGTGTTAGGGTGAGTACATCAGAGG
CGAATTAATCGTTGATCCCATAACAACGCG
TCAACAAATGGCAGCCGACCACCTCACATT
ATAATCAATGACTATATGGTCTGGAATGTA
CATAGAAACGGACCAAGAGGAATGAAACGT
CGATTCCACAAATCTATGTAACTAGAATTG
ACGACATCCGAGTCGGACTATCGCCAATGA
TTTACGGACCATTACATACTGCATCTCAAT
CTAACGACATTAGACCTACACGACGGTTAC
GCGTAACGTGGGGACACATAGAAAATATTT
CCCGTAAAGTACCGACTACTTATTATCCAA
AGGGTGGAAAAGGAAAAGATACCAAGGGCT
AAGCTATGCAAAATGTCACGAGCCCCGACT
TAGGTCCGAGAATGACAGCTAGAGACATAA
ACAGTCCGCGATGGTATTGTGCACTTGATA
GGGGGCACGATCTATGGGGTCGGTTAAGAG
CGAGCCGCAATACCCATGCCCTTACAACGC
CAGAATTGGATTACGTGATGGAAGTTGAGA
TAGCGCCCAACCGAAACCCATGAACAACCC
GAGAAAAGGGATACGGCACGCGAGTAAGAG
TTCCCCTCTTCCCCGTCGAGAGGCACTGCA
CGAACAGGCCGCCTGTACCGCATACACACC
GGTGCACCCCCAAGCCGTCAGCAATCTGCA
CCCGCGAGAGGATGCAGGGAAATCCAGACA
TCGGCCACACCGAACAGTTGAAGAGTAATA
TATTCCAGGAATCATAAGAAGAGAATATTG
CGGAGGACCAAGGTTACGGGATGCATAAAC
ATGTAAGTTCCGAGGTATACAGTGTATACG
ATAATGATTACGTTAATACAAATCAAACAA
CCCACGCCTCCCCTCGTCCCTTCCTCCGTA
CCTATAACACTGCTACATGGCCCCCAGCGT
CATACCCGTTCTGGCATACTTGCAGCCTAC
GTTGATGTCCAGTGATGACACCCGCAGGTA
CCCGACACAGCCAGTAGGCTAGTCCATAAG
TACCAACTCGTATACTGGGGGTGGGGGCCC
GCGTACTTAACGAACAACGCGCGCGATTGC
TTCACGGATGCGTATTGGAACCCTCCCACT
TAGGACTTCGAAAAACGCAGACAATGTACA
AGATAGATGTGACGAGATACTCGTAACCAG
AAAACGAACCGCTATTCTCTTAACATTACT
AAGAAGCTATGAAAGAGAAGAAGGAATAGC
CCAAACTGCCGATTAGAAATTAGCCTAGGC
AGAGGACATAGGATAGCTATAAGGCCGCAA
ATGATAGCAGGTCCACCTGGGCGGCGCTTA
GTGCCCACCCCGGTCCAATAGCCCACCCCT
ATCTAAGTGGCGCACGACTCAACCGGGATA
TACAAAACACTCTGATCATCTTTCGAATAA
GTATTCGACGTTTCCCTCCTGAAGGGAGCT
CCCTTCAAACATTCCCATCAAAGATCGTGT
GTTGACTTACCTTTCGGTAGTCAGCATCGT
TTCCGCTACTTACCGACGCAGCTAAACATT
ATATGCATATAGCCAACCTATGTCTCCCTA
GCCGATTAACTTACTGGACCTGATCCTTAC
GTAACCCGCCTCCCTTGCCACGCGTAGCCC
GGGTAACCTCACACCCACCTTCACTAAGCT
CACTTCCCAACGGTTTCTTAATTTCAAAGC
GACGTTTACGTGCTAAGCGGACTCTGTACA
GCTGCGAAACTGATAAGCTTGAGCTGCCGT
GAGAACGAGGGGAAGGCGGCTGGACTTCAA
GGAACCCCCAGGCCTCTCGCGAGGACCTCT
AAGAAGTGACTGGAGTCACTTGCGCTCGTA
TGTCATAGAAAGTAGGTAAATTACATACAT
CACCAATCCCTACGAGATAAATCAGGACGT
TGATGAAGAAGCCAAACAACTCTCGAGTAC
TCGGTATTACGTCATCAGCGTACCTCATCC
ACAGGGCCGGCCGATGCGGTTACCAGTAAA
CGGCACACACCCGACCCTCCCCTACCAGCA
AACACCACGCTAGTGGTGCTTTTTGCGGCA
GGGCTGGCGAGCGAGAATTTTAGCAGAGAG
CGCGGTCTTATTCCTCTAGGGAGAAGCCGG
CTACTTCCGATGACAGATGGCTGCACTGAC
GGAGTCTTAGCGTAGTATGTCAAGCGCGTG
CATACCCCCCCCCTTTACATCCCGCCCTCC
TCATTACCTCCTACCACTAGCTTACCGCCA
CAACCATACGTTTGGCTGTACGCGCATCCC
GGCCATTTAGGTAGCTTGCCATTACTAAGT
AGCCTCCGTTATTCTTAACTGAGGCAACCG
TTGTATAACTTGATGTGTATGAAGTACTGA
CGTAAACGGCACAACGTCCCCTTCCTTTCA
CGTGTGGGAATAAAGCCGCACCTACGCAAG
CAGCCTTCGCCAACTGAGGCTATACAACCA
ACTAACCACTAAATGACCTTGTTACACGAA
TTTCAGTGAATTGTTGACCGCACACCCAGG
AAACACTCTAACAGCATTACTCATTCACGA
CCCTGACCAGAAACTCAGTATAGCTCTTCC
GATCGGAGATCAGCACGAGCCAAAGACTGC
GCACCCAGAAAAGTACTTCCCTACAATACT
TACGTGAGAAGTTATACACTACCCGCAACT
AGCACTGCACCGCTCAAAAGTCTCCTCTCA
ACCGCATTGTACTTAATCTAGCAACTCGAT
GTATACTCGTGAGGCAAACGCGCGTTCCCA
ACCCGAAATCGCTCCCAACTTGCCGCGAGC
TTTCATGAGACCTTCCAGCACCATTCCAAC
AATGACCTTAATGAACTTAACCGCAATGAA
GCCTGAGCAATTAACTACGAAATTTAGTCC
CCGACCTCCACGTAAACTGCCAGAATAGGC
GCATTTTATAATGCACAGGTGTAGTAGTGA
CCAGGCCCAGGCTTTATCCCAAGTACCCTC
CCTATCATACCAACTGCGCCATGCCTGCCC
AATTCTTGGGTATAGGAGGAGGATGACCAA
CGTATGTTCCAGGTGCGAGGTATACCTTCC
CACATTCGAGGCTCCAAGCTCCGACCACCG
CGAAATAGGTCATAACTAAACCGAAGGGGA
CGCTCCCATCACAGGCATGAAACTCGTGAG
AATGATTGGGACATTTAGGGACAAAGCGAC
TCCACACCATACAAATAGTCCTCAGACCAC
CGAATGACTGCCTACTGCAGTCCCCATCGC
AAGTTAAAACTGAGCGGTGTCGCGCAGTAA
AAATAGTGTAGTGGATCCCCCCTGCGTTCA
GTACATGCCGTGCGTATCAGCATGTAGTTG
CGAACGGTCTGTGTTTGAAATTACGCCATG
CTGCATGGCCATAATCGTACAGGACCTGAT
GTCAATATACAAGCCGACCATCGTGAGGCA
GATGTCGGATGCATGAGAGCAAGCACAACA
GGAAGGGACACATGGCAGTCTTTGGTGCAC
ATGTATCTTCCTAACACATTTAGAGAGGCG
TATTCCTTTGGCTTTAAATTACTATTAGCA
TGTGGCTATCTTGGCTAACCTAAATAAAAG
TACGGCGAGTAACTAACAGTAAAAGCGAGG
GTGCTAAACCTCTCCCACTACTTACCCATT
ACTGCAACGACTGTACTTACATGGAGTTTG
AATGCCCCGCCATGTCCTTCCATACTACCC
GAAGCGTTCAAATCAGCCTCCGCGCTGAAT
TAATGATGCGACACCGAACGAAAAATCAAG
CTACTTATATTTCAAAACCCCCGAAACTCA
CACGCGTTTGCACTATTGCAAAAGTTCCTC
TGACATTAAAGACGTATAGTGCAGAGACAG
GTGGGTGCCAAGTAAAAATGCGCTAAGCTT
TTGCGAAGGGGAAGGTAAGGGACGTATTTT
GTGACGGTGTACACTTCCCCTTGCCGAGCC
ACGACGGCCCTCCTTCAAGTACCATATTTG
AACCGACCTAAGTAATTGACAGGGTTTGTG
ACCGCCCGTCCCTGCTCCATTCCTACTAAG
ACACATCTGTCACCAGCACCTATACCTTTT
AAACACACCAACTCATTAGTAACCTTTTCA
CACGTGCACAGGTGCCCCGACACATAAACC
TCAGATATGACGTCACTCACCACTTACGAT
GTGACGTCATCAACACTAAGTATGCGGATA
CAGAGACAACGCCTGTTCCGGTTCCCCATA
CCCACCCCATGTACCCCGCCGTAAATGCTC
CGAAATGCGCGCCGCGTGAGCAAAGTGTTC
TAAAATACGGCGAAAATCCAAATCAGGTCA
AAAGATGGATTCGATAAGTGCTATCCATGT
GGGGAGTAGAAGGTATTGCCAAACAATACT
CGCCCTCTCACACCACTTGTAACCGACCGC
CGGGGGCCATGCCCACGGCATCTACAGCCT
ATAATCGAGTCAGAAATGTGAGGTATCAAC
GTCACCGGCTACTCTCAACACCGGGGAGAG
AACCAAATCGAAGTCTAAGACCCGACACGC
CATACACTCAGTCTCTATCCCTCACAACAC
GTTCACTGCCCACATGCGAGTCCCAGTATA
AAGTGGTTCCCCGCTGGTTAACGCACGCCG
CTAATATCGAGACTATACTTGGATATTGTT
AACAATTTAACATCGGTACGTAAATTGGGC
CGTAGTGCCCCCTGAGGCTTTTCCCCCACT
CTGGTGGCCATAAACTTAGGTTGCGCTAAA
CCCGTCCTCCACCCATCCTTCGCCGTCGCG
GTCTTCTTACCTGGATAACGTAAGAAAGAT
TTTTGAAGCCCGGTCTCCGACCCGAGTGAT
CTGAAGCTTTCCGAAGCTAATTAGCCTCGC
CAGGGCTGACCCCCCCATATGATTCTTATA
TATCATGAAATAAACAACCAATATGCACAC
ATCGAGCGATGACGTCACTGCTCCCTTTTG
CCCAGTGACCATTCCACAACAGCCCCTACC
CAAGTACCCTCCCAAAGCCCTCCCCCAGGA
CCGAAATGTCCCTAATGACATGAAACGCAA
CCGGTCCTTAATAGCGTGTATGCACTTAAA
GTCATACCCCGTAGCTCCACATTTCCCGGA
GTACGGGCTATGTCCAGATATTTACCTTCC
CGAGATAGATCTTAACCGACTTGCTTCTTC
AAGAATACCCAGAAGTGTACTTAATGATCT
CATTGGGCCGTGATTCAAAGTGAGCACTAA
ATTTCACCATTTACACCACGCCGCGTCACT
GAGGGGTGTAAAGAATAGCGGTCCGGTACA
CAAAAGGTGCAAAAGGGCACACGCGTAATC
TAATCACGGTCCAGCCACATCCCGCCCAAA
GTTCGTGCTGAACTCGCCAATTTTGGACTC
TAAACACCCGCCCATCCCTACCCGACCCTC
TTCCTTAGACGTAGATAAAATGCGACGTAC
GTGAGCGCTTAGGATGCCCCAGGCGCTGGT
CTTATCACCACACCCCGTTGACTTGCCTCA
CAAGTTCACCTAATCGCAGCCACCGATGCA
ACACTAATGAGTGGTAAGTGTAACTATATG
CGTGTCTATTGCATAAAGGTGGCAATCGAT
CAATTTATGCCGCGATTCCGGGAGGGGCTG
GGTTTAACTCTAGATTCCCCTGTATCACGC
ACAGTACTAACTCCAAGGAAAAAGAAAGCA
TCGAGGAATCATTATCTCCGCCCCGCATGG
ACACATGGTGGATGATCAAACCGTGTGTCG
GCATAAACGCGCTTCGAATCTGGGGTGGGA
CACCCACCACACGACACGGTCAGTAGAGAG
CACGTGGTCGCGTAAAGATGATACTGCGCT
CCGAGTTTGTAAACCGATGTAATAAGACGA
GGATTCGAACCTGCTGCAACTCCTTGGTTA
CGGAATGGTGTAGACCTGAGGCAGTTACGG
CCTACTTCCACACACGAAAACACCAGCCAT
ATGTCCACCGACGTTACCGTATGGCACGCT
ACCAGATGTCCAGTAGGTACACGAAGCAAC
AAGCGAGACACTATTTTTTCCTTTTAAAGT
CCTCCTTACGCACCTCTTATTGAAACTCGC
TTTTATACGCGACTCCGCACACACCTGCAG
GTTTTTTTCGTTTGTCTCAAAACAAGCGAA
ACACAGACAGCTCCCAACACGATAATGCCG
CTTAAGCGTAATCCGCAGAACCACCACCCT
AAAAAACGCAATGACATACGCCTAAAAACC
CGATCACGAATAACGAGATCCCACACCCTC
TTGATTTACAAAATATCTCCCTAGAGCCCG
ACAATCCTTTTTTGATCTCGCTCCCTGATA
CATTACATTTCATGTGCGCTCTTCCGTTCC
CTGAACGTATCCTGTCCCTTAAAAAGTCAA
TCGAATTAACCCCCTCTCCACGCACCGCAA
AGATACAGAACTTCTATAGAGCAAGTCGCA
GCCAAAACTCCCCCCCCCTCCCCCCCGGGG
AAAAGACAAGTAGATTCTGGACGTTATCAG
TACGTACTCGCGGCAGGCTTAATTTTGTAA
AATCGGAACGGGAGTGTGAAGCGTGGTGTG
CTCCACTAAGTGAGTATGAAATAAGCGTAC
ACGAGACACCCTACAGTTTAACCCCTTCCG
GGTGACCCCGAGCCCACGCCCCGCACCACC
CAAACCCCCCTTCCAAAAAAGCATTCTGTC
CCCAGGGTAAAACGGCGTCTTTATCATACA
GAGTACTGGATAGAAGTATAGTGACGTCAT
CCCATATTCAATCCCCGATCCCACCCACCC
AACACGGGGTCTTAGCACGGGTTTACGCTC
ACGACGATAGCCCCACATCCCATGGTCTAT
TTAGACATCGAAGCTGTATAGTAACTCGCG
TCGCCCACTCCACCTCAACATTGAATATGA
TCCCCCTTATAATACAGTGGGTGCCCCAGA
CAGAAGACTGGGGTCTAAATGACATTGGCG
GAGTTACGTATAAGCCGCCGTGGCCCGACC
ACTGAAACACAATACTGCTTGCACACCCAG
CGGCGTTCCGTTGTGACGTCACCCGAACCG
CAGCCTCCCTCAGTACCCCAGCGCTATAAT
ACAATAGACCAACCCCCTGTCAGCCAAACA
CCCGACATGTCCCATTTATGAGGTGTAGCG
CTCAAGCGTACCCGCCATGCCACTGCGGCA
GGAAGCTGTAGAACAGCTAACAGAGAGTCC
TTGGGCATCAAACTGAGGGGAAATCTTCCC
AATCCGCCTTGCAGTAAGGATAGAAAATGA
CAACGCGGAGCTGAACAAAAAATGGTGTAT
ATTGCGAGTTGCTGACCCGTCTGACAACGC
CACTGGGATAAAGCCAAGCCACGACAGACG
CAGCCTTCCTACATGCTAGGTGATTGGGTA
AATGCATTCATATGACGTCACTGGTTAATC
ACACCGACCTGTTTGGACAGACATGCCGCC
GCACAGCACAAGGACGCGTCTGTCCGATGA
ATAGAAAAATGAAAAAAAATAGGTAAAAAA
ATACTTTCCGGCATTGCCGAGAAGTGAACG
TCAAGATGGAATAGGAAAGTTCGTAACCAT
ACTTTCTGGTGGGCGCCGCCCCAACGAGCC
AGGCGAAGATACGCTCGGGAGGAGTGTGCG
ACAGCTACCCCCCTAGGCCCAGAGGGCAAA
ATAGTGGTCCACCATGTTAATGGCGTATGG
TAACTCTGTAGGGGTACATGGGGGGGTCAG
CCATAGTGAGGTATCATCCACGTGACGAAG
TGTATAACAAGCTCCACACAACAATAAAGA
TACCTAGTGACGTAATGCCAACGCGTAACT
TTAGGCCACGAGGCAGGCACAGAGGGGCGA
TAGTTTACACCTGTACAACACTCTTGAGCA
CGTGACCACCTCCGTGGCCTAAAGTAGCGA
ATCTTCATCGACAGGGGGCACATCGACTAG
GCTTCATTAGTCCCACCCTGGCACCAGCTC
GTATTCGGAGGAGGGGCCTAAAACGGGATG
TCGCTATGACGTCATCCAGCTCCATCTCAC
GACCTTTAATGATTTGTTGTCTTTGTTATC
GTGGCATACTACAATATACGAAAAAGCAAC
ACCCGAGTGGCGTGGTCTTAATAACCGACG
AAAAACGAATTGAGATGGTAAATGGCACGA
CATAATCGACAAACGTCCTCCAACCCCCCC
TGGTGACGTATGCGTATTCTCGTGTGAAAT
TAGCCTATAGTAACGTCCAAACTTTCCCCG
TGCTAGCGAAGATTACGTCACAAGTTCGTA
AGACGAACCTCCCACCAACGATACATAGCC
GTCTGACCCGAAACTCATCGATCACCTCCA
CTCTTACAGGCTTCCTCCAAACACCTCACA
ACATAGGAGTGAGACTGAATAAAGGGCGAC
CGAGCCGGCGGGACACCGGGCAAAGTTCTC
AAGTCAATTGAAAGTTAGACGTTTGTTCAG
ATTGTGGCGACCACGTGAATCAGTAAATCC
ATAAACATGACACCGGACGTGCTGAGCCCC
GCTGATAAGTAAGCCAGCATTCCCTGCCTC
GGAATCCAACATTGAGGGATACCGAGAAAA
CCTGCATACCATGTCTTACGCACATGATGC
AAACCCCACCCATCCGTGCACTGCTTCTCC
ACGAAATCTGACTGTCTTCAAGCAGTGTTT
TAAAAAACGAAATCCCACGTATCCCAACCC
CACCAACAAAATGAACTACCTGGCTTTGTA
ATTCTAATTTTATGCCTCGTATGCAAGGGC
GGCTGGAGCAACGACTTTTCCTTCTCGCCC
CCTCCCAATATCCTATACAAGAGTGCCCGC
CCACCACACACCGCTGTTTCTATCGCCCCC
ACACTCCGCAAAGGCAACAGAGCGATCTAC
CTCTAATGATTTTATATGGACTTACTTATC
TAAACATAGGGCCGTCCGTAACCCTTCACT
AAAAAAATAGATCAGCTCTATATAGCGTTA
GAAGTTAACTACGCGTAATTGACTGCCTGC
AACCGTTATAACAAAACCGAACAGTGCATT
CTGCACCCTCCCTCCCCTACACGCCCCCGC
TTGTTACGCTGTTCGTGATGACGTAACCCC
TACGTGACCCTCAGGGGATTTCGGTGATGA
TATGTGTCCGAGTAGATAAAGGGTATATGA
ACCACGAAAAACGAACCGGATGTGGTGGTA
CACAGGGTGTCCGAACCCCAAATTAGCCGA
CATCACACTGTGAATGAGCAGGGCCTTGTC
TACGCTACTCCCGAAACAAGAGGTTCTTCA
AACGATAACGGGGGAGTGTCTAACCGTTCG
AAGCGTGAGTATGACTTTCACCGCATGTCC
CATATAGTCGATCTAAGCCAGCCTGAGACG
ACCGGTATTAACCCACTCACCATGGTGCAC
GCAACCGATAAGGCTAGATGAAACATACGG
CCCTGTATTTACGCTGTCCTCTTGTGTATC
TAATATCGTCACTTACTTCTATACCAACGC
AAAACGCCTGTTCACAATATTCAACATGCC
TTAAACGTGGTCGCATGAGATAGTCGTAAA
TGCCCCTGATGCCCAACGGCAATACCTACT
TGGACGACATATCTACAACGACGCGAGAGG
ATATATGGAAATCAGTCCGTCTGATTTGTA
CGAGAGGTTAAACAACAGAGCACTTACCCA
GGCCCCTGGTGAACGAAGCATTGTGCCCCT
TAGGCTCGGTGATAGAGAGCCGGAAAGAGT
CAACTGAATGGAGACCCCGAAATTACGAAG
AAATATACGACGTGCATAGCGGCACTCGGT
AGGAAGCGAACACGAAAAACATTGAATACA
AGCAAGGAACACTCAGACATTCTAGCGGAC
CGCTACCGACACAATTTATCCTACCTGTCA
GCAGATGAGGCAATAGCCTCAACGGCGACG
AACCACAGCTCCATTCATATTCAAAAGCCT
CTCCTACACTTCGCAATCGTCTGCCCCAGC
CGCTGAGGAACGTTGAGTCTATCAACGTGC
ATAACCAGACGAGGCTCTGCGTCCAGTAAT
CCTGATCAATTAAAGGGCGCTTTAAAGGAA
CAGTGATATAATACTCGTATAAAAAGCACA
CAAATGATATAATATTATGGATATGCTAGG
AGGAGGAGTGCTAGTTCACCTACAGTACCA
AACGTGCGTAAGCACGATCATAAGCCACGC
CCAACTTGAATTTTGGGCTAATAATTGCCA
GTAATTAATAAAAAACTGGAAGTACGAAAT
GATATTACTCTACCCCGTGCGACCCAAAGT
TGCTCAATTTGGGCGCGACTACGCCCAACA
CTATAATAACTACAGTTCCCGTTTCCTCCA
TGTACCAGGATATGCCACTCCTTAGCATTA
CTGAGAGCTACACTGAACCGTTGCCCCAAA
TAGACGGCTTAATGAGCATTTACATTAATA
CCGATGTACCGGAGGAGACATCCTGCACAC
CGAGAACATCTGTCAAGAGAATCACAAACC
CAGAGGTCCGGCCGAGGGCTCGTGCAACAA
GCGAAGTAAGCACATCGCCTCTGCATCCCG
CATACTTCGTATCGACGCCCACCAGTAAAT
ATAGGGCGAGGGGCCCCCGAGGCCCATACG
ATAATAACCACATGCTACGCGCCCACGATT
ATGAATCAGGCGTATGTACAGCAACACGAA
GGGTTAAGTGGTATGAGAAGGAGCAAGGAT
CATAGATAGGCGGATCCGCGTAGTGTAGAA
GAAGCCGCGATACGCAACCCATCCAGGTAC
GAATCTGACTTCTGTCCGCCCTGGACGGCT
CTTACACCCTACTTTTAGAGTCTGCCCTAT
ATACCTCGTCATCGTGTACTCTGCCCTCTA
TAACCACCGCCAGGTACTGGACACGTGGTC
ATCAGCCCTGTCTTGCTGTGCGATCACCTT
GACAACTAATATATGGCAAAAATGAGTGGG
TAACATATTCAATTTTTTTCTACCACAATA
GTAACTCTTTTGAAACAGAAGAAAAATTAC
CACTCATAATACAATATAAGAAGTGCGAAT
CCTGAAGCTGGCGCGCGCTACAGTTGATGC
AAGGAAACACGTTAGAGGCTACAAGTTGCG
AATAAAACGGCCTCCGACCTATGTTGCCAG
TCACCTTTGTTGCATCTCATTTATCGTCCC
GGTATATGGGTGGGTAGACCGCAGCGAAGC
GAGGATACGGGCGCCACTTCAGTACAAGTT
AGAAAATAAAGGCGAAACCAATGGATATGA
GTCCTGGACCTCAGGGTAAGGTAACGAGTA
GCTGGACACCGCGTCGTCACATCGCGCCTC
CTTAGCGTAAAAGCGAGCTTTCGTACAGGT
TACAGGAAAACCGCTTAATGTTGACCGGAT
CGAAAGAATCTAGAGGGGCACTTCGCGCGG
CATCTCTAGCGCTAAACACAACGCGCGACA
GAGCGTTGTGGAGCGCAGATATGTTCTTCA
TGGTACGACCGTGGGGAAAGGGTACGGTAA
CGTGAAAAAAAAAATTGGGCCAAGGTCAAT
CCGCACGACACAAACCCACCACAATTATAA
CATTAAGCTCCTTGGAGAGGGACATGCGAC
ACTGCATGCGTTTAACTGAGGCACCTAACT
TACAGCACTCCGTCCTCACTCTCCTACCCA
ACTCTGACGTCATTAATTAGGAGATATTCT
TCCAACAACCCGGGCGTGCTCCCCCCTTTG
GGCACCGTAAATATAATCCAATGAGATTAA
GTTTGAGTGTACCACGGGACAAGCGGAAGC
AACTATGACGTAGTCTATACCCTAGGACTC
CAAAGGCTAAAAGTTATCACAGACTAGGTA
ATAGCCATGTCAGTTCCGGATCATTACACA
TACGCTGTTCGAGGAACAGATGTAGCACCC
CCGAGACCTTCGCGAAAGCGGATCACCACG
CCCCCCCCCGCTACAACCTAGCACTAGAGT
ATTACCTTCTAACTTGCCGTCTCGCACACT
AAGGACCTTAAAAACGGATGCCCGAAACCG
ACGTGTACTGGCTGAGGAGCAAGCAATACC
CCATATGAGGCTTTAAGTCTTAAACCACGG
CAACAAAAAATTGTTGACTTTAACCAACGA
TCTAACGGGACCACACCAATGTAAGATTAT
CTGCCCCTCACCAGCCAATACATAGACCGA
TCACATATTAAAATCTACTTAGATGACACT
TTACCAGCTCCACTGCCCTATTGCCCCACG
AAAAAGCCTATGACGTCATCACCACGTAAA
TCAATCTTTCGACCACTCTGTCCGCCGCAA
CCTACATACCTAGACAAGATTGTAGCAAGA
ATACTGGCCGGCTGCAGGGAGTGCGCACGA
CTGTATCAGGGGGTAGACCTATCGGCTCAA
CTGTAAAATCCTACCCCGTGATCATACACC
TTGCTAACCTTATGAGCTGAAGTTTCGACC
AATAACGAATGGCTTAACACAGCCAACTCG
AAAATGAATTTTCACCGTGGCCTAACTCCG
CGACCCACATTACAGTCCTTCGGTGATACA
TAAACAAATGAGGCGGAATTCTGACTCCTG
AACACGTCTCCCTCACGCATTACAGACCTC
TACCCCGCCACCTAGTCATCGCAGGTGAAT
GATATTGTGCACGATTTAGATTGGAGATAC
AGCGCTCCCACCCCTCCTTGGACCTAGCCC
AGGTGTTTAAGCGAAGAAAAAAAGTGGGAT
CGACGGGTAACGCGCGGAGCAGTGAGGACC
ATGATCGAATCACTTTCACTAAACCGCCAA
CAGTTGTGCCCGAGAGCATAGCTGCTCACC
GAGGATGAAAGAGGTAGAAAGAAGCACGAC
CAGCGCACCCCTTTCCGTGCTTCCACCCTC
ACATGCGCTACATTCCGACAGGTTCCACAA
TTAATGTAACGTGCCTCCCATTTTGCTAGA
AATAAGTGACCGCGAAAGGCGCAGCAGAAC
CAGGAAATAGGAAGGCTGAGCAATATCCGT
GAAAATGAGCTTAGGAACTCCTGCGCAATC
CGAGCAACGACGCGAAAGCGCCTATGTCAA
ACAGGGCCCAATAGGGCACTGAGCGCCAGC
ATTGAATGATACTACCAGTATGGTGCACCC
GTGCAAACTTAAAGAAACCTGCTTTTCGAC
CCCACCAACGTAAAACGCCACTCTGACACC
TCACCTGCATTTTCTGTTCCGCAGAATGGC
AATGAGCATGTAAAGAGACCAGATGCGACC
GCGTCCGCCATTAATAACGGGTAACAAAGC
CCACCCCCCCAAAAACCCGCGCACCACTAC
ACACCCCCGTCTACGGGCGAAAATAAAACC
CATGCCCGCCCCTAGATAGCCCACTGACCC
AGAACGGGTATCACATTCGACTCCGTTTAG
CCAAATGGTAACCTCTATTTTTGGCACGGC
TGTTAGCTTCTATCGTCCGTGGGCGTGTTC
AAAGGGTGAAGAAAGGTGAATAGTATGAGA
CACCTCACCCCGCTTCCGATTCCACACCCA
CCCCGTCATGCGGTAATTAGCCCGAAAGCA
ACGATCCCCCGCCCCGACTCCCTTCCTCTT
AGCTACAACGACGTCACCAACGCACTACAC
TAACCTTCCGATAATGTGGGCGCGGAACTT
AACCGATGGATACAAGGACCTTAAACATCG
ATACACTCGTAAGCCGCTCATCAACCGTTG
CTGATAAAAACGTAAATCGAACACTATCTC
ATAGCCGCTCACCAACCTCTAATAAGTCAA
AGGCACAACTTGCCGGCGCATGCAGAATTC
TTACTGGCCCACTTCCACCCCTCGCGTACG
TTTTAATTTCTTGCCTCGTAACTCGACCAC
CGAACTACGACATATGGCGTAGGTCAAACC
CTCAGTATCACGGCGACACACCTAAGTGTT
CCATTCGGTACCAATTTAGCAGAAAACAAT
ACGGCTCATCGGCCCTATACCAAGCGTACA
CGACAGCCGCTCCTCGATATGTTTAGGATG
GAATTTGACTCCGGTATGAAAAGGAGCAAT
CAAGGGACTTGGCAAGAGAGCTAATCCTGG
CGAGCCACCGGAAAATTTGTACGCGATAGA
AATAATGGGTTCCCCATAACACCGGCATAA
GTCTGTCACGCTTGGAACCAACACCTAGTA
TACGCCTGATCTGTAACATGTTGCAGTCCA
CCTGTAGATGTATCGGTGTAGGCTCACAGC
ATCCAGACGCATACAAAGTGACTGAGTCGC
TGGAACGTGTTTCCAGATAAGTACAGACTC
TTGGATATTCTCCTACAATACTGGACCGGG
ATCCTTAAATAGTTGAATGATGGGCAGCCC
ACAACTCTCCCACCTTGCACCACGCCAACC
GCGCTGTAAGGTGTGAAGCAGCGATTGGGA
ATCCAAAACCGAATTGGGCCAACTTGCACA
TGCTACTACTGAACCTGTCCCCCCCTGACA
ATCAACATAACCCAAAGGCTACACGCAATG
CAGACGGCGTTAACCAATCGCAGCCCTCGA
CACTATGCCTCCGCCGTACCCCTTTCTTAA
TAGAGTAAGACGGCAGATAGTACGTATGAC
CCTTCAAGCTATGTTAGTTATGAGCCACTG
CTGAGGATCCACAAGAAACCACCAAACACC
CGTAAGCTGCGCCACACGAGCGGCCCAAAG
TGATATTATAGAGCATAGCACAGCAACTCC
TCCACGCCCCTCACTAAAAAGCCCACAACG
ACGAATCCACTCACCTACCAATCGTAACGG
ACCAGGGGCTTTAGGCCACACTAACAATTT
CCCAGGTATCCAATATGTCTAACTAGAATT
CGAGCTGTGACCAAGGGTAAGACTTAGTGA
ACCTGTACAAAGTGTTACTTACCTGCAGCA
TTGACCTATAAAACCCAAATAATGGAATGA
ACGCAAGGTCTAAGTACCTTCTACCCATAA
CCACACTCCATGCTGACACTTCACGTCCAT
TAGCCCGTTCCGGCCATGCCGCATTCCCGC
TACCCTCCCGACCCTCCCCCCTGCACTATT
AGCACGGCACCCGTAGCTCCCATCACCTGA
CTGATTAAGTCAGAACAGCGCGTCCTTCAC
AAGCTAGAACTCTAGCGACTATCTGTACGC
CTGGAAAAGTGGTAGAACCCGCCAACAATT
ACTCACACCGCCGAATCCCGAACAAGATCC
CGAGCCTGTGCTTAGAAGGATGAACCACCG
CAGGCCAATACCAACGGTCCTCTGCTGTAA
AGCCTACCTGCATACGATCGACTTCCATTC
CGCTGAATACACACTAATCCCCTGAAAAAT
ACGTACGCGATCTGGGCGCGACTCTTATCC
TACCCCAATCCTTGAATAACTTCCACACAC
ATCCATTGCCCCCGTCTTTCACGGCCCCCG
CCAATAGCGTCACGCCCATGCGCAACGCAC
TGAATGAAGTAGAACATTCACGCAACGGAG
TCATAACGGCATGCCAAAAAGCTTTATGTC
AATATTACTGCACCAACCCACTGGCCAACA
ATGCGCAGAACTAATAAGCTGACCCCGCTA
TCCATAATAATTGGTATGAGGAACGTGGGT
AAAGTACAAGCTTTGTAGCCTATAAAACAT
TAACACAGCTACGCACAGGTTCGCGATTAC
AAGGAAAGTCTGATGTGTGTTAGTCTGCCC
GTGGAAGATATGAATTTACCTCACACTCTA
GAAGTTATAAGAAACAGAGGGCTAAGTCAC
CGCAGCGTTCTGCGTAACACAATATCCAAG
AGTACCATACACCTAAGAACCCAAATACCA
GGCCCAAGGAACGCCAGGTGCATATTTCCC
CTACTCGTACATCTCTACATTCCTGCCCGA
CAGCGCATTGGAAAAATGTAGACATGGACG
ACCGATAAATGACAATCTTATCCTCAGCAA
GAGCCTAAGGGTTGAAATATGAAATGGTCA
CTTATCGTATTTACGCAATAGCTTGACTAA
CCGCTTTGAACGGTTCACACCGCCATGACC
CGACCCCCCATTCCTCTACCTGCAAGCTCT
CAACACCTTAGAAATGATGGCGACGCCCGA
GCGTAAAGGCAACGTGTAAGTCTTAAAACA
ATTCCTCTGTCCCGTTACGCGCCTAGGCAC
AACCTGACTGCCATTGGCTTAATATAAAGA
GCCCCGATAACACGGGCGTAACACCAAAAA
GGCGCGAACACCGAAGTAGTGTAGGGGAAG
GCATGAATTACACCTTACCGCACCAGGCCT
TAAAAAACGCGTGATAAATGATTAAAACGG
ACCTCCTCCCTCTCCGACTCCACATTGGAA
CGCAAGTGGCGAGAGAGGGATACCCGGTAG
AATGGTACACCCACAACCACCCTAGCCTCA
CCAAGGGGCGTCCTCTAGTAGGCAATCCGG
TTGATAACATCGTTGGTTATGTGCGCCATA
AATTTCCTTCCAACCGACAATCCCCTGACA
CCGACCTGCCTGCCGAGACAAGCAGTGCTA
CGTGACATGAAGTAAAGGAGTGAGGTGCGC
GCGCATTATGTTTTTGACCGTCACCTTCCA
ATAGCATGCTACCGGGGTAACATTTTGGAA
GTGGAACAAATCGTCTACGGACAATTGTTT
AGATGCCATGACGTAAGGCACGCCCTTGGC
TGACATATTGCCACCTAGCAGGAGATCTAC
CTGCGGCATTCATACCCCTCGCCCTCAATA
CGCCCTCCGTCATCCGGCCACCCACCCCCG
ACATCGACCTCCACTGCCACACATACGCAC
TTATAAGCCTATGGCCATAGGTTATATAGA
AAAAAGGCACACAGCCACGTATAGCCACCT
TGTAGTGCTAGATACATGGGATCCATAGCC
CACTGATACTAAAAATTTCCAGTTCCTTGC
ACGAGTCGAGTTGAGATAGTCCCTGTGTAG
CTTCACCATTGGCGAGTAAGTGTCTATCTC
ATCTACACCTTATCGTGTTGCTAACATACC
AAGAACCACCAAACGTAATGCCTGTTAAAC
GATCTTCATGGATCACGTAAAGGCTGGACC
AAGGGTAAAGAACACAAATCTACTCTGCAC
TGGAACCCGTGACATGACACCATCATACCC
GGAGGTTAGAAAAGAGAGAAGTAAAAGGAC
CCCAACTAATCTCGCGTCCCCCGCCCCATG
CAACTGGGCGGAATGTATAGGGCCACATCG
TGTAATAAACTGAACAGCTGGGAGAGAGTT
CTGCACGACCCAACCGAACGTGACCGCGTA
GTGTTGCCATTTACTGTCGACCCATTTAAA
CAACTGCGACCATTCAGCGTTCGCGTAACC
CCACGACCGAAACACTGACGTGCATTCTAC
ATTGATGGTATACTATCAAAAGTTTGAATA
CATTGCCCCAGAGAGACTCGAATATGTCCA
TCAAGAATCAGCAAAGGCGTTTCTCCTACC
ATTACGTAATCCAACTTTGGTCTAGTCGCA
TAGAGCCAGATTTAAGTGAATTCTGGGAGG
GCTAAAGATCAACCTTAGTCCTACCAATGA
GAAGGGAACTTTAGCGCGTAGTGACGTCAT
CCCGTTCATGACGAGCATATGCACAAACAC
ACATCTCATTTGCTGCCGTACAGCCCCTAG
TAGAGTATACACACACACAATTGCAGTGAG
CGCCCGTTTGGTACATGGACTATTCACCCG
CATCTACCAAACTGGGCGAGCACTAGGCTT
AAAGGCTCATCAAACTCGCCTGTCAAGCAA
AAATATTGACTATCGAATCATGAATGGGAA
CATAAAACTGTCACGAGACAGAGCACCCGA
TGTATCGAAAAAAGGTCTCCCAGGCAAGGG
AAGTGTGGTACGGGGAGAAGGAAATAAGAA
CATAGATCGACCCGAGGAAGTACTAAATAC
ATCCCTAAACTTACGTGACACCGCCGTGAC
TCCTCACACCTGACCGTTCATTCGCTTCTC
TAGTAGAAAGAACAGACTATCGCCGAAAGC
CCTCTCCCCTGAATCCTTCATTATCAGACT
GAGAACACCCTAGACTCCCTGACCACATTA
ATACTACCTTAGAAACACCAAAGATTTAGC
ACATTTACAGACACTGAAAGACGCCTAGCT
ACACAATCCTGAGTATGAGCAAGACAAATA
TTCGTAACGTCCCCTCCCGCATAACCAGAA
ATACCACAAGTGATTCAATGAACGCCGCGA
CTTATTCATCCCTTACTGCGACGCTTGACT
GCCATGGTTAGCTCACAGAGGTGAGGAGTG
CTATTGCGGCGGGGGGCTACGCGGGTTCAA
TAACCACACTGTTAAACCATTTAACAAAAA
GTTAATAATAACTTCACTATTACCGAGCCA
TAGGGACGCACATCAGGCGACAATAGTATG
TACAGCCCGCCGCCCCATCTAAAGCCCCGG
CTGGGAAAAACACCAATGATGACGTAATAG
CGACACGTGACAGCGATTCACAACGGAATT
GCGTTAGCGCCGGCGAGGGCAACATAGTAG
AAAGCAGTAAAGAGGAGAGAAGCAGAACAT
CAGCATTGGACTTGCACGACACCGTCCGGA
GATTGGCAGTGTCAGAGAACAAACTGCCAT
ATAGCGTAACAGTAGCTAACTGTACCGATT
AAGCCGTCTGAACTAGAGGACGAACATCAA
TAGCACCACCCGCGCCCACACGCGCACCTG
ATTGCGCCCCAGCCCCACACCCACCCGCAG
GGGCATTAGAGACATAAAAACAAGGGAAAT
TGTTGTGCGCCTTACGAGAATACAATTACA
CTGGGAGGCGGTATGCGGAATAGTCGTAAC
ACCACTTTCTGAAACAGCTTTACGTCATTA
AATGCATCTGACACATACTCCAACCGAGAC
CGAACGTCACACGAAGAGCCCTATGAACCC
CTGGCCCCAACTTTACAACGAATACTACCA
GAGAATGTGGAGAGAGGGGTTGGAGGAGAA
TTGATACCCTGTCCACTTTAATACCCATTA
GTACAGAGCTCCGGCGAATGGCCGATCGAC
GAAGTGTACCTTAGGGAGTACGAGCCCTAA
AAGATGACGTTCAAGAACGATATGATGCCA
GAATCGAAGCTAGCGATAATAACGGAGGGA
CGAACTAAGATGACGTATGTCGCTCTTCTT
GTGAGAGCTCAGACGGAAGGTGGGAGAAAA
ACTCGCCCCGTTGTGACAAAGGCCAAAATG
CATATGGACACACATGCTCCGGGATGGGTG
ATACCAGCGATAAATCCGTAAACGTGACAT
GCTCTCCACTCGGCGGAGCTAGAGATGACA
TGTGGAACATCCCCTTTGAGGAAGGATACA
CCCACTCCAAGCCCCTATAGTCCGAGCATA
TGGCGAGACTGAGCTAGAAATCAAGCCAAC
ATGCACAACATCCTCCCGGCATGCTCCCTC
TCCCCTATGTCTCCACGTTTTCTAGCCCAG
GGGACCACGTTAAGAACCACCCACCATGAC
GTTAGGGTACCACGGGCACGTTCCCCCGAA
ACCTGTGCCCCCAACGCGCCTAGCCGCGCG
ATTGTGCATGAGTCCCTCGGCAACTTACAG
AGGGAATTAAATGTTGCACTCACACGCAAT
TTCACCGGAACTACCCCCGACACCACACAA
ATACGATGTGCCACTGCAACACACCACCGT
GACGTTCATGCTGCCTTTTGACCAGACGTA
ACTATCTGGCACAATAGGTCCACCCTTCGC
GGGAAATATGGAACGGGAAGTACATCAAAT
TGGTGTTCCTTCTTTCGACGTTGTCCATTA
CGAGAAATTGCGATGAACCCAAGCGCCAGG
GGTCGAGACTTCCAATAGCGGGATTTACGC
ATTTACCCCCATTGCTCGCAGCACCGCGCC
TAGGCGCCGTACCTTTCCCTGACCCGCCAC
CTGTATTGTAATACCCCTAGCACAGCCACG
ATGACGTAACTGATGAGCGTCCTCCGCCAC
CAATCACCTGCGAAACATCCCCCAAAGCCG
AGGGGCAAAACGATTGTACACAATCTGAAA
AACAACCAAGAAGAAAGCGAAGAGGTCTAA
ACGAATGACGTCATGCCTGCTTGAAAAGGG
ACATAGTCCAACAGACTAGGAGACAGACTC
AGTATACTTATGACGTCACGCATACGCCAG
CCTACTGGGGTATGTACATATCCCCACACA
CAAAAAATAAACGTGGTAAAAGGCCTGCAA
ATGGCCCTGCACCCTCCCGTTTCCGCCACT
ATAACCGCGAACTCCCAACTCCAATACATC
CCATCTAACTTTACACGCCCTTCCCTTATA
AACTGATAGCCGCCACAAATCACCCTCAAC
AGAGTGACGTATTCGATAAACGTAAGGAAA
CACAGCAACTCAAGTTGTGTTGGGGTTATG
ACAGGTTGCGCATAAAAAAACCGAAGGTAG
TGGTACCGAACAGATTGCTTTTCCCTTAAA
CCTTATACCCACTCCAGATATGCCTATGGC
CCTTCCATGTGTACGAGGAACACAGAAAAC
CCGCCGATGTTAGGCACGGACCTGCGCACA
TGGGCCGATAAGGGCACCGAATAGTCGGGC
GGCGCAAGATCTCAACCCAGTTGACCCTAC
GAAAGCCCTTGCCGACTCATCCTTATGGTT
CGATTATTTGCCTAGTGACCTGAGTTCCTC
TCCGACCGGTCGCCCGCAACCCGTGGGAAA
TATCAGCCCGAGGAAACCTGACAAGCGTCC
TTTCTATAATACTGCTTCAAAGTACGCAAA
TTATGTTTGTGCTAAATGCAAGGTACAGCA
CGCCATTTTTGTCCCTACCTACCCACGCCA
TCTCAGTCCGCACATGGCTGCCTTCCCACC
AGAGCCAATCTTCCCCCATACACGCCTCCA
GGCCAGGTGAGTGGGGATCGAAATGGTGTA
CAACTTACTCCCCTACCCCTTGCCATGGCA
ATACTACCACCTACCCGTGAGATAACATTC
CCAGACCCAGCCACTCGATGACGTAATGGA
ACGGACTAATATAACCTACTAGGCGATCAC
CTTCAGCAGGGCTAATCTGGTGGCCCGATA
CAACATGATGCTCACGTCACGTACGTGCTC
ACCCAAAAGGGGAAACCACATCTACTCTTC
AAGAAACGGCGGAATGATTGGGCCCAGCCT
GTCGCTCTCTGATTGTTTCTCTTTTCACAC
CGATGACTACCCAGGCTAATGACGATGAAG
CTACGAGCGCAAGACAAAACTGCCCAAATC
ATAGCAGAGACACGTCGCATTAGTAGTACC
ATAGAGGCCCCCTTACTGAGAACATCTCTA
CACCCTCAACTGAAATACCGACATTTATCT
ATAACCACATGCGGAAATACACTGTCCCAC
CAACCACAATACACACCTCCCTAGACTCGT
AGTTGCTCGAGCTCATCGATGTAGACCTCA
ATTTTAAAAGTACATGAGAGAAGAATTGGG
TTACCCTGCCAGCCGTGCCCCAAGATACTC
TGAACCCGTTCCCTCATTTAATGCCTACAT
TTGCTACCCCAGCTGCGTGAACCGCAGCGA
ATAAATACCGCCCCGTGCACGCCGACCTCT
CTGACACATGACGTCACGCACTAGCACCAC
CAATGGCACATAGCAGTGCTACAAGGACCG
ATCCTTTTCGGATTTACGGACTTTCTGTTG
GGGGGCGAGGGGGGCGACGGGCATCCATTC
CTTCGCCCCTCCGTACAAGTGGGAGCCCCG
CCCTCTTCGCGATGCGACGACATCTAAATG
GCACACCTTCGTAGACCCGAGAGGGCTAGT
TGCCTTTACACTACCACGATAATAATCTCC
CGATCGACATGACCAGCTGACCAGCTTACC
GTTCACCTTCTCCGATTACATCATTTCCAG
CGATATAGGGCGATTGCTATGGAATGATAC
ACCATTATGAAGCCCCACCCGCGCTTGTTA
AGCAGATGCAAGATTGACACATATGACTAA
CTATCCACGGGAGGGGTGACTTTGGTGTCA
ACTTGAGGCCGCGACCAAACGAACTAATCG
GTTTTTACCGAACAGACTACTGGCATCAGG
CTTTCACAACAATTGTTACGTAGCCATCTC
TGAACACAACAATCCCCCTCACAACTCGGA
GTTTCTTCCCTAGCACCTGTGCCATTACCC
AAGTTGCGATCGTGGCGTCACCAAAACCAT
CACAGTACTCGCCCGCCAGGGTCCTCCCAC
GAGGCATTTAATTTCTACGAAGTTCAACAC
CCGACAGGCAATTGCTGTCGGATGCAATGT
AGTAGCGCCTGTTATTCACAAGTTCGTAAC
CTGGCGTAACAGGAACAAGGCGCATGTTGG
CGTGCCAGCACATAAATATGTTCTTTTACA
CTCGCCATGAGGGGGGGTGCTACCTTGGGT
CGGACCTAAAAGGGACCCCATCTAGCTCAG
TCGATGATCAACATTGCAAACAACCCGACG
ATAAGTTCCACACTCAACACGGCGTAAATG
ATGACTAGGCACGGGGCTAAAGGTTTTCTT
GAAATGCGATCAACAAGTTAGCGCGAAGGG
TGCATGTACTAGCTTTGAGCATCTCATCTG
GTTCCCCAAATCCAGGAGTTGGGCACGTAC
CACTACATTAACTCAAACGTCGCATATCGG
CCACTGACTATACAGCGTGGCCTGGGTTGA
CGGGGAAGAAAATGGCGAGAGTGAGCCGGG
CACGAACCCCGCAAGCTACATTCGCGCGTT
CATCGCGATGCTGTCTTACGAGTGCGAGTA
TTGCACGAATTACCAAGTATAGCCTCTCTG
ACGCAAAGGGTGAAATCTTCCTTATTTGTA
CCACCCGACACCCATTAAACTTTAACAGTT
GACCACAATGCTGTAGTGTGGAGGTAAGTA
TCGAATTCCGAATCCCACAAAATCTCTCAA
GACGTGATGATGTCGACTTCCTCCAGTGCG
CTTACTATATCGCGCTTCCACCTGAAAGCG
CCCATTAAACCACCGCCCTCCTGGATGAAA
ATATGGGGGAACATCGATACAGGTCGGGCA
CTTGAAGGCTTTACGAAAGCAAACCTCAGC
CCTCGTCCAACGCCGAATCGATGACGTCAT
CCAATTCACATTCTATTTAAACTCAAGAAG
CGTGATGACTCAAGTGAGATACGAGGGCCA
GATCGCATGCAAAAATTGAGGGATGAAAGC
CGGATGGATCGTGTCGCCACGCAATACCGT
CACTCATCCAGATCGCCGGCTGCGCAAAGG
TGCAATGTACATTATAGCCCAAACCCAATA
GAGTAGACTGAGACGCAGGATTGACAGTGA
GTTAGCCACACATCATTCCTTGGCAAGGAC
AACTATTGTTTGGGGGTGATATTTCCACCA
GCTCGCACACGCTCTCCGCTCGCATTGCCT
TCCGACATTCTAGCAACGAAAACCACCTCC
AGCGAGGCAACGCACGCGGAACGAACAGCC
GGGACTCGAAGTAAACGTGGGTGGTGGCGC
AAGCTAGTGAGACGCACCTGTTCGCAATTA
AATAACACATTCCTCAGGAAATGCCGCATC
GCAGTACGGGCTTGGCAGTACACCATTCAC
GCTAAGAAAGTAAGTGGAGAAAGTAAATGG
GTCCGCCACCGTATCCTCCGTGAAAAGATA
AAGTCCTTGTCACACGCTACAATTTTAATG
TGGTCCCGTTCACTGTCAGTCAAGCTATCG
CTGTTGTAAAATGGTTTAAAAATAAATGTG
CTACCAGGCGCGGTATTATTATACAATCAG
ACTCCTGCCGACATCATCATTACTCGGTGG
AATAAAAGGAAGGCATGCCCGGCCGAGGAT
GAAACCTCGTCAGACTTAGGCGCAGAGATG
ATGCACGGAGCCCTGGACCCCCACTCCGAC
ACAGCCTGGTAGACAAATCCGCTAATCCAG
CCAGCCTCACAACTCAAGTACTCGCCCCCT
TTATAGAATCGCGCGGCGCCGTACTAATCC
CCCCTACTGGAATGAATTCATACCCGACCT
CGAAAGCCCAATAAATAGTGGATAAGAGAT
AACGATCCACCCAATCTTCTTGGAGAAACT
AATAAATGTCGCACCACAGAGGCTTCAGGC
CCTTCGGCAGCTGGCTGGGTACAGATATAC
CCCGCGAGAAGATACGCGGCCCCCACAAGC
ACAACGCCTATCGAAACATCAACGCCAAAT
CGCATACTAATCATTTTTCCCGCGTAACGT
GTCGCAGCCCTCAGTGGCTTATACCGCGTA
ATAGGTTCTGCTTAAAATGGTGACGTAACC
GGGACATCATATCAGGTGGGGTGTCTTTTA
AAAAAACAGCTGGATAGGGCTGCCAAAACA
TGAACCCATTACCGCCGTACACGTCCTATC
TACAATAGCCGTCCCCACAGAGGCCAATCG
GAATGATACAGATAGCTACTTCGCGCGTCG
GTCCCTAGGCACGACTCGTCGCCACATGCA
GCCTCCCGCTCCCACCCCTAACCAATGCAG
CTAGGAAATGTATGACACTGGGCGACAGAC
ATCTTCCCTTTCGTCCGTCATAATACACCG
CTTTAGCGGGACTACACACCTAGATGTCAA
GCTAAAGCCCAAGATACCGCCTGATTAAAG
ACACTTACCGTATACCGGCTGAATTGTCCA
ACGTCCAAAAAAGTAAACGTCGATTCATCG
TGTGCCCGTGCATCTATATTGCCCGTTGCA
TGATATTGCGACGTATGTTTAGAGAAGATG
TCCGTCTCTACAGTGACACCGGTGACACCC
GTCGTCACCGGCCAGCCGAACCTTAATAAG
CCTCGACTATCACACGCGTTTAACCAACTA
AGTGCAACGCCATCACCACCGCTCCGCGGA
CCGACTCCTGATACACTCTACCCCCTACTT
AAAAAGGGATCTCCTAAAAACCGAGAGTTT
CTGGCTTGGTCTAACTAGCGAAAAGGTAAA
AGAGACCTAACACTAACCTGCCACCTCAGG
AGACTATATGCGCTGCGAGGCAACATCTAC
GTAGTTCCCATTTAACTCGCCTCTACCCTT
GCAATTCAGCACCCTAACCCTTAACACTGC
CATGGACACCGTAGAATCTGAGCATTATTG
CGGGACTCTGCGCCCTATGCGGTGCAACGC
GAAAGGGTATTATCAGAGGAAATTGCCGAA
AAACCTGAACATCCTGTGCCCATCTCAACT
AGCTACCCGCGAGGTCGTGGGGTGCACAGG
AACCACCACCTAGCCCCGCCCCCCCCCTAC
CATCCTAGCTCGTTACCACTCACCACTCCA
AAAGATCTAAGGCCGAATATAACGCGTTCT
CTCGGACACCCAACCAGAGGCCGGGTCTCG
AGCCACCTCTGATTCCACTACTTCCCCTAA
TGAAGAAGCTGATGAAGCAGAAAGACATGA
TAGAGCCGCGACCCCTCCAAATGCAGGAAC
CCCCGCGTAATGCTGAGTACTCGCCCGTGG
CACAATAATACGCGACCGCAAGCTGCCGCC
GAACTTAACTTCACGATGCTTTGGTGCTGG
AACATAATGTAAAACGTGTGCACAAAATAC
CGTTACGGACCACCGCAGGATGAACGAGTG
ATGAATCGTAAAAGATGACGTCATCGCCAC
CAATGCCTAAACTATCCCTGTACCCACAAA
CTAGCGACTAGATCTCTTCGGCGCAGCATT
AGCCTACTGCATATACGGCGAGAACCCCAT
ACATTAATGGTCAACAGATGCGCCAATGTC
GAGATGATACTCGTACATAATACAATCCCA
GCCTGGCCCCTCAGCTCTGCGAAACCGGCC
AATAACGACGATGACGTAATCCCTCCCCTC
GTAGCCGACCAACGAACTACCATTACATAC
ATGTAATGTTGGTTGACTAAACAAGTGGAC
ACTACTTGCCGTGAGGTCTGTTACCGCGGG
GCACATCTCGGTAATTTCCTGCAGGAATTC
TAGGGGGCGGGTAAAGATGTGCAGCGGCGG
CCTTTTCGCCCTGCACCTGTTCGCTGACAC
GTTAACACCGACGCAGGTTCATCGACCCCG
AAGTGAGGTATGACTAAACAGTGCATCGGT
TACCGCCTCACAAAACCCATTTTGTCCCTC
GTGCTGGTAATGGGTAAGGGCTAATAGTTA
ACGGTTTGTGTGGGCGGGGAACACCATATC
ATGTCCCATCAGGCGGGAAGTACTATACCT
ACCGAGGCAATCTGGGACAAAAAAAACTCT
ACTAAGACTGCAGAAAACGAAAGCCTGCAG
CGTAGACCTATGTTGATCTCTCACCTCTAA
GAAACACACTCATGTACCTGCAGCGTTATA
CGGACGACTCGTGCCCAGGAATGTGGCGCA
CGTAGGCACCCATACAAAACCACAAAGACA
ATAGCAAGAAAGAGTGGGGATATGACGCAC
TCACGCCAGCTTTTTCAGCTTTTGATGTCC
AAGCGGCACCGAGGATGCCTACAGCCGAAC
CACCTCTTCCCCACACATCCTATTTAAAAG
TGAGGGGTTCAACCCAGCGACCACGACTAT
AAACTTAAGTCGTGTTTACAAGACTTACTC
GCGCTTTGAAGACTTCCTCAACTGCCATGA
AAGCTACTCATTATTCAGCTGAGTCAGCGC
CATTATGGGAAACGACATCAGTGCTATGGT
ACCTGCACGTATATCCGACCGCAATTGGCC
GTCTGGGCGACTATGCACAGGATGCGCCCC
CTAGCAATGGAAACCAATGACGTAATGCCC
GATTGGGTTCTAGGGGAAAAGACGATGGGC
CGAGAGCCAACTCCTGAGACTCCCAGTAGC
CCCTATATCCCGCGTCCCTAGTGACGATAG
TAAAGTTTGGCCCCTTATCTTGAAGGACGC
AAGGATGAAACGGGCACAACAATTACACTG
TCCCCTTATGTCGATTAAGGAGGCTAACCG
AGCACAACCTGCAATCCACGGCCCCTTCTC
CCGCGCCACGCGCCACGACGTGGTAACCCT
CCCGTTAAAGGCTTATTTCGCCATATCATG
GTTATCACTGCTATACAGCACAGCAACAAC
AACTAATTGTTCACGACCCCCCCAGTGTGT
GGGGGCGAAGAAGAACAGGTCGCTTCATGA
TGACTTGGAAAGGAATGTACAAACCCCCAA
CAGACAATACCATCCCACCGCGGACCAGCG
TTAGCCCTATTCATGTTATGTAACCCCCCG
CATGGAATTCCAGCTATGCCACTTAGCCAA
GGATAGGGCGGAACACGACGTAAATAGCCT
ACGGCATTGATAGGAACGTTGGACGCGCAC
AACAAAGAGATATATTGCGGGATGCGATCG
GAGCGGTGTTTAAGGCGGTCTGACGAGCCG
CTCCAATACGTTAAGTCACGGGTACCACCC
TAATCCCTTAATCGCAGTACACTATTTGCC
CGCTGGTGATAACCCATCAATTGATAGATC
TTCAAGCCACGCTGGACGTTATGCAATCGA
GGCTAGTGAATTGGCATATCTCAAATGGTT
GTCTCGCGGAGTACGGAGGTATAAGCCGCC
GACATGATCGAGAACGTTCCACATAACGGG
CTTCTTGCGCTCACGAGCATCCCAAGCCAC
ACTATGTGTAAGTTTACCGAGGTAAGTAGC
TGTTAGCACTTTATCACCACCTCCAGTAAT
CAATCGCTTGGTTTTATAATTACTCGCGTC
ACGCCCCGAACCGTGGCTCAATATACCACA
AACCATACCAAAACCCCCTCGAGATCGAGA
GTAATTAGCATCACATATAACTTCCATCAC
TAAGAACACGACGACCAAATTAGCTCCTCC
TACCGATGTCACCAAAGACTAAATCTTTGA
ACTAATGAATAAGATGGCACGCGTCCATGG
ATCTCGCCCACGTGCAATGCATATTCCCAC
GAATCTCAACGAATGTGGAAGACCTTAAGC
ATACTAACCCATATGCACCCTCCACTATAA
CATTGACACTGCGACGTAAAAAGCAGTACC
TGCGTCCACGAAGGCAATAGTACGAAACAT
TAATCCAGGAGAATCTCATTCTCGGGCACA
CAGCTGTACCCAAGCGGCCAGCGGACGAAA
TACTCAGGGACACACTGGAGAATTATGCTA
TATCCTGTCTATATGGCACGTTGTAACCCC
TGTGGAATACTGAAGGGGTTGGAGAGATAA
CATGTGATGACGTCATCAACGATCGTAAGA
CCCACAAGGCGATCCTATCTGCACAATCAG
TGACACGTCACAAAGACTTTTCAGGAAGTC
CCAACAGGCAAAATGAAGTGCGAGTGGTAA
TGCACCACCTCTCCACGATCCACGGGTTTG
CCACAATTAACCAACGCACTTATACGTATT
ATTAGGTTTTGACTTCGCAGCCAAAACATA
CAACCCGGACCTCACACCAAACAGAGGTCC
ATGCTTCGCGGTTGATCCAATGCATAAGTA
TTCAGACCCCAAAACGCCTAATCCAGATGA
AGATCAAACTACTGCACTACGAAGAGTGCG
GAGCAACACTACCTATCCGAGCCGTTGCAT
CTTTTCATTTGCTTGTCGAGTCCGTGCATT
ACGACAACCCTACATCTGTTTAAGGCACAG
CATGGCACCCTGCAAAAACAATACCCCACC
ACGCATAACTCATTAATACCACCTAGGTGA
CAAGCTAAGCACCTCACCCTCGAAAAAATC
AAATTCCACGTATCACAACTTGAATCCAAC
TTTCTCTGAGGACCTCTTGTCAGAATGTCG
CTATACTGTATTAGACCACACTACACGGGC
CATTGCGAACGATACAAGAGCTAAGCGCGG
TTAATAGCACGTACAAGGGGGCGGCGGCTA
AAGAAGAGGAAGAAAAGTTTGGTTTCCGTG
TAAGCACACCGAACACCAGTGCGTTCACCA
TTAAGATAGAACTTATGTCGAGAGAAACTG
GGGTTACGACCCCCACCCACCCCCAACTCG
CGTGAAGTACTACAGTAAAGATGACGTCAT
AGCGCAGCTATCGTACTTCATGCTGACCTG
ACGGAATATAAGGATTCGCACCCCGTCACG
CTGTACTAAATGTGCAGGTAACTCGCGTAC
CACGTGAAATTTTGAAGTACGACACCATTC
CCCTTTAACATAAAAAGAAACGCCGGCACC
CCCAACACGACGCGTCCCGCGTCATACGCC
CATCTGGCTACATTGAAAATTAGTGCGCAA
CAATAGCAAAAATCAAAGTAGGACTGAACC
CAGAATACCAATTCTTCCGATACATTTGTA
CAGCTTTGCAGCACAGCCGATTGACCCATG
CGACCAGAGCCTGCTACAATACCCAGCCAA
AAGTCATGACGTCATAAAGCGCAAGACCGC
AAATCAACTGATTACGTCATATGTTGCACT
CCGCCAAATCACCTAAAGCAGGATGATAAA
GTCGAGGCTCAGGATTAATACTGAGCGGCA
TTACGCTCACCACCTGGAACATGAATAGCA
ACTAAGCTCTCACAAATACATTCATATCCG
CGCAAACTGCTACACGTAGGACCCAGTATA
TGTAAGAGTAATAAGAGTGGGAGCGTGCTC
CACTCACCAGCCATGTTCAGCCCTTCCCCT
AACGAACCATATACGTCGTGGCCTTCCAAG
GTTAGAGGACGGGAAGAAGTACATTCATGC
ACAAATCGCTGAGCTAACAGCGGGGAAAAG
AAGTAGTCAAGATATCGGCCTACCACGCAC
TCGCGGACGGGTTGAAGACAAGGTCGAAAT
GACATACCGAGAACAGCCAAAGGCCGAGTG
AAGATTCCACGAACGTCCGCCCAAGCAACC
ACAGAAAGCCTCATTGCCAGCTGAACGCAA
AAAATCACTGCTTTCGTGACGAAGACCGCT
GTTAGCATACTTTGCACTGACCGCGATACC
ATGTAAAGGGCAATGTACATGAAAGGTGCG
AACCATTTTAATGAATACTGTCTGACCAAT
TTAATGACGGCGACCTTTCGCTATCAAACC
ACATCGTGTGTGGGTTAATGCACAGCACAC
GGATAAAAAGCCAAGAGGTAGGGCGAGAGG
GATAACATGGGAGCGATAAATATGCAATGA
CGAACAATAACGGCGATATTCAGGAGGCGA
CGGACCTTCTAGGATCCCGACCAACCCTAC
ACTATTATCACCTAGCCACAACGTTTAATT
AATGGGAGATTTCCCGAACCTCACCTTGCA
ACTCGTTGCCTCTTGTCGAAATACTTATAA
AGGCCCGCCCTCGTTAGGGGATGGCCTCTA
TATCGGAGCAATTCCCTTTTGATAAACGGT
TGCCACCATTACAATTTTACACCCTCTACC
TGACGAACGTGAGACCTGCTATAAATTTAT
CCAACCCATCGTATGTACTATGACTGACTA
GTACAACCATTCCCATTTACATCCGCCCGG
TAAAAAAACGTGAACACAAACCCCACACCG
CTTCCTTTTCTTGAGCCATTCCCATTAACC
GCAGTAAGGCAAATGACTGGTCGGTATGGA
CAGGTAGCAAGCAATTATTACCTCTTCAAA
ACGATTATACATTGCGTGACCCGCACTCTC
CTTAACTTAAAGATTCACCGTTGAGCGTAG
CACCTTGCCTAAGGTATTACATGCCTTATG
CGCACGATAGGCTCCGAATCGAGAGTGTAC
ACCAATCTAAATAAAACAAGAAATGGGAAA
CGTTCGCTTCACAAGAAGGCGGGGAGTGAC
AATCCCCGTTTGACCTGGACACCCAGTCAT
CGACCTTTTCGCATCTAAAGCCCTTGGCCG
TTCCGAGGGCCCCCATGTGCCGCCACACAC
CTGGCTAAGCACAGCTACGAGCGATATGCA
TTTCTCCGCCGAGAAACCCCTCGGCTTACT
ACAATCCCATGGGATATGGCCTAAAGAGCA
TCCGCCTGTTGGCTTGCCAAAATAACCCTT
CAGTTACCCATGGTAACAGCACTTTGTCTC
ACCAATGTTCCGTCCTACACCCAACCTTCA
CAAACTCACTGTTACGGGTACGTCTTAGTT
CGATCGGGAATAAGCAAGGGGTTTGCTGTC
CGCGAATTACCGGCGCATCCAGAATCCCAA
GCCGTTTCAGCTCTCCCCTAATAAGACTCT
GCTCGTACTGCATCTCCGCTATTAACAGAT
CGTGTCCTATGCCCCAGAAATTTTATGAGA
CCATACTTCTCACGAACTTTCTCACGACTT
TAACATATAGTTGATAGCTATTTAGTTTTG
AATCCAGGATGGAACTGTATACTGGCAAGG
CGCAATACCCACACCACTTAATGGCAGCGC
AAGACACCCATTAATAAGGGGTGGGCTTAA
AGAACGTCTTTATGCAAAATTATGACGTCA
CAAGTGCAAGCTGAACTGAAAATAGAAGGG
ATACCAAACCACAACACCTCGCACCGCGAA
TCCCCGGGTGCGTACTCGCCTGCCCCTTCA
GAGTGACGTCACCCTTGCAGCAGAACGACA
GAGGATTCAAACCACTACGCTTGACAGGGT
CAATGCGCTCGGCTGCCTATGACATACTTG
CTGTTGATTAGGGCCTCGAGCTGGTTAGCA
CCCAACAGGCATTGCAAATGCGAATACTCA
TCCAATAATAGACTTGCAGCCAGATGTAAC
GGGCAGAAACTTTGAATGCAGTTATCGGGC
CTTGACAGAAGGCGCAGATTTACACGCGCC
CACAAATAATGCAGCATCCCACATGCGCCT
ACTTGTGAGCTTAGCTGTGTAACCACTGCC
AATGGCAAGTTAGGGGCCGTTGGCGTGAAG
ACAGTTACCACCTAAATGCGAGGCCCAAGC
CATTCCCGCCCACCCCAGAACCCAACGGCA
AACTGTAGTCGTATATAGTTCAAACCAACC
AGGCACAATGCACCTAACCCTAACCTAATG
CCACCATACACTCCCAGCACCAAAGCGTAT
CGCTGAGTCAAATACCACCTTGAACGACGC
TTAACGATGTGTCATGATCCTTCGCCCCAC
CACCCGGTTGGGCTCCAAAGTAACTACGTA
ACTAACGGTTATACCGCCTCATTTTCGCTG
ACCACAAATTGTGGTGAACAGAGGAGATAT
GAGAGAAATGATACGATCCATGGAAAGACG
CGACAGCCATCTCACCTATTCCCCGGATCA
ATCCGATTTTTGCGTTCCTCCCACGACTCC
AACTTTAGAGCCCAGACGCAGTATACCAGA
ACAAACCCCGGACACCCGATCACCCCTCAG
GTGTGAAGAAAAATTAGGGAACTTTTAGCG
TGCCTCCCGCTTTCCATCCCTAGCGCCTGC
GAGTCTAAGAAATGAATAGCGTTTCATAAC
AAAGCATTCCCAGCTACAGGCTATTTTCCC
GATGCCCTCCCGCACAATATTCGGAACTGA
ATGTTTAGCAGCGGAGAGCTTACATGAATT
ATGCCCGCGGTCAATCAACAGATTGCAGCG
TGCTAGTCTCAAAAATCCCGATGTAATCGC
GTTCATACTTCCACAGTAGATGAACAAGAA
TCCGACGACCCCTCGCCCGTATTTCCGGAA
AAGGACCAATGTCAAAACACCGGACAGAGA
TCAAGCCTTGTCACTCCTGGCGACCCCCGC
CGATGCATAGTGGAATGCCCGACAACACAC
CATTCTCATCACTTCATTTTCCGCGTTTCT
TTCACCGCTAGCGACTGGTGTAGATGAGCG
ACCAATGCACTAACACTGAATATCTCCTGC
GTTTTATCCACAGTGTTCGATGCCGTAAGT
CTTGTCCTGTTGCCCCCCGCCCAACAATCG
TTAGGCTAGGACAAAGTAGTGCTCTGTGAA
CAAACGCAACGGTTTCTCCTGGTACTCCAA
GTTGAACATTTGGGAAAAATATAGACAAGA
GACGCTTACTAACTAGACCACCTCACGCGG
TATCCCCTATCGTCCTATTTCCCATCCGCT
TTGAACGGCACCGAGACTAATGTCAGTCGA
TATGACGTCATCATCGGGTCTCTCATGCTC
CGGACCATCCATCCCCTTCGAACCCCCAAT
GTGAACGAGTACGGATATTAGAGAAACGTT
CCTAACTCGCTGTGCCCAATAAGCCGGGCA
CCCTGTATTTATCTAACTAAAAACCATCGT
AACAGCGAGCGTTTAACTGTAAAGAACCAT
CCCGTTCAAAACGACTGAGATTAGCTAACC
AATGATCCCTACTCGACCCCTTAGTCGCAC
CGACGCAGCAGGTCCTCCCCCACACGACTC
AGCACTGTGTAAGAACGTTTTACCAGTTGA
AGTGTGGCACGGAAAGAAAAGGACCAAATT
ATGACCCCTCGTCAGTCAACGAGGTCCAGC
CGGCCGGCATACATCTCCCCTTGCACCTGT
CGAAACGTACCAGTATTACCGTAATACAGC
TTGCAATACGGTCCTGAGCGCCCAGCATGG
TTGATATCCTGCTTCCTTCCATCCCCTCGT
ACTACTTAGCTTTGTGAGCCCTGCGGTGGT
TACCCCAGCATATACATGTACACCTCCCCT
CCCACTAAATCAAAAAACACCCCCCTGCCG
AGTATCTATACGGACGACAGGCGCCACAAA
TAACACACACCGGGCAGGGTGGGGGGGCAA
CAGAAACACCACGGTCCCATCTTCTCCATA
ATCTCTGTCTCATCACAACGAGACACCGTT
TTAGATGCCCCCTAACAACCACAACGCACC
TAACCCTTCTTTGGGCAAATGCGCCTACTA
CCCAATTCCCACTCGGGGAACACAACTTCC
CGGGAAACCTGGGCGGCTGTAAGTAAATGT
GAGTTACGGGCAATGCCAAAAATATAGAAG
AACAAGGGCTCGTGGTATCGTGCCGACAAC
ACCCGCTTCTCCACAACTAACTGCGAATAG
TCCCCAACACTAATGTAAGCAACTGAGATA
AAGCATCAACCACTTTCTACACTAACTCCA
CGCGCATATCCCTGGTCACCGATGCGCCTA
TTTGCAGCGCCTTCATCCCGATACACAAGC
GTTAAATGGCCCCGCGGAGGTCCATGATTC
ATGTGCGAAGGTTTCAACAACGAGATGCAT
ACTTCACAGTTTTCCCTTAATTTCCCCGCT
CGAGATATGGTAAACGGGGCCCAGTATCTA
ATCGCGCTCCGTCCATGTCGATTCACTTAT
GCACAGCAATCTAGACTTTCGTACCTACTA
CTCCCTCTCGTCCTGAATCTATACCTCACC
AAAGGAGCTGACGGTTTGACGACGATCACC
CACAGGAATCGTCCATGCCCCGACGTTACC
TGCGACGGGGGGAACCATCACCCTCAGATC
AATTCAGAATATCTGGTCCGTGTGTTCCAC
ACACCTACTAGCCGCCGTCCTGTAGGATGA
CCAATAGTGACGCTCCGGTTGTCAAATTGC
CCGCACAGACGGATACAGACGGTAACCCCC
ACGGTAGGTAGGATCCGATGAAAGACATGA
GGTGGATCACATCAAAATAGCATAGTTTTG
ACACTACATAGCGAGACTATGTCTGAGTCC
ATAGAGAAAGTATGCAGCGGCGTATATTAT
AAGTGTATACCCGGATGGACACGTGCCTGT
CCGTTTGATTTCTTGCGCATCGTCCGGCCC
CTGGGCGTGTTACGCCGGGTTTCACAAGGC
GGGGGCATGGTCGCCCGATCCCCATGATTC
GATACATTCATAAGTCCCTCCTTGAAGCAC
ACTCATGCCTTGGAGGCAATAAATAAATAC
GTACCCGCCACTAGAAACTAGTTGAGTGCA
ACACCTTATATATGATATCAGCTCGCACTC
CCCATAAACGCATGACACAACGTTAGAACG
CCTGGAACGTGGGGAGCTTTACAATCTTTC
GAATAGATGAACATGAATCTTCCTTGAGGA
CGGACATCCTTCTCGTGAGACCATTAGATG
CCACAACGACTTTCTATCCGAGAGCACGAT
ACCGGACATTACGTCATCCAATTCCCACGC
CTCGGCTTGAACTTCGTATCGATAGTTCGG
GTATCGAAGGTATTGCGACAAAACTAGCAA
ACATTACAGCATAGCTTGTGTGCTTAAAGT
ATCAGCCAGACGGACATTATATGGTTCTGG
AACACTGCGATCCCCCCGCACTAAACAAGA
ATGCCCGACAATTTAATGTGCATGCAAAAT
CGGAAAGGGAGGCGGAGCGGCACGGGCAGG
GCGCGAAAGGAAAGCACAGCTTACGCGCGA
CAACCATTACCAAAGCCCACCCCACCGGCC
AATGTTCGCAACTAGCACCCACCGTTTACC
CCGACCTCGAAAAAATAATTGCTTGAATTC
CAATATCACACGCGATGAATATCAATGTTA
TACGTACTGCGCCCCCCACCGCTATCAAAC
CCACACCCCTCGCCATAGCGCAAACCCACC
TCCAGTCAACAAATTGCTAGAAGCTTTTTG
CAGAGCCAACATCGGAGCCGGATACCCTGC
GGTGGATGAAGCCCCCTACCTCCGCTTATC
GGCTAGAAGAAGAATGGAAGGAAGGAAAGA
TACGATACCCCATTGCGTACCACCCTCCTT
GGGGCTGATCAGCTACAAGGCCCCCTCGAA
AAGCAGTACTGGGCAGTGGTTGCCTAAGAT
AAACCAGCGTCTAACCGACTGAAATTCCTA
GTTGCCGTCCAACTTAGCCTTTGCCCCTCC
AAGTAAACGGTTAGAAGTGTTAAAACACGG
GACGCAGCCTTTCCCGGCAAACCGGGCGCC
CAGCATCGCAAATCAACAATGGCGTCATAA
CCGAATGCCCTCCCCCACCCTCACGCCACG
TGAGCCGTCCTGCTGTGACGCCATACAAAA
ACGTACAATGTCGGCATTGCCGGTCCGACC
ATAACTTGCGGCCGTAATCGCCGGACAGCC
CCGCGACAGAACCCCATTGGAGAACACCAC
GTACCACCCAAGGCATGTAAGCTTCGCTTG
AGGGTGTAAATACGGAGTAATAGGCGATGT
GATCTATCTGGTAACCCCCTCTCCCTTTTA
TATAGCAGGGCAATGAAATGACCCCTTTGC
CATTGACAGGTGCAATTGTAGAACGCCTGA
GAACCGGGGGGCGGAAATTAGGACTAGGAG
AAAGTCACCAACGTGACATATTTAAAAAGC
GGTCAGTAACATACCTCACCCGTGGCCCAA
GGTGGCGTTACAACCGTAAAATCGTGCCAT
TGTACACCCAGTACTGACGCTAGGCATGTC
AAAGGGAACGGACTAAAGGAAGGCATGGTT
CCACAACGGATGCGCCGATGATACCTACTC
CGCAGAAAGCAGTCACACTCTTAAGCTATT
CGCTATCTAGCCTTAATAGCACCTAATAGC
CAGCTGGACATGGTCTTGCCTCACTTATTA
CGACTGATAAACTGGAATCACTTGAGACGC
AACCCTACTGTAACACCAACATATTATGCC
CGACCTGGCCGAGATGGAAGGATCGCAGAG
AAAACAGTACATCAGAAAACAACCTAAGTA
ATCCTGATACAGAATGTCTTTGCACCGAGA
GAACGTGTGCAAGAAATGTTAGAAGTCACC
ATTTGGCCTAGGAATAGCAAATGGCGCCAA
CCTGAATATCTGACCTTCAAGCACACTCCC
TACGCAATGGAACTAGGGATGGCCAAAACT
GGTAAATTAAACGAATCATGGGACATTACT
CAATATACCAACGCCACTTCCTCGCGCAAC
ACATCATGCACTAGCAACCTTCGTTGTTAT
GGCAACCGATCACAAAAAATGCCCACTTGT
CTGTTACCCTTGGGGTCTTACACCCCACAC
GTTAAACACTTTCCCTTTCTATTACGTCAT
GAATAACGGGGGATGAAATTAATGTTTGTG
ATTGCAACGGGCAAGAGTTGATCACGGGAG
AGGGTAACCGGATGGGAGGAGGGTTCGGAA
GCACGCGTACCCAGTGACGTGGTAATCCCC
CGATATAGCCCTCCATCTGGTCCGGCACTC
CGCGCCACGTCCCACGTAGTCCCCTTACCT
ACGATCTACGGAAATACACTGTAGCACGTG
GGCGGAAGTGGAGCGAAGGTGCACCTTGTT
AAGAGGGCATATGGGGGTAGACGAAAAGAG
CAGACCCACCTCCTGACTCACCAATTCCCG
ACCAGGACAGAACGAGGTGACAGGACCTCT
ACTAAAGGTCAGGATACCAATTTAAAAAGA
TAAACACCCCACTGAAGATGAGGACCAAGC
GTAGCTTCGACCATTTCGTCGTTCATACCA
CAGGTTTAAGAAAATAGACAACTAGTTACC
CTCGAACTATCAAGGCTATTCGAGAGGGAA
CTACGAGAAGATAGTGAAGACGTGAGGAGA
ACCGGACACCTCCCGCAGTCCCAGGCTACA
TGCCTGTTAAATGCACAGTAGACATGCGAA
CTACAGAAACGAAAGACATAATGGACTCAC
AGACTCCTGGCACCGAACATAGAAAGGCCC
CAGGCGCGTTACCGCGTATACGCACACCAC
CACAACACCTCAAAGTTCTACAAAAGAATA
TGCAACCCTCAATACCCAGTGTTCCGCCAC
GATTACGAGCTCCTTGCCCACTACCCTTCC
TACCTAATACTGACTACACTCACCTACTAG
ATCACCTCTGCTAAAGGCTTTCTTGCGAAT
GACACCTAACCCACCCACCCACACCCCGAA
CCGCTCTGAGCCTCAAAACTCGCCCAGTAT
GTACTCGCCCCGCCCACGCTCTCACCCTAT
ATGAGACAGGCGAAGAGAGTTATAATGTAT
TAAGCTGCTCATAATGAAATTCTGCTATAA
TATTGAAACAGACCAGGCAGTGGCCTGGCA
AGATGATGACGTCACCGTATAGCCGCATTG
ATGGAACTTGAGAGCATTTCAAAGTCCGCG
AAACCTGATATGGCCTTTCAATGGTACCTG
ATGACCTACAACAAGTCCCTTGTCCTTCGC
GGCGTTTTTGAGTAAGAGACAAAAAAACGT
TACGAAAACATTCTCGCACACGGTATAGCA
TCCAACGGGGTAATTACGGGAAGGGCAACT
AATGTCCCGATCCCCAGCTGCAGGAGTGCG
GACTATAAATTAAATGACGCGGATTGGAAA
CGCTACGATGCTTGCGAAGGATTCGGGTAC
TTACACATGATTCCCACCCCCTTGCACACT
TTGCAACTAAATCTGCCACCGTTCACGTTT
GTCCCCACGAGGAAGATGTTCCCCTAGTCC
CACGCGCCAGACAAGTACGCTACGCCCATA
ATCACTATCTCGAAAAACTCATTGCATTGC
TCCCACGTTAGACATAATACCCACCCGGCC
TAAGGCCGTGACCACTGTAACGCGCCACGA
TTTCATGAAGTCTGTTTGGTGATGGACCTA
ACTTTGCCCTACAACACACGCCTTCACTAG
CGACATGTCCCCCGACTCCCTTGCTTCCGC
ATTGTGCGCACAATGGGGAAGCCACGGGAC
AATGAACGTACTACATATCGGAATGCGGAC
ACGCACCACTAGCCTCACTAGTGACGTCAT
CACTGCTAACTTTCCAATTTGTGAATAAAT
AATCCTCTCGCGCTGTCGCCCAAAGACGCC
CTCCGGGCCACTCGCATGAACGAACCCGGC
AGATACACACGCTGTGCTTCAGCCCCATAC
AGAAGATCTTGCCCGACCGGAGTGTAAACC
ACTCTTTTGGTTGCCCCACACATGGTGCGC
AACCTGACCCCGAAATTGCACGCAAGCGTA
CCAAAATTGTCTGTACAATTCCGCACAAAG
TGAGATGCCTAGAAAGTATGAACTTTGTAC
ACGTAAACTAACGGCAAGATGCGTTCATTC
GTCGCCTCGTACGGCATTCCTGCCCAGTGT
AAGTCGCCGACCAACGGTGTAACCGCAACT
GCCTATTTCATGAAGTTATCGGCGAGGTGG
ACAAACCAATCAAGGATGCTGGGACGATGG
ACTAGATATATCACATTTCTTGCCAGAGAA
CACGTGCGCCCCAATGAAATTTGGCCACAC
TGGTACATAACAGGGCGGAGGGAACAGAGT
CGTATCTCCTCACCCCCCCCAAAGACCCTT
AATCGGAACGGGTAGCGCGTAATATCATGG
CAGTGGCAATGACGTCATAGCCGATAAAGC
CATATAAGAGGAGATTAAATAGAAATGATA
AGATTAACCATCCAGTCTAACTCACCAACG
TGGACTAAGGGGGTTAATTCAAAGGCTAGA
AGGAGCACCCCAACGCGTGCGCCTCTATAA
CCACTAATCACTTCATATACCCGTTGAACG
CAATATCGGTGACAAGCGGAACTATCCTTG
CTATCACATGTAATCTTTAAACCCTGCTGG
ATGGAGAACTCGTCACTACATCGCTGCGCA
AATTAGCCGAACTCCGATATCGATCAACAC
CTGCCCGACCCTGAAACCCCTGACCCAGAC
CGCAGACCGCCACTTGACCACCAACAAACA
CACTTAATGAGGGCAATAGTGGCCAAAAGT
ATAACACAATGTTAAACAAAACAGCGCCAG
ATGTTCACACGTAAATCTTCCTCCACTAAT
TCTGGAAGAGGGAAGAAAGAAAAGGGGGGG
AACCGTGTACAATGATTACACTCAACCCGA
CCGGCGCAACCTGCGGCGAGAGCTAATTAA
CACCCTACCTCGACCCAATCTTCAAAAACA
CGCCAACTTAACATTCATACAAGAGAACCC
GAGAACGACAGGCGAATAAAGCTAAGATAC
AAGAAGTGAGTTGGTAAGCTGTTCTCGACC
CTCCCACCTACTCACTAAGGAAACTCTAAC
AAAGGTCAAAATGAAACAGGACTACCCCAG
CAACAGTGTGCTAACTTAGCAAACCAATAA
CCCTTCTCCCTACAATGAATACGCAGCCTT
TGGACATATGTCAATTATTCCCTCCCGAGA
GGCAAAGGCGCCCACTGAGCACCCTAAGCA
ATCCCCGACTCGGGTACCGACTTTCAGCCC
TCCAATGCAACTGACGTAATCTCCCCCCAA
GGACCTTGGCAGGAAAAGGGATGGGTTAAC
TGTTATCGTATAAATTGCGCGAAACAATCA
TAAGATTATTACCCAGTGCCTATCACATGC
GTGAGAGCCGCACCCCACGCACACCATTCT
TCCCACAACGCCTGCCTGTATTAACCCCGC
GGGCCAATTATAAGTTGGAAGAACACATCG
ACGCAAATACACGCAAGTATTTTACACACG
GATCATTTTTGCCCTTCTCCCTCAAGCCTT
AAACGCCAAGCTTCAAAACGCCAATATCCA
AAAAGTCAACGCCCCTGCGGTCTGACCATA
AGTCTTGCCCCTAGCGAGATCAGCACACGC
CGCACGATGCATATAAAGTACGCACACCCC
GGACGAGGGGAAAGATAAATAAAACAGAAC
CTGAAAGATGCATCCCGCTCAGTCACTACC
CCGCACCTTTGCCCATTCATGCCCTCACTA
GGGATTATTTAAGAAAATCCCACAACGACA
CGCATGAGCCTTCACACCCCACCCTGTTCA
AGCGCGATGAGGCGAAAAGAAGTAGCAGGT
GCAATGGCAAGGACATGTCCGCTAGATTAG
GCAGAACCTTCCATGTTTTGATGACCTCAT
CTAAATCCAGCTGCAGTCAGGCGGGAAGGA
CTAACCAATCACGGTGAATGAACAGACGCG
GAGCAAGGTAAGGTAAAACGGGACGATGGC
AGGTCTGCAGCCAAACGCTGCAACACCCAC
GGAGTATATAGTTTCACTCAGATTAAACCC
TGGTATAATACGAGCCTGAACTCACGACGC
ACTCTAACCCACAAAGGCAGCGTTCGAAGC
CGTTAGCTCTTTCCCCTAAAACAGACTGGA
AAAAGTACACACTCCCACCTTCTCGTTTCC
CACAGAAAAGATCCGCCTTCCCCTATGCAA
ACTTTTCCTATGCCTAGCGGATCCTCCTTC
TGACCCACTAATGCACTGTTAAGAACAACT
CGTCGACGGCAATGCCCCTAACTTATAAAT
CGAACAACCAGATAAAGTGCTGACAAAAAG
AGAGACTAGAATCTTCCTTCAAGCCATCGA
TGATCACCTACGGTCCCATTGGTAGGGACA
CATAGTACTCGGATTAGATAGTTGTCGAAT
AGCTAAGACAAAAGGGACGTGCTTAAAGTT
GCGGTCTCTCCGGCGAGACGGAAACACGCG
AAATTAGATGGTGATAACAGCAGCCCCCTT
ACTATACCCTTTTCATGATAGACCCTTGCG
CCGAACCAAGCGACCACCTAGTGAGTTCAG
TTTACTCTAGCACGCGACACACCGAAAAAC
CAGCGGGAGCTGCTACCACCGCCCCGGGGG
GAATTCATGGGTACGGACAACTTCTTGCTT
CACACGCATGCCAGAAACCGGAACAGAGTA
GAGAGCCCAGAAATAGAACTACAATGAGGG
CACAGGCCGGCTTCGACGTCGCAGATCCCC
GAAACAATCCCTAATTCATACTACATGCCC
CCACAGACGGGAGGGGTTAACGAGTTAAAA
AGAAACAAGCTAATACCCACGCTGCTAGTG
GGGCACACTGCGAGCCTGTGGTTGTTGACG
ATTAATATGACGTCACTACCATGTTGCGCA
ACCAATCACCAAGGTGATATCTCACCCTCC
ATAGGGCCTGATAGCCCGCTCGGGAATAAA
ACTGAACGCGCACACGACCGAGCGTTCTAA
ATGAAATTTAAGAACATACCAATAGGTGTC
CAATGTACCACGACTCCCTTTTTCTCAGGA
TGCTTTAACTTCCCTATCACTCCACCACCC
GGGCACGGGCTGGGTTTTTGAAGTGCGTAT
TAGACTACAATGCGACCATGTACACTAAGC
AAGCGCAGCCCTAACCCTCCCCACCCCCCG
ACACTAAGCGGAACGACGTATGACGTCATA
ATTAACAGATGTAATTACTCTACCCCCCAT
AGTACCCATCCGTGCACCTTGTTGCATAGG
AACTAAGGAACTCCCGCGGGTAGCTTAAAA
ACACTGACGTCACAGTCTCAAACTGCAGTG
CGTGGCGGTTAGCTAGTTTAAGTGACGTCA
TTACCCCGCCCCCCTTCGCTGAACCTTATT
GTACTCGATTGGCTCGTGAGTAGATAAAGG
AGAACTGTGCCTAAGGCAGACAAGCCTACG
TTACCGCGTGTCCCAGGTTCAGAACGACTG
TAGAGCCCTCCTACATACCAGTCCGGGCCA
GTCCACCCACATGCACCTAGTGGCCTCGTC
CATATTACTGTGCAAAAGCCTATAAAGTTC
TCCAAGCGAACCAGCGACGCGCTCCCATGA
ACACACGGCCGAATGGCCTGAAACGATCAC
ACGAATCCCACTAACTCCTCAGCACGCCTG
ACCAGATGATACAGGGCGTATGTATCACGC
TAATCATAATGACGTCACGGCAAAGCAGAG
CGCGCTTCCCGCTCAGATACCCGCTGAATA
CAATAGGCGCGAAACGGATTAAATAACTGG
TTACCGGGCGCCCAGCCTCACAAATATTAG
TAAAGAATGACGTCACTGGGTGCCAAAACT
ATCGCCACTCTTAGTAACCTAGGATTGTCT
TGACCACAGAACCACTTCCCACACCACCAA
CTAAGCCTTGGTGGCAGAACATAGTTCCAT
TTAGGTACCTGCCTATCTACCGTTCCAACC
TACAGTATTGAACACTGTGACAAGATTTGG
CCCCTACCACCCCCCATCAATGTATTAAAC
CAACGTCCTCCCCTCCATACCCAAAGCCCC
TGCAGCCGTACTCTGCGGCATTACGTAATG
TTAATATCTCTGGAGTGACATACATTTCCG
ACTTAGACAGCAGCGACTAACCATCCGCCA
TGTATGTGAACTCATGATCACCATCCACAC
ATTACCGATGCCGCCGACCCCCCTAATGCG
CACGCTCTTCTCCCATCCTGATAATGTTGA
CACGCGTACGTGCGCGCGTAAAAGGTAGCT
GAACACCTACAACATTCCCTGCGAGCCCAC
AGTTCAGATAGCTGCGAAACGCCTAGAACG
GGTGGACCGTGTAACGCACGGTGGTCGAAG
CATATAGCTTTTAAAGCTGAGACCCAACGA
AAAACTTACGTTAGCGCCCTTAGCTTTCAT
TACCACAAAGGTACGATAGCATCAATTGAT
ATTGAATGATGACGTCATAGTACCAAGTAG
ATCATGTTATGCGAGAATACACAAATGCCC
GGATCCGCAGTACCGGTGATTGTCACCCAC
GGGTCAACGGGGCCTATCTAGCGCCGAGCC
CGCACAAACGAGTGAAGGGGTTAATAGGCA
AATATTTCTCCTGATACCGCCCGTTTACAA
GAAGTCACGACTATAAAGATCATGACGTCA
CTTTCTCCAGTACGTAATCCCGAGTGCCCT
AACTACATCCACCTCATCTCACGCCGCTCC
ATGACTCGAGAAACTGAGACAATCAAGGAA
ATGACACCATAACGCCGCGTATTACCTTGG
ACGCGAGACCCCGCCCAGTGCAGGGTATCA
TGTGCTCACCCAAGGTACTCGCTCCACCCA
CCGGCAGGGTATGGTGAGGGAGATAGAAAA
AACCATATAACCACAAAGTGCATCCTCTAC
CACCTCCTCAGCGCGATGCCTTTTACGTGC
CCAGTTATCTGTTTTTCCACTCTTTGCGCT
GCATTTAGCGAGCGATGAACGTAACAACCG
TCGCCTTTTTTGCACACCTCACGGGACCAA
TTAAGCGATAACACGGAGGTATCTAAGGAG
TAGTGGTATGAAGGACAGGTTCCGTAATCG
GTCGTCCACTCGAACGTAATGGAATGTGGG
ACGTACAATCCTGTAGGTTCCACCAAACAC
TTGGCTAATGTAGGAAAGCTCGTACGTTCC
CATGCAACTTCCAAGAATATCCCATTGAAC
ATACCCCACCCACCCGTGTCACCATCCCGC
TATGGGATAGCTGGTAGCAAAAAACAAAGT
CACGCGCACAACCAACTTGGAACCTCATCG
TCAACATAACGATGTGTTACCTGTCCGGAC
CTGTCACGAATGTCCAGCGGCCGTAAACAA
TATGGAGATGTACATATACAAGGACTTGAT
AAACCAATATAAGATACATCCAATCCATGA
GTAAGGTGGCATGAGGATTACCGACAAACT
AAAAAGCCATTCAAACTGTACCGCGCAACA
GGCAATGAAAGCAGAATCATAGAAACATCG
TTGAACGCGCACTCATTCCCCGCTCCACAT
TCCTTGTGCTACGACTTAGCACCGAACTTA
GGACTACCCTTTATTCTCCCACGACTTAGA
AAACTAGCACAAGCCAGGCTGTACAACAGG
CAAAGCTCATCACAGTAGTGCGCCTTCCCA
CAGTGAATCCTTTGCTGGCGCACCGTCACC
AAAAGGGAGAATAGCACCACTTTCCTAGAT
ACTAACATTCAGCACGTTCGCCACTCCCTG
GGTGAGGGTGGGTGTAAAGTTGGGTGACAT
TCTAAGTCACACGCCCCGTGGTAATTCGAT
TGGTTGTATTCATCCATATTGGCCTGCGGG
CAAAAAGACATAATACTATCCCTCCGCCCT
TCCGTGGCGGACAAATAACCTCTCGCGATC
CCACTGGTCTCCGTGCATAACCAGCGGGCC
GCCTACGCCCCCTCGCCCCACATCCCCCAA
AAAAACAAGGGTGTCACCCTAGTTGTCAGT
TATAATGAAAAACCAAAGGCGCAAAAACCA
AGTGGTCTGCGGCGTACTGAACACATACAA
GGCAGCACTGAGTTGCTGCGTCCATCAGAT
GTCAGAAAAATTGACCTCATAGAACACCCT
CGCTCCGTAGCCCTATGTTTATTTGTCTCG
GTAAATAAACAAAGAATGGACTCCCTGCAG
GGTTCGTCCTGGTGTTGAGGGCATACAGGA
GGCGGGAAGGAATGGAGGTACACTTGGGGC
GTGTGGTCTATTCCCAGCTGTGCCGTTCAC
TGCACTGTGTCCTTTGCATGGTCTATGTTG
CAGTGTTCACGATGTCGCAAAACGTCTGCG
ACCCAAATCCGGAACACACCGGGGCGCTGG
GCCATGCCCATAATTTTGTCAAACTTCATG
AATTAAACCCATTTTTACGTAAAGTGTAGA
ACAACGAAACGCAACATAAAAGGCCGAACA
AAGGGCTCCTGGGGCGCGATGACAGAGGGA
GACATTACGTCACACTGAAACCCGTTGCAA
GGGATGAACGTGCATAAAAGGTTGGTAAAT
CATACTTCCGCCTGTCCCGAACACCCGTCT
CGTTCGGTTCTAAGACAATTGCAAGCGTGG
ATGGCTAAGCGACCCAACGTGTTATTGTAA
CACAAGAAACACTGAAAGGCAGTCATTTCC
CCCCCAAACCAACCTCAACTCGAGAGAGTG
AGTGACAGAATGTAGGTTCAGTCTGCACTG
TTACCTAAGTTCCCGTGTATCATTAGCTAC
AAGCACGAGACAAGTGCTTAAGGATCCATG
CAGAAAAGGAAAAAAAAACAGGAAAGAGCA
GCGTGGTAGGAGTCGAACGAAAAGGTTACT
GCTATCACCGATACCGACGATGACGTCATG
TTCCCTCTGACACAAACGACTTCACGTATC
ACCACGAACACGATTAGTCTCAACTGAAAC
CGGCATTCAGAGTTCCCCTTAGCGAACCAT
CAGCACCGCATTCTTCCGCGATCGGCCTAT
AGGATAAATCTTCAAATACTTGAATCCCAG
GACCGACCATAGTTTATCTCTACACGTAGT
AGGCGGCAACTGTCAGGTGTAATAGGAGCT
CGCGGGCCTCCGCTATCAGAACCGTCGCAG
TCGGTCTGACACCCCACACCATTAAAAACA
TGTGCTCGGAAGCAAATAGATTTCCAGAGA
GGCGCTCTCGATTGGTGGATTATGCCGCTA
ACATTACCTAAATTGTTGCTCGCCCTTTTT
TTAAGGTCACGGTTGGCAAATTGACCCGTC
ATGACGTCATACTCACCCAAAGAGTCGACT
ACAAAGAGCCCAACTAAAGTGGACTAGGCG
GACTTCCCCACCGTTCACTCGAGCTCCGAC
GGAAAAGCTAGAACGATGACGTCATCATCC
CAAACGCCCTGACACGTTCATAGTCCATGA
ACGTCGGTGTGAGAACAATGACGTAACCTA
GCCCGTAGCTGTAGGCTACGTGGGGTCGAA
CACCTCTGGCGGGGGAAAAAGGAAGATGGT
GGCAACTTCTTTCACAACAACATTCATTCC
AAAATAGGTATATACCGTTTATAAAGGCTG
GCTACCTACCGCGGACGAAAACCCAACGCG
CCGGTGACCCTGCTCGCTGCATATAAGTTC
GGGAAAACAGCCAACCCAGTGGCGTTTATC
CCTAGTCTGACTGCCTCTGAACTACCAATC
TACCCCCCTTCGCTCTGTCATGCACACAAC
ATCATATGACGTCACTGCCACAAAGTGCGA
CCTACTCTAGGTTTGCTACTGCTCCAGACA
CGCGTACACCTACTCTGTTACTACTATCTA
ACACCTATTCCCCCCTGCCGCGAATTTAAA
AGGAAGCATGAGGGAAAAGTGTGTATAACA
AACAGTTGACATGGAATACACTCTTTCCCA
CATATCGCCCAGAAAAACGGACCAGCACGA
ATGAAGAACAATCTGGCCTCCGTTTGGTCT
CTAAGGTATCCCTTTAGACCTGGGTAAAAA
AGGCTCCCTTAGTGCGCCACCACCAACAGG
CAAGGAGCGAGATAGCCGCTTCGATCGCCT
CCTTCCGACTTTAATCGAACTCACGGGAAC
AATTAGTAACAACAGATGAAACATAGGCTG
TATGCAACCTGCCGAACCCCTTGCCACTCG
CAGTGCAGCGTATACCTAATAAGGCCGTAT
CCATTAGGCATTAGAATAGAATGACGTCAC
ACGAACAACCTACTGTACCCCGGCTCTCAG
CGCAAACCCGCGACCCGTGGCCGCGGTAAG
GAATCTGGACTAGCCGCCAAATGACCCTGC
CAAATAACTTTGCTACCGACCCACGAAGTT
GTTCTCTTGGCGATGAGAAAATATGCAGAC
CAACCTCATGGCGATAACGGGATTATTGAA
CAAAAAAAGAGACAGCTGGTAATATAATTG
CAGGCGCCAATGTTACAGCTAGTGCGACCG
AAACACACAACCCGCAAAGACGCGCCAAAT
GGGCAGCTTTTGAACAGCAGTGTTTGTGCA
CCCACGCTCTGCTATTCACAATCTAGGGCC
CTATATACTGACGTAGACTGCCCTGGTGAA
AAGTGATTTTGCGCGGCCTACGCTAGGAAC
TACTGCCACGGTACGTATCTACCAACCGCT
GGAAAAAGATGACGTAATTTGGACTTGCAT
GATGGGTTAATGTATGGTGAGCATCTAATG
AAAGGCAATACGATGACGTCGAGCGTGCCC
TGGGCGCCATCAAGCGGGTGTGACCACCTG
ACGATACTTTGGTAGCGCGATATGACCCGC
AACGCTTAACAAACATCGCGCACAAAGGAC
ACGTTTCATTTCGACTTACTCGCGATGTAC
GCATCTCCGCGGTGTGCGAAGGAGAGGAAA
TCAAAGCTAACCCAAAACGGGTCACTTCTA
CACCACAGCGATGCTATGTATCTGCTGATA
GCACATTGCTTAACAATCCTCGTACGCCAC
GACGAGGCCCACCCCCCCACCTCCCCATAG
ACCTTGTTAAGTCTGCAATTACACAAGCTG
AGCACATAAGGTTCCACGCCGCTCTCGGGT
CATTCGTCAGACACAACTGCTTCACTCTCA
AGGCACACGCGCTTTCCCATTAGCCTCCTA
GATGGTCGGCGCGCAACCGCGCCCTACCTA
CCCCTAAAGCCATCGCATGACTTTTGTGAA
TCACCGCATAAAATCGACTAGCGGGCTGAG
ACCTCCTAGGTATTCGGTGGCAAACTCCCC
AGTACCGAAGTGCCATCGAGCTTTGCTACG
CATACCTGCCAATCTACAGTATCCCTAACA
AGGAGTTCCGTGCACTACTAACGGAACTGC
ACAACCGACCGAACTCTCGGTTCCATACGG
AGCAATTAACCCTTTTCTACATTACCCTCA
CCCCCTGACTCCTAACGTTACCATATCAAG
TTCACAAAGGCGAATAGCATCCTGTAGGAC
GTTCCCATAATCAACCCACGTATGAATCTA
TTCATAGAGCGTAACGTCTCTTTAGATAAT
ATATGTAGCTAGTTAAGCGTTTTTAGCGGT
CAGACCTAGCACAGTGAACAGCAAGGTAGC
TGCGCAAACGGCGAAATAGTTGCCTTGAAA
GTTAGGTCACTGCCCAAACCCTTTCCCACC
AACACGACCTTGTAGTTCCCACCCGCATAT
CACAAGGGATGATTCCCCCTCTGTCCAGGT
GGTCGTAATTACCAGAAGGAACTCCTCGTG
CGCACGTGCACTGGCACGCACTACGAATGA
GCCATAAAATAAGACGTGCCGTACTATGCT
TACCTATGATAAAGTCCAATAGGACTAGGC
CGATATTAACAACCAACGCAGTACTGCGTG
CACGTAGCTAGGTCTGGAAACATATCAAAA
GTGTGGAACCCACGAAAATCAGAGTGGGTT
AGCCATGGCCCACAGGCCAGCGCTACGGAC
CGTTGCCAATATCAAGCGGAGGTTAATTGA
CAGTATTCCAACTTGTCCACAAGATTGCAC
GCTATCCAACGGACTACTTTTCCCACGACC
CATTAAACCCCGAATGATCGGCTCATGTGT
CAATGCTTATCACTTGGCAAGCATGATTCT
GAATGGAGACACACCTTCCCTCCTGAACGA
ATCCAACAAAGATCAAGCTAGCGAACCAGA
CCAATCTATACCTACACCAAAAATCCTTCC
GTACAAGGTTGTATAATGGTCATACCAGCA
CGATGGTGCCCCAAAAGATTCATCGAACAC
ACGCACCCTTTACGAACTAACACCCACAAA
GGTCCGAGATACAAAAAATATAGAACAGAG
CAAAGGCGTCCCCCGCTAACTCCGCCCTCC
AAGACTATCCTTATATTAAGTAGTCTAATA
GAGCGAGCACAAAATGCCGCAAAATGTTAG
TGGTGTAATACGGGGATACGAAGCAATCAT
CCCGCCCCACACTATGTACCCACCGCGGCA
CGTAACTTAGAGAAAGAGGTATAGAATGAT
ATCAATAACTACTGTACACGACATATCGAC
GACAAAGAACTTAGGGAGTATAAGAACACT
CTAACCATGACGCCCTTCCTTACACACACA
TGAAAGCGCGTGGGGACTCACTTTCTCCTC
GATCTCCAAAATAAGATACTCAGGTGTGTG
TCCAGGGTATGACCATCACCTAAAGCATGG
CCACCTGTCAGGTACACCAACCCCCTAGGA
CAGTAGATTGTTTTAACTCGACCATCCTGC
CAACAAATCTGGAGAAAAAGTAATAAAATG
TTTCACGCCGTACGAAAAAGAAAACTGACA
AGGAGTGCAAACGGTAGAGAGGATCTGAAA
CTCCCACTATACCCGTGTACGTGCCCCGGT
CCAATGATATTAACCTCGTGTGGAGCATCG
GAGTAACCATCCTGGGAAAAGGTTGTGCAG
CGAACGATTGAATAAATGCAAACAGTAACA
TGTTTCGTTTTACATCACGTACTTGAGCTT
ATGACGTCATATACCCTAACGGATAGCACC
CGTGGCCCGAACCCTCGGCCCCCCTCACCA
AATGCATACAAAGAAACAATAAGAAATTTA
ACGGAGCTGAGCCCAGGCAAATTCTCCGCC
TAAAATACTTTTACCCAGCCAGCGCATACT
AGATGATATAGAAGGTATACCATGGTTAAC
TGGTAGCTGCTACAATATGTACTCCATCAT
CTACGAGACCCGAGCACAGGATCAAGTTTG
TTGATCATTATGCCACAGTGGGACCCAAAT
ACCCCGACGATAGCCCCTCTGGTCCCAATC
CAAAAGCCAAGGAGGTATAGCAGCTGTGGT
AAGAGATGCATAAACAGGAGATTTGAGGGG
AGTATAAGGAACTTATGACCAGCCGGAAAC
AAGTTCCACTTCTTGGAAGTACACTCGGTT
CCCTCACACTGCCGTTACCTATCCCGAACC
TGTAAGAAGCCCTAGGGCCTACAGTACTTA
CATACATAACTAAGGAGAGAGGAAAGGATA
CATGCTACGACCTTCCCACCTAAGTTGACC
GCGGATAATTTCAATTGCGCAAATCAGACA
CCCCCACGCGATGGTGTTTAGCCCGCCAGA
CATCTCCCAGTACTCCTAGCCCCCCCCATC
TGGGACGTAGTATGACGTCATAACTAAACG
TACGCGAAAACCCCCTCATGACATAACGCA
ATCTGATCCCTTTTGTGGCCCTGGCACACA
CACAAGTACCCGAACAAGGATGTAGCAGAA
TCCCATGCAACCATTCTATGCCCAGGCCCG
ACGAAGAGAGAATACCCCCCAAAAAATACC
AACCATTGCGAACAAGTAAGGGGTAATAGG
CGTAACGAAACCACAGCTTCGAAGTGAACA
CCCTATACCTACTTATCATCCGCGCGTACC
ATTAGAGAATCCCGTGTGACGTCACCATTA
TTGCACGATGCCGCGTGGAAATGCGGCGAC
CCCGCTAGTCGACCCAATAGCCATGTCCCC
ATTGTAATGGACCGACCATTTCCCTGTCAG
TAACCCCACACACATGGAGCGTTAGTTCCC
TTTCAAGGATAACAACGCACCCACCCTGAT
GTCCCTATCCCTTGTTAACCCCTGGAGACC
CCAAAGACATTGCGGCAGGTACAAGGGTAC
CATGAAGTCCACTGGACGTGGGTAATAGTT
CGGCCATGCAGGGCTCGACCACCCCTGCTA
CCCGACAAAAAGAGAATTACTCTGTCTACG
AAGGCATGGCCGGACGCCATCACATGCCAC
AGACTCAAACAGTAGACCTTACCTCTACTC
AATGGCCACCTTTCTCTCTTTGTAAAATTG
ACTTGCTACGTATGAGATGGCACACATCAT
AACCCAGATGGCCAGAACCCCGGAACACCA
TAGCGCAGGGAGAGGAGATAAGGCAAAACA
CCCGACCTTTATGGCAACCCTCGCTTCGCC
TTACCACACTGCTTGGACGCTCTACCTAAA
CGTGACGTAACGTCTAAACTCCCATCCGCG
GTATTGAGGGGGGCGATAAGACGCCTACGT
AAGAGACGCATGAGGCTCGTAGAAATAACC
TCTGCGGCAAAGACGGTAAAAAAACCATAA
TTTGTAAGAAGCACGGGCCCACTGCCTACT
ATAATAATTACAGACATCCAGCGACGTTCA
CGTTCAAAGTCCCAATTATCCTGTAAACGG
TCCCCAGCAATAACCGCCTTTCAGTCCATC
TGGTCTCCGAGATCGCATCGGCCCTCCAGA
CCTCGAACCCGGATGCGCTCTCTCCTTGCG
CTATGCAATAAGGCAAATCGCATTTAGCTT
GACCCAGCTTTCGCACTACGGTCTTACCAG
GTCGCGCGGAGTCAGCTTGAGGCGACGATA
ACTTTGCAACCCCTAATCCAAACTGATAAG
TATTATATGGATAGCGGACACCTCATTAAG
AGGACGAGCGGCCAACGCTGGCGCGTGCAC
CGGAAGGGCCACCCTAAGAGGCATGTTTAA
CGCACGTTGCCACACTTAATTACGTCATAG
GTTCAACTTAAGGGTAGCCCACCTAAACTC
CACGCCCTGCCCCACCCCTACACCAAGCCT
ACAGAGTGTCAGACTGCTGTCTTGCCTACG
CAACGTCCATTAGTGGAGGCACTAGCAGTC
GCAGAGGCATGACTAAGTCAATGGGGTCCA
AGTGAACTATCTAACAATTTAATATGAGTA
ATTTTCCGCAATCATATAGTGTATTAAATG
CGTCCCCTCGTTTTACCACGTCACATATAG
CTTCCATGTTGGTCCCGTCCAACACACGTC
CGTAACGCCGGTTTCATAACACTTCTCTTT
CGCGTTTCCGCCAGTGTCCGCCCATTTGCG
GATTGGAATGAAGTTGGCACCTCACTTCGC
TGTATCATTTTATATGTGTTGTCTACAACC
ACGTTAACGCACCGCAGCATTACGTCATAT
TAACCCAATTTTCCGCACTCACCCCTCGCA
TTTGTTACCTACGCGAGCTTGCTAACAAAA
ACCCGGGTAATCCCCACACCTAAAGCCCGA
ATGATATCACTTGCGCTGCGACACCACTCA
ATGATTTGCTGATCCCTAACTGCCTACGCT
CATGATAATAGAGACCACTCCGGGCAAAGC
AGTTGGGTAACTGACTAGACACATTGGCTC
ACAAAGGCCAATTTGCCGAGCAGCAAGAGG
ATTACGCCATCAGTAAATAGGACAAAGAGG
GTTGAGGCATCACAGTCCTAACGTCATTAA
GCCCCTAATAGTAGGCGAGACACTATGTAC
AGGGCATACGATATCCAGCAGGCTCCGACC
TATAAGCGGAGAGTAGACACACATTTACTC
ACGACTCTCCCTGAAGTTTTGTACACTGTA
TAGAAAAGAGGATAACCGAATGATACGGCG
CCCAAGGAGTAGTGTAGAGCTTACATGTAA
GGCTCAAAATAGGCAACCTGGTGACTGAGC
ACCCTCACGAATAATTTATAGAGTAACAGC
CCCACTGGCTTCTAAATCTGGCAATCTGCC
AGACCTCATCGTCATCCTCATTACCGACCC
GATGTCAGCAAATGAAGAGGGGAGCTGATT
ACTTACGAAAGGCGATATTTGCGTACGCGC
AAGTACTGACGAGGAAATAATGTTAAGGAC
AAAAACATTGCCGCCTTAAAGGCGAAAATA
ACCCTAACGTGTGTAACATTACCACTCTTC
CAGTAAGAATAGTTATATATGCTCCCCGGC
ACCTGGTCATTATGACGCGGGAGTGTTCGT
CTGCGAGTAGAGCTCGCCTCACCTGCTGTT
CGTGCCCTAGCGTCCAACCGATTACGGGCG
CGCACCTCTGACGTCACCGTTTTCCAGAAT
TCCAATTACTTAGCACCAAGTACCCCCTAA
CGCGAATCTCTTCCGGTAATGTATAAAAGG
ACCCTAACCTCCCATCAACCCGAACCTCCT
GGGCGGGGGGGGCAACATTGTTAGCTAGCT
CCATGTGCTATAGGAATACCTCTCAGCACA
TGGCTTGCAGCATGAAAACAAAGCGGAGGT
TGTGCTTCCCTAGTTGGCAGAACCTGCAAC
CACAACTTTAAGTGCGAAATATTAACATGA
CGAACTAATGACCCTTCCCGCCTGTGTAAC
TCTGGCGGATGTCGTAACGTACATCGTAGA
CCCAATTCCCCACCTTCCCTGACACTTCCT
CAGGACAACGGGGAGTCAGTGTGCTTATAC
AGGATGAATTATACTTGCGACCAAGACATG
TACAGGGGAACGAGAAAATATACAGATCGG
AACAGTGCCCACAGCGAACTATAGGACCTA
ATAGCGTTAGCTTGCCGCTAACCCTAATGA
TTGCCGCGCCCCGTACACCCGCCTGTATCC
AAAGTTACCCGGGTATAGCGGTGATCAGAA
CTCGGTATTGATAATACGGCGATTTTATCA
ATAGTATATAGCTCATGTGGCCGATGCGGC
CACCTAGACCACAATAAAAATTTTAAATGA
GAATTCACCCATAACTTACACTTCACTCTC
AGGGTAGTTCGAGCGAGTGTACTAACAGCA
TGTCGTGTCTGGAAGCCACTTAGCACGGGT
GAACTTAAACTATGTCGATCCAGCACTCGT
TTAACAGCAAACTGCACGTGGTGCATGAAC
CATGGTTCGTTACAATGTCTAAGAAAAGCC
ATTACCACGCCATGTCACTAACTTAAGTGG
CGCCATCTCATGGCCCGCCCCCCAGACGCC
AATTGGAAAAGAAGTCTTCCACTATTACCA
CTGGGTCAGTGTGACGTCATCCACCCCCAT
GGACGAGCAACTTAGCCACTACACGAAACG
ACCTACTTACCCTATAAAACCCAGACTTAA
CTTGCATGGCGGCAGCTAAACTAAGTTGAG
CAGAATTCGAAACACGTAGACTTTCATCGG
CCCCCGTTACAACTTTTAGCTGCCTTTGCG
GGCTATAATGTAAACCATAGGCTAGCGGCA
AACACGGAGGTATTAATTAGCTTGGTATGA
AGCCTAGAAGGAAAATTAAGAATGATATCA
CGGGCCATTACCTGTAAAGCGGTACAGGCC
ATTGTCCGCTTAATGTCCTACAGTCCGGCA
AATGATGGTATCGGCATCTTAATCAACTCT
AAGTCCACCCTCCCTACCCACCCTTAACCA
CGCCTTAACAGACAGCATGACGTAATTGCA
AAGGGCCCTAGAAAACTCAGTGACCAGCGA
GTTGCGCCTGCAGGCTAGTCTAGCCCTAGC
CCAATCGGATTACTCACTGCCGTCCAACCG
TTTACAGACGACATTATAAAGGGGGAGGTA
TCGCTGAACTCTCCAAGTACAGCGTCGCCA
CCTTCCTACGACGCATTCCCCCACCACGAC
GGTGGTAAAGTCCAAATGTTGGCCCATCCT
AACAGGACGTAACGCGAAAGTTACTCCACC
TTGCCGGTAAAGGCTCATTATTTGAGCGTG
CTGTGAAAAGGTGATCCAGCCAACTTAACT
AACGAATGATTCCCCCTGTTCTCTTATATC
TCCTCCTCCCCTCCCACCGCCAATTGTCCA
CAACCGCTTCATTGATGATATCTTAGCGGC
CACAGGCAAGTACTGCCCGTGTTCCTCATG
ACCGTTGCCACACCCCGCCCTGTTTCTCAA
CGATGCTGCGTGTGTCAAAACATTACATTA
GGTAAAGATACAGACAACGCGGAATAAGCA
TAGCTCCTCCCAAATTTTTGTTGACGCTGG
GACCCTTCTAAATCTGCTAATATCAAGATG
ACGAAGCCTCGTTCCATCGGTATCATGGTT
CTCACACGTCCTCCACACCCTTGTCCGGCA
TGGTTAGTCTCCTGCCTTTGCGTCTCTAGT
AAGCCCCTCCATCCTTTTATTCCCCCGCTC
ATTATGTGGCTACAGTGCTCACCACAACCA
AGAAAACCACCCACCTATGCTAAACTAGCA
CAATTAAAAATCAAGTAAAGAAACAATGTC
GAACCCATTTAGCGGTTAACCCCAGTTCCA
CACTATAGCCCCTTTGCATGTATCTGACCT
GAAGGAAAGAATAAGAAATCTTGGACGTAA
GTTTCAGTCCTGTCCGCACGTACCCCTCTC
TATGATCTGGCCCCGGCACATACATTCGGC
CGTTTGACAGGCAGCCCTGGCCTATCGAGC
CCAAAGACCTAACTCTCAACTTACGACTCC
ACCTGTGCGACCGTTCGCTGTCACCCCCCG
ACTATACACAATCATGATACGGGTCGAGGA
CATTGTGCGGCCCGTACCTCTGACCCTTCC
CAAGTCTATGATGATAAAGAAAGACAAACC
CTGACGTCATCATTTCATATAACCGCCAGA
ACCTCATACGTAGGTAGCATCACCTCCTTA
TTTAACTCACTGTTCCGCAACTTCCCCAGT
CCACTAGTACGTGCTAGGCCAATAGCTACA
CCCAAAAAAAGCCCGCTAAAATGAGTAGTT
TTAACAGGTCATTCTCCTCGCTATGACGCC
TATACTAGACAATCGCTAACCCCGTACAAT
ATGAATTATGTTCAAAGAGAGGAATAAGGA
AATGCGACCACCTACCGACCGGTGGTGTAA
ATACCTCTACTAAACCTTCACACGGAAGTA
TTCCGTAGGCATGAGGTACTGGAGCGCTAG
GCTGATACTGATCGTTCCCCTCCCTCTAGG
CTGGCTCGTTGCGGCCCCAGTCCAGCGGGA
TAACGAAGTACTGGTTCACAAAACCCGCAA
GCAGCCGGTTGCACGCGCAGCGTGACGTAA
ACACGGCGAATCTCCATTGGCTATTCGACG
CCACAACGACCTCGTCGACCCGCCGTATAC
ACCCTAAAAGATTACTAGGGACCTATTCCC
CAGGCGTAAGGCTACCGGACAGCTCCATCC
TTGTTAAACAGACGGAACAGATTAGTTGGA
TCCACCTCGCAATTTACATAGCGATATCCT
TATCACACAACTTACGTACCGTTCTGTAGG
AATATCAACACATTGACCCCACCGCTCCCA
ATGACCCCACACACCCCGTAGTCGTCGACA
AAGCCCACACCATAAGCATAAGAAACAGGC
CATGTTTCTGGGAGACCTAGTCATCCCTTG
GCGTTAACACGTAGTGGGAAAAACCGAATC
CTATTCCGAACGCGAGCCCCTACTCTTTCC
CGTCTAAACACGCTAAATGAACGAATGTTA
TATCGAATCACTCGATCCTTCAACTGCGAC
CACGCCTTAAACACCATAGTGTACCTTCCA
AGAATTGCTAGGAGTAAAAATCCTAGTATG
ATTTAGATCAGCAATACCCCCCAGCTCCCC
CACCTTCATCTCAATACTTACGGGGCAAAA
AACGTGACCGCGAGTGCCCTTCAAAGTTGC
CAAAAAGGGCAACATCCCTCTACACAGGGC
CCCCCCACAACAACCCCCAACTCACGTATG
TCGACGCAACTGTACAAACTCGGGAGGAGC
AGGACAGTGTAGAACTCCCGGCACCAAACA
CGCATCCAATCATTCGATGGCTAGAAAGGC
GGATAAGGTGGGGGGGAGCTGGATTATTAC
CCGACCGCATTAATCCCTCCATTAGACCCT
CTTATTTGGACTATATACCGCAACTTATCC
CACATGTCTAATACAACCCCCTGCCACCCT
TAGGACCGTTAGCCAAAGGCCTCTTGTGCA
CTCTATATAATACCGAAGCCACAACACACG
AAGAGAGTTATTCGAGATCACAGACGGACA
CCCAAGACACAGCGCCAAGGCGCGGAGTTC
AAACTCTTGAGTCCTACCAGCGCCCGTGGC
TGTACCTAAGGCCTACGAAAAGGCATGGTC
GCGATGTGATTGTAGCATTGAGAAGAATGA
CGTACGTGAATGCACTCTTAGTGAGCAGAA
TGTATTGGCTTGGCCTTGGCAATATAATAT
TAAACAAACACCGGGTTTTCATTACAGAGA
CAACACACTGAACACAAATAAACTATCCGT
CAACACAGATGGTATCATTCCTAAGACGGA
CTGCCAGGATAAACACTCAAAAAAATGGTT
TATCGATAACAGAGGAAAAAAAGGGGGAAA
TACCTTTGCTTTCCCTTCCACAGCCGGGAC
ACTACTTACCATTAGTCTCTATGACGTAGA
ACTTTCAGTCAACAAAGGCCGGCAACATAA
AGAACATACTAAGACCAACTATTGAAGCAC
GCCCCATGCTCATATCCATTCCCCATGACC
CCACACACAAAGCAGCATGCAAAGACTGCA
AATCACAAAGTGAGGCGACGTGGGAAAGTA
TGTACTATATACTCATATCCATCGCGAGCC
GGGTAACCCAAAACGGACGATAGAGGAAGG
AGGTATCCGGCCCATTAGCCGACCGAATTG
CCACACGGTTACGATGAGTAACTATTAATA
CACGTTCACTTTCTACCAAACACGACTTAA
GGTGGGTCAACGATCCGAGTGTTACGCCAG
ACCCACCACTTTACGATATCGTCAAACCGA
TCCAGCCACCAGACCCCGGTACCGCCAAAT
ACCGTGGGGGTAAATAAGCGACTACGAGGG
TTGGTCCACGTGTTGTACCGTGTTACGACC
GACTTAACGATCCTCTAGCAAGCTAAACCG
CTGACCAAGGCCACAAGAGCCTGGCGCTAG
GGGATGCTCTTTCCTGGCAGACTAAACTGC
AGGAACGAACCCTCAAAGGGATGAACGGTA
TACCATCCTTCACTGCACGTACCACTAATA
TACGCTCCGTTATGTATGTGAATTCGCATG
CCGCCACCCAAAGGGATTCAAAACTAACGC
AAGGTAAATTCACCACGCATATGACTGCAT
ACCTTATTTCACCACTGTTGACCGACGGAA
CTATTAACGGACAGATCCTCCCCGCCAACA
GATAAGGTCTCGCACCCCACCCCCCGAAAC
ACCGCGGGATTACGCAAATACTCGTGCTTC
CCTACCAGTAAAAGCTCATGAACTGTTCAT
ATGAAGTTCGTTATGGACGGTTTATTAGTC
AACACATTATGTGCTAGTGCCGTGAATACC
CGTTTTTGAGCAACCTCACGAAACGCCGTC
TGATGACTATTATACTGCCCCATACATCCC
AACCGAAATGCACTGGTAAACGATGAGCTC
ACTAGGCCTCCCACAGCCGGAGCATTGACC
AACCTATTACCCAAGCCTTCACAGAGTTCT
CCGGGGGAGGGAAATGAGGGCTAGGTGATT
CACCACGGGCGATGGCAACCGCGATATTAC
CTACAAGTGCAGCACTTTCACGGGGACCAT
GCCACAACATTTGCGGCTACATTACGTCAT
TGGTTCCAGGCAGATAGATGTTTATTAAGT
TCACACAATAGCAATTCTACTAAGCATTCG
GGTGGCTTTGCAGATTTCGTACTCTTATGC
CGCAATTCCCTAATCGCATGGGACACTAAG
CAGAAGGCCCACCCACCCCTATACCCAACC
TTTGTAGCAGGTATGCCAGATCAAACATCT
AAGCAGGAAAGCAGCAGAAAACTGAACTTA
TTGCACTTAAGAAGAGTAAAAGCCACGGCG
TAAAAATAGACAAGGATAGAATGGGTAAGA
TTGCAAGTGCTTTATACATTCCCGGTACGA
ACTGATTAACGTGCGGACAGCGGGCAACAA
GCCAGTACGTGCTTCCTTGACTTGTACCTC
TGCAAATACCTAATAAATGAGGCTGAACGA
GTGACGTCATTGTGCCATCTCTGGACCGCA
CGCTCTTACCGAACATTAATGCAGCGTGTC
GGCGCCACCCCACGGAGGCACATTAAACCA
CTGCTGAGAAATGGACTATTTCACGCTCCC
CTGACGCCGCCGCAGCCTCTTTATTGCACT
CAGTGGTATCTGTTAGATATTGTTGAAATG
AAATAAACTTGGCTAGTGGCCGAGTACGAG
GATACCTTATCATTCCTTGGAGCCCCCCCG
CAAGAACAACCTAGATGCCGATCAGACCGC
AGGTGCCCCTCCCCATGTTGACCTACCGCA
CAGTAGCCACACCATATAATCACCTGGACG
GGTGTTCCACCCGCAAAGTGACGGAAAGAT
AGCAACGACAGACGGGTCCTGACTTTGACG
CCAAGAACGCGCGCGCAGCGGAACGTTACT
CGTAATAAAAAAACCCTACAAAATGGCATC
CGGTGCTCTTATATCGCCAATTTAACCAAA
TAGGTACAGTACACAACTGCGGCATGCAAT
GCTCACGGTTGACCGACGCGCGTCATCGAC
ATGGATACACGCTAGCTCCAAGTGCGAGAA
AATACCACGGCACAAACCTGAACCCACCAC
TTTCAGAACGTCTCTCTCTCCACCTCGACC
ATGGCGCCCATCCTCTGACTGTCGTCGGAT
GAATAAAGAAAACAATGGTGAAGGTGTCCT
AATTTCACTTTACGGAATGATGCGTTTTAC
GTGACAACTGCCATATACCGAGGAGCTCCT
GAATGGGCTGTTATAAGCCATGAGAGATAC
TTACCCCTCATTCCCACACTTGAATCTACC
TCCCCCTCAATGCTCCCTTGGACGAAGCCA
AATCATGAACTGTAAGCTAGGGGCAAGTGA
ACAAAAAGCGAACAAACATCGTGTTGGATG
AATCTAACCGGTGACGTCACTCGCGCATGA
ATACCAAAGATGCGAGCGGGAAAACTGGGA
GTACACTCATAACAACATTGTTTCCTAGAC
GATGTTCTATTTCTGCAAAGTAAGAAACAA
TTCCCTGCCCCACCCAACGTGTTCGAGCCA
TATTTATTGAAGCACTGGTTCCAAATTTGA
CCACTAGTCTCCTGTCCAAGCCCATACAGC
GAGCCATTCGTACTTCCGACATCGCATCCA
CCCTCACTACCTTCCTGCTTACAGACGCCG
ACCCTGGTTCACCCCTGCCTATTGCCTCAC
CCCGGTAGAGAGCTCCTTGCACGACAACTT
GGTGTCCCTAGATGGTGGGGTAACTCCGGG
CTGGCCACGCCAATGTCCGAATGGCTGAAC
GGCGGTGGATATCGTCGTCATTGTCTACAC
CGAGGCAGAGGGCATTTATCGTTTGATTTT
ACTCCTTACTAATGACCGCTAATAACTTCA
ACGACCATCCCTCCCCTACCCTCACGGGGT
TTCAAACCTGGGCCTTTCGCCCACACCCCA
CCCCGTAACCGTAAACGTAGCCACCCTTAG
AAAGTCCCCGCCCCGCCACACCCCCAAACC
TACGCGCCTTCCTCAGGCTACTATATCACC
GCGAACTAAATTGGAGACATAAATAACCAG
GAACCATTGATGAACTTGAAAGTCCCTCCT
CGCAATACAAACACCCTTAGCGTCGCATAA
GGAGGGGTCATAGAAATATCTCCCATTCAC
AGTGACGTAAGATAATTAGACGCAGGTGCG
ATCCCCCACCATGTCTTAACAGCCCAACGC
CTCATTTTCCCTTGGGATCTTTCTGATTCC
TCAAATCTGCCTACACTCATTACCCGAATC
CACACTACAACTAAGTGAGTCTAACGGGAA
ACGTCCCAACGCCCCCGGCCGTGCCTCTCC
GAAGAGGTAACCACGCGAACTTAATGAGCA
TTTATACATGGGCGACAGTACCAACCACTT
CTGACACGGATAATTGAAATTACCGTAGAC
TGGACATAATATATCGTCAAAAGTACCATG
GGAGCTCCAAAAAGTAAGCGTTTGGGAAAT
AATCTACACGGCTAAGCACTCGCTTCCCGC
GACACTCTAGCCAAGCAGAGTCTGGGAGAG
ACCTCCGTCACACGTACGTTCCGCTGGAGA
CGGAGGAGTGTAGGAAAGTTGTGCCACGAA
CACTGGAGTCCATATCTACACCACGCACTC
GGATTAAGTAATACTAGGCAACTTGACTCG
GGTGACTAAATAGTGCATTGACATTCAGTT
CACCAGAGAATGGAATTCCGTAACTCGCTC
TTGTTCACGGTTGCGGATTTGATGTACTGA
CGATGACGTCACAGCACCATGTTTGCTGGG
ACGGGGTTAGATTGCTGAAAAAGGCAACCT
CCGAGCAGCATCGCACACACGACGCAAATG
GAGGAGAAACGTGAAATCGACTACTTCATG
GTCAACCGTACGTACCCGTCGCTACCTATA
CCATTTAAATGGTGGAAACAATGACGTCAC
ATAACCTGGCCACACGCATGTGAACACCTA
TAGCAAGTCCCCGAATCACTGCCAGAGGCT
AGTAGCTGATAAGGCGCCCGGCTACCTATA
AGCAAAGCCCCCCCGAGTACGCTAACACAG
CTTTCGTGCAGCCGCTACTCGAGCCCGCCA
AGGATATGGCAAGGTAGATAGCAATGCAAG
AACAAATCGCCTTAGGAGTGATAGGGTTAG
ACCACAGGCTATAAAACAGCCATTACCCGT
GAAAAGAATAGGTGGTAATGTGTGTATCTA
GAGATATATCAAAGTTAACGACGCCTAAAA
ATCCACTACATTGCAGCTACTGTAATCCGG
ATTTATAATTAGTGCCTAAATTGACGGCGC
GGTCAGTGGGGTGGGTAACTTCAGTCTTTA
CGTCTCGTTTTAGGCGCAGCAGCAGCGTAC
ATGTGTATTGTATCTTTAGGATCATACACC
GAAACTTTTCGCTCTACAATAAGCAAACCC
TATCAATAATAAGCAACGAATGCATGAAGG
GTGCACTTCCCCCGTGAACCGAGTGGCAAC
GAACTGCTTTGCGATAATCTGGGTAGAAAA
GGACACCCCCGCGCTCTTCGACCCCAAATC
CCTATTAACTACGTCCGCTCCCCTCATCTC
ACGAGCAAGGTAAGTAAGAAAGGATAGAAG
CCAACCATGTTGGTAGCGCGCTGCAACGCT
ATCTATATAAGCGAATGATGTGGAATAATA
CACCCTTTTACCTGTCCCACGCCGCTCCAC
AAACACAAGCCTGGACTATCACCGATAGGT
CGGATATCAGATAACGCAGACCAACTAGAT
TCCTCATCGATAGAAAGGGGGCTATTAAAA
CTGCCTACAGAAAATTTCCTCGCCAGAAAA
TTACCACTACATCAACGACCCTCGTCCACA
CAAGATGGCTTAGCAGAGTCACAGAACCCC
AGCACCATATACACTATTAAGCCCAAACCA
AATACAATCACAGGTAGTTACCCCCCGCCT
TTCCCTATTTCACCCATAGGAAATAACGGG
CAAGTGCCGTATCACTTTCACGGGTCAACT
TCGCTTCTGTCAGTTTTAAAATGATATTGG
TTCTGCCCAAGGTCAGCCGACCCACCTTCC
GGACCATGTGCAGGGACACCCCCAGCAACC
CTCTGGCGCTAAACCCCATTTACATACATG
ACCTTTAGTAGTAAATCTACTACCGTACTG
TGACTAGGACCCCTAAAGAGCGGTCTAGTA
AGAAGAGCCCAAGCCTTCTACGGGTTTGCT
GCCCTTAGCCAAATAAATCGATAAAAACAA
AAGTGTGGTATGAAGGTGAGGGTGACGTGG
GTGGCGCCTCCACAGGGCCGCCCAAACTAG
CCCCTTCCTTGTACTCCGACTGGCGTTACT
TTTACCGGTTTACCCCGGTGGCCCAACAAA
ATTATAGCTCGTTGCTACCACGTGAACAAT
AATCCCCCCACACTCCCGCACCGCGCCTTC
TCGCAAGGTGAGAAATAAACCTACTAAAAA
AGGCTTACTTCTACGGGTATACGCCGCGTA
CGGCGCCAACCACTTCCCCCCCTACCCCCC
ACTTGACGTCTAGTGACCTATACTTGTCCA
TGGTTTAAGGGAAGGGACAAAGGATAAGTG
CACTTCCTAAACCCGTTGTATATCCCGTGT
GAGGGACGCGCAGCGGGCCTACGCAGAATG
ATGAATCGCGATGACGTCATACGACCCGAA
GATACCAATGCTTTGGAGAAAGTAGTGTAG
CCCCCCATGGCAAATGCTGGGATAAAGTGA
GATTTGAGAGCCACAGCTTCAATGCTCGCA
CCATCAACCCATACCCTCTACGCCCCCACC
AACACGTTATTTCCTTCTGCCTCCCGACTG
ACGGTGGAAAAAGGCTTGTGCATCTACAGA
GTCGCCATTGTGTGTAACAGAGCGCCCTTA
CCCCCGCTGCCAAACAAGTAGACAACACTC
TTAAAAGCCTCCCCTGCGCGCAGCAAAGTC
GTAACTATCGTCAACGAACCCGAGTCAAGC
AAGAAAATACTCATGGCGACTCCCTCGTAT
CACATCACGCCACAGGCCCAATTGTAGGAG
CGAGACCGAAACTCTCGATAAAGCGCACGG
GACACAAGCAAATACACTCTTTTCGCTGCT
ATGTGCCCATGACGTCATAGAGAATAAATT
TAGGCTCGAGACACATACAGTTAGCGTATC
ATGCACTGAGGATCCAACGATCTTTTCATG
GCAGAACACACTGAGCAAAATTACCAACCG
GCACACTTGGTTACATGTAATAGAGACTAT
TACGCACCAACAGAGTCCTCCCTCGTATGC
TATGAACAGAGATAGATCTAATTTAGACTC
CTTAGCACTGCGTTGTTGCATACCCTACCC
CACTACATCCGTGTCAAATGCAGCGAGGGC
AATCCGTGTCCCCCCTCGTTAACAGGTCCC
GCACGTTAACATGTATGGAACATACCCGCG
CCTGTGCGCCAGCGATCGCCATTTGTCTAG
AGCGCTCTTAACATCGGGTCCTCGCCCTGT
TACCCTCCGAAAGGTGATAAAGACACAGCA
GAACGACCCACTTCCTATATTCAAGACCTG
AGGCAAGAATAAGGAAACTCGGAGATGATA
TGCAATGCGAACTCGCATAGCTACAGTACT
GAAAAGCCTAACGCTACAAGAAGTTTAAGA
ACACATGCGATCCAACTTCAATCCATCCCG
ACTCCCCAATACATAGGCTATTCACCCACA
TATACGTTTGTGGGGGATTAGGTGAAACGC
TAAGGGGCGACCTACAGCGAGAATGGAGCA
AGAAGCTACAACACTTACCCATACACCCAA
GGATGGGCTGGGAATCACCCCCAACAACAG
AATTATACCTAGCCTAGGGACTAAAACCAC
CTGAAAAACAATGTAAAAGATACAGCGCGA
ATGACGTAACCACATGTCGATGCTTATCTT
TACTGATACTCTGTCCCGCAATGCAAGATT
CCACCGACCACTTTGCGGTCGATTACTGCG
ATCAAACCAATGATTCCGTTCGGGGTTCAA
CCCATAACGAATGCTGACTACCAAGCGCCG
GTCTAACGTGATAAACGTCATCTGATGGCT
TGCGGGCGAGAGCATCGCCCGAACTAGACA
ATGGTTCCACAAAACGAATTCCGTTCTCCC
CCAGGGAGTGCACGAACCGATGCTCCCAAA
CACAACTTGACCAAGTTTAAGGAACATATC
AGATCTATCAAACCACACATCCCCTTCCCA
ACAGTGCGGCGGAAACAGAAAAGTGAATTT
GATCAGTTAGTGAACTGAGAGGACGTGGTG
AATTAAGCGTTGACGCGTAGCGAACCCAAC
GACCCATCCATGATCCACCCTCCAACTGAA
AGAATGAAGTTAACCACCGACACAATGTCC
AATGAAGGACAGCCAGGGACTATAACGGTC
GTACAAATGCCGAGGAACGCCATGAACCAC
TAAGCTAAAAAACCCACAACGCCGTAGCGT
AACAAGGGCTTCGCTCAACAGCCATATCCA
ATTACCGAAGATCTAACACAACCCGGTACA
TCGCTTGCTCACACCAAATATTCCCATTCA
TAAAATCTGGGTCTGATCTTGCCCCTTACA
ACCTGAACCTAGGTTGCGCCATAGCCCCAC
TTAGCGCAGATCGCAAGCCTATATGATAAG
ATCTGTTACGACGAAGACGAAACTGCACAT
CTTAAATACGGTTCTGCCCCATCACATGCC
AAGCAGTAAGGGGCCCCCCACACTATTGCT
GTATTTGCGTACTGCGAACCCGCGTTTAGA
CATTTAACCCCCCGTACCACATCTCACAGC
TTCCCACTTAATGGTCTTTTTTGGTTAAGG
AATAGCAGAAAGCTTCCTCTCACCCCTTCC
AAAGGTCGAAGATTATTCGAAGATGCAAAG
AAAAATAACCGTAAACATGATACGGCACGC
GGTATACACGACGTCTAGTGGGGCTGATTG
GAAGCCTGCTCTGAAAGAACAAGGCGAATA
AACCGGTGGTTATACCAATCCCACAAATCA
AAAAGGATTACAACACCCACCTCCCAACTC
GAGTCTAGTAATGTAAACGGGGGAATTGCC
CCTCCCGTGCGAGCGAACTAACCTCACACA
CGCATGCGCACTACACATGATGACGTCATA
CCCTACTGCCACGTATAATGAAATTTTGTA
TAACAATGAAGGATTAGTGAAGTCTTTCAA
GCCGCATATACCACAAATCCAATAAAGCTG
GAGATGTGAAGAGGTATGCACAAGGAATGT
TACATCATACTCTGCTTAGGCAGCCAGAAG
ACTGTACACCACGCTATTTACCGCTCAGGT
CGCTACCGTGAGGTCAAACATATCACCCCG
TAACCTACGACGAAGACACTAAGATTACGG
ACGCGCGTAATTAAGATCGCCCCCGCTGTG
TAAAGTCAAAGAACAAAAAGTTAACCAACC
AAGAAGCCCCAACGGCGCGCCACCCGCGGC
CCGGAGATAAGTACTGTAATATGTACGCCA
GCTTTGGTCCAACCACACTCCATTCCGCGA
TGTCGAATACGACGAAAACCTGGTAGCAAG
CAGTCCAAGCTAACCACATAACACACACCA
TAAACGTGGTACACCTCCAACCTTTTAATG
GCGAAGATACCAGATCAGATTTCGGGTTAC
CGAGGAAAAGCATTACGGTATGTAAGGTCA
AGGACCAGCACCGAAACACCAGGAAATAAG
ATCCTTGCACGTTAGACGAAACTTTAGCCC
TCAAACCGCACTACCTTTCTACCCATTAGC
ATTCGTCATACCCTTCTGCCCGTACAGCCA
CTAATAGAAAAACTAAACTCCCGCCCAGCT
CCACAGGCCCATGTCCCTCCCAATTCATTC
TTGCGGGCCCCTGCTTAGAATAATATCCGC
GATGCCTTTGACCTCCTTGACGTCATCATA
CAGAACTAAACGGCTCTTGACTACCTCACA
TACAAAACGGCTGATGACATAGGACCCATG
TCATACACAAAAAGGATCGCAACGTTTTCA
CGAGGGAAAAGATGGGTGCCCACCGCCCGA
CTCCTGCATTTTGCTTATAGCTTCCCCCTG
GGTGTAAATGTAAAGGTTTGGCTTAAGCTG
CCTAAAGTGTTGCGCATGGTACCCTTCAAG
CTTCTCTCTATATTATCCTGCACGCGAACG
CTTGCAGCTTGAAGGGCAGCACAGCTGCGA
ACCAACTTGCTTTCCGTTAACAGACCTTGC
TCGCTTTCTCACTACGTTGGACATAGGCGC
TGAGCAAAACTATTTGGCTCCGGACAGACC
GGCATTGAGAGTATAAGTCAGGGACGATCA
CTTGGGGACATTTCAGCCATCCGAGTTCGC
GCGTCGCCTCGCGCCCCCACGCTCTTCTGC
TAACCCCGTCCTTCCTCCTTGGGAACGCAA
GCGCATTTTCCAGCTGGAAAATCAGTATTT
ACTCGCGACAGGTAAGTTTAAAAACACCAT
AGGCCCCGCAACGACGGTAGCCCTCGCAGC
ACAGTTCATCATAAATTCATATGATTTTCA
CATGTCCTAGTTTTGGACTGTACCATGAAC
CAACAAAAGCAGAGAGTGTAGTAGTAAAAG
CATCCCGTACCACCAACAATGCACACCTTC
ATGACCGATCTCTAAAACACAATTGGCAAG
CAAGGCGATAGTCACCTTGAGCACTAACAA
TGCTGCTACTACGCGGGTCGCGACCTATAC
CAGTGAAGTTATACCGGGCTCACCTTATGA
TAGCTCCCATTGGTGACGTAATGCAGGGGA
AGCAAGCTTTAAGAGCAATTAAAGCCAGTT
CTGCCACGGCCTCGCCACTTCACCCTCCCC
AAAAGATTTAGGCAGACGCCACTGCAGCCT
CTCAACGCATCCCCTGACCGTCAACCGTAC
AAAGGGACGTTAAACATGGCGTGAGTGGGC
AATAGCCAGGACCTTATATACTCCATAACA
AAAACTGGGAAGAATAACTGAACCGCGAAA
CAAAGAGAGCCTCCCCTAATGGGAAAGGGC
ACTTTTTTTCCGCCACATGGCGATTCTCAG
GTAAACGACCCATTCCAGATAACTCCTTCC
TTGATTGTGCGCACGATACCGCACAGAGCC
GTAGCAGTTACCACAGCCTTGGTGTCTCAT
AGGGCAGTGCCGCTTGTCGGCTGGGGGAAT
CTAGTTACGATTCCAACCTGCTTATTACTG
ACGCGAGAGTAAAGCTTCCCATTCAGGTTC
ACGCACAGAAGCAAAAAAAGGATGGCGCGT
AAACGACCACTCGCCGCAGTTACCCTATGT
TAGGGCTTAGTGTCAGGCTAGAGGCCACGG
ACACAAATCCCTCGCCCATTCCCACCCCCC
AAGTCGTGCTGTCTCATATCTCCCGCCTCC
CGTACCCTGGCGACCCCCGGGCCTCCTCAC
GATAAAAGTGAAAGGGATGAGTAACCGTTG
CTTACCCACAATCCCCAGTTGTGAATCGTA
CCGAGATCTAAGATCAAGACGTGGCGACGC
CGTATCGGGAAATGAACAGCGAGCACGGGA
GTGGCGAAGAGGCATCGATCGCTTCCAGGA
CACGTGCAGGAATATCCCTCCTACTGGTGA
AGATTGTGAAATTCGCGATTCACAATGATA
CGGAGATTACGACATTGGTACCCAACAGCC
GTTAGCCGATATGCATGTAGCTAAATCCAT
CCGATACATGGTGACGAGGAATGGGCGCGG
ATAGAGAATTCAATGACGTCATTGCCAGCA
CCCTAACGATGACGTCAGATGCACTCCGGA
TATCAATCGTGCATCCGCAAGTGCGAAGCG
GACCGACACTCTACCCCACAACAGCACGTA
TTTGATGAACAGGAGTGAGCGTCACAACGC
GAGCCCACAACGACCAAGCCAACGGAAACA
CAAACTACGGACTTTTCTACATCTACTCAT
GCAGCCACGCTACCTTGGCGCTCAACCAAG
ATCCACCGTCCAATTAAAAATACCCGTAAT
GGCAGTGACGTCACCGTTCTGCACCACACG
CGCGCACATCACCGCAATGCACCGTGCTCT
GCGAGCATTGCTGCCTTTTCTCAGCAGAAA
CTCTACTTTTGTTGCTGGTAGTGCCTGCGA
CAAACTTCACCGGAGCAGCATCCACCGAAC
GCCCGACCAGTTGTAGCCTCATTCCCCCCT
AGTAGCGTGTACAAGTTCATGCAACTCAAA
AATCCTGACCGTCCCTACACCACTCCCCTG
CGACTCCCGTCTAACTTGCTTATCAGACGA
AAACGCAGAACACAATCAATACAGTTGATA
ATAGAGCCCCCCTCAATTACCCACACAAAC
TAGACCTGCCCAACATAAACCCACATCATG
ATATGCTCTGCTAAGCCGTAGTTATCGTAA
AACGCCGCGGACAGGCGAGACCGATGCCTG
CCTTAAACTGAACTAGTGACACAGTTCAAT
ATACCTGGACTTCCCACACGTACGCCGTTG
CCCACCCCCAGGCATACAAGGCAGTATTCA
AGGGCTAAGCCTCATGCGAAGTTACCATGG
GGATAACAATCCCGTCTGTCTGACATGAAA
CATAAGGAACGCCCTACACATGTAGAACGA
CTCCGCGCCTCACACTTTCCCTCCACGGCA
CACGGGCCATACAAGCGACACCTCCATCGC
TACCGCCGAGCACACACTTCGACTCTGTCC
CACCCTGCACCCCCATCTCCGGTGAGCTCC
TATCCTCTCGTGCAAAAGAGGAACGGATGG
ATAGGCAAGTTGAGCTGCAAAGCCTCTGCG
TAACGAGTATAAGGCGATGCGATGAATGTT
GATACACACCGGGAGTACACAGAGAGCTGC
ATGCATGCCGATTCTATCAATTCAACAGGA
GGCCCCACAATTTAAACCCATGGCTTAAAC
GATGATCCATGTCCCTACCCGCCGGCGCTG
CCAAAGTCCTGATACCCCCTCAAGCACCAT
CCCACCCCTAACCCGAACCTAACGTTCGAT
AACAATTTGCAAGCAAAAAAATATACATCC
TTGTGCCTGTGTAGCTGAGCGCTAGCCCCA
CCGACATTGACAAAAATGTTGCCCGCTCAG
ACTTGCTTGACGCACTCACGCAAGTTGCAC
AGTACGTTGGACAAGGCACGACCAGCGTAA
ATTCCTGATAACCGGCGTAAGTCGAAATCT
ACTTATAGGACGTTCTGCCTTGAGGTAGAG
CAACCCCCTCTTATACTGTGTACCCTTAGT
CGCTGCACCCCAACCAAGTCAAATACTATT
ACGTTAGCAACACTTATGCATGACCCTTGC
GACTGTATAAAAAGGTAAGTGATAGGCGGA
CCCTACTACAAATTTGGTCAAGGCACACTC
AGCCCCACCTATACACACCTTCCAGAGGCT
TCGTTTTTGACGTCATACCTTAGACATCGA
CGCATAAACCGCTGCTACCTCAATCCGGTC
CCCTCCAAGTTCCGTCTCATCGCACCTAAT
ATACACTAACCGTGTGGAAGGATACCACAG
GCCACCCCACCCTCGCCGCCATTACGTTGC
TAGGGTCACTAATCAGGGATCGGTATATTG
CAGTATGGAGAGAAAAAAGAGAATATAAAG
CACCTTCCCTCTGTATCGCCGTAAGTATGA
TAAGTGAGAACAAGGCACAGGTGAGTAGAG
ATGACAGGATAAACGAGTCCCGCACGACCA
TTCCACTCACATGCTCCTACCCCTGCACTC
GAAGTTTTGTGACATGGAAAAACGAAAAAG
GGGGACGGGAAATGATAACGCAACCTGAGA
ACCTGTACTGAGGGTGCCTGTTTTACCCTC
ACCTCCGTTACTACGCGATGTATCCCACTA
TGCCCGCCCCCCTACCGTCTAACGTCCCTC
GGTGCAGATCCATCCCGCGCGCTCGACCAC
AACTGGCCTTACGTTCCTACCTTGCACTGG
GTTGCCACATTACGCATATAAGGACTCCCA
GCGGTGTGGTCACCTAGCAGTGGATTTAGT
ATCATACCTGCTAAACGCTCACTCTTCGCC
ACGCCCTTGGCCCTGAACAAGGGGCCATCC
TAGTTAATCAGTGACACAGGTTGTGGCTGA
ATGACGTCACTGATCCCACCCGAAAAGTAG
ACCACAAGGGATAAAGTGGAAGATCAACCA
CCACAAAAGAATCTTATCCAGCTCCTCGCC
AACTCTTTAGACCCATATATCAGGCCACCA
CCAACCCTCTAGCCCCTGACCCCTTTCACC
CCATCCTCTTGTACTTGCGGGTCAAGCACC
GTGGTATCGTACGGGTGACGTCATTCAGAC
ATCTTCCCTTACTGCAGCACCACACTTTAC
CTCTACTTGTGTAAGGCGACTCGTACTTAC
ATAAGCTCTTTGTGCAGTGCCGGGCACCGC
TCCGCCTGCCCCCTCTGCCCCCTAGAAAGC
CCCGGAATCTTCATATCCCGCAACACCTGT
ATGGCAACCTTACGCAAAGCTCACCGTGCC
CACGAACTTTTCGTCAAACCCGCAACCTGC
AAGGGGTCAGGGCTTCTGAGGCCGGGGAGA
CGTTAGGGCAAATAAGACATGAGAGTACCA
ACGTCGACTCCAAGCCGCCATTGCGCCCCC
GGGACTTCAGTCCGGACATATCGCACAAAC
GTTGCCTGCGCTGGCGAACAGTGCAGGCGG
CGAATCAGGGTGGTCCTTCTAAAGTACAGC
TGGCTCCGCACGGACGCGCCCCCACGGGAT
AGATCCTAGTGACAATGAGATCCCACAGCA
AGGAAAAGGGGAAATACGCGCGACTACCGC
TAGTCCCCGACACCCCCATTTTCCCTCGGA
AATGCATATTTCCTAGGGATATTTACCTGT
TATTTCCTGTTCTCCTACTAAGACAACAGA
TACAGGACATACGGACCGTCGCCCTATTGT
GGGAATGACGTCATTTTATGCCTTCCGACT
AACAAGGTACTACCTCCGCACACCTAACAT
CCTCCTGGCCTCGTTTGGACCGTATCCCAC
ACGTTTCACACTAAAAAGATCTCCGAGAAA
ACTATTGAATCGCACCACCTAGCATAACAC
AGGGATTTAACGAATGCAGCTCGTGCTATG
ATCAAACTAGAGTAACTAATGAGCCCTAAA
AGTACCCTATCCGAGTCCGCAGACACTTAG
AAGGAGTTTGTCCATAAAATAAAGGCATCT
CCTCTACCGAACGGCAAACCGCTTGGCACT
TGTAGAAATCCAGACCAGATGCGCACTTTG
TCGCTCCATTGCAACTAAGCCTGTCAAAAG
CATAGATCCGGGACACGAACACTTATGGAG
GCTTTTCCTGACTAAAGACTCGCACAATGA
CTTATACAAGCCGAACGCACATCCGTATAC
AGATGCACACTACGCAAAGGCTGTGGCACA
CGTTGATATCCCGCGCAGTAGCACTGCGCC
GGATAAAGACCCCTATTACCACCCTATTAC
TAACTTTCGACCCAATCTACATTCCTTGCT
GAAACTGCACACCCGCTCATCCTGCAAATA
CATATTGCGGGCACCACCTCACCCATTACA
TTGGGGTTGGTGTCTCCTTAGGCAAGATGA
ACCCCCTCCCACAGACCCCACCCCCCGATG
AGGCACGTTCACATAGTTATAGTAGAACAT
ACGTATGCGACAACTACGCTGTAAACGCTA
CCACTACCCCCGCCGTCAGGAGCGGCGATG
CACGCGAGGTGTTCCGGTGTTACCTGCTAG
AAGGCGGTTATCCTCCTGCCCTCTCTTGTT
GCACCAACCTCACAACAAATCCTGAACAGA
ACACACACAAACTCTATTACAAATCCCGGC
GTCAATAGGCGTCGATAATATACGGCATCA
GCTATGTTTCCACTCCCCTATGTCCCCACC
ATCCCCCAGTGCACCAGGTGATTGGCCATC
ACATAAAACGGCGTGGAGGTAGAGAACGTT
GAGCAGCGACGATAACAATCAAGCCCACCG
TTCACGAGTGGGACACATAAAGTCATAGAG
TTCAGGCTGTACCCCTGAAACCACGCTGGA
CTCGCATTAGCGGCTATACAGATCGAACGA
CGCCTGCTTAACATAAACCCATTGTACATT
ACGCATATGTAGCCCTATGGTACCACCGCA
AAATGATTCAAATAAAAACTATTCCAACAC
AAAGGTTGCTAGCCAACACCAAAAGATTCG
TGTGAAAACACAAAAGGACATGTGGACAAC
AGGGCAGCGGTGGTGTAAAGGCCAGAAATC
CGCTCAACCGCGCTTTGGAACCCTCCTTGC
CCCCCGTATATTCTTGAGGCTTATCCCCCG
TGGCTACGTCATAGGAAATCCCCCGCGAAC
CAGGACATATAACGCAACTGCAGTCCTGGC
TGGCCGCGGTCAGCAATCGATGTAGATTGG
GAGTCGCTGTTCCCCTCCGCTCACACAATT
AATAGTTATACTAAGGGTGACGGACCACCT
GTTACTTCCAGTGACTACTCGGACCTTTCT
GGAGTACTAATCATGAATTCGGAGGGGTCC
CCAGACATCCCCCTGATATTAGCATAATTT
TCCCCCATGTTCGCCCCTATTAGCCACGTC
CAAAATTTAAGTAGACTTTGGAACATGCAG
CAACGATGACAAACGGAAACATACGGTAAG
CGGTCAACTCACGCATCTTTATTCTAATAT
CTTATACAAAACCCCGTATGTACCCTTAGA
GACGTTTGTCAATGGAAGGCACAAAAGATG
CTAACCTGAATCCGTTTCAGTCCACTAGCT
TCCACCACTCTCTAGCAAGAGGGAGCTCCG
TCTAGATCCGTGAGATTTTCCACGATGCGT
GTTGCGAAGAGAGCAAAGCGAGAATGCCAC
ATACATTCAACTTTACGGTTCAACATGTAA
GGAGCTCAGGCATGATTATGTTTTCCCGCG
ACGCTGTCCATACTCAACAAAATATCCTCA
TTGAAACAGTGCATATAAAAACACCAGAGC
CACGACTTGCCACAACGGCACTTCATCCTC
ACACATTGTAATTTAAGTCTCTGCTCCGCA
ATTGCAACGCACCAGCGATCGGGCAACTAT
TAACGGAGTTCGTTGAAGCCCGAGCCAGGA
AAATATAAAAAACCGTCCCTAGTTTCACCG
CGACCTAATGCAACATGACACCCCCAGCAT
TGCACTGTAAATGGAAACACGTGTGAGTCA
CTACACTCAGGGATTTCCAACTATCACAAC
TAAAGAACAGACATTGTATGGTAATCCTGC
ACACTAAGCCATGTAATCGGTGGACTCCGT
CAATTCTTGCCCCCCCGGCACACTAGACGG
CCAAGTCCAGCTCTCGTGTGGGCCGCCGGG
CTAGCTCGTATATTCGACTCGGACCGCACC
TCCCACCGATTTCCCAACAGTTCCTCCCCT
CAGCGAAGCTCCCGGATCCCCATAACAACG
CGGAAGCCAACTAAAGAATACCAGAGCAGG
ACAGCGAACCACCTCTCCCAGACCGTCAGA
GTGTTCGGCCCAATCAGTACTTCGTAGACC
CGAGAATTATTAAGAATACGTGTCTCATAC
AGAACCAATGAGCGAACACGGATTCCGAAT
CACCACCTGGCACGTGACTAGCTTCTACGC
GAATCTTCAATTCCTAGGGCAGTGCGCCCA
CACTCAGTCCCTAAAACTCCCCCCACTCGA
CACAAGACAGCCGTTACCGACAGAGGAGCT
AACCCCCAACCCCAAAATGTTCCGGGCCTG
AGGCTTAAACAGGGCAAAAAAGACATCTTA
ACAAGGACGTATTCCGGATTACGTTGCGCC
TACCAGTTAACAGTATTATCTGTCCCTACA
AGGGTACCCAAATATTCGTAACGAGGCTCG
TTACGGACTTCCTTCTATGACCATTCTGAG
TGATGTTACACGAAAGCCATCAATAACCCT
TACAATGCGCTTAATTCCTTTAGCGGCCGC
CACTAGGTGAACTCCCGACAGTCCACTGGT
CTGGTATAAATGGAAATGCCACGCCCGAAA
AGCATGTACATAACTAAGTGTGGACTAAAC
CCAACGATTCCCCTCTGACCCACCACCGCA
AGTAACTCTTGCCACTTCCCCGAGACCTTC
AAAACTCCATTTGTTTCAGCATTTTCGTTG
CCGCGGCTCCAAGGCCAAACTATATCGTGT
GAATTCGCACTACTGCCCAAATACCGCGAA
GTCCACGTTGACACACACAGCCGCGAAACG
CGCCACCTGTACAAAGGTGGTATAGCTGGA
TTGTCCTATGACGGGAATCCAAGTGACCTT
TAATTTAAACAAAATCAATCCCTTGCGCCC
AACCAGGGAGGACCGCCCAAAAAGCCCAAG
CAACCCGATGATTTGTAAGGGCTAACACAA
CGGCGGGGCCTTCCAGTTTCACACACATAG
GGCATTTTAATACGGCCCGGCACCCCTGAA
GAGACTCCCTAACACCGACCTGTGCACAGT
GACAGCATAAAGGTGAACGCGCTAACGGTC
GCGTAACATCCAATTGCCTCAGCCAAACCC
AAAAACATTCGCATCTCCTTCCCGTGCCGC
TAGAGCGATAGACCAGACATACGAACCCGA
TAAAGCCCAGCCTCTGCTAACCGCATGTAC
CGTACACATCGTACCATTTCCCATTCCCAA
CCCTCCAGTTCTCGTCGTAGCTCTATTCTC
TGTTAGGCATTTTGGTGACACATGGAGGCG
TCCACTGCTGCTTCAGATTATTATGTGGGG
CATGACCCGTCATGAACTCGAGAGTGCGGC
TGGAGACAGGCCCATTAAAAAGGTAAGGAA
AACGCGATAAAATCAAGAAAAGTTGGGCCT
CAAGCCTCCGCAATCACGAATGCCTCCCCA
TTATTTAAACTAAAGGGTTATCTTCTTCCG
CGCAAACTCGACTACTCAGATACTACCAAC
CAGCTGGACGGATACACGAGGCACTCGCGT
CATTACAGAGAGATTATCACACAGTGTAGC
GAAGACTGCGAACCCATTCCCTGCTTGTTC
CCTGAAGCACCACATCCCACCCATGCTACA
AACAGTGCCCCTGCCTGTGCTATTAAAAGA
TCCCGCCAATTGAGTAAATCTGCCCATGCG
AGGTCGACCCACCCGCCGCCCGCCCAGATG
GTGAATTAACATATCAAGCGCGTGGTGTGA
ATGTTGCGTGTCTAACGAGACTTCTGCATA
GGTGGGTGCTGGGCAAGGATGATTCAGGGA
CGTACCAAACCTATGCACCCAAATAACCAC
CCCACAATTAGCATTCGCAGGCGTGATGCA
AAGTTCGAAAGAAGAGAAGATCATCTGGGT
TCGACGCCTGATACAATTCCCCCCATTTGT
GTCACACAAGGCACTTCAACCATATAGCCA
AACCGGGGAAATTGGTGACAGGGAACAAAC
ATTCCGACTTCCTAGCGCGCAAGGAGCAAG
CCCTCTATCCTAGCCCATCACCAACACCTG
TTATTGACTCAACGGACACAACTCTAACTA
TCACCTGTACCTTTCCTTACAAAAAGACAC
AATGAAGCATGGTTTGACGACGCCCTAACG
TCCGAAAACCTACCATCACCGGTCCCTCCT
GGACCTACCGACCTCGTTGATTCGAGCATC
TAAACATATTTATGTACATATGACGTCACG
TGCACGAAGCTTCCTTCCCTCACGTCGGTC
AGACGTCTCATTACCTCACCCACTCCAACT
CGGAAGTGTTTGTATGAACACTATACCAAC
TGCTGTGGGTTAGTCCAGACCAGGGTTTTG
ATGACGCATACCTAGAAATCATCTGGGTGA
AATGGACCTATTATCAGGACCCACTAAACT
TCTCGACATAACGACACTCCTGTAGTTGGC
ACCATTCCATCTTTAGCACCCCTATAAGAA
ACTCCGCTCGCGACGCCCAGTATGACGACA
TCCTACGTACCAGTCCATTACTGCCTCCAT
AAGACGAGAGCGAGAGTTAGAAGATGTGAG
AAAGAGTACACGTGACGACAACTGATGTAC
CATCCCTTAGGACCAAGCTCCTATCCTCCC
TATTAATAGTGGAGCACTATTAGCAGGGTG
AATCCTTCAAGCAGAGATGAGACTACAGAT
TACCTCACCCATGACGCCCATTCCACCACC
TGCCAGACCTTAACGCTGCAAGCCCACGAA
CACAAACCTCCGGCCCTACATCACACCGTC
AGGTGAGACGCAAAACTCAGGCCAAGCCAA
TAATAATTTCTACCGAACGACGATGACTAG
AACTAGACATAGCGGACCTAGTCGCAACGG
GATTACATCAGGTTTTCAGCGCTGCGTCTG
TAGCAGAATTACGCCTCATCCGCTTGAAAT
GAAGTACTGAGGGAGCACGAAATATCCTTG
TTACTGCAACAACAGAGTCAATTTCCGTCC
CAGGTTGGTGGTAGATGGGATATAGCAGAA
TTGGGTTTGAACGACGACACCGGTAATTCA
ACTTTCACATGTCAACTACATTCACACGTA
CTGCCCCACCATGCAGATCTCGCGGCGCAC
ATGTAAGCGTAACGATGCTACCATATGTCG
TTACCTCACTGCAAAAGAACCAAAGCGAGA
TCGCGATAAGTGCCTGTACGCAGCCCATCG
AATGACATGAAAAAACCCTAACTTTCGAAG
CATTCACACACAACCACCATTATCTTCCAC
AGATTCTACCCCACCTATTTCCCTATTGGA
GGAGGCAATGATGTTAACAGGCCCGGTACA
CCGCACAGGAGTGCAGTGCTTGGCGCCATC
ACACACGACCTACCAACAGTGTACAGCCAC
ACGCCGACGGCGACTGAAAAGACCGTGCCC
AAGAACTCACCCCCAATAAACTGACACCCA
GCTTATTGATTCATATCACAGCGCTCTCAT
TGGCATAATATTCACCTTAAATGCTGATGC
ACATCAGGGGTCTGACACAGTTCGGAAAAT
TGCCAGCAGGCGCGACCAATCAATGTGGTG
GTCGAGGTGGTAAACATTAACTGGCAGAGG
CCCAAGACACTGAGTTTGAATCTTGAGGCA
AACACAATTCTTGATCTCACCTCAACGTGG
GGATGGGGGGACCGTGGTGCCCGGATGGGA
CCCAATAATCTGGACGACGGGGGTGGAAAT
AGAATTGCGAAAGGAAAGGACTGAGAAAGA
AAGGTTGCGTTGCGCAACTGCGTAACCTGC
CGGTCCTTACAATGGTGTGTCTCGACGCTA
CATTACCCTCCAACCACCTGTTACGATCTA
CTCACCTAAGTAATTAATGGCACACAGAGT
ACTTTGTAAGCCCACCGCACATAACTATCA
AACACCGAGCAAAATGTACAGGACCACAGA
TTGAAACCAGTGACGTCACAGGTCTGCCAT
CGCTCCTTTACCGGCGACCCTTAACTCGCG
CACTGTTTTCCGTTGATAATGGCCCCACTC
GAGATTCTATCCTTCCACAACGAAGAACAG
AATGACCGCCCGGCCTCTACGGCTACAGCC
TTATTCCTAAGTGTCATTTGAGTGTGTTGC
TGCCGATCCCCAACTGATAATTTGCCATAA
ACGGTACACCGCACCACGCGCGCGTGCCCT
GGGCTTAGACGCGCTTCGTTACCCGGCAAA
CACTCACCTGCCACAGCTAGCCATGCCCAT
CCGAACCACGCGTCGTTTCTCGGACAACCC
GCTTGTGCGGTGAATGATAGTCGATTCCAC
TACATAGATTTGGTGATGCCGTATCGATAA
TATATCGCAATTCTCTGCTGAGCGCGGCAG
GACCTTGACCTAGCCCCTAGGCTACAGGCA
TACTCTTCACGCATGACCCGTGTAATTGAT
ATTTGAGCAGTAGCAGTCCTACAAACAAAG
CTTCTACAGCTTCAACCTAGCCACCTATTT
CGTCTAAGGCGAACACAACAGGCGAAAGTA
GTGTGGCGCCACCTTGAGTATGCGGCAAAG
CGAATCATGCCCAGCCAGGCATAACAGTAC
CTTCCCGCATCCCCACCCGACCGCCCCTCT
ACGAACTGATGTGGTATCGGAGTAGGGTGG
TGCAACCTTACTGGTGCCTAATGAAGTGGT
TAAGACCGTTCGCATGACGTCATAAGACTA
CACACCTCAACTCCAAGTCACTGCCCGTAC
CCCTTGTTAAGCGCCCCGAAGAAGGGCTTG
GACAGTTGGATGTTGCAGGGAACATGAGTT
TAAGAAAGTAAGATGAAATGAAGACAAAAC
TCTCGAGATCAATCTTGCCCGTCACCCTCC
ACACCAACCGGATCGCATCTAGGTACATGT
AGTATCTCCCTATTATGCGGTGTCGCCACC
GAGTGAACGAACTGACGCCTGCACTTGCCA
CACCGCAGCCATTCCCGCCAAGCGCCTTTA
AATTGAAAATGCTGAACCTTCACAACTTGA
CAAAAAGTAGTAGAAGAATGTAGATAGACG
ACACACGTGTGTTTCTCGCCGTATCCTGTT
CATATCCATACCCTCCCGCCGAACCACGCC
AACAACGAGATGAAGAGACCGGCGAACTGG
ACAAGAAGAACGAACAAGGGGGTGGGTACG
ACGTGGGCTTGTCCGCGCATTGCCCTAGTC
ACTTATAACTTCTCATCTCCCACCTTAGAA
ATCAGTTCCAGTAAGTATCGGGCTGGCCCT
GTACCCGACACGTATAACCTATTGGATCAT
TGCAGCTATCATAATCACCAGCTGCCTGAC
GGCTAATCGAAAAAGATACCTGTACACGCG
AATAATCCATCGACGTATATGTCCTCCCAC
ACAGACGGCAAATGCGTGCGGGGCTGCTGG
CGTCTCACGCCCGCCACATGCACATATCTA
AGTCAAATTGATACGGCCATCCCCTAGGCA
GCCCCCTTGAGTTCCTGCAGCGGGCGGCGG
ACCTACCGAGCCTACAGCCGCTGAGAAATT
ACAAAAACCAGGAGCCCCACACACCGTGCC
GATCTCGTGTCAGTCCGTACTACTGCGATA
GTGCACTTGATATGCTAGTGGGGCCGGTTA
CAACGAAGTCCAGACGCGGAGCACATTGAC
CATATCGACATCTTAGGTAGTTTTAACCTA
TAAAATGAAGGGGGGGGGGACGTATATAAT
CGGACTGAAAACTTATCAAAGCGGGCCCAT
CACCGGTTACCACCACAACACGTACTCTGT
TACAGTTTCACTAATAAAAAGGGACCAGGA
CATTGCTCCATATCCACGGTCACGCCAACT
CCAACTCCCTTACGTGCTGTCTGCCACATG
CTGGTAATGAATACACAAATGTCAACCCCA
GCTATCAAGCGAACACCAACGTTTCCCAAT
TACGGGTGTGCGCGAGGAGGCCGCATATGA
GATTAAGCTAGAACGCACCAAATGAAGATA
TACTATGGTGGTTCTACCATCATCCCGCGT
CGGTCCCATGGGCCTAGCACTATAAACAAG
CGCAGGCCTTGAGCCCGCCAATAGCATTCA
CGCGTAGCCAGCTGAGGCTTGGGCCAAGCA
TATTGGCTCAAATACCACTCTAGACAATGA
CACGCACTCACGACCACTCCCGCCCGCTTC
ATAGGCACACAAGATTCCTCTTTCCCCTGA
ATAAGTAGCGTGATTTAGAGGGTAGAAATA
GAACATACCTATTATCACTTTTCTCGGCGT
CAGAGGAAAGGTCCATGAGGACGTTACGTT
CTTGTTTCTTCCACCTCCTCACGTCTGGGT
GCGGAGAGATGACGTCACCCAAGCGAAGCG
TCGAGAACAAGAGACGCGTCGTTCTCCAAC
TGGACATCGTAATGAGACCAGTGAGAACTA
CACAGTCGCATTCACTCACTAGCAACACAA
GTGGGTGTCCCGTCTATATTACAAGCAAAA
GAGGTTAAATAGGACCGGTTTGGTAGGTGG
CATGCTACGAATCGTGCCCCCTTCCAGGCC
TTCTGCTTCAGAGACTTCCTCTATGTGCAA
CCTTATACCGATTTCCTCGTTTAGTACTGA
TCACTAATTAGCTATTCTAGGTAAGTAGAG
ATCCGATATGGGCGGGAATGGAATGTACCA
CCAGGCACCAGACCCTTGGATCATTGGGAT
CAGACTGTGCAATATACTTTCGCGCTACTT
ACGGACCGAGAGGGTTTTCCCCAGACAGAG
GAGCAAGAAAGGTGTCGTGTAAAATGAATG
AAAGGTTGCGAAGCGTATCACGAGGTGACA
GACGTTACGTATGAGACTGACAAGGGGGTA
GCTGTGACACGCGGAGTGAGAACTCTCCGA
AGTATAGAGGCTCTGTAAGCGATGCTAATA
CTACATCCGATTCTCCACGACAGACTGTCA
AGACCCCTCCACAGGCCTTGTCCTTGCGCG
CGCATAAACAACCCCTGGAGGGAGCAATTA
CCAGACCTCGTCAGCCCCGCAACCATAACA
ACTAAACACGCGATAATTAAATGGGTGATT
ATAAACATTACCATGAAAAAGTGACGTCAT
AGAAGCCATTGTACGCAAAGACGGACAAAA
TCTGCATTTGCCTTTCTTTAGTAACATAGA
GTAGCTATCCGCTTATTGCAAACCAAGACG
CGAGAATGATATGGGACTGACACACGCATT
CACCAATGCTACATAGAACATCGTGCAGCA
TAAAGTGTAAGTGGGGCTGCTGGAGAAGCG
GCGAATGTCAGCTCCCGCCGCGTAACGACC
TATTGCAACATATGCCTGAATAGGGTTCCT
GATCCAAACAATTAAGCAACAACAAACAGC
GACTGGCCGATCGCCAGTGGTACGTTACAC
CCGACCGGACATCAGACAACGGGGAAATCC
ACAATCGCCGTAAGTCCGCGTTTCTCAAAA
TTCCGCGACATTATATCAGACCCGGTTTTT
GGGGGGCTAATATGGAACACAGACCAACAG
CTCATAGTTATACCTCTGTATCATTAAATA
TCGGACCCAAGACACCAGCTCCATCACCGG
ATAATGACCTACAGAGAGCAGGACCAAACG
ACATGACGTCATAGTAACACCTAACAATAA
TGCGCTGCCTAGTAGGTCCGAAAGACTCAA
AAGCATACAGGATGACGTCATCCAAAATCG
ATGTGCCATGGATATTTGGAAATCCAGATA
ACAAGGTACAATAAATCGCCAAAGGTGCGA
AAGCTGCATTCCCGCTAGCCGACCCAGATA
CCCCAGGGCCATAATTCGAGAAAATTGAGC
ACTAACCTTGTGGTGGAAATTGTAGGGGGC
TCTCACCCTAAAACGAAGTGGGGTGAACGC
CGTCGGTCCGCTCCAGGTGAGTACCACGCT
CCCACAAATTCCCGTGTGCCTTGACCACTA
CGGCCAGTTAAAAACATGACGTCATTGTTC
GTTCCCCCCCAACCCTCCCAATCACAGCCC
CTTAGTAGCTTTTTTCGATAGAAACCCCCC
GAGTCGTTTTTTGTCGTAGGTTAAAACAAA
GTAGGTTAATCTACGGAACCAGATGGACCC
GGAGCATACTTAAACCGCATTTGAGCTCAC
GTTAATAACAGACATCATTGACGGGCCTTT
CAGTCAAATTTTACAAGATGAGCCGCATAG
GGACGTGGGGATGTAAAGAATGATAAGGAA
GATAGCATAGTGGTGCCCCTAAACACCACT
GAATGACTGAATAGCTGATTCATACAAGGC
AGCTACTGGCATGGCAATGTCATTTAGTAC
CACAGGCTCTCTGCTGTGCCAAGGAAGCTG
AACATGATAAATGTAGTACTTACGTCGACC
GATTACAAATTATCCCAATGACGTCACTCC
GTCCCCTCTGTATATGAACCAGCAGATTTC
AAGACGCCGGGCACAAACACCCTTAGAACC
CCCTTCATAGATACATTCGTAGTACCAGTC
CCGCATCTGGCCACAACGGCAATGCGATGA
CATCTCCGTCCTCGCTCTCATCCTTTTTGA
AGAACAGAAAGTCCGTCCTTGAGTGGATGA
CGATCTTGGATAAGTCCCCCCATACCACAC
TTACAGCCCACTGTCATCTTGTAGTCACCC
AGAAAGTTGGTTACGCAGTAAAATCGGTTC
GTAAGAATCAGGTTAATATGCCTTTAGATA
ATAGAGGATAAAAATTCTTTTGTGTTCATG
CGCTACGCATCAATTGTACCGTGCTTATCT
CCGGAAACGAACAAGGTTGCAATTCCTCCA
TCACACTATGACAAGGCTCGCTCTAACAAC
TTGACTACGTCATTCAAGGCATGACTGACA
CCCCCAAGCCTTTAGTTGCAACAAGTCGCA
CTGTTACTACCCTACCATGCCAGATGATGA
TTCTCTCTGATGACAAGGAAGGGGATTTTC
CTGTTCTTTCTACACACATGATCAACGAAC
CCCATTCAACGCTGCACCCCACAAACGACA
AGGAACGGGTCTAGAGCTATTCGACGAGAG
CCCACCGCGGGCGCGAAGGAGTGGTAATGG
AATTGCCACTAGCAGCTGAATATTACGCCG
AAACGTGGTGCACGTGGCTAGCCCCGCGGC
CCCCCCCACACAAGCTTTACCACGGGACCT
CGGAAGGGGTTACAATAAACCGATGCGCAA
AAATAAATGACCTTAAGTTTCGAACCGCTA
GACGACGGTTTATTGCCACTAGATATCGCA
GACGGGCCCACTTGAGCAGTGGGACCATCC
AAAATAGGGACATTCTGACCAACATCGAAC
CTTCCGCGTGAATATTTTAACATTTCCCCG
GGTACCTGTGCACGCATGATACACTCATAA
CGTACCAAGGTCCGATTACTAAAACACCGA
AGAGAGGCAGGCAGTATCCGTCAAGGGAGA
GCTACCCAAGTTGCCATAGCACGACACAAG
CAGCACCACCGCCCACTGACGACGACGTAT
CATGAATAATCATCCGTAAATGAGATGTCT
CAAATATCCCCATCTTGTACTGAGCCCGTT
AACCCATCAGATTACTCCAGAACGATCCCT
TGAAAGAACAATGCGGGCCCAAGGCGATCA
TAAACCTCTTAAAACCATAATCTATCTGTT
GAGTAAAAAACCTGTAAGCATGCCGGATCA
ACCAATGAACAAAAGAGTTACTACCTCAAA
CATCCTCGTTGTGCATGAGCGCTATGATAG
GAGAGGAGTCCATTATGCTCCATCGATCGC
GACGCTTTGCAATAGCGTGGAAAAATTTAT
CTACGCATCAAAGCTGATCCAACCCCAAAC
GTTATCATGCCTTGGCAGGATGTAGTGTAC
AATGACGTAATGCTGTTATTTGAGGGTACG
ATTTGGCTACGCGCAGGTCGCGGTGGCTCT
AACAATACCCGCGAGCTACGCTCCATCACG
CTCCGGGGCGGACGTTGTCACCATCCAAGA
TGGAGCAGCCTCGCGCGCAAATTTGCGAAC
GCCCTCCCCCACCCACCACCATCTACGTAT
GCATACGTGTAAACCTCCAGCACAACACCC
CCCAATTCTCACTACATTGTTCCACCCCGT
CCCGCTAATGATCGTTCAGCCATAGCTGAC
AGGAGCAGTTAAGGCTTTGAACTAAACGTA
GCGCCTACCTCACAGGCTTAAACGTCCCAG
CCATTAATTGCTATATCATCTCCGCCAAGT
CTCAGTATGATGACGTCACTAACGGGGACG
CTCCCCTATCCTCCCCCTGCCCCCCTCCCT
AGCGGAAATCCGATTAAATGATCAGCGCGA
ACTGTAAACCCAAAAACGCAAGTCAAGAAA
CAATAGGTATTGGTCATAAAGCGCTGTTCC
GGAACAAATAGTTTACATTGTAACAGTAAG
CAACTGGCACTATATCCCCCGCCATTAGTC
TGAGCGCAACTTGCAAGTGAATGCCCCACA
TCGTGGTATCGCACCTATCAGACACAGGAG
TTACAACCGAGGAGTCCCCTCATTTACGTC
GCATCACGAAAGTACACTACGGAACTTCAG
TTACCAGGAAGAATGCCAAGGTAAAACTTC
TTCTCTATCATTCAATGACGTCATCAGAGC
TCAAATCGAGGTAAACCAATATACCTGCCA
CTGGACAACTACCTAACGTCCTGGCCGATA
ACCTACCCTCTTGTTCACCGACCCTCAACC
CACAGAGACACGAGCGTACTGAATGATAGG
TCTATGGCTAACCCTCCAGGAACCTCACAT
CCTCACCTGAAGGCTACAAGCCTCCTAGTA
AAACAAAGAAACTTATAGGTTAGAACTTTA
ATCATGACGCCCCGATAATATGTGTTAGCA
TTGTGTTGACCAGCCTGGTGTAACTGAAGT
GAGTCACAACATAGCTGTACATTACCCCAC
GTACTCCCTAGACCCTCCCTCACCCATTCA
GTACGGTCCATTGCCGGGTGCGGTTAGATT
CGTTACTTCAGTCTCTGTAAACATTTTAGT
TCCCCCCTCCCATACATGCTCCCACCCCCA
GCATATCTCTTGCAGCTGGCTACAGAGCTA
GCCCGGTGAGCCTGGTGCACGCACCAGCTT
ACAAAAAAATAGCATTGTAAGGAGGTCGAC
ACAAGATACATTTATTACTCCTTAAGAAAC
GAAGTTACCATACTCACAGAGGTGCTAGGA
ACAGATACAATAGGACGTTACAACAAAGAA
ACGTATCCCGTTTCCTCGCCAACACCGTCC
AATACAGCCTTTAGTTCAAACCTCTTTTGC
CCACACCCCAACACACATGGATCGCTATCG
TCGCTGGACATGCCATGAACGTCCAGCTGA
GGACCACGCTCCACCCCACGCTTTACCATA
CAATCGACCTAACGGTCCAATGGGGCAAAA
CCTGTCAAAAATTAATCCTCTCGTCATCAT
CAACGCGGACCACCTCCTTTCAACTATTGC
ATTACACAAATTACCACTTGCTACACCAAA
CCGTGGCCAACACGTTCCCATCTCGTTTGT
AAACCTCCCCATCCACGTCACCACCTACTC
CCATAAGACACAATGTCAAACTCCATCAGG
TACGAATTCGATGACGTCACCCGAACGCGG
TGTGCCTGACTGGTATGGGGATGCAGGGCA
GGGGCATGTGTAGGTCCGTACGGACGTGTA
AATAATTCACCACAAACGAACTGATAACGA
ATGACCTCTTCAGCCAACAATACCGGGGAC
AGCATTAGACAATAGAAACCGAGTATACAT
GAAAACTTGCTGTAACAGCATGCCTCTACA
CATGCGATTGCACAACAAATGCAGCAATGA
CTTTCAGCAGGGACCTTCCATAGCCATAGC
TTCTAGAGGTACCCTTGGAGTTCACGTCCT
CATATCCAACTAACCCTATGACGTAATGTC
AATCTCCGTGAACGCGAGGTAGGACCAGTT
CATCACCGTACACGTTAGCCAGTCGTAAAT
AAAGGATCCGTTCAAGCCGGGAGCCCCAAC
CTTCCATTCCCCGTGAGACCCGGTCCCGCA
CGCGCAGCCCCAGGTACCGCAAGCCGCGCG
AAATGATGACGTAATCAAACAGCCTCGTTA
AAACACTCGTTCCCTCCATCACTAACCGCG
GAGCGCTCACAACCTAAGCTTGCTGACAAC
GCGGTATGACTAGCGTAGGTAAACAATATA
CTAATTTCAATCAGAGTTCGACAGGCCGGA
GATGTCAAAAGCAGCAATGGTAATAGCGCC
CAATGTCCTGGCGACTTGAGTCCCTGATCC
TGAAGGGCGCCCCCGCTCTTCCCGACAAGC
CTGCATCCGACCACAATTTGGCACGGAGAT
CTTGAACCCGCCCCAACCCACCCAGCGTAG
TCACCCCCCGACTGTCGTCCTAAAGGACCA
AATCTAGACTTTCACCATACACACCCCCGC
CAGCTAGGAAAAACTGACCCCCGCTGTCTA
GGTTGGAGACTAACCATAAATTAATTCATT
AAGCTTACATAATCTTGGTACTAAGGTTGC
AATACAAAATACTGAGATCAAACAAACATA
CCCAACTGGTTACCGGACCCAAGACACGAA
TTGAGCGTACCAGACTATGTTAATTATTAC
ATTGGAATTCCCAACGAAATGGGCCACCTC
ACACCCTCGCTTTAGCTACCCGGATCAACT
CACCCCCGCACAAGCTATGCGCACGATGTA
TATCAGGTTCACGAGGGCGTCCACTGCTAA
TGACGCACTCTTAGACAAAAGTCAAGGTCA
GGAAGGCAGTAACAGTTGGTATTATAAGTG
AGCTGCTATTAGGAAAACAGCATCCCGCGG
CGAAGCCACTACACATCCGCCCATCACCAA
CAGGTGGGGCCGAATCTAATAACGACTCCA
CCGCGAGTAACCCTTAGTAAGAAATTTATA
TAAAATAATAAGTGCCAATATACTTGCGTG
GAGTACTAGACGGCTGATAGGGTCCTTAGG
ATATATAAAAAGCAATGGTGTGCAAAGCTT
TCCACGGCTCTTGCCGAACTAACACAACCC
GCACTCACAAAATCCCCACAGAAGGCCATG
ACACGCTCCCACCCCCAACGACCCCCCCAA
GTTATGGGCACGGGGGCCAACGAAAGGGAA
CTTGAGAGACGCCGCCCCAGCCAAAGATTT
ATTTGGTGGACGGTGGCACTCCACTAGTTC
GTAGTAAGTAGCCCAAAGCTACTCGGCACC
CCTTCTTCATGAACTTTTCGCTCCCAATGA
CATGACAACGGGACCCTCAAACCTCTTGTC
ACATTAGCCCCACCGCCCACCCCAAATCTC
GCCCAGCAACGCTAACCTTTTTCAACAGTG
GGACGAGAGACCAACCATGACGTCGTCGGT
ACGCTGTGTCCTGTCTTAGAGGATAGCGGG
TCCCGTAGAAGTGTAACGTCGCCCCAGTAC
TATGACGCAAATATCCTTGACTGCGTCATG
CCCTGCTGCAACTTCGATCTTGTGTGAAGA
AATCAAAGAAACAAGAAAGTAATGATGTAC
CAACGTTACGAATCTAGTACGCTCCTTCGA
ACTAAAATGTACACAACACACATCATATAC
AATCTACGATTCGGAAAAGCACAGCTTGGG
TACACCTTGAGAAAGAAATTCATGGATAGT
CGCTCCTCACAGAAGTCCGCACCCACAGAT
ACGGACGGACAATGTTAACAACACACAAGA
CAGTCCTCGGCTACCTCGGCCGATCTTCTC
TGAATATTATGTGATAATTAAACCAAAGTA
GACCACCCCTTCCACGCCGTTCTGACAATG
TATCGTGTTTTGGAACTCTTGTATAACTGT
CTCACGTGACAGAGGTTACTGTCCTAACCA
CAGGGTAGCACCACTACGTTGTGAGCTTAC
ACGCACCTCCACATGCGTACAGCGTCTGCG
AGGCACGAAAGAGCTCGTTAGTAGCCTAAA
CTCCCTGTCGCGCCACGCGTGATGGTAACA
CAGGTTTTAGACCCACTAAGACAGCAGGCC
GTTTTAATTCCAAGACTTAGAATTGGCGCG
AATAAGGTACTACAACCGCAGCCAATACTC
TAGAACAGAAAGCGGCAGCCCCATCACACA
AGGCACCACTGCCAAAGAATGATACGCGCC
GCTCTACGGTGCTACGAACAACACGTTCCC
CAATTAATAATAGATAGGCGTCGAAACCCC
TAACAGCTATTTCCCACCACCATTGCAAAA
GGGTTTGTCTCTGGGGAGAGGTGTTGAATG
TTATGCCGGTGGGAAGAAGCGGATTTGCTT
CTTCGACCGTACACCCTACACCGCTGAACG
GTAACACCCAAACCATGATGCGAGTCATAC
CCAATAAACTTCACCACGACCACATTTAGG
GTGACACTTATCCGCAAGAATTACGATTAT
TATCTCTCACTAGCGAAACATAGAAAAAAC
CATAACTCGATAGCAGTTTTATTCCAGCAC
AAGCACCCGCTCATCTCCCCTATTTACATC
CCTACCTCCATCTACCAGTACTATACCACC
ACGCCTGTGGAGGGATCATAAAAGGCGCGG
TTAAAAAGACCCTGGGTGGGCAGGGCGGGT
TGCTAACGAGTAGCTAAGAATCTTTAGATG
GATGACGTCACCGCACCACGCAATCTCCCG
CGATCCCACGATAAATCAATCATCCCTATC
TGACCGTCAAAACACCCCGAGAACACTCTC
TACCTTGAATGTTAACAATGATCTGCTATT
AAAAGACGGGGGTATTATACATTATTCAGA
CATACGGCAAGTAACACGAGTATACGCTGA
GAGCCTCAGAAAGCCGGATGATAAAGGAGG
TAAGCATACAATAAGGAGGGTGTATGACAG
TAGGGGGCCAATGGTGCAAAAAGGGAACTT
CTGACTACAGCATACCTCATGACGTCATCA
TAGCACCGCATCCAAACCCATGCCCCTCGT
CCAAGTTCCATGCAATGCCTGTGGGCACGC
TACCCTCAAACGAGCCATCCTATCCGTGAC
CCCGGACCATTTCGGCGACCCAGCCGGGGC
AATGATGGGCTAGTGGTGCACCCTGCAGGA
TCTCTACATGCGCCCTAGTAAAGAGCATGA
ACGGCATAGTATCACTATTTGATTGCTCTG
CGGCTAATGGCATGCGTCTGACGCCGAAGA
CTAAAATCGGATCCATGGGAAAGATCTTCA
AGTTCAACCCATAGGTAAGCAATTCTCCTG
GATATAATCCTCGCCACGTAACACGAACGC
CCAGTGCCCCCTTAATGCCCGTCTAGACCG
CAGTACCACCACAGCCCGAGCACACATGAG
ATCAAAACTGACGCGTTAAGCTCGGACGGC
AGCTATAAAAATCACCCCTACAGGTGTATG
CGCCATATCTCCCAATGCCCCTTCCTAACG
CCAAATCCACAACTCAAATCTATGCTATAC
ATCCCCGTTCTCTTTCAATATTGCCAAAAC
CGACATGATAAGTTACAGGAGTAGATAGTA
ACGTGATTGCGCGTTAAATACTTCTCTGTG
AAGACTAGGTGGTGTGGAGGGATGGGGGGT
TACTACTTCCTCCTAACTCGCTCGGGTCGC
TAAGGAGATTTTCCGAACACTGAATGGAAA
AATGAACGTTAAACGCAGCAGAAGGGGGTG
CGAAATCCCTGATGGCGAATGCTAGGCCAC
GAATGCAGAATAGCGCAGTAGGCCCTAATC
ACCGCCCCTTAAATTGCCTTTCCAGTAATT
AGATTCGCCCAGAACTCATAAAAGTAAGGT
GTGTCCATGTCATATTTAGCAGTGACCACG
CCCCTAGGAGATAACCCCAGGGTAAAGCAA
CGACAGCGCGCTGTATTACCCGTTTACCCA
CACCGAAGACAAATTCGCGTAGCCTATTCA
GAGCATTCAACAGGATGACGCGCCGCCACA
GGAGGAAAAAAGGGGGGGGGAAAGAATAAT
CCCTCCTGCTCCAATACTGACCTGTCTCCG
ATCCACTGACAACTATTACAACGCAGGAGA
TATTCAAAAGCCCCATTGCGATTATTGCAA
GCAACGATATTACCCAAGCCCTGATTGCTG
TCCCCCCCCACCCCTGACCATCCCCACCCG
GGTAATTCAGTTGCATAAGATCCCATAAAT
CGTGCCGCGACACCATTCGCATTAAACTTG
GGTAGTGTGGAGAGAGAGCCTAGAAGGATA
AAAAATATGGGACCACGACTGTGTGAATGA
AACTAGGTTCTCCACCCCGAGCTAATCACT
CCTAATAGCTAAACAGGGTTTGCCGTGGGA
CATTCCCAGTGACACACTACGTCTTTCGCA
GTTTTTCGGATAGACTATGCACACCTGTTG
CTTAACAGCAACAGACGTAGAATAATGTGG
ACCCTCCCCGTCAACCGCTCCTTCCCCTAT
TACAACTAAATCACACCTAGGGCAAGGAAG
AAAAGATGGAGAGTGAGCGAATGATTGTAT
ACCGCATTTTCGCACCTTCGCTACACGCTT
TAGGGGGTGATGGCTATCCGGGGATGCGGC
CAAAAAAGCTAGCATCCCATCCAACCACGG
TGTCTTCTCCGCGCAGTCCTAGGATAAAGA
TTGAAGCAAGGACACCAAGTGTCCAACGCT
CTGCAGCACTAAATAACCCTGCTGTCAAAA
CGAAAAGTCAACTAATTTCTACAGCAGTAA
GAAAGAGCGGCCAACGCTCTTTGATAAAAA
CGAGGGATATGCACGGCGCTGGCGTATGCT
AGAGAGTGAGTTTTACCTTTGCCCCCCTCC
CGCTTTAAACCCCCAGGTAACCTTCCACTC
GTTCCCTACACTAAACAGAGAATCCCCGTC
TTCAACTTGGCTGGCTATCTCGAGAGCCCC
TTGAAAGAACCCCCCACAACCACATAACTT
ACCGGGACGACCTACAACAAAGCACATCAT
AACTTAACTAGGCCCCAGCCATGACGTCAC
AGACTAAAGACTCCTCATGCCATACTGGAC
CTATACCATGATGACACACGCATGTTCGTG
CGGAACACTACATTCTAACCAGTGTGAGCG
CCTCCCTTAACATCGTCCCTACCCTGCAGT
CCATAGCCTGCATATATGGACTAAGAGGTT
ACATCCACACACCAGGAGACAGCCCCGCAA
ACTGACGGGAGACACGTGTTTCAACGACGC
GCCAACGTTGGCTCCCGCCCGGTCATTCTA
CCAATCAGCATTACCTCGAAGGGCCGTCAT
AGTCGCATTATCGGGATAGTACAAAAGCAT
AACCAGACCGTCTTACGATAGTTAGGCATA
CACCCACCCCGGTCTGACGGACTTACCTCC
GGGTAATGAATGGGTATACATATAGGGATA
AACGACTACGTAATACGGGCACATTAGAAG
GCACAAAAGCGCATTACGTCATTGCCGCCG
GACCTAGACTGCGATCAGCCTAGCTACTTT
AACCAATATTCTCATTTAGCGGGGTGTCCG
TTGGAAAGCCTGCGAATAAACTTCGTAATC
ACTGCCCTCGCTACCTGCTTTCGCTCATTG
TTAGTATTCACACACCCCATGCCCGAGGCA
TAGCGTAACAACGCACACTGCACCTGCGTA
ACACATTCCGTACACTAAGTCGACCTTAAG
TAAGACAGAACGACCTTCGAAAATTGACGC
GAAATGACGTCACCTTCACCGACTCAAGAT
TAGCACCCCTACGAGCCGCCCCGGCACGCT
TTCTACGATTTTAGCTGCCCGCCTGTCAAA
CATAACTCACCAAAACTGCAAGGCAGAAAG
CCGTATCCATGTTACTGGTTTGTTGGGTAG
GAAATGAATCTAGCAGACTCGGGGAACGTA
ACAGTAGTCAGAACACTGAAGGTTAACGTG
ACTTTCTCTCCCTCCACATACTTGTCATTC
AAGGGTTCGCAAAGGAAAGAAAGATGAGGA
CAGGTACCCCAAACATAGTTATTCCCCATT
ATAGTTGACCCTCCCCCGAACCTCCCCACC
AACGCAGTGATGATATTCTAGCTTGTGTGT
TAGTGCTCATAAAGAGGCAACTTTGCCTAA
GCATCCGTCCCTTAGGGCCCATTCCCAAGC
CACTACCACCGAGCGAAACCCCGCCAGTGC
CTTCCGTCGAAAAAACTAAAGCACTCTCAA
ATTGCTACAGCGCAACAGGATAAGTAAAGA
ACCCTAGCTATCGCCGCGTACCAATGGATG
GATACTACTAACCTCCTTTACGAGCACCTT
GGGAATATGGACGGGATGTGTGGCAGGGAG
ACTCACAAACACCCTTGATGAAAGAGAAAA
AAATACTGGCATGAAGCCCAACTCCCAATT
AACTGGAGATAACACCAGGAAAAGCTTTAT
AAGCGTGCATACGACTGGTCTATTAAATTT
TTGGCGAGGCGACTACCGATCACGCTTCAG
CCGAACCGACGTATAAGAAATTTATGGAAC
AAGGCAGCAACTGCAGTAAAGAAAGTAAAC
GTTAACAGAGTACTGCATCTTTCCCAACAA
AATACGCCAAGTGTGCGCTCTTCCCCTCGC
ATTATTAACAAACAACGGGGCCAATATGAC
AGACGACGCTAGGGCTCAACATCTCCCATC
GAGTGCGAATGTGGGCAGAGTCATCTGCCC
CCCCTAGAAATTACGTGCAAAACAATGGTA
CACCTAGATCAAGCAGTTTTTCAAAAAGCA
GAGCGACATATAGGAGCCGTGGACCCAAAA
ATTTGAAGGCACTGGTATCGCCTCCCTTGA
TAGAAACCGGGGCCAAACCCGCGCCCCGCA
TCAAAAGGGGTGGAAAATAAAGAAGGGGAG
TGGGGGACTAAAACAGAAGTAAAGATAAGA
CGACAATTCGACGCATTATCTGCCCTGAAA
ACGCCCAGAAGTCACTAATGAGGAAAAAAG
TCCACCTACATCTTCTCCGCGAGCCGAGCA
ACGCGTGGGCCCAGGGAACGGGGAAAGTAC
ATTCTCCAACGGCACTCCCTGAGAACAAAC
AGCCTGCCCACTGCCTCCCCCCCACCCCAT
GATGTGAATGACAAAGCACCTGACTAACTA
CAATCTGACATGACTATAGCATGCCGCCAC
CCAAACCCATTGCACAGGTGTCATCTGGTC
CTCGCAACAACCCATAGAGGTGGGGAAATG
GTGATTACTAACGGCAAAGAGAAATTGCAA
ACCATAGTCCGGCACCTCCACGACTCGCGG
CGTAACAAAGCGTTAAAACCTGTGCTCCGC
TTTCGCCTTACTACTAACCTTTAAAGCAGC
AACATATGACGTCATTTTAATAACCCCCCT
AACACTCTCCTTCGATAGAACCGTCTTCTC
CACCTTACTGAAACCCAATCTTCTCTCTAT
ATACGCTTACCGTCTTAGGATCTAACCGGA
ACATTCAGCTGCGAGCCACCTAGGTTCATA
CACCTCATAGCGTTGTCCATAATCCCTCAA
TACAACAATCCAAAATCACCTGACGAATTG
CCAACGGCAGTATCGTCCTCTTTGACCCCG
GGATATACATTAGTGGGTACGTAACGGCAA
CACTAACATCCCCTGCGAAGTATAAATCCA
ATTACACATTCTGCTACATAATGCACCGCG
TACACCTCCAGGAGGTCCAATGGGCTCGAC
TAGGCTGAACTATGAACTTAGTATATGGGG
ATAGAGGTGGAGCCCACTACGTCGCTCCTC
AGGGCGGACCATTCACTGAAATCAAACAAC
TGCTAAGATCCAGCCCGCATTTACACCACG
ATCGCCATAGGATCCGCTATCTGCACTCAA
CGAAGTAGCTGTGAAAACTCGGTAGGGGAA
CATTATATCTCTAGTTATCTGCATAGACAA
AAACGAAGTGATTACAGCGCAATCTCAATG
CAAGGAGGAGAGAAAAATCATTACGAACGA
TAGCCCCCTTTTCGATAATAGTGCTCCCTC
GAACCCAATAATTGAGACCACGCCAAGATT
CAGAATTGTAGTAATATCAAAGGGTTGAGA
ATTAATCACGGGATGCCAGGGTCAAATACA
ACGATAACACCAGTCATACATGCGAACAAG
CACGGTGGCATAACGCCTCCCTTTTTTCAC
AGTAACAGACGCGCGCAAATTGTTCCTGTA
AACTGCCTGCCCCCTTAGCTAACCTTTAAC
AACATTACATGCATTGGGGCTTAAGAGCCA
ACGAGAATATGGCTCAAGCATGGCCGTAGC
CAGTCAAAACACCTAGGTACGACCTTCCAT
AAGACCGCTGGCCAGGCTTTCCCTTATTGT
AACCGAACATATAAGGGCTTCGAGACGCAT
TGTCGGTAATGATGACGTCATCTCTCAGGA
GCATCCCAATGCAACATCAGACCAATTCCG
CTCAATAGGGCCGAAGGACAGAGGCGACCA
AATTTGCTGTTACCGACATCTGCGAGAAAA
ATGGCGCCGATCGCATATACAAAGTTAGAG
CGACGCTCGTGTGCCGCACAGGAGAGTGGA
ACTGCAGGTGTACACCGAGTGGAGGCCCGA
CGAGTGGCGTTAAGTGAAAAAAATAATCCG
CAGAAAACCGACTTCCTTGCAAACATCAGT
GCGAGCAAGTGCGCTACATTTTGCTCCCCC
CTCCTCACGTCCCCTATTACTTTCCGAGGC
GGCACATTTATCCAACCATACGCACCGATG
TATAACAACGTTAAATCAAAGCTTACACAC
CCACGCCGCTCTCCTCGATGGCCCGCCCAC
GGCGGCTCATGCCATAAGATATAGCCATGC
GTAACTGTCCCCTTGATCTAGTATGCAGTG
CGCATAGGGAAAGTACACACAGCCAGTGAA
TATGATGATGGATACGAAACGTAATTTAAC
CCATGCTGGTGAACCCACCTCATGCCTCTG
CAGTGCAAACAACATAATACTACAGACCCA
GGTTCACCCGAATTACAAGGATACCCTCGG
CATATATCCCTAGTACAACCACTCTGGACG
TAAAGTGCTAAGCTTAGATATGTACAAAGG
CGACAAATATGAGACTACCAGAAAAATGAT
TGCAGGGCACTCGGACACACCCATTAACTC
AATTAGTCGCACAGCGCTAATCCGTTCCCG
GGCAGAGGGTTGTACAGGGGACGGCGACCC
GCACAACAAATCGTTGGCTATGTTCTACAA
GTTGGGGAATGATAAAGGCTCAGCGCGCTG
AATAAACTGCGGAGAAGAACTGCCACCATG
CCCGGTTCTAGCGCTGGCTGAAAATGCAAT
ATTGACCACCATTACACTATCTCAAAGAAA
AATTGGGGTGCCTGCTAGACGCGCCTTACC
GCGAGAAAGGCACCAAACACTATGCTCAGT
CAACAGTAACATGTAGTCAAATGCTGATGT
AGGTGCCAAAAGTGCTAGTTTGCTACGGCG
TACACTTGTGCCCCCCAGGAGTGAACTCCA
AAGCCCCCGAACTGCATCCTTATACCGCGC
GAGACTAGTTCCCAACCGTGCAATAATCCC
CAATTATGAAGAGATGACGTAATGCCCAAG
TAATCACACCATTCAGGATTACGTCATTAA
CAAAGTATAAAAAACGTGAAAAAGCACGTG
ACGTGGCGTGATTGCGAGATTTACTTTGAC
CTCAAATACAGGTACATCTCGGACGTAATT
TCCTGAAAATCCGACCACCATGCGCAGCCC
CACACGGAGCGCCGGCGCACCCGTCTAATA
CTAGCTTCCCTCACGTGATGCATGAAGGTT
CCTGCTCACCTCCACTCTGTAAGTACGCGA
ATCACGTTGGTCCAACCCTAAAATCCCTCC
GGTGGGGAGGGTTAGGACGATTACGTATCC
AGAACAGTGAACGGAATTGCCGGTTCACAT
CTAATGTAATATTATGACGTCATAATAGAT
AACTAGAAACAATGCGATGACGTCAGCCTT
CCGACTGATGGAACATTTTCGTACCGGACC
GCCGCGTCCGTACGTCCAGTGCCCATACAG
ATGAATGATAGCGAGTGTGCGACTCGCGCA
AGTCGGCAGCAGGGAGCGAGAGCATGGATC
ATGACGTCATCTTCGCACCGCCGGCCTTCA
CAACGGTAGGACTCCCGACACCCACCCACT
AAAGCATACACAAGCAGCTCATCACCACAT
GTTGACGAGACTGGTTTATTGAATGATTAA
CACCAGATAACCACGACGTTACACTATGCA
TCCTTTTATTCTCACACAGGGACTCCACAC
CCACCCCCGAAATCACAAATCCCTCCCTCC
CCGCTATTCCACAAATTTACTAGTCCACCG
AACAGTACAGATCCGAAGTTTGAACTTCGG
ATATCCGTTAGCACGACCGAACCCGCAGCC
GTTGAGCGCACCGAAAGAAGCTAATGTATA
CCTCACTCTCCCCAAGCAGATTTTTCTTCC
ACCTGCGCGACCACCTGAAACCGCTGTCTT
GTATAGGAATAAGGAAGAATCTTTGCCGAA
GGAGGACGGTCAGCGGAAACACCGCGATGG
TAAGTGTGTGCTTACTAAAATGACGTCACC
AATCCCTCATGACTCCTGCTATGACGTCAT
TTCCTGCGTCTTCGCACCGCTGGCTCTCCT
CTACCTGTTTCCACTATACCACGAGATATT
GATCAGTGTTAGAAACAAAGGTGGCTGGTG
CGAGGCCCGAATAATGAATTTCGCTGAAAA
AACCGAGGTACTCTACATAAGCAGAGGGAC
AAAGCGTTGTAGGAGAAAAATAACCGAGGC
CACTATCGTGAATAACTCACGCGGCACGGA
CGGTGTCACTATGAACCAAGCATACGCGAC
CACTTACCACTGGGTACTTTGCCGCAATTG
ATTTGACCAGGATTACTCCTATACCTTGAA
CCAGGGAGCACGGAAAAAGAAACGCGTCGG
TGGAACCAAGAACCACCCCGACCCCCCTAC
CCACCGACTCTTCCCGCCTATAGTGCGCGT
AGCCCTCACAAGTATGCGCACAATTGTATA
AGAAGATTTAGCATGAATGGGTCAAAGAAG
CGAACCCCCACCTCCAGAGATCAGGTCATC
AAATGTGCAAATCCCCAGTACGCTTGGGGA
TTAGTACACCCCGGCTAGGATGGACAGGAA
GATATCTTAGCCCCCTCTTACCTCTCCCCG
GAGACCAATGAACCATGGGCCATTCTTGCG
AATACTCGCACACATAACACCGTATCCCTC
ATTATGACCGGCACTTAGCTTTGATAAAAT
ACACCCGCCATAAGAATCAAGGAAGCCGCC
ACCACAATTTGTTAAACGCGCGCGAACACA
GTGATGTGGGCTTTAAACAAGCTCTTGGTG
CCCCCGTCCCTGGGCAAGTAGCCCTTCCGT
TTAAGTCGAATGATCCTATTGGCGTCAATG
CTCTTCGTAGATTTCTCTATCGCGGCAGCA
GATTATAATATTCCCAGCTGACCATAAAAC
TTAAGCGGATCCTACCTCGCTTGTCACGTC
AGGAAAGTGAAAGCTTACCACTTTACGACA
CCGACGTATAATTGGCTAGTGAAGACCTTT
TCTCCCACCCGCTACGGTTACCGGATACGC
AAATAGGAGTGGAACTATACCGAAGTGCCA
ATAATACACACGATAGATTTGAACTCTTAC
TAGCTCCCACCCCCTGCGCGTGTCCCGTCA
CGACCGCCTTTACCCACCCCACCGTATCAT
CAACACAAGGACAGGAAGGAAATGTCATCT
CCTGCTCCCCACAGCGAGAGCACTTGATAC
GGGGCCCCTGTAATGATTGCCGACCTATCA
ACCCCATATGTTCCCAGTCCTCATCCCTAC
AATGAAGTAAGTATGTAACTACGGATGAGG
ATCCCCCACCTAGCTCAAGCTTGCCAAGCG
TCGTTTTCGGTATACTATAGATGATCGCGC
AGAAGGCGATGATGTAAAGGATGTAACACC
CTTTATGATATAAGCCATTAAATTCGTTCC
TGATAGTAAACGCGAAGATCCAAAGGTGCG
ACACCGCCCCCCCACCCAACAGAATATTTA
CCCTAGACTGGTAGTGCTCTTGCTAATGAT
TCTCCCCTAGCAACCATTAGCCCCCTGTCA
CCTTACCCGACTGATAAACAATCTCAACAT
CCAGCCTCCCCACATTATCCCATCTTCTAC
TAGGAACAGGCGAAATCCACGAACACCCAA
TAAGAATAAATTGGCGTAGCCACGATGCCG
CTGTAGGACGAATGTAGGGAAAGACCAGTG
TTCCGGGATAGCCAACTGGCCTCCCACAAA
TGCGCAAGTAGACTAATGCATTGTCGTCTG
CGGCGTGCCCCGGAAGGTTGAAACAATAAG
ACGGTCATGTCTCCTTGGCTCGTAGCCGCA
GCAGCCTATCCCGAAGATTAAAAAGGAGGA
CGTACCTCATTGACCTACCTTTTTCCCAGG
GTAACTCGCAGCAAGGCTTAATCCGTCGTC
AAAATGTTTGCGAACGCCGATAAAAACAAC
CAGGTGGATCGAAAATACAATCAATACCGC
ACCACATAAGGCTAAAGCTCAAGATAACCT
ACCAGGCCCTCACTTCCATGAAACCTAAAC
CCCCACTAGATTACGTGGAGACCACCAGCT
AGTTGCGCGTAAAGGCCAATACGCTAACCC
CCCACGTTCCACAAATAGAAATGCTCCACC
TACCCCCAACCCCTTTCAGAACTCACTGCC
ATACTCACATTGACTAACTCGTGAGCCCAG
TCCCTAAACCGGGTGCCATTGTCCGTCCCA
TACTCGTCAGGCACCACCGTGCTCTCTTCC
CTCTAGATGAACTGCATCAAAACAATGACA
AGAGCATAAACACCCACAATGCTTTGTATA
GTGGGGCTGACGGGGATGAAAATCCGACCC
ATGCTCATCCCTAACACCACGTTACCAGAC
ACTCCCCTTCCTGGTGTTAGGTGGTCGACC
GACCATTCAATTGTCTCCTCTACACACATG
AGCCCGACGTTAGGATACAACGGTGCATTC
CCCCGCCTGGCACATACAAATTGTCGGCCA
TAGCGACGACTCCAAATAGCGTGCAACGAG
CGTGCGCGCAGGGCCCTTTAAACTCTTTCC
CTTAGCTCTACGTAGCGGATGGTTTAATTG
TGAACAGCCCACGAACAACGCTCCCGCCAA
CGGAAATTACATCTAATTACAACAAGAGCG
AGGAGCGCTACCTACGCACCGCGCTACACC
CGAACATAGTAGCGCAACCTCTATGAAAGC
GAGTGCTCATTGCAACGGAAAGTTATGGTA
TCACTGGTGCGCGAGGTAACAACCCAGCCC
ATGCCCAATTATAAAGATAGAAGGACTTAG
CCTTTGTGCAAAGTACACTATATAGTGACA
ACGCGTATACTCCATATCAATGACGTCATT
AAATTTTCAAACCGAACAACTATTGGTAAT
ATAATCCGGCTCAAAAAATTGCAGGTATTG
ACAACTGTTAAAGAGATTCCTCCACCCCTT
CAACTACATCAAACATTCCACGTACCTTCG
ACAAACAGTGTAGTGTCAGAGGGTTACGCC
CAATCAATGGGTCATCCCTCTGTTTCATAA
CCCTGCGTGATGTATGGAAGGTTACGGAGG
CATCCCGATCGACACACTTCCCCCCGCGTG
CAGAAGAATCCGCGACCACTCACACAAGGC
TAATCCATGACGTCATCTGCCGATTTCTAA
ACAGAACAAAAACTCAAAGCTCAGCGAACA
AGGAGGGGCCGTGATGATCGAGGAGCTAGT
AACGCCCGCTCAGTACCAACTGGCTCCATT
GTAGCCATTCCACCCCAAGAGAACACAAGT
AGAGGATAAGACGATATGACGCTAACAATG
GCGACATTATTGCCTTAGCCCTAGCAGGCA
GAAGATTACACTTCCGTGCGTCTTCCCATG
GGTGGGCCCTGGGGGTTGCCTAGAACTTCA
CAGTAAGTTGTATTCCTCCCGATTGACGGA
GTAGCGACGACCACCACAACATGCCCGGTC
TAGCGCCAGTACCCCTAAAACCTTTGCGCT
CCACATAACTGCCCGCAAGTCACATGCCAC
GTTATGAATCCCCTGGAGACCCACGCACTT
ATCTATCCTTGCGCCAGCCAATGAGCTTAA
ACCAACGATAGCGAAGGTTAATAAAATACC
CCCAGTTCGCAGGACCGACTTAAATGATCT
GGGGAAGTGAGCTATTAATTACCGCACACA
AGCATCTGTTGCCCAAAATTTTTACCAAGA
CTGATACACCAGGGGCGAGTGCATGCAACA
CCGTTAAACGTCAACTGTTGAGGGCGCCAG
TGAAAGAGAGACGCGTGTGGTCAGGATTAT
AAGGTAAACGGAGACTATACGGATGCCTAC
ATGAAATGATGCGAAAGCGTCCCTGAGCCG
CATTGTGCGCGTAACTACGACCAAGTTTCG
GTAGTGGCAAGACAGCGACTAGTTTGCCAG
CCCCCAGCCCTACACTAGCTCCGTACACAT
AATAGCCAATCACTTTTCCCTAAGACTTCA
AGAAAGGAAAGAGAGATGCAACGAGTGTTG
AGCTAAACAAAAGAAACTGCATGTACGCGT
AATCATGATCTCCATATACTCCCCCAACGC
TAAAGGAGCAGGAAAGACTGCTTAAGGTAA
TATCGCTGTAAGCAATCTTAACAGGCACGT
CACTTAGCAAGTTAGTCCCAGGAACACAAG
GAACGACAGGGCAATTGAAAAATTAAGTTG
GAGCCGTAACATACCTCTTCATCGTTGGCC
GATCCTCGTTGCGGCGCACCTGTGCTTTTG
AACAGCAGCCTACTAATCGACCATTCCTAG
AATGTAGCGCCCCCGAATATCACACGTGTT
CGTGATTAGCGCTGAACGAGGGTCCCCGAG
TTCCGAGCTGTCCAGCGTTTGCATATGTTA
CGCAAAGGATTAACGTACGGTCACTGGGAA
AACCCAACACATCAGCAGGTTCTTTCGATT
AGAAGCGCACGTAACACGTTACGGTAGCGA
TTACCATGAGATGAGGGGGGTCTCTCCGTA
ACCAGAACAGTGAGTAACCTCTAAACCACA
ATTCAAGAAATTGGAATTAGAAATAGGGTG
ACGAACCCTGTCACATATTCACCTTATTCC
AATCCACGAAACACTTTTCCTCCCTCATGT
AGATGTATAATTGACGGCACAATCATAACT
CTAGGAATCCGCGGTGTTTACAACCGCCAA
CAACAATCCCTATAATCACTCAAACGATAA
CACTGAACTGTAAAACCAGAAATTGTGGAC
AAGAGTGACGTCATAGTGCTACAAGCGCGC
TAACAACCACGTCCCCAAGCACTATGTGCG
CGACGAAGGAACTAATTGGTCCATGAGTTG
CGACTAGAATGCACAGGGGCTGTAGCGCAG
CACATAGCTACTTAGGGAATATCCCTCGAC
ATGACGTCATCTACTATTGAATACGCCGCC
CGGACCCGTCAATAAATTCGAAGGACCAGG
TACGTGGTTCAATGAACCAATGTAACCCAG
TACTCTCCACATGAACAGGCCTACTGGATG
AAAAATCTCTATTTGACCGCGTCGGTAAAC
GCCACCTTTTACCCGAAACTCCCCCCTAGG
AGTCAGCCCAGACACTGCTATATTTCGAAA
GCTCCCAATTGTACCTACACAACCTGCTCA
CTACAAGAGGAAAAAAGATGTCAAGCTGCA
ATCAATGCACTACCTTTTATTTCCCCTGCA
AGTCACGCTGACTATCCGTCACGTCGCAAC
AATCCCTTGTGCACAGGCACCGCACCATAT
CACCCGTGATCCCCTTACCACGTCATTTAT
GGAAGCGCAATTAGACGCTAGTCGCATCGG
AGTCATCCGTTATTATGGTCAGTGACCAAA
CCACTTACAATGACGTCAATATCGGTTGCA
GTGGGTGTGCAGCGAAACCCAACCCCTCAC
AGCGTTTTCTGTCATTGTTATCCCCAGGAG
CTACGGCGCGTCAGTTGTGTGCTGCAATAG
GTAGAAACAGAAAAAGCCGCCTAGTTGTTG
GCTTAATGTAGGCAGGTGGAAAATAGCCCC
TGATCATGGCAAACGGACGGTTGCCGTTCC
AATGAACACTATAGAAAAGCCTCGCAATGC
CCCCGTACGGCAAGCCTGCCGCAAGATCCA
CCACTGGCTCACCTTTAGTTCAACTTCTAA
TAACACGATTCCCATAGCTGCGATTAGGTA
CCTAAAGTGCGGACTACTCGGTGAAGGTCA
ACCTCACCCCTATGGACCACGTCTTCGATT
AAGCGCGCGATGCGCACCCAAACATTGTTA
AACCCCAAAAATCATCGGTCATTATGATGC
CGCGCACGTGTAGTGCTAGGGTCCATGGCT
ATACCATGCACATCTATTACTCCCTCGACT
AACATTGAAACAAAGGGGTTAAGAGTAGCG
CAATAGGCCTCGCGCGCCCGTGCACGTTAA
AGTTATTGTCATAACGTTTGACTCCCCCGA
ATATCTCAACGAGCCTATGCGACCGCATGT
ACTTTAGAAATTAATTCCCGCCAAGGCTTC
TAATTGATTAATTTCCTGCGTGTGCCGCAA
CATTACATACCTTCCACTACCCCCCGCGAC
CCCTTTCCAGTCCACCTATCAAAGTCCGCT
CCCTACTCTGTGAAAGCCTCTTTACACGCT
GGGGGCTAACGCTCCACGGAAATATGTTGA
TCGCGGTTACGAAATTGCGACTGCTGCACC
GATTATTCCCAGAGGAACAAAACTACACGA
GGCAAATTGCTCAATACCCCTGACAGGCAC
CCATAACAAAAAGAGAAAAACCCAGTGGCA
CCATAACCGTGAACCCCCTACTCACCGCCG
CGTTTCCCCACTAGATTTTGCTGATTGGCA
CCCGAGGTCGGCTCACCCTATCCCTGCGCT
ATACACCGGCTCCGATCCGACGGTACACGA
GACGTATAAACGATGACGTAATGCGCCGCG
TTCGCCCAACAAACGAATGATACAGCGACA
ACGAATCACCCCCTCAACATACCGCCAAAA
GAAACCCTGTCTTCATGTACGTAGCAATAC
TAGTAAGACAGATATCGGGTGTATCTGACA
CTGACGAAACCGCTTACGTCTAAGAAATCG
TTTGCACCCGTTAACGATACCCTTCTCCCC
GTTAAGCTGCCCGTCAGCTTAGGCCGCATG
ATTGCGGGACTAAGCGAAAACGCCACCCCG
TCAAACCACGGAACGCTGAAAGTCAAGAAA
AATCGAAGGCATAAACTGATGCTAGACTCA
CGTTTTTACGCGAGCCTTTAGCGCGGTATA
TGCCCATAACTGACCTTGCAGTTTGCCTTT
GTAAGGGACCAAACCAAACACTCCCACCCT
GTCATGATTTATTACCAGAGAACAGGATGA
GTTAGTGGAAAACGAGAGTCCCGTCTGCCC
CGGAAGCATGCATAAAATAGTAGTGCAAGG
AAGACGACTAGTAGTAGCGTTCGCTACGGA
CTAGGCTAAGGCTGCGGGCAACGCCTAGGG
CTCTACCGATCAAAGGCCACGTTTACCCCG
CAGCAGATCGAAACTATTGGGATGACGTCA
TTATAGCTATAACCCAACAGGCTCGGCCCC
GCAACTATGACCCCCGCCACAAAGACTGCT
GCCGTGTTACCTCAATTCAATGGCTAAGTC
ACCTGCCATGTGTTTTAGAAAAGCACGCGC
CAACAACTTTCCCGAGTAGCGGAAACATAA
TCATGTCTAAAAGTAACCCCGAACCGCCCA
TCCAGATCGACATCCAACTCTGGACTGCAC
CATCATTGAACAGTAGCTGCGGACGATCCG
ACTGGGTTAATGACAGAAAAGTAGTGAACG
TTATACCATAGGTTACCTCCACCAAACACT
ATCACAAAATTCCTGGACCGAGTATTGACG
CCACCTCTGCTACCTAAACAGCGTCGCAGA
ATCTAAAGCAACTGAAAGGTTAAGTACCAT
AAAGCCGATTCGAGTAATTAGCAGCCTGTA
AGCTATACGTCATCAGTAGATGCATCTGCA
CTAACATATGTCGTCACAGAATACTAAAAC
AATACTACAAAATATACACGGCGAGGTTTA
GCCAATGCACGGCAGGGCCTGACTTGAGCA
ATCCTCCAAACTATCATACTCCTGCATCTA
CCCGCCACACCGCTTAATTGACCTACCTCC
TTAAGATACGTAAAAATCAATCCCAACTGA
GTTGCACGCCCTTGGGTCCTGCGCTATTGT
GACAGGTCCCCGGGAAACAGCTCTATGAAA
CACGTGTCTCATGCCTACCGCCATCGTCTG
AGAAGATGAAAGCACAAATGACGTCACCAC
CACACACGCGGATGCGTATATCATTCAGAA
TATGATACCCCACCTTCATCTTTACTTGGC
CTCGCTGCATCCAGGCGCACCAAGTGCAAT
CCATCCACCGCCCCTCCGCCCCCGACGCAC
CTCAGCAAAAGCTCGTTTAGGTCCCATAAG
CATGAATCTAAAAGGAATCGGACATGACAC
ACCAGAGAGTAAGCGACCCCCCATCCCAAA
TGATTAGCATTGACTGTGGAATGGAGGGCC
TGATAATGTGTAAGCAAAACATTATGGGGC
CTACCAGAGCCAACGCGGTAGGGACGGTGG
AACATTGGTAATAAAGTTCAAGAACAACGA
TGGGTTTATGACGTCATTAGGACACTGACT
CACAAGCGGCGTAAAATGTTTCCCCACACT
ATATTCCACGCACAGAGTCAGGAATGATCA
CCACTGGAGGTGACAGGAGCAGCGCCTTGC
ACGATCAACTGAAAAAACGAATGAACCGGG
CTGAGACCCCGTGCGGTAGGATATACAGGT
AACATTATGATCCATACGTCATCACCCGGC
CTGTAGCCCGCTGTCATGTCACCTACCTCC
TCCCTCCAGTACAGCAATTATACATCCAAA
CAAACAAGGGTGTAACGTGGGTATCGAGTT
CGCAATGCATACAGGACCGGTCTCAAGCTG
TTCACAGCACTGAATTGGTGGTCCCGTCGA
CTGTCGAATAAGTCCAAGCCAATAAAGGTA
ATGTCCCAGCCCCAAACCCCAGCCTAGCCA
AACTCCTCCCTGACATTTCCTCAGGGTGCC
AATAAAGTCCCCCCCGCCCGCCGCATATGC
GCGGGCAGCTGTGGCCTAATTTATGCGAGA
CCATTGATACCCTATACCAACCAATCACTT
ACCTAACTGACCATATGAGTTACATAGCGC
ACCACCTATCACTGCAGCGGGCCCCCCTTA
CCCCCCATATTTCAGTTATTGATGCCCGCG
CCAGGGATTTGTACGACCTAGTGTTCGGCC
AACAAGAAACGGCCATACCACCCCCTATCA
GATACCCCATACATACATGGAATCGCACCT
CGTTAACTGCCACCCCCTTCACTTGCAGTA
CGCCTAAAGTGACCACTAAAATCCGAACAC
CTCAAGTGCCGCACCTACTGAAAAACCGAG
AATGCCTCCGCTCTAATTGGCATTACTAAG
TACGCTGTTATGTAACAACCTTCACTTGAT
CCCACATCCCCTGGCACGTGGCGCGCCACG
CACTACTGGAGAAGACGCCATTTCATATAA
AGGGGAGTGAAAGGGTGCGAATTAAAGAGG
AGCCCAGAACCCGCGCGCAGCCGGCGCGGT
ATCTAAGGGCTAGTTTCGCACCTGCCCTCA
CCTATTTGCCGCACAATGACGTCACCAGCG
CAAATCTTACAACAGTAGATCATAATATGA
TCAGCCAGCCGCGTATGCTCATCTCCGCTA
CTATCTCCCTTTCCCGAACCCCTTGTAACG
AACTGGCATACTTGCTGGGAGATCATTGCT
CGCTTAACCATACAGAGCGACTCACTCGAA
GTGCCTTGCTCACACGGTTGGGGTACACCT
AAGATAGGTGTCATTTATGGTTCCATGGTT
TGATGATCCGGGAAGTTAGAGGTCCAAAGA
ACGTAGTGAATGATTACGGCCCAGTTACAG
GAGATAAATGGATGGGATCTATCGTATGAA
GCCACTACAGTTTAATTCCTCGACCCAATG
AAAGCGAGGGTGCGTCGGTAAGAGTCGTTC
TGCATCATACATCAGCCAAAGCCTGCCCTT
GCGCAGTATGATGACGTCACCACAACTACA
TACTACGCTGCTCCCACCGGCAAATTTACA
CTAGCCGTTCGAGAAACCCAGATTACGACC
GCAGCAAAAAAAACATTCTGGTGCTCTCTT
AGGGGTGATAGTAAAATGATACAGACGCAC
TATATATATCGTGCAACTTATATGGCTCAG
CACTCTATGGATTTATCCATACTACCGTAG
GACCTCACTAAGTGGTTCTGATGCGCAGCC
GACTAGAGAGGGTGAAAACAAATTTAATAA
TAAACACACACAGTACAGGCCCTCCTGCTA
TGCGAGCTATAGTGACGTCGTCTTCAACGC
CCCTATCTAGGAGAATTACATCGATGATAA
ACTACCTTTAGTGGAAATTGATTAAGCCGA
ATCGTATAACCTGGGCAGACTGGACCACTA
TATCTTGCGGCCCGATAACAGTGACGTCAT
TGGATAGTAAGGGGCAGGGTACAAAAGTGT
GATAGACAGGGCATCTGGCCGGTTGTTCAG
GCAGTGTATGAGTGCTAACGCATGGAACCG
CGGGCGCACGCGAAGCATGTAGGAGACAGT
AGCAGTGCCCCCCCTCCCCATTAGCCTGCG
GTAGCGGAGCATAATCATACAATCCTCTCC
CTGTACATGTCTCGAAAGGTGACCCAAAGA
ACACCAGCTGCAATTGCGGAGGGTGTCCGT
AATCGAGGCTCTATATGAACGGCACCCGCT
TAGTGACATAGTGCCGTCTCGATACATACG
CCAGGGACTCATATTTCGCATCTCCTTACC
TGACGATGAGTAGTGAAAAATGCGTGTAAC
GATCACGAAAACACTCACAGCATAAACGAA
ATTTTTACGACCACTAGGTAACCGCCACCT
ACGGTGGACGAGCATGGCATCAGTTCTACA
ACAAGAGTGCGCCTTCGAGAAATCGGGTGA
AAGGACCGCGTTCCTATAGCGCCGAGTAAT
GATCAACAGCACTAGGACAACCGCATGAGG
TCGTGAATATCAGAGGGAACACGACGCGAG
CCAATGATTATCTTCCTCACTTACGCAGGA
TACCGCGTCTCTACGCTGATTCAATTTCGC
CGCATAGTACTGTTGTTGTGGATGACGCTG
AACAGGCGGACGTAGGAATCTACTCACTTT
AACTCCGGAATGGCCCAACAGCCCCAACGA
AAAATCACTCGCTGTGAGCGGAACGGACCC
TCTGTCGCGGGGTCAGCGCGATAAGAAGTG
GGAGAAACATCTACTCGAGTGGGGGAAGGA
AAAGCAGCATTGATGACACGGGGCCCACCT
CCCTAGCACGATATTTGTTCCCGCCTAAGC
CGTTGATGCTACATTGCGTCCAACACATGT
GCCACGTGTTTTCGATAGTACTGAAAACAC
GAGACGACGGCGCGAAACTAAGCAAGCAGC
TACTGCGTACACTCACAGCTGACTAAAACT
CTGTAGAACATTAACACGGGAGGCATTGAG
ACCATTGGCCGCTCCTGTGCCAAATCGCCA
AGTCGGAGCCCAGACAAGCTATCCGAAGAT
GAGCTTCGCAATCACCTAGACTGACAAGAA
CTGAAACATGCAGTCCAACCCGCCTTCGCA
CAAGTGTTCATGCCACTCTGAAAGCCCCAA
TTATTAAATATATGCTTATTTCGAAGCACT
CACGCATCGAAACCTTAAGTGCCCCTATTC
CCACTATCGTTAAGCTGAACGACCCGCGCT
CGTAGCCCCAATCCCACTAAACTGGGCATG
TGTTTACGTGGAACACGGTCACGTGCCGTG
GATGGTAGGAGCGAGTGAGCTCCCTCTCGG
GGGACACGAACGAAAGCAACAGAGGGTTAA
TCGCACCTATGACCTTATTTTCCCCCTCGC
TGATACAGGCGCTGTCCTTCACACACGAAA
TAGACAGTAACGCGGAAATAGGAGCTCCAA
CTATACAACAATAGGCGAATGTCTGACGCT
GTCTAACCGGCCCCTTACACCCAGTTGGGT
AATGTGCGCCTTAAGCTGCGACTTAGGGAT
GAAGTTGTACAATTTTACTATCCCTTAAGA
AAAAACTTGACCATCGCTCTGTATCCAGAA
CTCCATGTTGAATGGGTACAGCCACCTCGG
AAATCGCACCCCTCCATATACCGAGAGACC
CTACATGTTAGATGACGTCATCACGATTCG
TATTGGATAATAGAAGAAGTATGAATGAAG
TATTGCTGAGCAGCTACCGGTGGTTCCCTG
AATGCCGCAAGCATCCGGTCGCAAGGCCCA
AATAAGTAATTCATGTCGACCAAATTCACC
ATTAGGTGTGTTAGATTAACTGACAAGTCA
TTCCTCCCACTTTCCACATAGCACTGCACC
TTATTGCGATCGAGGACGAATTGTGATAAA
TGTAGCGCGAACATGTTATTAAAAAACCAA
CCTCCAGACCACCCCCAAGTAGGATGCATT
CCACATAACTATGTCGGGACGCAACTTGCC
CCCCATCGGACAGCCAGTGTGAACCCCCAA
GTGCCTTTCGTTTTCTTGTGCTGCGTGCCA
CTGTATACACTAACCGCCCTGAACGATGTA
GTTTCCGTACGCCGTAAGCTCGCGGCGGGC
ATACTGACTCAACGTGTGTAATGAACTCTA
CGTTAGGGCCAGCTATCGCTGATGTTACAA
AAGCAGCAGTGCGAGGTGGCAAAGACATGA
GATATTTTTCTCGTGCGTGAACCCACCCCG
AACTTGAGGCATGCAGTATTTTGGCCAGCA
GGCACCTTGCAGCATGAGAATAAGAATGTT
TACTTATTAGGGGTTCAGTAATTGCCGGGG
TAACGCGCCACGCCCACTAACGAACCACAA
CTGACGGCCTTGCGCCGCAAGTACCTGGAG
AATATAGGTTTCAAAAGCATGCACATTAAG
CTGTACCAACCGCGGCCCGACTACCATAGT
ACCCTCCCCCCCACAGCCCTACCCAACCAC
CTTTCCCCTAACACCACGCTGATAACGCGG
CCCGCTCTACTCAAAACTGATTGTCGTATT
ACCCGCAGCGAGATGACAACGGTATAAGGA
AAGCTCTTTTCCTGTAGTAATTGACGTTAT
CTACTCCCGCCTCAACCATCCCACGCTTCT
AAATGTTCCTGTAAATTGCCTCTGGGTTCA
CCCGGCTTACGCGACTAATGACCCAAGACA
GAATCGGATCCCACACCTGATAACGACTTT
ACCCTCCACCCTAGTACTTCCCAGACCGAC
GACGTAACGTTTGCGGCTACGAAAGTCCGA
AGAGAGGGGAACGAATTGTCGGGAATGACA
ATTTTTCGCTCTCGAGATGAGCCAAGAGGA
TTAACAACGCTCCTTGGGCAGGACGCCGCG
GTACGAAATGACGTCACTCATTACGCCGCA
CATGCTGCAAATCACATGTTGAACCGTATC
ACAATACACTCCTATAGAATATGGGCCCTT
TTATCCCATGTTATCAATGTTCTCCCTCTA
CGCGTTAGCGGCACCAATCCTCCTCCTGCT
ACCCAAAACGATAACAAGCGAGGCATCATC
ACCCCACTGACAAAAGCACAATGTAGAGAG
ATTCCAACCCGCACATACGTGCAAATAAGA
CTGCAGGTTGCATACACGGATGGTTTGGAA
AACACTTACTTCCCCCGCCCCATGCTACCA
CCCAAACCACCGTAGCAATCGCGGGACAAA
AAGGGACAGTCCCAATATCGTTATCTCACT
TGAAACCGGGGGTTGAGGACTTTCAACCTG
ATGTTCACATTTAATGCGATGTGGCGTGGG
GCCGCATATCCAACCTAGTAGTGAGGAGCC
TATTGGGCCCGGCGGGTTTTTACCGTGCCG
ACGCATCCACCACTTACATTGCTGAACTAT
ACTTAAAGGAGATTACGGCTCAGATCGGGA
CGAGTAGACGTCCGTGTGTATCGACCGTGG
CCCCCCACTGACTCCCCCTTGACACCGCTT
ATGACCGAAATGGAAGGACGACTAGAATCA
AGCAGGCTTCCTCTAAACGCTAGAATATTG
AACAGTACAAATCTCGGTCCTACCATGACG
ACGATAATCAAACCCTGATCCACAAGTCTG
TTCCACACTGCCCCTCGAAAGAATGGAAGC
CTCGTGTGCTGTACGTTGACTCACATCCAG
GGACGACGATGCCTTGTCAAATAAGTGCTT
CTCCTAAAATTATGAACATGGACTCTCACC
ATTTACCTCAACCGGTAAAGAATGATAAGA
GGGGAGTTAAAAAAAAGTGATCCAAGGATT
ACCGATCCAGTGAATGACCTCACTATGACA
GTGTCTGCGAAGAATACAGTGCAGCTCGAC
TGAGTCAATCGGAACTTGTGACGTCACCGT
GAAGTTGCTAAACTTATCACTCACAAATGG
TGGGGACGCGCACTGTAGGTGTGACGTCAT
CCCGAGCTGCGCTACAATCCTCCGACCGGG
CTACCTTCAATCGAGAATATACTACTTAGT
CCGCTACCTTACGAAAAATTATCCCCACCA
ACACTATATCGCGGCGGAGGGACATAAAAG
CCCAGAAGAAACCAAAGCCCTTTAGCCTCA
ACATAATTAAAAATACCCTCAGGAACGTTG
ATATCCAGGCGACCTTTTAAGACTCACCGA
GTCACCTCCCTACCCCCTACGCCCTCCTCC
TTCGTGCCACCGGCACCCGATCATTGTCCT
CATATCTTCCTGCTCCGGAATACACTCCGT
GGAAACGGTAGTTCACAGACAAAAAGACAA
CCTACACCCTCTACAGATACCTGCTTACAG
ACACGCTTCAACCTTCCCCATATGAGCTCC
GGACCATAGCCTAGCATAAATGAGACGCCC
TGCTTGATTTAGTGCATGTACGCCCCCCAG
TCCACCCGACCCTCGGCCATGCCCAGTTGC
ATAAGTAAGCATGATACACCAAACCATTCC
CTCGCTCGGCAGGTGATGTCATACAGCTGC
ACGCAAGGATCTGGACAAATCCGCCGACAA
ACGTCCGCCCGCACCCAAGTTCCACTCAAT
GTGCACTAAGGAGACCATCGGCAACGGGTA
CAATCAAGGGCTATCCAGGAGACCAGGAAT
ATACCGTGTTAGGAGAACAGATCCCTATTA
ACACCTTCAAGTGAGTGAATTAGTATATCG
ACGAAGTTTCAAATAGCATACGCCTCTCAG
GATACGGGTGTGAGCCCGTAACACACAATC
GCTCGTCCTTTATACAGATCACCCGCACCC
CTAAGACTCAGCCCTGGCAGCCCTCGTGGA
GCGGATTCGAAAAGGAAAGAGCGAGACAAC
CACTAGCGTTACCGAACATAAGCCACCCAC
AGGGAAACGATAAAAGTACGCTGACCCAGG
AAAATTCCTACCCACCCACCCGCCACCACC
AACGAGGATGACGTCATCTCTCGATCGATG
GATACTATTGTCATCAAAGATGCATACTGA
GATTTTGGGCAAGTGGTTTGCAATTAAATT
CACAAAAAACAATTCTACTTCTAAAGCATA
CTTAAAAGCCGTTCATTTTTATCCCTACGC
TGAATGGAAACAAGATAAGAACAAACTCTC
AGTGATATCCTTGCACGTATCTACGGGCAC
TTAGCGCGAAGGTCGGGGGATGCACTAGTC
TCATTAGCGCGTACACAATTCTTTACGCTG
GCAGCTTTGATTTGGACCCCATTCCCCCCT
CGATATAGCTCGCGCGTTGTAGCAATGACC
AGGGCTCTTTCACAGTAATAGGGGTATAAA
TGATTCTGTCAAGTATGCCTATGCTGGTCG
TGGTCGTGCACGTCCGGCGACCAAGACGCG
TCTTCATTACACTCAGAATTGTACCGCTAG
ATGACGTCGCCGAACCTGTACAGCACCATC
ATCATAACGATTCCCTCGTAGGTCCCCAAT
TGTTCCTCAGCACGCATGGGAACTCGCTTT
ACTCCTGCATAAGGATGAGACTTACCGTCG
CCACCGATAACGTATAGAAGGAAGAGCCAG
CACAACGAACCGACCACCGCGAACCATAAC
CTTAAACAACTTTCCATACAAATCCCTACA
CCCTTATTTCGTAACGTTTCTCCCCCCTCT
CCCCCCCGTATTAACCCGGTCGACCGCTCC
TACGAGCACAGAACAGACGTTAGCTGTATT
ATCATCCCTCACTACCACGACAGGCAATTA
TAAAGCCCGTCTAGCTTTGGGACGGTTGTC
AAACTTGAATATGGGGAATGCTCGATTTGC
TGCTGCCCTCACTTGTCCTGATCCACCCGT
ACTGTCCGTAATTAATCAGTGCCCGACATC
CCCACTGTTGAGCGTAACGAAGAAGGTACG
CCCACATCCCAACCGACATCTTGCAATTAC
ACAGGCTCCGTATTCCTTCGATCCTAGATA
TTATCTGTAAGTAATACGTGACTCCCAACC
TGAATGGGAACCATTCCGCCACAGCCCATT
ACTTGCTCCCCCTCAACCCCCTACCAGCGA
CCGTTCCACACCTTACGCCCACGTACCATC
AAGGACGAGTGGACTCCGCTAAAATACGCT
CTAAATCTGGATTAATCATTATTTTTCTGA
GTTTAGGCCCACAACTATGATTCTCACGTC
ACGTTCAACGCGTTCGAGTATCATCGTATT
AATTTGCCCCACATTCCCCTCCAACACCAA
TGACTGTGTTCAGGAGAAAGAGATAGGAAA
ATGCGCGCCCCGCTGACTTGCCTGTGAGTG
TGAAGAGACACACCAGCTAGCTACATCGCA
ACACTAAAGGGTGTGAATGCATAAACCGCA
GGATGCGGCCCCTCCGTCATCCCGCCCTTA
AAAGGCCGACTCGAAGTTTTCCGTACGATC
ACTGTCAACCCATTACCATCAGTCTAGCAC
AGGCCATCGGCAACTATCCCACGCGGAAAA
CCGGCCCACGTAAGGATAACGGGGAACGGA
TACAGTTCCGCTTCCACCCGTTCCCGCTTC
CACGATACGACCGAAGTCCTCAATATTATG
GTATCCATTTCCTTGATAACCGCTTCCACA
CAGAAACGTAAACCCTCTGCTACAAAGCGT
TTTCACATCATTACAACCTAAGAAACTACA
ACACATCCACCCTATGCTTACCTAAAATCG
AAACGCGACGAGTAGTGAACAGTATTAAAG
CTAAACCGTAAGGACACGAATTTATCGTAC
ACCGATTGAATTGGGCTATGACGTCATCAC
ACTATCCCCCGCGACATTAGCAGGTGCACC
TACAACCACACCATGAAAACACTCCACTCA
CCGATACGGGACCACGAGATAATCAGATAA
GGAAACGGGGTGGGAAGGGATATGAGTTTT
AATAATATACCACAGGATATTGCACTAGCA
GGCAGGTTGTGGGCGGTGAATGTAAGTATA
AAGGAATAACGGATTAAACAGTAGAAAAGA
GGGTCAGCGCAACGCGCGAAATGCAATGGA
TGCCGACCAATACGGCCCTGAAACTCCCCA
CCCAATTAGCGAAGTCAGTAGCTGCCAAAA
CATATCCCGTGTCTAGCCCCGCTCATCATG
AGAAGTTTGCCGATCAACGTTCTTCAGCCT
CATCCATAATACGTTTTATGACGATGCTTG
ACGCAGATGTACGACATGCTGGGGCCTTAC
GTGATAGATGTTATGCAGAGAGTGCATCCT
CCAAATAAAAGCAGCCACTGCTTCAGCACA
GTACATGCCGTCTACACCAAGTGGCCTTGG
CCGTCCTGAACGCGCAATGCTCCGAGAGCT
CGTCGTGAGACCACATTCGTGGGAAGTGGC
CAGTATTCCCTGCGTACCGTACACGCACCC
GTCGAGAGAGAATGGGTACCTAAGGTGTTA
TGCGCCGATTTGCCCTATTACTCCTCGCAT
CCCCCCCCGCCTATCCTCCCCACCTTTCCC
AGAATACTTGAATCATCCGAGCAAATACCT
GTAGTCGCTATGGAGTGGTATCCATCACCA
CTTGCAAAAGACTGTGAAAAGAGGTGGGAA
ATGTCCCCCCCCACACCCGCAGCCACAACA
GTGACGAGGGATCGTTGCATAAACCTATTA
CGACGCGGGTGCGGTGGCATACGCACGAGA
ATCACGGGAAAGATAACCGATAATATGTAG
CAGATCATATACGACTAACATGATAAAGGA
TCCATCCAGCTCCCGTGGACCAGATGAAAT
CGTTTAGCCTTCTTATGAACGCGTATACCA
TGAACAGCCACAGTACCGTAGGTACGCTAA
AAGGAAAGTATGAAAGCCATTGCAAAAGAA
GTCTTAGGGCGCGCGAGTGACACCTATCTG
AAGCTGCTACGTTACGAGTCTTGTTTGCGT
GTTTGTGCTACAGACGCTTCGTCCGCAATT
GCCAAATCCCTGAGTTTGGGTACGCGATGA
TGACCCATTTGACATGTCGGAAACCCCTCC
CACCAATACATGAACCTGTAAACTTACCTT
GAACGCTCTTCTCCCACACTGAACACAAAC
CCAGATACAGGCGACGCCTCATATCCAAGT
TAAGATAATAAAAGAGGCGTCTTGTTGGAA
AACCACATGAACAACCTTTATGAACCACCA
GGTGACGATACAGGAACACGACCACAGGCA
CCTATCCTGTTGTCACTCACGGCCTGCTAA
GGGGTATAACATCAAATAAGGCCGTGAATG
ACATAAAAGTGGGGCAGTAAAGCGCCTTTA
CCCCTCCGCATGGCCAACTAACGCACCCCA
CATAAGACAGAAGTGAAACTAAAGGACTAA
CTGACACCCCGCACACCACCACGTGTCACA
TCTGCCAACGAATGGTCAAAGGTCCCGGTG
TAGTGAATGGAAAGCATTGACTACAACTGC
GCCCATACCTCCCCTCACCGAATGCAATGC
TTATACATGATCGCTATCTCTCTAATAAGC
GTATATCTTGCTTATCGTTGTGGCCCCGTA
GTCTACGTTGAGCTCATATGCCTTTAAATA
AAGACGCCGCTACTGAGCCCAGCATCAATG
AAAAAGAAGGGATTAACAATTCACCACTTA
GAGGAGCCTGTACCTTAATCCAAAATAAGC
CCCTAAATCGGGGTTATCCACCCCATACGC
CAAGTTTTGCCAAGCTTTTTATCGTGTTAC
CGTCTTCTGTCTTGCGCGCTCAACACAAAA
CAGCGCCCCATATGTCAAAGGACACACCCT
AGAGAAGATAAAGCTAGAATGAAAGCGAAC
CACGTGTGCTCACAACTAATACCGGCACAC
TCCATGTTCCATCCTGACCGGCCGGACCAT
ATGACCAATGGAAGAATGATGAAGACATGG
TAGTGCAGCTCTCTCAACGAGACGGGACAG
TTATGCACCGTGAGATCTCCGACCACTCTC
CGCATATGTTGCGGTAATCTAGAAGCGCCA
CTGCATTAGACGGTGAACCACGGACTCAGA
AGGGACAAAATTAGGTGAAACATGGAGCAG
TACAGTGTATATAGCAGACTAACGAGATGT
ATATTCTCCGAACGAACATACCGAGACCTA
CCAGGTGTAGGATGGGCTAACATGCACTTA
CTCAGTTAACTATTAAATGGGGTGCGAGGG
ACTACCTAACGATTTTGCAACCTTAAGAGA
TGAAAAGAGACCGGCGACTTACCACCGTCA
ACAATCTCAGGGTAGCTGGTTCCAGTATTA
AAACTGTAAGGATCACAAGCTAGGACTCTA
GGAGCCACCCGAATACATTCCTGTGCACCA
CCCCACCACCTAATACCCTCTACTTCAATC
ATTGAATCGAAATAGTAGCATAAAGCTCGA
TGAGGACTGCAATAGCGCGACGGTTAGGCC
CGAACGAGCTGGCCACGTGCCGCGCACCTT
GCGCGCCACGCTGCTCACCGCAGGACTACT
CGCGGATTCCCATCCTCCTCCAACGCTAGT
CACCTTGCTCGATGTCACGGTGCCTAAGGC
AGCCCGGTCACGCTGAGGCTGGACAGCGAA
ATTCACGTGCTCCATGTACAACGGCGAATA
ACGCGGCTCTAGATCTTGAATGTAATTCTC
CCGCACGTAAGCGGACAAATAACCTGAACA
TACGTAGCTGTTAAAGGCGAAAGTAGCGAA
CACACATTTTCCAAAGATCAAGCCGCAACC
TACCCCCCCGTAGGGCCCCCACCCTCCTCT
GCATAAAGCCCTAAGGAATTACACCATACT
GCTCAGCTTTTTTAATAAAAAACTCCTACC
TCTAGCGGGCATTGGCGATTATGCAAGGCT
AGCAGCGACAAACCAATGCAGTGAAGAGTG
AAATGAAGCAAAGCTCAGTGCCCGAGTTGG
AGGTTTGCAGTACCGAGACTATAACCCACG
TGATGCCGTGTAATATTCACGGGCCCGTGG
GTATTCTTCTCTCGGCCGATGCCACATGCA
CCTGGGCACTAACAGCCTATGAAACTATCC
CCCTATGCAATTCCCTCACTCTTAACGAGC
CTCCAACCACACTCCAGGAGACAGTCTAGG
CACGATGGCAAGAAATGCTAAGACGAAGCA
CGTTCATCCCTGGGTAAACACCGATTTGGT
ATATTCACTGCCTACCCCGATATGTTCGGA
GATGATGAGAGCAAAAGTAGGGGGCTCCGC
CCCTGCACATTACTACGTTCAACCCCGGCA
GGCGGACGAATCTAGAAATGCATCCAGCTA
AGCCGCAACTAGCATCGGGTTCTTCCCTCG
CCAATATGCTCTCCAGCGAAGTACTGAAGA
AAAGTGTCCGAGGCACCGGTCCAGAAACGC
CGGGATGTAGAATCGAGTGGGGGTAGATTA
GAGGAAACTAAAGCCAAACGGCTAAATGCA
AAAGAAAAATTTATCGGGATCAACCGAAAT
AAGAAAGTGGCCCACGAGTAAAGGCTAAAG
TGCAGGGTGCCACAATGAAAAAATACAGAC
GTCATGCAAGAAGCCCAGGTGGGACCGCGA
GAGATTGATTTGCATTGTTATATGAATCAC
GATTGGCATACAATGGTAATAGAAGGAACC
ACGTACTTCTCTGACTACTGCACTTTGCAG
CAACAGAACGGCAGGAATTTCAGTCATCAG
CGCGATATAGTCATACGAAACATATAGCCT
CTTAGTGCCAGAGGAATTCTTCCACCGCAT
AAGTCATTCAAGCTTCCCCGGCATGTAAAA
TCGATTTACGTCTCCCCAGCTTCCTCGGGC
TAAACACCGTATTACGTCATTTTATTCCAC
ATGGGATCTTCTGGAAGGAATTCCGTCGCT
ACTAGACAACGGTACAAGTCGGTTACCGAT
ACAGAAGCGGTTAAATGACGTCATACTTCT
ATGACGTCACACTAAATCCAGGACCCTTTA
CGCCTATATTAAGCGGGCCACGTCCGCCCC
ACACCCGCTCTAATAGCCGATGATAAACGT
GGTACCGAGGCATTAAAAGTAAATTAAGTG
ATAGTGCACGCACCCATTCCGATCCCCATC
TGTTGGAGGCTAGCGACGCAGGCAAGGGAG
TATTGCGCTCTCTCGTCTCCCAGTACGAGG
AGCTTTACGAATGCCGCCAGTCATCTCCTC
ATGACGTCATAAACGAGCCAACGGTTGAAC
AACACACACCTTTATGAGCCCAACAACTAG
AGCTATCCTATGACGTCACAACACTCTCCC
TCAATAGGATCAGAAGAGAGTAATACAAGC
AAAAATGCGTGACGTCATAAGAATGCCTGC
TGATTCAAGAATGACGTCACCCAACTCCGA
GCCAGAGCCAGTGCTTAGGCCTACCTACCC
ATCCAATATAACCGGGCTAAATGACGTCAT
CGGCCAAAGCTTGGCTGCTCACCTGTGGGC
TCTACTTCTAACACAGCAAGGCACCACAAC
CGTAACCTTGCAGCACACGCTACTCAAATG
CTCCAGTTCGACACCCTGCATGGATGAACC
ACTAGGGTGGGCGGGACCCCCACTTGAGTC
AACCGAAAATCTGTACAGATAGAGAGAGTC
AGAAGACTTCGCCGACCGCTGGTCTCACGC
CAGGAGCATAACAGATGTGGAGGATAGTTG
ACCGCCGGACATTTATACAGCCGCAGTGAA
AAATTCATGCATACAAAGTTATTGTCGGAA
TCTTAAAAACCCAACGAAGATACCTATTGG
CATAAGAACCCCCCTACACCCACTGACATA
TAAAAATCACATGCTCCTTTTTCACCAGAT
AACATCCCTCAGTTTTATTTATGTTCCGTG
ACCCTCCCAACATAACATGTTCTCGACACG
AGGAAGTCGGGGTGTACGAACGTATGAAAG
TGTCACTCCCGCGACAGCGTCATACTGCAC
AATACATTTCAACGTACCAATGAGTGGGCA
CAGATCTAAACCGCCTCAATGAGCGATGGG
AAACACATCCTTAGAACCTCCTTCAAAGGC
CGAAAAGGCCGACCAACCGCGTGCTCCCGC
AACTCAGGACAGCTAGAGAGAACCGGAAGC
AAGAAGGATAAATTGGAGGAACAGGAGTTG
AACACTTTTACCATACCGCGCGACCCAGCC
ACCCCCTCTGCAAAGTATACCCGAATGATT
CGACCCAGGTACCCGATACGTCACAAAAAA
AAGTTATTCCGATCTATGAAGGAGATTAGC
GATACTAAACAGGACGTAGTCGCCGTTACT
CACACCAAAGAGTTAGCTCCTCTAGAGCGT
GACACATTACGAGGAAAGGTTGAGAGGGGA
AGCTTATTCCCGGCGCGTCACCCGCCGTCA
AACCGAACAACAACTGATTCCAATCAACGG
AATTTTACTCTGCATCATCCATGCACTTCG
TAATGTGTAACATGAGCCTTAGCTCTAACC
AACCCTCGCTCTAACTTTCTAGTCACACTG
CTAATTAGCTTATCCTAGCTAGATTAGGGC
AAGAAACGCGAACACGCCTCCGTCAACGCG
ACGAGGACCTGACACCACAGTAGTTCATAC
TGTTATACTTTACAGCGATATCGTTGACTG
GTCTAATCAACAAACTACTCCTGAGGTTGA
TCCCCTGCACTGTCAGCAGGTTTCCGCGCT
CGGATGACGTCATAGCGAGGGATCATCTCA
ACATTACCAAGGCCTGAGCCATACCACTTT
GAGGGCGAGTAAAAAGTTCGCACGAGAATG
ATGACGTCATTAGAGTATCGCTCGATAAGG
AAACACGATTTAATGGGGTGGGTTGCTAAT
CACCCTCTACTTGCCAGCACATGCCTACAC
TTGGATCAAGGGAAAAAGAGTCAGGAACAG
CTTCCCCCGCACTTGTTCCTGAGAACTGAC
GGGCCTTCGACTAGAACCGGCCACCCACCT
GGATAATTACAATCCACATAAGTACCGATA
TCAAATAAACGCTGAAGTACGCGCGAGTAA
CCCCGCTCCCACAGGCCAATACATACTTCA
GACAGTATTACGCGGGACAGAGAGCACCAC
GTCCATCTCCGAATAATTGTTAACTGGTAA
ACTTACACTCTACAGTATATATGACGTCAC
AATCTACGCTAACGCTAAAGAATCTATCCA
GGATGCGACTATTACATAATGACGTAATGT
ACGAATAGGAGAAAAAAAGACAAAAATGGA
GTGACCGTGCCCACTGTGTCAAGACAACAT
ACTTCAGGCACACCCGGTGCTCGAACGCCA
GACAAGATAAATCGCGACAGCTGTCAGTTG
GCATCGATTATGGGTTATACATCAGAACAA
AAATTCAGACTAACAAACGCATAATTCGCC
AGAATCTCAGGGTATACCTAATGACGTCAT
ACATAAGGTGTCGTAACTCTCTTCCCCCTG
CCCACCGAGATAATATACCAAATTATCTCC
CCCCGCCCAACGACCATCTGGTCGGACCTT
ACAGGGAACAATATCCGACGCCCTGCGTGA
TGACTATATAGCACGCTTAGCCAAACGAAC
TCATACCTAGCCGCCCATAGCAATCACACG
TGAAGGCTGTTGCGCAGGGTTCGATCCACA
TATGAACAGCGATGGGACTGAAGTACAGTG
CAGTGATACAAGGTCTTTTCTTCCATAGGG
CATAGCTAATTATGAGCTAACAAATACAAG
ATCTGACTACCCTTGCCCCATAATAAAACC
ACATAGTGACCGTACCAAATGGTTGCGAAG
TATCCTGGATTATACCGCAACCACCACTGC
ATAAAAAGCAAGGAAGGTCAGAAGAAACAC
CATCTAACATCAGGCGACCCTTCCGTTTTA
TCTGAAGCTCACAGCTCGCATCAGCCGATC
GATCGATTGAAGCTCCCACTCATACCTCCA
TAACCCCTGACTTGACTCCCAACGCTCGCA
TCCACTGACTAGCGCGGATGTTAATAGAAC
TGCCGCCATGTTACAGAGCACAAGCGCAGG
CCCTACCAAATCCCTACAACCTTCCAACCT
TGAGTTCAAAAAACATATAGGCAATGTACT
AGCCGCGGCCAAATAGTTTATGACTCACCC
TACAAGCGCTAATAAGGACTAATTCCACAT
GCTGGCATGCATTGTCGAAAGAATATCTTT
CGACGTCGTTCGCACGCTAAACTCCGTGAT
CCAGAACACATCAGGGATTTATGTTACAAC
CACTTAAAGCATTAGTCAGCCGACATCATG
AGTAGCTAACCCACCTAGCCCTGACCCACC
TATTGCGCCTCAGCTCTTGCCCCTCTGCAG
CACGAGAACCCGGCATACCCAATAGCATTG
CGAAGTTAAAAAGCTGCCATGGGCATACGC
GAAACGATATGTCAAATAAGCGGGGTGAGC
AAACCAAACTCTGTGCCACCATGTTTCAGG
CTGTTCCCCAAATTACCACAAGCGCGATTG
CCAAAATCTGCATTACCCGTGTTACCGTAG
ATGCTCATTAGGAGTTCCGATGTGCCCATG
TACAGTGCGCGTCGAAGCTACCGTGCACAC
AAGATTTGCTAAAAGCACACATTAAGAGTT
TACTAACAGAAACACAATAAGCAATCCGGA
CAAGAAGAAACCAATAAGAGGCAGACACCA
CATCTAATCACATTCAACCCCTGATCATAT
AATGGTTCCTGACCTCCAGGCTTTTCCGCT
CCCACACATTGCTTAACTAACTAGCCAATC
AGGATATTCTTGATGTGCTGACACTGCGAC
CTCCAACTCCCAGGCGATGGGAGTGAAAAG
AAGCCCACATCCAATCAACTATCCCACGGC
CCCACCCTCAGTGTTACCACCAGGCAAAAT
ACCAACAAAGAGACACCAGAAAACTTGCCA
AGGATAAATACATCCGTGCGCAACAAACAC
GTATAGCTAGCAGCTAAGGTCAACTGACAT
AAAGCCATTCAAACCGTGACAGCACATGGC
AGCATGCAATTTAGCCACGACATACCGAAA
ACACTGTCCAACGCGCCCTGCGCGCTACCG
TTGGACAGTCGCCCCAGGCAAGATATGCTC
TGTCACTTCCAAGGAGGGGATCCCTCCTTT
AATGACGCCATCCATAATGCCGCTGTTCCA
CTGCCGCCGCGCCCAATCAACTGACGCACA
AGAGCCTGGCTCCATTTGCCGACCACAGCT
GTTATATCAGGCAAAGTAAGATGGATGTTT
TGCTCCTTGGTTGCACTCCTCAGCCCATTG
GCACTACCTCTTCCCTAACCTGCACCGCTG
CCGCGAGCGCAGAGGCGCTGAGAGGACCCT
AATTGCCCAGGTTCTCCTGACCTGAACCAC
CCCTTTCCCCATAAACTACGAAGTCCCCTC
GTCGACGGGGTTTACCGGCCCAAAATTACA
GCGCTATGCGCGTCTTTGTGTTAAGAAAGT
CTCCCACCACCCACACAGACCAGATCGGCC
GCCAAACGCGCAAGTACGATACCCACTGAC
AAGGTGTGCAAGCACTATTTCGACCAGTCG
GAGGAATCTCATATTAATGTCCTGGAACAC
TTCTTACCCCAATGCGGACCCCCGCCTTCC
GGTGGCGTCAGCACGAATGCTGGAAGAGTA
CGACGGCCTTAGGCAGGAACAGCGCTATGA
TAACTTCCCAATTGCGGGTTGAACCTTAGC
CTACGAAGCAACTGGAACTGGTTGAAACGC
TGGCCGATACATTGTCTAACATGTGGTAGA
GCAAGGAATGACGTCATTCGCGCAGATGAT
CGAAGCACATGCAACGCAGACGCGAGCTGG
ACACGTTTTCAAGCCTCCGAAGAAGGCATT
GAAGCCTGCAATGTAACATGTACGCTAACC
AGCAGCAATGCCGACGTACCCAGGCTTTGC
AAGGAAATCCAGTTTAGAATTGCCTTGACT
GCCGCGCGGAACATGCGCCACCACCGAACA
ACACCTTGACAATAAAAGTTAAGGAGTTTG
TACCCTAACGTTTTAAACCCACACGTACCC
CAAATATAGGGTGCAGAGTTCGCGCCGATA
GTACAGTGCGACAACTGTACACTCATATGA
GATACCCACCGTACCGATATAGGCGCCCCC
TTATTACACAAACACACCATATTTGGTAGT
TACCACGAAATATAAACCTACCCTGGAACA
CACCAACGAAGGGCACGATTGCCCCACTGC
GAACCCCACCCTCACCCAAAATCACCCCAT
ATGTTTTCACCGAGAGAGTAACACGGATCG
CTAAACCCTACGCTCTCCCCTACCATTCAC
CTCTGTTAAGGCTACGTAAAAAAGAGTACA
ACCCTTAACTTCGATAGAAGATGTCCCAAC
GAACACTTACACATTAATAGTGTAGTTACA
AGGTACAGGATGTCGATGACGTCACCGTTA
TTTCTGATCCGTCATAGAACCAATGACCTC
CGGGCACAGGAGGACATACCGGAGTATTGA
CCGGAAACCTTATATACTGCGTACGGAAGA
ACGTAAGAACGAACCCGGGGATTTGAACAT
CCTCCGAAACCTGCTGTCGTAAAACTACCC
GGCCCCGCGCTGGGCGCGTGCACGATGGTT
CGGGTTAACCTAAGCTAAAGAAGGCAGCTA
ACACTGCATTACCTCATTTGCTCCCCCACC
GAGATGCAGATCAATAAGACAGGAATGCTC
ACGCTCATCCGGAAAACTCTTATACCACGA
ATAACAGTCAACGGAAATCAGTGCGGAAAG
TGATCCTACCGCAGTAGGAGCCACTGAGGG
CACACGACCTTTAGAACAGTACGCACCTCT
TAATTGCCCCGCCCCACATGAGTATGACTA
CCTGCGCCACTTTTCGATTAGAAAAGTAGC
ATGGGATATCAGACATTGGTGACGTAATGC
AGAGATGTGGACGTTACTGATGGCGCACCC
ATATGGACCAGTCTACGTATCGCCAATTAA
AGGAGGGGCTGCTGTCGGGGGGGCGTGTTG
GCTGGAACCCCCAATAAATCAGGGTTTTGT
GTATTGGAGCCTTGACGGAGGAAGAAGAAA
ACAGAATCATTTTTCGTGTGCCCTAACGAT
AAACGATTTCCCTACCCGACATCACCATAA
GAATCTAACAAATGACGTCATTTGCCTAAT
AGCGTACCGCGCAATCGTATGGCCCAGTGC
CTGCGCAAATACGCTAACTATAATTCCATG
TCACCGGTATCTAAACACTTATTGCGTCCC
ATAGTGAGAATTGCTAGGGCACGCGGCGTA
CCAAACACCTGATAATAGGAGCTATAGTAG
CAATCACATTATAATCACCATCCCCTGCTC
AGAAAAAAAGAGGACGGGTTTTGCCCGGGT
CACCCCCTGGGTCCGCGCACACCGGAAACG
AAGACTACGCGGGCAATTGCCGTAAGGTAG
AATTGATCAATGAGGCTGCCGTCCCGAGCG
AATGATAAACAATGGGCAAAGTTCCCCTCG
AGGCCCAAACAAGTCCCATTAAAGCCTCAC
ACGCCACCTAAACCAGGTTTAGGGATCATC
AAACGAGACTTATCTCCGAGTTAACACAAT
CAGTGGTATTCACGAACCCAATAAATGCCC
ACGCGATTGAAAGTCAAAACCTAACGCTAC
CCCGCGCCTAATTAAGTGAAGAAATTGGTG
TGGGCGATTGGGCACAGGTATAAACATAGA
TCCACTGCCATCATTATTGTCACCGGCCAA
AAAGCCGGATATGTTTTCGCGTCTACATGA
TAACAAAGAAGAAATGAAGGAGTGGGGGCT
GCTATATAACGCAACCCCAAGCAACAGTAC
CGGTGGCAACTCGCGACAAAATGTCGCACT
GACTGAGTGCATAAGTAATGTCGACGGTAT
ATATGACGCCCGCCAAACCTCCCCTCTACA
TATGCTTCCGGCCCCACCTCTGATGAATAC
CCTTCTGTCAATGATGTATTGACGACCTCA
ACGGGTGCCTTTTCTAGCCGCGGGGACATG
CGCCTAGTTCCGTAATCCAGATACCCTTAC
TGCTTTCCCTACACACTGAGACGCCTTGCC
AATGTGATTCCGCACAACCGGGACATCAGA
GACACCCTCGACCCACACCGCCCGTGCCGA
ATATTGCGAAATCTCTTCCAGCATCCTATC
ACCATGGTTTACTAACAAGGCGCTCATTGG
GACTGCCCGAGTTAAAGGAAATGAAGCGCG
TCCTCCGCCGGCACCCCTGCAGAAATTGCT
AGTGACCACGTATATAACAGTTAGAAACAC
TAGCTCCCACTAAGGGCCTGATGCGCTGAT
GACAGGTATTGCACATGCAAAGTGCCATGA
CTGGTGGGGTTATAAAGCCGGGGATCTACT
CTAGTTGGGTCACATTAAATAACGCTTCCA
AAGACTGATACGGACATTAAGATCCGAGGA
TCGCAACACCCAACCAAACGGACATGTTGC
CAGACGAAATTTGAATAACAATACATATGC
CTGTATAGAAGGTAAGTGAACTAGCTACCA
AGCCGTAACAGAAGGCCTGAAAAATCGCCC
TACTGCCTTGGGAGTACATACACTAAACAG
AGGTAAATGAACAGCATGAAAGGCTAAAAG
ATCGAGCCGCGATAAGCTTACCTCCGCTCC
ATCACATCATGGAACTTCGGTCTAGACGGA
CCCCTGACAATCCTCCACTGGTGACGTCAC
ACTATATCGATACCAGTAAAACACATAGTA
CTTTGTACGCTACAGTACAGTCAGCCCCCC
TAAACGCATAACGCCCAACCACGTCGGATT
ACCTAGACCACCATGAGAAGAGGGTGGAAT
TAAGCTTTGAACCTATTCCAGAGTAACTTG
ACACGGCGCGCGTCTCCCACCCAGGACTCC
AACCCCGTGTATATAGGTCATGCCAGCTCT
ACATTCTCCCTCTGTTTCCACTCCAATTCA
GCAACCGTATGGCGCTTGCAAATAATTCAC
TGTACAACAAAGAATAGACATCGCCACAGC
CACAACGGGGCGAACCCTACAGCCCTGATT
TCTAGTTACGGGACAGAGGGGGAAAAAAAA
AGAACAACGTTTGAATGCAAGGTTAACAGA
TGGTATACAAGAAAAAAAAGGATAGAAAGA
GCCTCGGCGTAAACTGAAGCAAGAAGGGAC
ATAAGGATGAATAGTAGAGGGCGGTATAAC
CGCCCATTCATACTGTGGGATCCCCTCACC
GTCCATACTGATCGACGCTCAACATGAGAC
ACTTTGACCTAACGTAAACTTGATACATCC
CCTCTGCCATTCCTCCCGGTTTAGTCCAAA
ACACGCTAAACTCTGTATTCAAGTATGCGT
CTGCTTACGTTTCTATACCTAACCATTACC
TTATCATGACACCTACTCGAGCCCACCACT
CTTCTCTTAGCAGGTCCCTCTGCGAAATGA
CATTCAACTACATCCCCACTGCCTACCAGG
CTCCTAAATATCCTCCGCCCTTATTGTGCA
ACCTCACCCGATACACCAAGGGGTATACAC
CACCACGCTCGCATTCAGTTCGCGCTACAG
CGAATAACCTTACCCTCAGATATCTCGTCC
TCTCGGCCTCCGTCGAAACGGATAGAACCG
GCAGACTCAATACGCGGTTTGGTCCGACAT
ATGCCAATGCCATTTCACTCCAGTGACTCT
CGCACGCCGTACGTCACGACTGCTTCTAGC
CGAGTTATAGCTTCTCCGATCTGCTGTCAA
TTACGGATTACGGGATAGTGTCGCATAAAA
ATCTCGCCCCCTTTGAGCCTTCATCAAACC
CATAGCGTGAATTAGCAGGGCTAGAGCAGA
GCAGGAAACTATTTATTGAATCTCGCATGC
AAGCGGAGACGGCGGTCATGACTTATTGAT
AATGAGTTGCAATCCCGGCCGCGACCTGAA
GATTGGCGTTGTGCTTCCAAGGAACTCCGC
GAGATATGCACGACGCAGGGCCTCATACTC
TTAACCAACAGGAAGGAAAATACACAATGA
GGAATAGCACCCCATTGAACCCAACAATGT
CACACTGCAAATAGGGAGTACAGGTGCACA
AATGTAAGCTCGGGAAGTAAAGGCCTGCGG
CCATGCGCATCAAGTTACTTGCAGTTAACG
CCATGTACCCTTCCCTCGGAACGAAGTGGA
TACAGGGGCGGGAGATAAGCGCGAAGAGAG
AGAAACAGAATCCCTCGAGAACTCAAGAGC
CCACCATTCATAACCACCGCTCAATTAACC
AGAATCTCGCGTACGCACCCATCCAATGCA
AGCAAATACGCAGGCGATTTGAACCAAACC
GACGCGACCACCTAATAAGGAATGGGTCGA
GCACACTATATTCCTACCCCCCCCTCGTCC
GCGAACTCGTTAGGGTGTCGTCGATGGGTC
ACTACGGTACCATACCGAGATCAAATCCAA
TGTCCCCACATACCCATAGTGCCGTAAGCT
CCTAACCCCAAGTTATTTGCGAATATCTAT
CCGCGCGCAATGGTATCATAAGCCCCTCAC
ATCGCGGGAGGTAGCGGGTCTTATCTCTTG
GCGTTATCATTTCCCGAGGTACCCGCCTGA
GAGAGCTGTGAGTACACACACTCTATGACT
AGACTAATATTACGGCGAAAAGCACTGCAG
GTCAGGATACCTTGAACTCCATTTGACCCG
ATGCCGCTAGGGATAGCGGTTGAAGATGCT
ACCGAATCCCAACGAATATATGCCCTATTA
GTTGCAACATATTAATGGTAGCCCAAATAA
TCCTAAATGACGCCTGTATGGCCGTCCGAG
GGGCCATAGCTCCCTATTATAAAGTCACGC
CACGGCGGCTTCAGCCGCGCCCACCGCACT
ACAGGAATTAATTACCAATGTTATCATGTG
TAGAATTATTTGCGGAGCAACTCCGCTTGA
GAGATTATAGTAAGGGGGATTGCCATACCG
AGTACACTAAACATCAAATAAGGCTTCCGC
CGACGTTCTGCCTACCCCTCATTCTCTGGC
AGGACTTACCAAACGTGACCTGTCCGGAGG
CACTACACGTTCCTAACGGCCGGGAAGATA
GCTAGACCCTGAACGGGAAAACGACCCTTT
GGACATACAGAGAGCGGGCGACGCGTGCAT
CAGGACCCGATTACAGCCCTCCCTGCAGCG
GCTGGCTCCTCGCAGTAGAATGACGTCACT
ACCACTCTCAACCCCCAGACCCGCACCGCA
AAGATCTATGTGAAATAACTACTCCGCCAG
TTATTCGCACTCACTGGTCGCGACGCATTG
TAGCGGTGAATGAACACCTAATGAGAAGGA
ACACCGCGCGAAGCGCACACCTTTTGTACC
AAACTGACGGACCACCCAACCCCCCTTACA
ATAGGGAGGGACCCGATTTGTACAAAAACG
GACAGTTTTGCTGATGTATAGTTACACACC
CACGCCCATTCTACATTCGACAGTACGGAC
TGCACTACTTGGCCCCCGCCAAAAATCCAC
AGACAATTTGAAAAAAGTATGTAGGAGCAC
CACATAGGTCATCGACTACTTGCCTGCCAT
TTTCCCTACAGGAATGACGTAATGTTAGGT
TTTTTATAAGATGCACAGTATTCCCGTTTA
CGCCAGCCCACAAGCCCAAAACCAATTGGT
AGAATGATGCAGGGTATGGAAGAGTCAGTA
TCTCTTGAACGTATCTTCAATCCCGGGTGG
AACATGACAGACACAGTGCCACAGAAAAGA
GATTCCCAGACTAAAAACAGCTCGCCACAC
AGAATGAGACAGCGATTCAGAGGCCCACCC
ACTACTGATGTGGACAGTTGGAGGAGGATG
TGGCGTTATAAAACACACGTTTAAGAGAAC
CGAATGCGTATCACACACGTGGTGTTAACA
TGCTTAAGGCTAAATTCATTCAAGGCCCCA
TACATAGCGGTACTTAAGATACCGATATTA
CAGATTTGCAAGATGTAAGGTTGATATAGA
TAATGCCCGCACCTTCATGCTGCCGTTATA
CCAACCTCGTGTCTACAAATTTGCTGGGCA
GAGGAAGGAGGATAGGGCGATATGAGTGGA
ACGCCAGACCTTAATCTAGTAAAAATGGCT
CCACACAATGACGGGTATATTGTTCCCACC
AAACCGAATATAAGGCTTTAGCGAGGATGT
CGTTATATTAGACCCTAGCACCACCAACAC
GAATCACAATGAACACTCAGGAGTTGCACC
CTATGTAGCGTGAATCCGAGAATATTAACC
CCGAAACATTAGCAAACTGAGACAAGAGTA
GCAAGCCCAAAACGAGCGTGCCTTTTCAAC
CAAAACTTTGAAACAAATAAGTAGCCTTGA
TCAGCCAAAGATGACCCGGCCTATCATGCC
CTTTACTAGAAGTGGAATGATTACGTCATC
AACAATATGAAATACCGGAAGTAAAGCCGC
TCCACATGAGCAGACAGTCTGTACTACGCC
ACCCACGCAGTCCCGTCTAGCCTGCACTCC
CGAAAAACATAACAGGGGTGGGATGAGATT
AGCTCATTCCAGAGGATGTGTAAGATAAGA
CGGATGATTATGTTGCAGATAAACTGCATC
AACAAGAATATTTCTTAGGAATTGACAAAA
ACAGGACAACGCTTGTCCACCCTCGTATTC
CAGCTCTCCGCCATAGGAGCGAGTACCGTC
GGAAGCGCTGAGCCCCAAAATGAGCATGAT
CATAACGGACGGAGTGATAAGTCAACTATA
GGAGGCTAGGTGATTTTAGAAAGAGCAGAC
TAACGGAGAAGGAGCAACTAAAGCATCCAG
CAGTTTCCCCCCCGGACGCCAACGTGCCCT
CCGTAGCCTAAACCTGAGACGATTGATCCG
AGACCCGACACACTCTCGCGTACATTGACC
TCCGACACTCCCTGACGTTAGTCCCACTGA
TATTTTGCCGCCCACCATCACACAACCCCT
ATCACCGTAAATCCCCCTAGGAGCTCGACG
TGGCTCCTGTGGGAGGGACTCAAATGAGGG
TACAGGCCCCTCATCTCACACCCCGCGCAA
TTCACCATACTTACACCTTAACATCGCCCC
AGGGACACGCTGTAATGAACAGGCAAGTCA
CATCACCGCCATAACCTCAGTAAGCCGACC
CGCTGGAGGTTTGGAGAACCCACCACTGTC
CCCACAGGAGCTGTCTGGCAACGAGCTACA
AATGTCCACGAGGACTTTGTTCGCGCGGTA
CCTCTGTGTTGTTTTACGGAACAATGTGTG
CCGTCCGGTCCACCGGAGCACACGTTTGGT
ACGCTGAGAACAAAGGCAGGTACATTACAG
GGAACGGTTAATTACGGTGAGGATCTTAGG
GCACCTCCCACACGAGATACGACTAATCCG
AGCACCCTAAGGACCCAACGAGAACTTTGC
AAATAAATATTGCGATCTACGTTGCTACGG
GAGAATGATGACCCAAAGGAAGCAAAACTT
CTCGGTGTTTGGCACTAAAAATCAAGCGAT
CGTAGGGCCGCTGTATGTTTTCCATGCACC
CATAGAGACGTAAATACGACAGGGTTTGAG
CAAAACCACCAAACCGAAACCGAGGAAGGA
TGTTCCTATGCCCGATAGGCACCGTTACGA
CAATAGTACAAAAGGATATTGCACTTCCTG
TAGTCGGGCTGCTCCCTCTGCCCTACGTGT
GGAAAAAGGCTGTAAAGCACTAGATCGGGG
AGAACACGACCTTCGCCTATGCTTGACAGG
CGTGAAAAGGTTGGAGAGCCATGACCGACT
CGAGCAATTAAGAGGTGAGGATGCGGAAAG
CCCTCTGATAACACTTCAGCTAATCGATGA
GGGAGTGGCTGTGAATGGCCACTGCGTATG
TAAGTTACTGCACAGACTCCGACCCAAATA
TTCAGGTAACCATGATACTGAGCACCACAG
CCGTCAATACGTCCCTCCTGCGTACTGCCT
CGCGCTTGCACGCGTTAATTCGGTTGCGAC
GAACATACCCACCCCAACGTCCAGCCCACC
GAACGCGACCCGCCCAGTGCCCACCCAAGA
AAGGGCCCAGATACACTATTAACAAACAAT
ATACATCTCGAGCGTCCAGTTTTCACTTTG
ACACATTCTAGAACTGTATTTACGACCGCT
ACCTCTGTCCACGCTACGTGATGTCTCCTC
ACACATACGGTGGCCGTCCCTAATACGCCT
GGTGTTCTAAAGAGGAACAAACGTGTCACA
CCCAGTTGCATTCAGTTGACCCAATCGAAC
CCCACCTGCTCTAAACAACGTCACATATCT
TCCCTAATGTATCAGTTTCCTGGCACTCCT
CTTTGAAAGGTACGCGCGAGGGGGGAACGG
CAACCGACAAGGTTCGCAGTGTAGAATAGC
CAAAGCCGTATCACGAAAGGACCAACCTGG
ACCTAAGCGGTGTCTCCCGAACTAAGCATT
ATGCGGACAATATGCCCCTTACTTAAAACT
AGTGGGGATGTGACGATATGGAAATCGAAG
CAACCGTGGTCTGATCCAGGCAAGAAGATA
GAGTCTTATCCAATACCACCGTGCGACCCC
CACCACGAATCCAACAACTAATTGCGGTGG
ATGCGACGAAAAAGATTTATACTAAGCGAG
CACTAACCCTCCCACTCGAGACGCGCCTTT
GCGGGTCCATTCGTCAGGCCGCGTAGAAGT
CTCCACCGAATCTCAACCCGCACCCCTTCA
TACTATCCGCAAATAATAGCCACGCGGTCC
TACCCCCGCACCTCCACTGTAGGAGTACCT
AGCGCGAGTAAAATAACATGCCACAAGGAG
ACTGAAGTTAGTACACGTACACTTAATCTA
TGAGCACGTGTCTGAACCAAACATACGCGA
TAAACCGGCAGCTGTAGCTGACAGGGGACG
CATTTGGGCACGCCAGCCTCCCCCCCACGA
CGTGTCTCCCTGCCCAGGGTCACGGTAATA
AAGTGCAGAAAACTAGACAATAGATGGAAC
TAATGCTGGGTATTCCTTAAACCCACGGCG
AAGACCCAGCAACCGCCACTCTCCCTGCTT
CGGCGTTTCTTGACCCATTTCACCAAATCG
CAATGATGAATAACCATCCAATAGATCCGT
CCTGAGAAGAATTACTCCGGGCCGTATCCC
AGATAATGTGACGTCATCAGCAACGTAAGT
CTACTAGCGCTCAATTCCCCTGATGCCAGT
GTGAAAAGGTTGCGAAGTATAAACCAATAG
CTTGATGATACCTCGCCACGAACATGCAGT
TCATCTTGCTCCAGACATTCTCTCCCGCCG
CGAAGGCTCGCGTGCTACTCATCCTCCCCC
AAATAGTCTCGTCTTTAGAGCCGAGGCTCA
ACCCAATCGAACTGACCATACCGGCCATAC
AAGGCTGGATCACACTAGAATGACGTCACG
CGAAACGCCTATAGTGGCGACTCATGACCC
ATGACGTCATCAACCCATGGCGGACCCCGT
GAACTGATTTATGCCCGACTCAACTGGGGC
GATGGAATCAATTATTCTGATTAACAGTAT
GAATACCACCCGACCATAATGACCACCTTC
GAGACGCATACCCTAGGTGGAAATAAGAGC
GTGTCCATCAATGAATCACGAACCCAAACA
CGCAACCCTCTTTCCGCGAAAAACGCACAC
ACCGGTCAAGCCTCTAAAGCTGCAGTGTAG
AATAGCCCCTTGATCACACTAACTTCCCCC
AAAATGATCACTTGTAATTGATTCACAGCA
TTAGAGGTTGACCATTCCGATATCAACAGC
TCAAGCACGGTACACGCAAGATTGCGGGTA
ATTAAAAGAAACAATATAGAGCGACGTTAC
GACGGCCACGCATCTCCCACCAATTCAACC
CTAGCTCTAGTACATCCTCTTCCACCGAAC
GGTATCCAAGAACTAACCCTGGCCTGAGCA
CTATATACTGTTCGTGGACTCAGATGTGAA
TGACTGTACAACATACGACATCCTAGGTAT
CTAAGTAGGGCTAAGATTAGACAGATTGAC
ATGACGTCATAGATATCCTGTGCCACCTAT
TCTATCGACTACGTTAACCTGCATCTTACA
AAATACGTTTCTGAGTACCAAGGATAGAAG
CATTTGGCGCGTAAATATTTACTGTGCTAG
CAAAAACGAGCATAAAAAGAAATGGGAATA
CTAAAAGATGGTCCGATATAGACGCAGTGT
GAAAATAAGCAACGCCCCCCTTATACTGAC
AACGACAACACTATCGGTCAGTCTAGCTCG
AACAGTTAATCCAGGGATAAAGGCCAATGA
AAGAGTAATCCACTGTAAGACTGGAATGTG
CCAATGTTCATGGTGAACCAAGGCATGGAA
ACACATCTTAGACCCTTACCATTCCCGGCA
CAGATTTCGCGTGACGAGCACATAACCTTA
ATACCCTATGCAAGTGTTATCAGGGCCTCA
CAAGCGACCACAACTGACAGGCCATCTTAA
CAGCCTTAACCGATGCATACAGTTGAGGAT
TACGATGCTGACACCTAGCCCTTAACTTCA
AGAGCAAAAGGAAGTAGGCTGGGAAGGCAA
GAGAAAACTCGAAGCCTAAAGAGATAGGAC
GATAGCCAACAATAAGGTTTTGTAGGTAGA
CGCGTGGCCACTGACGTCATAGCATGCATA
GAGCGTGACAACGGGCGATAAACGAAAGAT
TAGCCGGTAGACAAGTCCCAGAGGGTGAGC
ACAGGTCACTTGCTTTAACATAATAACGCC
CTGATAGTATCGTAGCCTCTCTGATCTGAC
AGACGAAGTACTCGTCCTAATTATCATCTG
ATGAGAAAACCCGCCTCCCCCACCCCGTAA
GCGATAATGATGCCACCTGGGCTACGAACG
CAGCTAGCTGCTACCCACGCAGCAAAAGAA
GACACCACAAAACCCTACACAGTGCCCGGT
AGGCCCTGACACAACAGACCCTTGAAGAGT
CAATGACGTCATGAAACGTGAAAGGCGACA
GGTTGTATGCAGGCCAGCTTAAGCATACAT
TGCCGGATAGATTGCTGCATCGAACTGATG
ATGACGTCATTAGAACTGACCGGCTTATGT
CGTCTTACGGTGGATATTATATGGTAGTAA
ATCATACAAGAGTAAAAACTCGTATACCAC
AGCTGTCGTGTATGGCCAAACGAGACAGAG
ACTTCAAAACAAGAGTGATGTCACCGATTA
AAGTTCATAGCGCCTTACTCCGCAACGCGG
GGCGATATGTAGGGGGCAAGCAGCTGAATA
TCGCGGCTCCAACAAGGTGGCATGAGCTTA
AAAAACAGTTGTACTGTATAATAGGGGGGG
GTGATCCTAACTAAGCGAAAATCTCCTAGA
TCTCAGACTGTGAGTTCAATGATGAAATAT
CTGGTACAGGAACTGGGCGTAATAGGGGGG
TTACGCTTTCCCCCCCCCTATTACCGCTGG
TATAAATTGCTGTATGAAGGCCAGGCGAAC
CCTCCCCAGCACGTCCTTCCCGACGCATAG
AACAAGATCGAACCAGTGTCCCTTGCTCAG
TCACCTGTGCAATTCAAACAAATAAGCAGT
AACTCCTGCAAAACATACGCGGTTAAAAGA
CCCGACCGACTATTTCTATTGCGTTATCCC
TCACCGCTTTTTTACGCAATAGCAACGCAG
CCGGGCGAAGCTTTCTGTCCGCCCAGTCCA
AGACATTAACTCGGAACGCAATGCGTTTCA
GTTCCCCGTCATGGGATGAAGGTTCGGCGC
TTTCCCCTTAATCATGGATCTGACGTCATA
GGCAGCATGCAAAACAAAGTCTTGAGGTCA
CCCTCCCGCCCCGTCCCTCAGCCCATACCT
AAAAACGTCCCCTATGGAGACGATTACCAC
TAGATCCCCTAATACAGATGTGGGCCGCCC
ACGGTGTGATCGAAGGCAAGCGGCCAAGTA
CGACGAGGCCGGGAAAAGCCCGTGCGACAT
CAGAACACCCGTCGCTGGCAGCTCCCTAAC
TGAATGAACCGTCGACCACACCGGGATCAT
ACACCCTGCAAACTTGCAGGGAATCAATGT
CTATTCTGAACATATTACAGAATAAGAAAT
GTGATAGACAAAGAAACGTCACTCAGTTGG
CACACGACCGAACGACACGCTTAATTACCT
AGGGACACGCGGTCGTGCGTTGCGGGTACC
GAGAGAGCGCGATAAACATCGATACTTAGC
AAAACTAGGCGGGTTACCAGTGGAGGGGCG
GATGTGGGTCAATGCAATATAAGCTTGTTG
GGCTAGGATAACAAGGCCTAAATCGATAAC
AACCGTGACACGGGTTAAATAACTTCTTCC
TCCTTGACGGCACTCGTGTTCACATCCTCC
TGAGTATAGGCAATTGGCTTAAAATGATGA
AAATGATTGCAAGGCAAGCGAAAGCATGAT
AAACGCGGTAATGCCGGTGAATCGGACCCC
ATGGTTGCCTACTTTACCAAACAACTATTC
CAGCTTGAAGAATCCCTACTCATCATACCC
CATAACCCGAAACGCGAAAACGACGAGTTT
AGTATCCCACCCTGCATTACTAGACAAGAA
CCGTACACTTCACAGCGGTGTAAACTTCGC
AGAACGGGTACAGCCACGTACCTAGCGTCA
CAAGGACATCCAATAACTCCGGTAGGAAGG
GCTACAATGCTCTCCTCAAACCCCACGAAA
ATGCGCGAGGATAATGATAGAAGCCTGGGT
TGGGTAATTTTTCGAGAACTGAGGGCATGA
GTCAAAACCCCTCCACTAGCCTCTACCCTA
ACGTCAGGGGGCTATATTCGAAATATTTTT
GCGCTGGTAGGAATGTAGTATACAAGTGGC
GCGTCGGTGCCATGGCTTTGAAAGCGTGTG
ACAAAGCGCAGTACCGCCGTATCAAACAGC
AAGAAGTTTGCTCTCCGATAAGAGCCATAG
CTGACACGATCGATATAAGCACAAGGACAG
ACCACAAATTGAAGATGGGGAGGATGGGCG
ATGTGTCTGTTAAGTAGACAATCCGATGAG
TATGTAGACTTGCAAATGATGCTAAACAAA
AAGGGCCTTAAGGGTGGAGATAAGTAAAGG
CATCCTGCCGCGCGCAACTAGCCCCCGATA
CTTACCTCACCACGCTCCCCTTCACCCAAT
ATGAATTTATCTCATCGTGTCCGGGCATAA
GAGCGGAGAAGCAACAGTTAGAGGGCAGCA
GACCTACTAGGGATTCCAGTGAGGTGATGG
GGTCAAATTGAAATCTCAGTGCTCAGTCAG
CCCCGGCCTACTGGGCAGAATCACAAGCGA
TGAAAGTATGGGGGACAGAGAACCGCCCCG
ACTTGCGTGGGGATCGATAGCCAAAAGTTA
CAAATGGGAATCATATCAAAGAATCCCCTG
TAATAGCTTATATTTTCCGAAGCTATGTTG
ATATATATACATACCTTCACATGCCCATCA
ACCCCAAGGCAACATTCTACTATCCTACAA
AATCCAGTGACGTCACCCTCGTAAACTGAA
AAAAAAGGTAATTTAATATCATGTCTTGGC
CCGACCCACTCTCTCCGCGTTTCTCCAAAA
TAATATTAGCGGGGGAATGGGGCATTGAGT
CCACCGAACGCGCTGAGACCGCATGCACAG
CGATCGCTCTACGCTCACTCTCACTATCAG
GGTCTATCGCATAGCTCCTTCCGCGTAGGA
TATCCCGATGACGTCAACACTTAATCAGCG
CGTGATCACACCTCCCGCGGGGATAAAACC
TATGCGATCCCACTGGCATTGTTCTCGCGT
CTCTGCACCTCGTGACGCTGGAGAAAATCA
ACCACACCGCCATCCAGTTCGTGTCTCACC
ATTCTACCTCGCCGTAACACTTGATGTCCT
ATGCTATTAACGGCCTGAACACCAAAGTTC
TGATCGGCCGTATCCTTCTAAAGCCATCCA
AATAGACAAAGCGTTTTCACATATACGCCA
TTGCAGAATTGCGCTCATCATCCCGCCACA
CAACGTTTCTACCCGTAGCACGAAACTTAG
ACCCAGCCTCCTCGCTACATACGGCGAAGT
TGAGCAGGTTTAGGGGGGGTAAAGGGAAAT
TCATAACGCTAATCTTTGCTTGGTGAAAAA
AATCAGTACTGAGCACTGGAGGGACGCCTC
ACGTACATCTAAGCACTTCTCAACCTGCGC
TCAGAGTAGGCATACATGCACGCTAAGAGA
GAAGTCTAGATTAGGAAGTGGATTCCACCG
ATCCTCCCTCCGATATGTCAAACACGTTAC
GAACTACTTAAAGGAATGCTATCGAGGTGA
CGCAACCCTACAGCTAATGAGGGAACGAGT
GCCCTACGGAGAAAGAATGTGCGGACCACA
GTATGACGTCACCCAACGTCTACTACAGCT
TATCGTGATTTGTGTGAATTTAAAATATGA
ATCTCATTCATGTATTTCAGAGTTGTACAA
AACATGTAACGCAAGGAGCGTTACCATAGC
ACAATTTCATGCGAGGGCCCCAAGCAGGAC
AATAGATGGACAGGAAGACCAAGGCTATGA
CGACCTCCGAGGAGCGTGTCCATGAAGCAT
AGTGAATGATGCGTCTTATGAAGAGAGCCT
AATGGCCCGGACAAAACCTCCTGTAAACAT
TTCGATATTCACGAGCCGTTCAAATTTAAT
CATGCACCATCAAATGTGAGGTTGCCTATA
GAGACTCGCAATACGCACTCGTAAAATTGC
ATTCGACGAAGTGAAGAGCATCGTTTCATG
TGACAGCGCCTACCCGTCTAGACGGTCCTT
CTTTGCCGTAATGCGCATTATGAACCTAGC
TACTTAGATCTGTTGGTTTCAATAACTTCC
AAAAGATACGCGGGACCTCACCACGAAAAG
TCATTGACCAGTTCGACGGTACCCACACGC
ACGTGGGAGCAAAAATAAATAGTCGAATAA
GATCTACTTAAATACATGGGCGTGTAATGT
TAACCTAGCCGCGCGCTACCACGTCCGTAG
GAATCTTGCCCGGGTAGGTGGATGCACGAG
CGTAAAGTTTCTGCCCACACTTCTAACACT
GAAATGGCGTAGAGTAAAGGCATAAAAAAG
CACCTCCTATCGCCACCACGACCTTAACCT
CAACCCTGTTAATTCTTTCTTGGCACGTCC
CACGCACTGCTACGCATATGTGCGAACTCT
CGAATAATATCTGGGGTCCCGTAGGCCAGG
TTCACTCGCCCCTTGCCATACCACCCCGGA
GGGGCAGCCTCCCCTTAAGTATTACTTTCG
GCGTGTTCGACGTCAAAGAATGACGTCGTG
AAGACAGTTAAGACCTAAAGTTAGTAGGAA
TCCCCCAGATTACAACCGCAGCTCCGAGTT
CCGAGTCAACACCTCTAAGAACCCTCCCCT
CAGAATTTGGGCCGTGGCTAATTAACAGCT
CTGTCCTACATGTACAAAGGTTAAGACTAA
GATCCTCGTAGTTGGATCAACATGCGGCCC
ACTTCATAAAGTTATGCCTAAATAATCGAC
ATTTTTTGGACGAATGTAGTAACTCTACAC
GGAACGAATTCCGACCACGGCCCACACTCA
GATCCTTCCGTTTCTCGAGCTGAACCGTTT
ACGCTGCTGCATCCGTTCCACCTAACTGTG
CTACGCTTTACTCATCCTAATTATCGTCTA
CGGACAACACTGCGCGTTAGTCCCGCTACT
AACCCACCATTCACACTATTTCATTCCCAG
ACTGATATTACAAACGCGGAGTGCGGACCT
GTTTGGCCCCCCCGATAAATCGCGTAGCAG
AAGCTTAGTGTACTTAAAACGTGAATCATA
ATGAACGATACTACTTAAGTTGTGACGATA
CGCACACCGCCAACCCTTTCTCTACAGTCA
GTTGCCGCCTTGCTCGGCGAAGGCGACCTA
GCGCGGGAAGGAAGCAGTACGTGGGAATGA
ACACCGTGCATATTGTTTAATTTCGCAAAC
TTGACCGAATTATGCGTCCCCGTTACCCCT
CCATCCGCCTCTGAACTAATCTGGGCCCAT
CCTGTCTGGCAGACACAACTACCAGGGCTC
GTCACGCGTTACAATCGTCCTCGCCCTCCG
TACAGCTGAAGAACAAAGGTAGCGCAGATG
GGTGCGATAACACTGTAACACGGTGAGGAA
GACAGAATCTGTATTGATGATGCATCACAA
AAAGAAAGATTCAAAACCCCGGAAATGTTG
CTTGATACCAGCTTGCGCACACATTCGTTG
AGTACCCCACGCGCCTATTGATTGCGCACC
GTTTGGGGAGAGGCGGGGGGAGGCTATGGA
CGTGACCACACCGCAATACTTTGTAATAGA
GTGCAAGGATTCAGGCTACAACTCGCCCTA
CTAAGCAATGACGTCACCATTAAATGCGAG
GGGACAACGGGGAAATTATTTAGGGGGATG
CCGTACACCGTCGTCAGCCCCCGGGACGGC
CCCCCTCGACTGTCTCTTTCCCCATGTTCC
GCTCTCATTCCCCTCGGTTCCCAACTTTGA
CCGTTTACACTCTTGGTTTTCCCTCAAATG
AAACAATCCAAACCGTGGTATCCGCGTAAT
AAAGCTAGGAAAGTATCTAGCAATGTGCTG
AACGTTCGTTACGTCATCGATACAGCATTC
AATGACAGGCAACACGCGAGCTTCGGGTGG
CTGACTACCGAGTGGTGACCTAGAGAACAA
CGCCCACCCACCCGACCTCCCCAAACCGAT
ATAGGTTGCGTCACTTTATGCTGACGGTGA
CGGGAAGGACACCAGACAGCGAGAATCGTT
TCCGTTAACGTCAACCCCCACCTGCTCGCT
ATAGGGACTGTAACCATCTATAAATCCGCA
AACTAACCTACGACTATGACACACCCCACA
GCTGACTGATGGTCCGTGAGCCTTGCCTCG
CGAAGGATGTTAAGAAAAATTGAATCATAT
CAGTGACGTCACCACTTGAGATCATGCCTG
AATGACGTCACTGATGGGACCATTATACGA
ATTGACAGGTCCCTACTACTTTGCTTCGTC
GTTAACTGGAATAGTATCCATCCCCTGAGA
GGCATGGGACCACTCGTTTCCACACTGTCA
CCTTTTGTCAAATACATAGAATGACGTCAT
TTTGCACCCCCGCTTACTTTGCTGCCCTTA
CTACATCGACGATGCGCACGATGTTCACAC
TGTTATTTGTTTGACCGAACACATCAGTAA
TACCATAGCGCGTTCAACACGCCGCGTAAG
CAACCTTGCCACGCCATTACCTGCCCGAGC
CGAATATTTGCCACAGCATCCCCATTCCCG
CACACAACATATCAGCTTGTTGCCTAAAAG
TAACAAAGGTGTGGGGCCGGGTCCCCCACA
ACATCCAGGGATCTAGTGGAAAACCTGAAT
AAGCAAATTCCCAAGCGATTGCAGCACGCA
TCCTCGTTTTGGCTAGGCCAATCCAGATCC
AAGCTGAGCTCACTTCTCTGAGATAGGCCG
AAATTGAATGCGTTGCTATGCAAGCGCGTT
GAGAGGGAACAATGGTTATTGAAAGCATTG
GGCCGTCAACCGTAAACGGCCCGTTTACGT
CGCTCGACGCTAACAACTGAATTCCCTACT
GCTAGCCTATGGATCTCAACGTGACTGGAC
TGATCTGAGTTGCCATGTGCACGCTTGAGC
AGGGCTTGTCGTACAACACGACAAGGGGGA
TGGGTCGAACACCCCACCCTCATATGCCCA
CGACTTGGGGGAAGTGAGCTAGTAGTTAAC
GCCCTTTTGCGGCTTGGCACGCAGGTTGGT
CGTGCACGTTGGAAGTTACGAAGTGACGTG
CCACCAATGCGAAAATCGCCCAACTGAACC
AGGAGGATGTATACCGCGTCATTGGCAGAT
AAGTGACAGACGCGACTACGGGCAACATGT
TCACGGAATTCTGATAACCGGCTACCACAA
CTGTACCTACCCGTAAAATGTACAACATTA
CCCAAACTACAAGGCGCAGAAGAGCAATCC
CATGGTGTCATGTTACGTGTCACACGACTA
CGTTAATGAATTGCCCTTTTTCACATATCC
TGTCTCGCTTCTATTACTTATTTAATTGGT
GGACGTGGAACAGAACCTCTAGTGTATCAT
TAGGTCTTTCCCTCCTAATCGTCACGGGCC
AGAGACCAGGTAAGATCTCAGCGTAATATA
TGACATAAAGCGAGAGCCAATTACCACAGG
TAATCCGCAGTTCGTACCTCCCCGTGTAAC
CGTTATGCGACCATCTCACACGTTGCACTG
AAATTATACATGACCCATATCCCCTAACGA
CTTAGGTACCACATTAGCTTACATGTCCAG
TTACACTTAAAATTCACGAAATTTAAAGAA
GAGTATGCAAAGACCAAGGGAGGTTAAGAG
GAAAGGTAATGTGGATTGAGCCAATGGACC
GCATACTGCATGTTACATCGAACCAGTCGC
AACAAAACTCCACGATCTAGCTGCATCCAC
ATTGATATAATCGCCATTTCATAATGGCCA
GCTTAGACCCCGACTGACGGCTGGAGAGTC
CTCCGTCATCGCTATTACAAGGTTACACTC
GTACCCCACGCCTGCTCGGCGAGGCTTTCA
TTGTGCTCCCAGTAGTGCTCTCTCCCAAGT
CCAATTTTCCGATCACACTTTACCCCCCCG
AATAACTAAAAAAATGGATCACAAATGGGA
CCCCCATTAGAACTACACCGCGCCTCGCAC
TATTATTGCACACATTTAATTAACAACTTC
AACATGCTTCCACTCATTACATGAACCATC
AAACGCGCACTGGTGTCCGCACATACTAGC
ATGAATAACACATGGCCTATTCAAATATAT
GACGAATTATTTGGTATAATACTGCAGGGC
AGAACTCACATTTCTCAGACAACCACACAA
CTATACTGCTGGGTACGATGTACGGAGGCT
GGCAACACCCCACCGTAAATGGGCGTGAGG
GGATTGGGATGAAAATCCCTGCCTTTTATG
GCCCAAACTTAGGCCACCTTTACACAAAAG
ATACCCCAAGTTTGTGAGTAACTCGCGCTA
AGCAACACTCTGCTTTTGAGCATGACGTCA
CTATATCCCCCACCATCCACCAATCCGTGG
CAATGAAACCTTACCCACAATAATCAATAT
CGTAGCACGACAGGCGGACCCGAAGAACTG
CCAATTTTTACTCACCCTCCGCACCCCGCC
ACGCACACGTAATTAACAACGTTCGTATAC
CATGGTCTCACACAACCCGTTCACCGAACA
GAATGTACGAGCGCACATTAGCGAAGACCG
CGGTAAGCGGCCCAACCCCACCGGCCCCGG
CCAATGCCACCCCGTGCCCCTATCCCGACG
ACGGGACCGCTTCGGATCCGTCCCCACACG
GACCACACTTCCATTCATACTTCGGTCTGT
ATGCCTATGAGATGACGTCACACCGAGGAA
AACAACGCCAAACACCAAAAACGTTGCAAA
CACCCGTACCACACTTAACAATACATCCTC
CGGGGGGGGGCTTTATAGTGTGTAAACGCG
ACCTTAGTTAGCTCCCGTATTCCTGTTCCG
AAAACTCCTGTCCGAAGAGACACAGAGCAT
GTGCCTCAGTCCTTCACTCCCCCGCTCCCC
GTCGGTAAAGATTTAACTGATGGGGGATCC
CCCAAAACAGAAGGGATGACGTCATCAGGC
CCTAGGTACCTAGAGAAGCTCAGAGTGCAG
AAAATTTCAGCCAGCAACTAAACCCCAAAC
CGGAAACAAGATTCAAACAATCTTTTTTAA
ACCTGACGCACGGCTTATGCAATTGCGAGC
ATGCCAGTCACATGCGTCCCCTCCCGCCAT
TTATGAGGCATACTTGCCAGACAGCCGTGC
GACAACGAATCTACACTTCCGCCACAGCAC
GCAACTTTGGTACTATAAGTGGTCAAAGAT
CAACCCTTTCTAAGCCCAATTAGGGCCCAG
TCAACTAATCAAGCGCGGATGATTAAACGT
GCTGTTGCTAAACAAAAACCCACTATGGGA
TGAAGCATGCTGGAGTGTAACGAAAGGGTG
GCCTAATTACACTCCCCGCCGTATCGTTGA
GGGGGCACTGGGGTGGGCAGGGGCGCGGAG
ATGCCGGCCGCACGCCGTTCTCGCCGGTAT
TGCGAACTCGAGGCTGACTAGAATGTAATC
ATAATACCCACGGTAGCTCGGTATACCCCG
TTGATAAACAACCACAGAAAATGGCCGTCA
CAGCTATAAGGATCCACAAATTAAAGGTTA
AGGAAATCCGAATAGTGGTAAAGGGAAGGG
AGGTATTGCGGGACAGGCCCATCGCACGCA
AGGGAAAAGCAATAGGAAGGGTTAGCCGAA
GAACGTCACCGTTAATTAAGCGGACACCAC
TGAAGCTCGATGGCGCAAGCCACCCGTGAT
TACGTTAACTACATATCCACAGCAATAACT
AACCCGCTCCACACCATACGCCAAAGTTTA
GCAGTCCAGTGACCAACGGAATCGGGCCAG
AATAAAAAAAAAACAAACAAATGGGTGTGC
AGAACATGGTTGTGCTATCCATACACCCGC
AACCAGGTAGGGATGGGGGAGAAGGAGACA
CGCGATACCACTATCGAGAGGGTATATCCG
GAATCAGACCTTAAGAACCACAGCTGGACC
CTGGACGTCATATAGAAACCACCCTGTTCC
GCGCGACGCAGAATTTGGGGAAGTAACTGC
TAGCATAGCATATAAAGGCGAGGGGGATGA
CCTTCCTCCCTACTCAATCGTCTCCCACCC
CCTAATGGGGAACGTAATGACATCATATCC
GTGAATACCAACCTAACAGCATGGACAAAT
AGGTAGTTTAAAGGTCCCGACAGTACGTTA
GCGTGTCCATCGTGTACTACCATGCCCACT
CCGTACCACAATTATGCCCATGCATGCACC
CAAAGCGTTCCGCGATTTGCTTTCCCCATC
CCGCCCCAGAAGGGGCAGGGGCCACGTCGA
CAGAAGTAGGGTAAGATGCAATCACAAAGC
AGAAAGGTTTTTGGCTAGCCGAATTATTAA
TGAATGATACGCGTAGTGTAAAGAAGGACT
AAACGTACTACCCAGTCCCCCCAACTATAA
TTCCACCGTACAGCCAACGTGGCTCTTCGA
CCAGCTTAACCAGACCCACTCACTCCGCGC
ATAGAGGTGGGATGACCTTGCCCCAATAAA
GAATGACGTCATCCGCACCCTTGGTCCTCC
TCACACTGCTTACGTAAATCGTAGCACGGC
ATATCTTGACAGGTGTATCCTGACATGAAC
ATGGAAACCGAACGGGCGTTGACGGGAACT
AAAGCTCTGCACACCTCCGCACCATAACCG
GGGTGATATGATTAGCCATGGCTAGTTGGC
TAGCATTGATGGGAAACACTGACTGCGGCA
TGACAGCGCAAATTGTCCCCTCAAACTGAG
TCAGAGCCCATGTGGCTCCCAATTATGACT
CAAGTTATCGCACCGCTCAAGGGGAAACGG
CAGACCCTATCGCCGCCGGCACAACTGCCC
CGATTTCGCGAACCTTATCAAATACACTCC
TGCGGTAAATCACTCCCTGACCTAAATTTC
ACACGTTGCGTGAGAACGGCATCTGCGCAC
ATTTACTAATTACGTCATCAACAACGCTAC
AGCCACCACACTCCCTAAGAACAAAGGCGC
CACCTGAAATCAGGAAACAAAGTACGGGGC
GAAAAAAGAAAAGGCGCAAACAGGGGATTA
CCAAAACATTGTATGTCGGGACAATCCACA
AGAGAAAAAGCAGGTCCATGTATAGTATCT
CCCTGACTCAAATCAGACCATCGGGCGTGA
GCGGCATCAATCCTCGCCGAAAATTCGGCC
TAATTCGCGGACACTATACCACAGCAAACA
TAATCAACGGGGAAGTGGTCACGCCCATTA
GACTAACGTAGGATCGATGCCATGATCATG
TGCACTGCCCACGGTATACATAAGCTCAGC
AACCCGCTGATGTCGTCTCCCATGTACCCC
AACACAACGAGGCCCTCCACTATCGCTGTC
GCTAAAGATTAATGCGGAGCACACACACAC
ATGGTTCGAAGCAGACCTACAGACACTAGC
GTAGCACTATACCGCTTTCCACACCACCCG
GGTCGGCGAGTCGGTTAGGGGCTAGGGGGA
AGGAAACACGGGCGAAGCCAGATGGCAACT
CGCCTCAACGCTCTGTTGCGTACTATTTTC
CAGAGGAAGACTACCGTTAAGTAAAATCCA
AGGGACATAGCTAGCCATCAACCTTGTTCA
GTGATAACGCTCACTACAGCATCAGAAACA
ATACCCTGCCAGCTGTACTCCTTCACAAGC
CCCCTTCGAGTTCACCCCCTATAATTCCGA
TTCGGTCCCTCCCGTCATGTTTGCTGCCAT
CCACCGACCACATAAAGCCCGTCATCAAGC
AAACACTCGTCAGTGACCTGTGCAGCTTGT
TCCACAACCCACACTCGACGCAGACATAGA
CATTAGGGGTGGCGCGGGACCTCTGTCCTT
CGCGCGAGGAACAGCGAACTGTATGCAATC
TAACCTCTCCACTATAAAAGATTCCTGATT
CGCCCCAATGTTCCACTGCCCCGCGTTCCA
AGACCCCGACAACACCCACGCGCATCATAG
CGGAGTGCACAAAGTAAGGTTATACCGTCG
ATGTGACCGTTATAATGACCAGGAGTGGGC
ATATCTTAGCCCACATGATCTAAAAGTGCC
CCGAGAGAACACGTGAAGCAGCCCGTGCCT
ACTAGCTATGCAGCGAGCGCAGGTTACGCA
ACTAATCCCTCATACATTCTAGACCCCCAC
CCTTGTAACTATTGGCACCGTTCCAGGACC
CGCAGCCCTGAACTATGCCAACCACCGGAC
TGATTGAGGCACCACCTACAACATTGCCAT
CTCTATAGCAGGGCCCACGCCCAAAGTCCG
AGTATACCCTCAACACTCTTGGCGGCCTGT
CACTCAACACTTGGCCAAGCGTCATACGCA
CTTACAAGTGCACCTCGTCGTGCCGACTAC
CCACGGAGCGGGTCCTGAACCATCACCCTT
GTTACGGCAACGAACGCTAAGCTTAAGGAC
ATGACGTCACGTTGCACCATCTAGCACAGA
TTTCTGCCACAGACTAGAGACCCATTCCCC
TGGTCCAGCCACGCACTTCTAGGCGCGCAC
CACCCTCCACCTACCAACCCGCCCCCAGAC
GACCACACTCTCGGATGCCAATCCCCTTGA
CACGTTCTTGTGACGTCATACACATCTCTT
CGCACCCACCATGGGCGTTTAAATTGAGAC
TTCTAACTGTCCCAACCCTACCCTCCCGGA
AGTCCTAAATAACAATAATTGCCCCTTCCG
ATGGTGTGGCATATATGACGGATATTCAGG
CAGACCCCGCACTATCTTCCTCACCGCATT
TACTAACACAGGGAACGATAAGGAGGGCGG
CGCAGGCAAAAGGTACAATACGGGCCCAGG
AAGGATATAATCATCTGAACCTCCCTAGTT
AATGGAACTAAACCCTCCCCACACAGAACG
GGTTGCTGGTAGGGGCAACTAGTTGTAGAC
CGAGCGACCCAATATGATGTATCCATCATG
CAATACAGGTTAAGCACCCAAGGGGTGGCA
ATAAATAATGCCACTCTCCCTAAACCACCA
ATTGAAATTACGACTCGCAACCTCCCTCAT
GGGGAGAGAATTGTGACGTCATTTATTAAC
CCCATCTCTACCCCAACCTAATATCAATCC
CGTTGACAACTCGGTTTTGTCCACCAACAG
ACCTGACGCCGTCCCTTAGTCCCTAACCGA
ATAGCGATAAGCGAATGAAAAGAATGCTTT
AGCAAACCCCAACCGAATCTTACTCATTCC
TACATCAGTGCGGTGTCCGAGGGATGCAGC
TACCTGTATCCCTGCACCCAACCCAACCAT
GGATTAGGTGCAAGCCGGGGACTGCAGCGG
GATCTGATCCGGCCCGTTGCATAGTATATT
CGCGGTCACACAACCGCACCACCGAAACTG
TTACACAGTACCTTCCGTAACGCACGTGCA
TGCCAAGTTTAGTTAATGGATAGCCAGACG
AACCCCACGCCACATCCTGACCTGCACGGT
CAAAAGTCGGTCGATGATTAATAAAAGGGC
TGCACTCCGGATGGACTAGGTAAGCGCCTA
AGGTTCTCGATACCCCACATCACGCCCTTC
TGCCGCGTTAGCAATGAGTTCTTTGTGATA
AGTCCACCCCCGGCTTAGCATCAAGTCTGT
AAATGCCCTCAGCACCAAAGAACCAGCGGG
ATAACGGAGCTGCCACATTTCGTTGAGTCC
CTAATCACTTGTACCGCCTCCACCTCCTTT
TCCCACAAGGATTAGCACGTTCAGCAACAC
TGATAATAGATATCGAAGGATGACCGTGCG
GTTGTCCCTGGTTGCAAGGACCCTACACGA
CCCCCACACGTAACTGTCCCCAGGTTTCCA
CTACCACCACTTATCTGAAGCTTCTAGAAT
CACGCGGCTTCGTTGACGGGGCCGCTCACT
CTATACAGCACAACTAGCAAGAATACGCCC
AGAGCAATATCCACTAGTGCGGTCCAGTAC
ATGTAGGCTCGATCCAAACATTTGCTTTAC
ATTTTACAACGACCCGTGGGTCAAAAGAGG
GTGAATCGATCCTATCGGCGCCGCCATCAC
CCCACATGGATGTCACCGCGGGACAAACCG
ACAGGATACCTTACCACTAGCAGCTCCCGT
TTCTTCCAAAGGCTGCCGTCATTCAGACTA
TGCGGATTACGTCAACCCCATTCACCACAC
CTCAACCCTCTCTAGCATTGACGCACGCAC
AAACATTAAATCTGCCACTCTCTTGGAACT
ATGGAAAAATATCTCGTGGCATGAAAGAAG
ACACAGGCCAGGCGTAGTTCAAAATTCCCC
AGGCTTGGCTACAATAGCACTCGCCGCACC
ACATTGTCATAAGATCCCACCCTCCACACC
TAAAACATTCAATGTCCACCATCAGAACAA
CGCGTACGCTTAATTTTTCACCTCCTCTAC
GCGGATGCAATACCTAAGTGCCCGTCCAGA
TTTACCGTCCACCACACTTGCTCACCTAGG
GATCTACCCTAACCTTCCGTAGCTCGCAAC
AGGGTGGTTAGATAATAAGAAAAGAGCGAA
AATGGGGTGGGGGGGAGGTGAACATGACTA
GGGGGCGCCTCCCCAACCCGGTGACGTGAT
AACTCCCTCTACAACCGTAACCCAACCTTC
GAATCCAACAGCTGGAGCTAAAGTTGATTA
ACACTGATACACGCATGTACTTGGCGTCCA
CGAAACGGGAAACAAGAAGAGATCCGTGTG
GACATGGGCTTTCGAAGCCGAAGATACTGC
CATAAGCAGCTCAATTCCATTGGGATCATG
CTAACTAACCGAATGCGCACATCAACAAAG
AAACAGCGGCTGATTTGCCGTGTCATTACG
ACTTTGGGATCTTGAGCAGCGGAGCGTATA
CCGTAGTCGTCACCCTCGGCCTAACCCCAC
AGCACCCCGTCTCAGTCACCATCTATGACA
TCCGTTTATATGCTATGTGCTAATGTAGGC
TTCTTCACCTGATTATCCCCCCGCCTCAAC
TACACGATAGTGTCCAAGTAGCCTGACCAC
TCCATACGCGTTTAGTGACTGAATCGTATC
CTGTACCATCTATACTGCCATAGATTACGC
CACGTCTATGAACATCCAGACGTTCCGCAA
ACGCGCGATCGACAGAACGGCCCAAAAAAA
ACGCACCTCCGATGAATAATCCAGCCACCC
TTCACCTACCACTTTCCTGCCTACCTGCCC
GAACACAAAAGGTGACGCATGAGGAGAAAG
GCCCACTACCCCCTATCATTCCCCACTTCC
CACCCCCCACCCCCCCCATGAACGTTGTCA
ATAAATAATTACGCGAAATCATGACGTCAC
TGAATCCATGGAACGGAGAACACAGGAAAA
CTATCCTCCCATGTCGTCTACACCCCTCTC
CCTCGCAACAGGTGCTACTGATCTAATCCC
CAACCGTATGCCTAACACCAAATCACACAC
ATATCCCTCAGAGAGCCTACCATGACGTCA
TCCGATATACTTGTCCCTCCTACACTACGC
CAATCCCATTACAATGTCTACCAAAGCCTA
AGATAACAAGTAATATTACAAAGAAGACGT
GTTTGTTCTAACAAAATCAATATTGCCCAC
CGATAGCATCTAGCATGCTAGTCCATGTGA
CCCAAAGTGCCCTCCCGCCCCCCTGTTCCG
ACTGGACTAAAGCTCCATTTCTAAATCCCG
TATAATTAAGGGAAGGGATAAATTGCACGT
CAAACGCTGATCGCAAGCCGTACCAGCGAT
CATCCCCCCGCCTTCACGGCTTTCACAGCC
TAGTCGAACGAACGTAGAGGAAGAATCCGT
CGCAGTGACGGAGGTAGAATGGAAGATGTC
CCACTCCCTCACTGTCAATCAACTTGCCCA
GGTTTCGAATAAACTCGAATAACTTCATGC
TAGCACACAGAAGTGGTTTGCGGCCATCTC
CTTTTTAGGGCCCCGCCCCCCACTTTCTCG
TAGTACCCCTTGGGTATCTTCACAGAACCC
CTGGAAATCATACGTTTTGTCAGACAAGTT
CATGGCATAACTCGCCAAGCTCCTTAATTT
CGAAGAAAGGAGGTAGAACGGACAACGCAC
CAGAAGATACATGCGCCTCGACGAGGCCGT
ATGATCCTGGCATTCATCCCTCACTTTCTA
ATGAGACAAGACACGAAGCCGCTCATTCAG
TGTAGTCCCTCGACCCATACGCACTCGCAG
TGGGCCTCTCCGTACCGAGACCAACTGTAG
TACGCGGACACGATCTAAGTACACGCCCCC
ATGCCAAAACACGTTCCCGCAAGCGAGAAC
TTTTCGAGCTTAATCAGTGAATACATAACA
TTCATGTCGTTCCGATGCATGGGCGCACAT
CACCTGTCCAGCTGCAAAGAATATTATAAG
CCTGCTCCCCAAACGGGCAAGAACTTACGT
AAAGGGGGGACGCAGGATATAGACCTAGTT
GACGACCACCCGGGCTAATTACGCACAAAC
ATTGGGACAAAACATTGATTTTGCACGTTG
GCAACGGTCGTCCAGATGCCAAATCTTTGG
GATCTACTGTAGCGGTCTAACAGACAATGA
GCCTTTGAAAGAAACTGTTTCGCGCGCTGC
TAGTGCTGGCCAACTATCTCGGAACATCTC
ACACCACGGACGTGGAATCATAAGACTACT
CGCCCCCAACGGTTTCATTCAACGCTTTAC
GATCTTCGCATATGTACCAGACACGATCAG
TATCCCCATTCACATAGGCGGGAATGCCGT
CGGGTAGGCCCCATCGGCCCGCGCGCCACG
ACCCTGTATCCAGGATCATAGTTCAAACAC
AACATCCTGTTTGTACTTTGCCTACACAAG
CACAGTGGGTACGAACCACCTGACGGGTGC
CAACCACTCTCAGTCCGAACACCCATCCCC
CACACCCCGAAAAAAGGACCAGAGAAAGGG
ATATTCTGCCCGAGATTCTGAGAGGGAAGC
TGTCCCCCACTGGCTCCAAATACTCCTACA
AATATAGGAAATCCTAGACTGCAATAAGAT
CGGTGAAAAAAAAGAGAGGGAATGATGTTG
AGGATTTAGCCCTGCATATCTTATTACGTT
AATCAAACGGAGCAGACAGAGTCGCTAGAA
TACAAAAAGATCGGCAAGGATCTCCCCTAG
GAAATAAAAACCAGCGCCAGGCACGCGGCC
ATGTTCGGACTCCGAACTAGATAGCAAATT
ACCGTATGCATTGCCGCGTATAGCGAAAAC
GCCTTTCCCTAGGCTGAACACAAGATATTG
AAGGCTGGCGCTGCTAACTAGGCCACCATT
TTTGTCAGACTACAGCCCAACGCCTCTAGG
GATACTCGAGGTCCCGGTTAAGCGCGCCCG
ACGTTGCCCCCATGTCAGGGCTGTGAATGG
ATTACCAATGCAAAGAAAAACACGGGCCAT
AGTGACGTCATTGCGCGCTTATCCAAAAAG
AATGAATGCGCTACGGATCGTACGCAATTT
TTGGGACCTCAACCCACCCAGCGCCCACTG
AGATACTGCTTATAATTCTGATGTTTCCAG
GAGTTCTAGCCCGAAGCCGTGCCACACCAA
ATGGTACCATCCACTGGGTCTGCTAAATGT
GTATAGCCCTCCGACCCTGCTTATGCCCAG
GGCAAGGAATCATATTACTTACCGCGCGGA
CCGCGAGGTAGCAACAAGTACAAGTATCCA
CTAGGTACCACTAAAAGAATGCTTACAGCT
CGGCACCTTGAGCAGTTCAATAGCAGCCAC
CCAATATGAAGTGCCACCGCCTCAGGCTGC
CATCAACTGCGCCGGACACCCACTTCACGC
ACTTTCAACAACAGATTGACCGGCCATCAT
CGGGTCTAGAATACGGAACAAAGGGGCACA
AAGACGAGATTTTGATTCAGATGGCGTGGA
AGAATCGAGAGAGATAAGAGAAGCTAGTGT
CAGGCGAACCTAACGTTGGCTGATAAAACG
GTAATACGATCCAACTCCCCCGTGTACGAC
CACTGTCTTACATAAACACCCTGGCCTACC
GCGGGTTATTCCTGACTTAAGACTGATGGC
GAGCGCCCGACCGCCCTTCACACCCGATCC
ACGAATTGAAGTTAACGAAGCTATTCGCGT
TACTTGACTTCATGGCAGCTAAAGAAGTCC
CAATCAACTCAACCTGCTTCAATCATAATA
CACGCAACCTCTCTCTTGACCTATTCCGTT
CTATACCGTCAACCACATTGCTTGCCGTCA
AAGATACTAAGCTAACGGATGACGGCCCAC
TATACACCCCATTACACTGGTATGTAGGAC
CATGACTCCATCGATCCAGGAGATGGCCAT
AAATGTAGGCCACGTACCGCAATTCTGCGC
GGCGGCGCACGGTGCTAAAGTTTTCAACCC
TACCTACCACACCAATCACCCACCTCCTCA
GGCCGCGTTAAGTACTCACGGGCGAGGGGG
TTTTTCATTAAAACCATTACGTCATCGGTA
CACGTAATATGAAGAAATAACAAGGACAGA
GATTGTGATAAATATATCCAAAGTCTATTA
GAAAGCCCATGAGTATGATGTTCGTTCATA
AGACCTGAATACCCTTTCTAAACCCATGAT
AAGATACTGTTGCTACAACAAACACTAACT
GTTAAATAGTTGCCCCGTGGGGTGCGTAAC
ATATAAGTAGAATTCGAGGTGAATTTCCCC
CCTAGGCGTACTTTCGCATTGTCCAAAACC
TTTTCGCCTGCTCTCCCACACAGATACCCG
GGAACCCCCCACCCCGCTCTACATGGATGC
ATAACCTCTGTCACCCCCCACCCTCGAACA
TCACATCGTGCCTTAGTCTATTCTGCCATG
GAAAAGTAACAGTTAATTCAGATCCGTCCA
TGTACGACTCCAGCCAGAACTTGATTTGCT
TCACACCTGATTCCCACAGATTCCAACATG
TTCTAACGCTTTCCCAGCCACCCATAAATT
CCGATTGCAACACCTTATTTCGAACTCCAC
ACGACCACTCACGACAGTTATAGTTTTATC
TCCTTATCCAGCCCGCACCCGTGGGCGGTA
CGACGACTTGATAGACATGATTTCGGTGAG
CATCTTGACAGACGCAACCCCTTTTTTATG
CATTTCACCGCCATACACTTGCATTTACCG
ATGTGAACCTATGACGTCAACACGAAATCT
AGGATACAGGGAACAATTCAGATACATGAC
GCGTGACCGACACTCCCGCCCACCCCTTTA
TGAATGTGGAGCAAGAAATACACCAGTGAG
CGATCGACCGATCGATGAGAAGCACGGATG
CAGCCACCATTCAACCCTATTCTCCATGCT
GACTATGCCCACTCCCGTAACACCAGCTTC
AATCTCACGCATAACCCTCAATCTGCCGTG
TTACGAGAATTTCACCACTACACAAGCCTT
ACGCACCGCGTGCCAGGTGAAACCTAGTTA
CATATGACTTACAGTAAATCATGTGCCAGA
AGAAGGAAGAATGGCAAATGTGGGCGGTCG
ATATCTCGCCGAAACGAACTGTTCCCCCTA
GGATGCACCTCGGCCAAATCTTGTTAACTG
AATGAAAAGGAACCAGAAAATACAGCGTGA
CCTATTAACCTTCAGTCCTGATGTCAAAAT
CCATCGATCCACTTGATTATCTCCCCTTAG
CATCCTGGTGTGCAGACACTTACCACACTC
AGGCGTAGCGCTATAGCGCGAACCCACCGA
GATCAATCCAAGGCTACGCGGAGACGAAAG
GAACCTGGCCTTCCGTGCACTACTCTCACT
GGAAATATACCAAGCGTAATCCCAACGTTC
CTATGAAGCCGATCGCCCGTGAGTATGCAC
AAACATACCAAGGGGTGAAAAGCCCGAGAC
AAATAGGTCGCGGCCTAGCGGACCTAGGGT
AACGAGCGTGTTTATCCGCTCGTTTCACGA
AAGAGATGACTCGAGTGTGTCCTAGCATAA
TACAGTTATAGGCCTACGAAAACGATTCAG
ATCCCATCTATCTGCTTGAACCGCGAAAAT
CGATGTCAAGGTAACAGCTATTGTACCAAG
AAGAACGTGTGGTAACGGCGACCTTGCAAT
TTGTTAAATGAATAATACCGATGCATACAC
CTGACGGATAGATTGTGATGGGGGACCTGC
AAGTAATTATTATCGCCTATCGTAGCTAAC
AATCCTTATGTCGCCTGCACTGCGAACATG
TCCTCCCCTACATCCCCACTAACCCCCCTT
CAGTACCGCGCGGGCCTACTTCACAAATTC
ACTGATATATTCCACCTCCCTGGGCAAGCC
TCCGAGTTGCCCACCTTCCTCTCGGCGTTC
CAGAAACCGTTGCCGCATTACAATGGGGGA
TTGGCTTCGGATAACGAAGTCGGGCAGAGG
CTCTCTGAAATTCGGGCTTACCGACAATAC
AGAAGCACGTAGGTGGCATTTCGTGGCCAT
CAGAAGCAACACTGGACCCCACATGACTGA
AAAGCAAAACGTGAAAAAAAGAGTATGGAA
TGTCCCATTCTGCGCGTATCCGTCCCATTC
GGCGACCGCGTTCCACGTTGTCATAACAAT
ACTGGCTGGTCTCAAAGGTACCGACCTTCC
TCAACTATCATCGCCTTATCATTACGGCAT
GTCATCACTCACACCGAGTTGTAAATAGGG
TACAATACACCTCTACACGCCCATTTACCC
GCTGGGCCCAACACCTTCCGCGTCGTCTCA
AAGAATGAATGACAATTGGAACTCGATGCA
CCTCCATGCCGTGCTCGGATGCACCCATGA
GCATTCAAAAACACATATTACACGCGCAGT
ACCTATTACAAAAATCGGTCCTACGCCGAG
CTATTGAACAATGACGAATGATAGAGATTC
TATGACTACAAATCGAGTTACGTCAAAGTA
CCCTCGCAAACACAAATGCCACCCACCTTT
TAACCGTTGCAGCGCAACTTACTGAGCGGC
TGAAGACATGTCTCCCACCGCGCAACCCGC
CTAGACCGGGCCGATAACGGGGAATGTTAC
ACCTAAGTAGCAGTTACATGGTAATTGCAA
ATTAGCGACCTCAGACTACTGATTCCTATC
CAAAAATAAGCGGTAATGCCACTACACATT
AATCTGCAAGCTTTCCACACCTCCAGCCCC
AGATCCTTCTGCCGTAGCCCTGCCACTTAC
TTGAGACGGTGACGACGAATTAAGAGAATA
GGGGAGTACAAGGTCAACGTAGCAAAGGCA
ACTACAGCGCAGCATTAAACTATCTGATGT
GTTTAACCCGCATGCGCCATTCCCGTTAGA
CTGTAGATGAGCAGGAAGGAAGTCGGGCGA
GGTATGCCAAGCGAGCAAGAGGAAGGGGCG
CGCGAACACAGTGCTTGCATGAAACGTTGG
ATCACAATAATATCCTATTGTGCCGCACCA
GCTGAGTTTATGAAGCGATGAATCGCCGAC
CAAATAATATCACCAGCTATTAGGAGCACT
TGACACCCTGCGCGCCCCAACACACGAAAC
CTAAAAAAGTCGAAGGGTATGTTAGAGAAC
GAGTGCTAGATCGACGATCACCGTTCTATC
CCGTGCGATATTCGCACGGAAAACAGACAT
GTCATCCACAAACCACTGTTACCCGTATCC
AGTGTATCATGTACGGGGGTGAGGGCGGGA
TGGTTAGCAGGGCCCGTAACTCACAAAGAC
ACTTCCATTGATTCCTTCCTTCGCTTCCCC
TTACCTCATGGATCTAACGGATACATACAT
CCACCCTCACCCGCTTCACTTCTGGGGGTA
ACGTAGAATCAATTGGCCCGCCCACCCCTC
ATAGCGGAATCCAAGCACACGTAGTGGCGC
AACTAGTAAGACGCATTACGTCATTGCTAA
CACTAAAATGCTCGACACACCTACCGTATG
CTAGGTCTAGTCCCAATAGGACACCTTGGG
CGTCTTTCCCACGCACGTATCCATACACGC
CAGTCAGCACGACCCCAGCCCCACACCTCC
ACCATCCCTACGACTAATAAATTCTCCGCC
CACCAGGCGGTTCATACCCGACATATATCG
GAACGACGACCAGTTAATTTGCCCCCTGAA
CTACGATATACATCTACCACCTCACGGTCA
TGTAGGTAGGATAGTACACAGTATCAACTC
TAATTATCGTACAAATCAGGCATTCGATTC
ATGGACGATCAAATATCATTAGAAATTTAG
TTAAGCAGCGCTCCCTTCTCTCGCCACGAA
CAATACAGCACGGAAGTTCTAACGCCGCGC
GAACTTCGGGCTTGTAACCAGGAAAATGAT
GCCGCTGCAGAAACTGCCGCCTCCGTAAAC
GATCCGGGCAGAACAACCTGCCCCTTAAAG
CCGTTACTCACCACCAAACGGCTGGGCCGC
TGTGTTGCTATGCTGCCCAAAAACTAACAG
AAGCAATAGTATTTTCGTGTGACGTGATTC
GCCCTCGCCCCCCACTATAAACACATTACT
GGGTCGATCGACCACACACATTGCTATCAC
GCGCAAAACAGCTCATCCTTCTGCCACGCT
TAGGCGTATCACCCAGCCCACGTGCGCCTA
AACCATTTGGCTCAGCCCGAGTGCCCGCAT
GCGCAACGCTTCCATAATACTAATTCCGCA
GGGTAAATATGAAAGATCCTAAACACGACA
TGCAATTCACGTGCTATCCCTCCCTTAGTA
CTTAACTGCCGCGCATAATATCAGCAAAAG
TTCTAATGTCATTCTGTCGCTCCTCCCCCT
AAGCATTCTGACATGTAATGGAACTCCGCA
CGTAGAGCCCAGGGGAAAGAGGCAAAAGAC
ATCATCCCCGGACACTGGGGACAAATGATG
AGCTGCGACTTGCTGCAAAACCTAAACCCC
AAAGTGTTTGTGTGTTAAGCCGCCCAACTT
GAAAAAGAAAACTTATAATTGACGCACCGT
TTCTAACACATACTAGCCCAAGCCGAGGTA
TACAAACCCCGCACGCCGTCTAAATTCCAG
AGAATAAATCCCCAAACCACAACAATACCA
TCATCCGGGCCCAGAGCAAGAACGCGGAAG
GGAAAGGTAGCACGAGCTGCGCGTGGAACG
TGCCAACCCACCCTCCCTGAACGACCCTAA
CTGTATGCCCCCCAATACATTACTTTTGTT
AAAGACGGAGAAATTTGGGCCAAAAAGATC
CGCGGGTAATAGTGTAAGAGGGGGGCAGGT
GGCTGCCGTGAAATAAGAGATTGTAGCAAG
AAGATCTCCAGAGAAAGCTGCCTTACACGA
CGAGTGGCGCCACGGATTATGAGAGCACAC
CGCCGTTACGTCCTCGGCATAGCGGCAACT
CGCTGCCAACGCCCAGAGAGCTACTGAATC
CTCATAACGTTGTGAGAGTGACGTCATTGT
ATACCTGCCCCCGGTTACAACACACGCCTA
TCAGAAGAGAAGGAAAGAGGTGGTTCAAAG
AATGGAAATGACGTCACCATCCCCTCCTGT
GAATGACTTGAATATAGGTAAAGCAGATAA
GAGAAAGGCATAAGTTGCATGGGTCCTATG
TAACCTAATAAAGTTGAGCTATACATGCAT
CAGACATATTCAATACCAAAAAAATGTCAG
AGACGCGAGAGTCCAAAAACTACTGGGTCC
ATCTGCAGAATCCGCATAAAACACGACTAA
TGACGACTGTGCACAAGTAAGTGAGCAACT
TTTCGTATCGATCGCGACCACATATCAGCC
CCGACTGGAACAGGGTAACTCATTGCCCCA
AAGGGAAAAAAGGTTCTGAATTTAAGTAGG
TTGTAAGGAGACGGCGCTGTGGGTGTTTCC
CCATGTCGCCCCCAGGGCAATGTACAGAGA
AAAGCACCGCTCACCGTATGAGTTTCAAAG
AAACGCACAATCCGTTGCGCTATTATTCCC
ACGCGGGCAAGTAGTTTTACATGAATGAAG
ACGGCCACGTCCCTCACGGCCCGATGAACT
ATACACGATCAAAAGCGCCGGAATACGGCA
AATGACGTCACTCATTTCGACCCGCGCAGA
TATAACCACGTTCCTACAATTCTATAGCGA
ACTACCGAACAAAATGATTGACGCTAAACC
CCTTTTTGGCCCCGACTATCCCAAATGACC
GCACACACATACCGAGCCGCCCAAACAAGC
CAATAACGCGCATGCACCACCCCCACGGTA
CGCCACGTCAATATCGAATATGTTGCTATG
AACACCGTGCCCCCTTGAGGCCTATACTAC
GTCAACGGGGCCAAATTAATAACGTTAGAG
CACGGGAGCGCATCTTGACCGTACTATTTG
CATAGTCCACGGTTGAAACATAATGGATTA
AGCAGTACCACAAATATCCGCGTCACTCTA
AGGAAAGCTGGGCAGGGGGTAGGACGAAAA
CGTAAGGGTGATCCGTAATGACCGCCCATC
CCTACACCCGAGGCCAATTCGGTGTTTGAT
AAGAGGTTATGGGTAACGCGTTAATGAAAA
ACCTCCTTCCCCTCAACGATCGCTTAAGTT
TAAGCTACCCCAACCCTTTACGTTTTAGAC
CATATGGGCATACTCTTAGCCTCCCCTAGC
CCACAGGAGGCGCGTATGCCACACCTCCCA
TGTACCGTAGATTCTCACTAAAACAGACGC
GGGACAAACTGGATTGAAATAAAAAGGAAC
CACCCCGCCTTACTTCCTCTTTATTATAGC
GTACGCTCCGCGAAAGGGGACGACCGCAAT
CGCGATCGGGTAAAACGGGGTAGCAAGCGA
GTACAAACGATAGCCTTATTTGACCCAAGC
AGACCTTGCCGGTAAGTCCTCTATTTAGCT
TTTAGTTCCAAGCACTAATCTGCCTCTTTC
ATCCCTAAGCCCCTGTCCCCTTTGGGTAAG
CACGAATCATCATATTGCAATATACAGAAA
TTCCGAATTTGACCCATCACCGCAAAATCC
GACAGTAGCAATACAATTGCGAACTTGTCG
CAAAGCGTGGTAGAAGAAAGGGCCCTTGAA
GCCATAGTTTGCACCTCCTTGAACCAAGAC
CACTGTCACGTGCACTCAACACCGATGCAC
AGCACTGTGGAAGCCTAGCAACACCCCGGT
CCCGAGAAGGGGAGCTGAGGGTTGGGGCGC
CTACAACGCCGAAACCAGTACAGCATTGCG
AGGAAGCGTAGTACCGTGCCTGGAAAAAAC
GACGCAATTGATTAATAAGTGAGACTGTAG
CAGCAGTTTTAAAAAGCTGCTCTCAAAGTA
AGACATATTAAAGATAATAGTTCATACCAG
TGACGTCATTACAGTGCTGCTCCCTTGTTG
CATTCCGCACTGTATGTTCTCTTTCGTAGC
ACCACCCTGACGCCATTAATTTTGAACCCC
CACTTTTCCCATACCGCCAGCTCTGAAGGC
GGGGACACCGGTCCAACGTCTAAAAGTACG
ATCGCCCATCATTGTGCGACTGCCAACCCC
GAAGCTGGATAAAGCTCACCCTAATACCTC
ATTTCATATGGTGATTAAAGTGACGTCACT
CATGGATCCGAATGAAAGATCGTCTCATGG
CACGTATCATTCCCTGTGCAATTTCGGTCA
AAGACTAGTGACAATACTGTAGTCACATGT
GCCTTGCTCCTTGCCCCACATCCCAGTAAA
CATAGAATGGGCGGACTCCCTGAAGCAAAC
TACTAGAATCTTAAGCAATGTGGGAGTGAA
TGCCCCTCCGCTAATGTCAATGGGTGTCAA
CCCCTGGCGCTAGACACAGCGACCACTACA
AATACGCATAGCGCCACAAAACCCCCACGA
GTAGCTGAACTCAGACGCAGAGGCCCAGTC
ATTTTAGGTGAGCAGGAAAGACTACACAAC
GACATCAACGTGGTACAGTGTAAGGTGCTA
AGTAATAGGACCAACCGTTTTTTTAGCGAC
CCCTCCATCTATACCTCCGGCTTACGTACC
CCCAGCCCACCACCCTTCAGTGCACACCAC
CCTACCGTGTGCCTCGAGCACATGTTACAC
GGCAGTGCATTGGCTAACACCATGCTGTTT
AATTATCAGAGGTGCCGCGGTTGGCACGAG
ACAGCCAGCATCCGCGCAATTTGTCTATGC
ACTTCATCGGAACCCATATTACCGTTAATA
GGTATGACGGGCAGGCTGAGGTGTAGTTTA
TTGCACGCTAATTCCCCCTAACGGTCACGC
AACCTCACTTCTACCGAAACCCTCCCTCCC
AAATGCACCACGAGATTAGTCTAGAAGATA
AACGAAACATATGGCCAAATGGACGGATAT
CTATTACGTCAGGCGTAAGCAATTCTTCCT
TAGGACCACGTTCCCTTTCTGCTACGACCT
CTACAGGAAGAACAGATAGCAAGGTAGAAT
AACATACGTACCTAAAAAGAGGCCATGAAC
CCCCCTATAAAAGGACTTACCACACTACAC
AAGAGGCCATGCTTTTCTCCATCACCCGCC
ATCATCCAGCAAACCAACCTCTACATTCCA
TCCCAAAGATCGCGCACATACAAGTACACT
TATATGTGCCCTGGCTTGTTCCTGCACCCT
CCACCGACTTACCATTTCAGCACCTAGTGC
CAAAACAAAGGTAGTGAACCATCTAAATAC
ACCCCGCACGTACCCTTCAACCACGTAAAC
ACCACTGGCGAAAACTAACCAGTTAACCAC
GCTCATAATACTTGAAACACTCCACAGCCG
AGGATAATTTAACAAGTGGAGAAAGCCCAT
CGCCGTGGCCGAGAGGAACTATTCCTCGCG
GGGGGGACGAGTTAACTGGGGGATGCAGCG
CGTACCAAGTACCATGTGACCCAAATCAAC
GCTTTGAGAGGATGCTGACAACAACCAACG
AAGACGAGGAATGACGTAAACGCTATTGAG
GAAGAACGCTATTCTAGGCTGCAGTGCTTA
TGACGCGGCGAAGCGGAGTAATTTAGATTA
GTACTAGTGATCTTCACTAGATCAAGATGG
CTCTGCGCCCCGTCCCACCCTGGACGTCCT
TAGTTTCAAGGATCAAAACTGACTTTAAAC
AGTTACCTCTTTCCCTGCACCGCTACCACA
ACACGCGCCGATGCACTATTACACGGCATG
TGAGTTTTCACACAGCTATCAGAAGGTAAC
AGGATTTACTATGGATTAGTGGCGGGGGGC
TCACACAATACCACGCCAGGCTGCCCCGAC
TGGACGCAAACCCATGCTCTCGATATAAAA
AGCCGTTACGCCACAGACAGGCCGAATTCG
CCCTGATCATGTCCTATTCTTGACGACTAC
CCTCCTCCCTCAAGCCCTTAAGCATCTGAG
CGGGTGCCCTACGAAGCCACCACCCGGCGG
GTTTTGATTGATACTTTAGCAGGAGAATCT
CCAGGTACTGCAAACCGCGCGGAAGCCCCC
CCATGCATTTGATAAATGAAATAACGATAA
GCTTACCCTAAGCCACCACCCTACACCTTC
AATCAGGATTGCCTAATGGCTTAGTAACAT
CCGTGGGCGGAAATATATATTCGGATGATC
ACACGCCTTCCGTACTACAGTCCCACGCCA
TCCCCCCCCCATACGCTTCCGTAACCTCGC
CGCACGTCTGCTGACTAAGTCTACTCTTGC
CAGCATTCGCCTATTCACCTTCCTAACCTA
TACCACCTTCATTGCTCAATAACTACAATA
CTTCAGTCTATCATTTTCAGAACGCGTTCC
AAGTTTTCCCATCATAACAGGATGCTGTGC
TCTACGTATTACTAGGGGGATAAGACACAC
TAATTCTCGACTAAACCTCCCAATTACCAA
AGGCTCCGGGAAACCCCCGTACCACCAGCG
AATGGAAACTTGTTGGATCTCGCGCTTAAC
ACTAAACATTGTAAAAGTAGTTGAAACTCA
GGACGGGTTTCAGGGTCCGAAATCGATGGA
TTAACCCGCTATTACTTATTGCCTCTCTTC
GACCGAAGGGGCAATGCAAGTCAGACTAAA
TACCTACACCTACGGGTATTTTACGTTGCC
CGAAGCTCCAATGCGGCCAATGACTCGTGC
CTGAAACACTCTCCAGCCCACCGGGATACC
TGAACTACTGCTTTAGGGCAAGCTAAGTGT
CATAGAGTAAATTATATTCGGGCATGCACC
ACTGGAGCTCCGACACCCATTTAAATTTCC
GCACCCTTAACAATCGATCATGTGCACAAA
CCACTACCACTCACCGGGAAACACCTAGAT
TTCCAGTTTTACGATACTGCTACCCTGAAC
AATAGAACAACGCAACTATTGCGAATGTGC
TAGTCAATACGCTATGGCTGGTATTGAACA
TAGTTCCCATGCAGGAAGAATCGAAGATGT
GCCTTCCACACGGATGCCCCACTATGGATC
GCTTGATTCCCACAGTTCCCAAACTACTTC
TTATCAGAAGCCACAGGTATCAAATACACC
CATATCCTCCCCACACCCGGGCCAACCGTG
GGTACGACTTATCCATTATGTTACGTCACA
GAAATGTCATGAAACCTTATAAAATGGGTC
CTAATATGTAACGCCGTCGCGACTGGGCAT
GTTAAGTAGTTAAGCCCATACAGTAGACAA
CTTGTTAGCAATGGTCACAAAATAAAGAAG
CGGGAAACAGACCCACCCTCCCAACCGCTG
AGGAGGCCACATCGGTATTCGAAGGCTAGG
ATCAAAACTGATGCACTCGCCGGGAAGAAG
CGAAGCGTGTAAGAAGCCTATTCCCCTCGA
ACTCTATCCAACGGCGCGTCAGCATATATC
ACGGATAAGGAGAACGATCAGTAGCCATAC
GACAAAAAATCAAATAGTAATCAAAACAAC
ACCTCTAATCAGAACATTTAGTCAACAGCC
CGTGCGCCAATCCTCATTCCACCCCCCAAG
GCGTACCGTTCTTGGCCCCGGGCATCCCGC
AAAATGTACATATGACGTCATAGAACCAAT
CAGGGAAATGTACCACGACCTGAAACAAAC
CGCAGAGTCCAACGAATCACGTTGTCGTCC
TGTTAGTTGATGCTACTAAAGCAATTAATT
CTTACAACGCTAAGGGCACCTAGCAGGTGG
TGACCCATCTGACATTCGTTCAGCTCCCAG
TTCACATATGCCGCTGCAGTAATGACGTCA
CATGATGACAACGATTTCGGCTCAACCGCC
GCTATTCAGATAGCTCCCCCCTCCCTGGCC
TTCCTCAGGACTCCAGGGAAATCGCCAGAA
GGTAGTAGATAGTTGTTGGCACTATCTAGG
TGCGCAAATAACCTCGCAAAAGACCCGTAC
CGAGTCTTAGTGTCTATAAGGCGGTGTTGC
GCCTCATGGCTGGCTCACACTCCGCGCAAC
AGTACGTAGATCAATACGTATACTGATATG
GAGTGAATATCGGTGGCACAGGACAAGACA
CCGCAAACGAGCTGTTATTTTCCTGTCCAG
ATATAACACCAATATCCTAAACATATGATA
CGGCCCCTTGCCGCGGGCTTTAGACGTCAA
CACCGCTAAACCACCCCCCGCCCGGAGCCA
ACACATATCCCGCCCACTTGACCCAAGCAA
CGGTCAAACCGCAAATATAAAGTCCCAACG
TGACTCCAGAAAGCCAAATGCATGGACTGC
ATCAACCACGCGCCCACCGACAACGCCGGC
ACTACTACTGAACGTGACATGTACACATAC
CTACGAGCCAACTCTGCTTCCCGCACTACG
AAGGAGGTAAACAGGCTAAGAGAGCTTGGG
CACCCGCGGAACCACTTGCCTCACCGATGA
TATAGTTACCACCGTCACCGCACCGGCCAC
CCGAAACATACCTTCCGCCGCAAGCCACCT
TACCCCGGCCACTTATCGCGCACAAAACCT
AATCTAACACTTCCTAGACCCTTCACTTTG
ATAAATGAAGGGGAAGGACGACGGGTCGAC
AGTAGCAAAACCCGTAGAATGTAGTAGGAG
TCCCGCGCTCACCGGCGCGAACGACTACCA
CACGTAGATCTTTGAATTAGACCGACACCC
ACCAAAGGTATGAGACGTGATACGGCTGGA
AGAAATAGGCCTAGATATATGCATTTTGAA
ACGGCAGGCCAAAAACAAAGACTGGAATCT
AGCAGCGCGGTTGCGATAAAAGGGGCTGCA
AGTAAAATAGGTACCTTTATTGATTGTTAG
AATGAACCACTTCGATCTGATGAACGAAAA
GGCATTTTACTGGGCTGAATATCCATCTTG
AGGACACTCATATATAGTCTGTTATCTTCC
CCCTTAACGACGTTAGCATCGTACCTGGCA
AAACTATCTCAGCGAAAAAGACCTTTAAAA
CCGCACGCACCCTCACACACAGCTACGGGC
TTGCGTCACACACCTTCAGTCCTAGCTCTC
CTCACCCCAATCCCTCCCCTCACATCATAC
CTAACACACATTCCGTAAACCTTCCGTAGC
GGGGACGTGGAGCGGAGTAAGGCTACATAA
TAAACTAGGTGGGCTTTTGAAGATAAAAAG
GTACGTCGAACTGAGATTTGGGTAAATCCG
ATAACCTTAAATACCATGACCTAGGACCAC
TGTAATAAAGTGACGGTTTCCCTAGGGCAA
AAAGATAATGAAAGGTGGACAATTTCCGGC
TTAGACACAAGATTCATATACGCGCGGCCC
ATGACCCTGCATCGTTACATTACCTCCACT
GGGTGTTTCCTTGATCACCGGACGTAAATT
TATGCGCAGTTAGATGCAGGTTTAGGAGGG
GTACCTGCACGTGTGATCCGTTCCTACCTC
CGTGTCGCGGTATACCATGTGTAGGTGCCG
TTTCCCCGTTGACTTTTCTTCCCTATCTAG
TATAGAACCCGCGCTTAGAGAAGCTCTCTC
TACGCATAGCAAGGTCACAGGGCACTTCAC
CTGGCCCGCTGCGTCCGCACCTAGGCTCGA
CACTTGCAGACCGACGGCCAAGATTCCCTT
TCTCCACGTTAGATGACACCCACCAGAGGA
CCTATCCGCGCATACCATGTCAAAACTGGA
GGATCTGGGGGTGAAACCACTGTTTGCGTG
CCATGCATTCAGGTCTGAATTTATCTTTGA
GTGCACAACACAGCGGCCGCGCGTATTGCC
GGGCATTGTTGACAACATAAAGACTTCAGA
GGGTGAACCCCTCGAATTCAACTTACCCCT
CGGTCCACTCTCACCCGGCTGCATGCGCTG
TAAGTACGTCAGTAGCTCGCTGTGACTCGT
TGCTGATAAGAAGTCGCAGTTACAATGGGA
TAGACTAGCACGTGTGTTGCTAGCCTACAA
ACACTACCACCAACTACGGTGCATGGCGGC
TTTTGAAACCTGCGTACCCACTTATAGGCT
CGGGGCTACGGCAACGTCTAGGAACCGAAC
CAAATTCACGCCTCCAGTGGAGCCAACTCC
GTAGCCCAGTTAAAGACTGATATTATTCAG
AACTCATAGTAGCTAAGGAGTGCCGCTAAC
ACGCTAACTTGTTCACCTGGCCAGTCAGGC
AACCACACACGGCGTAACGAAACGCACCCT
GACATGATGCACTAAGCCTGTCGCAACCCC
CATGCGAAGTAATTTCCCCACAAGCCCCTA
ACGAACCGGCGGAACCCGGTATTTTATACG
AATGACACTACAACGAGCATTACCTAACAC
TGGTCAGTATGGGCTGGGGAGCGGAGTTTT
ATGGAAAGATAGTGGGTTGGACCAAGGGTA
CTCAAGCATCATCATTCGCTATTGACCACA
CCGGTCTTCCAGACATATGTACCCCTCTCA
CTCCCTCCCAGTAACCTCAACCCATCACTG
GGCGCTTAATTACCTAGTGCGTGTTTTCCC
AAAGCTGCCAGGAGGCCGCGAATATCACAT
GATTCCTGTTCTTGGTTCAAAACCCGCGCA
GAAAGGATTTAACATGACAGAGTCATTTGA
GTGGAATAATTGGCTCATAGTCATCGCCAG
GTCATTTCGAAAAAACGGTTGGAAGTAACA
TGCTCGTACACAAAATGTTAACGCAAAGAT
TAGTTCCACACCAGCTATCTGGAAATCTAC
CCGCCCAGGCCTAGGAATAAATTAAGGAGA
CCGCCTCCAATCTGCTCGCCTGCGCTGCAT
TGAAACTTAATAGTTTTAAACATGTTTGAC
CCCCTACGCACCGAAATACCTGGATCACTG
ACACCCACTCATACTGTTACACCTTCCGCC
ATACGAAACAAACACGCTGCAAGACGGCAG
TCCGCGAGCTGTACTAACCTCGCGGAACAA
ACTACTGCACCTTCGTTCTCACTCCTAATA
TCCCTTGCCTTTGAACACTAACCTACCCAA
AGGGTGTTCAATATGGGTGGGTGGGGGACG
ATTTAGAGTGCAGGTTGTTCTTTTCGCCCC
GCAGACGGCAAATTACTGCCTGCACCAAAC
AGAACAAAATACAGAATGAGAACTGTAGGC
CCCATCCCAACCAACTGGGCCCTGCTCCCT
AACCGCTACCGCAAACAGTTCTGTTATACT
GCCAGGAGCTTTTCGCTTAATTAGAGGGTT
AGAGGCAGAGGCGCGGCATGTAAAAAGGCA
AAGGCAAAATCGTGAAGCTAACACGAAACA
CATAAGAGGACACCCCGCCACGTTCCCTCC
TAGACATGACTACTCGAAGACGCCAGATGT
AATACACCTGCGAAACACCTACACACTATT
TAAGGTTTTGCTGCCCATTGTGCATAACCA
TCCTACGACAGTGTGCACTATACCCATTCT
AGATTATAAATTCTTAAGTTTGCAATGATG
TAATACACGTCACCCGGATTTGGTAAACAA
CAAGAAAGGAATGATAAAGAAGCGAGGAGA
CTTTGTCCCCACATTCCACCCCTCCAACCC
AAAGGGATGTTGCACACCAGGGTCAAGGAT
TTCGCCCTAGCCCTCGACGTATCCAGTGTA
TGCTAGTACGGTCTTTCAGCCCGTCCGAAC
CTTATCTACAACACACCAACCCCCCTAACA
CTTATACCCTTCACATACTGACCCAACCCA
ACGGTGGGGGGGTCAGGTTCTAAACGGAAC
ATAATAAAACGTGCCACCACTATACCAGTG
ATGAGTTAACATATGCCGGCTCCCCCCTCC
CTGTAGAATGGCGTGGGTGCCGATGTCTCG
TCTCTCTGGTAGCCTGGTTACCATCTATGC
CATATCTCGCTTCCCCACCCATCCCCTACT
GTAGCTTAGAATCAGACGCTTAGCGAAAGC
AAGTATTGAGTTATCGGATAAATATGGGAC
CGAAGGTATCGAGCTTTGCGAGCTGAGTCC
TTCAAGGGCTAGGGCGAAGGCCAATGCGCC
CGCCCCGCCAAACACCTTGGCCCTGCTACC
ACAGTGCTAAGCGAAACGAGGACGTTTAAG
AAATAGCCCAGATTGACAAAACGCGATACA
GTGAGCTGCAACCTAGCAGCCCGTGGCCGT
TATACCGTAACATTTCCGACACCACCAACT
AACGAACTAAGCACAGCAATGACGTCATAT
CGTTCGTGGGTGTTGATAAACATAGGCTAT
TGCCCCGTAGCTCATACCAAACGACCGTAC
AACATTGTAAACCCGGTTGATAGGTTCGGC
GCCAATACGAATAAAAAACACACACCCGCG
CTGATGGTGGCTCAATGCTACCCACGAATA
GACAAATGGGCTTGTGGTCCATAAGTGGCC
GACGCTCAGAATGCCCCCTTTAAACCAGCA
GATCTCAGATGAGCAGGATATTAGAAGCAC
CGCTAACCAACGTTCTTACTTCAACAATGA
CCGTTAAACACGCGAAGAGGAGATAAAGAA
TCGCTCTGTAATTAAACCTAACCATCAACA
CTTCACACTTTCCTTTTACGATGGCAATTT
CAGCGACGCGCGATGTTGAAGCAATAACCA
CAAAAGCCAGTTTTATTACCAAGGAGACAA
AGGTATGTTCAATTATATAACGGTAGTGCA
ACTCTCACGCTCTCAGTCCCCCATCGTCCC
CTGTGTTTGGGCCAAGGTCACAGAGTAACC
AAAACCCTAGCTTACGTTACTTAAATCGTT
TTACCAGACCGTCTCCACTACTGAGCCCGC
CGTCATCAGTTAGCCCAATCCCTTAGCACC
CAACCTCGCTCCATCCCCATTACCCCTGGC
CCGGGCTGTGTGCACTGACCTGACAATATC
TGTGGGGATAAGCCATGTTTATAGATTATA
GTGAAGCCTACTGCATCCCACGGGAAAAGC
TATGGAAGGCCCAATATGGCCTACCGCTTG
GAACTAAAGTCCAAAATTACGTCATAAACC
ATCACCCTAAAAAATACGAACAGAGGGGCG
TATGAGCTCAAACTGGCGTCAAATGAAAAT
AACCATATACTCCTCTTGCGTCAAACGCAC
AGAACACTTTATCACCATCCCACCGCGGAA
TAATCAAGCTCCCATCTACAACAACAGAAT
CTTGAAAGATCATGACAGGGATTTATAGAG
AAAAAGGCTAAATAAAGCACAGAGACAAGG
CATTTCCCACTCCCTAACTGGCGATCGATA
TCCCTCCTTCAATTTATCTTGGGGGGCACC
GATAAAGCCGTCTCACTCCCGGGCCCCCAG
CACGAGGTTCGCTAATATAGGTGTCGAACC
GTATCAGTGAGCATATCCCTACCTGCTAGT
AATGACGGCTCATGCGGCTCTTCTGCATTT
GCCAAGTGCAACATGGCAGAAATCATTCCC
ATGTACGGATGCAGGCCTGGTAACGGTATC
AGAAAGTAGAGCCCCCTTCTCCCCCACACA
CATCACTCTATAGTGCAACAAAATAAACCG
CTTTGGTGTATCCCAATGACGTCACCAATT
AATAGCTAACCACCTTACGAGTCTATACCC
AAAGTGAGTACCGCGGCGACCATCTCACAC
ACCCAAACCTGCTCCTTTGTATGGCAAGGA
TACGCACGGAAGTAAAGCGAATGTCAAGAG
CATAGAAACTGGCGTCTTCTCCCTCAACGA
ATCCTGTTATAGCCCCAGTCAAAGAACGTA
CTTGATCGAAGGTTGCAGCTCAAGTCAACC
CCCAGACAAGAACTAGGGTAATGTATTGGT
GAGCGAAGGCTCCGAGCTTGCTGAAAGTAA
ACGCTTCTGTGCAGCGCAGCTATATGCGTG
AGTCAGGGCACAGCCCCGTGTAACGTGCTC
GTGCCCGGCTAGACATGGCGGTACATGCAA
ACACTGATGACGTCATCCCGACGAGTTTTC
ACTCTGTAATCGCAAACCGCTTGATACAAA
AAAAGGATCATGATGTATGACCTTAAGAAG
AAAGGCACAATGGCAAGGAAACGGAGGGTT
GACTTCTACTCCTCCCCAAGGAGGATACGC
ATACATTTGCACCATGACAGTATCCCCGTA
GCGACCCTACATCGAGAAACACAGTCTTAA
TAGCAAACAGCTTCCCATGGCTCTATTGCC
ACCTTACACACCTTTAGCATGTGCTGAGAT
GTGTACGATAGTAGTGTCCGTACTTTCTGG
ATCCATCACAGAACCCACATAATCTTGTCC
CGATGACAGCATGGAGAATAATGACGTCAT
CTCATGCCCCCCCGCCCACCTCCTATGCAC
TTCAACAGCGGCAAACTGGGATCATTATTA
TACAGTGTCAACCTAGAACAATAGGTTCGG
GCGGTTCTCTTCATCTTACCGATAGAGCAA
GACGCGCGAGGGGGCCAGGAAGGCGTACCC
TCAGATGGTGAAAACATACATGACTACTAC
AAGCCGGCGTAGGAATAACCGAACAAAAGT
AGGACCGTACAGTGGAGCTCCTCCTTCCCG
GTCTCTGTTGTTAAAAATCGTATCGTATGC
GTCAGTATGCAAATGCATTAAACCAAAAAC
GAGGCCGCACAACGCGCTTATATTCGTGCA
TAGGTTAGCTGAGGTCACGGGACGTTTATT
AAGGGGCGACCCCGTGAGCGCAAATGGCGA
CGGAAGAGCCAGCAACACAATTGAAGACGA
ATGACGTCACCTTAAAGAATAATTCCAGAC
ACCGTGCAGTAGGATGGTGAGTGGTGGAGG
ATCTCAAAGCGTTACGTCATTTATTTATCC
TACTTCCGTCTAACAAACTCAGTCTTGGCC
GCCTTGGGCCGCGATCTAATAAAAGGTCGA
GAGAAAAGTTGTCTTTATTCCTCTGCTGTC
TGAAAGACTGGGCATACACGGTGACGTCAT
TCGCGCTGAACGCAATGCACGAAAACACTA
AAGGGTACCCCTGCAGGGCCCAACTTCCGA
CATCGCGATCCCCTGCAAGAGAACTTCACC
GGGAGGATGACTCGAGACCGTAACCGATCA
CCCCCCGTGTGGGCCGCGCCTCCCTCCAAG
GTCACTAGCACTTTCGCTTAAGATGCGGGT
CGTGTCGCCGGACGTGGGAACCAAAAGATG
AATTGCACTGTACCATACCCCATCCCTTCA
CCAATTCCATTCGACGACGTGGAATTCGGC
ATGATTGTATCTAAAAAGCGGGACTTCAGG
CCCTTCAAAGGAAGTACAACGATGAGGGAG
AATCGGAATTAATCAAGCAGGTAAGTGATA
TGACGTACTCCCACGCGACATTTGTACCAC
AAAAGATAGACAGCCTGAATGCAGGTAGGA
CGTATTACAAAATCAAGACCGACGAAACTA
AAGACAAAATTAAACCGAAAGAGAACGTCT
GTCGCCGCGCGGGCTTGCCTGTTGACAACC
CGCAATACTAATGACACACCCTTGCATACA
ATTTATCGCTAACTCACCGTCCCACACCAA
TGAGGAGGTAGGCTAAAAGGCTCCAAATAA
CACGACAGTGAGCTCCGAGCGACTGCGAAT
TGTTATATACTCATTTTTGGATAACACCAA
AAATAGACCATTAAGATTGGGGGTCAACTG
CGTGATATACATATACTAGACCACGGACAA
AGAACAACAGCATGTGTCAGTCCGAAAAAC
CTGACCGACTCATGATGGGTAGGAAGCCAG
TGCCATACAACCCCTGTCCCAGCACTGTAC
CGAAACACGATCATTTTACTCAACAGGTCG
AGACCGTAGCTAGTCTTGCTTCTCCCCCCA
CTGCTGCCCCCTACCAGGCCCCGTGCCGTC
TTACGTACGAACTAGGGTGGAACAACGAAC
TGGATCACAGACAATAACATGCAGGCAGTC
ATTCACCAAATCGCTCACATTCAACAAAAT
ACAAATTCTGTAACGTGGACCGCCCGCATT
GAGGCAAGAAGCGTAGAGGGCGAAGACACG
GACAAAGAGGAATAAAGTGGTTGAATGTCA
GCCTTCTCCCACTCGATGTCTTGGCCCGTG
AGAGCGCAATCTGCAGCTCCATAGTTCCGC
TTCGAAGTACTGTTACCTCTTGCCTAAATA
GAGCGTGCGCGAGGTCCGGACGAGAAAAAT
AATTTGATCTGATGCCAACTAGATTTGGTA
TACACAATCGGTTACTTGGGTTACCCCGTT
TAGACTGATCAAGAGAAACAATAAAAAACA
AACATTTCCTCCTACACCCTCCAGTTTTCT
TATTAAAAACGAACGACATTCGAAGTAGAA
TAAGATGAAAAAGCCTGCTTGGATCTGGAA
GGCTTCGAAAACCCGAGACTTTACTCAGAC
AATCAGCTAAGTCTAATGATGGTACTGCTT
CGGGTCTGTTAGACAGTCAGCGAGTGAGGG
AAGCCGTACTCTTGTACCCACCTCATGTCC
CGTATGACTCACACCACCCAACAGCCAAAG
CTTAAATCCACGATTCACCCAACCTAGCTG
AATGCTACGCGGTAAGTCTCGAAACCGGTA
CGTGACGAATGATACTCAGGGACTCTGCAT
TTGTCTTCTACCCTTAGTAATGCAGTAACG
CGCCGCCGCTAAAAAGCGACGTGGATACAG
AAACGGATAGTTGAATGAGGTACGCCCCAG
CGAGCCATCTCCGACGTTCATCCACACCCG
CCTTTATCTCAGTATTTGCCTACACCGACG
TACCGAGTAAGTCATAAACCCCTACTTCCA
GATGACGTCACCTCAACCTTGACGCCATGC
TTAATGCTTGCACCCCCAGGACCGCTTACA
AAATCAGAAATATTGGATACTATGGGCCAC
AAAATTGATGAAAAAAGAAGAGATATAGAA
CAGGGAAGACAGACTCATACTTAACACCGG
CGCCCTGTTCAAGACAGTCACACCCTATTG
AACGCTATGGCGGAAATAACGGGCGACCAC
CCCACACCGTTCGTTGAGTAACGGGGGATA
CCCCATAAAGCTATGTCTTTCCAACTTCAA
ATACCCCACCATAGTGAATCAATTTTAACC
TCAACCCTTCTAAATGCTCGCGAAGTACAA
CGAACTACGAAGTACTTCCCCACGGCGACA
TGGTGTGCGACCAACGATCCTCGTCATCTT
CGGTAGGGGGGTAAAAATCAAAACGGCGGC
AATTTAAAATTTCAACGACGATAGTGACAA
GAACGCAATGCCCTCCATAACAGGTTACAA
AGAACGTCAACGAAACTGACGTTAGTGGCA
ATGTACCATGCATCCTTACGTTGTTTCCTA
CGCGCTAGCAACCAGCAACACCGTGTCAAC
ACTTCACGATGATTGATATCACGGTTACGA
TAAAGGAAACAAGATTGGCCCAAAACTTGG
TTGCTCACCCTCTGAACCCGAGCATCACCT
GACGCCTAAGTGACACTCTTGTACCCTACA
GGCTGCGCTAGGTAATTTAATAACAGGGTC
TAGCACTCTTGTTCAAGGACTCTAGGTCAA
TCACATCACGCTCCCGCTAACCACTCATGA
ACCAGCACCACTGCTAGTACATGCGCTTTC
GTATTCGTCTTTCCCCCACTCCACGAAGAT
TGAGACCTCCGGAGCAGACCACCCCTGCCT
AAACTGGATACTGGGTTTTCAGTCGAGGAA
AATAGTTACTTCGTAAGGCAGGACGAGTGA
GCGTGCCCTCAAAAACTGATGACGTCATTT
AGTCACTCACAAGAACACTGATGCCTAACC
CAATAATTATTGTTTTTTTCACATCCCACG
GGTGTACGTATGATGACGTAATGCTTAGCG
CGACCGTGCGACTTCCCGACTCATTCGTAT
TCATATTTATGTCATCAACATCTCCAACCC
TTTAGACGGTTTGGATTACACGAACGATTC
TAGGATAAGAAGGAGGAAATCACATGGGGT
CACGACCTCAAATGAAGTATGATCCTAAAA
AATGGAAAGCAACCTTTCGCCTTCACAGTA
AGTGCTACACGCCACTGCGACTTCTCCTGT
CACGACTGTAGTCAGCATAAAGTATCATGC
ATACAGCTTTCCTCCTCTATCCTTTTAGCC
CCGGGAATTCACGCACGGAGCGTGGATGTT
AAAGGCACAAAAATCCCAACCCGTCCGTCA
TTCCCACCCACCCCAGTCTCCCGCTAACCT
GACCACGTTAACACAAATTACTCACCATCA
CCACTTCATGATCCTTCCAGCCGTTTTTGC
GGTTGCCCTTACCGACCACAGGACCTCTTG
TGCGCAATGACGTCATAGGACGGACAAGAT
ATGAACCCACCCGTTGCCAACACACGTTTC
AAAGAAGGATAGGAAGAGGAGAACTTTCAG
ACGCAATGTAAACGCAACATGTGAGAGCTA
CACCTTCTTCGCTATGCAGCTCTCCTGTCC
CACTGCTACAATATCACTACGCAAACGTTC
CGACCCCTTCGACCACCGGATGTTACGTAC
ACCAGCAATGCGCTAACGGCATAACTATGC
CCTTCGTGCTGACCATAATAGCTTTGAGTC
CCCGCAGTACATTATGCGACCTAGCACTAT
ATATACCTTTGATTCTCTTCCTACACCTGC
AACATAAACATAACCGAGAGAGTATGAATG
CACCTACACGCACCACCCCCAGCTCACGTG
CCCTTAGCCTGTAGATCCCAACAACATATC
TTCAGCTTTAGCGACAGCGAGACTAGCCCT
TACTGAACAACGTTACTTGAGGATCATCAC
AAGCTCTGTCAACAAGCAAAAAGCTAGAGT
TACAGCCTATAACGAGCTTCTTACCACACC
CGAAGGGAGTAGATTTCATCTATTGGCTAC
TACCCAGTAAGAATGCAAACGACGAAATGA
TGTGTCACTACCTCCACTTCGGGAGTAATA
ACACTCGTGCTCTATAGTATGAACCGAAAC
ATGACGTGAAGCGGAGCATTCGGACAAATA
ATCCACTGCTAGAGTACAGTAAAAAAAGAT
ATGATTGAACCGTTCACTATTACTTCCACC
CTGATTAATATGCAGAAAGAACCGACAGAT
ACGATCACACACTACGATGGAACGTTGGAA
AACAACTGCTCTTAGACGACAATTTTTGTT
GAGGAATTCAGGCTATAGGATGTAATCTAG
AGGGTGCATAAAGCACGAAACATGTGTAAA
GAATAAGACTGATGATGTCGACGGCGTGGG
ATTTTCCCTTTCGAATACTTTCCACACGCA
TATTAGCAGAGTTTGACCTGCGGCTGACAA
ACAAAATTATCCGCGAACCACGCTAACATC
TTACATTACGGCGTAGTCGCCTCCAACGCT
ATTCACAGCGATCATGATAGAAGCTTAGAA
GATTGCATAACGCGGCCACGGCATGCTAAT
CCTAGCGGTAGATTCACGGTAGGCTAGACG
AAAGGCAACAATCGAAAAGGAGAGGTGGAA
ACGCACACTCGCCACGTGGGTAAACGACAC
CTTCCCTACGCGCATAAATCGTGTTGAACG
CACAATCCCCACGCCAACCGCATGTGCGAG
ACCTGAGGCCCCAGGAACTGATGGCACAAA
GGAGACCACGAAGTCGAACTGAGCCTAGTG
GACTCTAATCTGTTACCAATCTACTACTCA
CCCCCCATCATTACCCAACCCAACCCGACC
GAAACCGTGGACTAACGCTAGTAACTATGA
AGGCCAGATTAGAGCGTTTTTTGACATTTA
ACCGCGAAGAGAAAAAAGCAGAAGATCACG
ACCTTATATGACAAGGGAGCGGACACCCCG
GTTCCCGTTATTGTCGACATCCCCTCATTA
GGGCAGCCAGCTTCTGCACATAAAAAGACA
CTTTATCTAGATGTCTGCGCTTCATGCTAA
ATCCAGGCGTGTACATAAATAAACGATGGA
GAGGTCCCTTTACGCGGATATAATGGGGGA
AGTAGCTGGCGTCTTTTACAATGTAACCCT
CCGTCCGTTAGGCACAACCCCCTTGACTTG
CAATATATACGTCAAATCTTGTCCTTACAT
GACACCTCTTTATACCACTGTACATCCACC
CCGCACTTGCTAGGCCCTTTACGCCCACAA
ACACAGCACTCCCCGCTTCTTTACCACCTC
CATAGCGGACTCGCCGACCAGCAAACCCCT
GGAAAGCCTCTTACATCTGATATCCAACGG
AAAGTTCTTAGCCCCTTACGGTGCCAGTGC
TGTCGCGAGGACCCGCACTCAACCACTAAC
AAGCGAATGAGTACGTCTCCACTACACGAC
CGGAATAGTTGGTAGCATAGGCCACTTGCG
TTGGGACTAGCAAAGCTGGCAAGCAGGTAT
ATTCCGAAGCCACCGGCTAACCCGTCTGGC
ACATCTTTCGGAACCTATCATTACGTCCAA
CGACCAAAACTAACAACATACACCTGGCGT
CCTTCCTTCCTTACTATCATTGCCACGCCA
ATGTGCCATTAGGCATGAAGCGGATTATTA
AGAGTGAAAAGTATAGGAGCATTAAACAAA
GACCCCCTCTCCTCCACTGCCATGTCGTGC
GTGAGGTTAAGTCTGATTCCCCACCCCCAC
TTCCATCATGAGATCCTACTTCCAACGTAA
CCCAGCCCTGGCAACCTTGCCACCACAACG
AACCACTAAATCATCACATTGCAGTGCTAC
AATTCTGTATTAACATTACGACTCCACAAA
ATTAGAGTTAGTGTAATGTCATGATGATTA
CGATGACTTGATAAAAGTCTAACTTTATTT
CTGTAATGACAAGGGCAACGAGGAGTAAAC
CGTTTTAATGCTAGAACAGACCAATAAAGA
ACCACATGGCACCTTACACACAGCCCATTG
CGGAGTATGGGTAGCTCCTGGCGCTTGACC
GGGACATAATATTCAAGCGCAATTTCACCG
AGTCCGAGGTTCGAGTGCTAGCGACGTCAA
CACACCTTGTAACTGACATTCGGTAATGTC
GTATGCGGTTTCCGGACGAAACCACGGTGC
GCGAGTCACACGCCCTACACAATATTAGTA
CGTTCTCACCCTTCATTTACCTCGCATCTT
AGCTTGAAAAAGTAAGTGAAGAACAGGGGA
TAGTCGGCACAAGCGAGAGGGCGCCGAGAG
AAAAAACGACACTTCGTAAACCAACGCAAC
TTGAACGACCAGGGCCGCACGCGCTAACCT
AAGTGCCTGGGATAAGATGACGTCACTAAT
GCCCCTAGGTACTAGAACAGGGTACCCGTC
AACTGCCCAGAGCAGTAGCAACTTTCCGTG
CAAATCCCCGAACGAGAACACCTGTCCCGA
GCTAAAGCATTTGTGACCACAGCGATGAGG
CACTCCCATTGTGCCCCACTGCCCTATGAA
CAACACTCTTTCACCCACCCAAGCCGCAAC
GTAGAAACATTTTAAATACTATCAAAATGC
CGTGGGCACGTGCAACGTTGCATGAGGCGA
CACCAGGCGGAAGGACTACTACTATTCCAA
ATTACCCGCAACGTCCACGTCCCCCGCTAC
ACTCCCGTCCAGCGCTAATTTATCCACAGA
TGTAATCCATCGCCAGTTCGATTCACAAAT
ACGCAATTTGATGTTTTACCATTAGATCAC
AACCGTTATTAAATCCACCCCTCTCTTCCA
ACAGGCTCCCTTAGCACCCACCCAATGTTA
TAATCCCCCTGGCGACTTTCACTCCCGTTA
ACGAGATGTTCCTAAGGACATTTCGCATGC
CTATCCGCAACACAATGAGTAACGTTTCAA
GGGGTGCAAGAAACACGAGAAAATACCCGT
ACTAGGCAAAATAGTTGTTACTGAGGTCTC
CCAACGCCGTTCATGATGCTTAGTTTTCCC
TATGACGCAACGGCAATGCCCGCAATAGTG
ATTGTCGTGACGTCATTGATACGACGTGAC
CACCCGTCATTGCTGCCAGCGCTGCAAACG
TTCTCCAGGTAATTTAGCATCGGAAACCTG
AAGGCGAGGAGAGCGATGTTCCGCACCACC
GTCATCCAAGCCGTAACCGTAGACGAGCAC
CGTGCACCATGCCAATTGACATGACGTCAC
ACCCTGCGATTTAGGACTTGGTCAATTGCC
GAGGACAAGTCAGACAGACAAATATATGGA
AACGCCGACCATGACGGGGAGACAGTAATC
AGACAAAATGATGGGCTCCTACACAGTACA
TACTACTAAACCAGAAGTCCACCCAACACT
GACTGTTCTCCTTCACATCCGCCACTCCAA
CTGATGTACTAGTTATTTAAAATGAGCGCG
GGTGAAAAACTTGCTCTTTGCACACGACCA
TAACTCCTAAGTCGCCGCGAAATGATGAAA
ACACCGTACAAACACGCTTTCATAGGACAT
TTCCCCCCTCCCCGAAACGGTGGCCTTTCC
ACATCCCACCCACGACCCACCCACAGTTCC
ATTGACCCTACCACAGGCAAAAACAAGGAG
GAATGATGTGTATAACAAGATAAAGTCGCA
CATTTAAAAAAATCGACCGCATCTTAACTG
AAGATGCATTCAACAACGCTGATACCCTTT
CGCACGCGAACAAATCCTCGAGGTGGAATA
TGACGAGACCCTAGCGGAGTGAGGTACGCA
TTAAATGCCCCCCCACTGGCCCGTTCGACC
TTGCAATCGACGTAAGCCATTTAGCTAACT
ACCGCAGACCTGCCCCTTCCGGCCCCGCTC
CGTTGCGCGACAGGGCCGAAACTCGGAAGC
ACGAGCACATTGTCGTGATGTGTGGTTCTA
CCCGAAACCCCTTGGTCAACACCCTATCCC
ACTTGACATTCTAGCACTGCCCTACGCGCC
AAAAGAATAACGATTCGTATTAAGGCGGGT
AGTAGGGACATGGTAAGGAAAGTGAACACT
TATCCCACGGCAACGCCCCATCCGCCGCCG
CGCGTGCCCGCCCTCCTTTCCCCCACCCAA
TGGGGATGGAATGATACGTGACATAAGAGA
TTAGATGCTACATCCAAACTTAATCTCTTT
AGCCGAAACCTTTGGGTAAATGTAAATGTA
GCGAATAGCGGCGCCGAGCGAAACGAACAC
CGGTCACTTGTGCGCTCTTATGGCCCCGAG
GATGCACATACGCGCAAACGAGGTAGCATA
CAACGCAAACACAACCCCACCCACCGACCC
AAATGCGCAACAATAGTGATGTAGCAGGGA
GGGGCACGCACACAATTAAAAGTCGTGCGC
TGAACTATCCACATGAGAGTGAGAACAAAG
AACCCCTGCGGGACGCACACCAAATCGAAT
GCTCACCGCAAAGGGACCATATCTATGACT
GGTGACGTAACACAAAACATTGGTAGGGAG
GCACACCAATCGCCCCAGAAAAGGCCGATG
CGAGAAGGAGGACGCATCGCGCCCAAGAAG
ATACCTCTAGAAACATCAAAACGAATTCCC
ATACTACCCGTTTCACATACTACCACCCCG
CAGTCGACTGCGCGGAATAATGACGTCACA
AATAGCCCGCCCTGCCCCACCCGACGCTGC
CTGAGGTGAAAAGTGGGCCAGGAAACTGGT
TTGACAGCGTTACACTCACAACCACCGACA
AACTTGGCTTTCCCCACAATACTTCGAAAC
AAATTCATGTTCCCTCGGCCAAACTCCACT
CGACGCTCATCCAAGCGATTGGTTGGGGGG
AAGCTACTATACAGAGCGCCCCGTGGGCGC
GGCTTATCCCATGCCCTGCTTACCCTGCCC
TCCCTCGGTGATCCACTCTGATCGACCCCA
GTACCGCCCCCGGATATTCCGGTTACTCCG
TCATTCGTTTGCCTTCGTTCACCCTACCAG
CAAGGTTTCATGTATAACCATGGTGTCAAG
GGTACGGTGGGGGATCGTTATGCAAGGGCC
TAACCCGTACCATGAGACCAGACTGTCTGC
TACGACAACCAACGTGATAAGTGATATAAG
AAGAGACTATCTTGGCATTACGTAACTCCC
CGAGAATCTTCCGTCCGAATGCCTAAGAGC
AATTAACTCGGTCCGTCTCATTCCGACAAC
GGCAGGGGGGGAGACCCTTTGGCGTGTCCC
AGGGTTCGGGGCCACAATGACTAGAAGCCG
CGTAACGCTTGTGTGACGTCACAATTGTTT
TGCGGGGAGAAAGTGCACCATAGCCTACGC
AAGCAGATGTAACGGTAATACTTCCCAGTC
CGTATAATTTCGGGACACTGACGTCATCGC
TCAGTAATTTATAATCTGATATAATTTACA
ATAGATTAGTAAAGACGAATAATCGTTCTG
TTGATGAACAAACCTCACAAGGTCGCTCAC
ACAGAACACCCACTCTCCTTACATTTCCGT
CGCGCACTCTTAAAGGTACAAAGGACCTCC
CACTAGCCTATCACTACGAGTTCCTCACTT
CAAGACTGGTGCGCCGCACAAAATTCAATA
ACAACAGCCCAGCATTTGCCCCATATACTT
GCGGACGCCAGTTCATAAACAAGGCAGTCA
TCACCGCATCCCTGCACTGACTACCGTCTC
CAGATTATTTACACGACGCAGTGTACAATT
AAATAAACCACAGCACAATCCCCACTAGCT
AAACACAGACGCTATCCGCACCCCCCACCA
TTTTGCGCCGGATAGGCAACACGTCCATAA
ACCACGGTGAAACGCGTAGAACCGAGTCCA
TAGTAAACCACACGGTAACTGGGCCCTTCG
GCCCCGAATCCAAATTGCTTGTTCTGGTAC
CATTGCGTCATCCACACCTCACTAGAAATC
CAAAATGCTACCAAGGAGAATCACTGTGCT
GCAGCCTAACATAATAACACCCTTAACCCT
CCACCAACACATAGCTGCGGATCCCACACC
AAAAGGCTGAAAATGAGGAACAGTAGTTAG
CTCCTTTGTCCCAGTCTATATCTTTAACAC
CCACAAACTTAAATAACAAAAAATACAAGC
GGGGGTGTCCCGCATTCCGAAAAAATAACA
GTGTATCCTCCACACCTCTTTGTCACTTTA
CATCCAATATGCCCCACGCTGTTACTCTGC
AGGCGGAACATAAGCCGATAAGCCGCGCGA
GAGAAGGCGCGAAGAGTGAAGGTAGGGGAG
CAGACCAACCCAAACGGCCGTCATCGAAAT
ACGCACCTTGCTGAAAAGGGTAAATCTAAC
ACGAGTCCGGTTGAAGAGAGTGTTTCCTAT
CCGGCTGTTCACCTACAGTCTCCCTCGGTC
AAGTACGGTACGCGGCCTGACTGATTTGAT
CGCTAAACCGCGCCCCCACGCGTTACCCCG
CAAAAACGTGACGTCACTACTCACAGCCAA
CCCAACAGATACCTGCACGGTGGTACGCTA
TAGCCCGCCTAAGTGGGCTGTTAAAGCTGC
TCCGGCTGTGACGTTTAATAACGTGAAAAG
CACTAGACTAACTGTAATGCTCGCTTCAAC
GCAGTTAGATCTTCCACATGCCATTCATTC
GGGATAGTTGCCGGTTATGCAACCCCACCC
AATACTGAAAGGGTTATGTACATAGTACAT
CCACAGACCATGCTACGTGAGACCTTTAAC
CAAAAAAACCAGAACGAAGAGAAGACGTTG
ACCATAACGTGCAGGGGCTGGGTATGAAGC
GCTGTCATATACCCCGATTCGACACCCTCC
ACGTCAATAAGAGCTAAGAATAACGAAGAT
ATGTGCTTATGCAATGACGTCAGGGGGTAA
TTCTACTTAAAGCGACGTTTAGGGGCCGAG
ATTGATTGTATTACATAAGGGACCATGGAG
ACTAAAATGATCGAAGCTACTACCTGACCC
GATCTAGCGACTGAACCTTTTTCTCTGACT
CTTCTAGCATTGAGCTAGATATACGAACGG
AAGGGATCAGCCATACAACAACCCACGGAG
CAAGGGGGTTTACAAGTTGCTTTAACGCGC
CTCTGACCCGTACGGAGATACCGACTTATC
CACTGTCACAAACCGAACCAAACCATAGCC
TATCCTTCCGTCACCTCGGTCGTTCTTCAC
CTCGATTCTGAAGACCGAAAGTGACGTCAT
GAAACCCTAGTTTGCGACCTGATACCGAGG
ACACACTCTCGTGCCATATGCCGAAGAATC
CTGCATGCATAAGGAACTCCCTAACACCGC
CCCGTTCTCAATACTTACACACGCACTTGA
ATGCACTAGCTAACTAATACTAACCAGAGA
CCCAGGACGCTACCCTCACCACAAGCGAGT
AACCACAACTAGACTCCTTTTAAGGTCACG
CACAAAACGAGTACGAGCCTCGGGGTAGGT
CAGTGCCTTTAGGGTTAACGCGGAGCGATC
CCAGTCTAACTCAAGAGATCATTTCATAAA
GTTGACTCCAATTCTCACCAAATCATTGTA
ACCTCCCGCCCCTGTGAGTCGCCCCAGTTA
CGCGACCCACCGCGCCCACTACCATCAACC
TGGACAATATACCTAATGACCATATAATGG
GCCGTGTCTACTCCATCGTCTAACCATATG
CCCCGTGAGCACGACGATTATGCGCAAAGT
CACTACCATCGATGCGCTTTAGGCATTGGG
AGTGTAAGCGAGGCCGCTTGCATAACTAAC
CACATGTCTTCTCGCTGTCAGGATCACGCA
GATATCTCGTGTGAGGGTCTACATGTTACC
GTAATGACGCGAGTTTCCCAACCCGCGCGG
GTCACCATGGTAAGCTTAAAGGTAATGTCT
CCTTCCACAGTAAGGGTAATCGGCGTCGTC
GTCGGGTACGGAGAGTACTGGAGCAGAGAT
TTCTATCATTGCTAAGCTTGAGCCCCACTG
ACGCATGCCTATGACATCATCACCCCCAAG
GGAATTCAGGCCGTAGCACGCCTGCGGCCG
CAAATACGGACACAACGCGTATTGGCCGAA
AAAGTCTACTGAGAGAAACATAATGTATGA
CGAAACAGGTAGGCGAGGATACACTCGGTT
CACGTGTCAACTTTCTTTAGTTCCAACCGG
GTGAGCATTGTCGTAATATTGAAATCAAGT
GACCAATTGGTTTCATCAATGTGGGGGAGA
AGCGAACCCCCCAGCACCCGAATGACAGGG
CAGGTGACTGGCGTACTCGTAGGCTGTGCT
ACGCCTTCCGGTATGCTAGGGTACACCGCG
CCGTAGCAGAGCATCGCTAGTATCACTACT
ATCACGCACGGCGAATACTATCAGGGGAAA
CTAGCGCACGCTGTGCTCAAACACTCTACG
TTACCGTATCGGCCGAACCCCTACTTGTGA
TCCACCGCCGTGTCATAAACACTGCACCAT
ACCACCTCCATGAGCCTGATGCACCAATTG
CGTACATGAGTCCTGTTCTACTGCACCCCA
ACTATGAACCACCAATATCTAGACGCACCT
AACATAGACCACCTGGGACTTTCAAAGTAG
AAAAGAACACTCGTAGAATGACGTCATTGC
GCGCAACACAACAAGCAAAACCGGCCAACG
ATCACCAGCCCCTCCCAAGATATTAAGACC
GGGTCACACTTTTACGCCGGCGAGTCTTTA
TAGGTCATACACGACTACACGATGGTAATG
CGGGGTGAGCCCACCCTGCCCTCCCTACCA
AATCATCTTCCTGGGCAAGCGCATCTGCAA
TTAGCCAGGTAAGCTGACGTCACCACATTA
TCCACCCTAACGAGATCACATCATGAAACC
CGCAACTTTCCTTAACACCAAGTACATAAT
CCAAACCCCAATCCCCACTATTTCCCCGAA
GGTCGATATGAAGGAGGGCAAACATTGAGA
GTTACATGGTAACCCTTCAGTACCACGCTA
CCACTCGGTTGAAATCAATTCGCACACACG
GCCCCGCGGTCCTCCGAGACCGGGCTCCTT
GAGAGATAAGATGAATCCCTTATGGTGACA
GCGCAACATGTGCCCACCTGCCCTTTTAAG
GAGACTGCCAATGGCTAGTCGGTGTAGTCT
GTCAGTCTCCCCTCACGCCCAACAACCTCG
AAGTGCTGTGGAGACAGAAGCTATACGCTA
CCGACATAACGACGCTTTAGCAAAGCAATA
ATGACGTCATCGTGTACGGCGCGTAACACA
GCATAGCCCATTGGCCCACACCAACCAACT
CGTGGCGCCGGAGATACTTGCAGACCAATA
CCAACATCAGCACACCGCGTTCCAGGGTTC
AGGATTAGCCAACCAGCTTAAGTGCTCGCG
GGAGACTATGTTCCCTGGATACACACCACG
CTTAATCTCCATTACCGACCTATGCCAAGT
AGGGCGACCTTCCTGACCACAGCGCGGTAT
TAACCTTCTAGCTAGCAATCTAGTTTTTTG
GTCGCACAAAGCAATTTAAGCCTCGCCTGC
AAGAATGACCCATTACGTCATCTCAAATGC
ATGAGACTCACTCGGGACGGCCCCAAGTTA
GACTCAGCACGCACCCAACCGCCAAGCCCA
AATAGACAACGCAGAACGAACACAGACACT
GAACGTTTTAAAAAGAGAATACATACGTGT
ACAATTGGTCACCACCTTTTCACCTACGAC
GAGCGAGTTATGACGTCATTATTACGCACA
TGAAGATGTGTCCACGTACATCGTAGACGA
ATCTCCCTCCATACTGAGGGCTACCATAGG
CCTTACCGAATCGTCAAGTCCTTATCGCCC
CAATAACGTTTCCCGACTACCCCCACAAAT
GGACAATTGGCGTTAAGGCAATGCTAATCA
ATTGCTCACCCTGCTGAAGGCAGCAACACC
CTGCACAAACAAAGGTATAAGACGCAACAA
TAGAACGTAAGGAAAACAGAGGATCGTTGT
TTAGAAGTATGGCGAGCCGTCCTAAGCGAT
GTAACAACGGGAGAGCGGGAAACGAGGAAC
ACCGATATCAGTAAGGAATACTTGAAGGAG
CAAAATCATATGGGCAAATTGTATTAAACA
GGCACGGCTTTCGGATACGTCGAGACAAGG
GGAATATGCAACGAGCTAAACGCTGCAAAG
GAGGGAGCTGATAAAGACAGCAACAAAGAG
TATTCCACCCTAGATCCAACCTTTACGACA
GAGCTTCATTCTACAGCGTCGAGCATTCCG
TTGCTGAAAGCAAAATGCAGAATCAATATA
ATCACCTGCATCCCTTTTCCCACCCACACA
AGCTTACATTTGATAATCTGCCTTCCTACC
CACTAGCACGGAAAGGTACTGGGCCCTTAA
GTTGCGGTAATAACGCCTATCGCTCCCGGT
TTACAAGGCAATGACGTAACCGCTTCATCT
AAGCCCCTACAAAAGAGACTGTGTCCAGCA
ATAGCGAGGACCCCCGACTCTTTCATGAGA
CTCCCTTCGCCCCCATCGAGTATCTTCTCC
CCACGATACTGTAGGACCTTACGCCCCAAA
AACAGCCAAATAGTACCCTTATAAACCCCC
GATCGAGTGCTGAACGCCGTTCACCTAACA
TACCCCTCTACGGATCGAAGCCACCAAACA
GATGCCGAACCGTTATCCCTAACCTCACCC
GCTCACCAATACGCGGAGGATGTATTGCCA
GATTACATGGTTAGTTACATCTGCGCCTAT
TTCAATGGGCTCCGCCATCTCTACATCAGC
AGCACACTGTTCCATTCTCTGCCCCAGATA
CGCCGACTCAAGTTGTCAAGGCCCCATGTC
GATAGTGAATACTTGCAGTTTCAAAGAAGA
CCGAACCTGCAGGCTCCTGCCAATGTATGC
ACGAAACACTGAGCATGTTCAACACCAAAC
CAGTCCTAGAGGGGAGACGGACGCGTAAAG
AATGACGTCCATTAGCGATCTTTCACGCCG
CCCGGCCTCCTCACATCATTCTCAGCAACG
TCCCGCCCACAGCCTTTCACCACCACTAGT
CCCCGGGCGGGACCTGCACGACCAAGTCAC
TAAACCACCCACCATAATGACAACGTTGGC
ACCTACCCATTCGCGAAAGCAGAAATAGAG
CGCTATAAGCGATAACGCAATGTAATCAAC
AAACCAAGGTTCTGCTCAACGCAATCCAAC
CGAAGCTCTTTCTCCTTACTCCACCATTGA
TTGGAACAAGGCCACCGTGCGTTCCTAGGT
TTTGGTAGCAGAGATATCGAAGACTTCTTA
GGCGAAAGTTATGTATGTTGAGAGTAACTA
TGGTGTGTACGTTCAACTAACGTCCGATGT
GAAAGGAGAAATAAAGAATATTCCATGCTA
CTACCGACAAAAACAAGCCGCGACATCCAC
AGAGGCGACATAATTGTCTACGATAGGAGC
CAACGCCTCTATTCGCCACGCATCCAAGGA
GCAGAGACTTTCCTAAGCAGAGTATCTCGG
GACAGTGTAAACTTTCCTAGCTTTACTTCA
AACCGTTTTGCACTAATGCATCGGCCATTC
CTGTTATTCCTCACCAAAAAGTTACCTGTA
TCGTGATACCTGACGTCATGATCAAGGGGG
ATGAATGACAAAACTTGATGGGCGCCCGAT
GCGTTTCTATTAGCATTATTGGGGTAAACG
TTGCTCCCGCCGCTGAACGTGCTTCCCTGA
ACAATGTAGCCTAAAAGGAGCTGATGAGAG
CACGAAATAACGCTGAAATTAAAGCGTATC
CCACTTGATGCGAAACGGTGTCATCTAGGC
CTTAAGTTTCAAAAGCATAGACTCTCCCAA
TAATTTACAAGAAGCAATCACTAACGCGTA
GCCCACACGGGTGGGAGCATAGAGTGCAGG
CACAATATATCACATGACTACCACTATAGG
AATAAAGAAAGTAACGCGACCAATTTACAA
GTTCGAGCCCTACACTCCGCTCAGACCGGT
AAATGAAATACCGTAGTATTGCAACCAAAC
CCCTGAGCCCGAAACTCCGTCCAGTCGTCA
TGCCGCTTAAACGTTCCGCAACTTTAACAC
ACTACGTGCCTTTCACCAGAGGAGTAAACG
CATTTATGATCGCAAGAGTAATACGATCGA
GGAGATGTACAAAGAAACTAAAGAACGGGC
TAGAACCCCTTTAACGAGAACTCACTAATA
TACCACTACGAGTCACACACCCCAAACAGC
TTGACAAAGCGTAATGCACTGCGCCAGAAT
GTCAAAGCCTCCCCCATCCACGACCCAATA
AATTACAACCCATTCAAGTCCCCCCAATTG
CCATTCACTCCCTCGCCAAAGGGCCGGAAC
GGGTTCGAGATGAATGGGAAATTAAAGTGG
CTGAGCGCTGATCACTAAGGTGACTTGGCC
CCTCATCTGTGGCGAACCATCGAACGGCGC
TAAACTGCAATGTTTCAACGTCAGCAGACC
AAAAATATAGATCAAGAGTATAGGTATATG
AATGGAAGTCCTCCCACACTCATCTTCCCG
GGCCAGCCCAACCACTCACTTTTGAGACGC
TCCCTGGCCTACTTATCCTACCTGATTCCC
ACTCGTACTACAGCCCGTCTTGCTGTACCG
AGACAGTATGTTCAAGTTACTAGGATCCCA
GGACAAAACAAAAAAAAACTAAAACCACCC
CCCACGAGCGGATCCCCTTGGTAAAGACGC
CGTTCTATATCCCGGTCAGAGAAGGTAACC
GACACTTGCCTTGACAACTTAAGGACGGTC
CCGGAGACTTGCTTGTTCCATGTACGGCAC
CCCATTACGACAGACAATAACCTCAAAATC
GGCGTCATGTAAACACTTCATTGTCCCCCA
GCTACGGACCCCGCGGAGAAGGGCATAGTA
AGACGGGAGGGACCCCCGACCCTCCCGATA
TGACCCTAACTCGCGATATATAGCACCATC
CTAAAGGATTAAGCTTTTCAATCCGAACAC
CTTTAACGACAAAATAGGAATACCATTGGG
GATAACTGAGCTGACAAAGCGAGTGCACAC
TTCTGATCGGCTTACACGGTAATCCGCAAC
ATGAATGAAGTCTTCCTCCCACCGAGGCAA
GAACGGCTTTAAAAGGCATGTGTTAGGCTC
ACGTTGCATTTCCAGTGCATCAAAGGCCGT
GCTCATATACGATAATTCGCCTGACCTCCC
GTCCGTTGACGTACCCCATAATGTGCCTCT
AAATGATGGAAATAAGTTTTAGACAACGAC
GGGGGGGATGCCCCTGAGACGGCGGTTGTG
CCACACACCCCCTCAGCCCGGTCGAGGACG
TATACCGATGACGTCATTACACGTGTGCAT
AACCCCGGCCCCTAATCCCGCTCGTGCACC
TTCGACTAATGCAATACTCTAAGCCTAGGA
CGAAAGGCAGTAATCGTAATTATAATAAGA
AACAACCGTAACGCTAGACTGTTCTTGAGA
AGATGACGTCATCAACAATGAACGCAGTTC
ATACTCTTTTACGATGATCCTAGAAAGCAG
AATACATTGGCGACGAATATGAATGTCCGG
CGACTCTACAACGTTCATCAAGGCCCAAAG
TGGACGTTTAAAGGGAAAAGGCTAAAGTGA
CAACCATTAGGCCCAAGCATTAAAATGGAT
ACCCCCCTCTGACTCCATCTTGCGCGCTGA
AAACTAAAACTGTCAGATTACAACAGCAAC
CATGATACTCCACTGCTGTGCTGACCCCCG
CAACTAGAAGCTCATTCTGTGTACCCTGTT
CCTCGACCTGAGAGAGATCCCACAGCCGGC
AGGGCCTAACACGGATTATCCGGGAAATGG
GTACACTCTCACCTGAGTTAGTCATCATCA
CTAAATACTAATTTGTCTTAATTACGAGAT
GAGAGATATGCACCATCCCGGTATACAATA
TCCTCCCGCCGTATGAACTGGTTACATGGC
CGGGTCCACTAGAAGCACACACCGCGAAGG
CCTACAAAGCGCGGAGCAAATGCAAAAGGG
GAATAAGTGATACACATTGAAACAAAAGCG
TACACGACTCTGTAGTACGGTGCGGACTAG
GAATGAGTACGCCCCACCATAATTTATCGG
CCATGCCGGTCCCCTCTGCCACTTAGGTTT
CGACGCACGTAGCCCGACTAGCACCAGCAT
CCTTCTGTCAATGATGTATTGACGACCTCA
TTGGAGGATATAATTGTCTGGGGCTGCGAA
CACATGGAATTGGATTTCACAGCAAGGGGA
CCCTTATTAACGGAAATAGTTTGTAGCATC
TTACACCATAACGGTTGACATCGTCACATT
CCCGCCCTTATACGCCCCCCCTTGCCATTA
CGAGCGAATTCCCCGTACCCCTTTTACTCG
TTACTGGCCTTAGTTCGGGATCGGATTTTA
ATCAGTCAACCTCGAAACCATCTTCCAATA
ACCGGAACAGAAATTAAGAGGACCGTGGAC
TCAGAATGAAATGGTTATATGATGGAAAGC
ATCACGACCATGTAGTGCGAATGACACCCC
CCAGCCCCTGCCACTGTGGTATGTTGTCCA
AAGTAGCTGTATACGCACCCCTTTGCCTTT
GCCCGTAATAGCTCATGGCTGGACACCTGC
CAATCTATTAGCCCAAATAGTTCCTGGCCG
CCACCTTTGCCTAGATTATGACAACTCCAG
TATAGCAGGAAGACAAGGTCTCACACTCTA
ATGGACCATTGCCCCTCCCATCATACAAGG
TGAGGTGTATTATTTCGAGTACCGCGGTCC
TACAGCAGGGGGGCCGGGTCCATTTTCGTC
ATAACCAGTCCTGAAGACCTGTTGGACATA
AGTGGCCGCTTCGCGGAGTGTGTAATTGTA
AAGGGGGTCTCAATGTTACACCGCGAAACT
CCTAACAGCATTCAGTCAACACGCGAAGAA
CGGATGCGACAAATGGTCCCTTCTTCTCAT
AAGGCAGAACGGGACCACCGATAAGTTTGC
AACCGAAAAGCAAGTATGCCTTGGCCTGGG
ATTCGAGAGAAACTAAAAAGAAAGAACTGC
CGCATATCGGCATACCCATGGTTTACGCGA
CCAGTTGCCCCTTTACGTCTCCTTCCCGCC
TATGACGTCACCCGTAATACATAATGTACA
TACTTTTATAGGGAGCGTTCGGGGCGTACG
CACATTCCATCTGGCAACCGCTATAGGGGG
AGTATAGATATGAATGGATAGCGACCACCT
ATTTACACGGCCCCACATTACAAGACTCTG
TCAGCGTTACACGCAGATTCTTGTTTCTCA
TGAATTCAAAACTAGCCAATAGCACATATT
CCAGAGTCATTTATGTAGCTTGCTGAGACG
CATACCAGTCAACATGCAAAAAGGTGTAAC
CATGTTTATGAGCATTCTTGATGCAGAACC
AACCCACGGAACCTCCACGGATGTATACTC
GTCGTACCCGATGGATTCTTTAGGTTCCGT
AACGGATGGAATAATAAACAAGGGCCTTTG
GTTAGGTGACTAACCTCTGCGCAAATTCAC
AAGCAAGGGCTCCCAAGAAGCGACATGCTT
CGGTATAAGGGCTAATGATCAAACCACCGA
TGCAGGCCGTTCGAGATTCCGTACCTTTTA
TGGGCCCAGGGAGGAGAGGAAAAAGGAAAA
GAACTCGGCCGATGCGTAGTGCGGACGTCA
CCTCTTTCCCATCATACTCCTTTGTTGCCC
CGCATAACGCCTGACCCCACGAATGCCTAA
TCGGGCTGGTAAACTGAAAAAATCTCAAGA
CCCAATCCCATTTGATTTCGCCACACGTAG
GTTCACGTGTCGCAAATTATAAACAGAGTA
TGGTGCACCACTATGGCGGCCAGTACAGCG
TAAGCACACACCTTTTCAGGCCGAAAAAAA
GACGGCTATCGACCAGTCACAGTTGATTCA
ACCCCGCTATCACCTCCAGATTCCCCACTC
CCTGTTGCTACAAATATCACGTGACGCCAC
GGAAGACAGTGAAAGAGGGGGAAAATGGGG
CGCCTTCCCACTCGCACGCCAAGAGTGGCG
CCCCTCATCGTCCTTACGACCACAAACATT
AGAGTTGCCCTAACTCAACACATTGAGTAG
TTACACAATTAGCTATGTGCCGAACAATGA
ATTGGGCGAACGGGTGATTTGTCTGTAGGC
CTGTTTGACGCGCCACGCTTCATCCTGAAC
AGATGAAAGCCAAATAGGCAGGACTAAGCC
GACCAAATGAGCCCTAGAGGGACGTGGGAC
CGATAAATTTATGACACAACTTCTTGTCTC
CGCATCTATTTAAGCTTAGCCCCTAGGTCC
CGTCGCCCGTCCGCCGATCACACCTGCTCA
CAATCGCCCCCTTAGAATGTAACATCAAGA
CGTTATGCGTAAGTACAAATGACCCTACGC
ACGAGCCTAGTTAAAGCTTGCTACCCGCAC
ACTTTCAGTCCCTATGGACTCAGACGACAT
CTCTGTTGACCTGCGCCCCGCGTTACCCAT
TAACTCCTGGCCGCGAGGACCGCCTAACAA
CGTTTTGCACGCATGTTAGACAAAGCCGTG
CTTCGCACGTTCCCCTTGGGACGACCAAAT
TGGTCATGTCAATGATACCATGACGCAACC
AAGCTCTACACGCACCTGCTTTCCATGGAT
AACATGAACTATGGAAAGCATAACGTTCAA
CGCACAGATAGTGACGCACACCGGGAAGTC
CTTTAGCCATGTGAACTGAATGCACAGTCC
CTAACGAAGCGAGCAGCGAAGTCCGGTTAG
CCCACTCCACGTGTAGCACCGGCACCCCGA
TCAATGGGTCGAGTGACTGAAAAGGTATAG
AATCCTGCACCATCCAGGCTGGTGGATACC
ATGGCTGAGCCAGTATGACAGGTCCCTTCA
CTAGTACCCTAAACCTGCCAAAGTGTACGT
ATGGCAATAGGTACCGCGGGAACAGGGACC
GAATGAGAGTACCCTCTTTGGACCCCAAAC
AAACCGGACCGTACCCACCCTACATCCAGC
CACGATCGGTCCATTATCCCATCCTCTGCT
TAATGGATAACCATTGAGTTCATGAGGAGA
ACCACCCCTGCAATAGATTTGCCCAACATT
ATTCAGTCGCGCTAGCGCCCACCACCCTAC
ATGACGTCATCTTCCACAGAAGCCAATGGA
ATGACAACCTTCACGCGACCCCTCGGACCT
ACTAGCATTCGAGATTAAACGTCAATACTC
CTGCGGTGGATCGATGTCGCAAACGGGGAG
TCAATCCCTTATAAATTCGCCGCCGTTTTA
TACAAAACCCGACTTGACATTCCATTACAC
GAAAGCGACTGAAGGTTCGTAATGAATATT
GAAAAAAAAGGGGCGAAGGGCTGATGTGGT
GAGTTCGGGAAGCATGACATGCATACGAAC
AAATGTTCCTACAACGTAAAAACTCACGCA
GCCCCGTGAAATCAGCGAAGTGACGTCACA
GTTAAGGGATAGTGTTTAAGGGATATGTGG
AGACCGCGCTGTCAAGCGCCATGGTAAAGA
TTCGGCATGCGATACGGGAGACGAACGCAG
GGATGAACAATAAGGTTGTAGATTTACGTA
TACCTCGCGTACCATGCCCTCCGAGCGACG
TTCACCTCTAAGCGCGTATACGTGTCGAAG
CAAAGCCAATGCATGTAAGCTGTCGTTGAG
TTGCGCTTTCCACAATTCCATCATACACCC
TTACACATAAGGCCAGAAGGCACCCACGAC
ACGGCAACGACCTTTCTTGAATTCGGCGAA
ACTATGCAGACCCGCATTTCACCACAGCGA
AGTGGGTACTTCACCTCACACCGCGCGCAT
GATGACAAATGACGTCACCCCCTCCGGAAC
CATGACACCGATTCCCCGTTTCTACTTACA
ATGAAAGATTGTCATAAGGCAGAATAGCAC
GCTACAGTGGCGCGACTAGAACGCGCACAA
GTTATGCGTTAATTAACTGACGTCATATGT
GTCCATTCCTCTAACTCGCGCGGATAACTC
GTACAGGTGCACAGGGCTATGCAAACATAC
AATAGTCATGGGGATCCCTTGATAGTTGTC
ACCCACTCTGTTCGCCGTGGTCGACGTGCC
CGAACCTATCCCTTAACCCCCTCAACTACC
TTTGAGTTGATCACATCTTCAATACACACC
ATCGGGTCATACGCTCGGCCCTGCCCGAGC
CAGATCGATCCCGAAATAACGAGCTACCTG
AACTTCGACTTTGCTAGTGTCCAGCCATGA
ATCTATTGCTGCACCGCTTCACAATCACAA
TCTGGTCGTTCTTCTAAAGTAGATAGATCC
GTCCCCTGTAAGGTACAACTGGCAGCGAGG
GATGACGTCACCCTTGCAAGGTAAGCAAGA
TTACGCCACCGATTATGTTCTTGACTCACG
AGTGGGCAGTATGAAGCAGCGAAAGATCGA
CCCTCCTCGGTTACGTACAAATCGAGTCAA
CACTGGATCAAATGACGTCATAGCAATCGT
AACTGATGCGGGACGAGTATGCATGCGGTT
CCCACCCCGCTCGACACCTCACCTCATCTT
TGACATTTATAAGAAACGTAATCCCTTAGC
GACTAACGAAAGGTAGTAGAGCGAACTTAG
TGGCCCAAATAATTCTACCGCGCAAACCGA
TTCCCTTATGATGCACCTCTCTAAAGCCAA
CTCCCTATTTTACCAGATCACATCGCAGCA
GAAATAATTCATCATTTGAAAGTGAGTGGA
CAAGCGACCAGCCGCGCACACCTTCCTGGT
CGTACAACTTAAAGAGTACACAGCCTGGTC
CCTGATGCTACTGGAAGACGCTTACGTCGT
CTGTGAAAAAATTAGCGAGGGAATGGAAGA
AAACTCATGCTGCCGACAAAAACAATAGTT
GCTTCATCGCAACACAACACGGACAGGCAA
TCTCCCACGCCTACGCGAGAACAAAGGAGA
AAGGTTCCCTCACCTGTGAGTTTCCAAACG
AAACATGCCCAACTATGACCCAACCCGATA
CATTTAGAACAAACCTACACTATAAGCGAC
CTGCACGGACGTACTTCTGATGGATGCCAT
CAGGGGCATGACGCCCAAATATGGCACGCC
ATGGGTGAATTGTCAGACGGATAGGCCACT
AGACTACACGAGGCATCTTCCGAGCACGGA
CCCATACCGAGGTACCCCCCTTTCAGCCAA
ACCCCGCAACGAACTGGGTCGTACCGTAGC
CCCAGATGATCTAAACCAGCCATCCCTCCC
CACAATGGACGTACCCAGTGATAAAACAGG
CTAGGGCATAACATCCTTCCCACCCACCAC
CGCGTCTGGCACGCCTATTCCTATGTAAAC
GCCGAACAGGAACACTGACGCAGCACGCGA
GGTTTATCTTTGGAACGCCGATGAATGATA
AACTACACCCCCACCCATATAACCCTCACG
AATTCTGCTGAACTAAGGACTCCCACGGTT
TAACGATGGGGGAAACTATGAGAGTATGTC
GATAAAACCACTAGATGGTAACCCTATCCT
TACCAAAAAGGAGCACCCATTACGGCGCAA
GAGCAGACATAAGGAGGAAAGGGAGAAATT
AAGAACCAGGAAGAGAAAACAGTTAAAGGC
TGCCTACGCTCGCGACCCCCCCACGCATCC
CAACTGATAACCAGTTTCGACGACCATAGC
TAACATGTCCAGCCTCAGAACCAAACCCCG
ACTGGAGAAAGCGTTCGAAACGGCGACGCA
ATAAGGCAAAAAGTAGGAGAAAAAATCACG
CTCTACGGAAGGCCCACAAGACAGGGCCTT
GAAAGTTTACAAAACAGCCCTATAGAGTGC
GTACGTTAATGATATGACCACTATACGTCT
GTTGATTTTTTGTGGCTAGACCACCTCCCA
TCGTTCCTAGTGTCCCGGAACGTACAACAC
CCCCTACCCCCCACTTGTCCAACGTCACGT
CAGTCTCCCCTGGGAGCTAGCATGCAATCA
TTGCCATCCGACCGCTAATTAGGCCTAATA
ATTATGCGCAGCAGTCAACGCTCAAGCACA
CTCGCCACGCAGCGCAACAAGGAGAACGGA
ATGTGGGTGGAATGAATACATATGAGAGCG
CGTCCGGGCCGTTTGCCCCCCTCCACCCTT
TAAACCCAATTTAGACAATTCCCGCTACGG
AACACAGTATCTGAAAGAAACTATCTGTCT
TGATCGCCCGTGCATGTCTAAATGCAATTA
AAATACGTTTCAAGCGCAGAATGTAGGGTA
CAGACAACCTACCGCGTGGAGAAATAACGT
GTAATTTCTCACTATATTCCCCCGTCCATT
CCGCCATTTACCGGTTCCCTATATGCGATC
TAACCTTACCCCCTCGCACACCCCCCCAAC
GAAAAAGCTGAAGAAAAGAGGAAGCCGATA
TATAAGCTTCTCATATCGCGATGACGTCAC
ATAAGGCGCAAGGGCTATTGAGGCCAAACG
TGATTGTAAGCTGGGAAGGCACACGTCGAT
GATATTTATGCAATGGGACCATGACGTCAT
ATGGTAAATACCCATTAGCTGAACGATCCG
AGCAAATGTTCCATGTGAAGACAAGGTTCG
AATCCTCATGACGTCATAGGCAGCCATGCC
CGACATGTACTATGTGAAGGGCAGGAGACT
TAGATCACCGGCGTACACCCTCGCACATTC
ACATACGGCAACATTAAAGAGTGCCAGAAT
TGTGGCGAATAGATAGGGTTCTGGGTTAAT
GTTCACCAACACCACACGCATCCTCTCGTA
AGGGCAGATTCCCAACATGTACTCAGCCAA
CAGATTCTACTGCCCACCATCTCAACCATG
CCCTTCCTCCGCTCCTACCCATCGCCCGAT
CCACCGCATCTTCAGCAATGTAAGATCCGC
AATTGGTACCGACTAGTTGGAGACGGCACG
CTCGGACCCTCTTCGACCGAAACCTCCCCC
TATAGCCAAAGTACTTGGCATGTACCAAAC
AAAGCCTCGATCGCCTTCCATGACGTAATG
CGAACAAAATTATACCCCCGTTTTATCCCC
AGATGGTTTTTATGGCTTAAGTAGTGAAAG
CAAATTGGCCCACACAAAACTTGCCCGTCC
ATCACCTATTGAAGGCACCAAAATGCCGCC
GAATACGACACCACGCCCTCAAATCATCTC
CGAGTAATTAAACCGTACCCGAGAATAAAG
GGCGACACTTCCCCAGACATTCCTTTCACC
ATTACCTAGTTTTCTCCGTCCCAGTACCCC
ACGCACACTTGATTAGCGACCTCCTTTTCC
ATTGCCCTTAAACCAAATTCACCATGACGT
GCGGATAGTCTAGCCTTACCAGAGAAAGAC
ATAGAACTCTGGACGGTCAGCTCCCATTGC
AACGCACACCGTTCCCATACGCCGTACGTC
GTTACGTCCACCATTGCAGTGACGTCACCA
ATATATGTGAGGAATAAAGGAGCGAAAGAC
ATTAGCAGTGAAGTAAAAGAGAAGCATCCA
ATGTGTGACTACTACACAATAAGCACAGGG
GAGGTAAAGTGACCGCACCGTTATTCCCGA
ATAAGCTTCTTCACCGAACACACTGACTAC
TATAAGATTGAAGAGGTTTAGCCTTTCGAG
CCAGAATACTCACAAAACAAAAAAAATTAG
CCGCCCTACTGGGCTACCGAGTTCCTTATC
AATGCCCCTCAATTATAAGCTCAGTATGGA
TATCTCAACGACCTGCTCCTTCATTCGTGA
CAAACTACACCTCCAGAAAGCCTGGCGCAC
ACGGAGTAACCTAGTAGACTCAAGTATCAG
AACTAAATGAGATGCAATTCACCGGTTCCT
GACCGTACCCGCGATATTTTCCCCCGCATG
TCCAATCGTACCGCCCCCCACCCTCTCACT
GCAATAAATAGAGTTCGGTGATTTTGTCTT
TGCCTCGACCTAGATTAACCTCCCTGCCTA
ATCCACCCCTCTTGGAGGCTAATTCACGCT
CAGGAGGGACAATGATCACAAAGGGAGCGC
GTCCGTATATTATGTTTCCGGTAACTACCT
ACCACAATGCCCATCGGACAATGTGGGGGC
CCACTTACGCTGCTATATGCACCTTCCAAC
GCGTTCATCGTGTGCCTGCGTAAGGCACGG
ACGCGCTGGTGTGTGGTCACCTAGGATGAC
AAAACTAACATAACCTACTTCGCCGAATCT
CAAAACCTCCCACTCCAAATCCCCTGTCTC
ACCGGAAAATGAAGGCGGGAGAGTACAGTT
GCACTCCACTGGCAACGCTTAAAGACAACA
TGATGCAGCCACCGTATAACAGTACCACGA
GAACCCGTAAATAATTAGCCTATCTTACGG
GGGTTTGTTCATTATGAGATTATACCGAAA
AAGTGCGCACCATCCGACGCTGCCCCCCAT
CATTTAAGTAAATATAACAACATCATCTAA
AAGTACATGGTCTTGCGATGCATTGGTAAA
GAATATTGCTCATATAACAAGGTCTCATTA
GACGCTTGTCACAGGAAGAAAACTAGACAT
GCGTCGCCCACACACCCGCACTCACCACTT
ACGCCACACCTCTTCCCCCAGTGCCAAAAC
CTGTGCTTCCAGACCATGTGCGCAAAAACG
CCCCGTATAACAGGACCCATACTCAGTCAC
CGCATTCCCAGTCAAGTATACGTTCGGACC
ACCGATAACTATCCCCGGGACGCCTACCCC
TGCACGCACCATTACGTACATCACTTTTCC
AGTTGTCGAAAATCCCATGTCCAACGTGTT
CAGGGGACTGATTCTAATTTGGTAATGTGC
CGCGGATCATTGGACGCTATCCAGTATCCC
TGATAGAGTAGAACACTGTATGAGGGAGAG
GAAGTCGGATATACCTGCCTACGTGCGGTT
ACGTCTCTTGAGTATTTATCCGGCTCCGAT
GTCGGGATCAATCAGAGCATAGAAGCGAAT
GAAACAAGGAATCTATCTTGTCAAGCCAGC
CCGAGTGACTTATCTGACTCTAAGATCAGG
TGTTAGTCCCAGTCAGACCACTCCACTGTT
CGTCGTACGCGCAATTTACGTCCTCCAACA
AGCAGGTAGAAGGCCACCAGGCACTAACCT
AATGATATCACTCAAATTTTCAAAATCCCA
AGATGACGAGCCCGGCATGGCCCACATGCC
CCCCCACACTTCCTAAACCTTAACACACAC
TGTTTCGATCACCCTCCTGTCCGAACATGA
AGGACTTCCAGCCAATGCTACTGAACATAG
ACTTATAGGGCGTTGATGAGTGCCGACCAC
TGCATGCCTTGCCCACTGTCAGTCACACGC
CTTGCACCCCTTGCAACACCTGTTTCAGTA
AATCGCATAACGTACTTACCTAACTCTAGC
CCCCACCCGCCCATACCCCAATAATCCGCA
AGTTAAGCTGGATGTGGCCGATCAGCATGA
CAAAGGACCCACGCGCGAACGAAATCTGTC
TTATACCATCCCTCATCGAGTAACTTATTC
ACCATAGAGAGTTACTTATAAACGTGCAGA
AGAAGACTGATAGGATGTTCCATCCTACCC
ACGCTTACAGTTGGTCCCCTAATAGCAAAA
CATTGGCCAGTCCTTCTAAACGCTGTCATC
TCATAGTACCTAATTATGAAATGCAGGTTA
CGGTAGATGGGTGAGAAGAATGGAAGCGGG
CGGTACATAGTCCACAAACGCGCGTGCTTC
GTTGGTACAATATACCCTTTACCAACAAGG
GTAACCCAAGGCGCGCGCATGTGCGTGTAA
CACCCAGCACTTTTATCCCAAAGCTTCAAT
CCCCCTGAATATTTTTGAAAGAATCGGCAT
GCGGTTGAAGTACCAAAGTATATTTGGAGC
CATTGATATCCAGGTTCCATAGGAGCTTAA
ACATCCCTACCTCACTATCCATAGGCCAAC
GTCAGCATCTCATATGTCGGTGCACCTACC
GAGATGTCGAGACAACACCTGTCGTTGAGG
GTCCTGGCAGCATCCTAGGATACTGCGTCA
AAGCTCTTAGAAGGAGTCCCGTCCTCCACT
GGCGCTACCGGGTGATGGTTGGCCTAGTCT
CACATGTGGGTTATCTGTTCCCACGTAATG
TACATTCTCTGCCTCCCCCCGCAGCCTCCC
ACCGTATCATGAACGACTTACCGACCCTCT
GTAACGTAATGGATTCAAGATGCTGCGTGA
GGAATGGCCGGACGTAAAATATCGGAAAAG
CCCTACCGCTAAACTATATTTATAAAACCG
CGAACAATAAGTATGAACGTGACTAACCAC
TTCCTGCGCACACCCTCGCGCCGAACAGTA
CTATCCGCACCACCATGCCCAACAAATGGC
TGCAAGTTTCGAGCAGATCTAGAGGGTCGG
GTGTATGTACCCTTCCGATGGGCACCATTT
CCGCTAATAGGATACCCTTTTTCCGAACCC
AATCTGACCGAGGATTTCCCGGTATGGGAC
CAGCCGCTCTTCAATCGAGGCAGCGCACCA
CTATCTGCTGAAGTGTCTGGAAGACATGAT
ATGGGCGAGCCTCGATACAGGGAAGTGTAA
TTTCCCAAGATGCACTGGATTAACCGAGGC
GCTGTCGGGATAATAACAGATAGCATAAAG
AAATGCTCCTAACAGCTGAATATCTACCGA
CCGTTGAAACACTGATAGAGAGCAGTACAC
CCCAGCATAGCCAACACCGCCAAACAAGCC
GGGGGACAGGAAAGCAGTGACCGTGGGGAG
CCCAAATACAATGACGTCATATCCCCAAAC
AGGGTGACGTCACCTTTCGGCTCCGGAGAC
TTCTGCTTCCATAGCAACGTACCCTGCCAC
CCTTCCCCAATCCACCGCCCGGCAGCCAAC
TAAACGGATCCCCCGACCATATAATAGTGA
CGATGGACCCGCGTATTAAGAAAAGTACAA
TCCCCGCGTTTGGTCGCGACTGGGCGCCGA
GACAGAGCCGACAATTAATCAGTCTAAACG
TCCGAGCCAAATGAGGATGCCCCCAAACAG
ATTCCAGTGCTTCTGAACATCTCAAACGAG
TTGCCACACCAGCTTAAGGACTACCTGCCA
AATCCGTATGCGATTAACACGAACATATTA
TAGCATGGCGAATGGATGGACGAAGACTCA
CGTCAGACACCTTGCGCGTTCCTGATTATA
AAAATTATACCAACCACCACCTGCCTACCA
CGCCACTAGTCCGTGCACCAAGCTTACACT
AATGGTGCCGGCACATGACCTGGCCCCCAG
TTAAACGAACTAAAGACCTAGAATTCACTC
AGATAGAGAAAAAACGGGAGGTTAAGAATT
CAGCTGCTCTGAAACAATACTTTCCCCCGC
CCCCAACTCCCGCGCGCCGCTAGCTCGACC
AAATCCCTCTTCTCGTTGTCGAATAGGAAC
ATGGCAACGCACATGCCACGAATAGTTTAA
AGGGCTGGCACGCTTTAAGAGTCCCCCCGT
ACAAAAAAATGACCACTCCCCCCTGGACGC
CAAAAAGCCACGCCAAATGGCATGATGCGT
ATTGCCACGGCAACCACAGTCGGGTTGAAC
ATCACCGACGAATCAACCCTTCTCATACAC
ACTTCCGCAACCGAGTGAAACATGCAACAC
CAAAAGGCTTATCACGAGTTACTTAGTAAA
ACCTTCGGCCCAAGAGGACACTCCCCCTTC
CCGCTACTCAGGGTCAGACAGACGAGGTGA
GTTAAAATGAGGCGCGCGAAAGATCAACCG
CGTACTAATGACATAGATATAGTGAAGAAG
AGAGTAACAGTACCGAAAACCGGAAGTTAG
TCGCTGACGCGATGATACCAAAACCGCTTA
AATCGTATATACACTCAATGAAACCTTTAC
CCATACGAAAATACCTAACAGCATAGTACC
GCGAACGACAACGCCGCATTATTCCATTTG
ACTCAAAACACCCTCCCCTTGCTCACCCCA
AGTAATTACTGAGCTTAGCCAATCGCGAAT
GAGTGATCGCGCGCAGACAAAGGGGCAGCG
TATCTTAAGGGCATTGTGAGTAAAATGAAA
AAGCAGGCTCGGGTCCGACGAACACCGCCA
CCTCTTTGGTCATGACGTAATCTATAAGAG
CAGCACCCACTGATCAATTTTGCAAGTCGC
AAGCAGGGCAGATTCAACAGGATGCCGGTC
AACAGGGTGACGTCATATGTAGGAAGCATC
AAGGACTTAAAAGGGGCGAGAACGTCCGTC
TACTGTTAATCAAGTATGACAGGTATGTAC
AGCTGGAAAACAAGCTTAAAGAACTATTGT
TACGACTCTCCTACACTGTCTCCAGGTTGT
GACATAGTTGCGTACCCACCTGTCGGTCTA
AAGAGTTAGTTTTGTACGTATGAGGTAACC
GATCACATTCCATCACATGATGTATCAGAC
TAGCTCTAAGCTGGCACATTAGTACAGCGC
CCGTTACGATAGAAAATACCTGGTGCCCTG
TTTGACGTGACGTTATTCGCGCAATGGCCA
CATGCGCTTACGTCATGCTCAGCTTACACA
ACTGAAGCTCAACTATAAGCTTAGCCTCGT
ATATGGTAACAAGGTTAATAAGGGATGCAG
AGCATAACATACGTCAGTAACAAATAGAAG
AATCTGGTATTCGGTCGGTAACCGTAAAAT
CTAACACGCGACAATAGCTGTCCGTTCAGC
ATGCATGCCTACATGTGGATGAGGATGCTG
TGGAAGGCTGGGCGAAACTGGCTCCACGCT
TCACACACGTTCGAGCCACGTGCGTCATAA
CCTGGTTCGCAATGGATCATTTATCGTTGC
CTTACTACCTTACAAATTCTCTGGTAGTCT
ACTTGAGAGGAACGACCACTGAACAAAGCA
TAACCTTTAGGGTCCCCCCGTTCACACAAA
CGGCTACCATCCGCTCGAAGACCCCACCTT
TGTCCTAATACCCTCATAATTGTCGACTAG
AGATACGAGAAAGAAGGAGCGAGAAACAGT
GTTCCGGTATTGAACGGCCCCGCGCGCGAT
TTGCAAAACGTGCCAAGGTCCGCAATAACG
GTGCCGGTAGGTTGAATCTCAAACTGGGGT
TGTCCTCACGAAGACTGTAGGTACAGCGCC
AATGACAGTACAGTGACCAACCATGAAGAG
CGTGCGCTGGCAATCTATCCAGATCTGTTT
GCGGGCGGTCCCATACACTTAAAGCTCAGC
TACCACTCATTACCACTCGCGAGCACGGTG
GCCTCCCAAACAATGGAATCCCACCTACAC
CATCCTAACCATGGAAAAGTATGCCCAACG
TAAGCGCAGTTAGAAGCGACTTTCTAATAG
TGAAACGGGACAGCAGCACGTGATATACAG
CACACCCGACCCGATGACGTCAGATACACC
ACTACGCGTCGTCGCCATGCCCCTCTATGC
TAAAGTTCCCTTCACAGCTTTTGACGTGGC
TGCCCCAAGACGCCTGCTTAAACAAGTCCG
AAATACCTCACTGTAGCAAGAGTGGAGAAA
ACACTATACCCCGACCGACATCTTCACCCC
AAGAGGCAGGATATGACTCAGACATACGAG
CAACCTTCCCTATAAGACACCGATACAAAT
CCCATAAGACGATACGCAAATGATTGCGTC
TTGTAGCTCTGAGGTCTTACACGTCGGTGA
ACAAACACCACTCTCGTTTGATGCAGAGAT
GGTGCGCGATGAGTTAGAGCCCGGGGCTCC
TCCCAAGCCCTGTCGATGCCCCTGTCCATC
AAATTTAAGAACGGCTCAGAGCAGGTTGTG
GGGAAAGCCAGTTATTACCCCAGCGCCTCC
CCTACCGCGTGTACATTGCCATTTTGGGAA
ATTACCAACCCGAAACAACAACTCGACCCA
ATACTGTCTAACTACGGAGGAGACAGTGGC
CGGGAGAAAGTTGAAACATAAGACATAAAA
TATGCGCCCACCACAAAAAAAGTGGAGACA
TCGCCGTGATAACTTCAATAGCTAATGTAA
CACCTTGCCTAAGGTATTACATGCCTTATG
CACGGTGCAATCACCCGTTCGAGAACAAGG
CACGGGTTGCTCGAACGACAGGCGGACCTC
ATGTTTCAGGATAATGACGTCATGCTGAAC
TCCCATTCTCTTTGGACACAGCATGATTAC
ATAATGACCACCATGGTAATGGCTTCCCAA
CGCACTCCTGCATAGGTGGACGCAGACAAG
AAGTACTCCCCGGACCACTGCCGCTACACC
ATCTTCCCCCTTCATTGTTTTCAAATCCTA
CAAGTACCCCCAAGTTGAGGATCCCCTTAA
AACGAAAGGACAAGATTTAGCTACAGCGGT
GGACCCAATCTTTGTCACACCATCACATCC
CATGGATAGACTTATGTAAGCCAAGCGAGG
AAACGTGCGGCAAAGTCTGCGACAGACTCC
TCCTACATTACATCATTTTATCGAAGTCAG
GTAAAGGTACACGTAGCCGAAAAGGGGATG
TGTCACGACGTACAGAACTGCCTATGGAGG
TACCTAAAGACTCGCGTGATCCCGCCGCTG
GAAAAGCCTTGAGAAGAGACTTGGTCTCGG
ATTTAAGCTTCATGCATACCTGGTGACGCA
TAGAACCGCCCTTCAAGCGTCACAACAGTT
CCTTGAACCTCTATACAGCGGCTAAGACGT
TAGCCAGAAAATACCTGACGCTATCATTTG
CTATCCAAACACCAAGAGAAAGCAAGGTAG
ATCAAAGAGGCAGAATTATCAATTATAACA
CCATTGCCCTAGCCATCAATTTGAATGTTC
ATATCTATAGAAGCAATGGACAGAGATTGT
CAGAGAACTTGGACACGTAACCTTACGGCC
TGACACCAGTTGCTCCGAAGCTAACCCACG
ACTCCACCGTAGTACGCATAACTGAGACCA
GAGCCGACTATTAGACATCTAACGTACGGG
CCACGCTTGTTTACGCATGTGAACGCCGAC
AACCCATAGGCGAATAAGCTACCGAAAACA
CCGTAAAGTCATGCCACCCCCCCACCCCAA
TACCCTTCGACGCGTGTAACAAACTAATCC
AGTAACACTATAGCGAAAGCAATATAAATA
ATGCAGAGCCAATACTGTCCCTGCAGCATG
CTACATTTATGTACATTTCAAAGCTTGTGC
ATACTGCTAATTGCAATTGCAACGTGTGAT
CTCACCGGAACATACGACGCTACCTATGAA
GCATATAAGGCTTACGCGGGATGTTGCGTT
CAGAGCGCAGACAATCCCTGGAGACATCTT
CTCCCCTACATACCATCCAATCTCTCTGGC
TAATGATTTACATTACCGTGTTATAATCGC
AAGGTCGCCAGGAAGGGGTGCGATAGGCTG
CGTATAAACATTAAACTAAAGGTCACGCTC
GGGGGACATGTGTCAGGATAACGTCACAAT
GAACCTCTTTTGGGTCTAGTAAAAAGAGCA
CAAGATAAGCTTCTATCTCCCTGAGCCTCA
TACACCTAATCTTCGAATTCTCGCCATTTC
ATAGATACATCCTAGCCCGGCATAGGTCGG
AACACCGCGAAACGTACCTCACCCTCCACC
AACATTGCCGAAAGGCTGTCGAAACACCCT
CCCCCCATACGAGGCTACACCCGGTAGGTT
CACATGATGCGACCACCTATTTAACTTCAC
AGGGATTTGACGCATAGCTTTATGCCCCAG
AAGGTGCACACTAAGCAGAATGGCAGCTTC
AATAGGTTGACCCCCCAAGGTATAGACATC
TCTCTTTAGTCCCTACGGGTAATTCATCAC
TAATACAGAAAAACAGATAGAGAAATTGCC
AACAATTCCCTGCGTAGCCCAGGCTGACAA
CCCCCTAATATCCACACCGTCGCACGGTTC
CCAACCTCACACCTCGAAACTCAGGCCACC
GAACTACTCACAGTACCTTATCCCCAAACT
ATAGAACGATAATGCGCAGCCATATCGTGC
ACCAAGAGATGCCCCCTCTTACATCTTCCA
AAACCCCAAACGCCATTCCGCACCTCTAAC
TTACCTACCTCTACACTAAGGAGGGGACAA
GGGGCATTACGCACCTTGCGCCTTAACCAC
ACACCCCAACCACACGCCCGCCCTTGCCAG
AAATTCCTCACCACCTCCGCCAACTCAGCT
AGTGGCGCTCCTCCCCCTACCCTAGGCACC
ACCACCCCTGTATGTATACAATGCAGCAGT
CTATCCTCGTGCTTACTTGTGCATAAACCC
CACCACCCGCGACGCGAAGAGTGGGAGCCG
TATCTATTTCGGTTACTAGCATTACGTCAT
CAAGTAAGCAGTCACCGAGTGTGCCTGCCT
CGACTAAACGATGACGTAATGCATGCTGGA
GAACAATCAACGTAACGTTGAAAGGCGCCG
CCGCTCTCTTCGCTCTTGCCTTACCTACCT
TCTGAGCCCTATCTATTAGCGATAAAATGG
CCCACCATCGCCTACACCACGCAACACAGT
AGGGTTATAAATTCTACTCTTATCCGCCAC
AACCACCGGGGCTCCCACTATCATACCCCG
ACGTTATGAAATAGATTTAGAAGCTTATAA
CCGGCAATCAGTAACCTTAGAGCGCAGGAC
CGGATTCTGAATCTATTTCCCAAGGACCAA
GTCCAAAGAAACAGCAAACCAAAGCCTGAG
GGGTAGGACACGAGATGAATGAAACTAGTC
ACTAATAACACGTCAAAATGCCCGCACATC
ACACTTTCCGCAATTTGAAAGATAATACTA
TACGAAACTCGAACCCAGGAGACACCCCCT
CTAGATCTGCAAAAAGAGCGCAGCATTGCC
CAGGACGTTGTGGAGGCCCGTACACAACCG
AACTTTCGTACAATCCTGATTGACTACGTT
TAACACCATAACCGTCTTACCCTTGTTCTT
GGACGTAACCACACAGCCGTCTCTATTGCT
ATACCATCTCATTTCTCTCCCATGAACTAC
GAATGATAGGACGGAAATAGGTAAAATCCA
GGAATCTAGGAGCTAGTTCCTGATTAAACT
CAAAAGTCCCAAATCGTACCTTCCACGACC
GACCAAGTTGCACGCGAGGAGCGATCACAA
TGAGGCCTGAAGGCAATGTAGCAACGACGC
AGGACTCGCCGCCGTGCTGCTGCACTTAAA
CTAAGGGCGCCAGATACGAAAGTAGAGAAG
GCATATAGCGACTATGCATGCCCATTTTCG
ATCCCCAACTAGCCGTATCCACCCCCCAGC
CGACAAAAGACAGCCGTTGTTCTCCTGACG
CTAAATATGGTGTCCGAAATGATCCAATCC
GAACACCCTTCCACCCCCCATTTACGTATA
AAGACTGCGGGTAGAGATGTGTTCTATCAT
GACTACCCATAGACGCCCAACGGGACGCTC
TTTAGAGCGCTGAGTAACAACTGGGGGTGA
ACCAACGGAAACTCTCACTGCACTTACCCG
TAGACGCCACGATGCAAACTGCAACCCAGA
ACCACCTAATCGTCACAGACATGCATTGAA
TGGTATGCGTAAGCGACAATATTCAAGCTC
CAAATCACACGACCAACCGACCCTGATCCC
CATAGCATTTAAGCGGCATTCGCGTTCCCT
ACACACAATCCCACTCCCAACCACACCTGC
CGAGACAAACATCGTATACCACCTACTGTA
CAGTAAAGCGTTCGTTGAGGAAAAAGCAGA
TCAGACATTTAGGCAATCGGTGTCGCCTGA
CAGCTTCCCTAGTATAATTCATCCACGGAC
AGTCCGCCTTATTTCCATCACCGAACACAT
CAGTTGACGCGCTAGCTTCTTGTCACCGCA
GGATGTGGATGTCCATCCTTCCAAAGGAGG
CGCCTATGTTAGTGGCTGTCCACATGGTAG
TGGGAGAAAAGGCCAAAGTGTGCCCAATAT
ACCAACAGAATTCATAAATAACACTGTGTG
AGCACACAGATTAATCACATTGCTGAGAAC
CCAAAAAGTACCAAGCAAGGTTCTGGCCGG
AACCACTTTACACTAATTTTGTGTTCGCTT
ATTTGCCCGCCTCACCCGACTTATACGGAG
ACAACATTGCTACAGAAATAAACAAACGTG
CTGCATTTCCAGTTTCACCCTTAACGTCCC
GTTATAGCCCTCAAATACACGACAAGTAAC
ATTCCTTGACGACCACCCATCTAATATGCA
CGTGATAGCGGGGGAACGCATGGAGCATGC
AAATTGTAGGCGGCATGGCTTGAGTGTCAG
CACCCCCCCAACCTGGTGAACCCCGGCGTC
GACCCGTACAACAACAACGATGACGTCATA
AAGACTGATTACAACAGGCCGGCCAGCCGC
CGCGAAGCGCTGGGTCAGTCTTTTGTCAAC
ACATCAAGTGACCCGACGAGGTGACCGGTC
ATGATAGGCCCCCTCTAATGACCCACTACA
ACCTTGGGTAGAATGAGAAAGCGAAGGTTG
GGCCCCGCGGGACTATCCGCAATCGATGTG
ACAATGGTGACGTCATGCACCAATTGCACT
TGTTCGTGTACTGGGAGGAATCTCCGGCAA
TAAAGTGATCATAACCATTAGCGGAGTTCC
GAATAATACGGACTGTACGCCGAAGGAGGG
CCTAAAGATCTCCCCGTCCATCACTAAAGC
CAGTTCGAGGGCAGAGTAGGCGAAAAATAA
ATAGCCCAACGGTGTATATGCCTTAACCGG
AATGAGGGAGACGGCATGAACAAATCAAAA
CCAAACATCGACTGCGATGTTCTTGGAAGC
GGGGTTAACCGTGTAATAAACGGGTTTTAC
ATACAACTTATTGTACGCGGGCATGAACCG
CACGCCTCATCGGCCGGCTAAGATCACGAA
GTGATGAATAGGATTAACACACATTACCGC
CGGTAGACTAGGCTAAGATAGGAAGAGTAA
AATGATTTAAAGCCCTACCCAGCGAGAGTC
TTTTAAGGGGCATCAGGAATAAAATGACAG
CCTGAAGTTATATAGGTACTCGCTACCCCC
TAGTAAAACACTCCCTCCCGAACGCCGTAA
TAATGGCCTTGTCCATCCCCCCACCATTCA
AGTGCCGAGGTGCCCATAGTGAAACAGTAT
AAAGGAAGGATTGAAACTTCTGAACACCAC
AGTGTCCTATCGTACATGGGTGTGCCCTTC
CTTTGACACTCCAGCATGGAGTTCCGCGTG
AGGTGGTAATACGCACCCCTCCATACTTTG
TTAAACGGCTACGCGTGCAGAAGGGAAAGA
ACGTTCTCACATACCCACCCCGGTCCACCC
CCTGCAATGCCGGGTACGAGTAAGCGCGAT
AGTGCCAAGCTTTATCCTCCATGAGGATAC
CAATAAATTCGTCAGATTTATAACTATTAG
AGTAATAAAAACAGCAAGGCTAAATGGGTG
CTGATGAATGATCCAACGGCCCTAACGAAG
CGCAGCTGGTGTATAGGATGTCTATTTGCT
AGTAGTTCGTGGAGCCCATTTGCATTTACC
CTCGCCACGCTGAGCCAGAGGAAGACCCCC
CGCATCCGTGTACACTGACACAGGATACTT
AGGAGATCTGCGGGGATTTACTGGCGTGGC
AACCATTTGACACTTTATGTAAAAAGTCGG
AAATCCTCCCCGGTTTTACCCGACGGTCGC
CTACTTTCCCCCTCATCCTTAAAACCGCGA
TTGACGCCCACTCGTGCCGTAAGGACAATA
CTCTGCGTGGATTCGGGAAATAAATCCACT
TTAGTATATGCACTGCCTGCCGTAGGAAAC
GGGGCCGGGAGGGCGGGAGTGTTATAGCAC
AAAGGCGTGCACGTATACGAGCCCGATCAC
GCACACCTTAGTCTGATTACATCTGGATCA
CGTGACCCTACGTTTCTCACATTAATCTGC
ACTCCCGACCTATGGCTAAAGACAGTGAGA
CCTACCAACTATGATACAAGATGACGTCAT
TGCCCGGTGGCACACGAACAACGACAATTA
GCGCCCCACAAGAGACATACGAGGAGTGAC
ACGTCACAACCTACCATGCCGCGATAGAAG
CATGCCACCGCGCACGGTATGACGTCACTT
TTTGCCCCCCACGTAGCATTACCCTAACGA
ACACCCTCAGACCCTTCGGCTGACTTACTC
CATAGACATTTGCCTCCTGCAGAACCACAC
GGAGCCCCTGCTCACGGCACTCGCCTTCGA
AACTCACCACTAGCCCCAGGGCCTGCGGGC
ATTACATTGTAGTAATTAAATGGTTGGCCA
ATATGAGACGGCGGACCACAAATCACATTT
TGCAAACGTATCCTGATATGAGTGTGAACA
GGGGGCCATCACACATCACTCATCGTATCA
AAAGCAAGTACACAAAGATAATTACAAAGC
GATGGAGCAGAAGTCCTACGGCCCGCTTTC
AGGAGAGGTAGAAAAGTGGAGGTTTAAAAA
CCCCGACTCAATACGCCACGCGCCAATAAC
AACCCACTCCAAACGTGTATAAGGAAGGTG
AAAGCATTCCACCGACACTGTCGGTCACAA
CAGACCTAAAGACGTAAAAAGGTGGAACGG
ACCACATTACGTCATATTGCAGCCACGTTA
GGAACTAACCTTCACGGGGTAAGGATACGA
AAAGAGGAAAATGTGAATAGGTAGTTAGGC
CACCACAAAACTAAACGCGAGCCCTTACTA
CTCCAGCACCATGAGAACCTGTAAACGACG
CTCCAATCATGCGGTTGATGTAATCAATGG
ACAATATGGTTTATAGTTCCGCGACCACTG
TTAGCCACTCACTTAAGAGTGTTACGACCC
ATTACGTAGTGGTCAAGACAGCGCCGCACA
AACACGTGCTACCAGGGTAACTTTCCTAGA
AGTTCATAATTTTTATGAACATAGGGGCTT
TCCACTCGTTCGCGCATAGTAGCGAATTAC
GGTTCGACTTCAATAATAAAGCAGCTCTCC
GTCGAGTAGTAATGACGAAAAAACTCAGGG
ATGAGGCGAAGTAAATTCCAGCGGACATGT
ACCACGACCATAATATTTACGGGTTCGGTG
CTTTTCTACTTGCACCCCTTTACGTTGCAG
GAGAACCAATTCTGGTAAAAACAAAAAGCA
TAGTTAATACGCAGTCAATTAAGATTCGAA
AAGGGGGGGTAATAAACGCTTTGCTGTTAA
CAACTACCGTACCGTTTACCCTCTGTTACC
TCCAGTGGTGAGTAAGATCACTGCAAGAAA
ACCGTCACCGCCATAACAAGTTAGCCCGAC
GCGCTTTTCGCTGTATCCTGCCTCCCGAAG
GGGGAGTACCACCGGTACCAAAGTAGGGAC
AGGCCCCCAGAAGAAATTGTGTCGAAACAC
CGGCTAACTTGAGCCATTACTACATAAATC
ACACCACGTACTGGTACCAACTCATCGAAA
TGTGGGCACATAACCGGGCGTATCCCTACT
CCGAAGACTACCTTACCATCCGCGCGACGA
CCCCCCGAATCAGCTCGAAACCACCTCCCC
CAGCGCATGTATGGTGTCATTCCCGCAATT
TTATGGCCTCCATTTTATAATAACTGCGTC
TAGGGCAGCCCTCCCGCCCAACCCCTTAAA
TAAGGCCTAATACCACCTCTCCCACGTGCT
GTGACGTCATCTCTGTTTCGTACGGCCATG
AAATCCCGAAACACCAATTCGCCCCTACTC
GGAGGAGCCACATGGAAAAAAGCAACCGCC
CAATCCACTTAGCGTACCATCCATACCTCT
TGGTGATGCAAGAGTGCGCGAACATATAAT
GCCTCTTTATCATACCTATCCATGCTACCG
ATCTAAGAGCAAGTTATAGGAGACCCTACT
CGATGGACGACATTATTCCAACCAAACACT
ATCACTGCGCCGGCCCGCACGATCCTCTCA
CGCCTATCGCCTGCAAATTCTTAGCTCGAT
CCACCTTTAGATCTTCGCCTGGCCTTAATA
GTGCTAACAAGGTCATTGGTGGGACGACCG
ACTCGGGAAAAAAGCGACCGAAGATTACCG
GGAGGGAGGAGGGAAAATTAAGAGACTTAG
AATTACTGTTCTCCCATCTACACCGTCTCA
AATAGCACAGGCCACAATGTGGTTGTCCGG
TAGGTGCAAGCTTTGGACCGGAGGCGCCAA
TAAATGTCAACCACTGGTGGTCCACTTCAT
GAAAAGAACCAAGGTTTCTCCGTGAACGTT
AAGTGATCACGCATAGGCTGATGAGTTGTG
TAGAAGTAGATTGGAACAATTAACGTTGTA
AATACAGTGGATTCGTCCTGCCACTTGTTA
GTTGTATTCTAGTCGTACTCTAGGAACGTC
AGAACCACATTATGATAAACAATCCTTCCT
TCCTGTATTTTAAATATAAGCCATACAAGA
CGTCCTATATAAACCCCCAAATATTGTTAA
CGATTGATGCCTGATGAACCACCGTAGGCA
TATCCACGCACATCATTGCATCATCACTCC
TTGGCCGGGACTCATGTCGTGAGTGCTACA
ACGTGCCAAACTGCACATCCACATCCACCC
ATTACCTGAATGAACTTTTGCTTCCAGCCG
CCTACTGCTATCTCAATGGCCATTTTGAAT
CGAGTGTACCTGGCGACCCTGCCAATATGA
TCCACACAAAAGTTAGTTATCGACCATAGA
CGCACGGCAGAAAGACAAAGGATCGGTCGA
ATTCCTTTCGTAGCAAAAGTCCGAAAGACC
CATAGACTAAAGCGTTAGCGAAGCAGTGTC
GTGTATCAGGGCGCTGCTTGTGAAACAGCC
AGCGAAAATAAGACGTCGACTGCCACTATG
TGACGAACTTGCCGTGCGATTCACGCCACA
AGTATCAAAGGATTACACAGAAAAGACATC
TTATTTACCTCCAGCACAGTGCAGTCCTGG
GTTTTATCTTTACCCAGACACACATTTGTA
ACTGACGTGTGAGGAAAGGATCCCTTGATG
CAAGCAATTCTATCGAACGTGCTTGGCCGC
AAATTTACGCTGGCTAACTCAAGAATCACC
AACTTCCATTACCACATATATATCATTCAC
CGACCTGCCGTATTAATATCCTCCCACAGG
CTACTCTCCGCTGAGGCGCCCCCTCACCCA
GCGCGTCCCCGCTAAGATCCCCCTTACCAG
CCTTCTCACATTTATCAACCAGCCAACCAA
TAGCTTCGGGTCCTCTATGAATAACGCCCG
GCGTGGTGCCAGTAGTTGGCCACTCCCTTA
ATCGGAAGTCATAGCAGACCAGCCTTCACA
TAGAGGCAGTGGGCCATCATTCTATCGCTG
TCCCCCTGCACCCGATTCACTAGTCTCACC
GCTCCATAACTAAAGAAATACAGCGAAAAC
CTCAACGCACCCGTCTGGTACCCCAGGCCC
TGTCCTCCCGAGGAATATATGCACAACGTA
CTACCCTACTACATTGCCCCTCCAGTACCC
ACTAGCACCGTGCTTACTCTCGCCTCTCCA
CATACAGAGGCCACAACCACGTAACTACAC
ACTGAAAAGCATGATAAACTGAGATGGTGA
TGCCGGAACCTTAGGGCGTGGTACAAATGC
CTCCCGCCCCACTACTACGCTGCAAGCCAC
CCCCTTAATTCGCCCATCAGACCCGTGGAT
ATACGGATGTACCCGAACGTCCCCTTGCAG
ATATACGCACGCAGCCTCATTATCTTATCA
TACCCATTGTATACCTACTACTACCGTTAT
ATGGAGCTTACGCTCCTTTGAAACGCAAAA
CGAGCTACAAAAACCTGACATCGCCAATCA
ACCACCGCATAGCACAATTCACCGTACCCA
GAACAAATGGACCTACAATAGTACATACAT
ATGGTTCCCACCCAGCCGACATCATCCCAT
AAGGAAGCACGTATCACTACCAAAAGGTTA
CTGGGACCACCTGCCTCAATGCACCAGCGA
TTTCGCCGCATCCCGCGCTCCCACAGCCAG
TCCGCTAGAACGGCGATGACGTCATCTCTG
AGTACCGCAGCCCCACGTCTAGTAAACTAG
GTTAGCATAGGACCAATACTCTTCGTAGAG
ATGTATACTACTCAACACAACATGGCCCTC
TTCCGTATTATTCACTGAATAGATGTCAGT
GTTAGGGGGGAAAATCGAGTGAAAAGGGTG
AGAGATGAGCGGACTCTGTGAGTACTAATC
TGGCTATCCCATACCACCGATGAACCAAAC
TGATACGTTAATATGTAACGAAGACATGTC
CACGTATATACAATGAAGACAGATTTGGAA
TATATTCTCTACCGACCGAACGCCCCTCAT
ACTTTGATTAGACAATAAAACAAAGTTCCA
CCCTTATACTCTCATACTCTGCCATCCCCC
CCCCCGAGCTGGACTATCATGAACCGCGGA
TGGGGCGTTGACTTATAGTACAAGGCCTAC
GATGACGGTTTACCATTGGTAATGTCTTCA
GTTGACACGATGTTTCAGTATGGTGACGTC
TCCAAGTCCTCACGGAGCAGTTTCTAACCA
AGAGCATGCAATCTCCATTCCCACTATTCT
CGCACCGTTACCATGATGTGTCTCGCGATC
GAGTGGCGTGCATCCGATAAACAGGGTAAG
CGAGATCGACAGAAGCAAAGTTAAGAAAGT
ACTGACACACGGGACCACGTAAACAGCTGT
CCTATACATAATATTATGTCTTCGAATGCA
AAACCGTTGTACCACCAGGCGTTCGTAAGG
ATTGCACGTTGGATTCGCATTCCACTACAG
TGCGTGCAGGTAGCAACACACATTAAGTGA
CCGGCATCTGATTGCTACGAGCCCCCATAA
ACTAACAACGTTAAGTATACAATAGGTGCC
CACCAGTATCATAGCGTAATGACGCTAACT
AAATCATCATAGACTTCCAGTGTGGCGCAA
CCCGTGTTAAGATCCAATGTTCCGCATCTT
TCCAGATGTTACTAAGTCGACAGTTTGCAA
TTGTCTCATTGGAGCCGTGGTTGCCCTGTG
TTATAATAACTGTACGCGTGCAGCTAAATG
TTGCATGACCAATAATATACCCGCCGCTGA
ATCTCGAGTGTAAATTTACTGAACGCGCGA
GCGAGCACACGGTCTAAAGCCCCTGCTCCT
ACCCGAACCAGCAAGCATTGCAGGGCATGC
GGCAGAGTCCATCATAGCCCGGTTGCCCGC
AGAGCGGAAGGTGAATCCGATAAGGAGCTT
AAATCACATTACTAAATGTAATGAATAGAA
CAGATATATATGAGACACTAGCCTCCAATA
TAGGTCAACGTAATCACTGCGTCCTGAACC
TCCCACCTCCCAGGCTGACAAACCCCAACT
ACTAGGTTACGAGCCCGTAAACGGAGTTGT
TTCCCTCGCGATTCTGCGTTGCGGTCAAGC
ACCCTGGCTACGTGAGTAAAACGCTGCGCA
ATCCGGGAATTCAAGGACCCGAGGGCGGAA
ACTTCCTGGCCGATGCCTCAAACCGTAGGG
CAAGCGGACACGATCGTGTTTTAGTCGTTC
ATTCATTTCACCGAGAAATGAGCCTAACAA
GGACATCAGGGGACATAAGTCTCCGCACAC
CCGCTATTTACTCCATTTCCCCCGTGTCCG
CCCAGTCGGCTCCCCTGTCCATGACTTCGG
CAGCCCACGAATCCTCCTCACTGTCGGATT
TCCTATGACGTCATCCTTACGACACGAGAG
CAACAGGTCTCCTGTTTCACAGCTTTATCC
TTCGCCGATTGTAAATAGCACCCACGGTGG
AATTCAAGCCCACCAATTAGCCTTGCCGCA
GCATGGATCAATTAAATCCCTACACGGATA
ATACTACTAAAGCATTCGCAATAGCAAATC
GCCGGTCCCAAAGCTAACCGTGTTCGCGAA
ATGGGGGATTGGACGTATTGCATAGAACCG
TCCTGGTGCGCAATTATACCGCACCGTCCA
AAAAGGCGTGACGGGAAAAGGTTAACCAGG
TATGACGTCATCTAGGGGAAACCACGGCAA
AAGATGTCTTGCCAAAAATACCAAAGAAAT
AAATGTCGTACTTATACGCGGTTCGTAAAA
CCTGCCACCCCTACACAGGCTTTTCCACGC
CACGCACTTTAAACTTGGGGCCCTTAACGT
CGAATTATACATTTGCATTATTGAAGCGTT
GAGCGTGACGTCAAACAGGTGTAAAAAGGA
TTCGACATACATGATTCTTTGCCGAGGACG
CTCATCTTACCTCAAAATCGCAGCCAACAT
AATGGAAGCCTGGACCAAATGCAGGCCATG
AATGAAACCTCGAGAAGTAAAACCTTTGTT
CGTGCGGATAAAGCGTAGCAGTGATAGGGA
CAACGCATGTGCGAATTTTGTCACCGCCTG
CTACCAGGACCGGTAGTATAAATCTAGGTA
CCCCTATACAAACTGGATTCTCCACGCGAC
CATATTGGCTGCACAACCTCCCCGAATACT
ACTCAGACCACCTGAACGCGGGAAAGTGAC
CAATGGACAACTAAAACCCTCGAACCGAAC
CTCCTCTCGATGTTTTATTCCAGTCCGCGT
CCGTGTTCTGCGTATTTCTCCGCAAGTACA
GTTAAAACAAGGTCTGTGATCCTAGTGAGA
CAATTACACATCAGATGCCATTACAATTCA
CCCCGTTCGGGAGAAAAGGCGACAGGCAGG
AATGATAACTCACTAAGGTGATTATACAAA
ATGCACGATTCCACATCCTAGCGAGTGAGC
ATTACCATACAGCGGTCAACGCGCCCTACC
TCCGATAACACATATTGTGCTGACAGAGTG
TAGAGTTTTTATCATTTGAAACTACTGACG
ACCTCTAGGCGCAGAGTATCTGGGCCCAGC
AAAAAGAAAAGCCGACTACATCCCCTTTCT
CCATCCCCCGTGCAGTATATAACCTGCACT
CCGCCGTGGCTGAAGGCCATCGTTCACTAT
GCAAACGTCAAGTCTCAAGGTGAAAGGACG
AATGCCACCCCAGATACCACCGCCTTATAA
TCTATCCCAGCCCCCCCAACCCGTCACGTC
CTTTGCCACAAACGGCTGGCAAAAAATCCC
CCGTCACACCCACATGTCAACGTCAAAATG
CATTGCATCAAAACCCTTTATCTATACACA
ACCATTACCGACCACAACGCCGCCATAAGC
TATTGAACACAATGATAGGCCCAACCCTGC
AGTGATATTGCTGAGGGATCGGCCTATCTT
CCCTCATACTCCTAGGCACCAGGGACAGAT
ACTATACCGCTTCGATGGTCGTGCGCGAGC
AATGACATTGAGGTACAACACTCATGTGCA
GGGACGAGACAAGAATGATGGATGACCACT
ACCTGGCATCCTGGCCGGCGTAAAGCACCA
CTTACCGCTTTCCCCCCAGAATCCAATCGA
GAGTTGAGAGTTCTTGCTCAATAAATTGAA
CCTACACAAACGAGCTTCATCGACATATGA
GTAGTGGCCTCCTGCACGACCTAATGAATG
GGCGAATGGCAGCAAAAGGCGCGATGGTTA
CGGAAGGTTATTCAGCCTATGCGCGTCCGG
TTGTATGTCGCAAAGGAAGTAACAAAGATC
CCGAAGAACAAAGTTAGAATGACATTTTAA
ATGGATCACTTACCCTGCCATATGAGCGAG
ACACATCCGAATTCACCGCTATACGACGAC
TAACATTGTAAACGACGTGCCTGCGCAAAC
GTATAGTGAGTTCTGCCCGGTAGTAAATCC
AAACAGGCAGCATTGATTGTGCCTGTTGCA
TACCATAACCAACGAGAGCTAGCACTACCA
AAACTAATACGAACTGCTGGGCCCTTCCGA
GACGCACGAAACATACCCTGTCCTGCGGCA
ACACGCCCATTCTAGCACCCTATGTCGGTT
TCGCCTGGCCGTGAGTGGACCTCAATCGTT
ATTCCGGGAACAACGCATATTTACAAGAGC
CGGATAGGGTAATTGGCCTAACACCCCCCA
TGGCTATCCTAAGGCTCAGCAGTGTCTGGA
AGAACAAGAAGGAAAAGCAGGAAGGTGCAA
TGGGCCTATCGGGATGACACTTTCGTCACC
TCTACTACCCTACCACAACTAAGTGTATCC
CCGCTGATTTACACTCACCCTCGCATGCCA
CAGTACATAACGTATATTCCATTTGTGGAC
ACACACCATCTCCAGGTTTCCTGCCTGTCA
CCAACCATACGGTTTACGCACCGCCTTGGA
ACACCTGGCGGGTCATCTAGATTTTGCCAA
GGATGCCTACCCTACCAAAACGCTCGTCCC
CTATAGTACGCATCCCCACCCCCGGACTGC
AACCAACCGGCAGCACTTTAGTGCTTATCC
ACGATAAGCTTCACGATAACTAGGGGAGAC
TTAGCGGCAACACCCCATGTTGTTCACGTA
CTCGCCACGCACCGCATGGTGAGAATTACG
TCCCTCAACCTTCCGTTACGAATCGGTGTG
CAGTTTCTACAGGCGATGACGTCACAAGAA
GGACAACTAATTGTAATGAATTGTGTGGGG
AAAGATGGATGCTACAGCAAACCCACCCGA
AACCTACCTTTCCAACCCCATACGCCCTAT
GAGAATGACGTCATATTATAGACTTGGAAG
GCAGCCACACAAAATAATCACATATAAACT
AGCGACCCGCCCCCCCCGTGCTACGTGCAT
CTGCCAAGTCCATAGAAATGAATAACTCGC
ATAATGTGAGAATCTCGGATGACGTCATGG
CCACTCGCCGGTTAGACCGGAGGATGACGT
CCATCAAATGCATTGAACCCACGTGTAACC
CCCCCGCGTTCCCTCTTAAAGCACCACATG
CGCCGCTTCCCCCAATGCATCCTTGATCCG
TTGATTAGCCCCCAGACCCGACACAGTAGG
TGCAGGGCTCCGAAGTGAAAACAAGTTGCA
AAGCATAAATGCGTCCCCTTCCCCTCATGA
CTATCGGTCAGTTGAGGTGCTATAGTAAAA
ACTTTCGCTTGGGCCATGATATTGCATAGG
CAGAGGCCAGGGACAGGCAGCATAGGGAAA
AAATTTCCCCTAACGCAACACGAAGTACCA
CAACCTACCTCACCAACTGGTCGTGCGACC
CCCACTACGATTTCCCGGGCATGCACCATC
CAACCACACACCGTGACCCCCCCTCTCTGT
TAGACGAAGCTACACCCCTGCCTTAGACAG
CCTACATACGCGAGCTGCAAGAAACGTTAA
ACCCGACGCACAAGCAAACGTATCGTATGC
CACGTTAGCTCCAATTCACTTGGATTTATG
AACGATAGACGCGACAGGTTGATGGGCGAA
ACCGATATCGTGACGTCATAGGCAATCAGA
TCCCCTTCCATACAACTTCTGAGGGACGAA
AGGGTCGTCGATGCTCCCTTCTCACCCTAC
ACAGACACTGGAGCGCGATAGGCCCGCACT
ATGGCGTGTTGCTAACACTGCTGATGACGT
GATTACGGAATCGCACTATGCTCCTCACCC
TCGTGTTGTTCCAACATGGTTACTACCAGC
CGCCTGCCGACGAACGACGCATGGGCAAAT
AATGAAAGCTTCGGTCCACCTTCGTCAACT
ATTCAGCTCCTGTCCAGCTACACCGACGCA
CCTGGCACCATCCTCCAGCCCAAACTAAGC
TGTAAATCTTCTTCTTGTACAGAAAAGTGT
ACATAGAGAGGTCGAGAGGCCCGGGACGGC
ACCATGATGGAGGGTTTACCTACAACGATA
CGAAGATCATCCGTGAATCCTCGATTAAGG
GGACACAGACATCTGCATTTCTCCATACGG
TTTGCCCCCCCCAAACCTACCGGCAACACG
AACTAGGCTACATGTATTTCAAGTACTCCG
ACGGTTCATCAATCATGCAATTTCCCACAG
TATAGTTGAAATCATGAAAAAAGGTGATAA
AAAGAAATCTCGCAGTGAGCGATAACGAGT
AAGGGGAGGTGCCTTGCGTTAATGCACGAT
TCGCGTTGTCGCGAGTTAACCCCTCCTGGT
CGAGACCACCACGAACAACATTGAAGAAAA
CATCCGGTTCGCGTGTCCCAAGGCCGCTGA
CTTAATGCAGAATTGCTAGATACCCCCACA
CCCTCACACTATACAATAAAAACAAGTTCA
GATGTACAGTGCATAACCTCATGCCGATCC
GTAACGGGACGACCCCCGACTGCGCGAGGG
AGACACAGCATGCCACCCGCTGCTCGGGGG
CTATGCGTTACATAATGTCATACCCCCGAT
GAACACTCATCAGAACACATAAGTCCTTCC
TAATAGGCTTTCCCTAACACCTTATCACGA
CGAGCACTCTTATTCACATTGTCACCTTCC
AGGAACTAGTCAACCCTGCGTGTGGGTAAC
ACCGCCCTCCCCCTCCCCCCTCGACCTTTT
TCTGGCCCCATCCCCCTCAACCTTCCCGAG
ACTTCAGACATGTAAGATATAGAAATGATA
AGTGAGCCGTACAACTGTCCAGTTCATGCT
AGAGTTGCATGACGTTGCAAAGTGTCCCAT
CCACGCGCCACCGAAACCACCGCCGGGCTC
TGCTTCTGTTGTTAAAATAAGAAGAGGAGA
CCCCTTACCCTTGATGAGCACGCAAAACGC
GTAAGGGTACATGTAACAGCGACATGTGAA
CAGCCTACAAAACTATTTTCATCCTCAACC
ACTGCCAACTCTTGATTAAAGGCTAGCTTT
AATGATAACGACGCTAATGATGACAGGACC
AGAACACTCTCATGGTCCCGCTGCACGACC
ACCAACCTTACACCAAGGGTAATGTTTCTC
CAAGCCCTATTACGTCATAACTGCCGGTTG
CGTGCGGTACTTGACCGCAAGTAGCCCTAT
AGACGCAGCCGTCGGGTGCCCGAACCACGA
GAGGACTAACTTATTTTTCCTATGTCCATG
ACTCGGACTCCCCCACCTTCCCTATATACG
AAAGATAATGGCTCCAATAAGAGCGAACAG
TAACCCTAGAATATGGGGTAATGACGATAA
ATAAACGGTTATGTGCACATTAAATCTTCC
AGTAACGCCTAGGGGCGCCATCCCCAACAG
TATCCATCTATCTTACTTAGGGCGACGGCT
CCACCCCGCACATCGCGGAAACGCCCAATC
TTATGCCCCCCCACCCCCAGTAACCCCATT
AACAGCCCCTTATATTAGTCCGAACTGGCC
GACGAACCGTGAAAACAGAAAACCTCAAAC
GAGTGACGTGCTTCCTGAGCCTTACGCCCA
TTCCAATGAAACCATATTAGCAACAACGGG
CTGCATAATACTCAAACAACTACCGCTCAA
GACATGGCACGTATTATACAGCCCGTAACA
GTGCGAAAATGCACGACCACTCATGTACAA
ACCCCCTTAACATTACACTCCCGTGCCACA
GGCGCCAAGGCACATTGCTGTTCGGTTTTC
CACGTTACAGAGCACTAATAGGCCAACCCG
GCGCTTTGCACCCCATCAGCAAACGCTAAT
ATATCTGGAAAATCCTACAGGGGGTAATGA
CAAAGCCGGGCAACTCCATTCCACCGCGCA
ACTCATTCCACCCGCCGCCGCGCAAGCCCG
CCCAGCGACCACAAGAATAATTACGAGCCA
TTCAATGAGTGTGGCGCTTCCAACCTGTAA
GTACTCTAAAAAGTAGGTATAGACGTACTA
GTGTGTGACTGAGGTTTAGAAATGTGTGTA
GTGTCCATACCATTCGTAACCCCCGCCCTT
TTCATATGCCCCTCCACGACAACAACGAGG
GTATACCATACATGTGTTCGCCACACCGTT
CCCGCATCTCTTCTCCACCAGTACGGAGCT
CCACAGCCTCGTGACGAATCAGGAGTAGAT
ACCTTGTCCCGTATCTGGGTGCCCACCACG
ACATGGTATCTAATCACAATTTATGTTTCA
TCGAACCAGACTTCGAGAGGAAGAGGCAGC
GTACATAAACGTAAGGGAGGTCCCGGAAAT
TTTCATGGATGAAAAATGCTACTGCCTTTC
TACCGATAGGTCGTGCAAATGGGAGCCCTC
TGGGACAGGATAATTCAGTAAAAGCGCAGA
TACTATCGACAGATGAGGAAACTAACAGAA
AGTGTCCGAAGCAATACTTCAACCCCACTC
CGGCACCTAAAGTTCAATGTTTGCTTGAGC
CTACCACCAAACCACACAGCGCACATTATA
TGTCTTGCCCAAGCACAGGACACAGTCAGC
TGTCCGGGTTCGTAGCCCAGGCGAACCGGA
AAACTAATTCTCCTGCGCCCCAGCATTTCA
AACATGTAAACCCAAGAGCTATTAAAAGGA
GGGAGCAATAAGAATTATCTCTAAAAATAA
GCGTCGATCGCCTTTCGACTCGCTTAATCA
CAGCCTTCCTCCACGTCTCGGAGACATAAA
TGGTTTTTATGCAGCTTTGGGATAGACGCT
GACGCCTGCTGGACAAGACTAAACGAGAGT
ATCGGCTCCAATGCAAACATTGATTACTAA
TGCATCCACCCACGATTGAGCGGCCTGGGA
AATGACGCGTGTTAGACATGACCGTCAAAC
AACATCAGGTTAGGAAAGTTAGGAGAGACA
GGATACACCGCATACTTCTCCCCCACACAC
TTTAGCGCTTCTACATCGAGGAAGAAGGGA
AAATGTCACCCCTCCACAGAGACGCTAGTC
TCCGGGTCACCGCGGTTATAGGCCCATGGC
GGGAACACGGACGAACGCGTGGGTGGCGAA
CGATACTGTGCGACCAACTGCGTTAAATAC
GTGTTCGCACAATGCCTCCTAAACCGGCCC
AACAACACTCTCTACACAGCACCACGTATT
CTGACTCTAGAAAAGTGAGGAAAAATGGAC
AGTCCGTATGAACGCTGACTCGCGATGACG
AACGTTACCTCCCTTCCGATCATGCACCCC
ACACCCAATATTATAACCGTAATCCTTGAA
TACACTTCGGTATTCAGCACATGAGAAAAC
GATTCAGAAATGAGTTAGTCACTTTAATGA
GTAAGACCAAGATCCTTGCGGGCCCACGCA
ATGTCACTTAAGATCATTCTCACCAACCTG
ACCATGCCACTAACCCCTCCTCCGTAAATT
ACTAAGCCCCGTAGCCCTACACTGATGAGC
TGGAGTTCCATGGCCATGAAACTAATATTC
TCACTTCATCGGCATTCAGAACACAGTAAG
CGAAACGTACATGAGGCGCGAACCGGGAGG
GCTGTATTCTCCCCCAGAGGTGGCAGTGAC
CGGTTACTATTAACATTCCTCAATCGCCCA
ATGACGTCATGCCGTTTGCGTCCCCCGTTG
ACACTAGCACGTAGCTTACAGAGAGTATGA
ATACTTGGTACCAGTGTGTGGATACCCCCC
AGCTGCTAATACGCTTCGCGAATTAACCAA
CATGTCACCTGCTACTACCTCTGTCCACCG
CCAACCACCTCAAGCTCTCCGCGAACAATA
ATTCCGCGGCTAAATGCAGCGGTAAACGTT
GATAGTCGCCAAGGATTTAGTGCCCTTCAC
ACTATCATAGCCTTTTACACGGGGGCCAAA
CTCAACCACCTGATACGTAAATAACGCCTA
ATATATGATAGCTAGCCGCAAGGCGATCAC
AACAAAGTGCCAAACAGGTAACACGTTGTC
CATCAGCCGCAACGGACGACTGCCAGACGC
TTCAAAAGCACCCAACCCTCCCTCCCAGGC
GGGAGCATTTTCAGAAGGTTGAAGGATGCG
TGCATAAAACTCCGCACTCTAGCCGTGCGG
ATTTAATTTGGCCCGTCATAGCGCCAAGGC
AAAACCAACATATACACGAAGGGCCTTGTA
AAACGAGCAGATTACGCTAAATAATATTCC
CAGACCATCTAGGCCGTCACGAGGCCACTC
TAAGTTAAATAACTAAATCTGAATAACCAC
CCCATGACTGGTTGTAGAAGTTAGGGGTGA
CACGTAAAACACGAAGACTCGAATAAACGT
TATCCTCGGCGAATAAATAGTTTCAAATCA
TATTTATGACACGATCCCTGATTAGGTCAC
AACTACCAACCCCTTACCTCCAAGTCGCTA
AAGTATCCACCTCAGGGATTGATTCAACCC
CAAAAAACGGAAGGGTAAATAAAGAGGAAT
CCATATTACGCCCTGGTACAGTAAAACATA
AGCATGGTATTTAAACAACTACCATGTCGT
CGCGACCGACCGAGTGCGAAAATGGCTGCG
GATCAAATCAAAGAAACCCTTTTCCCCCAA
CTAAATTAGAAGGTATCACCGGGACGGTGG
GTGAAAGAAATGTTTTGACCTCTGCAAGAA
CTGAGGCCGGCATGCGCTTAGGCGAACATG
AGAAGTGACAAAAAAAGAAAGAAAATGAAG
AGTTCGCGTAAAAATGGGCATGGCAAAAAC
TCATACCGCGACCACTTACCGCATCTATCC
CATCCCGTCCCACCCGACCCTAACCCTGAC
GTCCGCTCGCCCCCATGCGCCCCCTCCCCT
GAGCGAAACAAGACATTAAGATACGGCGAA
TCACACACTACATAACCAGACATGCGCAAA
CGACCCCTCCACGGACTACATCATGGGACG
ACCTTGACACCTGTCTGTACACACTAAAAT
GTGACAGAAGTTAACTATCACTGAGCGTTT
AAGAAGCGGAGAAATTAAGAAAGGGTGTAG
GAACCAAACACTCACTTAAAACGAGAATCA
CGTACGACCATAGGGTAGTTTGACCCAGAC
ACTATTTACGTTTCCCGTACTAAACCGAGC
CCCATACGGGTTCACCTTAACACACGCACT
GATCGGTAGCAATTGTATACACCATAGGCA
AGAGGCAGGCGATCCATCGTGCACTAATTA
TCATGAGTAATGCCCCACTCCCCCCCGAAC
TTTTCGTCTAACTACACACAAATAAGCTGG
TAACCATGGGGCGACACCGAGGGCAGGTTC
CGAAAGGACCGCTGACGGTGCCTAGCGGAC
AAATTTAACTCCACGATTGCTTCCCTTCCT
AGTGGAAAGGAGAAATCAAAGCCCTGCACC
AGTTACCTAGCGGTCATATAGCGCTGACTA
GAAGGTTCGTGTGTAACAAGAAACTAACAT
TATCTCTTCTCGTCTATCCACACCATGCTC
CGTGGTTAGTAGCAGGGCTACTTTGCATCA
ATATTATGCTAACTACTATGACGTCATAGT
TGAGTTCGCCGCCATGGGACGAACCCTGGC
ACCTTGAGCAACCAACGATCAGAGTTTGGA
ATAATGACGTCATAGATAAAATCCTAACAT
CCAAGTTCCAATTAAGAGTCTCTAAACTTT
CCAACAACTATTCGCGAAGCGTGGGGCTTA
AAGAATCCTAAATGTCTAGCTAACATTCTA
TATCAATGACGCTAAACATGTGACGTCATT
CCTGCCCCGCCGCCTGTTACTTAGGCTCAG
GACGTGTGATCTCACCCAACACAGATCTGT
AGGACCTTCAACCCCATCCAAATACGCCGC
GATGATCTTGGACAAGATCGATACGAATGT
TGTAGCCGAAAGCTCAATGGTGCTCCCAAG
CGCATCTTTCCACATAAGTCCAATTGTTTA
CACTCCCTTCGCCGCCGATGGCGACGCACC
ACCACTAGTCTGATACGACGAACAAGGTGA
ATCCTCTCACGATTACGCAGGACGCCCAAG
CGCAACCTATAGATCATCACCAATCCACCC
CAAATTGTCTTCCTATACGTTGACACCTAT
ACCCGCGCACACCCGATGAGAAAACGAGGT
TGTTCCGCGACCCGCTTATGCGACGAAGGC
TCCGATAAACACAGGACACACACCCCAACA
ATATGGCACTGACTCTTACCAGCGTCCTCG
ATATAAACCCTGCCCGGGCCCAGTCCTTGA
ACATTGAAAGTGTAAAGGGCGAGGAATAAA
AGGCCCCTGTGTTTCAGTCCAACAAAGCTC
ACAATCTGCTAAATCCAGCCTTGCCCTCGC
CCGTCCCCCCTTTAGCCTCAATGGTCCTTG
ACAAAATTACCAACAGCTTAATGTCATTCT
CCTGCTACCTCGTTCCCGAAAGGGGACGCG
CAGGACAACGTAGGGGTGCCACGAGGCAAA
GACGGAGACATAGAGGTACGAGACAAATTC
AGAAGGGACTGCCTACCGACCTACGCCCTA
GTGAGTAACAGGGTACAACTAGCTCTTTAC
GCGAATTTTACGCATGACGTCACAGCTTGC
AATGGTAGTGCAAGCTACCGAATGAAGCTA
ACGTTCACAAAACGCAGACAATGTCCCCAG
CGCCGGCATCTACGGTAGGACCAGAAATGG
ATGATCGATTCAACTATGTGCGGTACAAGA
AACAGATCGTCCCGAGAAACAGGATAGGTT
CGGTCACACCTATCAATTTTATACCTTGGA
GGCGGAAATTGGAGGAATTGAGAAAACGAA
CCCGCTCACATACACCAGCGGCCCGCTGGC
CTTACGCCGGCATGGGGGTGACGTAATTAA
CTTCCCTCATTGCCCACGGCATATCAACCG
TGCAGCCCCAACGTAGAGCCGCTAGTAACA
TCCACTAGCCCATACCTTTCACGACATGTC
TACCGATATCCCCAAGAAGTTTAAGCAACA
CACCGCGGTGGCCAAACCGACCACTTTCCC
AGGTGCGTACAGACGCGCACCACCACCGTC
CCTACTCTCCCGAAGGATTTCCAAGTCTTA
GAGTTTGGATGTAACTGACAACTAGCTTTG
ATAGGACCACACATCCCCAGTACAGACCAC
CTGCAAACGATGACGTCACGTCAAGCATTC
ACACCAAAAAAAGCTTTGCTCCCACCAAGT
CTACACCCCTGCCACCGCGACCTCCGATCA
CGAAGCGCAAGGCTCGCCCCCCTTACGGTT
ACAAGATTCCTTTACTCCATAACACCCCCC
CATATCTATCCTTCGTCGGAGATGCATTCA
CTTAGCGCAAACAACCTTTTCCCTTCCATT
TAGCGGAATATTTAAGACGGAGATGAAGAG
GAAATCAATCCTAACAACACGATGTGTGTC
CATGGATCAACTCCACGATCGGCACAAATC
CGGTTTGCTTTCCCACAAGTTAGATCCCTC
CGGGAAATACACAGTTGAAGGCTACCACCA
CCTTATCCTGAACCTAATGAACGTGCCGTC
TGAGGATAAAGCATCAAAATCAACCCACTG
ATACAGATACGGCTTTCACACCCAATCAGT
CCGCGATCGCGGGAGCAGTAGAAGGCGTGT
AGGAACCCTAACTTTGTTACCGTAATACCG
CAGGTTGCGTGTAGCGCCTGTTCAGGGACG
CCCGTTGCCAACTCTAGATTCAAATCCCTA
TAACTTTAAACGGCCGTTCATATTCGCTGT
ATTACGTCATGCACACTGCTGCGTTAGGCC
AACGGTAACCGCTATGACCAAGCTTTCCCT
ACTTGAACAAAACAAAACATTAGCGAGGTG
TGAGATCGCGTATTAACGGGATTACGAATG
GCACACTAGTAAAAATGTAAAACAAATACA
AACACGGACAGCGTTACTAACGCACGGAAA
ACTCATCAGGCGACAGGAATGGCGGCTAAA
AGTATGAATCCGCTCCACAAGCCATCCCCG
ATAACTCAAGTAGCGTTTGTCTGAAGGGTT
GGTTATTCCAAGCTCACAAACGATCCCAGC
ATAACGACGGTAACAATCCCGGCCTCATCC
CAGGACGGAGTAGTTAAGTTATAAAATCAC
TTGCTAAACCGCGTGACCAACACACCTTCA
AGAATGGACACCTACCCCTGAAGGCGAGGT
CAAAATACGCAACATACTCAAGTCGGGTTA
AGCAGAGCCAGTTTTGCGAGAACCCCCGCG
TACACCCCGTCCGCAACGTTACACTAGTCT
TAAGAGTGCGCACCTCTACTCACCCCCCAC
AGCACGAACCCATTCGCTGCAATCTACTTC
AGGATAAACTCCCACGACGATGACCGGATC
CCCTCACACGAGACCGGCCTGTCTTCGAAA
ACGAAGAAAAATGATACGTCGAAAGGTGAT
TCACGAAAGAGTGAGATAACAATGACGTCA
ATAGCAATCCGGAGATGACTCATAGACGCA
GTGTACTCGCTACGCCATACGGCCCATGGT
GTAACGCTCTAGCCTCTAATAGTTGATGAC
TGAGATGAGGGAAGGACCAAGTGAGTTCCA
AAAACCAAAAAAAGTTCCCTAATAACGGAT
CAAGCCCGTTGAAATCCCCTTGAACTCTCT
TACACAATCTGCATTTTTCCCAGGGAGTTA
ACCACACCACACGCAAACACGAGAGGGGAC
TTTCCGTAGACATCCTCCAAGCAGTGCCCC
ATAAACGAACCGAGAAATCCTACACCCTGC
AACACGAATAAGACGACGGAGATTTTGAAG
CAAAGTGCCCTTTCGGTGATACACTTACTC
CTCTCTACGCGCCCCGCGGCCATGTGGCGG
ATATATCGGCCCTCCTCCCCCGTCCGATTC
ACTAACCATCATTTAAAAGCCTAAACAAAT
TCAAATAACGTCGAACCGAAGAAAGCTACG
CCAAGTGCTGCGCGGCCGGTTATAGAAACT
GAGTGATAATTGAGGCTAAAAGGTACAGAA
GTTCCGCCCCAGCAAAGTATCTCTAAGCCC
CAACGCTCTTACTCTTTAACCTACCCTCGC
AGAACGGAAAAGAGTAGAGAGACGACGTAT
ATGACGTCAGGCGGGCACACGATCTATAAC
TCATTCACCCACCCGCTGTCCGCCCGACCC
CACCACATTTGTAAAACATAGACAAACACA
CGTCTTTCGCCGCGGAGAACCACAAGAGCC
GGAACTGGCGCGCACATAGTAAGCACTAAC
TACCGCGTAACAAAAAACAAAGGACCAAAG
CGCGAACGAGTAGACCTACGATACATTCCG
CCCAAAAGACCATGGAACTCATGGTGGAAC
CCGGATAACACATTACACGCCTACGAATAA
CTTTCTAAATTTTCGTCGACGATACCCGGA
CGCACACGATATATTCCTAATCAACTGCGA
TGACAGAATCCCTACGCATACGTCACCCAA
TGAATCAAAAAATATGGCTTTAGATATCAG
TACTACCAAACATCGTTAATTAGTACTAAA
CAGCCTGGGCACCCAGAAGCTCTCAACGAG
TATATATTACACAAGGACAGGGCAGGTGTC
ACTATAAACCCTCGATAAGAAGACGTGTGA
ATAACGTATAGTCTTCGTCCAGAATAGTCA
AGCGAACAATTACCTGAGACTACCACGAGT
AGTAGCCGGCCATAGTTACGCCCGTTTAGA
GTTCGGTTCCACCGAAATGACGTAATAGAA
TAACTGAGTTTGGCGGTACGTAACGTGACT
CGACCAGACTAGACCGGCCCACCCCCCCGC
TCCCAACACAGCTGTCTCTCAGTTATAATT
AAACATCCCTAATGATGGACAAACTGCTGA
CGTAAATTTATGCTGGAATTTATACAATGG
CGCGCAGCGGTTGACAAGAACTGCGCTAGG
TCCGAGCTTCGTCATTGCCAAAACATAACG
GAACTGACCAGGTAAACAGGTCCAACAATA
AGGACGTAGACAAAAAGGAGCAATGGGTTG
AGTTCTCGAACGTTTAACTTGCTCTTCATG
ATGCATACAACGGACTGACGTGACCCCACT
AAACCCTCAATAGCGCGTTCTTCAGCGCTG
TGCATCTAATTCGTTGCGCCGCCGGTTATA
GAACCGCAATTGACGTCATTAAGATGGTAC
GCGGGGTCATTGTTTGCGAAAACTCCCGCT
TTTGTGAGTTTGAACTCACACTAGAAGGGG
GAGAAGTCCTCATGCAACATATTCTTCTGC
CGGCTCATCTAAGTCCCGTGGCAGGTAGGT
GTGAACAGGAAAAGAAGAAGGTTCGTGGAA
TGAGCTCACGCTCCACGCGAGTGTATAAAA
TACTTCCTAGACTATGTCTCTCATAGTCTC
GGTATGGGTGGGAATAAGTGAGGCACGTCA
CGTTGAAAACTCGAAACACACAGGAAACAT
AAACATGGTCTTCGGTGAGGTAAAGCTTAC
ATGGCCCCTACTCGTCGCCCAGAGAGATCA
CTTTATATCTATAACTGGTCAGGGATATAA
AATGAGAAGGAATGACGTCATAGCTATGGG
CAGCTTCTCCCCCACTTCCAGGAGCTACGC
TTACAATGCCCAGTACACCTTCCCTTTAGC
ACCCCGGCAGACACGCCTCCACGTTGGACC
AAGACATAATCAACATGAGAGCTGAAGCTG
TCATATCCGCCCCAACCCCGTTCGTCCCAA
CGAACCCCCCCACAGCACCTTACGTCACCA
TTACGCATCTTTACCAGAGGATGCCACTCC
AGATAACGATGTTCTTCAATGACGTCACCG
ATTTAGCTCTCTCCACAAATAATCTGCAGG
AATTCAGTATAATCATAACACTAAACACAT
TTAGGTAGATGCAACTATCGGGAAACTAAC
ACAGGATCAACGGCACGATGCCACAGTCAT
TTTAGCAGCATACCTGAACCATCATCATCG
AGTAAGCACTCAAGGGCTAACTCGCGATTA
CACAACGACATCTAGACTAAATTCTAACGA
TAGAGGGATAAATGAACACTGTCAAACCAA
ACTACCCCCGTTCCTTTGCCTTCCCTGCCG
CGTCCCGACCTGCTCAAATGAACCCATATG
CTAAGACTCAATCCTCCCATGAGCTAGACA
CCAATTTGCGAAGTCAATAATGTCTCCTGT
CCCTACAACTCAACATGTAACAATACCAAA
TGCCCTAACTCGTCTAATCACATGCAGAAG
GGGTTATACTGGAACACGATCCATCACAGA
CGCGCCCTCGCATCTATCTCACCCTACGCC
GTTGATGACGTAATCCCTATGAGCCTCCCC
TGATTGTCTAGTCCCTAATTGCCCAACCAT
TTAAACAATGGCCCTCCGGCACCCACTCAC
TTTATCCTAGTACTTGTACCAATTCGGCAC
CTAACAATTCAGTATTACGCTCTCATGCAC
AACCAGTCCGAGGGCATGGCCGCATTATGG
AACAAAGGGCCACTGGAGTGGCAGGGGGCG
GCCAAGCGTACACGGGACCGTAACGGTGCT
ATAATAGCCGCACTAGCAGGGCACACACCG
CTTCAACAACCTCGTCATCACCCCTACCGC
TGAGTATACTGCATGATACCGGTAGTTAAA
CCAAACACCTTCCCAATTAATCACCACCTT
CAGCACCACCTACCTCATTTCACACCCCGT
ACGGAAGTACAACCGCAGCTAGGGCCATAT
CTGCGCCCCCTTCCGTTCAATGAGAACTTG
CTTGCCCAAGAGGAAGCCCACGTAGGCTTC
ATCCTGCTGTCATACATCCACACGGCCCTA
TTGACCGCGACAGCGACCACCAATAATACA
TGGGACGCGCCACACAACAGGGCCTAATGG
AGCAGTAAGTCTGCGGATATAATCTTGCGC
TGGATTTATAAATGCGATCAGCCCTCCACC
AAACACGCCGGAGTCCTTGGTTAACAATAG
ACCCATGGGCAAAAATCTCAGATAATCTGC
ACGTAGTGTAATAGGGATCCTCGTTGTGGG
TCATCGGACCGGACACGTAAGTTGAAAGTG
ATGACGTCATACATCATGACAATAGAGTCA
GGATCCCGCACGCTACGTACTAAACGAACC
GCGCCTAACGCCTCTCATTCTTAATGTGAC
TAATCTTTAATTCCTGCGTCAGAAACATAC
CCCCATTTCCCTAACTCACGATTACACTTT
CATATCACATTCGTTGCCCGTATCACGGTA
AAAGTTCCTGTCGGCCTATATTCTCCGTCA
ACGTATTCATCTCCCGCCCTGGCAGTTAGC
TGCTCCTCAAAACGCGCAGTACAAGAACAC
TTTACCCAACGCACTTTCCCCCACATAGCA
GTCATGTCGCACCAACATAATACCGAACCT
CACCGAAAAGTGCAAGCTTTAAAATTGGAA
GCCGCGTTCATACTCCCATCTCCTTGTACG
AACAACAGACACTCCGACGTTCCATCGCGG
TACTAACGTCACGGCCGACCATCCTCCATA
CTCCGTACGGCGTGCGGATCTGAGCCCCCG
TTGCATATCCTAATCTGCATTAGTGGATGA
CCTTGCTGATGGATTTGAGAAGGACTAAAA
AAACATAAATCAACCAATTAAGAGCTACAG
AGGAATGAACTGACCACATAAAGGACGTTC
TTACTCCAGCAGGAGACAACCGAGAAACAC
CACCAAAAGAAAAGAGGTCCCACCTCGACA
CTAGGATAGAGGTAGGTACCGTTAAAATTG
TGAGTACCTACCACGTACTCCTGTAAGCAC
ACTCACCCTCTAAGGAGGTGTTTGTAAAGG
CGATACATAGGTAAGATTAGTGACTGCGGA
ACCTTCTGCTTATCGATTGAAGTAGAACTA
AACAGTTACATGATCAACACAGAGGAACTT
AACGACAGTTCCCCCCCTCCCTCCCAACGA
CGGCAGTATTTTCCCCCATCCCTTCAGTTG
CCGGAAGGAATGATACGGCAATATAGATAC
AAATATGCGTCAGCTTCCTCACTCATCATG
AAAGAAGCCACCAGGGGACTTAGACCGAAT
GATTAAAAACGAAATATAGAAAGAAAACGA
TGCGACATCATCCAAACTCGACCATAAGTA
ATGCGCGATGGCAATTCCCATCGCTTCGAC
CCCTTTCATCAGTCCAACTAATTTGTCGCT
GCCACCACTTTACCATCAATTTTACCCCTC
GCCACTTGAGCGCATCCCGCGCGAACTTTT
CTATCAAGAGAGAACGAAATTAAAAGGGCA
GAAGCAATGATACTTCGAACCGAGGGAGGC
GCTGGTAAGGTTGTGCGAAAGACGGCATGA
ATGGGCTCTCACCGGCTGGTAAAGCCATTA
GCGGAGTCTGATGACGTCATAATTTCACAA
ACGGTCCCGTTCTCCTCCGCGCTTTACCTA
ACCCTCAATACCTCCGTGCCCTCATGCGCG
GAAACTTGGGCCAAGTGTAACGGCACTAAT
CCAAAGAGTATGTGTCATCACATCTAGAGG
ATGTGAGGGGGGAACAGGTGTGTAAGCACG
AACGGATACCATTATTTATAATCCCATCAT
CGACAGACCAAGCGGGCCCCAACGCGGTAA
CATAATGTCACATGATACGTAACGAGTCTG
CGTGAAGATATGCGACGTCCAACTGTATGG
CAAAACCGCGTGACGTCATCCCATCCAGGC
GCACGTCCACAACAACTACTGGGTCCAAAG
ACCTCTCCCTTCCGCTACCCGTCTACCGTA
CCTCCCCAGTGTCGCCACCACTGGTACATC
AATCCACCACACCATCCAAAATACACGTAA
GCCGAAAGGCCCAAGCTGTGTGCTCAGATG
GTCCCCTACAGAATAATGACGTCACTTTAA
TATTGCCTCACTATATCAAGCTGGGCTTAC
AACCAAGATTGCGACCTAATGGTGGAGGCC
TGTGTTCAAAGACTGAAATTATCCATAACT
AATATACACATACACAAGCTTAAACATATG
TCGAAAGAGGTGAAGCCATGTTACACAGTT
CGTTCCTCTGACCACTCCGCCCCCGTTCCC
GGCAAATCTGACTTCGCCACATTCCTTCAG
GTGAATGTCAGTGAATTACAAAGGAAACGT
CGCTGGTGCGGATGCGCCCTTCCGCGGCCA
GACAACACACGAAAACAAAGTCCCTAGACC
CTACACAAAAATAACAGTAGCAAAATATAG
AGATACATTTACAACCACCGGGAAAAGAAA
GAGTCGCCCAACCCACTGACTCTACAATCC
AATGGCCACTGCTGCCCTCCCACTACACCC
CCCCTGTACCTGAACGTCCTATGATCGCCT
TCCTAGACTACGCGACAGCTCTAGTACACC
CAACATGCCGATGGCACGTCAATCGTGCAC
AAACCGAACACGACTAGCATCTTATAAATT
TGTGTGAGGTAGTAGATGACTACGACGCGC
GTCATAATCTAAACGCAAGCGACCCATAGC
CCCCCATTCCTCACCAAACTTTATGCCCCA
AATGCCAGTTGAATGCTGTCGTAACGCGCA
ACAAAACAACTTACCGAACGTTTCTCCACG
TAATGTGTTAACGAAAGTAAATTTAATTGC
AAAATTACACGCTAGTTTGCGCACGTGGTA
ACTGGTGCGGTTCCCGCAAGTCCCATCGTC
GTGTAGTAGGATAAGATGACGTTTAATAGA
CTAAGGGGACGACGGATCTACCGATAGAAT
GACTCTCGAACGGAACAGAATTGTTCGTCA
CCAACATATGGGTATAATGATTACCACCAT
ACATCCTGCACATAAGTGTAACTGATCTAA
CCTGCCTAAGTAAGCAGTTACTCAGTGTTA
TGAAATCCCTAAGCATGTTACCTCTGCACG
AAGCTACGGACCTCGGTAAATCACTACAGG
CCAATCCCTTTAAGCACACCCTTACTTCAT
ACCACCCCCTCGTCCTATAGCTCGCCAGTT
TGATAGACCACCAAATAGCATTGCAGAGGA
GGAATTCCACTATAAAACCTCCTCCCCAAG
ATACTAAAAACCACTGCATTAACGCGACCT
AATACTCGTAAGTATGCAGACATGATTGTT
CACTAGTCGAAAGAGGATGGCCCCTACACA
CAGAGCCATTATACCTTACTTCAGCCACGT
CGCGCTACCCTCACGACCTATTTAACTTGA
TGCAATAGCACTACGCCACCGTAAGCCTGG
ACACCACCTAAACATTGTATACAAAAGTCA
ATTGCGATGTAAAGGGAAGAAGTGCTCAGA
GTAGATGCAGCCTACTTAGCGATTCGGAAA
CCGCCCACTCCCTGCGCTAATGCGCGATAC
ACGACTAAAACTACGAGCCGAATACTCGGA
GATCATCATCATTCTAGAAAGAGATTCTCG
TAAGATTTCTGATGGTCGCTGCCATATCTC
AGCACACGTCGTGGCGGTTCGGGCAGAGGA
AAACATTACGTAATTAAATAAGGACATGTG
CAAAACAAGCAAGATCTGCTTACACCATGT
GAACCTATACGAAATTCGCGTAGGAAATGA
TAATGGGAAAGGGTGCGTGTATGCGTAAAA
ACAGAACTCCTAGGCTGGGCGTCCCGCACT
AAGTCGGGACGATATGACGTAGTAGAAACG
GGTTTGTAAGACAATTGAGCTTAACAATTA
CACACGAGCCTCTGTGTACTTAGCGCCGCT
ATTTTCCACCTTTATTTTCCCTTCAGCTCT
AGAATCAATGATAGATCACATGGGGGACTG
CAAGGGGATACGATCCCACACAGAATAACC
TTTACAGATGAACCGTATGGCTTTTCTTTG
AGACATACGCAACAAGCTTTGCCTTCGGTT
AGATTCACCCACCCCACACCTTACCCACCC
AAGGGGACGTAAGCGTGCACGGGGGGTAAG
GATATTTCTAAGACGGAGTACATATGCCGA
ACAGGGGCTACAATAAGCGACCATCCGCAA
TAGGGAGCAGGTGGCATATAATGAATACCA
CACGGCCTCATATCACGTACCCTGTTTCCA
AGAAATCTTCCAGATGCCCTTCCCCGCCAA
GTCGTGGCGTGGACCGCGAGGCCTAAACCG
CCCTTGCATGCATGGAGTGGAAAACCATTC
AGCAAACGCCCATGCTTTTTAGAATGGGGA
CTGCGTAGGTGCTCGATAATCTTATTTGAA
AAACATCACGCGGGACACTTGGTCTGTTAC
CTAATGATTATGGACACTGCGTAACCCACC
GTGATGGTTTAATTGCTAAAAAAGCAAGCA
ACACAGGCCAATAAATACCAACGAGACGGC
CCTCATCCTATTACTTACGTACCGGGACAT
GGAAGACAGATTGGTGGATCAGGAGGACAT
AACTATGTTTTTCCCTACTCCATGCCGTCT
ATTTTACAAACGGTCCGTGGAGGTAGATTG
AGTAACACCATCCATAAACGCGACACCGTA
CATGACTTGGCAAGCATCCAATTTGCGGTC
TGAAGAAAGAAACTGGAAGACCCGGCGGCA
CTAATGGTATGTAGACTTGTACTATTAAAT
CAGAAGAGAGATGAGGTCTAACACCCTTTC
AAGTGACTGATCTCACGAAAGTGCGATTGC
ATGACCACCTAATAATAAATCACAAGCCGC
CGACGGCGCGCCTGCTTTTCTCTTTATGAC
CTTTCCAACGTCTGGCCGCGAACCAATTGC
CGGCTCTCCACGGGCTCCCCTCCCACTGTG
AGAGAAGACCCGTGACACAACTGCAAGTCA
CGGAACACACGGCCTGCATTAAAGCTCGCA
CCGTGAGACGGAGGAATGCTAAAATTTAAC
GGTGGGGCTGATTTAGGGTGACCAAACCCT
CGTACCACGATGACGTCAGAACTTCGTAGA
TCCCCCTTACTAACCGTTATGGAATTACCC
ATGCACTAGACGACTTTAATCCCACATCAG
AATCAAAAGGTAGGAACACTGCCACCTCCC
GTTACACATCCACGCAGCCCATTATGCGTT
CACACGACGCGTAGGAGACGAGAGACATTG
GTTCCTTCATGCACTTACAACTGTGACAGC
AAGTCATACGTAACCTTCCATAGCGAGCTA
ATCGCACTGCGTGATGAAGCGTAGGTTTCT
GCTACGCCCGTCAATCGACGCTCTCCCGAC
AACACATGCTGTTGCAACCTCCTACACTTG
TTGCTAAAGTATGCTGCATAAGAAAGACAC
CGTGCGACCGTCTTGTTGGTCGCGTACGCT
TTTGGTCCTCGAGGGCCAACTTAACGAGTG
ACATGATACAACTCCCTGAGCTTCCCAGAC
GTAACACATTTGTCCGTCACGTTGTCGAAC
TACCCATCCCCACACTTATCCCGACCTAGC
GTTAAGCTAACAGCTTGAAGTGAAATCCAG
AGCGATGACGTCATATGAAAAATACGTGTT
ACGAAGGTACTCTCACATCACCGCATTATC
TACGCGACTGTTGTGTTGGTGCGCCACGGC
TATAAGAATAAGAAGGCATTGCAGGGCCCC
TATGTCTAAACTTATTTCTTCTCCTGCTCA
AAGCAGCCTCCTTTACGGTCGCTCGTGATT
AGATTACCCTAGAAGCCACCTGTCACGCTC
CTATCATTCCTGTCTCCACAAGAAATTGAA
TGCCACGGGTTTAGGCAAAAAAAGAACGGT
GGCCTCCAAAAGAATACCATTAGGGCGCGG
ATTATTACTTCGAAGAGGCAACACTTCGAT
CTGAGGTGGCGATAAAACTGGCATGAGGCC
CAATCCCCCTAGAAGATCTGTCGCCATACG
AGACTGTATATTGTTTGCGGCAGATTGTTA
TCTACCACTCTGTAATTTCGGAATTGACGA
AGGCATAGCGTATAGCTATAAGGATGCTAT
AACTCCCGACCGCCGAGCCATAGCCTCGTA
CGTAAATCATGCATCCACCACTCGTCGTAT
GAATCTACGATACACACAACTACTTCATTC
AAAAAACTTTCCTGATACCGTTCACGCTCA
AAGTTGGCAAGAGAATTATGGGCGATACAT
ACCGCCACCCGTACATTTCTCTCCAGTTCT
CCTCCTCCTTTTTCGATACTGCGCCGGAAC
GGCCGGATGTCATAACCGCCGGCCACTTCG
TATTACGCCTCATTTAACACTTTTTCGCCG
CCAACGAACAGCGATCTACCAAGAATGACC
TTTGAAGAGAGGAGGGTGCAAAGAGATAAT
AGTGCACCTTTATCCGCCACACCGTGCGAA
TATGCGCCCGATCACATTCAATCAGGCCAG
CAGTTTACGTCCGCCGTTGACCCCTCTCAA
AAGGCTATGCATATCTCCGCGTGTAAAAGT
AAAGGCAATAAATTGTAAGTGATGACCCCA
AGTAACTATCGATAGGTCAACGCAAATTCG
TCCTTTCCAGGCGACCAAAATGGAGACAGA
ATCATCAGCCAATAGTCAACCCCAATTAGG
CAGTAACCTAGAGTAATACGCTAGTTATAT
ATACACTCTGGTAAAAACGAGTTGATGGTG
CCACTAGCTATTCGGTCCAAAGGCACTAGC
CCCCCGATCTCACCGGCCACCGCCCCAGAC
GTTATAAGCGAAGTATCGGGACCGGATCAC
AAGACTTTCAACATGATAAAACAATCACGG
GTCCCTAAAGCACATATTGCTCGCTCCGCC
AAGCTATGCCCCCGAAATAGGCGACAGATT
CGGATCGATGCATGGGAACGGTGCGTAATA
TGGGGACACTCGAAGTGGGGGATTGGATCA
AGGGGGGGGAAAACAGGCACCCCGGGCCTC
CAATAATTACGGCAAACGCAAAAGGCAATA
GCATGACTCCGTAACGTCGTGATGAAGCGA
ACCACAACACCTAAAGCGACGCTGCGGATA
GAGGCTCGTGAAAAACCAATAGTACGATGA
AAATTACCTCTTTAGCTTCCTCTAGCCATG
CAATATTCAATCGAAACACGAGAACGTCCT
GTAAAATGGAGAGCCGACTCAAAAAGAGAT
AAAGAAAATGAGAATAGAAAAAGGAGCGAA
TTCACGTGGCCGACCCTCTTCCCCTACTAA
CCAACATGGTCAGAAATGTATGAGGTGTAT
TGCACATGGCATATGCAACCACGACAATGA
GTGTATGAGGGGCATGAACTGAAGTAACGC
CGCGATGTCACCCGGGTGAATGTACTAAGA
CAGTTCCCTCCCCCCCCGCCGCTCTCATTC
GGGCGTGTTGGGAAAAATTATCAATGCACG
AAAATTCGCTTCATAACAAGTGGTCCCTTC
GGTATAGAGAAATGGGGAGTAGCCTAAGGT
CAATTTAATACAGCGTGACTAGGCGCGGCC
CCCATCAAGGTCCTTTAGCCAAAGGGACAG
TACACTAAATAGAAGTGAGAGTACACAGGA
AGCAACTTAACGCGCTTGTTAAAATAAATG
CGATGGAGTTGACAGTACCCTCTAACTCCA
AACCAAGATGGGTCCTTACCTAACAGGACA
ACACATCGATACGGTGTTTCTACCTAAAAA
ACGCATATCGGTCACCCGCCTTCCCACACT
TTTGCTGCGACACAGGTCACCCTGTACCAG
GCATGTTGCAGTAATGCATAGGTTGGAACC
GTTACGTCCACCATTGCAGTGACGTCACCA
GCATTCCGTCCACGCGGGACGAACCCGTAG
TTTCTAACGGCCACCATTAGTATCCCGTAC
CTCCGACCCGACACCCTAGGAACCCAATAA
GAAAAGTGTGTCTCCTAATAAAGCCCAGTG
ACATGCAACAAACACCCTGTAGCTTACCAA
CGCAGACTCGTTAGTTAAAACGGGGCTCAT
AGCATGACCGGTGAACGGGGAACGAATACC
ATTAAACATGGGAGGCCTGGTTGAGTATGG
CAAAGCAAACCACGAGGTTCGACCTTTAGA
ATAGCGACGTATGCGCTGCCTAGAAAGCTT
TTTTACTTAAAATTGTAATCCTATTAAAGA
CGCTCCTGCATCTGTGCCATGCACTAAACT
AATAGCAGAGATACTGGATCGCGAATTAAC
ACAAGAACCCTTCGGACCGCCTCTCCTCGC
CGAACGGGGAGAGCAATAAAGGATGAGGAA
TGCCTACATCACTAGTTCCGTATCATCCCT
TTGGGAAGCGTGCGCTGACCCAAAGGGCCC
AGAGGAATACGATAAGGAAGTAATACTCGC
CTAACGACGAGAAACCACAAGGAATTCCAG
GCTTCGATCCCCTAGTGCCTATACCCCTGC
ACCACGTGACTACCCTAGTGCTTTCGCAAA
AAGGGCTGGCTAGAAGCCACACCTGCGAAT
AGCTGCCACCTTAAGCGCATAGCTGTCCTC
AATTATGATCTTTATCATGGTTGAAACAAG
GGGTCAAAAAACCGACTTTAACACCTGAGC
TACATATGTCAATAGGCGTAACGAGAATGC
TAGGGCAGGCTAAGGGGCAATGATCCCAGA
TTCCTCAAATCTCGAAACTACGCGTGGAAG
TTTGCCACATAGGATAATGCTAAGACGGAC
AAGCAGACAATCCCGTACCCGCCCTCCCCG
CCGAATGAAACACAGCTTGGTGGGCACCTG
CTGTATTCATATAACCACCAAAGCGCTGAG
GTTTCCCGTAATTAGCCTCTCTAGGCAACC
CATTGGAGTAACTCATTCCGCCACTTACAT
AGAGGAGTGCTGGGAACGCACTGATTGACG
CAGGGATAAGAGGACCTTAACAACTACGTC
CTTCGAACTTCGTGGGCAGCATGCCAGAGA
TTAAGAGATGGTGTGCATTGGGTCATCTAG
CCATGCACGCTCACACCAGTAACCCTTCAC
TAATTATATAGCACGAAAAGGCAATTTAAG
GGTAGGGGTTGTGTCGTAGGAAGGTTTAAA
GATAGGCCGCACTCTCCCCTTTGTCACGCC
ATCGGCCCTATGGCAACCTGCATTACCACC
GTTCTCGGTGCGCGAATGTACACCAAGGCG
CCTATTTGGGAAAACCCTGAAACCCTACCT
CAGGAGCAACTCTCATTCCAAATCTCCCCG
GGCATGCCCATACACGAGCATGGCATCAGA
TATCATTGTGCCGTTTACATTCTGTCACCC
CACTATTACTACCACCCTACAGTAATCATG
TAGGTATGCGCCAATTAACGCGGGCCCAAT
AACTCACAACGCCGAGTTCCCGAAAACGCC
GGTTATTACACGAGCCAGCTCTAAGTAATG
AACACTCATGACGCGTATATCATATCGGTA
AAAGAAGACAAAGAGCTAGACTCTTCAAGT
GTCGCATTGCTATTGAAGGGAGTAGAAATA
CAAGATGCAATAAACAGATGGGAACAGTGA
CCCACGGTAACAATACTTTAAAACATCCAA
AAGATCGTTATACTGACAAGCTAGGTAATA
TCTAAGACTGTGGGCATTTGCTGAAGTAAC
CGTAAGCGGGATGATAGTCGCAACGGAGAT
TAGTGGGATCAACAATAAGCGAAAATGTGC
CCCGGCATTGCAGTAAACTTACACCGGCCC
TATAAGTATGGATCAAAAATGAAAAGGGTG
GATGTCACACTAGGTGATGACGTAGGGCAG
GCCACTGTCCCATCCGCCGTTGGATCCCGA
ACAGAAACGAATATACGCATAGAACGGGTA
GACAGGCAAACTTCGTGAAACAAGGTAAGC
GTAGTGTTACTTAAACCAAAGTGCATGTAG
TGGGAAACTGACTAGCTAACCCGTTACCTC
TCGCCTACCCTGTAAATGACCAAGTGTGCA
TTGAAAAATCAATTTATAAACACTTTCCGA
ACTTCGCGGTTGAGCCCGCTCTCCATTTCG
GCAGAAGACTCCCGGGACGACAGAAGAATA
GAAGAGTGGCTAAAGAGGGTGACGTCATCT
CAACCGCCTAACGTCCACCTTACCACTTTT
GCCAATTAGATAGCCTCTCCCATGCTGCAC
ATATCGAACACCCCTTCATGGGTACAGGAA
CAACCTTCCTCGTACACATTCCACCAGTGC
CGTATCTATGATGGATAAGGAAAAGGTAGT
CGCCAAAAATTAGAGCCGACTCGGGGTAGG
ATAATTGAAAGAGTAAGAGCAATTGCTACC
AATGTCCCTCCCTCCCCCCCAAAAGGGAAG
AAGTACAGAAGCCGTGTGAAAGTGGGCAAT
GGTTGCCGACGTGAACCTTATGCAGAACGA
GTCAATACTGTGAAAAGTATTGGGGATTAT
CGGTGCTGCGACACTCACCTATGACGTCAC
TTATATAATACCAACGGTATCCTAAACTAC
CCCCCCTTCATGTAAAACACAGAGAGGTAG
CGGTAGCACAGTGCCACAGGCCAAAACCGT
CCAACACTTAAAGGTATATATACCCACCAA
CCCGACACTACGGAAGCGCGCGCGGTAGGA
CGCCGATGCTGTACACAATGACGTAATACC
CATAACATTTACGGCTTAGTTGCACCTGCA
GACCTCACGTAAAGGGAACAGCTCCCACCG
CAAACGAGCTAAAATGCACCGCCCCCCGTT
TGATGTGCAGAACCCTCGGAACAAGTGGGC
CACCACGCTCGTTCCAAGCTTGCGCCACTG
ATTATACCACTAAACACATACATCTACCTA
GCGACCACTCCAAACTTGCTGACAGTGATG
ACCCACCTTTCCTGGTGCATCCAGGTAGCA
CAAAAGATCGTGCTCCCCGATCCCGATACG
GCCATGCCGCAACCGGCCATTGGAGGTGTC
TCGGACGGAGAAAGATAGAATTTACCTGTT
TCCGCCCGACCTTTACCGCTGGTCCTCTCA
TGTTGCATACATACTCCCACTAAAAGGCGT
TAGCGCGGCAGCGCCAACTGCAAGCCGAAA
AGGTGATATACCTTTCCACTAAGAACAAAA
TGCATTTTTTTGGACCGTAACACGCATGGA
CTTGCTTCATAACATCTATATTACACCACA
CTTACCTCCATCATATCCTACCGTCTCGTG
AATGGGATAGACGCAAAGGACAGGCCCCAT
ACCCCCCCCGATTGAGGTCATTGCCAGATG
AATGGCAGTCCAAACCGTCATCACGAACGC
TTCCACATACCAGACACCCCCTCACCCCTA
TGAACATACAAGCGGATCTCTTAATGGTGA
TTCACCTAGCCCTCCCCAAAACATACGCAC
GGATCCATTCCCCCCCCGCCCCTCCGCCAC
TTTCAAGGTTCACTACGTTTACAACCCGGT
CCGTCTTGACCCCAGAGACGGGACAAGATG
ACTATGTCAGCTACGAGAATACCTCCCTCT
TTACAAACGCGTGCCACCTGTCCCGAATAA
AACCCATAATAGCCCATGTCGAGTGACACC
GGAGGTACGTTAAAATTACGTCCCGGAAGC
CCGACCGACCTAAGCGAACGGAGGGGTACG
TTAACAGTATTCCCGGTGGAGGTCATGGTG
AAAAACCCCGAACAAAAGCCCAATAAGTAA
CATTGCTCAAGATGCGATTTCGCTGAAATA
GGCCTGCACCTGTTTTCATACGCCTTAGTG
ATAACATGACGTCATGCGAACGACACCAGA
CGTCGCCTCCTGCTAGGAAGCCAAGCGCTA
AACTCAGTGTGTCCCAGGCACACATCTACC
AGAAGAACTAGCCTAAACGGGATAAAATGA
TTAACTGCGCCAGCCTATCAAGGCCTCAAA
ATATCAAGACACCAACAGACCCCTTAACTC
TGAAACCACCACAAAAATCGTCGCGAACAC
ACTAACGTTAAACCTGTTGCCTAAGGGTCA
AAACTTCCGACCGAGTCATTAACACACTCC
TGCAGGGATGGTTGATAAAAAATTGGAAAG
CTCCAACATTATCCAATAGATAACGTAGAG
CCCATCTAGCAACCCATGCATTCATCTCAG
TCCCCGCCCACGAATTCTACGGAAACTCCG
AACTATAACGGCGCGTGGTAAACGAGAGTC
AATGATAGAGAAGGCGATGAGTTGAGCGCG
TTATGAGCGCGGGATTAGTTGTATACTAAT
CCTAACCCATCCAGGAAGAGTGACGTCATA
AAGCCTAAGTGACCAATTCCGTGCTTACCT
CCCGTTCAGTCCTGCTTGCCCCGCACACAA
CCACCGGAATGCGGTCAGAGATATGGTTAC
CGCCACAATTACGACGATAACGCTGCGACG
TGACAGAACGAAAACGAGAAGTTCCGCAGA
CAGAGACTCCGAATAAACCAACAAATTAAG
CCCGAACGTTTTTGCGGTCCTGCTGTTATA
GCACCCCCCCTTGAGACCCCTGACCGCCCA
ACGACATGCAAAAGTGAGATAAGCTTCACC
ATAGCAAATTGACTAATTTAAGAACCGGAT
GGATTGCGTATTCGTTCCACGCCAAATATC
ACGTCCACGGATGGTCCAGACCAAATCACT
ACACGGCCGGCCGTTCCGCTACAGCGCCCA
TAGAGTGTGATGATCACCATATGACGATGA
TCCCTCACCCAAGTCCACCCGCAAGGCGAC
GCTCTGACACCCATAAGCACGAATAGTCCT
TACAGAACGGGTGAACATCTAACACAATGG
CCTCCTCCCCCCCGAGTATGCCAAAGCTGA
ATCCCCCACTGTGCCCTTAACCTCCGGACC
ATGATCGGCAGACCTTTAATCGAGAAGGAC
AGATAATAAGGTTGAAAAGACCTTGGAGTG
ACATAACACAGCCGCGATGAAAAATAGACA
TGCGGCCATCACCGACATGATGACGTCACC
ACAACTAAGAAATGGCATATGAATCTCCGC
CACTCCCTACCTCCCCCCGCCCTAACCACC
ACACCCAACCTTCCTGCACAACCCAGACCT
ACTGTACGTTGTTGGGATGCACTGCAACTC
ACTACGCGATTGTATTACTATGTGCGACCA
GTGTCCCTTATTTACCTTGACTCAGAGGGC
CCGCGTCCCGCCAACAGTAACGCATCACCA
AACAAAGCTGGGACGCGTAAACAATGATCA
AAGTACATTGGAAAGTGCACAACATAGCGC
CACGAAAGCCCAGCGGTCTTACCACCACAA
CAGTGACCCTGCGTCAGCTAAAACTGCCCT
TTACTGCAGCAATTAATGCTGTTCTGTTCT
ATTACCCCGGCATGTACTAAGCCACTGACC
ATTTTACACCCCATGGTTCCACTTTAAACA
GGGATCCCAGAGTCCATCCCATAACACACC
ACGATGACAGCTAACCCGCGCGCTCCTCCC
CAAGAAGGCTCGCTGGAAGTTTCTTTTGCA
AGGTAACATATTCCTTGACTCCCACATTGA
CAACCTGTTGGACACGACTTCCCCGACAAA
TTAACTCCTACTCCTCCTACCCACCCACCC
TGATCACATTTTCGCCCAAACCCTGTTCCG
CCTAGTGCATACTTCTCAATAGTGTGCTTC
TTTAGGATGAGGCCTAAGTCCCAGGCCTAA
TGCAGCCGCGCCTAGCAGCGCAATCAGCAG
CTGATACATGATGACCCTTTAATTCCCTAA
CAAAAGCCAAAGGCCATCATTCCCCGCCGT
GTGTAACTCAGAGACAATATAATCGTGCCA
CAGTTTACCCGCCATGCTGGAGCGAGGAAT
AGCACAGAGATTCATTGTTTAGCATCGTTG
CCCATGAGCACCGAGGTTGATGCCCATACA
ACCCCCGGCGACCAATGACCCGGCGAAAAT
CGTTGCCAACCACCTAACACTACTAGCCAG
ACGCTTCCGGACACTGGAGGGAGAAAGTAA
ATATACAACCTCACGGTTACGGTAGCCAGA
CTATACTGTCTTCCCTGCAACTAACTCGAA
CGAGCGCAGTGGCCATGCGGTCGCGCCCTA
TCCCGGAGCAAATAATATCATCAGTTCTTG
CGACAGTATGATATCATGCTCCGCACCCCT
TGGTAACACAACGCTTCCGCTGACCTCCGC
CTGAGCCTGGAACTACGACACCAACCTCCG
TACTTGCGAAGTTCCCAGCTATGTACGAAT
GGGAACCAACAACTGGTCCACACCCTCTCA
ACTTCCTCGTCGTGTAACCGTCCCATAGTC
GTGACAGAATATCACGATAAGGAGAGCCAG
ACCATGCTTACCGTTTGCGCTGTCCTCAGC
AACTCTCCTTCCGCTAGCTGCCTGAATACC
TTCCACACACCCAAAGTACACAAATTCTCC
TTGGCCGTCGGGGACTTTGGCACCAAGAGC
CCCAAAAACCCCCACCCTCCCACCACAGAA
AAGACTAATAAAAACATACACTGACCAAGA
TCGAAAATTGAATGGAGAATTAATGTAAAT
TGTCCCTGACACTTAATATCAGGAATAGAG
CCGCGCACCAAACCCGGCACCCCCAGACCA
CGTGATTGGCACAGCGATGTATATGCCCGC
GGTGACCCTAGAAAGAGGGTTAATGCGAGG
AACTTCCGCCTCCTCACCCCTCCATACCAG
CAACCGGACCAAGTCGAAATTATTGCCCCA
GGATGTGTGAAAAGTGAAGTAATGAAACCT
CAAAACTAGGGAAGTAGCGGATAGCTGGAG
CCTAATTTCCACTTCACAGAACATCCTGCA
CGTATACCGCGCAATCATCGTATAAACCAA
ATAATACCTCTGCAGGAACGAAGAAAGGGG
GGAAGTTTAACGAACAAAAAAAAAAGTAAA
GCACCAAAAATACATAGTGATCCCCAACTC
CCACATGTAACCTCATATGCTAACAACCAC
TCACGCAGTTCGAAAGTCACAATGAAGCAC
TATCGATGCGCTCCCGCAATTCCCCCTTGA
TTGACATGCTACGGCGCGCGCTATCCAATC
AGCACATAGAACTAGTCATCATCACTTAGC
CTATGACGCGTCACCCCTGCTACGGTAATC
CGTCGTGATATTACCCATACAGGACGCACG
AAGCGCAGACTAAACACATACTTGTCCAAC
CAACAGAATTATTCCTAGCGTCCTAGTCAA
ACCCTGAACTCAGCCACCTATAAAAATGCC
CTCTACCGCCTGCCGAATGCAGTGGCAAAC
CGCCTAGAAGGAATATGGATGCGGTGATAA
TGCCAGGTGTATGTGTCGAGTGTGGACGTG
CCGCCAGTTAACGGTCTCCCTCCACCTCGC
AGTAGCTAGATCGTGAATGCACTCTCGCCT
TCGACCACACCTAACCTGCATTCCGCGACA
ATAGATTTTAAACCGGGAGGTTCCTCGGTA
ACGCAATGCGAGCAGTGGCGATGTAGACAT
GATTACTACGGTGCCCACCACAGACGCAGT
CTTTCCCAAACTGGAATTAAATTTCAAAGA
CACTGCATTAATCTCACTACTGAGAACAAA
AACCTTTTTCCTCTCCCTTGGCCCCGGGAA
TGTATCATTCTAAGCTCGATTACCAGTACA
AATAGATAAGGACGGGTCGTAACACGATAG
TCAAAGAGTGTACAACTCTAAAGGAAACAG
CCATTAGCGCGTTAACTAAGCTAAAAGAAT
AATGTCCCCATGCAAGGGTACGACGAGAGG
ACAGGCGGTTGCGACCACAGCCACAGTTAT
CAAGAAAAATGTCGGGGCACAGGGGGTGGT
ACCCGGAGGGTTGATTAACCAATTTACTAG
CTGGGACTGGCCCGTAAGGCGCCAGTTGAT
CACTTAAGCAAGCGTATGAGCAGAATTCCA
GTGGGCAGGTTTCCTTTATATGCTGCTCGC
GTGAAGCAATAGCACGAAAACGTGCCTATC
CATATGCGGACATTGTATCAATCGTCCCCA
ACTGAGCGCCCGGCCCCAGCTACGTACACA
CACGGATGTCCCGCCGTACCCTGATCAATA
CTTAGGTGAGGCGTGCAATGCTGTTACTCC
AAGTGACACCTTGGCCAGCATACACGGTGG
ACGGAGTGGAGAAATACGTTCCGTATCCGC
TTATACGGAGTTCCTTTCCCTCTGGCCCCA
GACACTAAGATCTGCTTATAAGACCGAACC
ATGACGTCACCACGCACCTTTCAACGACCA
ATACCTTCCCCCCCACCACTCCCGATGGCC
CACCCACTTCTTATCATAGCCAATTCAGGC
AAACCGCGAGATCCGGGGACCCAACACTCA
GCCAATTAATCGCACTACTATCATTAATGA
TACAATGCCCCCCTTATGCGCACCCCCCAG
TGATTTCAGGATGAAAAAGGGAACTCGAAC
ATCAAAAGCATCGGAAAACAAATAGTGTAC
ATATCACGAGCTCCTTAGTGGGGAAACGAG
AGTGCCTGGTCCTCTGCTATATATACCACC
GCATGGGAGTCAACGCCTGCGTTAAACATG
GATGATACTCTGAGCCAGAGACAAAACGAA
AGGCACAACAAGATTGGTTTAGCAGCGGTG
CGATCCGCACGACATTCGCCTCTAACCCTG
TAGAATACCGCATCCCACCTCCAGTTAATC
GGGTCGCCTGGCCCTCAACACGACGTGCCT
TAAAAAGACAGGGGTGAAAAGTTGCACCAA
AAAAATCATCGCTCCCCAGTAGCGCCTATT
TTCACCTATAGTGCGCTGTAATCGAGTGGG
ATTTGAACCTCGATTTAGCGACTGGAACTA
GGAGGGTAGGGACTCCGTGGAACACCAATT
AGCAAACAACCTAAACCAAAACAACCGCGC
CCACAAAGATCCCCCCATGCAGTGTCTCCC
ATTTGAATGATTGGCTTTACAACAAAATAG
TGGATCATGCTAATTCCTCAAGAGTTCCGG
TACGTTAAAAGGCCACTGCAGTTCACCACG
AACTGGAAACACTGCACATGAGGCGATGAC
CTGTACTCCGGGACAAAACAGCGATACGCG
ATGAAACCCCAGAAGCACCCCACGTCAGCA
AAGGGGAATTAACGTGGAAATGTCATAATT
GCACAGGCGTCGACAGCATCGTAGGCACCG
GTCACAACAAAAATTGTAAACCTTGATGCG
TCCAACCAATAGTGACCCTAACACGGATAA
AATCCAACTTAATCAATCCACCTCAAAATC
CACCCTTACCCAACCTGTCAAGAGATTAAT
TTAGACGCCCATCCTATTCGTCCCCCGGCC
CAAACTACAATTTGATGGGGAACGAACAAG
AGAAATGACGCCGATGACGTAATTATATGC
GTTCCAACAAACAAATGCTCCACGCAGCTC
GGATCCTCCAGAATAAGGTGCTTTAAAGTA
TACCTACAATAGGGGAGGACATAACCAGAC
TCCCTTTTTTCTCCGATTTCTCCCCTTGCT
GCCCTCCCCTTAACCTTAAGCCCCCCAAAA
CAGAGGCTAAACAGGGGGGAGCAATAAGCC
GTCCTCCTCACCTTCGCGTACTAACCTCTT
CTCATATCGATCCGGAGTAGCCATAGCGAA
GCGATTGCTCACCGCTCCCTACCAACGCCA
CAGAACACGCATAATGCAATACGGTCACAG
AAAAGATCGTACATGACTGTCAATGAGTAG
ATTTCCTACTGTCTGGCCCACACGGTTAAT
TTCAATTGCTGGGCATTAACTCTCCGAGGT
GATAGTGAACAGGATGAAAGAGATTAAAGA
CCACGGACGGGCCCCACACTCCACCCGTAA
TAACCAAACACACACGATGAGGGGCCCAAC
GCCGTGTATCTAACTCTCAAAGCAGTCCCC
TCCTCGCAGTGTCCCAAAAAGCTAATCACA
CACCAGTCCACCCACCCACCCACCTAAAAG
TAGACCCTAGTACACGACAAAACATGTACA
CCCGCTATACAAGACAAAGGGTTGAAGGAT
GAACACTGCCGGCTTCAGCGGCAGTCGATT
CAAACATCGCGCAGTCGAATCGTAGCCGCC
TCAGAATATGTCGCGCAGAAAGTCTTGGCT
CTTAGCATTCGAATCGAAAACACCTGAAAC
CGCTGGCATAAGCCTGAGCTCATAGCATAT
GGTTCTTCGCGCATCAACTGTACGCGCACT
GCGGTTAGGAGTACTGTGGAGAGGTTACAT
ACCACTGAACCATAGCAAAAGCGCAGATAA
GGAAGTACACAAATACGTTAGTGGTGTCTG
CTGTCAGACAAGACAGTAGGTTCAACCGCC
ATCCAGTCATTAACCGTCCACTGCAATCAC
CGACCTCACTTCTTTCAAATGTCCTATACA
ATTACCGAATAAAACGGAAAACACGAGCCC
AGAGCAACCCCCACTCCAACTTACGTATGG
CAACAGACACGCCTAGTTTCCGCAGACGCA
AAACTCTCAAAACGCAACCACCGGACGATG
CGACAGCTATGGGTCATCACCCAAACCAAT
TCCGGTTTAGACTACGGAACCAGCGAACTA
CCCAACATAAGCCATAACTAAATCTATTTG
GCTTGTCGGGTACAAGCTGGAAAAGTTTTA
ATAAGAGGGGACACCTCGTTACTGCAATGA
CACGACGATGTCACGTCATCGCTTCGATGA
CATACTACTAAAAAAGCGTGTAGCGCCGTG
GGATAAACTTATCCTTGTAGCGATAATGGC
ATAGCCGATCTGTACCACAACATCATCCCC
GAGGCCTCCGAAGAGCCTATCCCCTCTCGC
ATTGTAAAAATCCGGTTCGGAACCGAGGCA
GACCCATTACAAGGTAAAACAAGCGTCTCG
ACAGACTAACCGAACTGCACACACGATGTA
CTAGCATAACGTTGCTCCCCAACCGGTAAC
TCGGTAACGAAACCAAAACGTTTCATGGAA
CTCACTCGGGATAGTTACTTCGTTCCTCCA
TGGCGCATTCCGCCCAGTGAAGACATTGCA
GTAGTCAGGACGCACATCAAACTCCAGGGC
ATAGGTAGAAATAGAAGCCAAGGGACTGTA
ATGGCCCACCCTTCCCGCCCCACCAATGAT
AACTTTCGGAGCAAGCTACCGAGGTGCTGT
TCCGCTCATAGGGGCTTCTAAAGTCAACGT
GGAGGGCCGCGTTGGGACCAATGAGATCGA
GTATATCTTATCACCCAGACAGGCTGAGTG
AATTTGGCTGTCATCAGCGAAACATTTTAA
TATAGGAAATAAAGTGGGTACAAAAGAATG
AAGGCGATAGTGCTCACGCGGAAAGAAGGG
TGAATTTGAGTTGCCCCTCACACCCGTCAC
AAGAGACACGATGACTGATTAGATGGAGGA
TTTGGCGAAAGGATAAAGTATCACAGTTAA
CACAGACGTAAGAGTGCAATTGGCCACCAG
CCAGTGATCACGGAACTACAAGTAATAAAT
TCATCGAAACGTTGAACTTGTCGCAGGAAC
AACACGAGAACTAGGTGCTAGCCGCAATCA
CACATCCTCCTTACGCACCGAAATCATTCC
GTGAGGTAGCCTACCACATGTAGGCTCATC
ACCAAAACGTATAACCTCCCTTAACACTAA
CAGAAGGTGACGGGGATCGACAAAAGGTTC
TCAGCATGGACGTACATGCTGTGGCGCGAC
CATAATAGAATCTCCCTAATCCACAACCGC
AATGCAACTTCCCACTAATACCCCCAATCC
GATGATACATGAAGAACACCCGATCCTCCA
ATACCCTAATTATGCTTCTACCCTGTCCCA
CTGTATCCCATTCCCAACTGGCAGTAAAAC
TTATACTTGAGACAAAGGAGCCGAACTCCG
CGGAAGACAGCATGGCGTAAAGCCTAGCAT
CGACCCCGTAAGTCATAAACCCGTCTGGTC
TCTTAAAAATCAGTAAAATTAGTTCTCTAC
ATTGATTTCTACACTAGAGGAGCTCTTGGC
CCCCGAAACCGTATACAACCTACACCCCAT
TTCATCAATAGCCACCCATGACGAATACAG
TACGGACAAAGTGCCCTCTCCTGTACATGA
GATTTAGCAGGAATCGAACGGAAGATACAG
CCATACGTTCTATCGTATCCTACACTACAT
AATCCAGACGCATTCTACAGCATAGGTACG
TAGTCTGTGGCGTAACACAAACACAGAGCA
GCGACGGTCACTGTCAACTGGACCAAGTCC
AGGACCGGGCAAGTTGGACAATCCAAATAC
CTGCGCCTGCGAGCCCAGAAGTGAGACACC
TTATTTCAAAAGCACCGTCTCTCCGTCTGC
CAAGTGCGATGCTGGGCCTGGTGAGGTAGG
ATACCGCACATGCGTGGGAACATCAACAAC
CTCCGAACGGAAACCTGGCTAACCAGCGGT
ATAGATGTGGCGTAATCAACGAGCCACGAT
TGCGCGGCTTAGCATTTAGGCAAGGTATGG
TAAGCAAGATTACCCCAAAAAGGGGCTGCG
AAAAGTACGCTCACTAACCCTAACATAAGA
TCTCAACCTTCACCCCATTCTTTATGACAT
CACGCGAATCACCAAACACCCATGCGGAGT
GCGAACGGCGACCGACCATGGCTAAGTAAA
CACAATCAATAGATTCAGTTATTACTGTGC
CTACAATACATATTTTAGAGAATAGCGGAA
CCATGTACGTACTCATTAGACTGCCACAAC
CGAAGACACATGTCGGCCACATGTTAAGTA
CCGAAAGTCCCCTTAGCGCCTTTCCTCTCT
ACCCTGCCGAACACTGTTCTACGTTCTTCC
TTGCTTACCCCCCCATAAACCCGCCCTAGA
TACAGAAGGGAAGATCAAAAGTGGTTCCAA
TAACTATGATCCACGCCGTCTTACTAAATC
CTGGACCCCCCACACACGCATGGCTGCGAG
CGGTATTCCTTGGCGGAGCCTAGAGCCAGA
ATATAGGCACTGCTTTAGTGACTCAACACA
TGCTAGTCTAAAAAGTACTTACTACAGCGC
CTCTTAGCCCAGTAGGTGGGCGCAATGGGG
GGACATAGTCATTCGAACCGCCGCGTAAGA
TGTGTACCTATGAATCCCATTCTGCATAAA
TACGCGGAACGGTGACCAGGCATTGGACCA
AAACTAACCCACCACCTTGCCTCGCACAAA
CGTTGAATGGTGACCAGATGCCTGTTGAGA
ACCATATAACGTACGGATCTTCCCAATTTC
AAACGCACACTGGTTGGGCCCTCGCCAACG
TGATCCCAACTTATTAGTGTAATGACCCCT
CATCCACCTGCCGCGATAAACCATAGTCGA
TTGACATATCCGTTTGCGCGTGTGACGTAC
TATTGCGCGTAGTCACAGCACATACCCTAT
GTTAGCCATGCCACCCTTCTTAAACGTTAC
GACTCTCATCCTTCGCGTCCGGGCTGCCAT
TTGCGCGCGCGTAACGAACTGAGTATATGG
CAGGTGAAGGGCAGTGGACCAGATGGTAGA
CTGTATAAGCCTCCCGACAACACGGCGAAC
AGATGAGTAGGTAACGCTCGTGATCCGAAT
ACCCGCCGGGACTAAGGGGCTTGCCCGATG
GAAAGGCAGCTGGCCCGGAGCCTGCAGTGT
ATCCAAACTCTTAGAAGGCTGTGATCCCTC
GAAAAAGACTTAGGAGGCGGGCCTAAGATG
GGCGGGTCAAGATTTCGCTAGCGCATCGCC
TAACACCCTCCTGGTACTTACCGTACCCGT
CAAAATGACTCTCGTAAACCAGGAAGTGGT
AATCTAATGTTACAATAAAACCGACTGTTA
TACAGCTTTATAGATCCGAAATATCCTCCC
GCATTGGCAACCCTGGCTACCCCTTCAACC
AACGGGAACGAGACATGAGGTAGGACCAAA
TTCTTCCCAAGTTGCACTTATATATTGACA
AGCCCACCTGTACCCAACCACCCGGTGTAA
CTGTTGCCCTATACAACGACCACAATGCCA
TGCGACCCCGCCCACCGTCCAACCATAATG
AACTAGCCAACCTTACCTCAAGCCCGAACG
CAAATGCCGCACACGGAGAAGCCGCGCCCT
TACGCTTACCCCGCCTCATAACAAGTTTGA
GCACACCACAATCACACCTTCACCCAATCA
AACACCCATCACACCCAACTTCTACCACGG
AGAGATCAAACGTGGAACACGTGCGCGGTA
TAGTCGCTGTTGAACTCAATAAGAACGGAA
AAGCGGACGATAAAATAGAAAAAAGCAAGC
AGCTGGCGGTTTCTCGTATGAGAGTCAAGA
AAGGGTGACTGAGTTAAGTGTGCGGTGTGG
GTTTTGAACACGTGCTCGACTCCAGCCTAC
ATTGACCGCCATGGCCGATATGTCCGCCAT
AGAAAAAGCCGAAATTAGAGGTGATTCAAA
ATAAGCAATACCACAGACTGAATTTAGACC
ACGCTAGTAACTTACGCCATCATTAAGCTC
ATATGGAATTAACAGGAACATGTAGGGGGC
TAACGCCATAGTGTCATATGCCAGACAGCC
CATTATAGCCGAAGCACAGTTTGAAATGTC
CTACAACGCTCCTCCCCCAGGTTTCAAAGA
TAGAACAAGGCTTTTAAGGAAGGGCACCTG
GATACCAATAAATCGATATGACGATGACCA
CCCTATACCACCTTCTCCCAGTGTCACTCC
AAGGTCCAGAAGGGTCACAGGGACTTTTCC
GTGGTAGTATTCATCGATTATGTTTCCACC
CAGAGTATACAGCAAACATAGATACATGAA
CTTCATACCTAGACGTCAGCGCCCTGTCAT
AGGGAAAGGATTCAAAGCAGGATGAGATGA
GTAACCCCGTGAAAACCCCTAACACCCCGC
CCAATAAATCCCCCAGCCCATACCATCCGG
ACACTGACCAGAGCGCAGTAGTCCTCTGAT
TACATGACCTGGGATGTAACCGACCTCTCT
TGAAGAATGGGGTGCACGAGCCATTCAGTC
GAGACTATGACGTCAGTGTGGAGCACAAAC
GACCCCCCCCGACCTAGAAACAAGGGAAGG
AAAGTATAATTGTCTGGGAAAGAAAGGAAT
CACTTCCATACCGCTTCACAAAGCCACCCA
GTGCAGCCAGAGTCCTGGGGCCCGTCGGAG
CTTGTTCCCCAGAGCCCCCGCACATCCATT
TAAATATGCTGGAAAGACCTTTAACATTTC
TGGACGCGCACTTTAGTACATCGCGTACGC
CGGAGTAGCCGAGGCGGTCGCGACTGATGC
GCCACAGGCGTATACGTAAGACAAAGCGCT
AAATGTACCAGCGTAATATAGGCCAACATA
CTTGGATGCTTGAATGTGTTTAAAGCAGGG
CTAAAGCGAGGCTGTACCACAATTGCCTGG
ACGATGCCGCGTGTTGAACCTATGACGTCA
CTCATCCCCATCTACGACCGCAACGAAAAA
ATGGAATGTACAAGCAACCACCCTAGGGCC
ACTACATAAGTTCGTACTTCCCTACCCCCA
CAAGTTTTAAGGGACCAAAAAGCAGAGACT
GGGGACGGTTGTAACTGGGCATCTCAATAC
CAAACAACGTGTAAAGTAGGCACATTAATA
CCCCACTTTAGAAACATAAACGTAATCCCC
TACCGGTCTGAAAACGAAAGCAAGAACACT
ATATTCGCTAAACCCTAAGCTGGACACGTA
AGTGTTCCTCTGAACTCCGCCGAATCACAC
CACGCTAAGCGATAGGAAAAGAAACAAACC
CGTTGACCGACCAATACGCATGGCGTTACG
CGAGCACCCCAATTCCATTCATGGATCACC
CCCACCCGACATGACCCAGTACCAGGTCTC
AACCTTACGAATAGTGCAAGGGTAAGGGAG
GTTGGAATGATTGTGGAACTTGCGCCATGC
ATGACGTCATAGATATCCTGTGCCACCTAT
ATAATTCCGGTCACCCCCGCTCCACTCTAA
TTAGGCGTACCCGGAATGCCAACACGAGTC
TACAAACGCGCGTCATCTGTCCACCGAGCA
AGTAAGTTAAGAGTTACGCTTGCAGTGATG
CCAAAAGCCTTCGCGGCAATAGGATCCGCG
GGGTGTAAAATCACAAACGCAAGCACGCAA
CTGGCGATTATAAGAAATTGTCGCCTCCAC
AAACGGCTTTAGCTCTCACCAACCGTCCCA
TTAGCGATTTGTGGCAATTGTGGGATCAAT
GATCCCAACGTCCTGATGACATGACGGATA
ACTCCTTGCCGAACACGAGGGGGACGGCGC
GTATTACACTACCCAGAGTCTTTCCCCCAC
ATATCTCTTCAACCCCGCCTAGTGTCGTTC
AGGAAGGGGGGGCCGGGTGTGAATATGGTT
CCGGGACCCGAACCTAGCTAAGCGACCTTG
TGTCGCGAGTCCTCCAAGATCTGAGGAGGA
CCAACCACCCGCAATATTTTTGTCACTTCC
AGACCGAACGGCGTAAAAGGTATACTAGAC
CCAACAAACCGTGACGTTATCCAAACCCAG
AACTGTGAGATAAACAGTTGACTGCGAGGG
TGTATAGGATGTCACGTGGACCAAGTTACG
ATGCGATTACGTCACTCCACCACCTCTCGC
ACAACGAAGGTATGAGATACGTCATCGATC
ATAAGGCGATCAAAGCCCCGCTTTCCTTGC
AGGGCAAAATTCGGGGCAGCACTTGTGTCC
CCGTCCGCGTATCCACAATAACCTAAGCGC
ATCATGAGGAGATAGAAGCGGGTACGCTGA
CTACAAAAAGAAATGGCTCGAAATCCATGA
AAGTGCGTAACACCACCACATATACAGTGA
CACCATTATTCCGCAACCCCATCACCCACA
CATACGACAATGCATATTAGGGCCCATCTA
GGTCCCTTTTGCGGCGCCACTGCCTGCTCC
TATTACATGCAGCAAACAAAGGACGGCCTA
ACGTACCCCATTTCAACTTTTAGTAACCCA
CCAGCAGTCACTACACTGCCCTCTCAGAAC
GCCTATTAAGACACGCACCCGCGCTTATTG
AAATTAGCGTGCCCCCCCCCCGTTCTTCTG
TGCAAGACGCAAGGTGAACGCCACCACTAA
AAGTCAACATTCTTCCCCACCCTTAAAACA
AGGAACATGTGGGCCCATAGAAAACACACA
AAAGAAAGAGGAAGAACTAGAAGAATTGAA
ACCGATGCCCCCGCAACAGGCCTGTGCTAG
CTTTATCACGGACTTTTACGAGCCACGCTG
GATACAATGGGGTTTCGCAATATATTGCCC
TCGATCACTTGGTTTGTCATCACCTATGAC
CACTGTTTTTCCCCCAATAGCTTTACCCTC
AGAGCACCTTCCACCCGCACATCCCCATCT
GATAAGAATGACCGGAAGGTGAAAATAACC
CTCTTATGATAAAAGAAGCAGATGAGGCCA
CACTATCGAACTACACCACCTTTCACAACA
TACGTTTGAGTTTATACTCACCGTAAACGC
CAAATGACCTGAACGGATTATTAAAGAGGC
TGCCCGCAACAGCTCGAGGATTACCGCCTG
CATAACCATACCCCCCTGGGAACCAAGAGG
AATTGTAGATCGACTGGTTCAAATGGTTGG
TGTGCGTCCTCACCGTGGTTGGAACAGCCC
ACATGACCAATTGCACAGGGTGGTTGAACA
CGCGGATGGCGCTCCATGACACGCGACAAA
TAATTGACCAGACAGGGTGGGGGTGAAAAT
ACCCATCTACGTCGGTGGGTATTATTCTAC
ATAAACCGTTAGCCAACCATGACCAGCCCT
AAGACATCGGGACCAACGCAACCCTGCACG
CTCGGAACGAGGCAGACCTCCCCTCCTGGC
ACCACTAAGCAGTCTGAGTGATTGCGTATT
ATTATTGCAATAAGCGGCGGGTAGGCCATA
TTAGCCCGCGACGACTCGAACCCTACCGCA
TTTTCCATCGGAGGTGACAAACCATATGGC
AACTGCCCCATGCCCAGGTGCAAAATCCAT
CTTTGCGTTTAGTACATGTTATTCTCTCAC
TGAAACCCCACCGGGATTTCCTGCATAGCC
AATCGGACCATAACCAACCCGCGCTTGTCT
GACGTGTACCCGTTTGATGTTTTTGATACC
CACCGGTGTGCCAGCCCGACGGTCCCCAGC
AGGAATTTGGTACTACTAAAAGTCGGGTAC
TCTTATATACATGATAATCACGACGCTACA
CGCCCCATCAGTCACTGCCTGGTACATTCC
TATCTTGTCGCAATTTACATGACTCCATAG
ATGGGTGTCGTTAACACACATTTCTTTGCT
GTGCAGGCATGGTCACGCTGAAGCAGGAAA
TATCCACGGACTAGCTGGAAGTTCCGCAAA
TGCCCATAACACTTCTGTTGATTAGCCTTT
CGATATAAACCACGTGCTCCATTCCCCTTC
GCCCAGTAGTACAAACTGATTTTATTAGCT
GGTGCAGCCATCGGCATCTAATGCCTCAGG
TTAAACAACCTCAACCACCCCTACGCCGGA
TTTCTAAGTAGCGTGTAACAGGGAGTATTG
AACCAGACACTCCTACTTCAGCTTTCCGCA
TGACCCGACCTTGCCACCATTCCCCGCCCC
ACGAAGCCAGGGGCACTAATAAGCTAATTG
GGGGACAAGAGCACGCATTGCATACCGTAA
ACACGAGAGAGAGAGAATTACCAGAGAAAC
AAGACGATGAGGTTCCAGGCCAAAACTGAT
CTACCGTAGCATTCCTGCGTTCGTACCGAA
CACCGCACAAAGTTCTGTGATTAAGATATC
AGAACGGATTGGTCATCTTTGATTGCGCGA
TAGCGCAGGCCCAAGCGTGGGCTGCGGATC
ATTATTTCCATAAGTAACCGTCGTGGGGAT
ATTCTTAGTTCTTCTAAAGGCTCATCTTGC
CAATCGATAAACCCTACCCACCAAAGGGAC
AGTGTCTCCAGAGCACCGTAGACAAGGTAT
TACGTTTCTCAAGTTACCCCCGGAAAACAT
GACTGCATTTTTGAATTTGTACACAGACGA
CAAGTCCGCCGGCTAACTCGGCGCATCTCC
AGAAGAGGAAATATCGGGCTGGGGGATATG
GATTTCCCTAGGGCGGCATAGTCTGATAAT
AAGCGTGGCGTGGAATGAACGGGCCCAAAT
TTTGACAACCGAGTGTGCCTAGCCAAGTTT
CGCAGACGCCTCATCAATGTGCCCACGGCG
ACGGCTTTGAATAAGAATTATTTCCGAATA
GGTTCAACTTGATCATTTTAGTCGCCCGTA
ACTCCTGGGCCACCACCCCCCCTCCACGTA
GTTTACGTGCGAGGGACAGTGTGTGGGGTA
TAGCGAGAACACGACGATCGCGTCCCTAAA
CAATGAAATACGTAACGCAAGGTGTAAAGT
ACATAACTAATGTGTGGTAGGACTTCCGAG
AGATAGTTGAGTCAATTACATTACGTCCAG
CATTAATGACAAGATTAATCACTTCGTTGG
TGAAGAAAACTTGAATAACAGGACGAGCGA
AAGATGCCGGATAAAAAAACGGCGCACTAA
TTACCCCGTTACATCCCTACCCTTTTCCGA
CATAAGTTCCTTCCGTCCTTGGCCATCCGA
ACGAACTGAGAAGAACAAACTCAGGTCACG
CTACACCTTCTTCTCCACTCAACTACACCC
TGTATCCTATAAAACATGATGCAACGTCCC
CCACCATTCCCTCATTGCCGTTCATGGACG
GACCTGTGGGGTAACGGTCAGGCGCGCGTA
GAGAATACAAGTCCTGCTTACTTCTTCGGA
ACCAAGATGTTTTAGATAACAAGAAAAAAC
TGGATCTAATGGGAGTGATGAGGGCGCGTT
CGTTTTGGTCGAAAAAGATAGTCAATCTTC
AGACACAATCACGCGCCCCAAACATTAGGC
GAGGATACGTTATGGCAGGAGATTTGAGCA
GATTATGGCGCAACTGAAAGTTAGCTCCTC
TCCTCCTTCATTACCATAAGTACGACCTCG
ATGAGGGCTAAAGAGGGGTTCTTTAGACGG
ACACTAACCACGACAGTCGCTCCACCTTTC
CATAATGCGTGTTGTCCCGCCAACCCGCAA
ATATGTCACACGCAAAAATCGCCCCTTGCC
ATACTCTCATGCCTCTTCCACCCCAGCCTA
AGGTCTTTTTTAATTTAGCGAACAAATGAT
CAGTACAAGACCGGCCAACTACTACCAACA
ACCCCCGGCATCCCTATTTCCTCGCTCAAT
TTCGTCCCCAACCCCAGGGTTATCCCGTGG
TCAAAATATTGTAATTAATCTGATGATAAA
TCTTGGCTAAAGAAGCGCAGTGGGCCGATA
TGCAAAAGGATCTGTGATGGTTGGAATATT
CCTCGGCGATGTGGACACAATACCCCAAAC
CATAGGGAGGGCGGGTAGTTTTGGCGGGGG
TAAATGAGGAGCACGTGTTGGAGGCTCATG
GCAAGGTCAAAGCTTTTTATAAAGTAGCAG
AGGCTACAGTGATAGGAAGCGAACGAAGTA
CACAATCTATCCCGTAACGCTACTCCACAA
GGGCGGATAGCTGAGACTGCCGTACTCAGG
CCCAACTCAAAGCCCTAACAAACGTTGTCT
AACAGCGTAACCCCTCCTTCTACTCGCACA
ATACTGGTATCATAATTGCTAATCATAAGT
CCGCAAGTACCCACCTTCATACATCTTACC
AAAGTAGCATAAAGCTAGCGATAAAGTCTT
TTCGTGATGTGAACGCCCTATTTACAGTTG
TCTCCGCTCCACATTCACTGGACAACCTCA
GGGAAAAGGCGTTACAGTCAGTAAAAAAGG
ATGATAAACACCGGCGACACCCACCCTACG
CGAACATACGAGACAAGGCCCATGTCTAGA
CCACCGAAGGCAACCGAACCCCCTTAAATC
GTTAACCAAATTCGCTGCCCGGTCCTGTGA
TCCCTCAACAAATACACATGATTGAACGCA
GGCCAGGTGCAACTCATGTACGGGGCGGGG
CATAACACAGCGGAGAAGCCTTACTATCAA
GCGCAATATCGGTAATACGATATCAAAGAC
AAGATCCTGTTTTTTACCACGAATGCATAC
TGAGCTGGTTCAGCCAGTGAGAGTCAATAC
CACCAGCCATCATTGCACAAGTATACGTTA
CGTAAACTCATAATTACCCTAGGGGCAGCT
CTGTATAATGCTTCGTCTCGGAGTGAGCAG
CTGAGTGTTAACTCAACCATGCGGATCTTT
TTGGTCAAAGGTTACACGACCCCCTGCGGA
ATGACGTCACACGAAACTAAAAGTCCATAT
TAGATCTTAGTCCTTCATGTTATATATCCC
TATACAGCCATAGGCACTACTTTCTGCCGT
ATGGAAACCGAACGGGCGTTGACGGGAACT
AGAAGGACACTCACTATAGCGCGTGTAGCT
GATCGCATGACATAATCAAGGTAGCGATCC
GCATATAATTCGGGTCCACTTTGTGGAAAG
ACCCCCTCGTAACAATGCAAAATTCCAAAG
ACTCACGTAACGTGGGAAGGGGGGGAGAGG
AGCCAGACAAAAGGTCTTCCCACGACGTCA
GCCGTATTCCACGCCAACGTCACGTGAGTG
GGGCTTGGTTTGCACCTCTCTCCACTCCAG
CTCACAACTTCACCATGAGATGCCCCAGCA
TCTACTCGTAGCTCCTCAGCTTTTGGGAGG
AGCAATGTTACGCCGCGGTGACAGATGTTT
GTAAAGAACGACCGAGGCAATCTTAAATGA
TGGGCTTACTTCCCTTGACGTCCTCCTCTC
CTACTCCCCCCTTGACTTCTTGACCCAGGC
GGGACATGTAGGGATAGGAGGGTGTAAGGA
TCGATCCCCTGGGCTAAGCTAATCGAGGTA
ATGGACCATAGCAACCCCCTCGGAAAGGAA
AGCCGGTTAACCGAGCGGGAGAGACAGTAG
TGCATCCCTCGCACGTTGTAAGCCAGACAC
GGCGCTATGTACATGTATTCCATCTACCAG
AACACAAGTAAGAAAGAGAAAGAGAAGAAG
GGAGCTACGGATTTGTTGACTGTCACCCAC
CGATAATATAGTCAGCGCATGACTGTACCG
AAACCCTGTCCACTTATTAGGCAGAAAGTC
GTTAAGGCGAGTTGTACCAACGCGTTAATC
GTGCGACCGATCATCTAAGAGATACGAACA
AACCGATTACGACGCATCGAATCGTGCCTG
ACCAACGTATGACAACGCGCGTCCAAAACT
CCCGATAGGGGCAACGCACACGCCGCAACG
CAAGGGAAAACAAAGGGGTAATACTCCCAT
GTGGACCTCATGGGACGCGTGACCCCACCA
ACCCAACGCACCACACGCCTCTCCTGTTCG
TCCGTTGTCGCGCCCATACCATAACTTCTA
ACTCTAAATTACAACCACCACCTGCCACAT
AACCCGCAAACAACCAACCAACTGGCCACG
ATATTAGTCCAAAAGGGCAAAGGCGTGATA
AAGGGACGAAGTGCACGTGCTAATTCCGAG
TTTCCCATGCAGCGCACCCCTAGCATCCGC
CACAAATGCCATTTCTTATGTCCCACGCCA
ACAAGAACAGCCCGTTGATTTCCCCTATTG
AAAAACCAATCTTCTGTGCCGCTCTCCTTT
AAAAAAAAGGTGCATGACGTCACGCATGGG
CCCTCACCCCTAAACACCAGCATGTTACCA
TCGAGCCAAGTAAAAGAAAAGAGAGAAAGG
CCCTCCAACGGCACTTTCCGCTTTGTCAGC
CAAAAAAACGGCACCCGACTATACAGATAA
TGCCATGATACGACGGCGTTATATTCAACG
CTTTTGCTGCCACCTCACATCTGTAACTTT
TCTTTAAACATAATAATGTAATGACGTCAT
TGCACTACACGCTCTCCCTGACTCCGCAGG
CCGATGACGTAAGCACTAACTCACAGGCGC
GTACATACCTGTAAAACACCACGACCAAAC
GGTCCGTCACACACATAATTATGACGTCAC
AGAACACTCTTACCTACAACCAGAAAACTG
CCACACCGAAACGCCCCGCAACCACCTAGG
CACTGATGACAATTAATGAACGCAACGCTT
TGACCCTAGTACATAACGGTGACGTCATAG
AAAACCATAGACTATAAGCATGGGTTTAAA
CTATTATACCCTACTGCCCCTCCCCACCAA
CACCTCTAGGCTGAGCATAAGCCCTCGCTG
AATTACCCGTGACCCCGAAAAATCATCTTC
GGGAGGAACAATAACGAACCACGATCGGAA
ACCATGATTCAACATAGTTAACGATGCGCT
TAAACCAACCGTACTTTCCCTAGCGGCCCA
ACCCTACAATCTCCCGATACCGGAACCAAA
TGGTAGCTTGACCTGTGAAGCTTCGCGCTC
ATAGCACTATTCCCTAGCAACGACTCCCGC
GCCAGACGATTAGGAAATCATCACCACCGT
CTCATACCCACCACCAACGACCGACTCTCC
ACTACTTAGACGCACCAACAGGACCGAAAC
ATGGAAATCGTTTTAGCTATATCCAATACC
GACGACCAGGCGCGAGTTAAGAACTGCTAG
TTAATAAGATAGCAGAATTACATGACGATG
CACGAAGGCACTCAGTTCCCCTCCGTGCAA
GGAACAAAAAAAGGTACGAGGCGTCAGAAA
TATGACGTCATCATCGGGTCTCTCATGCTC
CCCCTGCTACGACATTATGTTACGCAGCTA
ACCTCCAACTGAAAGTATAGAATCAGGTGA
TTCAAGTGAGCGGAAGCATCGAAGTTGAAG
ATTACATTACGTCATCTAAACACAGATATG
ACCTTGCCTTCCCATTCCGTGTACCCAATA
CGACATTAGCGACTACCTCTTTCACCTACC
ATACAATAACGGGCTGTAAGCAGGTAGGTG
CCCTCCGGCACACAGTGAGCTAATCGATTC
AATTTCTCTATGTAAGTCACACTAAATTTG
TATTTGTGAACAGCAACTAACCTCGAAACG
GCCTCGCCATTTTGGTAACCTACACGATTC
GAGATCATCAAGCAGCTGCCTAACGGGACA
AATGTATAGCATAGTGCTAGTAGCACAAAC
CATGACCTATTCGACTGGGCATCAGTAAAG
TATGTTTCTAATCGAGAGAAGCGATGAACG
CCTAGGACCTCGTGGACAAGGACGGACTTC
GTTAATGCCCCCAGACACCTGCTCACCTCA
TCCCAGATAATAACATGCCGGCGCCCGTGA
CATTTACGGCTTATTACCCATACCCCCGGG
AATTAGGCAGGCTACTCAGTATGCTTAACT
ACGACACCTACATCAATCTATCGACGTGCG
TTTACGCCTTTGGACTTGCTGGCGTCCACC
GTTCCGTACCGTGTGGAACCAAACTATTGC
AAGAACGCTAATCGGTGACGTCACCCTTTA
ACCTCGTTGCATAATCATAATGAAATAATG
AGAAGCGAATATCAGGACTCAATAACTGGA
CAACGCCAGTGCAACTGAGCGCGCCCCCTC
GTCACTACACTGATCCCTCGCTCTAGATTT
CACCCCCGTGAAGAATATAAGTGGCATATA
AGGTCTATGACGTCATCGGAGCTGACGTGA
TGTCACTTGCCGCTCACGTTCCTCGAGGCG
AAATATACGCACGGGAAAGAAATAGTCCAA
AATAACAGCATAGTCTACTGCAGCAATTAC
CACTTTTGTGAATGAGCCACCACTTTAGCT
CCCCATCCGCTCCATCCACCCGCGCCTTTA
TGTCTATTTTCGCGTACGGAAAATCACACC
CCTGATATTAAGGGGCCAGTCCGGTCAGTC
ACTACTCTAATCACCGATGTAGATCTGATA
CCACTCTCCATGATCCTGCCATACGTGGTC
ACACAGTAACTTACACAATATGAAGAATAA
TGCCTGCATCGCGAAGCAAATCACCCACCA
AGGTTTACTAAATCGCGAAAAGACTAGCAC
AAACCAACTTCGGGAGATTAACGAACACTC
CACATTCTCATTGATTCCCCTAAACCGATC
GCATCTCAAAGAACATTTACTGTTATTAGA
CGCCATCAGGAAAATAAGATTCAAAACGCG
GCGACAAAAAGTCCAAACCCAGGAGATCAC
CCCAGATGCCCGTGCACTTTACCCACGCTA
TTGTATACGTGTTGCTTTGACGCTTTAAAG
CCCCGAGCAACCACGGTAGCACTACCTCGC
TATGATAAATCCTCTCAAAGGTCCTCGTCA
GTTCTCTTTGACTCGTCGCACCAACCACCT
GAGTGCCTACGTTCTAAAGATGACGTAATC
ACGTCCCTAGCCCAGCCCCCCTCACCATAG
TTCCTCCCGATGCCCACGTTGCTTAAAACC
CTGAGCACTAGGCGGTTCAACGGCGCAGGA
TGGGTAATCATACTGGGGGTGACGAGTAAA
CTTCACGATTTATTTTCCGCCCGTAACGCC
ACTTTGGGTCACCTCGTTCCGCTCTTGCTT
TGCATAGTGTGCATATTAGCGCCGAGGGAC
CGCCCAAATTACCAGGCTATATATGAGATC
AGTCCCCATCGCGGGAACTACTTCCACCCA
GAGTGGTAGCACCATGAAGCGCTGCATTCA
CATGCCGACGAAAGAAATATTGAGCCCCCA
CTTCGCATGTGCAAAGAAGCAGTAATTAAA
TTGTGACTTGTGACCTTACACACCCTCTAT
CACCACACTCCCCATCCTACTTCCACTTGT
GTGCTCGAACACGCTATGTTCGTTCGTGAA
CAAATGTTACGAAGCTATCATGTAGCGTAT
AAACAGAACTGGTCAACTGCTCGGTATTCA
TCCGCTTCCTAACACGAGACCACGGCCACT
TATATCCACCTAACCAGATAGTGGAATTGA
GTATGACGTCACTAATTCCAACGCGCGTTT
CAGCAAGAAACAGTTAACATTTCTCTCTCA
CCACTATATCTGGGAACCACCGGACCGTGT
ACACCGACGGGCCCTTGGGGAGCGTTAGCA
CACGAGAACTGCTAAACAACGGGATAACAT
GTGCTGATGTCCTGCAAACAGGCACCGCAT
GGTCGACATCCCACTTTCGTTCCCACCCCT
CAAAGCGCTCTGATCCCCCCGCTATACTAC
TACGATAGGGACAAAAAGGGTAAGTAGGTA
ACATGCGCTGCGCTTACTTTCCTATAAACC
TCGACGAGTGACTTAAAACTTCCTGTCGTC
TAAACGAAAAGTACGCCTGGGCTAACGGCA
AATCCCACAGCCCTCGTTGTGGTGGTGAAA
AAGCCATACCTCCGGAAAGTGGAATAATCA
CGAAATGAGGGCATCTTAACACAGCACCAT
GGATTACACGAAAACTCAGGGTACCGCCAT
CACACTAGAATAGCTCAGACCAGCACCCTC
AGCACTAACCCGCCGTGAACCCCGTAATCA
CATCGTACATTGGCATCCTGACTTCCAGCG
CGTATCCCCAGATGCGCAGATAGGACAGCC
GCGCATTCAAGACAGCGAGAAACGCACGCC
ACTCCACGCGACCCCATTCGCACATAGAAC
CTCAGAAAGTCATTATCACAAGCTGAGTCC
TAGGGAGAAATATACTGTAATTAAGTAGGA
GCGTTTACCCTCTTTTACGTGCGCGTAATG
CAGTGGAGACGTAGGTGTGCTGTAGCATAA
TAACCATTCCTTCTTACCTTATCCCATGGC
TTAAATTATATATCGCCATGTTGAGCAATG
GCGAATGTACGAACAGCACGGCTTTGCTAA
CCACTGAGCTTACACATTCTATCAACTACA
CGGAACCGGTCTATGGGGTTCGACTAGATC
AAGGAAAATAAAAAACATTAAGGAAAGGCC
TAATTGCCTCGCTTTACATTCCCACTGCAC
GACCCGTTTCCGCGCGAACCGTCTCATGAT
GTTGGTTAAGAAGACATATGTCCGGTGCCG
CGCCAGGAGCAACACGGTCCAACCTTGCCC
CATAGGCGAAAACGGTCATCCCTGACCGAC
CGCGGTCAGTTCAGTGATCCGCGCGGCTAC
ATTGGTGTAAGGACTCTCCTCCACCTTTCC
CCCCGCATCCCCCTCGCCCCGTATCAATTC
CAAGTTCCTGTCCCCCATGTACCGCTCTGC
AGCCACGAAGCACAAGGATTATGACGTCAT
ATAAATGATCAGCAGAGCTCCTCCGCACCA
TACTTTCACGTGCGCTCTCATGTATCTATT
CCCCCTAAACCGTCATGGTGCCATATGGGA
CTAGGGAACACTACAAAGTGTATATTAGCA
GGCCATAGATAGTTACGTCATCAATTACAA
AAAATAACCGCATCCTATTAATTAAAGTGC
CGAACGATTGGCGTGGAGCCTATATCACAA
CGCTCCGGCAATGACAAACGGGAAACCGGG
CAGGTGGCCTGAGCACCTGGTTAACCGGCC
TTCAGATGATTTGGATGTGCACTAAGCTGT
ACATTCTCAAACGGCCATTCCTACCCTATG
AAAGACTTATCTATATGCGAGCGGCGAATG
CCTATCGTGACTGTCTTTATTTGGCGAATA
ATCAAAAACGAAAAAGGAAAAACGAGAAAA
ACACGAAAGATAACCTATCTAGGGAACAGG
ACCCTGTGGACACACCTAAAGGCAGTAATA
TGGCGTTTAGCGTCCCTAAGCCCCGCATGT
GGCTGTCCGGGGTGCGGCGAACCCCCCGCG
TTTAGGCGCCAGTAGACGTGAGAATGACGG
CCTTGGCCCGACCGCGCCCCCTGTCCCCTA
ATGACGTCATAAATAGCCACATTGACGCAA
GCGCCAGCAACCCTTCCTACAGCGACACAA
CAATGTTCTCCCCTCCTTGATCATCCGCTA
GGTGTCTGAACGGCCCATCGGCCTGCGGGG
TTGCCCGCCCACAACACCCCGTGCGCCCCC
ACGGTTCATCCAAGATGGGCCACAGCGATA
ATGCAAGATCAAGAGGATGGGGGGGAAGTG
TAGTCGCCAATAACTACGGCATCCCACGTA
ACCAACCATACACTGATAGTAGTCAGTACC
TGTGATCAGACATAATGTTCACTGAATGCG
ACCCCAGATCGACTTCACCGTACCCCCGAA
CACCGCACACCCTCTTGTCCGTTCTTTCTT
TTAGATCCGCCCTGCCCAAACCTGACCGAA
AATACACTCCTATAGGCTGCCATCCTAAGC
CTGGTATACACCTCACCTACATCCCTCCAC
ACCCGCCATCGGACCTGAATCACAGACATA
CCGTAAGATGTTCATGACAACCGTACAAAG
CACATGTTCTGCGGTACCCTTTCGCATCCC
GAAGTGAGATCTCGAGCGACCTGCTCAGTC
GGTAACGTCCATGCTGATGAATGACGTAAT
CTAACACGGTAGGAAAGGTTAAGGGAATGT
TATACGATTGAGCCGCAGCATTAATCGCTG
TTAACCACCGAACGCACGTGACTCAGTCTA
TATTTGTCGGACCATGAAAAGAGCTTTCAA
AACAGGAGACGGATCTCACTCCATTATTAA
CTAATGGTCCTTCAGTAGTCTTCGGAGTGA
CTACGGACCCTCCCGAACAACGAAGTCAGC
GATAAAGACTTTCTACTAGGGGCACACAAA
GTCAGCCACCATCAAATACACGACCTCTAG
GGCTCGAGTTAGATGAGGTGAGACGTCATA
GCAACCGGCTTTTGGAGTAAGCCCCACAAC
CCGAGTTGAGGTGGCCGAACCTGAGACATC
CAGAAAATTGGAATCGAACTCGACTTGAAA
ATACCGTGAAACCTCAAAAATACGGATATG
CCGCTCAATAGAAGATGCCTCCATTGAACG
CAACTTGCCTCCTCGCTGCCACCCTTTCAT
CCACAGCCAATCTCTGTCTCTGATTAACCT
CCCCCCGACCACCTCACCATCATGTGTACG
CATTTAAATTTAAGAAGTGAGGTTGGTGTT
ACAAAACTAGGCCGTCATATCACCTCATAC
CACCACCTCTCAGACGGCTGGCACACCACG
GAGGGGGATAACTTCGCTCCCCCATTAAGC
CATGACGAGAAGAGCCTACATGTAGGGCAG
AGCCGCCACTATACTTTTACACACCACCTA
GAGGTAGTGTTACGGTACGATGATGTCACG
CCACTTCCATCTTCTTAGAAGGACCTCCGC
GAACAGGAGGGCCAAATTCTCAAGGCGCCT
GATATATAGTGCTATGATAAAGGGTAAAAA
GTCCCTTTGTATGCCATGTTGTAACAAGGA
AAAAGTACACATCCGCAGGATATGACTGGC
AACAATACTGAATGCAATGGGAGAAAAAGG
CTACCCTACCCCCTCTATTAGGTCTAGCCC
CCCGTATCTAGTAGACCCCTAACACCCGCC
GGTGGCATGACCCGCGCCCCAGGCCCCAGA
TTGCTCAAAAAGTATGGTTTCGAAAAGGAG
TTAGACCTCCAACCTCCCACACTTCTACGC
CATGCGCCAATTCGCCAGCCTGCGCTCGCA
GTTTTGCCCATTGTAAATCTAATGCGCAAG
GAGTACCCCCAACCTATGCAAAGCTAATGA
AGGCATCGCACGAGTGCAGCCGACACTGAC
GGGCTGCCCAGCAATGAGTCCAGTGAACAA
CCATATTATAACTCGGGGCCATGCGGCGGC
GCATGAACATAGGTACCTCCCCTCTATGCC
GGCGACCCCCCGTGACCAGGAGGCCCAAGC
CCCCTCGCCCCACAGTCTCCCCAAGATCTA
ATCAGTAGATGTATCCGTACCCACCGGTGT
AATGGCTTGACCCTCGCGTTCAAGGTCACC
TAACGGCATGCTCGAACACGCCTAAAAACG
TATATAGTCATAACGATTCTGCAGCCCTTA
GAATCCAACCCTGCTCCACTTACCGCTCCC
CTTAGATCGATTGTGGCCGCAGTGATACCA
CTCCTAGAAAGCAATGACGTCACCAGAGAA
TTCAGCATTACCCCCGAAATCAGATGTCCG
CATCCATATACGTATATGTGCAGCGCTTGC
CGCACCGCTTGTACTCGAAAAAGGGTAGGC
CTTTACTTGATCACCCTCCTCACCCCCCCA
ATACCTAAGTGAACCACATACTGAATAACT
TATTCTCCTCTCGATGCCCTGTTAAGGCTT
GGCGATCCACGCGCATTCCATCTGACGATC
CACAATTAGCAACACCGAACGGAGAGGCAG
GAGCAACATTTGTCCGTTGCTGCTGCCCAA
TCCCTTAACTGCACCCTAACAGTACTGTGG
AGCCACAGATCCGACACGGGGAAGAAGTCC
GGAACTCGAAACGAGGTTAACCCTACTGAG
TACATAGTACTAGCCCCTTTATACAAATAA
CAATTGCACGTGACGTGAAAGAAAACCAAC
CTCTGCATGTGTCAACAACTGGTAACATTA
ATCCGCATTCGTAACGAATCGTGCCCATCG
AGTGTGCAGGTCCACGCGGTTAATCAATAC
TAGCACCATGAACGATAGGCCAAGCACACC
CGAGCCAAAACAACGCGAGGTCCTGATGCT
AAGCCGAACTGCGCGTGCGCGAGGAGATTT
CAGTGCTCATCATCGCCTTGCCTTCCCACC
ACCTCCAGGCACACCCTCTTCCCCACCTAA
AAGGCGCGCAACGCCGGTCACAGGTGTTTG
AAGAACTTAGACGTTAGCAACGGTCGTCCT
GATTCTGTCAACAAAAAAGTTAACACTATG
GCATTTGAAAAGGGAGGAACGTGATGGGCG
ATGACGTCACGCACGAACAACCACTTCTGA
TACGTATGATCTGCACGGCGGCAGCTCCCC
CATCTTGAAAGAAAGTTACGCTTGCCTGTC
AACTCTATCACCAATATCAACGCCCGAACG
CTGGGTTAGCGTACCGTACATAGTTTCGTA
CACTATATCCCTGATGGTCGCTGTATCAAA
CCGTTCCCCGCGAAGCACGGGATTGCTACA
CCTTGCTACGGCCTATTAATGACGTCATCG
CGCCACGACGTCGCCAACTCTTTGCCCCCC
TACCATCCGCGAAGGGTGCAGAGTAAGGCG
TGTCCCCCGTTCAACCCCCTTCATACGCTT
CCAAACTACGATCTCAGTGTGGAATAGTTC
CACTCTAACTTAGGATCAGCGGTGGAGTGC
TCTAGGAACGTCCGGATGATACGGATGCGA
TCCGATAGGGTGGCGCCGTCTCCACACCCG
TTGCTGGCCAAGGGGATACAGAGGCCTTAA
CAATGTTTAGCCGGAGCGCCCGACTTTACA
GACATTAGGAAATGAGATTACAGATACCAC
CGTCGAATGACACACTAGGACTGCTAGATG
CAACTCGGCGGCTTCCACACCGATGTGTAA
GGGAGGAAAGAACAAAAACTAGCAGAAGAG
CGGTGGCGCCAACCACATCCTACGGACTAA
ATATACCTGGTCTGTGACGGGGAAGAGTGA
CGCACCCCGCATATGCGTACGGCTAGTCTA
CGCGATATCTTATAAGCATGACTAGCACCG
ATATTTGGGCGGAAAAATGATAGAGAGAAA
ACGGGGCGAATCAATGCTTCTTTGCGTAAA
CTGCGCCCACCAGATATGCTCCGCCGCAGC
TATGTTACGTATATCGCCGTTTCAGTAGAA
AACATACAAACTGAACTTTGAGAGAGGAAG
AGAGGCAACTGACTGTATGCTTCCACGACA
GTGATCCTCCTGTAATTGTAAGGGTACGCC
TTGAGCAGCCAATCGCAAATCAATGTATAT
AATCGTGGGTCCGACGTATGATACAACCAC
GACACCGATCACCCATTTCCCACCCACCAA
GAGACTACGCCTAATAAACTAGCCGAAACG
ACGCCATCACCCGCATAACCCCTTCGGACG
GCCACACCAGTAGTACCCCCTACAGTCCGT
GAGACATGCACACCCAGCGATGCCCCGAAC
AAGGCATAACGTTCCATACCTTGATGGGCA
ATAGGCATTATAGGGTATTGCACAGCTGAC
ACCAACCGGAGGAAATGCACAATGTCAAAA
TATGCCGCATAACGTGAAGCACTAACTAAC
GAAAGCCAATTCGTTCAGTATTCCCCACAC
AATATTTACGACCTCGACGCCAGACAAGAT
CGACCTACCCCACGATGAACGGACTCGGAC
GGCGCGAATAAATGGTGATCAGAGCTGCAG
CGGATCGCACCCTCGTTTTAGGCGAACCAC
ACCCATAGCACGATCGTACCTCCGCTCGCT
GAATATCCCAAGCGGGATACGGATACTATG
ATGGAGTAAGAGAAATAAACAAGAGATCCA
ATGACGTCATCGAAATCACAATCAACTCAT
GGAGACGATGTAGACTACCAGATCTACATG
CTTAAATCCGACTACCGTTTTCACCTGATG
CTGGCCATGCGGACTTGTGACCACGAACCC
CTTTGATCTTGCACATTACACGTCCATGTT
GGCACTTGCCTATCGGTACACAACCGACAT
CTGAAGGGCTCGCACATCCACACCCAATCC
AGGGGATAAGGTTGGGAGGTTAAAAGAGAA
TCAATGGGAGAAATAAACTGAATGGCGACC
TTCCTTGACCCAGCAAAGCTTTTCCCTTGT
CAAACCACACTCGAACTTTCCCTCGTGTGC
CACCCCAATAGGGGACTGCGGAGTGTTTTG
ATCACGTGATTACTAGTGGGAATGGTGAAA
ATAACATTTACCAGTATCGGATGCCCGGTC
TAATTTGCAGCACGGACTACCGTAGCTCAC
AAACATATTCTTGCGACCACAATTCTCGTC
CCCGGTGATGAGTATCAATTCCACGTAGTT
AGAATGCGAGACTCGTGGATTGTCCAAATA
GAAAGGGCAGGGTCTAGGTAGAAGAGTAAG
AACCCTATGCCCCCCCACCCTAATTACGAA
GGTAATGGCGAGGGTTTACAACGCAGGGGA
CATAAGCGACGAAAGCATGACGTCATACTG
AATGATGACAACCACAGGGAGGGTGCGGAA
GACCACAACTATAGGTTAGCAACATCTTAC
TACTACGGGCCATGAACATCATAGGACGAT
ATGGGAAGTGGACGGGTGCGATGATAGCAC
AATTAAGGGTTCAGCAGGACCCCCGCATGA
GGAGTTGCCATTGGTGTCAGGGGAGGAGAA
CACCTCATTTGAAGATAGGAGAGGACAGGG
CGGATACCCCTATAAGAGTTGCTGTAATGA
CTCATTCACACATAGAACAGACACGTTCTG
CAACATGTGCAGCTGCAACTGCGTGAAACC
TTCACCCCAACTGTGAAAACTGCACAGGTA
CAAACCACAGCCTACCTCCACGCTACCTGG
CGCCCTGCCTTTATCCCTCCTGGCGCGATG
CACACTCCGGCATTAGGTTGCCTTAAACCC
TGTACAATTGAAGCCGAGACAAGTGAGAGA
AATGAAAAGGGTAGGAAAAGACCACACAAT
TTGTAAATGCAAGCGAACGCCATCGAACCC
AGACCCGGGCGGGCAGTAATGCACGCAACT
TAACATTCCTCCTTCTGACCGCAACAGTGC
ACATGGCGCCACGAATTGTTAACATCAGCT
GGTCCTGACAGAGGGAACAACAGAGTTCAT
AAAGGGCTCTATAGTAGTTATTGGCGCACC
GGAGAGGAAACGATACGGTGAGCGAGATTG
ACGTACGAATTGTATGAGCATTTGCCTACA
CTCACTGTTACACTCCCAGTCCGCAAGCCG
CTACAATGACGAACAACGATGACGTAATTG
GAGACACTGGCTCGCCATTCTTAAAAGCCA
GCGCGGCAATTACCGGCCTTAGTAGAAACC
TGGAAATATAGACAGACCGCAGGGGTTGAC
CAAGTCGGAATTACGTAAACCCTAGAACAA
CAAGGCGGACGCTATGATTTCAGGTCACCG
ATGGCCCATGGCTTATACCACGCCAGGGCC
AATTCCTCACCATTCTCACCACATAGATGA
GAATCCTATCTATCACTCCGTTTGCCCTGC
GTAGGAAGCACCGAACTAATACCCGCGGAT
ATTGGAGCCTAAAAACTGATTCGCCGTAGT
TTACGCCAAGCGCCACGGTGAACCCGTTCG
GCGAACCACACGTATCTTTACCCAAACGAC
CGATACATCAGTTTAACACATTACCCTACC
ACCCGTACTCCCTTTGTGATAGGCTAATTA
CAGATAACGAATGCATCTACCTTCGATCAC
GATAAAAATGACTGTGACAAAGGAGGAATT
CTCGAGGGCCTCCAATAATCATACCGGGAT
AAATAGATGTTGACGCATAATCACCACGCA
CAGGGCCGATGTTTTAATTTTCGTACACGC
CCCACACCACTACGACATTAATGCTAATTT
TAGTAGAGGAAGATACATGATACCTCCACT
CGCAACTGAGCTGCTCAATTGTGGTAAACC
TTATCACCTACCTATCCCTCGTGTTCTCCA
CAAACACCGTAAGCACATCTTCCGTTGTGA
ATTTCGAACTCTTCAGATCTCTCACCCCCG
GAGGAGAAACAAGTGCTCAAAACTGCGGTC
AAGCACTTGTTGACCGTTTCTTTTGGAAGA
GCGCTTTAAGTGAACCTTTGATAGTCTTGT
TGGCCGCAATTCCGAGCCACCTTCTAGAAC
GACGGAAGGGGGGATCTACCGCTAACCCCA
ACCCAATGAACGGGATACACCAATTGGCCG
TCTCGTGGCAGCACACTCACCCCTCGCCCG
ACGTATCTTGGGAGAAAGTTACGGCGAAGT
AGATCCAACCCGTTGACTCCACTCACAAAT
AGAAGATGTAACGGCAGCCTAGCCGCCATT
TACTTGGTATTTGACCAGGCATGCGCCCTA
TAATAATCGCGCATTGCGCGGTGCGCGCAC
CATGCACGACGCGGCGGTAACACACCCAGA
GCGTGATCGGAATGTAATGGAGAATCATAA
GGCGGACCCCAGGTGCGCGCATACGCAGAC
CATTGTAAGACCGAAGGAAACTGTCCGGAT
TTCACTATTAAAAAGGATGACGTAATCTCT
ATTACGTCACTAGCCTAAGGGCCGACATCG
CCACATCTTGGCACATTTCACTACAGCGAA
CCAAAGCCCGCCCACTTCCCTATTACCCAG
CACTGTACCACTCCCATCTCCGAATCAAAC
GAAACGATAGGGCTGCGTGTAAAGATATGC
TAGTGTTGAAAAGGGCTATAGAAGGGGGGG
GACTCCTAATTCCTTGCCTGGCGAAGTAAC
TCCGTACCCCTACGTCATGATCGCCCAAAG
CGTCCCTGTTAGTTTTAACTGACGGCTAAA
AACACCCAGTATTCAACAAACATCGATGCT
GACTCTCGATCCCCTGGATCCCGGGCTGAA
GATAAAGACGGGGTAAAGGAAATGCTGGGA
AAACGGTCAATTACACAAAAATGACGTCAT
CGTTCCAGTGCGACAAACTCCAAAAATACT
CCTAAGGACCTCGCTAGACATACAAACCCC
ATATGCGCATTGGCGCGAAACCAAAACATT
ATGATTTAGCGCAATTCAGATCCCCAACTC
GCGAAAAACTAAGTGGCGCGAACGGCAGTG
CGATATGGTGGGACTTGCGAAAGGGGTGGA
CCCAACCCCCCTTTACCACCATGCACCCGG
TTCAAAAACGGTAGTTACCGATGACGTCAC
AGTCACAACCCGATTTGACTCGCGTTTAAT
ATCACAGTCGCATACGGGGGTGTGACACGC
ACACTCAGACTTACCACCTAGCCGCTAACC
ATTTAAAGACTGCCCTACCGATGACGTCAT
CCCCATGAACGCACCTGATGGCTAGGCTTA
GTTTGCCTTGACCCATTACGGCACCCGCAT
CTGCGGACAAAATGAAATTAACAGCTAATG
TTTGTCCCCAGCCCCCACTCTAACCAAACC
AGGAGGATCTAATCCACTGAAGGAATTGAT
ATTACGTCATAAGAATTTACAAGGATTCTG
CTCTATGACTTAAAACAACCGCATGTGGAG
ATACGGCCTGGTTCAACCTCAATCCTTCTA
ATTAGTGGATGACGTCATCTCATAATGAAT
GCAGGGCGGGCACGCTAGGGCTGAGATAAG
AATAACAGGATGACGACATTTCACATAAGT
CCCCGTACACCCATCCCCAACAGAAAAGTC
ATGGACTGATGCCACCCCGAACCAGTAGAC
CCATACCCAATTGCGTGAGCGAACCCCGCC
GGCACGAAGGTATAACGGGCAATCATTAGG
GTTGCTTATCGATTCCATCCACATCATTAA
ATTATCGCCTTAACTGGTACAAGACTATCC
CCCAGAATGCTCTTAAACGGCTACATCACA
GTGCCTCTTTTCCTAGACCATGCTCCGGTT
AACCTCACCGCCGAGTATGCGTAGTTCTTA
ACCCTAATGCAAAAAGCAATGTGTGAGAAC
TGAAATCAACAAAGTTGGGCTTAAATCCAC
CGCGGCATGCGATGTTAAAAACTGTGATGA
TCCTCCCCCTGGGAGTTTCCCCTACCCTGG
AACACCAGCCGCGACTAATTCGCTGCGTCA
CCCATGCTAACGCAGAATAGCACTTTCCGT
ATAACTGATGTAACTTCTTAAGGAACACGG
GTGGATTTGGCGCAATCACAGTCCCCCTGG
AGTACCTCATGATAAAAACAAGCATGGACT
CCCCCTACAACGCCATCCCCAACTCGCACA
GACTAATTCGAGGTACCACGTGGAGATATG
CCACCCCACTCTACGTAGCTATTCCGACTG
ATGCAATTCCATGCCTTCGCCGAGCAATTA
GGTGGCTCCGTGGTAGCGTATTTCATAGGT
CCCTGAAATTATCCGGCCATTCCCACCTTC
AGTTTAACACATAGAAGCGTTGGGGCGATG
TTGCATTGCAAGCCGAACCCCGTTCCGCCC
TACGACCCTAGTGCCCTGAAATAAAGGATT
ACCATGTCTTCAACTACCAAGTTGATACGA
AAGAGCAGGACCTATGATCGTTAAACTCGG
CCTGAATATGGAGGGTCACCAGGCTAGGTG
AACTCTCTCCTGAATGTTGCATGAGGAACC
AGACACTAAACAAAGGCAACCAACGTGGCA
ACGTGTGGGGAAGAAGCATGCATGGAGTAC
CAGGTGAGAAAAAGAAATTGAATCAATGAT
TTCTGTTACGAACCTTGTCCTCGACCGCGC
CTCCCCATCTCCCTAAATGTTTTCACACCG
GCCAACGAAAATGGCTCCATGACCGGTGAA
AACCTTCTCAGCAAACTATGTAGTACAATC
TCGACCGAACCTTGCCCGCCACCGCCCACC
GCGAGGGCATCAAGGGATTAATCAGAATGG
GGAAACCATCAGCAGCTGCTCGTTGGTTAA
AATCGCAACACTAATGAAAAATGCGCGGCA
GGGAGCCCATAACCAATGAAAATAACCACT
GTACGACGATCCGGGGGATATGGGCTGACA
AACGCACCTGCCCACTTATATACACCGCTC
TACGCCATACACTTCTACTTTAAACTGCAG
CGGGGGATGACTACAACCGCCCCACTCGAT
GGCGGCCACCGCCGTGGAACAATAGACTGG
CCAATCGCCACTAACGGCATATCCCCCTCG
TACAATTTACCCCGAAGTAACGGTTCAGAT
AATTCGCAAGGTAGCAAACATGAGCCGCAC
GCTTGTGGCCCCACACACACACTTTACAAC
CCTTCGCCCGTAACACGGCCTTCTTTCTCC
ACGGCGGCATCGAATCATTCCCTTTCCTCG
CAAGTTAGAAAGGAAGGAATAATATTGGTG
GTTTGTTGCCGAATGACTGGCTCGACCACT
TGGAGATTGAGATGAAAGCGGACTTGATAT
CCTCGTTTTGCGGTGCGTTCACGGGCCCCA
GAAACCAGGCAGGCCTATAAGGACAACCAG
TCAGATCACAATACCGAGGGTGCTAATGCC
CTGAAAGCCAACACCCACGTACGCCCCCCG
AAGTGTTGTCACCCCATCTTAACGATTCAC
TTGACAACATCACACCACCGTCCATCGTGG
AAAGAAGACTAGATGCCAAGGGAATGGGAA
GGGCATAAGTTAAGGTAAAGTGACACCCTA
GTTATTAAAGCTTAGATCCGACCTCAAGGC
CTGCAGCCCTAACCCCAAATATACATTTGA
CCGCCATATAGCCTCTGCGTATTACTGGAA
CACCGCGTATACCTGAAATACATTATTATG
TGGAAAACCCAAAGCATGAATTTGCTCACC
CACGCATCTTCCTTATATTTCTAGCATCCC
CACGAGCCCCTACCCTCCCTTCCCACCCAT
CTAATAAAAACCTGACCTTGCGCAACGCCT
CGATCAAAGTTTGGGCCGTACACCCTCCAG
GTTTCGTTGGGATACAAGCTGCCCTTAAAG
GTATATCACAATTCTAAAGATGGTGTCCAC
ACAGCCGTAGTTCCCGAGCCAATAAGCCAC
TATCAGGAAACTGAGACTAACCTAACACAG
GACCGAATGACGCATAACTGGCTCCCCCCA
CGCTGGGCCCGACACCACGGCAGTAACTGA
TGGCTGGGGAGGACAGGGGGCGTATTGCGT
TCCAGTGACTCCCCACAAGCACCGATACTT
CGCGCGATGCTCCACCCCACTGTGACCCAA
TTATCCAATACCCATATTTAATTTGCACGG
AATTTTTATTAATAACTCGTCGACAATCTA
CATTTTGGTTGCCGGTCATATACCCTGTGA
CATAAGACTTCGTGAAACAATCACTATACG
CATGGGAGAGGCAAATACACAAACGTGTTA
CGTTGTGATCTGATATTCCATCACACGTGT
TCACAGTACCAAATCCCACTCCCCCTCACT
CAACCACACTCTATGCCTTTCGGCTCTAAA
CACTCGAGTCCTTAAAATCCAAGCCTACCG
AACTCCGCATAGACGTAGCCATAAGGGGCG
TCCTCTACTGATAAGTGTTCTAGAAAACAA
CGAATTCCACACAGAGATGCTCCCGTTCTC
TTTCCACACCGTGAAAATTTTGCAACGATA
GAAGAAATTAAATCCATGGTGAGACATAGG
AAGATCGTATCCGACGAAACTAAGGGACAC
CAGCTGATAACCACACTCCCCCTCATTACT
ACTACTGTACCGAGGACGGTCCAGACTAAC
CTGAATCGGGCCATTTCCCGACCACGTTTC
GTGTCTGGCATCATGCCAGTAACCTGTAAA
AAATGATAATTGCACGGACAGCCACAACCA
TAAAAGTACAAACACGAATAGTCTGTCAGG
AACACATACATGAGATAAGATGTGCAAATG
TTATCGAACCTAAAATGGGCTACAGACTCG
TTTCACAACGCGCTCACCATGTTCATCTGC
GGCCTAGATTTTACGGTCGGCGTAGCGATC
CCTATAGCTCCACCGGCAAACACACCTCAA
CGCACATTCGGGCCAACGTGTATGATTACC
TAAGACTTGAAGACACACTCATTGGGTGTG
CCATTGTATCCCCCGTATCCTGAACGGTCC
ACCCACCACCTCGCTCACCGCCCAAGCAGG
AAAGTCACGAGAGGATACAAAATGAGTGTG
TTGCCAATCAAGGAAATGCTGGAGAAGGGA
CCGTATACGGCGAATGCAAATGTATAAGTT
AATTCGGCAACTCCCGGCGTTAGCGTAATG
CCCTTCGGGGTCATGCGTAAAGGCTTCCCG
GTGTGTACAACTAGTGGAGAACACAACCAG
CATTAGAACACGAGGGGGGCATAGAACAAG
CTAGAGGATTCATTGTCCTGACATCTTGGA
GTACACATAACAGGACCGTCATTGGAACAA
GCCGTTGTGATCAGTGAACTGAAACACCAC
TTAGTGGAGGGTGCCAGTGATGGGTGACCA
TAGCGGATTCCGAGCATTCCCTGACAAAAC
AATAAAACGGGTGAACACACCGTGGGCTTG
CTGTTGGCTCAGACAAATACAACACCACCT
AATACCTGATGTGAAACAGAACTCTAAAAC
CAGTTCGACGACACTACCCTCTACCCCCAC
TGACGTCATAATTGACTGTCCCCTGGGATG
AGGTGTACCATGCATTTAGGAGGTACGCGA
AGGTCCTAGTGTAATAAAGTCGTGAGCATG
ACTACCGGTAACGCTAAAGCTACCGGCAAT
AACTCATCATTTTAGTAACATCCTCATGTA
CGCCATCACTCTAAGGCATGTACTTATCAC
CACCACGTGCCACTATGACGCCCACCCATG
GGGATCCCTGCGAACCATACACCACTGGTG
CCTCGCCACATCCTCTGGGCCAAGCTAACA
TTACCAGTGCTACACAAAATCATTCTCTTC
GGTGGATTACCCCACAGCTACCACCTGCCC
TACCCAACTACCCAAACTACCTGTCGAATC
CCATGAATTTTGCAACCACCCCATCATGTG
AAGGCAAACTTGCGTTGGGGAGGGGGAAAT
AATCCCTTGGGTGCCTGACCGACACGCGAC
TAATTGACCTCTACTTCGGAATAGACTGAG
CCGCCAAATACATACCATTTCACATCAGAG
CCCAACAACATATAAGACACGGCAAGTTAA
CCCACACCTTAAGACCCCGACATGGACACT
GTTAACACCGAAAATAACGTGTGATCGGAA
CACTAGAATGACACATGGACAGGATTCGAC
TCCACTCATTATCACCTAATGTCGCGATAC
CAGTCGCACACACTGGCACTAGCCCACCAC
CTAACAAAAAAAATCGAATGACGGTGCATG
AGCAAAGACCGCCGTTAACCGACACGGCCG
GAACAGCATATGAATATGCCGTGCCCTCCA
TAAATACCCTACAGCACATGGTCAACAGCC
AAACGGCTGGGGAGACAACTTCTCCAACAT
CCACAGACTACCATCGCGCGACGTCCGCCA
CCTGGAAACTGGTGTAAAAGCAGAACTCGA
CACCTCATGGAAGTATTTACACCCTATTCT
TCCTAACCCAGCCATTTCCTGTCAGAGCCT
GTACCCTCGTGCATCTCGCACCGCTACACG
AGTTCCCCCGATAACCCAACTTTCGGTATT
CAGGTTTTAACTGCGCTGAAGCGAGTCGCC
AACAGCATAGAAGTGTTGCGAGCAACAGCA
CCGCCGGTGCAGCCGGTCCGAGCAAACGCG
GACATGATACAACGTATCACCACCCTTGGA
TGTTCCTTCTGATATCTCACGCCGGGAACA
AGAGAGGACCAAACGTTGGTAGGTCACATA
AAAGACAATAATTATCTGGCCACAGGTCAG
TAGATAGCTGAAAGGTAAATTCAACAGATG
CTAAAGGGATAAGTAGTGACTAAAAAAATG
ACTTACGAGAGCGTTTGAACGCGTTACGAC
CCCCATTTTACAAACACCGAAGATGGGAAA
CTTTCACTCGGGGCTACATAACACACACAG
CCATCTACTGACCCTCCCACCCACTACCCT
TGAATCGCTATGAACGATACAACACCACTG
CAGAAGTGTAAGCGGTGTTAAGCGCTGCCC
GTTTCTCAACACTTAACTCTCACCCTCTCT
AGGCTCACCCTCTTTTGACTTTTCCTCAAG
AATGCACCTAGGTAACAGATGCCGAATGCA
TAGGTGCAAAAATCATGACTGATGAAGAGT
CATATTCCCAGTAAGACCGTGCGCTTAGCT
TAGAACGACTATGCAAACACGCTAAGGCCA
TTCAACGAGTGAGCGAACAGCAATGAAACC
AAGTGAAAAAAGAAATCGGGAAAGGGTAAC
TAAATCCAAACCTACATGGCAAAGACGTAG
TGGAGGGGTTAAAAAGGGAAGCAAATTAAA
AAGCAACGCATCGACGAGACGATTGCGGTA
TTAACCGCGTGCATGGCTACCATCGCGTTA
TATGTTATTTCGTGAGCCTCCGGATTACCC
ACGCAAACCAATCAAGGAGAAAGAACGTGG
AGTAACCAAATCGCACAGACGTTGCTCACC
CACCGCAAGGACGTAGGCCTATCTGCACAC
ACATGAACCGTTATACTGTTGCTACACCAT
CAAGGGATTGTGGTCCCTGCGAAATCGGTT
GAGATAGGCTCAACAAACCCTACGAACGCA
TAATAACAACATGGGGTACTAAAAGAAAAC
ACCACTTGAGGACTTGATTTAACAATCAAC
AGTGCCACGTTACACCAAGCCGCGTGCCTT
CCACGAACACTACGTCGACCACTTTACGAC
TGATGGATGTTTGCGGTAGTACATAAAGCG
CGACCTCACAACCCCTATACGCCTCGCGTC
CAAAGGTAGTACTCTCAGCACATAACTTCA
ATAGCCACCCAAATTACCTCTACTTGCTCT
TTTTGAGCATCGTCTACCATCCGCAGGGGA
GTACACATGTACACAAAACACTAGCCCATC
CCCAGTTCCATAGCAGGGCGAAATCTGGTG
CGATGACGTCATGCCAACGGCGGGAAGTAG
TTAAGGAGTTACCGATAACTTTCCACGACA
TGGAGGTGATGCGTACAAAAGAGGAAATAG
AGGTCCGTGAAAACGTGGTTGGGACGGACA
ACCGGTAGACGTAGGACACTTAGGCCGTTG
GATTGCGTCTACCATTAAAAACGCACTATG
TGTAACTAGGGGACAGCTAACCACGCTTAT
CTAAGAAACAAACTGGCCCCAGTGTGAACA
TCTAATGACATAACATAAAGCGTGGGAAGT
AGGCGGTGGCACGGGCATGAACCTCAGCCA
CACGCGATGAATTGTCCATCTAAGCAGACA
CCACTACTAGCCCGGGTCCTGAAAGCCTAC
ATCGCAAACTACGATACCACTGTGACTGCC
CTAAAAAGGAGGTATATCACAAATAAAATC
AAGGCCAGACACCAAAATGCACTAAACGGC
GGCCCCGATTACGAACAACATTCGTAGCGA
AGTGCTACAGACGCACATACCCTCCTTCGT
TTACACCTAACCACCTCTACAACTCTCGCT
GTTCACACGACGCTGATTGCCGTGGACCTA
CTGGAACGCAAATAAAAGATAAGCACAGTT
TGAATAAATACTGTAGCACGGAAGTACTGC
TCTACTTTGCTTTCAAAACGTCTCATGAAG
GCACTACTTTGAACGTGAGCACAGCAAGAT
GTCAAACCTACAAGCGCACGGTCTATTGGA
CCAATCGATCTGCACCACCCCGGCCAAGCG
TAGAAATCATTAACAAAAGCTAAAAGGTTT
AGGGGGTGCCACAGGATTGCACGTTTAATT
GTCACAACAATGTAACAAACGTGTAGTAAA
GGTTGAGCGCGACGAAAACCCACGTTATCA
AAACAGTAACACGCTAGCAGTATGCCAGTG
ATATATGAGACCTTGCCATACACCGCGGCT
CCAAGGATCGCCGGCGAGCCAGCCCATTCG
CGAATGAACGGTGTAAGTTTAAAGTCAAAA
TAAACCCCAGATGGGCCTCCAAAATGCCTG
ACCCGCCTGCATCACGCAGGCGTCCCTTAT
GGAATTGAGCGACCCCCTTCATAGACAACA
AACGCGCCCCTAGTTACCGAACACTACACG
GCATTCGCCCATGGGACAACCGATGCGTTA
GTAGATACATACCCAGGCCTTGAGTCCGCG
GTGATGCGTAACGCTCTCCCCAACTAAAGC
CGCTAAGATCATTGGCCGGCTTTCCCTAAC
CTGTCGGACCCACTGGTTTTCCAATCTTGA
GGATTTGCTTAGGCAGCAGGGTCATTCGTA
CGGGACACCGAACTCCGAAGTCACACGACT
ACCGCTATCTGTCACCGCACTTAACTCTCC
GCCGCACTTCCCCCACCACCTCCCCCTCCG
ACCGACCCCGTAACGTCACGTTCCTAGCTA
TTCTTGTAAACACGCTACTAATTAGGCTTA
TATACCGACGATACAACTGTCGCACGGAGA
CACCGGTAACTAGACGCTGACCGCACTAAC
TGGCTATGTAGCATAAATAATAAGGTGCAC
CGACTGCGTTCCCCGCAGCGCCACTAACAC
CCCTCTGAACAATATTGAACAACAAAAATC
AATACGAAAGCAGAAACTGTTGATGAGGTA
ACACCTGAACGACCAACTCCAGCTCTCCCT
ACTCGGAGCGATTACGGTAGTGTCGCCACC
CGAAATATGTTACCCCCATCCCCGCACAAG
TTACCTCCAAACATTCGAATGGTCCCCGCC
ATACTTTCGAGTTCCTGTATATTGCTGATG
TTACCCGCGAGCTCAATCCCGTCGACCCAG
CTAATGAGTTCCGGGATATGTAAGGAACCT
GTATGGGCTTTTTGACCCAAAACTACCGTG
AGTAAGAAGGAAAGGACTAGAAATTGTCGG
GGGGCGGGGCTGAGTCGTCCCACCGGGTTT
AAAGGGCTTAATGTTATGAGATACGGCACC
AGCAACCACCAACGGCGGGCAAGGTACAGC
CGCAATACAAAAGTATGCGACAATTTCATC
TTTCACACCAGTCCTAAAATCCCCACAACG
CTTCGGACGCATAGGAAACGTCTGACGTCA
TGACGCCTAAGTGATAGGAAGTATGGAGCA
GGGGAAAAAACAAACGATAATTGAGATAGA
CCACCCAGAAATGCGCCTGCGCACCGCGAG
GCACATTTCATTAAAGCGGTCTACCTACGG
TTTTGCCACTGCCCATGGACCACGTCAAAA
ACCACCATTTACGGAAATACGGTGGCCCTC
CAACATCTAAATTCCCTAGATACCTCTACG
CACTCCCACCCGGCCCCCACACCCTAGCTC
CTTATACAAAACCCCGTATGTACCCTTAGA
CAGGAGGGGGTATGCCACGATGCAATTAAA
AATACAACGGACGCCACCCGCATAATGTAA
GCAATCGCAATTTTAAACCCCCCATAGCAA
AAGAAAATCCCGAGTTCATGGCTACGAATG
TAACATGTGCGAACCCAACGGCCAATACGC
CGCATAAGAGCAACGATCCCATCTATCCCA
TGACCCAATGACGTCATATACATCTGATGC
TGCGTGGTTACGCACTATGCTTCCCCTCTA
TATCCCCCACATACCTACACAAGCTTCGCG
CTGTAATAGAGCTGCCGCGTCATGGCAGAG
GGGAATGATGAATGATAACTTGGGCTTTAC
CTAGCCCCCACCTAACCAGTGCTTGTCCCT
ATGCTCCCTCCGTCCCCTTATCACCCGTAC
TAGAATCCCACCCTCCCGACCCAAACTACA
TTAGCCGCCGACATTCTCGGCACTGTCGTA
ACCGTTTCGGTGCTGCATCGTATCGTATGC
TTCCTGAGGGATACAAGAGAAACTTGTGGG
CCGCCCGATAATCACCTGAGCTACAGCTAG
TGGGTACCCACTTGGTTACAAGTGGCACGT
TACGCGATTGCACAAGCAACCCCGCGAGTA
GGTATACATCCACTCTCAACGCGACGACGC
TAAAAACGAGAAGAAGCAAAATAATCGACG
AACCCTAAGACACGATGTGGGACACGCGCC
TGTATTAGCTCATAAACTCTGACGTCATTT
TAACAGCAACAACTTGCGCTTACCCGGGGC
TGCGACACACTTTACGTGTAATGTGCTCTG
AAGATAAGCGCTTTCCCATGATTTGCGACC
ATAGACAGACGGGTGCACATAAGGTACGAT
CCACCGTTGTCCCACTATTCTCCCCCCCCA
ACTGAAATTTCTCAAGCCCACAGCTCTCTC
TATGGACTCGAACTTGATCCACAGGCTTGG
ATAGTTGCTGCCCAGTAATCCAAGTCCCGG
TATCCAAGATCTATATTTACTGATTTCGAC
CTTGATTCGCTTCCATCCATCCACGAAGTT
CAGACCGAGGCGGGGAAGTAGAGGTAGGAA
CCAGCTAAAAACCTCAAGGCATCTTTTCGA
CAAACAACGCAGCCGTATCCAGGTCGGGCG
CATCTACAGCAATAATTAGCCGCCACCTGT
CCTAATTCCATTCGCCTAACCGAACCAGTC
TATCTCCCAGCCTCAACCAGGTCCCTTACC
TAATACAGGGTAGATCAAACTACACTAGTG
GGATGTGAGCAGAAGAGCAGAAGAAGGAAC
GAGTCGAGTCACAATTATCCCCCGTGACCC
CACGAAATGAAGAAACATAGAAGGAGGCCC
CCACACAATCATGGAGCTTACCCGCCCGCC
CGAACAGAACTATTCAGATAAAAGGTTCGA
GCGACTCCCGATCATTAACGAAAGCTATTC
AAACCCACATCTTGCATGTGTTACCTTCGA
CAACTGAGCCAGTACTGCGTAAGCCGCACT
GGATCAGAGTTCATCTGATATAGGCCGAGC
ATGATTACCTACCTACCACTTACCCGCCGG
CATCCTTTATACAAATGCCTCATGCGACCC
ACCAAACATACCTCAAACAGTTCAGATTAC
AGTTTGCAGTAAAGACAACGCAGAGCGTGC
ACGGGCCGAATTACCTCATCGCCATCTCAA
TAAAAGCCTGCGTGCACCGCGCCAGTGCCT
GTGTTGCAATGACACAGCCTCCCAGGTTGT
GCACTTCTTTCTTACCCCTCACCCAATTTA
TCCGCCCACGCAGCTTCTTCACGCTCAGTC
GTAGCGATGACGTCACTAATTGACAGGGTA
GGCCTTACATCTTTACGGACGACAAGGAAA
TGCCCGGTAGTCAGTTCAGTGATGACGTCA
GAGTATAAAGTAAGCTATGAAATGAGTGAG
AATTAATGTCCTAATACGTATACACCATGC
AGTGTATTACGGGGCGTGAAAACGAAAAGT
AATGTACAAACTGCTAGGCCGCCAGGGAGG
CAAGTGATAGCGGAAATTAGTAGAATTCTC
CTGCCACCCTCCCTGCCCACCCGACACTAA
GAATATTCATATATTGACAAAAATCTAACT
GCGGGTGTGGAATAGACGGCCTGAGGCCCT
AAGCATTAGATCTCCGATGTATGCGAAGGA
CGTTTCACTCATCACTTCCCCCCAGTCTAG
CCATCTCTGCTACGGGTGCAGCGTGAGCTC
CACCACCCCCGCCCCCCCGACACCCATAAA
CAACTGACACTCTTCATGCAAAACAGTAGG
AATAGAGTAAAGATATAGATGGAAAAGAAA
CCTTCCCGTCAGGCACGGGCTCCTTTGCGC
TACTTACATAGTAATGGCATATAATTAGAG
CTTGCTTCCCTCTTTTTCGCATTCCATCTG
CGATCTTCACATTCCGTTAGAGCCGTAAAA
TAAAACTGATTATCCAGCCGAGAATGCTAG
GAAGGCCCGATCACGGATCGGACAGAACGG
GTGAAGTATAAGTTGACAGATAAGAACACC
ATCAACATGCACGCCGTCGGTAACTGTCTA
TAGCCCTGCAGTAATACAAAGCAAGATAAG
ATATTTTATCACGACCGAAAGATACGAACG
CCGCCGAGAGGTGCTGGACTTCAGGGCGTC
AAGTTACATGTTTCAGGCACTGCCCTTTCA
CCCCGTAAAGTACGACGCTAAGTCTAATCT
AACCGTTAGGGATACTAATTGAGCAGATGA
AATGCTCCACAACAATGACGATGTACACAA
CGTACCAGATATGTCGTAGCCCTAGCCCAC
TTTATTGAAGACAACCGGAATATTTACAAC
GGAAGAGGAAAAATTCAGTGTAAATAGGGG
ATAAACTGAGCTTAGAGCTATCAGAAAGAG
CGCATTTGCGGTTACAGTACCGCCTACTCA
TCAAGCCCTTGAGGCATCAAGTAGCGTCGC
TTGATATAAAATCAACGGGCTGAAACTACT
TTTGTGTGGTGCGGTGATAATACAAATCTG
ACAATGACGTCACTAGTGACCAACATTGAC
CCGAGAAATGAACGACACCGCGGGGCCATC
TAATAACGCGGCAACCCTCTGCGAAAATCG
AACGACGCCCCCGAACTAAATGCCCTCAGA
CGGTTCTGGCTGATAGAGACAGGCTTCGCG
AAGTAGTACTCACAACATCGTTGGCAGTCC
GCAAGAGCGAGGGTGGAGGCGGCATAGGGG
ATTAGCTTGGCAAAATCTGCCAAACCGGAG
TGCGTCGCTCATGCCACATTAACTCTGCCG
TAATGCAGATACTCTTAGCCCGGTTAACCT
ACAGACTTCGGGTATAGGCAAGTAAACATC
TAACATGGACCCGACTAACACCCAACACTG
TAACCCTTACGACATGACGGCCGACTCCTT
ACCGACACATTGAGCCGACCCCTTCTTAAG
ACACACCGTACATTTGCCAAAATCCCTCGA
TCCATTAATGGCCATACCGCGCACTCCTAA
CTTTACACCACCTCCTTGATATGCTAAGCA
ACACAGAACCCACCTTATCAAACTCTCTGT
TATATACAAGTTTATTCCCGTATCCTTTTC
TCGTTGGTGCCTCCCGTCTACCCCCGCTAG
GGGAGCTGAATAGTGGGAAAAAGACAAATT
TAGGATCCATGCGTCTGGATGCCGAAGAAG
GTTGTTGTCAGTAAAACACTAGAACATAGA
ACGAGATCATTTGGGCCTTGATATCGTACA
ACTTCTCTCTGATAGTAATCCCCAAATACA
CGAAATAACTATGAATGGAAAACTGCCGTC
GCCTTATACCGCACTAATTGAGGCTATAAA
AGCCCAAGATCCTGATTACCCACACGATCA
CACCCCATCCCTCCCCCCGCAGCCCTCACT
CGCTGATTATTATCCAGCTGACGTCATCGC
ATACTTACTGCTGCGGCGGTGCGAGACCAG
CAAGTACGCCATACTTATTTCCGGACCTTT
ACAACGATATGCAACGCGTAGCGAAGGGAC
TAACTGATCACCTACCTTTTACGCAGAACA
AATTCTATGACGTCACCCACACCTCAGTGA
CATACACCGCGCACGTTACCGCCAAGGACA
CGCAGCTTGGTGTGGTTACTACTTATAACA
CCAACACATAACTCATCCGCCGTGCTGGGC
TTACCTATACCCGCGACACCCGAGCGAAAA
TGGAGGTGCAAGCCAAATATCGATTTAACT
AACCGCCTATTGGTACGACAAAGACCGCTC
TATACTGGCTAATTTTCCCTATAGTTCAAC
TACCGGACATACGGGTTCCCTGATGCGCAA
CTAAGGCTGACATGCTGTCTTACTAGTATG
CAATACATATTAGCTACATTGCGCTTAGGC
GTTTTTTTTACAAGCGAACAGAAGGACCGC
CATTCACCGATGGAAGGATGACGTCATGCA
AATCACGTTGCTCATATGACGTAATCATTC
CAACAACATTGCATAGAACCCAAGCCACCC
TTGGGCTTGTTTGAGAGCGACCCACCCGAA
CTGAAGCTATGGCCCCAGTTCACCCAAACC
CCCTCTAGAGCCCCACAAGCTATTACCGAA
TTCGTTGTTACGTATCCATGGCCCTCTTTC
TGTACCCTTTCATCCTAACCACTATATTAC
GTCATCTATACTACCAACTATCGTCGTCAT
CAATTATAGGGACCTAGAAGGTAGCGTAAC
CACGGAAACTTCACACATTACTGGCTTCTG
CGTCCATCACGGGCCTTCACGTGTTCTCCT
CCAAAAGACACACAATGTATGACAACATTC
TATCTGAGTGAGGCGAGGGGGACCGTGGTG
AATACTCTACCCAGCATGTTGAGCAGAGGT
TAACCTCTCTATGAATGATCTCTCCTTATG
GACGAGCCGTTAACCAAGTCACTTTTCCCT
TTCAGCCAATTTAATTGAGCATCTTCTTTT
ACGTGCCGACGAAGCCTCTAGTTCGCCCCA
GTCCATTACTAGTGGTTATGCCAATGTATG
GGTTAATAACCATACGACATAAACTGCGAC
ACGGTGATGTTATTGGCGCTTATAATCGTC
TAAACTCGTTGGCGTACCAAACCCAAGCCT
CCTGTCCCCTCCTCACTAACCAATCGTACC
ACCTACCCGTTTGGGATAACAAATGCCTCT
AATCGCATACTACGCAGCACTAGGCGCAGA
GGCCATAGGAATAATTAGATAGGACATAAC
GATCACTTTGCATCGTGCACACAGCCGGGA
AGTTGTAGAGACTAGTGTCGAGACGTACGC
ACAATCTCCCTCCCCCCTTCTTTCCCCCAC
AACTCGCCCACCGTAAGAGGCAGATGCCAA
TAAGATTCCCCTGGATTTTTGTCAACGCAC
AAGTCAGGTCTCGTATATAACACACGTATG
AAGCCGTCCGCTACGTCCTCCTCCTCCTGC
CCCATTTGGTATGTGACTTCGAAGCCCCGG
AAAGTGCTGGGAAGGTAATGCAAAAGTTTG
CGTCCGACGATCTTCTTGAGGCAAGATCAA
AAAGGTATCCCATAATGGTGAACAATGAGT
AATGCATCAAGTCGTTAGGCTTCACCATAA
ACACGCCTTACCGCGCGCGTCAAGGCATAA
CCATCCCGTATTAGACCGACAACGTATAGA
ACAATGTAGATAACCCAAGTTGATTTAAGA
ATTTAACGATTCTTACGGAGAAGACCTTGC
GTGACGACATCCTATCGCCGCACCATGAGC
GTGTACTAAGGGGTTGTCTGAGGAGAGTAT
TGGTAGCAAAACCTGACCAAACCAGTGATC
AAGAAAAAGTAACACACATCTATAAATGAC
ACATCCATCCATCCTTGTAGATGCCCTCCC
GCACAAAATGAATGTACTACGACAGTCCAT
GCACCATCAACATCTACTGCCGCACCTGAA
CTGTAACGTTGTACTGAAAATCACCCCGAT
GGGAACTACCTTTACAAGGCTTTAAGATCT
GTATACGTACACCCGCAGGTGCACCCCCCC
CCGCGGGCTGTATCACGCCCTGGAAACGGC
AGGCCAGATTCCCGCGCATAATGACGTCAT
GATAACATGTGCAATAACTGAAAATAATTG
CAAAAAAATTCTCATGAGAATAAGGTTAAA
AGTACAGACAACGGAAGATAGACGGATATC
AATTTGCTGCCTTGTTGCCGCGGGCCCGTT
GATTGATTACTGTCATCTGATGCGCCAGTA
AGCCAGAATTGATCCTCTCGTGGCCGTGCC
CTTTTCCCTCGTACCACGACACATTACCGT
AAAAATGTGAACAGCAGATTTTCACCTCAC
TATCCGCTATGAAAACGTTTAAACCTAGAC
CGTGTGCCTAAACATGATATGTCTAGTGTC
GCAGCCGTTGCGCACGGTTGCTAAATCCCA
TGCTATTCCCCTTCTACCCCACACCCCACC
CAACGACGTCAGTCCGGATCCCCACATTCG
AAGGGGAAAAATACAAGTCTAGGGAGATCA
TCCCTTTTGAAATAGAATGAGCGAGCTCTG
AAAGTATCAGTTCGTGAAACGTGGGGAGGG
AGGTTATATCTCATAATCTGGTTGCTCCCT
AGATGTGCCCGCACGAAGCGAACGAATAGG
ATCATGTCTTGCGTTCATACGTCCTACGCT
AAGAGATGACGTCATCGCTCGGTCATTCTC
CATGAGCAAGGAACGTACCCTCCTTTAACG
TCGTACAAACCCGAGAAGGTTATGTATGAA
AATCCTCATATAATCCGTAAAGATGAAAGC
TGCACGCCCCCTGAGTGGTACCAGGCTTGC
ACACGAATGAGGCGCGACTATACAGTGTTA
GGATTACCTTGAGACGTCCCACCCACTCTT
ACAGGTCAGCAATTTCTTAAGGAAGGTTTA
TGCATGGATCACGCTAAAATAGCACTTATC
CCCATGGTGTTGCCATCCAGATGTTCCCAC
AGCCGTAACCCTAACTCCACGTATTCAGTA
TAGCATCATGCCTGTTAGTAATAGGCAAAT
CGCGAATATCCAAAAAAAGAGTGACGTCAT
TGCGCATCAGCCCAATGGATGATGAGGTTT
GATTCGAAGATGACGTCATTACAGCGGACG
GAGAATGATAGCCCAGCAGGTTCACGAAAC
CCGCAGGATAAAAGCAAAGCAGACGATTCC
CACAATAAACTAGAAATTCTTAATAGGCCA
ACACAAACTGCGCTGTCGCGTGTTAGCCCC
CACTACGCCGCGACCACACTTGTTAGAATC
CCCCACACCTTGGGGAGACACGTTGACAGA
CTCCGTTGCTTACTAGCCCTTGAGACTCCC
TTGGCGCCCGAGGAAGACCCCTGGATAATG
CTGAGTGACACCGAAGGCTGTCGCGCACAA
ACTGGCGAGCAATGAGAGGTCGAACGGCAC
AGCATGAAGAGTGATAACCCGACGCGTCCC
CTCTTCGATCGTAACCAAAAAACAGATGCC
ATCACTAGACATATTACCATACACCATCAT
TACGTCGCAAGCGGAACGATTAATGTAAGA
CACGCAACTCCCTCTCAACGCAAAACAACG
CAGTTGACCCCGTTTCTACTTAAATTCTGA
AAGTCCTTCCCCTCTTCCGGTAAGCTCGTG
GCTTCTCCCTTCAAACGCACTGAACAAGCG
CAGGGTGGGCTTCCGTTGACTACCAGCGGG
AGCTTGAATGCGCTCAACGGGCATGGTAAG
CCATTCTAAACTCTGCTACCGCCAATCCAA
ATGTACCGCGATTTTGGTTGAGAGGCCAAG
AATTAACGGTAAAGCCTGAATACTTCAACC
ATATGGCATTATAAAACCCGAGCCACGGAG
GGGAAGGGCTGTGGCATAATCGACGAGTGG
CAACTACTGGCGTAAATTACCCTGAAAGGT
GCCTATGGAAACATACGAGAAACCAGGCAC
AGTCTGGCCGCCGTCAATAGAACCTCCCCC
AACTTGCTTGAGAGAACACGCAAATCTCAA
GACCAGGCAGTATGCAATGTACAGGTCAAA
TGCCATGGTAAATGACCATATAACCGTCGT
GCCACGTATCTACGATATGTTGCCTCAGGA
AATATATCTTGCATAGCATAGTGCTCCTCA
CAACGTCACCGCGTGAAACGACCAGGTGCG
CCGGGAGGTGAGTGCCTAACACACCGTCCG
TTGGCTGCATCTGCTATAGCGTACCATGGC
GTGCAATCGAGCTCCTATTACCACGTCCGT
CCAACCCCTCACCCTACCGTGACACCCTGC
CAAGTGACCGGGCGTTTAAGCCACATAATG
GGCAAAACCGTAGTGTGACTACATAGATGA
CTGTTTTGAACCAATAAAAAAAATTGGCCG
CACACTTATGCTCCAAGCCACCCACCCAAC
AAGGACACTCCGGGATCCCGCGCCACCTGC
CTCGATAATGGAAGGGGAATGCGCCAGAGT
GGCGGAACCGACCCGCGCACTTGCTTGGAG
CAAAAAACTAAAAAAAAACGAAGACCACCA
TTGAACGACAGTGATGATAAGCCCCCCACC
ATTCACTTCCCCGAAGGGGCCACCTGTAAA
GGCACGCGCAGTATCGCTAATACCCCGTAC
AAGAGGTGTATTCCCACTAGACATTGTGCG
AGAGGCCGCACAGCGATGATGGCGGGAACG
TGCCAAAATGGTGGTTGATCAGCGTGATGA
GTCCGCGTATACGCACGACACAACCTTCCA
CCTCCCGTTTTAACCCAATACGGGCAAGTT
CACTACGAGGATACCTCGTCAGAAGCTACG
AAAATCCAACATGGGGATTTTGTCCGAAGA
TATCGTACCAGGCGCATCTACGGGATCGCC
CATTAACCCTACAACGCAATGCTCCCCTTA
AAACAACGAGTGCGTCAGAATTTTGCTCGG
AGATGTACTACATATACGACCTGTTCTCCC
TAGAACCAAGAAACAAGGAGGTATCGAGGC
ATAATAAACGAGGAAGGGTAACTAGCTTGG
CTGAATCACTGAAGAATAGGCCAAAGACCC
TTAGCGAAATGGACGAAATATGAAAGCAAA
CAGGACACTCTAACTACACCCCGCCAGCCT
CCCGAAGCGAAGAGTTCAGAGCTGTCGGAG
TACCGGCACCGCCCGCGGGTATGACGTCAT
TAATACTTGTCTTTCAAATGGCCGTGTCGC
CCGATATCACACTTACTTACGCAGACTGAC
AGGTAGCATGATACAACTTTGGCGAACGAC
CAATGAAACACGATCATGCCCAACTTTGAA
TAAAAGGTAAGTGCCTGACGCACGCGCACG
CAACTTGATAGATAGTTGACCAGCCCTAGC
TGGGACCGCGCCTCCTGGACTGTGTTAAAG
GCCATACAAACTTACACGCCAAGTTTTGCT
ATAGACAAGGACCCAACACCCTGTCTATTC
ACAACGCCTCCGCCCATAGCCACCGCGATC
GACCTTGCCGTTTGTCCGCTACTTGCAGGC
ACCTACACGTAAAAGCCTACGTACACGACA
CGGCTTCCACCGACCCACTGCACACACATC
GCAATTAGCTGGACCAAGTGGTGCACCTAT
GGGTGCAGATGTTTGGAATCCTACAGCGTC
CCAGAGAGCATTGATCTCTGCGAGATGACC
CCCCACCCCCGCTAGTCCGAGACGTGACGG
GAATGACGTCATTGTAACAATTAAAACACT
CCCATTCTTACACTTACGTCCACCGGGGCG
CCGAGAGAGACAAGTTAACACCGTGATCGG
TCAGGCCCGAAACGGGACCACTTTCAGCCC
GAGAGGAACACACTTATGACCACCGAACGA
TGTGTATTCCCCCGCGGATAACACCCCCAC
ACCAAGCCACTGTTACCACTGCCACTGCCA
TAGCAAAGCTCTTCCATCAAAAGTTCCAAT
CCCCCCTAAAGAACACCGATGCGACTCCAA
TTCATACTGCTTTTCCTGGAACTCCGCGCC
GAGCCATGACTCAACTTAATGTATCCTCAT
CGCAACGCTGGCAACACTACTACCCAGCGC
GGTCACAAGGTGAGAAAGTAAAAGTAATTT
TGGCAGCGAAATAGTGTTACAGCACAAAAG
TATCCTCTGGTAAACGCCGCCAACACCGAA
AATCGCGTAGCTTCACGAGCACACACAGTT
AATCAAAAACACCTCCATCAGTATTACCCC
TGCCACGTTTGAGGTCCTTTGAGGCTCGTA
CTCATGAAATGAAATCCACATACTCCCGCA
GCTAGAAAAATGTACGTAAAACGGCAAAAC
CAACTCTTCTTCCATCACCTTGATGACGGC
AACAGCCACCAAATAACCATAGTCAAGGTT
CGCCGCAAGAGCGCACACTATAAGCCTGCA
GATGGCGGTCAGAGTTGCGGGTGCAAGTAC
AACAACCCCTATGCACCTGTCTGTGTGTCT
CCACAACATTCTAGGTGCACGGAATGTAGG
CGCTCAACCGGGATGCAGGGTGCTGAAAAG
CTTTGCAAAGTCCTGTCAACTGCCCCGGAC
CGAGGTTCGATTGACATATCAAAAATAGAG
GAATTCCCACGGCATTCAGTCTATCATCTG
GGAAGGGTATAAAAGTAAGGGAACCGTATA
ATCTTATTCTCGCCCTCAGACAAGAGCCCC
TTCACAAAGTAGCCCGGCACTACACGAGTA
ACCTTTGCACGTCTCCACCCATAACCCCAG
ATGGATACCAGTATAGATTCGAGCAAACAG
TGACCGTTTCAGCGCTCGGATGAGCGCAAG
CGTGAAAGTCTCGGTACGTACTCTTTTTAA
ATGCGTTGCTCAAACGGATGTTTCAACGAC
GCCCACTTTTCCCATGAAGTGGATTTTCGC
AATCATGTACTGATGATTGGAAAGCGCCCG
AAGAAAGCCAGAACTAGAAAATATCGAAGG
ACGGTAAACTTTTCCTTCCCGCCATTCTCT
ATGCAAACTCGGGGATCTGTCGAGATGGAG
TCAGCGTCCGTGGCGACGGAGGAATTAAGT
TGCAGAATCGATGATAGGTAACGTAGGTGA
AGGCAATTACGTCATTGCGAGATGGACCTC
CTACAAGACGGGAGAAGTCCTAGAATACGT
CAATGTCGGCAAGACAGGGTGGATTCCACG
CGGTAGAAAAAGAGAAAAATAAATCCAGTT
ACTGCTTTACCATAGGGGTACGTATACAAA
AATGGCCACTCCTGCTCTAACGATAGTTCC
CCCCTAAAATCCGTCCTACCCGTATCTCAC
ACTTACATAGTAAAACACTATTGAAAAAAA
ATTAAACGAGTCGAATAGCAGGAGAGAGAC
TTCAGATGTTACACTTCACAACCATCTGTG
GATTCGCCCGCAGTCTGGAAAGGCAGCCCG
ACAATATCAAACTTGCTAACTAGCAGGTCA
TAGATGCGTGACGTCATATTTCTCAGGGGC
ACATGTCTTACCTAACATATACACCGTTAC
AAGGAGGCCAATCGCCCCGAAAATGAACAT
ATATCCATCTTCAACAGCGTCGCCGACACC
AATGAGAGTCCTAACAGGCTAGCTCGCATA
CACCAAATGCCCGTGCCTTTACGTCAAAAT
CTTACGCCGGCATGGGGGTGACGTAATTAA
GGCTGGACATTGCCCCGCGTAAACTAATCG
ATATATCAAAGCTATTTTGTTCGAACAACG
TACGGCCCCCCCAGCGATGCGGAAAGACGA
CCAAACCCCTCTCTGTGCTCCTCAATAAAT
TGCAATTCCCAAGTCAGTGGGCTCCCATAA
ATTAACAATTACTGCAGTCCTATGTATATT
TGTCTCATGGCGTAGCGGAAGCAGCGGGAT
TTAAGCCAATCCCTGGTCCCCTGCAATTAA
ATCTCCAATAGGATGACGTAATATCATTAT
CGCATGGAAAGAGATAAAATGTTGCCGCTC
CACCTCTTTGTTTATCAGCCCTCCCCACCA
GGAAAGGAGAGGTTAACGGGGGCGAAACAA
GCGTCCAAATCCCACGCCATGTTCCCCACA
ATTAAGGAGATAGTTGGGCGGGAATGATAC
AGACAGAGGTGTAAGAAGACGAAAATAATT
ATTCTTCTTTGCTATACACACGCAAAACAT
CCACCACTAGAAATTAGTATACAAGGGATA
GAGCCGCCAGAGGTTGGCTATCAAAGGCAT
CACGGTCCGATCCGCACCATCGGACTTCGC
CAATTTGATCCGTCTGGACAGACGTGTTGT
CTGATCCGCCCCTGCCACCCTTTAGCGACA
GGGTATTAACGGAAAGGCCTCTATTCACGA
ACCAATCTTTGGAAACACCAACCGCAGACT
ACCGCGTATCTAGTATCTCCACGCCACGGA
TAAAAAACAAGAATCCATTGTCTGCCAATT
CACCCACAACACCCCTCGTACACTTCGGAG
ACCACACTACGGTCTAATTTCGTCTGGACT
ACCCCCGATGACCATTGTGCATTTGCACGG
TGCCCTACTTATACCACCCACCCACCCACG
GCACACGATGGCCCTAACGCGGACCAATCA
CGTGGTTGACACTAATCCAGGCAATTACCA
CAGGTGACAGAGGGCCAAAATAGGCGTGCA
CGGACGTAACCGCAGCTTTGCGGGACGGGC
CCACCAACATTGTAATCACTGTTAGATAAG
ACAGCCTCTCCCACATGTTCGCCCAACGAC
GAGTGCCCTCACAACCTGCGCGCTCTCCCC
ACAGACACTCCGAGGAAGGGCAAAGGAGAA
CGTCCGAAACCAGGCGCGCTACTCATCGCC
TTGCAGTCATACCCCTTGCGAGTTGGTCCA
CCCCCTCGAGACTACTAAGGGGATACAGCT
GTTTCACCTATACGCTTCGCGATCATTGCC
GCATCGATCACCGTCCTGTACAGTTGTTAC
GAGTGTGCGTCAACATGCCACGCAATGGGC
CAAGTCCATAGGACCCGATCCAATGAACTC
GGTTATATGAGCGCGGGCCACTAACCACCT
CAGGGAATAGAACCACAGACGGTACACGAC
TATCCCACCCACCCTGACGACCCATTATTG
TACCGTAAGACCCGTTCCTTTCCCTTGACC
AGTGATAATGAAAGCTAAGCATCGGGCCGC
AATACTTCACCATAGCAGACATCACGATCA
CTCCAGAACCTTTAGAACCACAATGATCAT
CCCTAGAACACCCTATCACGATAGACCACC
AGGAATGACACGGGCCACGCGCGGCCGCGA
ATGTTAGTAGTGTGATACATATGCGAGGAC
TGATGACGTCATCTACAGACAAGTGTGTTA
GAGATTAAAATGGCTGCAACCCAAGTACAT
ACAGGATTAGTAATCGGAAGAGTGTGTTCT
TACATACCAAATTACTCACCACCGCAACAA
AAATGACGTAATCCGAGGCAATACAACACG
TTATAGCGAATATCATCAAGGTAGACGATT
CCATTCGCTGATCGTTTTTGCGCCAAAAAT
CCGTGAACCTCACACGTATCTTAAACACCC
TACGCTACCTTGCTAAGCAGTCGGTTAAAC
CCCATTCACACCACGACGACACGGCATCTT
TCCCCTGAACCCTGATGAACATGTCATCAT
ACGTTCTACAACTCGTCCTTAGCTACCACC
CATACGGCGCCATGGATTACACAATCTTTC
AGAAATATCCAGATGCAAGGCCGCATGGTG
CCGAATAACCCGACTGCAACATCCAAATAT
ACGTAGGAATACACGTCCAAGTTCGTGCGG
CGTGATCTCTCAACTCTTAATGCCTCACAC
AAACCGAACTCCTCATCTTTGCTTTAACAC
GGGAAACATAATCGAGGGTCCTATGGGGCA
AACAGCGGGACATACTACGGGGTACAGATA
AATGATAGGTCTTGTCACGACTTATCATAA
GAAACATGCTTGTGCTACAGGCATACCGTA
ACTAACGACCGAGTCTGCCCCCCAGCAAGT
CTCACTCTCTTCCCTCCGCGCCCTCTACTT
AAGCAATGACGTCATCCCTACTCTCCAACA
TGATAGCGACAGGCCCCCAGACGCACTTTA
GTGCAATAACCCCTCCTAATTTCTTTTCCG
ACCATCCAATATACACTAAACGGACTTGTA
GCAGGAAATAATAGGAGAAACGGAGGCCAA
CAAGGGAATTTAAAAATCATAAATGCCCCA
CACACTATCATCTGAACGTAACCATAGCTT
TACGAACGAAGGGTGGATGATGGACAGGCG
CCACTCCTTCTACTGACCCCAGTCTAACGT
ATACGGAGAATGAGTAGGCTCTGCGGCGAG
ATTCCCGGTTCAGCATGCCACAGCGTGTAC
CCCTATCCACCACGCTCTCCTAGCCCTAGT
TTAGAATCGCGCCCCCGAATGAGGCTACTA
AAAAAGATGACGTCATAACAAAGCAGTATT
CTCAGTAAGGTCCCAACTCTGCCTCCCACC
CAAATACGGATCAACTCATCATTCTCTACC
TTACTATCAAGAAGCCACATAAAAGTTCCC
GCGTGACGCACGTCACCCCCGGGCACCCGC
GTACCAACACACAGAACCATCCATGCCGTA
AGGGTGCCCGAAGCATGACAACGGTCTCGG
GGTTGGTGTCCCCAAACACGGAGTCTGCCC
CGAACGTAACTTACAAGTGTATTGCGCACA
CCCTACGACACCTGATCATTGATGGATTCG
TTTCTTCCAGCTGGCCGCAGGGCATCAGCG
GGACGAGAAGCTAAACCGCCCGCGAGGCAA
CATCAAGTCGCCCCCGTTCTTCCCCACTGC
AAGCGGCTATTTGACACCCACACACTTTCG
CCTAAAATATATCTAACCTTAGCATCTCAA
AACAGAACCTGACGCTTTCTTTCCCTGTGA
TAAATTTGCCCACGACAGCTGAGTACGATG
CTCTTCTACATTGGCTAAGTGTTTCGTCGC
ATGTGCTCCCGCGAGAACGCGTGATCAAAG
CCCCTCCTGCTATCCGCTGCTGCCCCAATG
CTGAACAAGCGAGTTGTAAGGAATGAACAG
ATTCGCACCTGGTACACGAGGATCTATGGT
TATTTGTCCGCGCATAGTGCGGTAAAGGGA
CATACTAACAGACATGATGTTATGACATGG
GACGCATTAAAGCGGGATGCCGAATCTTTA
CATACGGGCACTTAATGGCCCATCCCTGAA
TTCCCCAAACACGAATATCTTACCACGATT
TCAGCCCGAATTCACGCACTCTACAACGAA
CAGGTTAAAGGTAACCATCACGATATACTA
GTGATAAGGCAAACCCCCGAATTGGCCAAG
ACCCCAGACCGTGCCCTTAACTGATAACCA
TGATATCTTTCCGCCCCATTCGTCAAACAA
CACGCGGACCGTCCACGGTAGTTACCAACC
CCCCGCTTACCAACAAGTATGCGTCGCTCT
CCTTACGTATACGCACAACTCAAATAGACT
GAGCCCACATCAATGGGCGCCAAGAACTAA
CTTGAACTTCGTACAACTGAGGGGTCCAAC
GGCAGATTTGTACTTTGATAAGGCTAGGCT
CAAATGCCCCACTCCCTCCCCAACTGTAAC
CGACCAGTACATGGTCACGCGATAAAGACG
CACACCCAACGAGCACGACACTCTCGTCAG
TTTTCGAATTCGGTCAATAACTACATTTTG
GAGTGGTACGTGACAGGATCAAACCAATTA
AAATTACATTTTTATCCACATCCCATCTTT
CCGACACGAATCACTCCTGTGACGTCACCC
ACTCCTAACGTGCCTGAAAGACACTAAACC
GCGCTCTGAGGCGATGAAGTTGCCACATCC
GTCCATCCAAACCCCACTCTCAGATTAACA
AGCAAAGGGTTGTAGCAAGGGCACGCTCTG
CGTTATTCCACTTGGGCACCCTTCACGTAA
TTATACTCTAAAACCCGAGCTCTCCTAGTA
CCTATATAGCAGAGTATCCATGGACACCGG
GAGTTTATAGGAAAGAAAGGGCCCCAGGTT
CAAAGGCAAGAGTTACATTCGAACCCACCA
GACTGACACTTCCAAAAACTGCCCGGCGGC
ACACAAAAGAGACCATCGACCCGCATAGCT
AATAGGCGACGTTGGTGGATAATACCTCGC
CCCAAAGGCCTTACGTAATTAAGCTAGTCC
AACCATGCCGGGGCTTATGCTGCGGTGAGC
TGGAAGAATGAATCAGCAGCCGGTTCGCCC
ACTAATAAGCACCTATAAAACCGCCGTGGT
AAATTCCAGGTTCAACACGCCTAGAATACC
GTATAAGAAATATGACGACGCGATACCGGT
ACATAACTGAACAATAGATGACGTCAATAC
AATGGCTAGAAAAAGAAGAAGCGGAAGTTA
CAAAAGATATAGCAGAGACCCGATGTAACT
ACATTAGATACTCTGGAAAGGGCACATAGA
CCAGACAACAACGGTTAACACGTTCGGCCA
CAGTTCCCCGAACCACCGTACCCACTTATA
ATATCCGCGCCCGGAATAAGTCTTGTTAAC
AAGACTGTAACATACTGCCGTGGATCGACC
ATAAGATACGCATCACCTCCAGCAACGTAG
ATGAGCAATGATGCCGGCTTTGCCACCTGC
TGAACCTACCGGGTGGTCGAGGCTGTAGAT
AACAGACTGAACGCGTGCACACGAGATAAC
CTGTACCTGCTCTTCACCACCAACATATCC
AATTGAACGCGGTACCAGGCGGGCACGCCA
ATGAATTGGCCGCACAAGCGGCTACTTCCA
TATCAACACTCCTCGCTCTGTCCCCAACCG
TACAATTCAAAACGTAGATAAAATAAGCCG
TATGCACTAAGGAGTGTCCTTTTCGTGGAC
ATGTGGACAGAGAAACATTAAGAGTAACGA
AAGACACCATAAGCTCACGCCGTGTGATAG
GTTGAAGACTCGACCGTGAAATGTCGAGCG
CCACTACCTAGACCATCGAACACTCCCCAT
GCCCGCCTTTCCCAAGTAGAGTGCCATGAC
CCACACATATATTTCACGCCGAAGGACGTT
TTTAGAAAGTAACGTCTCTAAACATTTATC
CAACAAATTTTGTCCATTGTCCCATTACCC
TGCAAGTGTGTAACTCGGCGGGTTACAAAG
ATGCTAACATCCTAATAAGTAGCAGTAATT
CCAAAAAAAAAAAAGAAGCTAAGTCAAAGT
ACGTGCACTCCACCTACTATACGGCCTTAG
ACGAAAGAATTAATCTGCAAAGCCGTAATG
CCCTCGTCCTAACCAGCACAGCCTGAGGAC
CACCTCATTCCCCGATATCCCGAAACGGAA
CGATGGTAAATAAGCAAGACAGAAGGACTA
CACCCATCCCCCCAAACCCAACCCAGATAA
CATACCTAACGACAAAGTCGCACGGATTGA
GCCAGGCCCGGGATGCCCTTCTCAAAGTAT
AAGGTCACAAAGCCCCTCCGTCCCTTAATA
GCATAGGTTCCGGTGTCACCTTGGAGAACA
TTCACCTAACCCGACTATACGTTTGTTTCC
GGGCATGTGTGCGTTGCAGGACCACCGTCT
CCGTAGAACCTCTACCCGGCATCCCCTCGC
CCGTCCTGACCTCACGAATGTAATCTCTCA
TACCAGTGACACTGCAATACACACATGAAA
ACCAACCGATTTGAAGACCTTTTCCCTCTC
CGTGGTAAATACGTATTAACTGCAATGAGA
TTAAATGTTACAGGAAAGAAATTCTTCGCA
CAGGTCGATTTCGCACTATTCCCAATTCAC
TGGGACGCCTGGGAAGTGAAAGGTGAGAAC
CCCAACAATGTCGCCTCCCCACCTGTCACA
AATTCCGGGAGACAGTAACACCGTCGTGAC
CATATTACTATAAAGCACTAGACGCGTAGT
CACACCGCATACTCCCATAAGGCGATTCAT
ACGTAGCTAATAATGATCAGTAGAACAGAT
GAGAGGTAGCAGTAAACGTAGAGTGAAGGG
GGTCCGTCACACACATAATTATGACGTCAC
TAAATCCCAAGCGGGTCGCCGCCCGTACTT
AAAACAGATTAATTTAGCGGTAAATCAAGG
TGAACGCAATCGCCTATCAGCCCCGGCAAG
ACACAGAGCCTATGTGTACTCCTCTAACGC
TAAAAAGGGAAACCTTACTATCTGTCCTGA
ACACCCACAACACCCTTCCTTCACCTCAGG
ATAATAGGTCCATCCAGTGCTGAGCAATGA
CGAATATAGACATTGTTCACGCCCAACGCC
GACGGGGAGGGATCTCTAAATTAGGTGAAA
AAGCGAATTGGAAACAAAGGCCACGCAAAC
CGAGCTCGCGAGCCAATGACGTCATCTCCA
AGGGAGGAGAAATCTTGGATACTGAGATCG
AGCTCCGCGACGGTTGCGGCAGCTGTGTGA
GCTAATACTCCCCATTCATTTTTCACTTGA
CATGGAACAACAGGACAGACGCTCATCATC
TGGCGTTAAAATCTTTGCGAATTTTGTATC
TGTTCTACCAAGGAAACACGAATCTAAAAA
GAGTTCAGGAAATTTTTATCTAAGAATCGG
AAGGGAATGTGAATTCCTTCCGTTAGTGCG
GAGTGATCCCGCGCGGCGCCGATAACACTA
ATAAGCCAAACGCTAAAAGAAGGGCAACCA
TGCTTCGCATTGAATACGTCAGCTGCCCGA
CGTTACTTTCACGGGCATCCGCGAAGGTGA
GTAGAGGACCGCAATAATGCACCACAGCAA
TTCTACCGGTGACGGTCTATCACGCCAACG
CCAACCACAACCCTGCGTCTTGCCCACCCC
TCTTTCATCGTAAACTGTATGCGTGTTATC
TGACACATGCGCCCCTTTCACCTTCCACGC
TGTCGATCCGCGTACGTCGTATACAGCGAG
AAACATAGTTCTCCCTAAGCGGGACTAGAA
ACGTATCATGCCGTCACTCAAGTTGCACCC
CACGAGGATGACGTCATCGTCCCGCATAGG
GGCATACCCAACTCATTTGAACGGTCCACA
CATCACGCACACTCTTAGTTCACAAGGAGC
AATGAGGTCAGATGACGGATACGCTAAACT
ATGTACGTACCGCGTTTATGACTCTTCTCT
TAAGAAATGAATGACGGATCCACCGCCACT
CAAATTAAATGGTCTGTAGAGAACGGGGAG
ACCCAATTACAGTCCCTACGAGTGAGATAC
TGACTGACCGTTAGCCTGAAACCTACCGTA
CCTCCAACCTGTGTAGACAATGCTTGGAAC
CTGGCGCGTAGACAAAATATAATCGTCAGC
TGCTCAATATTTCACGATAAAACTACGAGC
TAGATCGAGAAGCATTACGTCATGTACTAT
TTGCCTTTCAGTGCCGCGGAAAGCTCCCAC
ACAAAAATAGACCATAGGGTATTTAGCGAC
CTAGCCGTTGGGGCACGACGGTAAGCCGAA
CCTCCATATAACCGTCCAACTTTAGAAACC
AGCAGGCTCTGCGATGTGCTGGTTTGGTAG
CGCGCAACGATTGTCGACAACAGTTAGTCA
AGATGATCCTGCCCACACCCTGCTGCACTA
TACAATCAACTGGGGAGGTAAATTATGGTA
AGCGATGACGGATCTACTGGCTGACCGAGG
CAGCGTTAGCTCTCAACCACACCGCGCATG
GAGTACGGGCGATAAGGCGGATACGGGCCT
CTTTATCGGAGCCCCGACCTGCAAGGCTTC
GCGTATGACGTCACCTTTACATGATCACGT
CAGAACCACCCCGACAATCTCATTTCCCAT
GGTTTGTTACTTGCACTGCATCTAGCTCCT
GTCCTGCGTACGCATGCTGAGCAAACCCGA
AATACACTCAGCTCCGTCCGCGGGAGCGTT
TAACCGAGTTTTGAAACCCTAGCATGTAAG
AAATCACCTCGCAAGGAATAACAGCATCCG
ACTAACAAAAATATTCACCACCGATCTCCC
TAAATTGCCACAACGGATCAGTGTCATACA
CCTATCCCCTCAGTTCCACTCCTGCGCGCG
ATACAAGATTGATGAATCCCTCCTTAACTC
CGGGATTATTGCACCATCCACTGTGTGCGC
CAAACTGACCTGCCCGCTACCTATGGGATG
AAAAACCCACCGCTAGCTAATGTTACGGAA
TTACTTGCGCGATGCTGCATTCCACTGTAC
TAAAGCTTGAATGCAGTTTCCGCGTGAGTG
CCTACTGACGTCTATCCCATACTTCTGGTT
TAGTTAATTTGATAGTATCCATGACGTCAT
GAGAATGGAATGATCGGACTGTAGAGTAAC
ACTATCTCCGATGACCATTTTCTCCCACCG
AAGGGATGATAAAACGATGAAAGGCATAGG
ATAGGGGATAAGGATAACCGTAGGCCTGAG
ATACGCACCGAAACCACTCTTTTCAATTAC
CCAACCCTTAACTGCAAATTCCCCAGATGG
TCCTAACTTCTTCTTTCCCCAAGACCAGCC
ACCATCACGCAGAATCTGATGACGTCACGC
GATAAGATCGCACGCCCCTTCCCCCCACCC
TAAGGACACAGGGGGAGAACAAGGTTAGCA
TTCGAAGGGGAACCCTACGTTGCCACACAA
TTTGCACCAAGACTCCGATTGTGATGGCTG
TGGAGGGGGAGGCAAAAGTCAATGAACGAG
AACAAAACGGGATATGTACCGGAGCATACA
GACCTATAGTGACACGGGACCGCGCCCAAA
GTACACTCGCAGCAAAATCTCCCCCTTACA
AATAGTGCATAGGAGATAATGGAAAGGGAT
CGGTCGTACGCCGCCACCCACGCATGCGCA
GCTAGTACCTAGACCAACCTGCACGAAATT
GCATGCCACCATAATTTGTCACTACCTTTC
CTAACGGTGCCGTGAAGCACAGAGCACTCG
CCACACGAAACCTCTATTCAAGCCCCGATG
ACTTAAGCGAGATAGTTCTAACAACTTACA
AGACGATGAAAATAGACTGATGCCGACGAC
CCTTCGTGGCAGTGATGCAGCACCGAACTC
AGAATGCCCAATGCGTGCGCCCAATAAGCT
GAGAAATACAGCACCAGACACCTATCCCTA
TTCAGCTGGCCCCCTTTAGCATTACAATCC
CCCGCACCATATCCAGCCAACACGCTGGCC
AGACCACCCCCTACCCCACCGACCACCCAC
ATCCAGTACATTTAATACTCCTAAATGTCG
TATGCATGTGCATGTGACTAGTTGAGGAAT
ACAACCCATTGGCTTTCGCTCCGGGACAGG
CGCACTTGCCCTCAGCACAAAGTTGCGGTG
TGACACATGAGTATATGGCCAGTGGCACCA
ATGCCGTCATCCTAAACACATGACGTAATG
AAACTTGAAAGTTAACGACTCCCCCCGGGG
AGCCTCTCGTATCTAAGCAAAGCCCCACCG
CTCTAGGGCACCCCATCCCACCTCCACCTG
ATTCCCCGCACAAATAGACTATAGTTTACA
ATGCTCCTATTCCTCTACAGGCTCCTCACA
GTGTACAATATTAGGAGCAGCCGTCTCCCT
CACTCCAAAAGCGCAAATTTCGTGCCCTAA
ACAGGATTAGTAATCGGAAGAGTGTGTTCT
GTAGCTCGAAATTCGAGACCGAATCGAACC
ACCGTACCGACACCTTTCCAGTTATCAAAG
AAAGCCTCTCGCCATTACATCATAGTCCGG
CTACTCTACTGCCCCGCAAATAGGTCCCTC
GGAACCTGGCTAACCTCATGAAACATAAAG
AGAGCGCGCCAGTAAAGATGACGTCACCCT
CCTAAACTCTCGTCGAACGATTTCCTGTAC
CGCTGGTAACATCCCCTACACAGATTTGTC
GATCCGGGGACATGGGTGCTAGTCACAATG
TGCCCCCACACGTATTTAGAGACCTGGTGA
AAACAACTAAGTCAGATCACGACAATGAAA
AGGCGAATGAAACTCACCTTCAGCCTAGGC
ATAAATACGTGTTAAAGTGGGATAAGACCA
CTTCCATCCGAGGGCCCCAACACCCCCGTG
TTCAACCCACCACCTCAGACGCTCCAGTGG
TCGGTGACCATGGGAGAATTTCAGACGACA
CACAGCCCCCTGCATACTCTCTCAGCTGAC
TAGTACTGTCCAAGGTAGACTACCCCCTTG
CTGTTGCACAATAATAAAGACAACGCGACA
CCCACACGTGTCCTACAGAGTGCAGCTTCT
GAGAAAGCTATTTCCTATAATAGCCCCCAA
CGTTCAACGAATATCGAAGGGTGATAGGAC
CAGAATACACTTACTATCACAAAAATACAG
CAACGGTTCACCCACACTTACAAACCTCGC
TTAAGCACTGAGTGACCGAAAACGTAGACT
CTCCGCACAAAGATCATAGTGTGACGTCAT
CTAATAAGAAAGAAGAAACGTCGCATCATT
TAGACTTAAGTTCGCGAACGAAACTCCTCC
ACAGCGACACCCAACACGCGTGGATCTCAG
CACAAGTCTAACTAATTATCATACGCGGCC
ACACCTCCTCGTTCACCCGAAACCCACCAA
CGTGGATAGCGCAGTCTTGCTACCGCAGAT
AATTGGAGGAGAAGGAGTGCTATTCGTTGA
TCTACCTTATGGCACGAGCAGTGCTATGCC
GAACTACCAGTATTATGCACCTCACGACCA
GTAACAGCAATAAAGCTAAGGGACTCACGC
AACTAGGTTACAATAAGAGTAACATGGTGG
ATGCTTACGCCCGGCCTACCCGCCACCCCC
ATTGGAAGGATGATAGGACTATACAAGAAG
GCTGGACACTCTTAACTTACGCACAGGAAA
TGCGACTCTCACAAGTATAAACCCTGCCGC
GGGCTGGACAACAACACGCTTGCCCCCCGA
AAGCACTTTGCAACCAACAAAACATAAGGC
CGAGAGCACGGAGGCTCCGAAGTGTATAAT
AAGTGCTGAGCGGGATTAACGCGGTTCAGA
AACCACACGACCGTCCCTCAGTAATCCGTC
GTGAAAAGTCATGGAGGGAGCATCGTGCAT
CTACAAGACTACAACGTATGATAACTTCAG
AACCCCCGATTAGACGGTACACCATGGGAA
AACCGCGATGGCGCTTGGTCATACCGCTTC
TTCACCGTGCTGCACTAGGAGGCACCCAAA
GTGGTCTGTGGGTTATATGGATGGAGACAC
ATGATTGTGATTTGATACTAAGAGCTGCAA
GACGGTCCATAGTTATAAATAAAGTTATTT
GCATGCGTTGACCCTTCTCAAGTAAATGGC
CACAAAAGGTACAAGGTATTAAAATGCAAA
CGCCAACGTCACGGGACCAATTACTATCAT
CACTACAACTATGACGTCATGACAAAACGA
TCCCGTCTAGCTGGCGCCATTTTCTGTACG
TCATATAGCTGCCTTAACGTGAGACTCTGA
AGGATCGTACCTCTCAGCCGTATCGTATGC
CCTGTAACGGTAACAATCCCAAGTCAATCA
TCACTAAAATGTACCTGTCTTAGGCTGGCA
TGGTTACTCAAACAAGGGTTAGAGTGCCAG
ACCTATAATTTTCACGGCAAACATACAGGG
ACTGCCAGCTACAGGTAGCTGCGCAAACCG
AGGAGGCCAACTGATAGCATGGCGTAGAAG
CCATGTAAATCCTACGCACCGCGAAGTAGC
CCGTACGCGATTCTAAGGAAGGCCGTTACG
AGCAATGACACGGTACCACTTCCGACATCA
CTAGCCTACTCTAACGTATCATACTTCTAT
CCCCGTTACATGCGAACCTGTACGAACAAC
AAATATAAGGAGTCATAAAGCCTGTAGGAG
GCCTTGTCGCCGGTCTTATACCCCTAACCT
CCACCGGGTCATGACACCGCGCATCACCAC
AAGACCCGTAGTCGATACAAAAGCGAGAAC
CTTCCCCGGTTATGATCGCATTGTTTCACC
AATGACAACCGAAGGCTAGAGACAGTATCC
CTTGAATGAACCACGAGGACAACTACCGAC
CAATTCTCGACATAAACCGTGGTGTACCCT
ACCGTCATTTCGCTCCTGTCTTGTCCCCTT
CAAGACTGGTAAGAGCACGCACGATCAGAG
CTGCACGCCCTCACCCCGATCACGGAGTTT
ATGAAGGAGACCCACATTAGCGCCAAAATC
AACCTGATGCGTATGCTCTTCCCGAATGCA
CGGTATCGCCGCAGAGCAAAACCCAGAACC
ATGATGACGTCATCCTCATTGACCTACGAC
AAAACGAATCCTTAAGTAGAATCGTTACGC
GTAGCCCCACACCCCTCTCTCCGTCCTGCA
AAACCTCCGTGACAAAGACACTCTTTTACG
ATTCATATGACGTCATCGGGCCTGCAGGGA
CACCCGCGCCACTGCCTCCGCCAAACGCTG
AGAGGGACTTTATGAACGGAAAAAAGGTAA
TCGCGGGGGCTAAATGCTATCCCTGTCAAC
AAACAAGCCAAGTCGAGTACCATTAGCGCG
TTTCAGCGGATGGCTTGCATTGATACTACT
TACGCTAGGGAGATGAAGTATACCATAGCA
AATTGCTCCGTACGAAACTCAGCCCCAGAG
ACCTTATTACATATCATGTAACAACCGGTG
GACGTAATGTGAATGCCCGACCCTGTGCAC
GTATATATCGCATATTCCAAACGACAGACG
CATCGAAATCTACGCTGACTTTGATGCATC
AGTAACACTAAACCTTCGATGGGATTGCCC
CTACGGGGACCAATCCACCGACTCCCGACT
GGTGCAGTCACACGTTTGAAACTCCCAAGC
CATCCACAACCCATTACCTTCCCCTTTATT
AATACTCTTCCTTTGACACCCCCTGTCGCT
AATTCCCCACTTTCGAACTCAACTGTTGCG
TTAGCAACTGGCTTTAAAACCAAAGGTTAC
CACATTATCGCACGCATGCACACCCGATCA
CGTTCATGTATCCCAGTCCTCGCAACACCA
GTTCGAAAGTAATAAGAGAGCGAATCCAAA
TGGGTTTACCAATGATGGGTGTCGTGAGGC
GGACATGACCCTTGTAATGACCAATAACAA
AAGCCCCAAAATCATCTGCTCTCCCTATGA
ACAGGTGACGTCACTGCTAATAACCGCTTC
CGAGAGACACTAAACGCGACGAACTCTATC
ATCCTGGGTGAACATCTTCCAGAAGACCTG
TACCGAACAAGCGCGTAATCATGCCTGAAT
CAGAAGCTGTCAGCAGACTTCGTACGGCTT
CGCTGAACGAAGGCGGAAATGAATATACAA
TGTGCGGGACATCCACACAGGGTTGCAAAG
AAAAATAATCCTACTTTATCCCACCCGCGA
AATGATGCAGACTTAATTATACGCGCCCAG
ACAAGGGGAGACTATCGCTGACGTGCACAT
CTCTTCGTGACGCACATCGTGAAACCTATC
TAGCCAACTCGAAGTGCCTAACGAGAAAGA
CGACGCGCGTGCCCATGACGTCATGGGACC
GGCAGGTATTCACGCTATGCTAATTAAAAG
GCGCCCTGTATCCTGGCCTTGAACCACTCA
CGAGACGATACCTTACTTCACCCTATCTCA
GGACTAAGAACTGTTTCGTCATGGCACAAA
AAGAAATTTGGAACAATAAACTGGTACACA
AGGGACTAGATCTCTGTAAATAAATAGCGA
GCACTACCCGTTGAGGATACCGTCATATGC
GATCATTGCGATTACCTCACACCAAAGCCA
AATCCAAGCGGACCGGCTTGTCCGGCCGCA
ATAGCCATGCAAACACGTACGATTTGACCC
ATCCTACCCCCGACTCTATAACCCTCCACT
ATGAACTTTCTACCTGTAGTTCACACAGGG
AAACTCTATACCACATCACGGATGGCCAAC
ACCACACCAATAAGAGCACGACTCAATGCT
GGCACTAGCCAACAGCTCCCCCATACCCCA
CTATATGCTCCATCCCTTACATTGCCCTCC
GGTCTTAACGTGAGCAAATTGCAGGGCGGG
GGAATTACGTCAGCATAAATGAGGTAGGGA
TGAAATAGAAGAAGAAAAGGGTGAATGACA
TGATGGTGGACCTTTGACCTGATCGTCATG
TGTCTCCTAGGAACCCACTCTTTGCCACGC
GCCATATACAACTATGTGTTATATGGGCAA
TATGGTCCCACGTTAATCTCCCCCGCCCCA
AAACAGTAAACAGCACGTACCTGCAACGAC
CCGTCTACACACGGTAGACACATCTGGCCG
AGATGCTAATGCTACCAGTTTTCTGTCCCC
TCCCGCGCCACGCCATTTCGTCCCACCACC
TTTGCATATCATCGAGACCTTTGCCTGACC
GTCCACACCGTTCCCCCACAAATTCAACCA
TAAGGCTACCGTTTGCAACGAAGTTGAACC
GGTATAAGATGGAGGTTGATTGAGACACAG
TATCCAAAGCGTGCTATATAAAAAGACCAC
GATACTTCAATAGTCCTGCGAACGCCACGC
ACCCAAATTTCACTTACATAGCTGAGGCGG
CGACCGCATAACCACGCCTAAGGGCACAGT
AGGGTCTTCTTGCTTCCTAAACATCACATA
AACCGAACTGCTTGTATACGAAAGAGTAGT
AGAGAAGACGGTACCGCCCCAGCGTGTGCT
AATAAGGCTCGAGAACTTCTGTGGCAAACA
CTGGCCGTAAATCCCAACACCGAATAGGTG
CAACCTTGCCATTACAAGGCAGGTGAATGA
GGGCTGCACTCACTGCTATGCGTTGTCGCA
CGCTGGAAGGCAGGTTGCAGAACGACTGGT
ACAACCGTAGGCCGTGAGCTGCCTCCGATC
GTCGAAATGAAAGAAAAAATAAATATTGCC
AACACATCTTTACACAGAGGTACTTACAAA
AGGGCGATCCGTGACCGATGACGTAATTTT
GTCCTCCCCCACTTACTCTGACCACCATTT
ACAGCGTTACGCTCTTCCAGTCCAACCACA
CCGTTCAATGACGAAAGTTAACTCCGCTAT
CAAGTCATGGCCCAGTGGCGTCTCAACGCT
CCCCTGTAATACAAATGCACACACTCGTGC
AACCATTATTTTAAAACTCGTGTATTCCCC
ATGCCACGAGAACAAGAGTCCGTTGTCGAT
GGTTTAACTGTGTAAAAAGAAAATGACAGT
AAGTGTTGCAACCAAGAGCTCCGCCATCAC
CATATAGAAATTTGTTAAATGAACCATTCG
CGTGTCGCACAAGCGACAATAGCTACGTAA
CCCTTCCTCCGAGATGAATGCCACAGCGAC
ACCACACGATTAGATCCATTGCAGGCACAA
CCATCACACCCACCCAACCCTCCCACCCCA
ATTACACAAGGTCTTATTACAACAAAGATG
GGCTGTTCGCCTGCTAATGACGTCATTAGT
AACGCAATCGTTTTCGATGTAAAGCGGTTC
ACGCAGAAATGTGTGGAACGATGTAACGGG
AGCACCCAATTGTTTCCGTAAAATCACTCC
CACAACCCTCCACTTACCCAGTTAACCAAC
AAACCGTAGCTCTTGCCACCACCCTACACG
CCGCTAAGAACTTCCTATAACGCTCTTGCC
AGAAAAAATGGGTGACGTCATCAATGTACA
TAAAGTGAGAATATCCCAACTCCCTAAACC
ATACCTCGTCCTGAAACCCCGTTCAACCTG
CATCAAACCCCATCCACTTTACCCAAAAAA
AACCTCGTGACCAAAACACGCATCTACGCT
AATTCTGAGTGGTCCCCCTTACATCATGAC
TACTCACTAAACGCATCGTGAGGCCTACAC
AGACAGAACAAACGAGAGGATATTGACGTT
AAAGTGAGAGCAACGGACCACGGAGGTTTA
ACTCCAAATGTAAGAATAGTAGCCGATACG
AACATAATGTGGCAAAGACAAGTACATTGG
TATAGGTCATATTTCTACGTGACGTCATCC
ACAAAAAGAAAAGAAGTTGATGAAGACGCA
CTCCCAAGATTCAACTTCCCAAGCGCCGAT
TACAATAGAGCTGGAAAAATAAGCTGTTGT
TAAACGACCAGAGGAGGGCCACCCCCAACA
CTCACCACTAACCACTGAGGCTGCTCCTGA
TAGGATCATCTAACTTAACATTCATAGTCT
CCCTAACGCAATAGACTGTCGATAAGGCTC
CGAGACGAGCTACCTCAAACACAACGTACA
GGAAGACGCCCCAGCGACATACTGGAATGA
TCCGCCGGACTTGGCCAACCGATGCTCATA
TAGATCATTTTCTGAGCATCCACCTACTAC
ATCCGATACAACACACAAGCAACACGTCGC
AAAGGAGGCCGAAAGGCCGGACTGTGGAAT
GATTGTTTAACCACTCAAACGCCTTCAGCT
GCACCTGCGCCCGCTAAAGGTGTACTTGCG
CTACGAGTCCACACCCGCGTACCTCGAACG
AAAAGGTGTGAGGTAAGAGTGGACAAAGAT
CCCACCAATCAGCCGCAGCTTAAAGTTAAC
GGGACAAAGACGACATATATTTCAAAGACC
GACTGCAACGACTTAAAGGGGCTGGATGGT
AGGACACACACAAGAAATAAAAAGCCGGGA
TATAGGAAAAAAAATGTACTATGTCGTGAA
TATTACTATCCGCTTTTCATTATGGACCAC
AAGAGCTACTACGATATTGAATCATTGTAA
AAAGGGGTATTTTGCCGAACATACACTATA
TCGCCTAAACACATCTCCCCAAACATTCTC
CCAAAGTATAACAACAAGGGGAAGTGAAAG
GAGCGATACGCATTATAACGACGAGAGGTG
AACGACCATGTAAATTATGTTTCCGAACCC
ACGAACAACTAGCCTACACTGAACAGACAG
ACGCGTCAGACAAAAAATTTGCGGCGTCGT
CACTAGTAGAAAGGAATGGACAAAAAGCGC
GTCCCTCAGTGTAACACTTCCGCGTGTATC
AAGAACAGAGGGGAGGGGATCCACACCAAA
CACTTCTGTATAAGCAGAAAGCATAGGCTA
GATAAATACGACAGCCCACACTCACCCATT
TTTGCCTTTCAACATATGCAAGACAAACAG
AGTAATATACGTCCCCCAAAGAGAACAGTT
GACTCCGCTGGATGTCTTGAGGTATGCGGG
TCTCCCTGCAATCCGTCAGCCCGGTTGCCA
TAGGTCCGCGTGGTTGAAAACCACTCTACT
AATGTTTGAGCTGGTATGAGCTCTCTATAT
TGATACCTGCGTTAATTAGAAAAGATGCAT
CAGAACCTCCCACAATTAACCTCCCTCTAC
ACCAAAAACCTTTAATATCAAAGTTCGGTA
CCCCCGGACTCCTAACGCCGTATTCACTGC
AGCAGAATTGATCAGTTGGACCTACGTACG
CACGTATGCAGGCTAAGTGCACCCGCGCAA
CTCGACGTCCCTCACTAGCGCCGATAGACT
TCCTTTCCCCGTATCTTCGCAACGCCTGGT
TAAATGACGTCATCTCTGGTTACACAGTGA
TAATTACAGACTTGAAGCCTAAAATAATGA
GACTTCCACGTTGCACGGCGAGAGCGAAAG
ACCTCGAACCTTGGCCTACGGGTAATCAAG
GCGCTAGTAGCTCAGCGAGTTGCACGGTTT
GGGCGAACTCCCACCCACCCATTCCCGCAC
CTGTCGAACTGGGCTGTCTGGGGTTACGCA
TACACATCGGATGGCGCCACCCTGCCCCGT
GAGTCCTGATAGCCGGCGGGAAGGAGGAAC
ATACATCAAGGGCGACCACCGAGAAAAGGA
CTGCAAGAGAATTTGGATTTTCCAAAACAT
ACGTGTCCGCAAGACCCTAGGAAAAGCGGA
GCATTGGAATCCCTTCTCTTTCAACCCTGA
CAAGATATTAAAGAAAATCAGTACCCCGCC
CTACGAAGACTCATGGTCCATGTCTCGAAA
AGAACTAATTTCGTTCCACAAGAGTTAGTT
CAGATTAACGAAACACCGTATTAACGAAAT
GCGTTGAATGACTAATACTAATTAGGCTCA
CACATTGGGGCAGCGCTTTTAGTCCCAAAC
ACATAATAGTTATGACAACCACAGAGACCC
GACGGTTACTTTGCATGGTGAGAATAGTGT
CGATTACTTGCCCTCTGAGGGCCTTCAGCC
GCGCTAAATGACGTCAATACTTTCCCCCGA
GAAATGATACTTACCAGGCTCGCTAGCACT
AACTGATTGATACTGCGAACAACATTCAGG
ATTGTGGCGAGATATAGCGCGATAAGTGAA
CAAACCAAAAACAGGCATTTGTAAGATGTA
GAGGCTGTAAAAGAGAAAGACCAAGCTGTT
GTGCATCTCTTTGTACCCCTGCAAACGTTG
TCCCGATCAACTGGGAGCACGGGCCCATGA
AGAAAACTCAGGGAAAACCTTATGCCACTT
CTCCTGTTCTAGGAAGCCGAACAACAACAA
CGAATATAACGCGAACACCGGTAGCACACT
CGCAATCCCACTCCCTTACACGCGCCTTTG
CTTATTTTTAAGAATCACGCACAATACTTG
AGGCCTAGAAGGTTGAGATACATACATATT
TTTATACCCGATACTATGGACAATCACCCC
TAGCTCCCTTTCCGCGAGGTGTGTCGAAAT
GGGGTCAGAAGCAGTAGCTTCCAACAGAAC
GGCCTTACGTACGCTATAACAAACCCACGC
TGGTGCAACAAGGGCAGATCGCCCTGAGGA
CGACGGTAATCAGTACCATTGTAAGGTCCC
ATGATGGAGGACTGGGATAGGCTATTATGT
TAGTATTACCGAAGGTAAAGTAGTAGACTG
TAATAAGTGGGGTGCGTGGAAGTGAGGACG
ATGTAGTGCCTGCCTACTGATCACAGTTTC
CGCCAGTGAATGACGTCATTGGTCCCGCCG
GGAGGAACAAGGTAGAAAATCGTGTCGAGG
CGTTTAAACTGGCAAATTTAATTTAAAGCG
AGGAGCGTAACCGTTAGCTATTGCGCATAT
TGGCATATATACAGGATAGGGAACATGCGC
ACCAATATTGCCGAAATCTCACACCAAGCA
ACTCCAGGTTGGTAGTCGTCCATAGCCTTT
TAGTCCTCCCATACACCTAGGATGTGGTCT
CTCTCATACCCACAACCGCCGCGCGTTACG
GCAGGATGTTTAAATACACGAGGCGCGATG
CTCATCACCTACTGAGGAGACTACACTGCA
TAAATTCCTATGCCCGGAGAATTACGCTTA
AGCCCACCGCCTCCCCTAGCTCACACTTCC
AACCCATTATGTCGCAAGAACACCCAAAAT
GATAAATGTGATTTAGACGGACAGTCGTCC
TACCCATCAATAAAAAGTAGCACGATGTAC
GTTATGTCGAGTTGATCGTAATTGAGAGAT
CACTAACCTTAGCCTCTTTTACCCGGCGAA
AACCACTCAATATTATTTTCACAACATTGA
CCATACCTGCTGACTAACTTACCGTTGCTC
TTGCACACACTGATTGTATGCGCGCGTCAC
CTTGACTAATAAACGGTAAATGCAGGAGAA
TTTAACCCGCACAATGTACATCGAGATCTT
AGGAACCCTTAGGAAAAAAGAACCGTGCCA
GAGATGATAGAATAAGGCGCATGACGTCAT
AGAGGACACGATGAACTTATAGTAGGTTTC
CCCCCGAGTGCTGCGTGACCTACAGGTAAA
CAATTGAGCCTTACTGTCGCTGTCATATAG
TGTCCGCCAGTGTACCACCTCTGTAAAATA
TCCCGGTAGCTGCTTACCGACAAACCACGT
TCGCTTGCCCTTCCTGAGGCCACCGAACAG
CTGACCAACCAAGCTCTCTTTCCGAACTCT
CAGATATGCCACGGTCCAGTGGTTCTGCCA
TTGACAGGAGGGGTCAATAGGACCCACAAC
AGTGGAAGAGGAGGAGAGAAAAGGAAGTGG
TTCACCGTGGCCCGCCACATTTACACTAAA
CGTTATGGTCAGGCCCTTTTAACTACCAGC
CACGTGTCAACTCAAGGTATTTCAGCCGCG
TAACACTGAGACAATGATTATAGAATGAAT
CGTGGCAGATACCACCACTCTGCTCATTGC
GAACCTATATGTACAGCTTACAGGCGTGAC
CAGAATTTCCTGTCCCAACCAACTGCTCCC
AGGTAACCCATCCTGCACCGAACCTAACCA
GAGCTAGTGCACACCTTCAAACGCATAGCA
TTGAGAAGCAAACGCCGGAGGTTAGACCTT
AATTTGTTAGTCCTATGACAGGAAACGTAT
CCGCACGTTAGACACCTCACTCACCCTCCG
CGCGCTTCTGCACACATGCTGGACGCTCCT
CAGGAGTTGGGGGTGAACTTCGGGAGATCG
GGGAGCCTAGGTTTAATCTCTTTCGCCCCA
TCACCGAGATAACGATGCATTCAGCGATAC
ACACTACGTCACCCGGTCCATCTGTCCCCC
TACAATCATCAGTTCCGCTGGTGATGTATG
CCATATCACTGTTCTGAAGTTACTCACACT
AAGCACGCCATTCGGCAACCGAAGAATAAA
GTATATTCCTATATCCTGGCTCCTATATGC
GATTCGATCCTTACCTGCTTTAAATCGAAT
TTGTCGGATACCTCGCGACGTATGAGGCGG
TTTCTTCCTTACATGCCAGTTCATGCAAGC
AACCAAGAACTGACACAGGGTGAGGTAACG
ATCCACACATACAATAAAGATATACCCCCG
ACCGTAGACCGGTACTGGCTGCCACTGTGC
TACACCTCAACAAGCCCGCCCAGCACCCCC
AATAACATTGAAACAGTCGACGCAGACCGT
GACGATTCGATAAAATGATATACACAAGGA
TCCCCTCGCTCCCTTTCCTGCCAGCCTCCG
ACCTCAACGAACGTAATCGCTAGCGTTCCT
GTAGTTGGCGGCCCCAGCTGTTGACATGTA
AATGATTAGGGCAAGAAGTAGAAGAAAGTA
CAACAAGGGCGTATGTCATCGCTTCAACCC
CCAGACACGTCCAATAATGTGACGTCACCT
CAGGCCCCCCAGGGCTCGTTCTATGCGCAT
TATGCATGTATTGCAGTGTGACCCTTCCCC
GCACTTACCGACTCCACGTGTGGCAAATTC
CACACCTTAGAATATCACGTTTCGACAAAC
ACATATAATATCATGACGTAATGATACAAG
CGTGAGACCTGGGTTAGCGGTCATTTCGAA
AATAGAAAGGCACGCATGGTCGAATAAAAA
ATAATGCGACATGTGGCACTGCATCCTTTC
TAACGCCGATCTCAAATGCAACCGCCTGAA
AAAAAAGCGGAACCAAGGGTTTAATATTAT
TAGCCGTGTTGGCGTTACACTTATACCTTC
CCGAACACATATGGGACGAAAATGCTGCGG
CCGTTTCAACACCGCTAAGTGTACGTTATG
AAAAACCCGCAATTCACGTGCACCCGGGCC
CTGGGTGGCGTAATGACACCAACCCCTTCC
AAATTCCCGACACACCCTACTCGCTTCATA
TGCTGGATAGGCCAATTTGCTTACCTCCCT
AAACAATGGAATGAGAATCAACAACGGTAG
TCATATATGAAATTAAACCATGTCGGTGGG
ATAGCAGAGGTTGAGGATTTTGGTGAGGGT
TGGGACCCAAGCTTTTTGCAATGACGCAGC
CAATTGGTAAAGTGACCGATTACCCGCACC
GCGCGTGATTCTCCCAAGTGATACACACTC
CTACCCTCGAGCGGCGATTACACCACCGGC
AAGGTACGAAGGGGCGTTAATACTTAGTTA
ACAGTAAAGCACGCGCTGTCCACCTGGGGG
CTAGCTTTTAGCCACCTGAATAAAAAACAA
GCGTCCAGCCCGTAAGACGAATGACGTAAC
GCACGGTTTCAATGAAAGAAGGATCCCTCA
ACGTAATGATCACCTCAGGACACTCCTTTG
CATCCCATCCGTACAAGAGGAACTCTTCTC
GGGAGGATGGAAGGGCCGTCAATCCGCGTG
GTCCCTGCCCCCAACACCCGCACAGGACAA
GGGAATCTCCCTCGAGACTAACCAGTATCA
ATTTTCTGCAGTCAGAGAAGTTAATCACTC
CCTAACGATTACCAATACCACGCATTGCCC
GTATGTTAGAAGGGATGATTTCGCATAGAC
ACTCGCCACCTTAACTAACATTGCACGGAC
GTCCAGGTAGAAAAGAAACACGACCCCCTG
GCGAGAGGAGATGGAAACAAACAAGATTCC
ATTACGGACACTACAAATATTCGAGTGGTA
CTGGATGACAATCTGGGTGGGGAGCGTTCC
GAGTGAACTTGTAAGTATGGGGCCTGTACC
CTAGGATGCAGTACCGCATTTACATGTGGC
AGAAGTTAGTCATCCACAGTTATACAGAAT
CGCGAAGGCGTGCGCTCTATTGACGATTTT
GTGAGGGTATGGACTCACGGGAATCGTGCC
AGTTAGCGACTCCTTGGTCTAATCTAACCA
ACCTCTCCTAGCCTCGGCGTATTCTAGGCC
GCATTTATGTTGACAGGGGATGGGTTACGC
TGCGTAGCGGCATCTAATGTGCGCGTTTGT
TGAAGGGAGGTCACACTGTTCAAAAGAGGC
TCCCACCCCCGCAAGGCGCAGATAATATGG
CGGGAGGGATGTTAGCGAGAGTACACGGGG
CCGGTAACAACGATTAGGACGCCCTGTTCG
CCAATAATATCCACGAACGTGTGTTACAGG
TAGATGAACTTGTGAATATAACGCCACCCA
CCCTATGATGCCAACCCTCCGCTCCCATTC
AACTAGGCCAGCATCATAACAATACCCATT
CCGCGCGCGTATGTCCACTTCGTTCACAAC
CAATAATACAACTAGCACAATTGCCATTAC
CTTATGTCTCTGGCACATCCCTAAAACTTA
CCTTGCGACTCCCTGCAACACCTCAGACAA
AAAGCACGCTAATCAAATCAAACCAACATC
ATTAGGGAGAGAAACCCCCCGTGTCATAAA
AGTATGAGTTGACATTTGCCCACAGCCCCA
CCACATTCTGGTTCACAAGGAGTTCCTACC
GATAAGGATTATTATCCCAGTACGACTGGT
CAGAGTGAAGAAGACACCGACACGATGGGC
AGAGCTAATGTTGCACGTTTCGTTTCCAAA
AAAAATAAGAGTACAAAAAATAAAAGGGGC
ATTTAGCATATCCGCTGCCAACGACGCAAG
CGCGTACGAGTCTGCTCTCCGCGCGTACGT
CCGCCTGATGTACCCGTCCACACTAGACTC
AAGAGATCTTCTCATATACTTCAACCGCCG
GGTCTAAATTCTGTAGCTTTTGCTACGTCG
GAGTTACTAGGATCGACCACAACACATCAT
GGGAACATAGTAATCAAAAAATGGGTATGG
TACGAACCTACCCTGTACCAACCCAAACTA
CTCTTACGCGCCGGTGGTTCCAAGACTGCC
TCGCGTGATCCTACGCCACCACTCCCTCCC
CTGTACCGCGACACGCCACGAACATTTGGC
AGGTAAGACCAAACATGACTATGCTAGTGA
AACATGATTTGCCCTCACGATGCGATTGTC
ATGAAGTATTTACCTCTTCACTCTCAATTC
TGAAGAAGCATTAGCATTCAACTTCCCATA
ACATTTTACCCAAGCGCGCATGTGAGGCTG
CACGCCGATTAAAGACAAGCGACTCCGTTT
CGCACTGCCACAACCTGTATACGCTTCCCC
CAACCGAATGGTGACTTCCATTTATACCCC
CCCACACCCCCAGCGCACCCGACTGAGACA
GACTTGTATCGGATGGCCAGCAACCTAAAC
CAAGCGTGAACAATGTTCATAGCTCCATGG
GAGAGGGAAAAGTAATAATACCACCAGAAA
CCGAATAAGACCAAAAAAATATATAACAAC
TGGTGAACGTGAAGTGAAGGCGCACCGCAC
TTTACGAGCAAATAAAAAAGACGTAGAAGA
AAACAGGTAGATGATGACGTCACACATTTA
ACGCACCGCGCTGTACAAGCGCGTGCGTCC
CACCCGTCATACCTGACACGAACTGAAGCT
ACCGCACGGTGTATCTACCATGCACGGAAC
TCCCATATGAATCCGGCCTACAGCCGACCA
GACGAGCTCCAGATAAAGAGGACCAACAAG
TGCATCCCACACCAGTTATACGTACGGAGT
TCTATGGCAGCGTGAGATGGCACATACGCG
GACCCAGCTAACTACATCTTCTTGCAACTG
TGATGTGGAAGAAGGTATTAAGCGGTATCT
CTAAACTCCCATCAACACAGCGAACCAGCC
TCACGTGAGCAATGCGACCCTTTACTGACT
GACCAAGGTGCTGCAGCTGCAGTGATAACC
GACCATCACATAGCACAGTCGTACGCCCCC
AACATGCGCTCAGCTCTATCTTCCGACGCT
CGAAAAGGCTCCAACAGAAAAGGAGTTAAC
AACTGCCACCCCTACCGCTCCCTGGACAGA
CCAATCCGCTAACTACGAACTTTAGAGGCG
GTGATTACGATCACCAACCTAGTGCGGTCC
ACCATAACCCAATATCGACCAACACCTCCG
CTTACCTTCGTCGTACCGCTCAAGCCGCCC
TTCCCACGTAAGGGTTTAGAAGACATAAAT
CACCAACCACATTGCACGGTGCTGAACACT
CGCTGGATCAGTAGTAAAAAAAAGTATCCT
GATTCCTCATTCCCACGCACTCATCCCTTT
CATCCCTGGCATATCAATGACACTAATGGC
TAGTCGCAGCAAAACACGCGAATCACTCAT
AGCTCACCATGCTATTCGCAATTGAGTACT
ACTAGTATCCCGCGCAACGTCCCTCAAACC
CACCCTCGTCCTACCTTACGCCTAACATGA
TTGAAGGTTTGTACTATGTGGTTCCACCAT
ATGACGTCATCATGGTGTCCGCTCGCCTCA
TCCACACTTTTGTATAACCATGAAACAAAG
TACCCCCAAAACAATATGAGATTGACGTCA
TATTCCCCCTAGCGGCACGACAGTTACCGA
GACGCCAACCGAGCTACACGAAACCGGGAA
AGGTACAAAGCCCGACTAACCTAGAGGATC
CACTAAGCACGCAACGCGTAGGCCCCTGCA
TGAGAACTGAAAAAGAGACAATGACGGATT
ATTCCCCCTAACCCAGCCAACCGATTGGAA
CAAATCAAGGATTGCTCAGATGGCAAAAGA
TGTGTGGCGAGGCAAACAACTGGGTATCGG
ATGTGGTAACGGGGAAAAAAAGTGACACGC
CGTGCCCCCCAATGTGCCCCGTGAGACCAT
TGCTTTGCCGCACAGCGGGCGTATGTAGTA
TGTACCACCTTTAAATAGTAGGCACAGGTA
AGAGCTGAAACCCGAAGATTAGGCTACCCA
AAGACGGGTCCTATGCCTCCCCCCGCATCA
CGCCCATATATACCTTCTGTCCATCAGCCA
GTAGGAGCGTGAATTCGCAGAATTCGATTT
TTAGAGGAGCTCTGGTCGTAAGAAACACAT
TCTAAAACCGATGTGCCACAGCACCCCCCA
TGTACCTGCCTAGACGAAGCATAAACCACT
TTTTGGAAGACAAGCATAACGATCTATGGG
CATACAATACAACACCAACTCCCATGTAGT
CGTGAAAAATCCTACACCTGCTTGCTCCCA
CCTGGACGCCTGGTTAACAGTTCAACCTAG
TCCTTTCCGTGTCCCTAAGGTTTTATTATC
ATGGAGCCCCGTGCCTCCACCTCTCAACTG
ACGAGGATTTTATGGATGAATCTAGCCCAG
CTACGCCGCGGTAACCCAGTATGATAACTG
GTCCCCACGAAGTGCTACAGACTTATCCAC
GATTACCCCACCATCTGGGTATACACTCGC
GGATGCAAAAAGGGGCACAAGAGTAGGGTG
TGTCCCCTGTGTTCGAGACCGTAGGTTTGA
CTATGGATATAACACAAGCACCCCGCGGCG
AAATTGCTTTTCTCAGCGTGGCTATCTCCT
CTCTCTTGACAAACACCTAACTTACAGCGA
ACACCTAATACTGCGCGACCCCGACACGGA
GAGATCACCGCAAGGCCCGACAAGCTGCGC
AGGAATTCAATAAATTGTGTTACGTCATCT
ATGAAATCATAATCCAGTAGATGAGGCGTT
CCTTATATCAGAGCCCACCTTATATGCCAT
CCATACATACGCACTGACACTCCCCCACCG
TAACGCGCCTGACATGACTACTTTTTTGCT
AAATATCCATCAGCGTATTCGAGAAACGCG
ATAGCAACGACCAAACGTATTCGCCCCTCA
CACGCGATCCAATTCCCACCCATCCCAACT
GCTCCCGTCGTTGACCCAAACACGGTGATT
GCTCTAATATCCATTACACAAATCACCCCA
AACCACCCGTCCTTCAAAAAAACGAGTTTA
CTGCTAAAATTAAACAATACAAAAGTCCAT
CCGGGAGAGATGCCTTGCCATGTAAAGTTC
CAACTCGGCTTTTCTCGTGACTGAGAAGAA
ATGAGCCCCAAGCTAAGGTAAATCCTGGCT
TGCAAATCCCACGACGAATTTAAACCTCTG
TTCTGAAAACGGAAATGAATCAAGCATAAG
CTTTGCCGGCTATTTATCAGTAAAGGGCTC
GGGATAAGACCATAAAAGAGGATCACCTCA
CGTGCCACGACGCGGGCTACGTGATTCACG
AAACGAGAGTAGAGAGAACGTCGCCCGTAT
GAAAAAATTCTGGGCATATTTCCGCATACA
AGGGATTCTACCCAGATTAAGGAAATCCAC
CTGAGTCCCACCAGCCCCGAGGGGGCCCTG
CCCTAGGTTACATATAGACTAACTAGTTTT
CCCTACCGGTATGTCAATACCGCCCCTTGG
AACATATCTAATCCTTGTCAACCCTGGGTT
ATTACAACGATTCCTGTTCCACCTCACACT
CCATACATCAAGCAATGCAACAAGGCGTAT
CAGGTCTTCACGCCTGCACGTCCCCCTTCA
CCCGGCGCCTTGCACCAATGACCACTTAGC
ATCGGAAAATAAGAGCTAACAAGCCCGCAT
CACAAAATGCTTACGGCACACACTAGTTCG
AACTCGTCCACAAAGACGGACAAATGCTTG
ACAGCCACTTCACCCCTTAATTTGCACCGC
GTGACACACCACAGTCACAGTGAATGAGAG
ATAAACCGTTCGAGATCGAAGATTGGTGCT
TTAGCCAATACGGCTGGATTGGTCATTATG
ATTGGCACACTATCCGACTGACCGCATGTG
AGACCTTTCTTCGAGGTTCGTTCTGGCCGA
ATGCCCTCTACAAACTAGCAACCCGCCGCC
GTTCCGGCAGACCATGCAGGCACCCTAGAA
AACGCGTATAGGCACGAGAACACCAAGACA
AGAGAGTACCTGGCGGGGAATATTTCCGCG
ATCCTGCGACTAATCAGCTCATCCGAACAA
CACCGAGATGTTGCAGTACGGCACCGATAG
GAAATCACCTAGCACAACGAGCGAAGATTA
GTCAGTGAGAACGAAAGGTCCTTGCTTCCG
GAAACACTCTAATTATAGGATAGGCGGGCT
CATAACTAAGCATGGTTGACGAGATTAGGT
AAAGCGTGATAACCGGTGCCCCACACAGAC
AATAGAAGTGAGAACTCAAAGAACTATGAA
CCCAATCATGACGTCATGCGTAAAGAGGCC
CTTGTGCCAAAAATTACTAGGCAATACCAA
ACGAAGTTGAGATAGGAGTAATGGAGATAC
CAGTCCTCTTAGCGCTAGCCGTCCTATTCA
ATACGTAGAGAACGCAATAGGAAGAAAATA
CTGTTCGCCCCATGATCGTCCACACTCATC
CCGCTCCATGGCCGGTTATTACAATGCCAT
AATTAGGCCCCATATCCCCCCCTCCACAAC
AAAGGGGAATGGAACAGAATAATTGACCGC
GTCTCATAGAGGTATGTGCCACGCCGAGCA
CGTCAGCGATTAAACTAATTTTTATCGCGC
CAAACGGTTGGCTAAACTGAGAATCTTGGT
CAGGAAAATAATAACAACGATACATACGTA
GATATGCGTAAGAAAAACTAGCGAGTTAAG
CAAACACAAGTGGCTACCTTGGTCCAGTCC
AGACACGCGCCGCGATAGCGTAACCGAAAC
ACCGCCCCTCCCGCCCCGTCCCGTACTTCA
CGGGGTACACATAGAACAGTGAATTTAGTC
AGTAACCCCAACCATCTCACACAAAAGCTC
ACAGCTGGACGCGACCACAAAGCGAATCGG
CGTCACGCTTCCCCCTCATAAAACATAACA
ATAAGTAGAGTTGCCACTCATACTACCTGT
CCCACCATCGGGCGGCGGTAGGTATTACGT
CGTCAATCGCCGCTAGCTTTCACCCAGCGG
ATAGACGCGAGTGCAAGAGTATCCATGCCT
GTGATCTCCGCTTTGACGGAGCTTCCGACG
TAAACTATCCGCGCGTATGGAGGGACGAGT
AAACCTACCTTCTGACATAATTTTCCGAGT
CGAACCTAATACGTACCCACTCCAAGCTAT
CCATGGTAGTAGATTACGGTGTGGCACCAA
AAAATCTGTACACATAATACTCATAGACTT
TAAACTGACGACAAAATGACATCATCACAG
CCCCACACCACCCGCCCCACACACAGGGCA
AAAGGCAAGTATTCCCATAAATGATCATTC
CTTCTGCAGCAATTCATAGCTCAGTCGCCA
CTGTCCCATGTCATCCCCTTGAGGACTCCT
ACTCGTCCGGTTAACATACTAATAGACCCA
CACGAAGATTTCGGACCACCAGTTGTGAGA
CCGCACCGGCTGGGCCAACAGTGCGCCCAC
GAACTTGTGATGCAAAGGAATGCTGCCAAC
ACGGCCAAATAACACCTTATTCCTGACTAG
CCTGACGTCACTGTATGCAAGCAACTGCTA
ACTACCATCAAACAGCTAGCCGAGACACCG
GCGTGGCTCATGCTACAACCAAAGCTACGC
AGATGATGACGTCATTGACCCCACCGGACA
CCCAACTCGGAACTACTCTCTCCGAATATT
AGATAACGCACCAGCCAATACCACTCTTAG
CAAAAATACCCCAACCAGTCCCTACCCCCG
GTATTGGTTGGTCAAGCATGCCAACACACC
GTTCCCAGATTCGTTACACAAGCTATGGGC
AATGTACCTGGAACGGGAAAGAAATGGAGG
CAACTGCTAGCCCCCTCACAAACCTTGTGC
CCGTTCGCCAGATCTCCAAACGAACTCACC
TGAACCTTGCAGTAGTGTTTCCCTTTTAAC
AATTCCAGCTACTCCTCACCACTACATCTA
ATGGAAGTAGACACCGATTACCCTCCCTAC
CAACTGCCGGGAGTTTAAGCAGTTCACTCC
TAATCTTAAACACATAAGTACCAACAGACG
CGACATGGCACGCGCCTGTGGGTTAGCCTG
TTGCGCCATATTGATGATGTGCAGCAATGT
TAACTGTCCCACGGTCCCAATGCTATTCCT
TAAAAAGTACTCATGTGAACACTCCTCTCT
AGGACTGAGCCTAAGGCGTGTCCCCCAATA
CGATAAAACTGCTTCTTTCGAACACGCCTA
ACCTGGGCTGATATCATGGACGGAATTAGG
AAGCACGAGCTTAAATTATGAGGCGCCACG
GGGCTACCCAATACATAATAGTAGCCGGGA
AATACGCCATAGTACCACTGTGACTACCGC
CGTAGCGATTCCGTACACGCCCCTTGTGAC
ACCCCCCATTTTTACACAAGAGTCACAGAT
GAAATGAGCGAAGTGAGTTGATTTTTCGTC
TACCGATCCTCGGTGGACAACAGGATCGCG
CAGGGTTTAAAATGGTATCAAGTTCGCCAT
TTCGCTATAACGACCCTGAACTCCCGAACA
TCGTGTATTGCGGACTTCGATACGCCGTGC
CTCAACTGACAACTAATGCGTGTAGGGGCT
TACACATTATGCGTAGGGTGATTAAACGCG
AAAGTTAGCAAGATTCATCTATGTAAGGAT
GATAATGGCCCGCCCCAGTCCGGATTCGAC
CAGCGTATTCACGTCTCAAGGCTACAACAC
AAACACCGCACCACTTTAAACCCCTAACGA
GTATGTTCTTTAGCACAGTAAATCTATACA
ATAAGCGTGCAACCCAATATGGGGATGAAA
CAGCTATCCCCTGTCCGCCTGTTTTGGTGA
AAAGCTACTCTACCTATATCGTAGCCTGCG
CATACGTAAAACTGTAAGTGGCCCCCCTAA
ACATACACGGCAATTCCGCAAAGGGTCCGC
CCCCACTCCGAGAATGGTCGCATACTCGAT
TAAGAAGATGGTGACTGTGGCATCTGCACC
GGCACAAGTGAAAGGGAAAGGATGACATTG
AATCTCCGTTGGCGCTGCAGGGCGCCAACG
CACCAGACCCTATCTAGTGCTCTACGCACC
CGCATACTACCACACCGTAAGATGACGTCA
TACCTCCTCAGCGACGCCTCACACCCGCTA
ACCCCCCCCCTGAAGCCCGCCCTTCCGGAT
CTGCTCTCCACTACGGCCTCAAGAGTGAAA
GTGGACAGCACGTGCTAAACTATGGAAAAT
AACAGGCGGAGAGCCCGTAATCTTATCGTC
ACGACTTCCAGGGTCGCACCGACTCCGCAC
GCTGGCAATCACAATTTATCTTTACTTAAA
TGATATGCTGCCGCGCGCGCTTCACCCAGC
AAATACATGCTTAAGACTGACCTGCTCGAA
CGTACCGTATAGTGGTCAAATAAGCAAACC
CAGTATAACGTCCACACACCCCCGATTTGC
AACCATCGAAAGCCATTCAAAAAAAGGTAT
AATACTAACCCCACTCGACTGCATTCCAAG
CATTGCAACAACAGTTTGGTTCCTTAGCGC
GGGCGAGGAAAGAGGCGGGACTTAAAGGCA
AACCCACTCCAAACGTGTATAAGGAAGGTG
CAACCCTTTACTACGCAGAAGGGATCAACA
GTCATCAGAATCAACCATTCTAATGTACAT
AACTGCGCGATTGGGCGCACGTTAGACGAG
ATCGTAAATACTGACTGACACGTCAAATTC
CCTCTTTCCGCGTGACCCTCTATCTCAGCT
AGTGAACCGAAAACATACGAGCGCACTCAC
AAGAGTGGTGTCCAGACACTTAAGGGCGAA
GACCCGTACAACAACAACGATGACGTCATA
GCATCTATGACGTCATATACCCCCCCTGCA
CGCACAGCTATGCGACTCTGAGTGCGTCCC
CTAGCTTTGATAACTACATAACAATAATGG
AGCATTGCAAATATGATTTAAGTTCGAGGC
TGACAAAACGCCCACTTGCATCACTTCACT
CATCCCCTTCCACCCCCTCGAATTACCTAT
TGCAGCCTACTCATATCCACGGAATAAACT
CTACACAACCCAACTCACGTAATGTGATCA
AAACGCCTAAAACACGTAAAGCAACATTGT
ACGAAGGTTTACACAAAGATAAAAGTAATA
ATTACGTATCCCGCGTCCACCGTATTAGAC
ATCAAATCAGTAAAATTGTTGAACGACAAA
TCACATAAAACTTTCCAACTTAAGACGCAA
CCCAACCAACCCTGTTCTCCTTTCTGCCCT
GAACCAACTGTAGGTATGGTTTAGAACCCA
CACCACACCAAGTTTCCGATTACAGGTGGT
TCTCCTCACCGTGATGGGACTTACACAGAC
TGATCTTTACCGCACGCAATCTATGCCCAC
AACGAGTATTTGGCTTAACTTCACTAGGGT
CGAAATAAGAGGAGAATGAAAGAAAATGGC
TACCTCCTTTTGACCAATGACGTCACCATA
TCCCGGCCTCGTATGCGCCGCAGGATGCCG
GCCGATGGCTGCGAAGGCTGAGAGCAAGAT
CTAGCCCGCATGTTCAGGATTCCCCCTCTA
GGACGCCCCAGAACGAGATAAGCAAGGCGT
ATATCCAGGCGGTACAGCCCCCCAATACAC
GAAAACTAAGAGTAGGTGACCTATGTAAAG
GGCTACCGATCAGGTACATTAAGCTACGTC
ATGGAAACCTTTGCGATGGCAAGACAATGA
GTCTCCGGCCTTCCCCACAGACGTGAACGC
AACACTCTGAAAGAAGCCAACCTTGCCGCC
TAAGGCAAATCTCTAAACGCCAAATTAACA
ACACACTCCAATATTCCAACAATACGTCCA
AAAGCAAATTCAGCACTATTGCAGAGCTGT
GTCCCAGCCATAAACAGCCTCACATTGCCC
TAACGCATAGCTTACAACGGAGTGATGACG
ATCCCCCCTTCCCACCCCTTCCACCGCACT
CGCGTCTACCCCGGATTTGCCCTATTCCTT
AATCGTCAACTGATGTCATGTGCAGCCAGT
CAAGGCCAAAGAGAGATAAAGCTAGGCCCA
AAGCCTCCCGCCGTTAATCCACCGCTACAC
CAGACGCCGTCTTTGAGATGTCTCCTCCAA
CTGAGAAAGACTATCCCGAGGGGCTTGAGA
CACCTACACACTTGGTCTATATGATCAGGG
AATCCTTCATGCCCGCAACGTTAATGGACC
ATTGCAGGTGAATCTCTGTTGACACAGCTA
CGAGCTCGACATTTCCGTTTCTCGCTACAG
CAGCATACTCACTTAGACCATAAGGTGACC
ATAAACATTACCATGAAAAAGTGACGTCAT
CGCTACGGTTCTAGACGCTCACACCGAGCC
GGACTAAGTATTATGGGTTGATGAAACGTT
ATAAAGTGTTCATTTTGCTAGTCCATGCAA
CATCTCCACCATACTTGAATGTGAAAGCTC
TGTGCGTTGAGAAAGAACACAATTGACGCA
ACCGGGTGCTTTGCCGTGCTAAACATGGGA
CTGTATGTTAGTGCAGGTTGTAGTCCAAGG
GATCGCCCGATAGCGTTTGTGTTCCATGAC
CTGGCAACACCAGTGAACGCTCTGGGCGGT
AAGATTAAAAAGCGACCGGCCACGGAACCA
GTTCGCCACTTACTTTCTAATCTACTCCCG
AAAAGCAGCAAAGGTGAATTCTTGAACCGT
GAATCCATCAACACGTAACGGTGACGTCAT
TTTCAGCCAATATGTGGCGATGGACTGCCA
CAGTGAATTAAGGAATGCACTTACCAACGC
CCCAGCCGTTGGGTTATCCGAACACACCTA
GGTAAAGCGTTATCTGACCCAGCTAAAAAA
GCCACTACCGCCAGGTGGACTGACGACACC
ACTCGTCGCTGTAGCGATATAAAACAGTAC
CGACCGACGACGATTCGATAGCATGAATAT
CCTCCACTCCGACACGAATGCGGCCAGAAG
ATCACCGTTGTCGTCATAACCTTCTGAATG
CAATTCGGACTGTAATTTCGGTGCTCCACG
ACGAGCAGTTCGGGTATACATACCAAGCCT
ACACATCATCTAACCTCAGTAGAGATGGCT
ACTAATCGACATACTGTCATGGTCAAAGTC
CTGCCAGGCAAGTAATTTGCATAGGTGGCC
GCACCTCTGTGCTCTATTGCCGCGTGAGCG
TACGCACGTAACAAACACTTAAATCATACA
TGCCCGGCTGGCTGCATCTCACACCCTATT
CAAAAAGCCAATACGGCTAGGAAGACGAGC
CAGTGGGTGTAGCGAACGGGGACGATACAC
CATGTAAAATGATACTGCTTTTACCAACAT
CCTATCATATTTGTTCGTTTCCTACGGGTT
AAAGATACAACAAAGATTTGGTCCGCCCTT
CACCCAACTTGACCAGGGTTTCGACCAACC
CGGATGCAAAGGCGAAAAGCTGATACGCAA
AATGTGAACCCCAAAGCACACCGGGCAAGG
CGAGTACGTGTATGCTTCCTGCGAGACCCC
AACTCCCGCCTCCCCCACCCACCACTACTT
CATTATAATAAGATCGCCTCTCTGCACGTC
ACGGCATAGACTTTATTCCTCCCACTACAC
TCCAACGCGAGTGGAGGGCCTTAATCTACT
GTTTGCTAACCAAACCGTTCTTTCTACCAA
ACCCCCAACCTCGAAGATTGAGATGCTGTA
TTAATCCTAAGACATTAATATAGTTTTGTA
ATCTCTACAAAGATGGGGAGTTGGGGTGGC
TGAGCTAAGTATTGAGTCGCACGTGTACGT
GAAGTGTGGTTATGTCAATGAAAATTCGGG
GAAAGGACAATTGCCTCCGATTACGTCACT
CCAAAACTATAACTTCACGCACGACCACCC
TTGTTTTGTTACTCGGAAGAATTAAGGTAC
GACCTTACCTCGTATTACAGGCCGATCTTC
CTCCCGCGTTAGACCCATAAACCGAGCCAC
CAGAAATGACTATGACGTCATGTGACTCGT
GTTCCTAGCTGTCGCTCATGAGTCACAACA
ACACCTCATCCAAAGGCGGTAATAGGTACG
TCCCTCGCTCAGCGCCAACTCTCTATAGCA
AACCCCATAAATGACGTCATCCGCCCAGCA
CAACAATTAGATAAACACCGATTACCCCCT
TAATCTAAACTACGGGGCATGCCACAGAGT
ATTACACTCCGACTCGTACGCCTAAAGCCC
CCACGGACAGTTAACTGTCAATTGGTTGAG
ATTGAAGACAATAGTGAATGTTTCACCGCA
GTACTCAGAACTAGCGGCTGCTTACGAGAC
ATTAACACAGCACCGTTAAACCGCAACTAG
AGGCGGTAACGGAATACAGTCCGTCAATAA
TAAGCGCACACCTGCCGTTAGCGGGCTGGC
CACCGATACCACGCATTAGCGACTTGGTGC
GATCACGAGATGTGGGGGCGATTAAGATTC
GCGAACGCCTACAAAACGACCAGCCCCCCA
CAATGATAGAGGACGACGATCCAACCGAGA
CTATCACCACCATCACCAGCGCGCCCTCCA
GAAACAAAAACCACCCGCAAGACGGTGATG
ATTACGCAACACTAACGTAAGTCTCAATCC
ACGACATTGGGTAAAAACCGAAGGCCATCT
GGGTACTATGACATCAAAGTGAAAAGCCCA
CAACGACCATTCACTATTCTTTCCAAGCCG
CCGAACGACTTCCCTCGGGTTCAAATCCAC
ACCTACATATTGCATTTTTGCCCCTTTGCG
CAGTGGTTACTGAAAATACATTCCCTGTTG
GTTCGCCGGTAGCGTTCCTCCGTGCTGACG
CACTTGCATGACGTCATCGTCAACTGCGGA
CGCACATCCAAACTACGTTGTTTCGTCTTT
GCTGGGCCAAGATACAAAGAGCCGCTCACC
CGAAATGTATAAACAAGAAGAGGACCCTAG
ATATGACACTGACGCTCCAAATGATATGCG
CATTGCCCAGCCCCGTCCTCAAACCCGCTG
CTGAGTATGCCCGGCGTCGCCGACATAACC
GTGCAATGACGTCATGTCCTTGTGATGTAA
TTCCCTAAACATCTACGTTTAATCCAGGGG
AACCTAACCCTTAACGCAACTAGGTGGGTG
GCAAAAGTTCTAACGCCCGAGGTAACACAC
TCGAAACCTTTGGACCCAACCTTACGTTGT
TTATGCACGCTATACAGCTTGACACAACCG
AGTCTCCGAACAGCGGAGAGTACGTTTCGG
GGGGCGGCAATAACGCATGACGTCATCATC
CGGACCACTGCGCAGGTCAAACTACAGTTG
AGAAAGCATGTCAACATCTGATGCACACGT
AAACAGAGGGAGGAGAAAGAATTTGTCCGC
AAGATACGGATAAACGTGATTGTACCCCCC
AAAGAGGTTGCCATGACGTCATAAACGTAT
TGGGTCGAGTACTCCCGATATTGTTAGGGC
AAGTTGTGAAGGCGGGGATGCTGAATGTCT
GATGCCTAAGAACCCACCAGTTTACAGTAA
TTTTAGCGCCATGACGTCATCACGTGAAAA
CCGAGTGTGTCTTGACTACCGTTGTCCTGG
TTTCGAGGTCTTCAGCGTACACCTCTGAAG
GGAAACAACGTTAGGAAACCGGGAGTAATT
GCGGGAGAACTTACTCCTCCTTGACGCAAC
AGCCTCACTGCCTACGGAGCGTCCCCAGTC
TACCATTGAATATTCTCACACCTGACGCAA
CTAAACCAGGAATAGCGCGGCCAAATACGT
ACGACATGAATGCGCTACAAAAGCGCTTCC
ATTATAACTGTTTTCCATTCATGATCTCGA
ACTAAACAGCTGGTGGACTATCGGGAGGGA
CCAAAGTTCCGGGGCCCAGCACACTCAAAT
TCCTCTCCATGAGGACGGCGAAAGCTGATG
CACCCTACCACACAGCGTTTTCCGACGTGC
ATCTACGGGGTGACGTCATCCGAACCAGCT
AGATTAGAACCCAAGATAACCACGCCGAGA
CCAGCGTAGCGCCCCCGTCATTCCTAACCG
CGCGTACAAGATGCAGGCTCGGTCACTGCA
AAAGAATTTTAGTGAGTGAGTAGATGATAC
CAGACGGCTGGAGCCGCGTCAACTGGAGGG
TGCCATGCGACATACTCTCATTACATAGTG
GGTACTAGACGAACGGAGAAAGTTAATTGA
ATAGCCATCTCCAGGCGACACACACCCCCC
TGGCTGATATGCCTATCCCGGGATACAGCC
CCCTACCGTGTTCTTCCGAATAACTGCCCC
GCTACTTCGGATTGAATAGAATTACGCACT
CAGGAGCATAACCATACAGTTACCTGACAC
ATATGGACTCTTCCCCCCCTGACCTAAAGC
GTAAGTTCCTACTAAACGGGCCAACATACG
ACTGAAATGACGTCACTCGTGGCCAACCAA
AACCATCTAATGCGAGACACTACACCGCAT
CCTCCCTCTCGCACTCCCCACCATCTATTA
GACATGCATGATAGGAAACAGGATGCATTA
CATAATCCAGGGGGGCGCAACTCACCGTTC
GATAGAGGAATCCTGTACTCACCCCACTGC
CAGATAGGCCCCATCCCACCAAACGCGATA
GCTAAAATCTATACGGGCTCCCCAAAATTA
CCACCTGCAGCCCCGTAGAAGAAAAGTCTG
TTCAACGTTTAAGCACTATCTACATGCAAG
TGCCCTCCTGTCACCCAGGCCGCCACCACC
GTTGCCAGAACAGTTGTATAATTAAGTCCG
TTACACACATCTTTCACCCTACAGCATCAT
GGTCCATTCCGTATCATCCACCACTATCGC
ACAATACCTAGACTGATGCATTGGCGACAC
CACCGGAATACTATTCCTTTGATTAAAGCA
TCTTAAAATAAAAGGGAATCCCGACGGACC
CGTCAGGAACGAATCGATGAAATGGGGTGA
TTGTGAAGAGTACTTGACGAGCACCTTCCC
CCTTGCAATATCTGCCTTGCATCAGTAAAA
GCAGAAACTAACCACCATATGGTACGAAAG
CTCCCTAACCCTGCCTGCCCACTTGGAAAA
GATATCCCAACCGAAGATGCGTTAGTCCCC
GCTCCCGATAGTTCTCCGAGCGACCTTTCA
ACGTATACGGCAGCCTCATCCTTTAAGCGC
TGTAGTCTAACCGGCGCATCCAGTACAAGC
ACGTTTCGCCCTCCCTTGGACACGGTCCAG
TGCCCATGCTTCTCAGATGACGTCATTGTT
ACTGATCTGCATACCCACCTGCTCCCATAC
AGTGTGAAAAGCGGTGCAAACGTGAATCTA
CACTTAACCGGAACCCATTCCCGAGTCCTA
TCGATCCCACTTAGAGAGATGCTATCTGCC
ATGCACGCATCCAACAACCTCTAAGCCATC
ATAAGTAACAACTACACACCGCTCCAACTA
CACTTCCGAAAGGTAACGCAACCTTAAGTC
TCCTGACACGAGTAAGAGAATGCGCCTTAA
ATAATTATGACAGCCAATGCGATTACGTGG
GTATAGGCCCGTTCCCACCTGCTCTCCAAA
AAGAATGGCTACGCTCCGGCGAGGCGGGAA
CTCCATATTTCCCGTGACAAGGCGCACTAG
AAAAAATATTGCAATAGAAACGAACGTACT
GTTTACTCACCCCCCATTGTACCCAGCATA
GGGATAGGGTTTCGTGTAGTGTGATAAGTT
TACCTACACATAACCTGCCTGTTCCTGCTT
AACACACATCAATTCCTTGCCACAGCAACC
ATACCTATGTAACGTTTCGAATTTTTCGCA
CGCCTCCGACAACACCTGCCCTTGGCAATT
GACCACGATGGTATGTATACGGGCGCAATC
AAAATACATAGAAGGAGAGAAAAGACCTGC
CTCTCATCCCTCATCCCTGTTAGAAGCACA
TATCGACGCGGGTAGATCAGGGTCGGAAAT
GGACTCCGTACCAACAGAGTCTAACTGGAC
CTTGAGACTAGCTTAGATACAAATGCCTTG
GACATCACCTAAAATGTCTTCTCTAAGTTC
TCCTCGCGTCCAGGCGAGATCCTAGGCCAC
TGTGCTTAGCCGCTAGAATCGCGGCGAAAC
TGGTATTGCAGCATCAGGTAACAACGACAT
ATGATCCTAGGCGATCATCGGGGGTAACAC
CGTGTCTTCCGTCACCGATGACGTAACCCT
ATAGGGTGTGCATGCTGTAAGGCATGTACG
TTGATGGTCTGATACCAACTAAACCAAAGC
ACGCTCTACGACCCCCTATTTGCATATCCG
TTCCCCACGCTTCATCGCAGGAGACACAGA
CTCCTACCCTTTCCTTTCCCTGTCCACTCA
TGTCGGATAAACCCGTCGACTCAACTCTCC
CCCGCAACTCATTTCGATACAATGCGCGAT
ATGCCCACCCCAACTGGCCTCCCCTCCTCG
AAGGCCAGAGTGAAGCTACTGAAAGTACAC
TATCTTGCTCCCCCCCAGTCTGATAGCCAC
ATTCAACAATAAAATACACACACTATTAGC
ATAAGACGTACGTCTCAACCGCAAGCACAC
ATGAACGAGTACGGATGTCACTAGTATGCC
CATGCCAGACTCTCTAAACAAATACAAGAC
ATGATCAGCACCGCCCAATACTCACCAAAT
CCCAAAAAATGATAACTGCTAGAGATGCTA
AGCCCCCACATTCGCACACTTTGACCATGC
CGTGCCCATGTTCACGGGAAGATTGGGAAC
GTTTCGCACATCGATTTAATGCGGTGCTCC
CCACACCTAGGTTCAAGGTCCACACCCCCA
CGCGCGCGCAACACATACACATTACCCACA
GCTGTTACAATATTTCATCCCTCTCTCACA
AATGCCAACGTAATTAACACCTAGTACCCG
TTTCACCGAGTCCAAACGAGTTGTGAACCT
AAGTGCGATGAACCTCAACGAGTGGTAAAC
CACCCTCCCTTAGCACCTCAAAGCCCACAC
GGTAAATACAAGTACACCTGAAACCAAGGC
TGAAATAGCTCGCGTTGGCTGCTTATGTAA
AAACAGCCACATGGCTGTGAAACACCACCG
TTTTACGAACACCTCTGATTGCCGCTAGCG
AATTCATAAAGCCATAGAATGATATTAGCA
CACTAAACGTTATTCCGGCTTCCTCAAAGA
TACAACCCGTGTCATAAAATTACCTAATCG
CTCTCGGCGTGTAACATACAAGCATCATCA
CTTCACTCTTCACCCCACTCATGCCTCAGT
CCCCGTACAGCTAGGACCAATGCAGACAGC
CTACCCCACGAGCTCTTCCGACGATGGTTC
GACATTTTATCGACCGACGGTATATCGACC
CACTAGCGAAAACAAGAAGATCCCAGCAAC
ACAGCCGCATGAGTACCCCGAACCGAGTTA
TTGTGGATATATACACATTTGCGAGCGAAC
AAAGACTCTTCCCTCAGAAAGGTAACAATA
CAGAATAAACGCTTCCCACTAAACCGAACC
AAAGATGAAACAGAGATAAAAAATACCAAC
AATGTATGGAACGAGATTAAAGTAGGAACA
AAATGTGTACGGGGAAACTTGTAGCTGGCT
CCGCTACACTCCTTGTACAACAGCAAAACT
GGCGACAATTGGGGGTGAGTAATGAAATAG
ACGTAGCAAATGATTTGCATGATAATAAGA
CAAAAACGATCACATCCTAGGATGTGACTA
ACTAAATTTCCTACCTTTGTCCCATGCTAA
ACAAAAATGGGGTGATACGGCGATCGATAG
ACATGCCTGTCGCTGTGCGAGCTGAAGCAA
GAGTCTTACTAGTACAAACGCGGATTACCT
CTAATTAGCAATGCAAGCTTTGTCACAGAC
ACCTTGAAAAATCTGCGTAAAAATACGCGC
CACAACGAGGGATGAAAAGCAAGGGAGGGA
GAGAAACCCCATCCCCTCCCGCCCCGTGCC
ACCCTTCCGCCGCGTACACCCCCCTATGAT
AGAGAAAAATACAGGTGAGTTGTGAATGAG
CCGACTTAAGTCCCAAAGCTCTCATTAATC
TTGTGAATATTCCCATGGTGCGCAAACGCA
CAAATCCCCCCGTACTACACACTGGATCCA
GCCCATTTCTTCACAATGAGCCCCCATCGC
TACGCAGTCTGCCCCACGGCGGACACCCAA
CCTACCAACTATGATACAAGATGACGTCAT
AAGCACGGATAGACCTGGCTTCTATCAGGC
CAATCTAATGTGGCTCCTTTGTCCTCCTAT
CTACAATGCGCGCCACCCCATGTCGCCCCG
AGCAGTCCAGCTCCAATGTTAGACAGCTAC
AATGCACTTAGGCCGGGCTAAGCGGATAGA
ATAACCAGTCCAGGAAACCAATAAAACCAC
GAACTACATTAAGTAGTCTTGTAAGGGCAC
AACATATCGTCTAACCAGACCATCACACAA
TAATGGGGAAAAACAAGTAGAGAACAACAT
CGTCTGATACCAAAACATACTTAGTGAAAA
TGGCAAAGGACGATTAATAGAGTGCGACGC
CGTCAACTATCGTCGGCGATTCTTCCCCGC
CTACGCCGACATAATGTACTGTCTTTTACT
TCCACGCCACTCGCCATTTTTTAACCCACC
AGACCTCCAACCTACATGGGCTCCTGTCAA
AACCTCCCACATTCCCCGCCACACCATATT
GTGCACGACACGAAGACGCTTAAATGACTG
TTAACCTGACGGGTCATCGGACGAAACCAC
CATATACGGGAGCATTATTTCGACCATCTC
ACCACATACGGACGTGTCGCCGTATCTCTT
AAACAAAGAAACACTATCGATCTCCGCCGG
CGAATCTCACACTACCACCGCTTTTTCCGG
CACAAGAGATTTTGCTGTCCATTCCGATAC
CCTAATAAGAGGCGGACTCGGAAAGAGATT
TTTGATGACGTCATCCAAAAAAGCGCGTAC
GAGTGTCAGTTCCGTACTGATGACGTCACC
[truncated: 18,670,774 more chars]
