# Supplementary material for: Conservation of transcription factor binding specificities across 600 million years of bilateria evolution
Source: eLife. 2015 Mar 17;4:e04837. doi: 10.7554/eLife.04837 (PMC4362205; doi:10.7554/eLife.04837)
Supplement: Figure 7—source data 1. — DOI: http://dx.doi.org/10.7554/eLife.04837.031 [file elife04837s004.zip › TGGGCG30NCGTAI4_sig.seq]

GATATGACGTCATAGGACTAGAAAGACTAA
TTGCACCCGGAGGGAACAGCTCACCCTACC
GATAAGACCCCCTCTCTCTTAATATATCTC
TAATGAAGAAACGAAGAATTAGTTAAGATA
TGAACTTAAGCCATGAAATCGGAACTAGCT
ATGACTGTGACGTCACTTGCAGTCGCTAGA
AACCGAGCCAATCTTTTTCCATGACGTCAC
ACCAGAAAATAGAAAGTTAGCTAAAAGACT
AATACCCAACATTCTGCACCAACCTTAGTT
CTTCCCACAACAAACCACACTCGCCACAAC
CACAACAGATCCCGCCAATACTTACCCACG
CGAATCTGTTTGATTCTGAATTCCTCCGGC
AAATTCATTAATACGACCATCCGCTTTCTC
TCTCGCCTACACGCTTCAACCACCTGCCCC
CACTGCTCCACGTTCAAATAACAAAAGCTA
TACGCGACCACACTAGACATAACACTTTCG
GCAGGTGGCGTGATAGAAAGCAATAACGTC
ATTGCGCCCCAGCCCCACACCCACCCGCAG
CGTTGTCATGAAAATAAAGAGGCTTTTACA
AAAGTTGTGATCTAACAACCACGGATCACC
CGCACCGAATCTGCGCATAGACGCCCCCCC
ACGCGTTGGGTCCTGTCTTCACCTCCCTCA
ATGCGCGGCACTGCTTCCTCATCACTCCTG
TGGCCCACCACACCAGAACCCCTTTCCTGC
AGCTCGACTCGTTAATTAGACACTACAGAT
CGAAATGTTAGCGCAACTCGTAAATTGCTG
AACACTAACATAAGCAAAAATGACGGCATG
CACCTCACCCACAGGTACCTCGTTTCCCAC
CCAAATCTTTCGCAGTTAGCACCACATTCA
CATCCTAATCTTACTATAACCTGTCCCCTG
ACTACATACAACTCCTGTCGGGAGTTGAGC
CAGGACACCCACCCACCCGGAGGCCCTAAC
ATTTGTCACACACGAGAGACTTAACACTCG
ATGACGTCATAGCCTGATTATCCACGCTAG
AATAATAAGATTCTGATACCATAGACTAAC
AGCAACACTCTGCTTTTGAGCATGACGTCA
TACCTACCCCAATCACCGTACGCCGACCCC
ACCCCCATATTCCTTACAGCACCAACAATT
CAAAACCCTTTAACTCCAACACCTTTCCCC
ATGACGTCATGTATACTCGCCGGAGACCAA
CGTCATCCTCGCTCCTGGACACACCCCGAC
CCCTATAGCCGCTGTAGTTACCCCTTCACC
TATGACGTCATCATCCTAGAGCTGAAAATC
ACTTAACGATACGGCAGCCCAACACCAATA
GACGCTGCTCGTAGTCTACCATATGCCCAA
GTGGGCGACTTCATGATAAAGGCTATCCCG
CTGCTTTAACTTCGCCTCCCCCTCTCCCTA
CCTTCGAACCATAAGCTTATGATCCCAGTG
AGTGTCATTGGCTGAGGCTCATTAAAGACC
TAGATCACATGCATAGGCAGTACTCTATGG
TGGGAATGTACATGCTGAGTAGTACAAATA
CGAACATAAGTCACGAAGCTTAAAACCCTA
GATCTCATAGGGCTCCGACTAGTAAAGACC
CTAGAAAAAGATGTCGATAGATGACGCAAT
AGGCCTATATCTTGATGGTCAGTTCAAAAC
CTCCACCACCTCCGCCTATGCTTCCCTCAC
GTTACTGACAACAGCTTTTGGGGCGCTAGG
CACAATGGAGCTCTTCACACGTAATGTGGC
AAGGCTACTTCTCATCCCTTCCACCGCGTA
GACGACACTTGGTTAACACCCAACACTAAA
AGGTCAAACTAGATTTGACTCCTAACGAAT
GACCTTATGAAAGTTAAAAAAGAATAGGGG
CCTGCTACTCTATATTTCGTCTCATAAAGC
TAACATAAATCGGAAATAGGTAGTAATAGA
AAAACTCGATATGACGTCACCTCCACAAGC
AAAGTGAAGTATGTGAACGGAATTACACTC
ATGACGTCATGTATACTCGCCGGAGACCAA
ACTAAAGGTGCTGGCACGGAGTTGCATTCT
CCACACTTTAGACCTACACCCTCATGCCTG
CCCGTCATTCACACCTCCTAACCGCCATCA
GTGTCTGGTGACGTCATATGGTAGCAACAC
GTGTTGTCGCGCTTTATAAGCTCCTAATCT
GGATATCGATGACGTAATCTGGTCCCCAAT
AGATACACGACGCGGGGCATGACAGAAGGC
AGGAACAACACTATTTCGAAAGTAGCACCT
AAACTACATACCCCAGTCGCTAAGGGTAAA
ACTCAACACTCCCCTCACACCATCAACACC
AGGAAAAAAAACAATCCGCCAGTATCAATG
ACGAGAATGAATAGGGTATGTGAAGGACAA
AAGCTACCCTACCCTACTAGTAACCAAAGG
CCCTACAGTTACAGCGTTTCAAACGCAGGT
TGAATCAAATGTATTACGTCATCCAAAAAG
ATAACAGCTACATCTTACAATGACGTCATC
CGCAGGTGCGCACCCCTGTGACGCACAAGT
CCCAACCAACAGTTCTCCCGCCACTCAGTC
CTTAGCGCGCTCTTCCCCTACCGACTCCCT
CCTAACTTCAATACCCAACATTGACACGCT
CCTAAAGCACACTTCATCCTTATCCCATAC
CTTTTCCAACCCCCTTTGCCCTGTATCTGC
ATGGACCCTTCGCGAGGGGTCCTCCTACGA
CATCGAACAGTCGCTGTTGTAACTGCTCAG
CCACCGCGCGATGTCCGACCGGAGCTCTTG
AACGCTACCTACCCTAAAAAGTGCCGATCC
CTAACTTGTTCTCACATACCCCTCCCGAAT
TGCCGTTTCGCTGTCTGTTATGTAGACGGA
TACATCGCATGCACCTTTCCTTTCCAATGA
CAGACGGAAAAAACCACCAAACACTAGTAG
TCTGACTGGACGGCGGCATGGTTAGGTGAA
CACTGCCCATCTTCGTCCGTTAAACTCCAC
GCACCAGTGGCATGGTGCGGATCTACCTTG
ATGATTTGTGCAGAGGCTGTAGAGGCAGTG
CCCCCGTTCCCTCCCTTCTGCGACACTAAA
AGTAGCCATAACGCTTCATAACGGCCGAAG
ATGACGTCATAGATATCCTGTGCCACCTAT
CGCTGTACCTCGCTCAACCCAAATAGCCAG
ATGACGTCATACGAATCCCATTAACTTCAG
TACTGCTACGGCCACGGTGGATGTAAGTTG
TCCCGCCGCGCCTGTGCCCCCAACCATGAC
CTGAACGATCGAAGGAATACGGCAACAACT
ATGCGATATACCCTATGCTATGACGTCATT
AGATACTCACACTATTGTACCGTAACATTC
ACCCTGCGTTTTTCCCGGGTCTCACCACAT
CGAGTCTAGACGATGAGATCGAAAGCAAAG
AGCCAAACATCGAGCTGATAAGTTACATAA
TGTTAGCGGGGTGACTGAGGGTACGCGAAC
GGAAAAAAACGGAACTGTACATAGCCCGGT
TCATGACGTCTGAGGGGCGTTGCTGAGGTG
TACACCGAGATATCGAGGGCGGGTCCATCG
CGGATTTATCATTGAGATAAGTAAAGGGCA
TGCAACCCCTCCCACTTCCCCCTTGTATCT
CAAAAGTGTACACGTATGACGTCACCAACG
ACCCAAGCACACGCAAATGAATATACATGA
ATAGTAGCCCATTGCCAATGGAACCACCAT
TCAGGCGAGTATGAATGACGTCATCCGTGA
CCCGAGTGATGTGATGATCCATTCATCATA
GGAAACGTTACGAATAGGCCATGCGACATA
ATGGTAACATAGTCCTAACCGTCAACCCCA
ACGACGGAGGTGACATCATCCAAATCGAAG
GTTTCCACGCGGTGGGCAGGAAATAAGGGA
CGTAGTATAGGCAGTGCAAGACATTACCGG
GGTGGGGATGGTAGTGGGCCAAGAAGGTAC
GACACGGCAAAGAACTTTGGCTTACGTGAC
CGACCCGCTTAGCCATACAGTCCCACCAAA
ATGAATGCGACTAACCACCAAAACGTTAGT
TTCAGGACACGCGTAGAGCCGGGCAAATGG
CCCACCCCCCCCAACAACCCGCCCCTCCCG
TCCCAACCGCGTGCTTACCCCTACAAATAC
CATGTTCTCAAATGCTCCGTACTACATTAC
ACCTCCCGGACACAGTCCGGAGACACCGAT
GATGACGTCACACCTTACCGCTACAGCGAA
CGAACTTGCTTTTCCTATCTCCCTACTCCA
CTGCTAAAGTTCGATTCCCCGATCCCTCAT
CTGACGAAGACGCCCTATATCCTATTGGGG
ATGACGTAATGTTAATTATTACAGGGTGCA
GGGGCATATGCCCGATGACGTAACAGCCAA
TCCACGACCGAGAACCCAAGCCCACCCTCC
ATGACGTCATCCGATTCGACTCTGTGGTTA
ACACACACGAGCCCCTCCTGGTGCCTCCAC
ATATGCTCACCAAACCCACGAACCTGATTT
TGGATGCGGGACGGAGAATTATACGGTTAG
TATGACGTCACCGGCAAACACGGGGCACGA
GGGAAAAGGAGATGCCTGGAGGAACAACGC
CTAACCCCTCTCTCCCTCGCTGCCGCCACA
ACATGTCCTCCCCGCCACCACCCATACCCC
AACCACCACGCATACAGTCGTTTGTACTGT
AAATTAAAGCAGTATCTTTGCCTTGCTGTT
GAAACACCATACCCCTTCCCTGCCCGCCCC
TGGGGCTGCGAAGGAAGCCCAGCTTCCCAC
TACTTTTACCCGCGTCCCACCTCCCCCGCC
ATGACGTCATACTTGGCGAACTAGTTCAGC
CGACACAAAAGGGGAGTGTGACTGAGTAGG
TAAGACCAAACGATGACGGATGGGCTATAC
ACCCATTGGCAAGATCATGACCTGCCAAGA
GCAATGACGTCATATTTGAGTTACCGGCCA
ATCTGACTATTGACAGTGATCGGTGATGGA
AAAGTTGATTCGTGGAGGGTACATAACACC
CGTATCCTGCTCGCAATGACAAAGCTAAAC
ATGAATCAACTAAATTCTCCTTTCCTGGCC
AACGTACACCTTGTAGAACCACTAGCCGCA
CCTAACGTAAGTAGATTCTTACCTACATCC
ATGCAACACCCACCTTGCCCCCCCTTATAA
GATCACAGGACAAATCGAACGGGCGCAATC
ATCCGCCACAAAATATCAATTGCTGCTATC
TTCACCACTTTAAAGCGCCCTTGCAATTCT
AAGCACCCACCCACCCTCAACCTACGAGTC
CACTGCCGTCCTACATATTTACTGCCGCAA
ATAAACGATTTAGGTCGAAGGAAAGATAAA
CCCCCTCATTGTCCTCCTCCTCCACCTCAA
CGACATTTTATTCGATCATTATTACGTCAC
TGTCACATGTGGCACTGTGACGCGTACTGA
AAGAGATGTATGTGAAAGCAATGAAATGAA
CAATCTACTATTCTTTTCTATCCCCAACCA
CACGGTGGCCAGGTGTCCCCCTTACACAAA
ATGACGTCATCACCCCATCAAATAAGCATC
CATTGTTCCCGTCGGTAGACCATATTAACC
ACCAGACCAGCAGCATGCTTACTAGCCTGC
GTGCTGCCTACTGCCATACAGGCACCCCAG
ATTCCCTACACCTTAAGGTTGCAATCTAGA
AACTACATAGGCATATACCTTGGCAAAACA
CGCAAAAACTGACTGACGTAATGGCTTAAT
CCTTTTCCTCTCTACAACTACCCCTACACA
CCGTACCCTGGAACCAACTAATTCGCCACG
GGCTATGGATGATATATCCCCTTATACTGC
AAGCACCACAGGTCAACACCACGTGATTTA
CGCTCTATCATACCAACCAACTCTGCCAGT
CCCGAACACCCTTGAAGATGACGTCATGCC
ATAATAAACAATACTCCTACCAGGACAGCT
ACTCCACATTTATTACACAAGAACATACTT
GATGCGGATCCACTTCGTGGAGATCCTGGC
AAAAGGATGACGTCATTCGATCAAGCCGCC
AATGAAATCTTCTCACAATGTATTAGGGCC
ACCGTCGATGCCCAATCTATGACCCTAATA
AAACATACATTACTCACACGCGATGCCAAA
ACCACCAACTACGCGCTGCTAACCATGGCC
AATTGGACAAGCCAATGCAACCGACCAAAT
TAGGGAGAAAACCAGATGTAAGCAGCGTGA
ACGACTACCTTCAAAGCATGACGTCATCAT
ATGACGTCACCGATAACCTCGGCTGACCAT
AAAGTTTAAAACAAAGTGAGGTCATTCATG
TTTACTGTACATCTGAACTTGACCCAATAC
AGATGGGTTTGTCCCTATAGGTAACCGACG
TCGATGACGTCAGCGGCAAGACATACCGTC
ATGTTGGACTTAACGAGAGACTGTTGTGGG
AGAAATTACAAGAGAGAGAATAAGCTGATC
GGAATAACACCCTCCCTAGGATGTACCTAA
AGTACGATCAACACAGTGTCAAACTATGGG
CAGTTACATGACGTCATCGTGTCTCTACAC
TGAAGCTAGCACTGGCAACAGGTGAGGCGT
AAGGCAGTCCTATCATCTTAATAGTCCGGC
CGAGGTCTCCCGCCCGCCCGTCCCGGTGTT
CCTGGACCTCTTCCTATACGATATGTCGCG
CGCTCCACACAAAAAGACGTTCCTCCACCC
CAACCGCCCCACCCAGCCCAACCCATTATA
CCTGACGTCAGAGACCGGTCTTTCAGGCGA
GGCGTCACAGCGTAGTTACCCGGTGAAGTT
GGGCCGCATAGATAGAATGTTGGGGGTTAG
TGAACGTACTTTAGTTTCCCCGTCATTTCA
TACGTAACAACGTAGCTGTTAGAGGCGGGG
TTTACGTAGCTCAAAAACTTTGTATCTTAC
ATCCTAGAACTAACACCTTTGAACCTTTCC
ACACTAAGACGGCATACACAATGACGTCAT
ATGACGTCATACTTAATAAGACTAGTACGA
ACGCCACCTGGATGAACCATTGCCACAGAT
GAAGAGTGGCTAAAGAGGGTGACGTCATCT
AATCACGGCGACACCCACCCACCCAGCACC
AGTTGTCCACGGCAATATACAATGAAACGT
GAAAACGGAGAAGGCTATAGCCCCCCCCTC
CCACTTCCGCCTGGCCTCCAAATGGCGTCC
CATCTCCATCACTGTTTACCCCAACTCACG
CTATCTTGCAGTGTTCAAATGTTACTTCTG
CGGCTCTTTGTCCCGCGAAAACACCCATAC
ATGGACCCCGCTTCGGGGAATCACACCCGC
CACATCCCAATCAAATACAGTGGGCATCTT
GTCATGACGTAATCGTATTAATGCCCATGA
GCCCGACACCGGTCCCATTAAGGCGACTGG
TACCCTAGCTTCCAATACACGAGGGTTAGT
CCCGCCAGACGAAAATCTGTTAAGCGACTC
AGAATGAACCGACCGAACAGTTAATAGCAA
TCCGTGAGCCACATTACGCGCAATAAGGAA
AGTAGCGCGAGGCCCACAAAACTATGCCAT
GACGGGCATCCAACACGTCCAACGGCAAAC
ACACCTAGGTGATGACGTCACACTTGTGAC
GGGAGGAGGGACGCACATTATACAGAGATT
CTGCCCCCACCAACCAATGGGACCTCCTGA
CAGACCCTGTTTGTCCCACCCGCACCACGC
CGAACCTACCCGGCCCCACCCCCCCACTAC
ATGACCTCCACTCTCCTGCACTTACACTAC
CGCTGGCTGATGATCTGCCGCATCCCCTCA
AAGTCCGCACAGGTTCTGTTTCTCCAGACT
CAATTCCTAATAGCGTAATACAACCACATT
AAGATAACAATAACCTAGTATAGAAGCTCG
AATATGACGTCATCCGCAATACTGGGCTCC
GCGTGTTCAGAATAATGCAGGCACGGATGA
GTATCAATGACGTCATCGATTCAATAATGG
CCTGATCACCTGCGGTAACTACCCGCATTG
GTCCATATGACATCACTCCGTTAATTCCGC
GGAGTACGCGGTGGCTGTGTGATAAACGAA
AATATTACCCCTACGTTGAATAGAAAGGGA
GAGATAGCGATGAAGGAAGTGTTTAGACCG
GACATAACACTGCTAGTTACTGATGTAGCC
AACGAGTTGGAAGTCCAGGATGATAACATT
ACTTTCGATAAGAGGTCAGCTTACCTATAC
AAGAGGCAGGTGGATAAGACTCTGAAAGAA
ACCAAATCGAGTAAATACAAGATTGGCGTG
AACAAGGGAACGGGAATAACGGACGGAGAT
CAATAGAGAAGGGCGTTGTTGCACGCCATG
TAGTATCCAGTGCAAACCCTATATACGCAA
CACCGACGCCTCCTGATAACCAGACCACCT
ATGAACGAAAAATGACATCATAACTTAATA
CCCACGCATACCCCAGACACACACTAGCTT
AAGTGAACCCACCCGCGAGACCACCCGTGA
ATGACGTCACTGAGTCCCGGCGGCCCAACA
ACCAGTACCTTCCACAGCTTCTTGCCCGAA
GCGAGGCCCTGAGGGCGACTTCGAGATCCT
ATAGCGACAACAACACCGAAAAAATAGCCC
CTAACCACGTACGTTAGCGCCGGCGAAACG
CCCTTATTATCCGAGTATCTACCCCCTTAG
TCGGCAACCTATTCCATTTATCTTCGCCAA
AGAGAAAGAGAAAGAATAGAGTAAGGGATT
TATGTAGAGATGACGTCATAGGACCACTCT
ACCCAATTAAACCGTATCAAAGTTCCAATC
CGTGAAGTACTACAGTAAAGATGACGTCAT
CATAACTCATAGTTACGTCACACGTCTCAC
CACCAAGGGAAGCCGGAAGGTGCGGGAAAT
ATGACAGTGCGTGATTGTCGCGGAACGGTC
AGCAGGCAGCATGTAAGTATGACGTAATGA
AGAAAGGGTATACGAGGAATGATATTCATT
CAACCTACGCTGGCATCACAGTGACGTAAT
AAAATGTGGGTCAAGAGACGAGAGTGTGTA
AAGGCTCAATGAGCTTCGAATACCATGGAG
GAGACGGTTAGAGAACGCGTCTGAAAGTGA
TATAGGGGCGATAACTATGATACAGGCTGG
ATAATCATCTTACCTTACCCTACCAAGATA
CGCTTTTGTGTGGAAGTCGTGCATGATAAC
ACCTCCACCACGTGTAATGAGCGGTACAAT
ACTTGTGCCTTCCCGAACCGAACACACTTC
AAACGGCGAGGGAACGGCGACCACGCAAAC
TTCGAGCTGCATTCATCCTGAGAATGGGCA
CCCATGCCTATTCACCCACACCCACTCTAT
CAGTCTCACTTGTGTGTCTTTCCCGCTGAG
ACCACCGTACCATCCATTGTATAAGGTGGC
CAGGTAACCACCAACCTCTATAATGATTCA
AATAACAAAGGACACGAGCTGAAAAGATGA
CTTTCACATCCGGCAGCTACGTCACCTCAT
TAACCTAAAAGATTGTATGCACCCATCAAC
CACTTCCCATCTGCATCAGTGCAACTCCCA
CCTAACCCCGGTGCCGCCACCCCCCACCAC
AGTAATCCATCTAAGTAGGATGACGTCATT
GGTAACTATACATGACGTCATACAGTTCCA
CAACATCACCTCAGCCTCTCGGGCCGACCT
TAACCTACGCGTTCAAGTCCCTGACACTCC
ATTGATAAGACGATAGTAGCCCAGTGTGCC
ACGCAACACTTGTAATGGCTACGCAACCTG
CCGGGGGATAACTTTTAAGACAGAGGAAAT
AAAACCGTTGTGTAGACAAAGAGAAAAGTG
AACAAAAAAAGCCAAAAATAATGAGAATAC
GAGAGCTCAGGGAAATAAAAGGGATAGCAA
AGTTACCCTTGACACTAACCACGTCCTTCC
TGGGTCAACATAAGTAAAACATAATCTTCA
AGACTTTCTACCCATGCCCGGCCCACCCCC
CGTGAACATGGGGGGGCTATGGTTGGTAGT
AATGCCGTATGCACATTAATGTGGCAAGAC
CATAGCCTGTCTCGCCGTTCATTTCGGTCC
TTCTGGTACCTCATCTCCCTACAAACCCTA
GCTGCCCGTCACTCTGCCATACCCCCTTAC
GAAACACGTAGCGTATAATGACGTATTCGA
TTAGACGGCTACGTCATATGACCAAGAGGT
TAGATTAAAAGACTAGACTGACATGTTCGA
AGACACCAACACGCTAAATGTAGCAAAATA
CCTCCGCCAGGCGGAGAAACAGGATAATGA
TATCATTTCTCCCTTATAACTCCACTCTCC
CACATGTTAATACCCACCCGCCCGTTCGCC
AGGAATGTCGAAACAACATATTGTGTAAAA
AGAGCACACGTCAAGTATGACGTCATCGGC
ACCAAGACCAGGAAATCATTGTTGTAACCA
ACATAACGTCAGTAGAAGCCTAGGATGCTT
AAGCACTCTTTTACTACCACGTTCCCCCCA
GCTATCCGTGATCCACATAATGGAAGTATG
GGTCATAGATGGGACTATGGAATAGGTAGA
CGGGCGCTCCACAGTACATACGCGCCGGAC
ATGTACTAGTAATAAAGCATGAGTATGACG
AGAAACGCAGAGTGACTATAATGACGTCAT
CCACGAAAACAACTCTACCTCTCTCCACCT
CTACACCATGACCCCCGCCACCTCCTAACA
CATGCTCACAACTATGCGCAATCGACGTTT
ATATACATTGATAACTATTCTTTCCCGCTA
CACGACACATCCCCCACCCCCCCACCTCAC
ACCTCACACGTAACCCTCGACCGTTCGCGC
GAAGGTTGCTCTAATAGAGAGCAGCACTCC
ACACGAAACGACCCTGCCCACTCACTTTTA
AGAATAGTACGAACTCTCCGTTGTTTGTTC
AGAGATACGGGCGACACACCTTGCGGGCTC
ACAGTCGCAAATACACACGAATGACGTCAT
AGTAAAAGTCGCGTTACCCATGGGTACAGT
AAGCTGACACCCCTGCCTGGGTGCTACTGC
CTGGCCCTAAGTATGACGTCATTCCGCCGT
CGCACGCGTCGAGTGACGTCATACATATGC
GCCTTTGAGGAAGAAGGCCTAACGGTCTAG
GTTAACTCCAAGCGACGAACATCGCGAAGT
CGTGATTGCTGAAGAAAGCGTGAGAGGCCG
GTGTATGACGTCACCAGTTAGTTGTCATAT
CTTCCCAACCCGGCCCACCCCGAACACGCA
CCAACCTACCTACCATCCCTCGGCACCTGG
GGAACATACGTGATCGGAGATATACTGTCA
CTGACAATGACGTTCCATGGGTGACGTCAT
AGGTAGCACCATGCAGTATTTAAACAATGA
AACCGGAATGGTTGCCACTAAAGGGAAAGC
AATGACCCCCGAACATGACATGCCACAAGT
AGGCATCGGCGCACGTACATGCGGATAACG
GGCCCGCACTCGGGACACCACTCTTCATCC
GTGATGACGTCATCAACAATTAAGCAGAAC
ACCCCATGGCCCTATACCTGCTATCCACCG
AACGGTTCCGCAACCGACCCCTGGACGACA
GACGGAACCCGGATAAAAGAAGTGACGCAA
TACCGCGAGGAATGAAATACGCAAAGGACA
GGGTTCAGAAAGAGCGGACTCACAAACACT
CCCGATCACACAACTAAGTGTGACGTCACC
AAGGGGCGCAGCACCGTCAGTAGCAAGTAC
AAGAGCATAAAGACATGATAATGACGTCAT
AGAGACAGAGGAGAATGGTGCACGCACGGA
CAAACAACTGCTTTCCACTGCCTCACGGAT
CACACCGTTCCTCACATGAAACAAAATGTA
CACAAAATACCATTTAACCCCTTTATATAA
ATCTATACGTCAATTGAGAAGAGCAGTCAC
TATAACCGAAAAAGAAGGAAAAAAGACAAC
ATGACAGAACACGATGACGTCATAAAGGAG
CTTCACCTTTTTAATTACTTCCCTTTTTTA
CCAAATAAACAAGCTTTCCACCCCCCTACA
GCAGAATTTTTTCGCGATTACGTCACTCAT
AGAATGACGTCATCATCAATTACGAAGACT
GCCCGATGACGTCAGAGACGTGACAGCCTT
ACCCACCGCAATCTTACCTTTGTCATTGAA
ATTTACAACTTGTATGGTTAAATCTGGTAT
AATTTCCGAATTGGCTATGACGTCATTATG
CCGAACTTACTCTACATTATCCTTGTTGTG
CGAAAGCAGATTCCCGCCCGCCCTACCCTC
GTGTCGAGCCACGCACGCCCGACCCAGACA
AATGTACACGGCGCTGGTCGGTAGGATGAA
CCAATGCACCACCACAACATTTAACACATC
CCTATCCCCTGCGAAAAATCCACCCTCCCA
ATTGGATAACATGAAGGTCTGAATTATGGC
CTACGACCAAAGGACTGCCCAGCCGCCTTC
AAGGACCATTTAACGCGGCTGCTCTCAAAT
ACTGCGTCTTGCTTGGCGTGCTAATTCCCG
TCGCTCTCCGAACGCCTCCCTGCCCACCCC
GAAACAACGCTACCCCGCGTCTGTAGAGAA
GAGGGTAGACGCAGGAGAGGTACTAAGCAA
ACCCCTTTTGGATGATGCCTTAACCATGGG
GTGGTATTACACCAAAAAGCAGGCTCACAC
GAGGGCACCTAAAACGGTTAGGGGCCCAGG
CACAACCCAGGCCCACCCTCCCTAGAGAAC
CCGCCCACCCGCCCGTCCCACAGGACCCCG
TCACGAGATCCTACCCCTAGCTGATGACCG
ATACTCCGACCCATTATGTCAACTCCTAAT
TGGTCAAGTTCATGAAACTGAGTCGAGAAG
CATGAGGATGATAGAGGCTTTGAAACCATG
AGAACTCTAGATCGTCGAAATTTCGTTTCA
ATTAACCCGCCACCTGACTCTGAACGCACA
TAACTAAAAAATGAAAAGTTATGACGAGCG
TGTTAACCCCTCCCCAAACCCATCCTAACG
GGCAACGTGGTTGTGGTATAGAAAAGACGG
CGGAATGACGTCACTATACTCCTACATTGC
TCCAGCTCCTGAGACCGCACCCCCCGCGCC
CACAGCCTCGCGCATTCAACTCTCTGTTCG
TTTCTCTTCATACAACCTATGAAGCCCATG
CCCTCCAACCAGGTAAGCGTATGAAGAGAA
GTTCAGGACAGGCATTGGATAGAGAGAGAT
ACAACCGAAAGGGACGTAACACAAGCCCTA
AACCGCAACTATCTTTCCCAAAATGGTACT
TATAGACGGGCGGTCTAAAAAGGCTGGGCA
GTTCGGGATGACGTCATCGATTAGGCTTCC
CCCTACCTTGCTACGTCCATTCTTTCCTAT
AAAGACACCCCCCCCGCACCATCTCAAACT
ACGCAGCGATTATAACTACCAACCCCCTGT
AGATCTTGCTAGCGTACTAACACAGAAGGG
CCGGCGTACTTACACCAACCAGGGCAAAGA
TAGGTCGAATGTTGACTCTAGAGTGTGTAA
GCCGGTGCGGGCACTGTATCTGGTGTGCCG
ACAGTATCCTTCCAGAACTCAATCATGCTC
AAAGCGAGGTATGGTGATCGAAAACACCAT
GATACCATCATGGCTTTGATGGTTTTGGAT
CGAATGGACGGGCATCCATTCCCACGCAAA
GAAAGCTAGCGCAAGCCAGAAATGACGTCA
AATTACGTCATATACAACTGTACGACTAGA
ATAGCCCGACCTCCTGCCTCAGCAGAATTC
ACTTTCCCTCTCTCCCTGTCTTCCCAGGAT
CGGGAGGACCACCAGTCTGTATGGTGGGAG
TATCGTGCAATTGCTCGTTCATAATCTGAC
CCCTAAACCATAAGGCTGACATTCCCCCCC
TTGAAGTAAAACTAAGGGGTGGGGAGGGTG
TGTACCACTATGTGCAAATTATTCCCCTTG
ATATGGGATACAGCGAGGCTATGCGGCGCA
AATCCGAAAGTACAAAAAGAAAGCACAAGG
CCAAGCGCTGGCGCCCACCTTGTTTCCCCC
TAATCACGTAAACCAAAACGCACTGCCTGC
CCATCACTCCCCGCTAGAGCGCGTTCGGAA
CACACTGGCATGGAATATAGGCGGGGAGTG
GCTCCCTAAAAGAACACGCACGCAACTCCA
CTGTTTGATTAATCTGACACACCATTGATT
ATGAATGTCATTCGCTAGCGAAGCTATAAA
CGCGAGACGCGTAACACGCGTGGGTTAGTG
TAGCTGCACCAGTCATCCTCTCTTCGGAAA
AACAAAAAAGTTTGTCACCACTGTCTATCC
CCACCCCCTCCTTCACACCCGCTTGTGCAA
CATACCTTCACTCTTATCGTTTCCCCCCTT
ATGACGTCACTAATCCAGCCCAGGGCATTG
CATAGTTATTCGAGCTATCCCTCATTCCTC
TTACGTCACTAACATCAGGCCCAAACCGCT
ATGTGTGACGTCATATGGTCATCATCCTCC
TGTGCTCTAGGATAGAGACCTACATCCCAT
TTTAATAGTGACGTCATCCAAAGGGCGTTC
ATATTCCCACCCTCCCACACCTGCAAACAT
ATGTAACAACCCGAATGCAAGCGACCTGAT
TGGTACTCACACATGTGAGTTGCTATTGGC
TGACCCGATAAATTGCAGATGACGTCACTC
TTGGCACTAACTACCTTCCCACACCCCGCA
GTCTTTCACCAGTCCCATCGACCACTCTAC
TTCAGACTACGCGACTCATTCAGGTAATGA
TCTTATCGCACATAACTCACCGTATTATTG
AGTTACCCTACCCACCCCACCCATAACACC
CTCCTGCTCCTAGCGTACTCGTGACGTCAT
ATGACGTCATACTCAGTAGCTACAAAGTAA
AATTCAAAAACAGGACGCAGAGGTGGGGGG
TCAGAATCCCTGAATCGGATGACGTCATAT
ATAAAAGAATAACATATCATAGGGCCAGAA
AAGAGGCGAATACCCGAACGGGAGGTGTAT
ACCGTAACACTCCGCAAAGCGCCACGCCTG
AAGAAAACACCCCAATTAGCCTTCCCTAAC
ATGACACATGACGTCATTTCCGCGTATTGA
AAACTTGCCTCCGTAAAACCTCTCCTCACA
AAACGTGCACTCTTCATCCCTCAGCGCTCC
CCATACCACATTCAAAGCCCATGCTGCACT
AAAAACTTATGACGTAATTCTTGTATGCTG
ATAACTACGGCTACTATGGCTGCTGACCCG
TTCAGTAAAGCAACCTGAACATATTTGCGC
ATCCAGCTGTGGAGCAATGACCTTAAAGGG
CAAAGATATCACCACATTTCCCCATTCAAC
AACCTTCCCTATCCCCCTCCCCCCGCTCCC
AACAGAAGAACAAGCTATTCCTTACCAGCA
ACGCCACACTATCATGACCGTACGCCTTCA
GCCCCACACATCAGAACTGTCACACACCAC
AAATAAGAGAACGACTATGATGACGTAATA
CACGCGGTGTCTAACCAGCCGCAATAGGCT
CGGCAGAGATTCTGCCGGATTGCCACCGCA
CATACTGACTGCCATGACACAGTATCCACT
ACGCATCGTGTTCATCTACACTTTATCCCC
CTCGTAAGAAATGACGTCACACCGGACTGA
CTGGGACGGGTTGATCTAACCATACGACAC
ACTCCTGACACACCCACCACACTCCGCGTC
ACACTCTGAAGACTTAGTCCCCGTTCTCCG
GGGCGGAAAAATACCGTGATTAGTAGGGGG
CATGCCTGTGCAATACACACCGAAACACGC
AGCCGCTACATGCGCTTTTGTAATGACGGT
CCCAGCGATAACGTTCCCTTTCAGCATGCT
ATGTTGACTACCAAAACGCCCCCCGAAATA
ATATCTCCCTTAATTTGAGGTGACGTCACT
GAATGGTAGCAAGGAGGACGAGACTTGGAG
TGATCATTTAAATGACGTCATCGGTATATG
GTCTATCCCTACCAGGCCGAGGCCCTGTTG
GGAGGAGCGTGCGGGGACCCGCACGGTCGG
CCTCCCTGAACATTAGTTTGTTTATCCCAC
ATGACGTAATGTTAATTATTACAGGGTGCA
CAATTACCCCTACCTTTTACGCGTGACTAC
CATCAAAAACACGCTTAGCTTCCGCAGCCG
CACACGCTATCGGATTGAATGACGTCATCG
CGCATATAATAAATGACGTCATCTCCAAGA
GCGCGCCTAGCCACTTTCCCCACCTCACCC
CAACTGATCCGCCTCACACGTCCCACTGCA
TGAACGGATTAGAGCGTAAGCCGCATCACC
CGCGTGGACTGGAACGCATGATAGCGATGA
GTTCCCCAATCGCAAACCTAACTATCGACC
ACTTGCACCATATACATGCAACACTATCTC
AGCCTGCCCACCTAACACAATCCCCACAGC
CCCCGCCACCACCCCAAACGTCCCCCCGCC
AGACACGGTAATACGATAGTGGACAAACGG
ACATGAAAGGGGCGAACCGAACGACTCTCA
GTGACTAAGAGAGAAGGGTAAAATAAATTG
ACCCGATAAATAAGAAATCCTGAGAGATGA
GTTTGGGTCAAAGGTCAACGTCGAATGAGG
ACAGATACCTCAGATAACGACCCATCAGCC
AATCGAGCGATGAACTCGTATATTCATGAG
CATTCAGAATTTCACGGTGAGCGGGCGGTA
TCCCTTACGCCCTGACGTGCTACAATAGTC
CGAGGATGGACGAAAAGTGAATAGCAAAAA
ACGCGAGCCGTATACGGATCGACCACCTGC
ACACCAGGTTCTAACCCGCGAATCCGCCTG
GGAAAAGAGAAATATTAGCATTGAGGTGAC
GGGACCGCGCCACCGACCCTGGAGCTTGGC
TACCCGGCCCTCCCGCTCGATACACCAGTA
ACAGACATCCGTCATAGCAATCATCCATTA
TTAACGTATGAGGAGGGGGTGGGCCTCAAG
AAGCGTAGCCATGCACCAGTAAGTAAGCAA
CGTTGCACTTCTTTTCGCGGTTATTAGACC
AAGATAGCTAAGAATGCGGGCGGAAGATAA
TAACAGTGCAGTTCTTAGGGCCTGGCTAAA
ATGACGTCATCTTTGGAGAGCATCTAACGC
AAGCTTGCATTATCACAATTGCTCCCACCC
TAAACTCCATCGGCGTATAGCTACTGAGAC
GTAGAATGATACGCGCAAGCGAAAGCGTTC
CCACTTCTTACACCCTGCTGAGCAGCCACT
GAGGAATGTGTAAGAAGAGAAAGGGTTGTG
AGAGCATCTGGACTAGGAACATTTGGTAAA
AGAGACAACGTCCACTATGACGTCACATGC
ACGTCGCCGACGAACACCTAACCCCCCCTC
TAAAAATGAAACAATGACGTCATTAGAAAG
GAGATGCGTAATGACGTCATCTGCACGTAG
CCGGAACAACCGCGCAAACCAGCTGCCCCC
TAAAACTTGTGAATCAGAAGCAGATAGGAT
CTACAACTAACCACACGTCCCATCCTTCCC
CTTGCCTCACTTATCATTCCATCCCACTTC
AAGCGGGTGCTACAATAGGAATTCAGGGTG
CAATGTTAATAGACACGAACGAACCTCTTC
AGGCACCAAAGGCCCCACTCGTACTTTCCC
AACCAATCTTACTACTACTTTAACAACTTT
ATATCAGACAAGAATTGCAGTCGCTCATAC
ACCAGCTGGGAGAGGAAAGGGAAATGTTAG
AATCAACTCAGACTAAGTATGACGTAGTTA
ATGACGTCATAGATACTATTCAGACCAGTC
GAATTACTTGCCTCCCTCTACCGTGCGCGC
ACTGCTCACCTCCCTTTCCAGACACAACCA
GCCGACCGTGAGGGGCACACACTGCGTCAA
CGAGAGAGCGAAACGATGACATCATAAGGA
AGAGATCAACGCTAAAAAAGACAGTGTGAG
AACGAACCGCTCTTCGTCACATTCTTTTCG
CTTGACCAATGACGTCATGAACCGTAATAG
AGGGGATGACGTAATGGACGTGGTTTGGAC
CACGCTTTCCCCAACTGCCGTCCCACTCCA
AAATTAGTTGGAGCGTGCCCCCTAGGAGTG
GTTCCATGTTTTACCGTTTACCATCAATAC
AAGCACAACGCAGCTATACGATGCAGATAC
GAATCTGCAAGGGAATAGGATAGCGGGAGT
AATGTCAGTAATGATAGGCTAAGAGTGGGG
ATGATCGTCGATGACGTCACCCTCCCCACC
GCTGGGAATTATCCGGGCGTGGAGGGAGCG
CAAACAGTCAACGAAGCGTAACCTGTGGCG
GAAAGGGGACTACACGGTGAAGCTATGAGA
ACACCCCACCGACCCAACCCTCACCACCCC
TTACTGCCGGTACTACCTATGTCTATCACC
ATAATGTAAGACCCCGGTGCTGAAGCCCTG
GAGGCAGCCCAGTAACCTTAGCGATGAAGA
CACACCTCTACCGTCGGAATGAATAAAACA
ACGTCCCTCCCGCCGCCCCCCCGCCCCCGG
ACGTTTCCCCTCCCCTTCCCCTCCCCCCCT
TAACTCAAAAATGAGTTCCAAAGTGGGCAC
CATTCAGTACCACACAGTCAAATGACATGC
CCTACTGGAAGTCCACCAGTATGCTAAAAA
TAATAGGCGTAGCGCCCTGATACGGTAGTC
CATCGTCCAGACCAACCCACCCCCAAGCCC
ACAAAAACGGGGCATGGCTGCCGAGATGAA
ACGGTAATCTTTCCAGATCCCGCAAGGCAG
CCTCGATCGACACATCCATCCGCGTGCATC
GGTGGGTTGAAAGCGGGGACACTCATCCCG
CAATTCCACTTAAGTCAGCAACTACCTACC
CACGACCAACCCTACCCGCCCCCCCGGTGC
GTTTGTTCGACACTTAATAAAGTGGAACGG
TAAGTAGGCAACCGTAATCATATGTCTGGA
ACCTCAAGGGGGGACGATGAAAAGCGGGGA
CAAGTTGGGCTTAAAAAGCTATGAGATGCA
AAGGGCGAAGAGTGTATGATTTGTAATGCG
AATGTGACTGACCCCACTAGCAGCGTGCCC
TGTACGGTAGCCCACCCGCCCCAACCCAGA
AATAAACCCCCCCTTCAAACGCAGCCCAGA
CTACAATCCCCCTCCCACCACGCCCATGTA
TATCCGTTCCCCCACCCATTCCCCCCCAAT
CCCCTCTACTTACCCTTACCGCCGTCATCT
GACCTTACATGACACTATCCCAATGAAGGG
CTTTGCGCATTCGCGCGACCTTCGCTCCGA
CCACTACCGCGAGAATACGCGTTACCACTT
TACCAAACCCACCCCACACTCGCACGCCCA
GGAAGGACTAACAACGAGAAAGTGCTATGC
CACCCCCCCCTCCCGCGGACCCGCGTCCCA
GACAGCAACATTAACACGCTGAGAATCCCG
TGTGAAATAGAAAGTGGGGTAGAGGTAAGG
ACTCTGCCACCCGCCGCCCGCAGTTTCCAT
AGATAAGACCCACCCTCCCGGCCCATAGGA
TCAACCACGTAGTGCTGTACCAACCTGGTT
CTCTATCCGGGCGGTTCCGGAGTGTGACCC
CACCCTTATACCCCTTTCTAGCTTCCCCTA
CCGCCTCTTTGCATACACGCGCCATAACGT
TTCGCGCATTATCACGTAGTTTGAAAAGTA
TAAAGATGATGACGTCACGCCTTTTCTTTA
GTTCCCCTGGCTACCAACCAATTGCCTTTT
TAGCGTGATAGCGAGCCAGCCTGCGTCGTA
GACGGATGAGTGGCGGTGATGCAAGAAAAC
TGCACGAAGAATAGTATACAATGACGTCAT
TGTATCAAGCCCATGACTTAATCATTTAAA
AATCAGCATTACAAACCATATGCTCGATTC
TAGATTTGGAACGGCGACCCTCTTCCTCCC
CATAATCGACCACACCCACCCCCCCTCAAT
TAAACACCATGCCCAACCTCAAATGTCCTG
TTGTCTGTCAGCTGCGTTGCTGCGTAACCG
GTGCTGCAAGGAGACTTAGCTAATCTTTTG
CGATGACGTCATACTGCAAGGATACCCTGA
ACGGTGGTTGAGCCTTGGAGGGCGCCTCTG
TGGGGTAATTTATGGTAGCATTTAGCGGTG
TAATCTATGACGTCATACCTTAAAGCGCCT
CGCATTCCACCCTTCTAGATCAGCGGACGC
AGTTTTAGGGATATTGTGTAAAAAGGAAAG
ATGACGTAACACGCGCGGAAGTAACGGGGG
CATGAACACAGACAGTGAGACAGCCAGTAT
AAACGCACTGCCCATCCATGCCCCGCTGAC
TCCCGGGGCAGTGTCCTGACCCCCGGTACC
AAACGCTTCCTGATCGTAAGCAGAGACGTA
TGTAGGGCTGAAGGGATACAAATAGCACAG
CGCAGGATTAAAAGCCCTAATCCCCTACCA
CACCACTGACTTTATCCCATCCAACCCATC
ATGACGTCATACAAAACAACGCGCAAAAAT
ATCAGTATGACGTAATGGCTGGCATTACAT
CATACAGGTTGGTATAGATTTTGACGCAGA
TCCACCGTCCCTCCCTCCCTCCCTGGCCCT
AAGTAAAGAAGGTACGAGGATGAGGCGTGA
CGTTTATGACGTCATCCGAAACAAAGACAG
TCAGGTCGTCCCTCATGTCTATGCTCCTAC
ACCAGCTCATGTTGATACGGCTAACTACGA
AATGACGTCACACCTCTTTGGCCATATTTC
AACAGACCACTCCACAAGGAAGCATGACGG
CCCCCTCTCCTTGGAAATGGTTGAACGGTC
CTGATCATACTTCAAGATCCCAACCACTGC
CTCCCTCTTCCACCGTCCCCCGACAACGTC
CAAGCGCCTATGACGTCATTCATTAGCCCT
TCCCGCCCCCACCCTGATCCACACGCATAA
AAGTTACGTCTGGAAGACAGTCAGGTTGGA
ATCTGCCAGTGCCTTTTGAGGGCATGTCCT
CACCTCGCCCCGCACACACCGCTCGAGATA
AGACGCGGTTATAAGCACTGACGCATCCAC
AGCAAGACACTTTTCACTCCACGAATCCTC
CACCTGCGAATTACACCGATACCAATACCC
TGTCAGACCTTATCCATTTTTCCTGCGATG
ACTTTTAGACGCTGAATCAGTAGTTCTTAC
GTTCAAGATCGCAAGGATCTTTATGGCAGA
AAGTATGACGTCATCTCAATCCCCCTAAAA
TGAAAAAAAAGGGGAATAGATCCGATCTGC
CCACTTGCAAGATCATCCCATTACGTATTA
TTTCTTATAACGTGCAAAAGCCCCCTCCCC
CTATTTCCCCCATTGAACCACCCTTTGGCA
TGTGGCGCACTGCGTCCATGTATACAGCCG
CTTACCGATGCAACCTATCGCGCAAAAAAT
CCTGACTTTATTATAACACAAAACGTGGCC
CATCACTTCCTTCCCACCTCGGCCCCTCCC
ATGACGTAATACCACAAATCCCGCTCGCTC
GTCGAGATCGCGTGACTATGCACGCTCATG
TTTAATCGTTGATGCAAATCGCGCAACCCA
ACGTTGTACCCGGTCACCATGCTCCTGAGA
ACGATGTTAAAAGGCGTAAGGGGTCATTTA
TTAATAACAAAGGAGTGACGTCACCGCCCC
GATTCTAAGCTCGTGTATGACGTCATCGCA
CTGATCGCTACCCGTGGACCAACGAAAATC
ACCAGTCCCGCCGCCCCTAACCGAAGGCCC
ACTGAAAACCAAATAGAATGAACTACGGCC
ACTTATGTCGCCACTCGTAGTTCATTCCCC
AAAAGGTATCAATGACTAGCTGCATGAAAA
CCCCACTCTCCCCATGGCCTTGATTTTAAA
CGCAGTTGTTTCTCTACCGGTACAGCCACA
TGCCTGTACTTCCCTTGCAGGCAACCACGT
GATCCAAATCGCTGCGGACAATGACGTCAT
ATTGGTCGCCAGTTAAGTCTCCTGTTTAGT
TTTCCTGCCTCTTTGAATGACCACAGTAAG
ATGACGTCATCCGGCGCTTCACTGCCTTCC
GTAGGTACATAGGTGGATGAATAACAAAGA
AACGAGACCCTTATCAATTTTTGACTTGCC
ATGGGTAGAAAAAAAGGTTATGATCGCTCT
ACGGGAGTCCCCCCCACCCGAACCCCGCAG
GGTGGGAGAAGAGGGGGGGTGCCACCGACA
AATACACCTGAACATCGCGTGACGTCATTG
GGCACGACAAGGAGAAAACCTCAAGTGTGG
AACCGCGTCCAGACGTACTTCCCCTACAGG
TTCTGCCCCCACATGCTTAAAGCACGTTGG
AATGACCGACCTACACCCCCGAATCATACA
CTGGGCTAGCCCCCAAACTCCTATCCGCAC
GTAAACTGCTTACCGTATGACGTCATGTGG
CTACACCCCACGGTTCCCGGTCAACACCTC
AAGTCCTCTTAAACACCCCTATCTATTCAC
AGCAGCAGGTTTTGAAACCCACGTTCGTCA
ATTGAATGATGACGTCATAGTACCAAGTAG
AAGAAGGAAGGTGAACGGGAGTCGGCCAAA
AATACAGATTCAATATGACGTAATCTATAT
AATAAGGCGAACAATTGGGGGGGTGGGCTG
CGGACGTCTTCCCTTCCTCAGGCCTTCCAG
GATGCAAGAGGGTGTGGACATATAACAGAG
TGTCTCTCAAGGTAGTGAAGCAAGCCCCGC
CGAATCGAAGATAGCACGGATGGAGGCGTG
TAGCAGACAACCCCCCCCACGCCCTCCCGA
CCACCCTCCCGCGCCCCCGCACCACCCCCA
CTCTTCTACTTTCCTCCTCCATTTCTGCAC
CGATGATAATGGTATTCCACTTGATGGGTA
ATGGACGGCGGGGGCGTGATTACCAAGAAG
ATGGCATAAGATGCATTACACCTTCGGGGT
CACAGCATCTAAGATACCTTAGAGGCCCAC
CCGTATGCTCCTCAAATTCTACTCTCGTGC
AATTAACAAAAAAAGATAAAGCGAAGATCG
AGCCAAACGGAATCAATCGCCAATTGATAC
AGGACTACTCACTCATTTATATCGCCCAAG
TATTGGCGGTCTAAACACCTGTAGTGTGCA
ACGCCATATTACCAGAAAAATCGATAATCC
GCCTTCCGTTCGTCTCACCCACCAGCAACA
CCGTATGATATATTCCCCTCCCCCCCACCG
ACACAAAATATCGGATAGTGTATACTATCC
TATCTGCCCTCCCCCCCCGCCCGAGTCTAC
CAATAGACTCAATACCTGTATTACCCATGA
CGCATACATTAGAGCATCCGATGACGTCAT
CATATGCTTCTACATCCTTTTGACATAAGC
ACCATTCCCGCCTAAATGCACACCTATACT
AATACTGACTAATATGAGAAAAGGGCTTCA
TAATGCTGCCGTTTCGTTCGACCCATCACC
TGTAAAGGATGAGCAAGACAACGTGGGGGA
CATGTAAAGATGACGTCATAATTCCAGAAA
TTCATACGTCAAAGAATAGCTAGACGATAA
GTGTCCCCAATGCTGCTGCGTTGGGCAGAC
CACCCTGCCCCACAACCACCCCCACCGCCT
TATGCTTCCCACCCTCCCTCACCCTCCCGA
TGAGGCTCAGTAACAGATCCGTCGATGCAC
CCCCCACCCCTGACGTCACCCATGATTTTC
AAGTACAGTTGAACAGCTAGACCACATTTC
GTTCAGCGTACTAACGAATGTATAACGATG
AAGGTAGCCTAAACAAAGTTTGCAGAACTA
TACGCGTTTAACTAATCTGCCAGCATTCAA
AGTAGAAACAGGCTAAACACCAGCGAAGGG
CAATGCACCGGAAAAACCTATGACCCCCCT
ATGACGTCAGAATACAGTTCGAAAGCGGAC
CACTTGTAACCATTCTAGCCCGTGACTGTA
GGTCTTAGATGTACGGGTGCTCTGCCAAGG
TTCAAAACTGCTTACCACACTACCGTGACT
GTAATAGCGGTCTCGATGACGTCATCAAAG
CACTCGTACCAATCCGGTGTAATCTCAAAC
GGGGCGGCGCCCATTCTCACCGAACTGGAC
CCGCTAATGTGGGAAGGTACAGGAAGATCT
ATCTACTATTTATGCCGTGTGCTTGTACAG
GCCACTTACTAACCATCCCCTGTAGATAAT
CCCAGTGCACACCAGTCCTAACCACTCAAT
ATGCCCCTCACGCTAACGCGGGGTCCTAGT
AGCGAAATAACAAAGTGACGTCATGAATCC
TAAAATCTACTATGACGTCATAGGAGAATT
AGAGAAAATGGGTATAAAAACAGCATCACC
AGATCTCCCTTTCCTGCCCATGCCCCCCTC
GGCTCATTGCAGTAAAAGCTGGAATGATGA
GTTCTTTCCCACGTTATGCGACCACGACGC
ACGAGTAAAGGATGAATGGGATTAGTAGAT
TGCCATTTGTGTTTCCCACCCGGCACTTCG
CCACTTATATTATGACGTCATCGAAATGGA
AAATAGGGCCCTAAAGGGCGCACACGGCGA
CCTAGACTTGATGAAAAAAACCTCGTCTCC
CGAAGCTAATCTGATAACCAATGACGTCAC
CAAAAATGTGCAAAAATTGCGGCGAGCTGC
ACCAACCAACCACCCCACCACCACCCTAAC
CTACACCTCCATGTCAACATCCGCCCGACC
CCTACCGTGTACCACTACCTTTGCATTATA
ATATTTAACTTCTCCAATTACGCGTTTGAC
CCGATACATTACAACCTAAAGAACGAGGTT
CCACCGAGGAACCACTACCCCACCGGCGAC
CAATGGAGCAAAGAAACAAATAGCACTGTA
TAATTGAAAGGCGACCCGAAGCTCCATGCT
ATTGCCACCAGCGACCACCCCCTCAATTTC
TATAAGCATCGAGCCACTAGTGTTGCTCGT
GCATTTCGTTGAAATCATGCATTTCATGCT
CACAAGAACTAGCCCGTGCGACTCCTGCAC
ATACAAGCCGCCTCTCCCGTCCTCACGACG
AACACTTCGACGACGCGATACTTCTATCCC
ATATATCTAGCCTCCCCTGGTACCTCCTGC
TTTACGATAGTTAACACCCAACCCCGTACA
GGATCAGGGAGGGATATTGGGAGTCACACC
CGCCACATTTAACCTAAAATGGAAGTAAAA
TTTCTCCGGACGAGGACCTATAAGCAGGAC
AGGAATAATGATGACATAGTGGCAGACTCG
AATGTGAGGCCAAGCTCACAACCTCAATCT
ATATCCCTCCTTACTATAACGCAACCTCTA
AAAAGCGCATTAATGACCCTACCGTGCCTC
CGATAACTTATCCACTGAATTCCCCAGACA
ATTCACGGGGAACACCGGACCCAACTCTTT
AATGATACGTCAAGGCACAAATATTGTGGT
TACAAAACCGATGCTGAAGGGAAGGGAGCT
ATGATACTCCGTACCAAGGAAACGACTTAC
GACACACTATCCCCCCCCAGCACACCCGCC
GGACGCAGATTTAGTATGACGTCACCGCAG
GTATTGTTTCGCTCTTAGCTGATCGTGTGA
CGCATCGGGCACCGACAACAAGTGCCCCAT
CGCATTGCTGGTGAGGTCAGGGGCTCAAGT
TAAAAAACATAAACTAATCTTTCCCGGACA
TGTCCTAGAATACTAAAGTTGACTCAAAGG
ACCTAAATCCTCTCTCCAACACCGTGGGAT
CTTCCCTTCTGCTAGATACACCTCAAACCG
AGGACCGCCTAACATGCAAACTGTTATTCT
GAGATGTCCGGTCCCGTAACCATCTCAACT
TCCCCGTTCCCCGTTCGCGCAGCCCTGCAC
GCCCTGTCCCTCGCATACTACAACGTGGAC
GATCTTCGATGACGTCATTCGGCATTCACC
AGCTGAAGAACTCATCCTGAGGAGGTGGGC
CCGAGTTTTCCCAAGCCCGATAAACAGTGA
GGGGGCGAATGAACACAGATAGGATGGTTT
GAAGGCCGGGTGCACTGTGGCAATGGGGTT
AAGGGGCAAGGAAAGTAAATAACAAGAGAG
CATTGCTCCACCAATGACGTCACAGAGATA
AAAACTGTCCCCTTAATACACCCACGAGTC
GGGGGGGGCGGGTCAGATTATGACAGGAAT
AGCATAGGAGGCTACGTACATAGGTCAACG
GTCACCGCATTTCCCCATGCGGCACGGAGC
CGCAGTGTTTTAATGCTTCGCTGATTCGTG
TTATTTGGCGGGTCCGCATTACTCCGTTAA
TTGAACACCGACCACTCCACGCCTACAAAG
AATCACTCTCTGTCCCTGCGTTGTGATCCC
CGTCTTCCCACATGTACTTGTATATAATCC
ACCAAACACAAATGCGAGCATTTCTACCTG
CTATGCTTTAATGCAATATTTAAAAGATGA
ACCAACCTGTCATATATCCCACAATTGATG
AATTACACATGACGTCATCATGTTGTTGTA
TAAAGTATACGTTCGACCAAACCCACGCAT
AAACCTGGCTATACTAACTACTGACGTCAT
CGTTCCGCATATGCTAATGCTATGGCCACA
CGCGCGACGTTTGGCAACGTCGCCAATATG
CTGTTTATCCTTGCTACCGTGACTCGCGCT
AAATGGAAACGACACTAACAACGATTGTAG
TTTGCACAAAACAACCGACACATAATAAGC
CCGCGCCGCGGTTCCAACGACAACTATCGC
AGAATTTGTGTTGCACCCCGCAGATAAGGA
AGGAACTGGAGGGGAGATACAAAAGAGATA
ATGTCCAACGAAATGAATATACAGGGGAGT
CCCACCCCTAGGCAACCTTACCCTCGCACC
CACGCGCGAATGCGTGCTTTATGAAAATGA
ACCTCCACCGTACCTGCTCCGACCTGACCC
ATTGCAGGGGATTGCGAATATGAAACCACC
GACCCGGGGATGATTAAAAAGTAGTTAACC
GACCCGCCCTCCCCTCACCCAGAACTCTTC
GAATGCCACAAAGCACCATAGGACAACCCC
GATGAGGGGAGATAGTAAAAAATTGCAATG
GGACGAAACCAACGGCTTCGAACCCTTATC
CGCCCATCCCCCACCTAGCCCGCTGTATCT
CATAACAACGGTCTGGCCGGGGGGCCCTCT
AATAAGGGAACCAGAGAAACACCTTGAATG
CCGTGCACCCAGGCGAACATCTAATGATGT
ATACTTTACGAATTACGTCATACAAGGTTG
AGAATACGCCACAAACCCACCACGCCAACC
CTATAGTGTGTGACGTCATCAATACTGGCA
CTGCTCATTCACCACCTCACACAGCCACCG
ACTGAATGACCTGGGGACCCTAACGGTATG
GACGTAAAACGAGGGGCTAAGAGGGGTGGG
TTTAAATCTAGGACAGGGATCAGTGTTTAC
GAAGAGTATGACGTCACTCATCTAGCAACG
CGAATGCGAAGTATGACGTCATGACAGCAT
AAAAGGAACATGAATTAATAGGACGGGAAA
TATTATGAAGTTGACTAGTGTGACGTCATA
ATTACGAATGGCCCCCCCAAGCCCTCCCAT
GGGATTAACCCGACATAATCCCACGGACAC
ATTCTCCTCCCACCGCACCCCCGCCGCACC
CACCCCTACCAAACGATCTATCTGATCTAT
TGAGACCGGACCGAGTCCATTACGTCATTG
CAAGATATGGATGACGTCATCTCTCCAACG
AACAGAGAGAGAACAGCACAGTTTGACCAA
GAGGCGATCCCCCCCCCACCCCCCCATCGA
CACTTCCCCCGTAACAATTACCTAGATCAG
TACACCAATCTTTCCCTTAAAGCGTACCAC
ATGACATGTACATGATCCGTCCGGACATAA
CGACATCTCTTCCGCCCCTACGCCAACAAC
GAACCAGAACTGGTGACGTCATCACCAATT
GACACACCGCAAAGACAATAAATAAGATGA
CACACAAAAAACATTACAGACGTTTATTAG
AAACCGATCAGCCTTATACCTCCTATGCCA
CTAGATGCAATACCAAGCAAAGGGTTATTA
CCGAATCCAACCCCATCGCCCGATCTCATG
AATGACGTCACTTTGATAAGATCATCTGAT
AAGATGATGACGTCATAGCAATTGTAGCTC
AAGTCCGCTTCTAACCCCAGCACAGGAGCC
CACGCTACCCTACGCACGCTTATCGCACCC
AATAGTTCTGGCCCACACCCCCCGCCAATG
ATGACTTATCTGACGTCCCCCCAATAGTGA
CGTTCCTTGACACCAGCTCCGCGGACAGGA
CCTCTCACATGTACCCCGAGGTATTTCCCG
CTACCAGAGATCACCTCACCCCAACATCGT
ACGCAGAATGTACGGGACATAATCGAAAGC
GAAGCAAAATCTAAGGAACGTAGAGGTTGC
GGACTCAAGCCCCCGAAACCATTTCCCAAT
ACCACCTTGTGTTGCCTCCCATGGACGCTA
CAACGAAACGGAAATCAATCAAATACGACA
CCCGAGATACGCAAGGTGACGTCATGGCCA
TTATGCGGGCTTCAACCCCCCGCTGCATGG
AAGAGTAAGAAAAAGACAAACCAAAGAATG
AATGTTCCCTACCCTTACGGCGTCACTCTC
CGCATTCTTCTAGACACACGATCTGACCAC
ATAATGTCGCACAAAATTTATGTGGCAAAT
CAACCTCGGATTATAGTCCGACACCTAGCG
GCTCGTGCTCGAGGATCCCCCCACGACCCA
GACTAGGCTGCATGACGTCATCGCCTAATG
AGCATGCCCGAATCGATGACGTCACCAGTC
CCCACGCGGGCATATGCAAACACCCCTCCC
GTGAGGCGGGGTAGAAACATTGGTACAGTA
GAGGGACTTTAGCCATGCTAAACCGGGTTT
TAGAATTATGAAAGTTGTAAAAAGGAGAAA
AAAAATAAGAAGCAACAACGGATTATAGTG
ATGACGTAGCGCATTTACTATAACGGCGCA
GGAGGAAGGGTGTTAACACTACGTGAAGGA
TTACTATGTTGGGCGACATCACGACCAATC
AAGACGCATAGAAAGATGACGTCACTGAAA
ACATCTGATGAATGGATGACGTCATCGAAT
ACATTCCCTCACACATCACATAAGGAACCT
AATCTGACCCCAGACCGGGGGACAGAAGGA
CAGAATCTTGACCAACATGTACTACGAAAC
GTCGATACACCGCAACCCAAAACGCAGAGA
CAACCACACCGTGACGTAACACCACCTACA
AACTGAGCTAAGCGGGCACATAGGTGCCGG
AGGGTGTCCTTTGGGCTGGATACACAGGCC
CATATCAACACCGCGTTTCCCCACCCTTCC
GCACTGACCGACCCTAGAATGCTGCTCCCC
AAGAATGCAGATGCGGACATCATCTGCATG
CGATATGTAAGGCGAAATAGTTACGTCACT
AAAAATCATAATGCCTTCCAATGACGTCAC
AAACAAACCCCACCCGGTCCCCCCCGCACG
CAGCAGATCATGACGTCATCAGCTTGCCCT
CAGCACAAATTTAACCCAACTGAGTTCTGC
CGCGCCTTTGGGCTTTAACCGACGAAGGCA
CGCGCAGCCCTGAGCCAATAGCCCACCTCC
TAGCCCGTGACTTAAACATCACTAATGCCG
CGCTAACGCGACTGATCCCCTGGCAGGGAC
AATTTCACATCACCGTCGGGTAACCTGCGT
AACCCACGTACCCTAACGTGTATAGCTAAC
TACCCCCCCACCTCCCCTAAAGCTACCGCC
ACAGGTAAGAGGGAATGATAGCGGAAACAA
GGGAAAGAGAGACAGGGGGAAAGAACGTCG
TGCAGGTCAATACTTAACAGCGACCGTAAG
AACAGCCCTATGGCGTAACAAGGGGACCAG
AAAAAATTCTTACCCTACGCGAGCAGCCTG
CCTCCCTGAGCATATGCGCTGCACGCGATG
GCAGCATTGCTTTCACAAGTGAACCTAACC
AAAGTAGAATAAAACAGAGGGATAAGACTG
GAGTACCCGCCCACCCTACCTGTGCCCCTA
TTCCCCACTTCCACGCGTATGCACAACATA
GACAAGCATTGCAAACGCGTTAAGAATGAT
GATAGACCCCAGTATACACATACGCATCAC
TCCGCATAACTTCATGTACCTTCCGCCCAC
ATAGCAGCTATGGCGATTGGTACTCCCGGT
AGAGATAGGGTAGCCTGAAAGTTAAGATTG
AAAATTTCAAACAACAGTCCCTGTGTAGCT
GAAACAATAGCGGAAGACGCTACTCCGCCA
CTTAGAGGCAACCCCTACTGCTCGCATGCT
TGACACCGTAGAATTACTTGTGAAACTAGA
CGCGTCTCGCACCCTCTATCTGACGTCCTA
AGGCATCATGAAGCGCAATGTGAGATCGAC
AAAAAGGTATGACGTCACACGTTCTTGGTT
TTTACCGTCTGATAACGAAGAGAATAGACA
CCTAACGAAGGGTTCCACCCGCCAAGCCAT
CGCGGGGACGAGGGGAAAGGCGACCATGCA
CAGTTAACGCGTATCTCCATCCAGTCCCTC
GGAATATACACACTTTCCCTTAGCGATCCC
AATGCGCCTTGATAATGATTACTTACTCTC
AAGTCGCACACAACCCGCGATGACGTAATC
TCTGTCCCATCATAGATTTTTTTCCTGATC
GAGTTGAGCACGTAGAAATTTGACCGCCCC
AAAGCACAGTGCGATGAAGAATAGCACCTC
CGACCCACACCCCGAATCATATCTTGGCTA
AGCAATCAGATCAGCAGATACCGCAGTAAA
AAGCATCGACGGACCAAGAATTGATGAGCG
GTTGTTACACGGAATCTTCCCCTAAGATAT
TGGATTGCTAACAACCACTGTATTGAGATA
TAGACACATGTAGGAGGTGGTTGGCCGATG
AAACTAAACACATATTTTTGTTCTACGATA
CAAGTGATAGAAAGGATAGTATAGACAAGA
AACAAAAGTGAAAACACGCACCTTACAACA
AAGACGGCGGCCATAACTCAGCGTGTTAGG
ACCAGCCACCCCCCCACCCAAAACCCCAAA
CCTTCCCCCACGCTTCCCGGCCGCACCACC
CAAAAATGGTAATGGTAGAATGAAAGCCGG
ACTCTGGACCCTCCCTCCCCCCCGCCTACA
CCGGATTTACCGGGCACATAGGGTGACCGG
TTCCTATATTCTATCTTTGCCACTATTCTA
ATGACGTCACCGCCTGCAAAAACATACCTA
ACATAATATATTAGTATACTTGAATGCGGG
AACCTCCCCCCTACGTGCGCCAGTAACATG
TTCACACAGCTATACCAAGTCTCATGCTCA
CACAGAAAACAAGATGACGTCATACAAACG
AAAGATAAAAAACGAAAATTAGGCGAAGAC
AAATTTTCGTAGCCGAAATAGGCAAATAAC
ATGACGTAATGCCCAGTGGTTACGAAAGGC
TTCGGCAACCCACTGGCACGTAAAAGCGAA
CACCGCCGAGTGCGGTACGTGAGAGATAAT
CTGTTTCCCAGTACATTACCGTTAGTCCTA
TACTCACCCCTACCCCATCCCTTTTACCCA
GAACCTTGGCATACAGAAGCACGCACCGGG
ATACCCTACCACCTGCCGTATACCCCCTTG
CAATGGTACACTTACACCGCCCCCCTGTGA
CTACTTCAGCATTTAGCGCCTGCCCAACCT
ATGACGTAATGCAACGAGATGGAACGGGAG
TTTGATCGTACCCTTGCACTAGAGATCACA
TTCCCCACGCACATGCCCCTTCCAGTGCAA
CAAACCTTTGTGCAACATGACGTCACCATG
TTAAACGCAGTTATAAATGACGTCATTCCC
CGAATGAGGGGATGTGAGAAAGGAGCGGAC
AATCAAACCCCCCCGTATAGCCCACGACTA
TAATGACATCATTACCGAAAACACACCCAC
GGAGATGATAATGGAATATTTGAGAAGACA
CCGGCCGCTAGGGCCAACCGAACGTGCGTG
GTGACGTCATCATACAACATGTTCAACATT
AGACGGACTCCCCACAATTTAACGTGGTAA
CCATGCCATGCTCATTGCTAATCCCATCCA
GGTGGGAATAAATTTTAGCGGGGCACAAAG
CTAATGACGTCACCATATAATGTAGCCCAA
ACAGTTGCCCGCCCATGCCCGCCCCCTACC
AATAATTCAGAACGTATTCGCCTCAGGCCC
TTATACAAGTATCACATGATACCTAAACAC
TAAAAATTATGACACTCAGGGCACAGGCGG
GTGGGGTACAATCAAATGGTGTAGGTTCGT
CAAATCCCGGAGGTGATCGGTGCTGAGGGA
CTCTTATACTGACGTCATCACAGTCCGCAA
ATGACGTCATAGCCACGTCTTGTCCGGGCT
GGCCTTGACGATGACGTCATTTGTCCACTA
TGCGTTACTCACAGGAGAGACGGTGAGAGG
ACGTACCTCAAAGCCCCCCGTTTGCTTTCC
GAGTACCATCCCACCCACCACCTATGCCAA
CCAATTCCTTTTATCTCTTTCGCATTCACT
ACGATTGCCCCCCGCTTCTTCAACCAATTT
CGGTATATTGCATCATCTACCCTGTCCCAC
CCCCGTTCGGCTGGACGCGTAGCGCACCCT
CTAGAATTCTACGGGCTACGAACACCTTTT
CCAGTAATAACGTAGCCGTATCCCTTTTCA
CGAAACTGAAATCTTACTAAATTACGTCAT
AACCCTGCCAATCACGACATGCAACTAAGT
CACTTTGAATCTGAGCGATCTACTATGTAC
GATAGTGTGACCTTACATCTTATCACAACA
ATCACTGTGCGCAGTCAGGCGGACAGGTGA
TGGATGACGTCACCCAGACCTTCACGTTCC
CTAAGCCTCGTCCGGATTGATGACGTCATT
GGAAGGGCTGACCGCAAAACTGAGTATGAG
CAGGATCTGCAAACACATTTAACCCTCCAA
AACACCTGACCCTACATGGTACAAATTTAA
AAATGAATAGGGGCGGTCGAGCTTCCGCGG
ACCATTCCCACCAGCACTCCTTCGTACTTA
GACTGTAACCCTCCACTCCCGCTGCGCCCC
GGGGGATATGCATGAGGAAACAGAACTGTA
CAGGGGGGAAGGGGACGGCAGACCCACACG
TATAGCACCACGTGCACAGGCATGAACCCT
AATGCACTTTGAGGCCCACACCACCGAGCA
GTAGATCGTTCTTCAATGCGTCACTACCGC
CTTCACTTCCTCCCTGGCCCCCCCGGATCC
TATACCGCCAACCTCCAACCCATGCTCCCG
GGCCAACCTATAATAATTCGTACCTGCTCC
CGCCACACCGAACCTAGATGAGACAACGGG
ATGGCCACCGCGTTCGCTGAAAAACCGAAG
GACCATGCTTAGCTCTTTGATGACGTCATC
TGAACGCGCATGCGCGATAATTGGCCCGCG
TAGACCCAATGCCAAAACCCACCCACCATC
AATATGTGGTGGAGTGTACGCAAAAGGAAA
TTCTTGATATGACGTCATACTTACATCAAT
ATCTTTATCCTCGACAGAGGATGCAAGAAG
ATCAAGTAATAGGGTAGGGGCGGGGTGTGC
AACGCTACAGCGGGCTTATAAACCGTAACA
CCAATTCACCATTGCACAACAACTCCACTG
TAGAAAAACAGCGAGATGACGCTTGCTGTC
ACCGCCTCTCTACACCCTCTGCTATGATTG
ACCACATATCCGTCCACCGACCGCACCACC
AGGAAAAAGGACAGGATCGCGAAGGAATGG
GTGCGGAAAACCGGCAAAGGGACATAGTGG
GTGGAGTGACGTACTCAGTCCGGCTCCACA
CATGGGTATATGGGTAAGTGGTACATCGCT
TGGCAGGCTGGGAAAAAAGCAAAGCATTCA
CCGTCTCCGCACACCCGCGGCAAAGCGTTG
CTTGAGCTTTACAGAACAAAGGTACCAAAA
GCTTTCCGCCTGTAGTGCAGGGTGTTTGTC
ATGCATAGTGCCATTTCAGAGCGCATTCCA
CAGGACACACGGCGACCACAAAGCAAACAG
GAGTGACGTCACCCTTGCAGCAGAACGACA
ACCGGCCACCGGAGTAGCACAGCAAACTGA
ATGACGTCATTGAGTTCGTCCCTTCGCGTT
CCTCGTCCAACGCCGAATCGATGACGTCAT
CTTCTACAAATAACGAGAATGCATTGTGGA
ACCTGCTGCCCTTATCGGTGGGGAGCTTAA
TAACTAATCCTCGCTTGGGGGAAGCTGTAC
CGTCACAACTGTAATCAACAGTGTGACCAA
GTAACAACTTGCGCGTCATCGTAGTGTCAC
ATTCTTTTCAGGGATGGAGGGGGCGTTCTT
ATGACGTCATTGAAAAATTGTACACCCGTG
AAGCATTATCGAGACGTAGTACCGGCTTGA
CCTCTCCCCAGCCTAGTCCTTCCATTATCC
TTCCCAGCTCTTCCCCTTCACTCGTGCAAA
GGGCACACTTGATAACTAGTGGCGACTGCA
CCAAGCTCACTACGGCCACTATGTGATACA
ATATAGAAACTAGGAGGGGATGAGGGGAAT
TAACTATACCTTCCCCCGCCCAACCCCCTG
TCTGGCTCCCCCAAGTAGTAAGTTTCCCGC
CGCCCCTTACCCCGCACCCCCCCTTCCAGA
TGCACTCCCTTGAAACTTTACATCAATTCA
TTCCCACCTTGCCGTATCTTACAATTCTAT
AATGACAGAATCCTAATGTCAGAAGCGAAG
AAATAGGGACACAATGATAGGCGACATGTG
TCGGATTACGTCACCGCGTGACTGCTCCCT
GGCGTGTGACAAAAAGGAGGATTAACCGAG
AGGGGCAATGAGGATTGCGGTGCAAGCACC
TGGAGCCAGAAGACTTTATTGGCTCTCCAG
CGCGACCCAACTTCGCCTTCCTTCCCTCTG
CCCTCCAACAACCATGTCCTCATCCAACAA
CATATTAGTTCGCGGTTCCCGCAACTATGT
GAGCGGGGAGGTAAGTTGAATCCGCCATGA
TGTCCCTTGTTCTACCAAAGGAGCGCACAA
CGCGAGGTATTACGGCCCGGTCTAAAGGGA
AAAGAGCAGCATTTGATTCAATGCCCGACC
CGACCACTCCTGCCTTTTCACTCCCTAAAA
GCCCCCATCAAGTAACCCTCCCTTGCACCA
CACCCACAAAATAAGGTATAAACCGAGTGC
GGTACGCGTGATGAAACGGCTGACATATAA
CGCAATAAGCCGAGTGTGAGCCTCGATAAA
TTCACGATCTGCGTTCCCATGACGTCACCG
ACATGTCTATGACGTAATGCACACATGCAC
TCCTTCCAAACATTCTAAGCGGCGAAGTTT
GCTGCAATTCGTCTTTAATATGCCGTCCGA
AACGGTGTAAGTGGGCCAATAAAAACGACG
CAGACTCCTGCCCTGCACACGCACATCACC
ATGAAACCATGGACAAAGAAGGTACAGTCA
CACGTCCCTACCACGTTTCTGGACCCTCCG
AGCATAGAGAAATTTGGGACAATCACTAGA
AAACCGGGAGCTAAAGGGTTAGTACTATAT
ACCCGCATTGGCCCCTTCTCACTACTTAAA
AACTTCACGCGACTTAGTATGACGTAATCC
TGGCCAATTGAGGTGACGCCGGAGGACGAG
AAAACGAGGTATCTTTATAGCCCTACAGGG
AGATAACGATGTTCTTCAATGACGTCACCG
AGCCAGGTAACAGGCTAACGCAGTCCCATA
CTCACACGGTCCTTCTCTACTTCTCATGTC
ACGGGATGGGCCCCACCCACCTCCCCTAAC
AAACTATTGACCAAGCACGGAGACCTGCAT
GTACTTTACGGGTCTCCCCTACAATAGATT
GGAGTAAAGAGGATCAGGTAAAAATGTAAA
AAAAAAAACCTGTCGAAAAGTGCCTCATAG
CAAGAAGTGCGCGAGGTCTTCAACCGCGCT
TCCGATATACAAACCTACCTACAACTGAGC
AGGCGAGCGATAGCCGACGAAGCGGCGCAG
TCCCGCGTCGCGCTCTAATGATGACGTAAT
TTACAGAGTTGAAGCGCCAAGTGACGTCAT
AGCATGGTACGTGACGTCATATCTCAGCAC
CGCCAAACGCGTATCATTCTACATAGTCAA
AACGCCCTTCACCACGCACGGAACGCGCTT
AACAAGAAAACCAGGTTATATTTGGGTAAG
ACGGATAATGTATGTGGAATGAACGCAACA
ACAAGGTACGTATACACTGCTAACCCTGGG
TTTTCCACATCGTTTTATACACTCCACACA
GTAGACATGAAGGGCGCGAGGGATGATGGA
TGACCCACGTTCCGCGATATGGGCCCTCCT
ATGGTGTCGCTTCCGTACCCTGGACGAATT
CAGTAAACCGTTGTCCACCCAAACCCCCAT
TGGTACCGCGCGTGATCCCGCCGTCTGCTA
AAGACGCACCTGCGGAGCGTGTCTGAGAGC
TAGCACACTATGCACCATTACACTGTAACC
CCAAAAATGATCCCTCCACTTCCCCACTTC
TATTTGCCAGTGTAAGAATGCAGCAATATT
TCATAAGCTCCCGCCCTAGCCTCGTGCTTT
CACAAATTCGCGGAGTCTCCGGCCCCCCAT
TTTCGTGGTGTGTCCTCCGGTAGTATCATC
GGATAGAATAAATATTCGCATGACGTCACT
CGACGCGAACACTCTTCCGTCCATGTTTGT
TTTCATCTCACCTCCGATTAATACTAAACG
GCCCCGTGGTGCTCGCACTTTACTCTATCC
CCCCATAGTACAAAACCACTTTCCCTGCAC
AACGAACTGTAGCACTTACATTACGTAATC
AACCCATTGCTACCATGGGCAGAATGAACA
TCTTAGAGCCGTACATTCCTAAACGAACCA
CGCATTAGCCACTAGATCCGCTCTGGTAAA
CTGTGTTAAGCTTGGCGACATCCTTCCACG
CGACAGCCCAACGCTCGTCGTTCTGTAACG
GGGATCACTAAGTGACAAGGGTGCTTGGGG
CGCGGAAAGAAAATACAGATCCGCCCACCT
AATAGACAAAGGGTTACAAAGTTTGCAGTC
CGCAGGCCGCTGCTGGAGATTCACAGCGGT
GACGGGACGTGTGAAAGAAGGAATAGACGC
AGAAAAACAACAGAGAATACGGACCAGCAA
CTACAAAAATTTACCCGCCTCGGCCGCCGA
CCGTCACCCCAGCTCCCAATTACGCAAACA
TACGTGCGCGACAAGTGGGCACCAATGACT
CCGATTCACCCCGTCATCATCAGCCCACCC
CCATTCGTTAGCTCACACTCATTACGCACC
CGATCCACTGTTTCTTTACCAGTTTAAGCT
CCCAGCCATCCCACACCCGTTGACCCGACT
GATCTTGCCACAACCTGGGCGCTAAGCCGA
TGGCGTGTATCATCAGCGTGGTGACGTCAT
GTGTATACTGAAAGACAGCAATGACGTCAC
TAAATAGTAAAATGAAATCCATGCCTTTAC
GGAACCTCGGAAGAGTTGATGACGTCATGC
CACTGATGACGTCACCACCAGATAGCCTAG
AATCGAGTTCCTTATTTATAGCCACGGACA
CGGAATCGACGGCCCGGACAATGACGTCAT
AGCATTGTCCCCCCCTCTACCTAATTATCC
ACTACATGCTGTTTCAAATCATTACGTCAC
CAGGGGAATGGACTTGAGTCGGGGAAACCG
AATAAATGTTTTTGGCCTTTTAGGTCGTTT
CATGGCCTTTTTCCCTGCAACCCAACAGGC
GCTTATCCTTCAGCACTCATAAACTCTCCA
TTCCTCGATGATGCTTTGTACCTGTACGCC
CTATATTACATTCATTGGGCGAAATAAAGG
TGACCAACGACTGAACAGTTAAACAATCGA
GATGAGGTAATGCTGACGTCATACGGAAGT
AAAAACGAACAGAGAGAATAAGAAGAGGTG
ACTTTACCCTCCCACTTTTACGTGACGTAA
ACTGCATACTTTCCGGTATATGGTCTAAGT
CACTCATCTCTTTTTGTCCGAACCGGTTAC
CGGATAGATGACGTCACTTCCAGCACCACT
AGGGAAACTGAATATTCACAACGCTAAGGA
TTACAGTTCGCGTCCCTGGCCAAACTATTG
CATGATGCCGGCGAATAGACCAGTCCACAA
CTGTTTCGTTGCCACCACCACAATGATAGT
CGGGATAAAAGAGAAAAGTATGAAACGGCG
CGCCGACCGACTATGATGACGCGACCCTAC
CCGAACAGGAATTTTAAACTACACAATAGG
TACCTATCACCTATTGACCTCTCCCCAATT
TCAGCTCATGACATTTACTAAGCCCCCTCT
TGAGCCGAATTAGTACCCCTCGCACCCCTA
TCTGATACGGCCCACCGAAAAGGCTCCATA
ATGGCGAATAAGGGTGACGTCACCTCCCCT
CTTCCCTTCTATATGACTACCCTGCCTGCA
AGCCCGCACCACCCAACCCCCGCCGCCGTC
TGAGTCTATAGGAGCTCGTATAGACTCAAG
CTCACCGCCAGATAGTGACGTCATGCTGCA
AATATAAGAAAAACTACAAGTTTGCATACC
ATTGAGCAGGAGGTGTTTACGGCATATTGA
GCCCCTTGTCGCTTCATTGTGAAAAAGCCA
AACTCCAATCAGGCATGGTAGGAAAGATGA
CCGCTCTCCAATGGATCTACCACTTGGCCC
TATGCTAGTCCGTAAATGGGGAAAAAATAA
AGTTCATACAGACAGAACGCAAATAAGAAC
GGGAAAGCGGGGATAAAAAAAAGGGAAGCC
TCACCCGTGATGACGTCATCATAGCCGCAC
TGCCATCCTCTACAACCATACGCCCGCTAC
CTAACCTGGTCTCACTGCATATCCCGAAAC
ACCGAACGGACTCTGCCCACTAACAGCCCC
CATGTCGTGGCACCTAGCAGCTAACCGCAT
TACATGAATGATAACAGTACCGAACACACC
TTCCCTCATTATGACTTGTGGCCCAGAGTA
CCCATGCAGACTGCCTTCCCTTTCGCTCAC
GGTCCACCGTTGCCGACCCTACCGGCCATA
CTAAAGGTTGCATACGCGCATGATAACAAG
AACATAACTTTGCACCCACACCGCCCACCC
TTATCCTTATACTTACATGTTACTTTGCCA
GACCCCCCTACCCACCCACACCCCCAGAAA
GGCACTACGCTGCTCCGTCAGCTGCTCACT
GGTCCGTTCCGGATCCCTTTCGTCAAAAAA
ACACTGACCCCACCCCCTCCCGCCCCAGAC
ACACACAACTGTACAGAAACAAAAATCGCG
CCCCACCCTCCCCTCCGCTGACGTCATTAG
CCAGCCCGCCCACACTTCAACTGAGCACCC
TAATTAGCTTAACCACTCGCAGGGATTTCA
CATTGCAACTAATGTCATGTTTCCACTATT
AGGGAGAAAGCAATGGGAAGAGACGAACAA
CGAAAGCAAAAACCCATCCCCCTCCCACCC
TAGAATGACGTCACCTGTTTTTGGTCAGCC
ATCGTGTCAACGATCTCATCACAAAATCAC
CTAGACAGCACGTCATATTCCCGTCACCTC
GGGTTCAGTACGATAATTCTGCGTCGAATG
AAAGAATAGCGCGTGACGTCATCGACTTCG
ACGTGCATCAGACACGAAAATTAATATCAA
ACCCCTCTTGCAATAGCAAGTAATTCACAG
CTTCCGCCTTAAGGCCTCGTTGCCCCGTTG
TGACCCACCCACGCAAAAGCCCCCTGCGAT
ACGGGCGCCCCTCCCGACCCCCCCCTTTCC
ACAGATTTTTGCGGTGTACCATGTACGCCT
ATGGATCGTAGGCAGCTGGCATGACGTCAT
TCCCCACCCTGTCCCTCTACACCGCGATTT
TGCCAGGCGATGGCCGTGAAACCTCATCGA
GAATTCAAAACACCGTACCTTACTGTATTG
TTGTATTGCAAGAAGTATCTCCCATGGTCC
TACGGTGTCCATTGACCTACGCCCCCTTAT
GAGTGACGTCATCGTATGATGTAAGATAAC
TGCTCAACCCCCCCATTCCCCCGCCCGGAC
CAACCAACCGGACTATTCATGTCCCACCGT
TGAGAACATGTGACGTCATCGGGGTGTAAG
TGGGATTATTTATATAGGTGGTGAAGTGTG
ACGATTTTCAATAAGAAAACAAGCGCTAAA
CTCACCGAGGCAATTTAGCCTTCCTTCCCC
ATCAATATCACCCTGTAACCATGACGTCAT
GTAACTGGCAATCTCTCACGTTCGCTTTTA
CCTCCTCCCTATCTTATGTCCTTACCAGAT
CACACGACGATCAAACACCTAGAAATGAAC
TGAACGTAAGATACCTTCAGAATAAACAGA
TACAAGTCCAATCGTTCTCCCCTACCCAGA
TGCTCTGCCGACGATTGCCCAGTTACACGA
CGGCAACGAGATAGTAATTCTTAGCGCATT
CTCAATGTACCTCTCAGTAGTAGCACGAGG
CGACCATCCACCCGGTACCGTCTTACCCGA
AGAGTCAGGAGCATGACGTCATACAATGAA
CCAGTAAATAACGGCCAAGGCGTGCACGGC
TAGTGTGTGGCAAGTAAATTGAGCCACGGC
CGTACGTCCAAACTGACATAAACCTAACCC
GTAAGGCAAGGAACTGTGCGGGACAGGTTG
TGCTCAAGTCTTTGCACAATGCATTTAATC
ATATGGCAAATCCGAGGCAATGACGTCATT
AACAAAAACACAGGGGAAACCTTACCAAAC
CGCATACATCACATGTGCAAAATGCGGATG
CGAAAAAACACGGCAGCTAAAGCTCGTAGG
ATGCACTGAGTGACGTCATGTGCTTACGTT
ACGATTGCCATCCGACTAACGGTATAGACC
CTTGGGATCTGAGGGCACATTACCCTCCAG
CAAATGTATGACGTAATCAGCTTACGATCG
TTGATGTTGCCGTTATCACTTTCCTGGTGA
TAATGTAGATGACGTCACTCTATTAGTATT
CTGAGCCGCATGCAAGGCTGCCACCCCGTC
TTTACATACACACCTGCACACCGCCACCCC
ATACCCTTCATGAACAACCGCCCGGTGGCG
CTGCACGATATCCGGTATTATGATCAGACT
CCACCGGATATCTATTATCCGTACCCTTTC
CACACTACCGGCATAAGGGACATTAAAGGG
GCGTGGGCGCCTTTTAACGCGCACCGCCGG
GAAAGTCATGATAAGGCTAGACAGAAGCAT
CAGGAAAACGTAGGAACGGGCGGTTAAAGG
CCAGACACACCGTACGATCCATCGACCAAA
CGGAAGACCCGACTAAGGGCACACGGCGCA
CGGCACGTACTCTCCCCACCCGCTCACACC
TGACACCCCTCCTTTGCTCCCCATTCTATC
GATTACTGCGCGATCCACGGTAATCCCCGT
TAATCCCCACCACCACTACACAATGCGCCG
ATCAAGACGCTCAACATCTCTCAGCAGCCC
CGACGACACACTTGTGGTGTCATGTGGGGA
TTTAAATATGTACAACCAGGAGAGGACCGC
CCTCATACCACGCGCCCATGATGTAGCGCC
ATGCATAGCCCTTTTTGCTCCTACAGATTA
GTAATTAAATGATACAGGCTCTCACCTACA
AGATGGGGCTAAGCCACACCAGCGTCACGC
ACACCGCAAAGTCCCCCCACGTTACCGCAA
AGGGAACCCACCCCGCAACACATCGCCCAC
GCCCAAAAACACATCATTTAGCCGCACATT
GTCAATCTCCTTAAATTCGAATTTAACGGC
ACGACATTACTAGCAGTTCTAACGCATGCA
GGAGGTCCAGCTCAATTGGGAGTGGGAATT
TTATACCACCAACACGCTTAGGTCGGCCAC
ATGACGTCATTTGGCAACTGCAGAACAAAA
GTGACGTCATACCCGACAACAACTCGATGA
AACATTGCCATTGGCAACACTAACTACTCG
TTTGCTGCCTCCAGCCACTACATTTCCTCC
TTACACCACCTCGTGCTCTTAGGAGTACCC
CCCATTGGTACCTAAAAGAAATCCCTCATG
ATGCAGGGCGAGAAATGACACGTACGACCC
GGCCATAAGTGACGTAATTCGCGCATTCCA
CCACCCCCGTTCCCCTTCCTCTCTCCTCTT
CCAATGTCCCCTCTTTTCACTGCTACTCAA
TTGAACTCAAGCTGCCGCTAACATTTCCCG
CATCTCTGCCCTAACCGTCGGTCGACGCCA
GAGTACTCTAAGACGATCACTCACAACACT
AATGACGTAACGTACAAATAGGAGCAGAAA
TTCCCGCTCAATCTCCGCCGCACCGCCATC
AAGGTGCAAGGGTGTGACAATATACTATGA
TAGGCAACGGTGGTTTCGCGCTCTTCGTGT
AACCCTCCCTCCCGACGGCCCCCACCGCAC
TCCGCCCCCCACAAAGCCGATCCTGTTTAA
CACGCCACTTAAAACGCACCGGTGTAAAAA
GGCCGATCTACGCCCGTGTTACCATGGCCC
CAAGCTCTTCCCTTTCATCTCTCCGTGCCT
ATGCGATATACCCTATGCTATGACGTCATT
CTTAACCATCTTCACCCATCTCCTAGTGGC
CAAAAGTGTACACGTATGACGTCACCAACG
CGGGGTGGGGTTCTGGATTGGGTTCAATTG
CGCCGAACTTCGAACTCAATTCCAGAGCTG
CGATGACGTCACCGGACGTAGCGCCGATGT
GCCCCGACTGAATAAGTTGTATGAGCTACC
ACGGAGAGAATGACGTCATATCGACAGGGA
GAAGGGACTTACGACCAAAAGAGATGGAAT
GACTTGAACGTAACACGACAATGACGTCAT
TGCGAAAAAGAACTTAACGGGGGGTGGCGA
ATTGCGCCCCAGCCCCACACCCACCCGCAG
CTCTCAGGCCGAACTCGCACCCAACCCTTC
GCTGTCAACTCCGCGTGCTTGCTTGATAAT
GTGCACGGGTCGTGGGAAAAATAGCTAATG
CACAGACTAATGCAGTGTGGGACATTAAGT
ATGTGTCATTAGAGTATAGCTAATTCCTGT
TGGAGGTGTGTGGGACGGCGACACATGCAG
ATGACTAACCCTCATATAGTGTGTTGCCCT
TCAACACCCATGTTAAGCTATTTGACATGC
AAAGGGACGAATCAGATAGACAGAAGAAAA
ATCGCAATGACGTCATCGAAAAAGCTAAGA
GTATAACGAATAAGTAACGTATATAATCAA
GGTATTATATATGGAAGCATAGCTATCGGA
AAAGTATTACGTCATTACCTTATAATTTGA
CGTCATCGTATTGGATAAAAACATATCCAT
GAGGAGAGGTTATACTGACGAAGGGAACTG
TTACGTCATCGATTAACACAAAGTGCCATA
ACTGGTATAATAAGCGGGTACCAGCACACA
ACTCCGCGCTTGACTGGATGGGACATACTC
ATAGCACGTCTCATATACACAAGTAAGCTG
AATGACGTCATACCTTGAATAGCACCACAG
GGAAAGCAATTGAACAACGTGGGTCTTCGC
CCTCTCAAGAATGAACAGAAAAATGAAATG
AATGCAGTCAGACCTCCTTCACCTCCCCGC
GGTTATCTTCAGACGGAAGAATGACGTCAT
CATCCTCCCTCCCCTCTCCCAACCCCCCCC
CAACTATACACTTACAACACTACTAGGCTG
TTGCGCTTCTCACGATGACGTCACTTTTAA
TAGGATCGCATGGCGCTGTGCGCGTGGGAC
GACCATGCTTAGCTCTTTGATGACGTCATC
TCCCGAACCATTCACGCCCCACCCCCCCAA
ACAGATGGGCTCCATCCTACTTCCTCCCAA
AAATAAATTACCAGAAGTGGTTTATCACGC
CCACATTCCATACCCTAGCACATTGTCCCG
AGGGGGAATGAAAATTGAGGAGAGGGGGGG
TTAAACCGGCGACACTGGAGGATAGAAGTC
TTCCTCCTAACTTATTCATTCTAAATATCC
GGACGGTGGGGTGCGAGGTGGGGCTCCCGC
CTAAGCACCTACAATGCAGCTAGGTGCTAA
CACACCGTTATGTCCCTCCTTCACTCTACG
GCCCCGATTCGTCACAGACGCAAACCTTGC
ATATATCTGCATTTGTCTTTAATTTGACCC
TACTTTGATTGATAACATTAAGAGCGTCGT
GCCATAACACCATATTGAAGACAAGCTCTC
ATGACGTCACCGATAACCTCGGCTGACCAT
TGTGGTGCGATATGACGTCATCACAGGACA
GCAGACGCTAACTATTAACCTGAGCAACTC
GATATCTTTGCAATGACGTCATTGTAATAT
CTACTGCACACCCACCAAACACAATCGTTG
ACTCTTATCTCTTCAGTAACTCAAATGCAC
CCCCAGACCGCACTTGTATACAACAAGACT
ACATAATAAGATTACGAGTCACTCGTCCTC
TTTATTGACTGAGGGCATGCGTCAATAAAT
CGCAAACCCATCAGTCCACCTCGCCAATAT
CCAATAACACCCGCCCTGACCCACCCGCGA
AACAGAACGAACAATGTGGATACGTGGGAT
ATCGTAGGGATGACGTCATACCGCGTACAA
CAACCCACCCTGCCCGCCCCGTGACCACCT
TAGAAAAGCTACATAATGTATGCGTCATGA
AATCAAGTAACACCGACCCCAGAAGAGACT
ACCATTTCAGCGACGGAGGGCCTGAATGAG
CCTTCTATGACAACCCATTTCACCACATAC
GATGGAAACTGAAAAGGTAAAAGAGCCGAC
TGTGACGGGCTACCTTTACGATGACGTAAT
AATCATAGGGCGGACCGTGAGGTTAGCGGA
TTTCCCCCCCCACCCCTAACCACGCCCTCA
TGAGCCAGACGATGCAATCCAGTTGCCTGC
TTGGCCTTAGGGCAAACCATGGGGCAGAGA
AACATGACGTCATCGATAACCGGGACGTTG
CCCATTCCCCCTCTCTCTTGCGTACCCCAT
ACCTCGTCCGACCCTACTGGTGCTCATTCA
CGGGAAGGAAATTCCTGGGAAGGATAACAC
CGAGGAGTCCAATCCATAAGTTTCCTCTTG
AGTGAGCATAAACAACCGCACTACATCATG
CGTGAACGTAACCCCCCCCATCGCCCATCC
TAAAAGGCTCCCCACACTCAACCCCGAACA
GGCGGGTTCGCCTGAGAGGAAAGAACGGAA
TATATTACGCGGTACGAACAGGCCAACGAT
TAAACAATGTGTTGGGTATGATGACGTCAT
ATGACTCCCGCATTCTCTCATTGCGACCAC
CCATCATGAGTTAGTTTCCCACTATGGCAT
CTCTATGGTAAATTAGACCCTGAATAAATA
TACGATACTTATATGACGTCATTGGTGGCA
CCACCTAGTTCGAACCACAACCCACTCGTG
GTGGTATACTGTTTTTATATGGCACTTGTC
GATGTGGTAAGGACCATGAAATCAATAGGA
CTGTGTCACTTATACGAAATAATCCTCAGC
AATCTGAAGGTCACACCACAAGGATTTGAG
CGACGAAAAGCTGTACGCGCGTATAGGTAT
ACCCACGACCCCCCCACAAGCCCCCGCCCT
AAGCAATGACGTCATAAATAAGGGACAGTT
CGTGCACAGCCCAGTTAACTTACTCCTGTA
GCCAGTGTTCGACGTGAAATGAACAACCAC
TGGGGAAAAGAAGAAGAAAAACCCAAATGA
CAAGCCCTACCAGGCTCACATTAACTCGTT
ATATAGTACTGATAGTAAATGAGATGATGC
TGTTTGCGTTAGGTCAAGCGTTCAGACGAA
CCAAGAGCTAAGGGAGCGTAAGCGTCCAAT
AAGAGAACAAATTAGGCAATCTCACTTAAA
CGCGTGCAGCTGATTACATCACTATTCTCC
TGAGCGCGGCTGAAGCATTGGAAGTCACAG
ACCGACAAGGGGTATGAGTACTCGCCCTTC
CATGCAACGCGCTGATGTAACTTGGAACTC
GGAGAGATAAAATAAAAACTCAATGAGGAA
ACTTTCATGGAAACATTTATGATTCCCGGC
ACACCGTAAAGAATCGAAGAGGGATTGAAG
CGCCTGCCCCACACCCGCCCCCGTAACCTC
TATAGAAGGATGGCGTTTACGTATCAGGGT
GCAAAAAAGGCTTGTTTGTCCTCAGGAACC
ATGACCTAAACCACTTGGGCGTAACGATGC
CCTAACGTTAATGCAAAATTAAGCTCCTCA
CCCTCGAAGCCAACGACAACCAGTAACTTA
ATATGTACGTGTATTTAAAAATGACGTCAC
TCAGGCTGTGGGGGTGAATGCATAAAAGCT
GTGGTGGTGTCCTGGGGCAAGCACACATTA
TATTTGCGCTGAAATCTTGCCAGCCTTCTC
TCCAGCTCTTTTCCCTAATAGCACTCCTTA
CCGCGTTGTTGTATACAGGAATGACGTCAC
CTCCCGCGTTAAATACTATGACGTCAGCGC
TGACTCACCCTCCCACCACACCCTTAGAAA
TTACTTCCACTCGAATGTGAAAAATGTTTG
TTTGCCCATGACGTCATCTAATAACAACAA
TATACTGCCTAACCTCACCATATATCAGTA
GAGTTTGAGTAAGGAGATAAGGGCAGATAG
GCCTGTTCCTCCCCTACCCACCGCTAGTTA
TGAGGTGTGCAAGGCTTGCCTTGCTCCAAC
AATGCTCTTTATGAAAAGAAAAGAGGACCA
TCACCACATACAAACTGAAAAGCTGCCCGC
TCCCGCTGCCTATCCCACTCTAATCCCCTC
CCCAAGGATTACTACCACCAAATATCTAAT
AGAAAGAACATGAAGGTGGGGAAGGTCGAA
TAATAAGTGATGACGTAATATACGGGCGAA
AAGCTGTAAGCAACGCACCTTTGCACACCT
AGCACACCGGAAAGCAGGCTGAGCACTGCG
CTACCGATAATTACGTCATACCTACAACCG
GTGACGTAGACGGCTAATATAAGATTATGA
AACAATGGACAGTCGTACAAAGACTAATGA
CCACGATATTTGCCGCAGCAGCCGGCTTGG
CCTTCCCGCTTTTATTGCACTTTCCCCGCG
ATGACGTCATACAAGCCAATAGCCCGTCAC
TTTATGACGTCATTCAATGCGGAACGCAGT
TGCTTTCCCTACACTATCCGTTGTGTAGTC
CGATCAGAGGTTGGAGGTGTGGGACGCGTA
GAGCTACAAGGTGTAAACACAAGCGTGTCG
AGAGACTCTTGGAGAAATATTGACATGCTA
ACATTATGCAGGCGGAAATATTCACAACCG
CACAAAACGCATAGTGTACAATGCATCGCC
TTGGGAAGTATTTCCGTATGTGGTAGGTGA
AAAAATTACCCCCATTCCCAACTATGGCCT
CCAGTGACGTCATTACAATCCATGCCGTAT
ATGTTGAAGTGACTTCTTGCTAGTCCCAAA
GAAAGCACAATGCTCATGTGCGGAAACAAT
CAATGAACTGCGAAATTGATGAAGGATGAA
TTGATGTCTCCCCCAAACTTTCCTCCCCTT
AATAGCCACAACGTGATGACGTCATGCTGC
AGTAATGCCTAAATTTAGAAGCGGGTCCAA
CCTGTCAAGTGGACTGTTTATAAGAAATCC
TCCAAAGGAATCCCCAGTATACAGTGTATA
CAAACACAACATAGAACACGAAGGGAGATG
CCTTTACTCACCCATTAATCTTCCAATATT
TTAAGATACACAACACGTCAGCCTCCTCAG
CCCACATACCGACCCCTCTCTCACACTTTC
CTAATCATACATGTAGACCTCACCACTCAT
ATGAATCACAACTCCATCTTCGCCCAGCAA
CCAAAAAGTAAATCGACCCCTTTTCAATGC
AACGACGCTGTTGCGCCTTGCAAAAGCAAT
CGCACCCCCCCATGGCCCCACCCTCGTAAA
AGATGGGATAGGCATGGTAGGGAGAACGGG
TCCAACACGGAGTGCAAGGCAGCACGCCAC
AACTCACCTTCAACTCACTACCACCAACTC
TCACGAACGCACTGGCCCCCCCTACTATAC
AACTGGATTGAACGATGACGTCACCGAGTC
CCATCCTGTACATGTTTTGCCAAAAAATAT
CCTGAAACTAGGATTATTACTGAACGGGGT
ATTCTACCTAAACCACCTACGTGATCCTTA
ACATCACCCGCCCCAATCCCGCCCCCACTA
TGGAGGAAACGGAGGGTCCAAGAGACGACT
TGTGTTGAGAACCCCCGTTTTCCCGGCTCG
TGGCTCAGACGAAAAACTTGGAGGAGACCA
CCCCTGATGCATGACGTCATATACATTCAC
AAGCTGGCCGGACTAAACACTAGGCCCCTG
ACGTATCATGTAGTTCCCATTTAGGATAGA
CAGGTCATAGCCATGTTAACTGCGTCAAAT
ACCCATCTTATGACGTCATCACCCGTTTCT
GACCCTCCCCTTAATAACCCCACCCTCCAC
TAACACAATCTTACCACGATGACGTCACAA
CCTCAGGTAGACCTCTACGAATGAGACGGT
GATATAAGTAAAAAGTAGAATGTGAAGTGG
AGAAAAAAACAAGTTGAAATAAGGTTTTAG
CCCCCCGCTACACGCGCTAACCTTACCACG
TTGTAGAAAGTGCAGGAAAGCGCGCGCCCC
CTCCTCGCCCCGAACTCGCTTTAAATGATC
CATACCAGAACCCACACCGCTCCAGGTTCA
ACATGAGAGCAATGCGGCACAGTGGGGCCC
GCTGAGAGGGGTCAACGCACCCGCTTGAAA
CTCAACCTCCGCCTCCAATGACGTCACCAA
AGGTATTGACCCACCCAGCCCAACCCTAGG
AAATAGATACTAATACACTAACGATTCCGC
CCATAAATGACGTCATAGTGACTTAGTTCG
GACACTATCCCTCCAACGATTTTCACTTGG
CACCAACATATCTCGCACCCTCGCCGTTCA
CATCGCACTATTTGGAATGCGAAAACCCGA
AATCAAGGCAGGGAGGGTGGGTGAGAATTG
GCACACTTACCTAAGATGGCTGTTCGCCCC
TGAAATAATGCGATTTTTTTTCCCGTAACT
CTCGGTCCAGCTTTCCCCCGCCAACGACAA
CACGGACACTGGACTCACCGACTAACAATA
AAACGCGCTGTGTTCAATATACCCCGCTAT
AAAATAGCATGTTGAAAAAGCACGCGACAC
AATTAGGCCTCCTCGAATGACAGGAGACTG
CCACCTTCCCCACGACGCTGATCCCACCGC
CCCTTGCCGTGTCAACAAGTTAGATCTGCT
CCATCTAAACTCACAAACCTAATAATGTTG
CCTGAGGCATGGTGACAGTATGTGCGGAGC
GCCCCTGCATCTTCAGATTTCCAGCCAAGC
GATCATAAAAGAACGGAGAACGGAAAGGGC
AAGGGGCGGGATAAGCACCTGAAAGGGACC
CTACACATCTGCGCTGACGCGCGGGTGTAC
ACCTTCCATAAGGCATATAGTGACGTCATC
TGCCCCCCTCTCGTGTCATATATCACGCAC
TGCCTTCACGACACTACTGAATTAGTTAAA
CGAATATCTACCAAAGCTCTCCCGCGAGCA
CGTATCATTCGACTCTCATTCCCCCCCACT
ATTGCGCCCCAGCCCCACACCCACCCGCAG
CATGTAGTTATAATCCAGAGCACTCAACAC
AAAATTAGGCACCAGGGGTAAAAAGGGCGA
CAAAACTTCCCACCTTTACGGTTTCCGTCA
CCGCCGGCCTGACGCCCGTTACGAACCTCA
AAATCCCCCTGCTTCAACCACAAGTTGCAT
CCATTCCTCATTTAACAAGCCAGTCCCTGA
GACGCACCTCTGGGAAGCTACGGCTGACTT
TACCGGCACCGCCCGCGGGTATGACGTCAT
CCCATGGTGACGTTACTCGACTAATCTGGA
TTAACCACATATCAGAGGTTAAGCCCATAG
ATGACGTCATTCCACTGCACTAGCCTACTA
GCCCGACCACTTCCGCAACGCCCGTCTCAT
TTCCAGATATTACCCTAATCACGAGGTTCG
GGCTTGCCTGCAACCCGCATTGATAATCAC
CCACCGTGTACCCGGTTTGTATGGCTCAGT
ACACAGACAGACATAATGCGTAAATTATGT
GAGCCGCACGCAAGCCGAACGACATCTCAA
CTGAGAACGGTACACGCAGTTAAAGATATG
GGGAATGCTCCCACGCCCTCCCACCCTTGC
CTCCCTCCCATCGGCCTTGCATTTCAGAAT
TGCTTCGCGAGATCCCCTCTCTCAGCAACA
TGGAATGAAAACAGGCGAACACCTGGAGCC
TATCCACCTTCCACGCTCAACGTCGGGCGG
AGGTATTGACCCACCCAGCCCAACCCTAGG
TGCAGAGCGCTGTGAAGGGTGACGTCATCG
CTCATCACTGTGACTCGTAAGATAGTAAAA
TAAGGGACCGCTTCGTTGAGGCATCTGGGG
CACCTGCCCGAGCAATCCAAAAAACCAAAA
ACCATCGCATGAGAAACCAGTTTGCCTGAC
TCCATCCCTCCCTGTTCAACCCCGCTAAGT
ATACAAAAGATAAATTAAAAAGAACATGAA
GGAGCCTACTGGCTTTATTCCCCTCTTAAA
AAACTCGAAACCAATGACGTCATATATTCA
CATCTACACTCAAAGTGCCAGTGACGTCAT
ACCGCCGAACACCCACCTGTAATAACTTTT
TTAGCCCCACCATCCCAGCGAACATTCTTC
TCTTGTATCTCAAACCAGTGTGATCGCACC
ATAAGACAAGGCAATATGTTCTACTTCAAC
TACCGAGCCATTCACCGCCCAGTGCCCTGA
AGCCCACTTACCTAACATCATTGTCCCCTA
AAGAGGCGCGTGATGACGTCATAGACCCAT
TCGATCCAGGTTGTAGGTTTAGGGGGGCCT
CTATCACCTGCATGGGTACAATCTGTTGTT
AGCACAGATCCTAACTAATCCACGATTAAT
GATCTGTAACATGACGTCATCACCCTACCA
CATAAGGCTAGCTGGAGAGAAATGGAAATG
CAACGTCGCGAGCATAGTGATGACGTCCGA
CCCTCCCCCACCCGCGTCTGAGGCAGCTCC
CACAAACCGTAGTGAAGACATAGCATTATA
AACAGATAGGCCGAGAATTGTTGTCCGACA
CGGAACACCCATGGTAGGGTCCGCTGAGCC
CATCCTACCCCATTCTCGTCCCCCCACGAT
GGAACTCATGCTGTGTCGCGACTCCCCCCT
ATAATGCAAACGGGTAAATTTATTTAGAAA
TGGCCAGGATAATGGTTTGAAAATGTGAGA
CAACCATACCTTGCGACTGTCGCATAATTC
CCCTCATATTACCTAATTGCCCCCTACCCC
CAGTCACCCATCCGTCATTAATCAAATGAT
AGTCGAGATATCCACGGCCCAGCAGCCATG
GCACACCAGTTTCATAATCACAACACAACT
CCACTATATACTTTACCCCTTCTCGGACTA
CCTACCACTCGCGTCATAATAAATTGATCA
GGCAGACTGTTGTTCCCGCCCTACCCCTCC
ACGCGAAACAATACCCTCCCTGATCTATCG
ATGTAAAGGGACCAATATATGTATGACGGG
GATGATTTCGTCGCCCACGATATAACGAAA
GTGGCAAAGCTCACCAAGCGCGTCTCCGGG
GTCTTAGCCCAACAACACAACGTTTAATTG
CCCCCCTCCCCCACCATCTCACACCTCCAC
CTGCAACATCCATCTACTTTTCCCTAACTC
TGTCAAACGTGGGCGGGCGGGAATGATCAA
CACCCCCACGACTCTCCTTGAACTCCCGAC
TGGTGAGGAAAGTGTAAAAATACAACGTTA
CTGCTTTACGCAGTTAAAGATGACGTCAGC
CACGAATATCGTACAGATAAAAAGAACACT
CTCTTACACTGTTTCTTCCAACTACCGAGC
CCAGCCTAACCCCCTATTTGTGAGTCGGAA
CACGTTGAAGCACTAGATAAAATGACAGTC
CGGTCGAGAGCATGAGCCCCTGACCTTAAC
AGAGCAGCCCTTAAGTACCGACGCTCTCGG
AATTGGTGACTATCGATTAGTGCAGCCCAG
ACAAATGGAGAATAGTGAAACGTAAACACG
CGGCGTTAATGTAACGAAATCCTCCCAATA
TCCCCTTATATTCGCGCTGTCCCCAGCTGT
TAACTATGACGTAATAAAACGAAAGCTTAA
TAAGCGGGAGCCAAACCAGGAGCGTCGACC
TATCGCAAATTTAGCGGATGAGTAAAACGG
AACAGAGCCCTCACCCAACACCTTGCTCAA
CGGTTCCTCTCCAACAGCCGCAGATTAAAT
AAATAACCTGATAACGATCAAAGAGCACTA
TTACATACGCTTCTGGACTATTCCCCTACC
CGGATTCGGTTTCCCAAGAACATCCGCCGG
TTCAAACCACCCGGCGTATTGAAACCACTA
AAATGACGTCAACTGGCCGACACAGACCGA
AGCCGATGGGCTCATGGGGCGGACCGCGTA
ATGCAATAATGCACTATAAGACAATGCATT
CCTCCGTTGCTCTCGGTCAATCAACCCCCA
CTATTTGACGAAGTTACACGAGGCGGAACC
CTCCGCGAACCTAACTACTTTTGCACAATG
TGACCGGCCCAGTACGTCAATGACTCTAAG
ATGACGTCATGCTCTCCCACACCCACACTG
GGTGAATTCTATGGCGGAGACCACGAACAG
AATTAACACGGAATAAGACGGCAGATAATT
TCCAAAAGGTAGCCTCGTCTGTCGTGAGAT
CGTTCTGAAGGGCCCTAGAGTTGCTAAAGT
TGACGTCACAAAATAAACGAACTACCGACT
GGACCCGGTGAGACGTGCAACGGTTTGACG
TTATCAACGTAGTACATGAACTAGACTTCT
ACCAGAAAACAGGCTCCAAACGAAGCACAA
GGCTTATCGCTAACGACGATCAAAACCCAA
CCTGGTGGTTGCGCACGCCAACCAGACCAC
GTGATGTTATTAGGCATAGCACGAAAGGAA
AATCTCGGGCCAAGGTTACCACCGCTTCGC
TAGCACACAGTTACTTTTATTGCGCTCCAG
TGCCACATTATTTAAGCCAGGGGTTTCAAC
TGAAATATGGGTACCAGTGATGACGTCATA
CAGCCGCTTTGTGAGAAGCGTATATTACAA
GGCAGGGTTGGGGAGTATCCGGCCCTATAG
TCGACTTACTAGTCTCCTACCCCCCGGTGA
CCAGGAATTCGAAGAGCTCATCCTGGTCTG
AAAAATACATGCCTACCAGCCTTACAGGAA
AAAAACATTCAACAGTGAAACGAGGCCAAA
CATTCCGCCACCCCCGCCCGCCTCCGGACC
GTTGATATAAAAACAACCGGCTAACTGACC
TCCACACCAAATCCACCGCGATAATACCTA
CTATGTTGTCTAATTATACCCCTACCCTAG
CAAAAGCCGATACTTATCTAAGACCCCCTA
CTATGTACAACACGAATAACATAACAAAAA
AACACCGGTATGTCCACTTGCTTACTGTAA
ACCTAAATCTACACACGAACAGCATCAATG
CCAAAGCCCCAAGAGCAGCTTTCAGCCCGC
TGAACGGAGTAGGAGGTATAAGTATCGTAT
TAACACATGCATTCCCCTTACCCTGCACAC
CTAAGAAAAGGAGCCAATTGTAACTTGAAT
TGAGTAGCTGCCGACGCTGCCCAAACACAC
ATCTTCTTCCCCACTGGGCACCCACCTTTG
ACTGCGCTTTCGCGTACCTCCTGCCAATAT
TTACCTGTCTCAGTTCCCAGCTTACCTCCT
GCGCCACCCAACCCACCGCACCCACCCCTA
GACGGTATCCGCAACCTATCCCCGGTCTGC
CGTACTTTGATCATCTTTGCCGGATATTAG
AACCCGTGTCTCATCCCACTTTCCCACAAC
AAACGAAAACAGCAAAATACACTACCCCGT
TGCTATGCTAACGACCCGCATACCCCCTAA
AACACTAACCTGTCTGCACAAGCAGAACAT
TACATTCACAGAAGTGAAGAATAATGCATG
CGCGCGCAGTAGATGGACGAGATGATGCGT
AATGACGTCATCTGAAGCGGAGAGGGGGGA
CAGCTATTAACCCTATTTCTACTGTATCTA
CTGAAAGCGTACTACGCTCTACTCCAACGC
ACACTCGGGTGTTCCTACTGACTAACTGAG
GACGAAGATCTCTCACCAAAGCATATACGC
ACACATGCCCAACAATCACCCTATGAATAC
CCGTAAGACTACCGAACGACATCTCGCACC
ACCAAACGTACGCAATATTACATGACGTCA
ACTTCTTGCCCTCTGACCCTCCCGCCCTCC
CCTAATAATGGTGCAAAATGAGACAGTTGC
CTGAAATAGGGAAAAACTAGAAACCACTCC
TAGAGGTTTAGACAATGAAAATGGGGATAA
CAACCTGCGACCAACGTTATGGATCGCCCC
TACTATACGTGAGATTACGTAATCCCTATG
AATGATGCACTTTCGCTGTCATAGAATAGC
CTAGTCGGCTCCACTGACCCCGTTCCGCCC
AATGACGTCATCGGACATCAGGTGGTAATG
CCAAACTTTACATATACGGTAAAGACTACC
TCCCCCCCGACGCTCCGCATGCCTTGAGAA
ACGTGCTGCCTCCCAACACCCCTATCGCAT
GTGTTAAGAAAAGTGTTCAATCTTTTTTAC
GCCACGTGACGTCATCAAATTATCTAAAAA
ATCCCTGATCATGACGTCACTTATTGCCAC
TACGCAATTCTTAACTCCACGAAAAGAAGG
TTCCCCCTCCTCTGAAATCCCCGTCATTCC
CCCGCGACAAAATCTTCGGATTTCGGGTAG
ATAGCCTCCACATCAACATGTACCCACCTC
ATGGCACAACCACCGTGAATGAACAAAACC
AAAGGATTTAGTGAAAGCGGGATGGGGGTT
CGTGCAGCTTAGAGAAGCTGATTAACAAGG
CCACAACGATTTTTTGTCTCCTCTCTACCA
ATCCATGCGCAACCCGCGAACTCCGGAACA
AGCCTAATTAACGTACCTTCCGCGCCCGGG
GTCCTTACACATTCCCTAGTCATGATACGA
TACCATTGGCATTGAGTCTTACGTCATGCG
CATCACTAGTCTTTGTTGCTACCAAGCAAC
ATCACACCCGCGACTCTCCTACCACCCGCA
CCTGATTCATTTGTGCTTACATAGATTATT
AACGAATACCAACAGCTTAGAAAGGAGAGC
CCTCACCGCCGCTGCATCCCAACCCTCTCG
TGAGATGAGGGAAGGACCAAGTGAGTTCCA
CATTCCATTTTACCCCTGTAGTTGTTTACA
TTCCGCCCTCCCCCCCGCCTCCCCATACGT
CCTCGGGCTCGGCTAGCACCACGTCAAAAT
CAATGACGTCATAATATCGCCAAGTGGTAG
CGCTGATCCCATAACATGACGTCACACAAC
AAATTTCAACCAAACAAAAAAGGTACAGCC
AGAAGAATGTTTAGCCAACTTTGTGCGCGA
CCCACCCCCGCTACATAGCCCTTTTACGAA
CTACGTCAATTACCTCTTCCTTAAGACAAA
AAGCGAACCGAACAAACTGGCACCTCCGTA
CCGATTCGGAAAAGCCAGTCACTGTATGTA
CCCACTTTACTTAACTCATTAACCCTCGAA
CGGTTTTTGGGCAGATCATTTTACTACAGG
ATTCAACACTATATAGGCCATCTCAGGGCC
CGGTTGACATGTAGGTGAAATAAAGAATTC
ACGTAAAGGTCAAGGGTCATATATGCCTGT
TAATCTAGCTCCTCTTTACCAATATGCGCT
TAGGACGAATTAAGAATTAGGATAAAATGA
CTTAGACTACAGGCGGGCCCAACGGGGACC
CCCCGGAGATCGCAATGCACCAATGACGAG
TACGCAGCTGGGCGGGGGGGTAGGTGGGCA
CAGTGCAAGAGGTTAGGGAGTAGAAGGGAA
GAATAGACCAAAGCGATGACGTCACCACCT
ATGAGAAAAGGTACCAGAATGCGGGGGGAC
TCGTGTATCTTAGCAAGACCATTACGTCAT
GTAGAATAGCTGAGAGTTCCAAGACAACAC
CGTTCATTCTCTTTCTTTCTACTTGCCCCT
AAAAAGAAGAGGGAGTGTAAGGCGGAGTCT
GGGCCCACCAATAGGGTGGTGCGACTGTGG
CGCGGGCTGCAAATCAAGCCCAAAGAAGAA
TCCATTCGCCGCACACCTGTCCCCCTGATG
GCACACAATGACGTCACAGGGAAGCTGCAT
GAGCGTGCCAACCCGTCGTAAAATACGTGC
GGGGAAAGAATTCATAGGGCAGATATAATA
TAAGGAGGCAGAGGGTATAAAAGTTGTGAG
AGGATACACGACGCAAAAGCAAGGAGCTGC
GTTCGCACATGACGTCATCCATGCAATGCC
ACAGATTTATTTACAGCTATCCCAAGTGCA
ACTTAAAAAGAGTGACTACGTCTTACTGAA
AATACAAATTCGCAACCACACGACCCAGAT
ACAGCCCCTACCACCTCCATTTACAGACCG
ACCCACTATTCCATACCCTCCGTACCCTGC
TGCGCAGCGTGGTCTCTTTGCCACCTATGG
CCCCTCACCTTCTTCTTTAGAGACTCCCAC
ATGGAAATTCCACTGTTCACTACCCCTGCA
GTTAATATATGAGCCCAAAATTGGGAGGGA
AAGAAAAGGGGAATGAAGATAAAACATCCG
GACGTTCACCAGCAACCTGTCCTCACACAG
TACTGTCGCCGTTACCGTCACTAGCTTCCA
TTGCGATGAATACGTGAGGATGATTGGCGC
GAACAGTAGTAATATGCTGAATTAAACGAG
CACGACACTACTTCAAACTGAAGAGAGCGG
GTGACGTCATCCTTACGCAACGCTGCTGAT
AAGCTGTGCGTATCGAACTTAGCACTGAGC
CGCAACCAGGGGGCACCTCGAAGTCCTGGG
GTGGGGGAATAGTGTGGCTAGGTGGGACAT
CGTCCTACTCCAGACATGAGCCTCGCTAAC
CAGCTCACCTCCAACTCATAAATGCAAATA
CCCTACCCGCCACCCTTAGTTTGTCTCGAT
GAAGAGTATGACGTCACTCATCTAGCAACG
CGCCTCCTTCTTCCCCTGTCTTATAAAGCA
CTAAACGCCGGTGTTATTCTTCACCACACC
CAGGGTAGGATATCGGGTTGGACAGGAGGA
CAAGCCCAAAACAAAAAACATGGAGGACCG
CCCTCGAATTCAACCTAAGTTTTCTTATAC
TGGAAACTAATCGGAGATTACGTCACGCAC
ATGTGAGTAGATAAATAGTTGGACACAGAT
AGAACACTGCCTTCCTGCATACGCCCCCAG
ATGAACAGGTCCTCACACGCCGTCTCGTGA
GGAACTGAGGAATCCGAAAGAAGAAAAAGT
TATAAGAAGAGGGTGGGATATAAAGCGGGT
TACACACCCGGCACTTAGCCTGCCCCACAC
GCTTAGCCCAATTCATTTCCCACTACTCGA
TTAGCGTTCGCAACACGCCAAGCATTGACC
GCACCGGAAATTTACCAATAGAATCGATCC
CAATCACTAACGATTATCGTGGTCCCCTCA
TATTACGCCCCTCACCGCAACACTGGTCCC
ACCCCAAGAACTGACACTCACGTGCGACGA
CCCCCTACCCAATCCCTTAAATCGTCCCAG
TGACGTCATACTCACTTCGAAGGTACATAC
TGAAAATAACCAGGTACTTTGCAAAACTAG
CACCACAAACTTTGGTGTGGAATGACAAGG
TATTACCTGTCCTCTTCGCGGACATATCGG
GTTTAGTCCCACATGTACAGCAACCAATTA
GGGGAAACTAAGGAAAAATAGGGGGGAAGA
CCAGGCCCCCCCTCCCCATCTACCCATACA
ATACAACTTGCGGATAATGTGACGTCATAA
AATGCTATGAACTACGAGACGTAACGCATG
CGATCCTGCGCAGGCATAGTGTGACGTAAT
GGACTAATGACGTCAACCAGAACGTCTGTG
CATGACGCGGCGCGGCTCCCTCTTATTGTC
ACCAACGTACGCTTGCTGCGTCGCACCACA
GAAATCACGCCATCTATCAGTTGGCATTGC
CAAATTCCCATATGACATCCTTTGGTTGGA
CTGCTAACTCTATCCGTCAAGTGCGTGAAG
GGGGTAAAAACTGTATAATAGACAGGTGAA
GATAATAGGTGTGCTCTGCTTGGGCTCATA
CACCCCGCCCTCCAAACCGCCCACCCCCCC
AACCTAGACACCAACCCCCACACAGTACTC
CCATATACATAATGCAACTTTTAACAACCC
CATAGCACTAGTTTAGGTACCTTAACTCCC
TCCCCCGCCCCCGCAACCCCTTTTCCCCGA
AGCAATGACGTCATCTCTCTGATGCTAGAA
CCACGACTTCCTCGGCCTCGCATCTACGAA
GTAGGACATTCCGTTGACGTCATAAGTCAC
GACACCACCTTAACCACACACAGCAGGTCG
TTACAAGGGCACCAGGCTTCAAGGGGATGA
CTCACTCACATGAGAAAACTATAAGGCGCA
AATATACCGAAAACAGATCGAACCATCATA
AAGTTAATGCGGTGACCTATGACGTCATAA
TGAGTGAGCCTCAGATGTGTATGACGTAAT
TCCACTCTGCCCCCCCCCTCCCTGCCCTCC
ATAGGCAGCTGCCCCTATTGCTCCGCGCAG
CTGTTCTCTGTATAGTAGCCTTACGGCACC
TTGGAGTCCCCTCGACTTCCCAATCCTACC
GCCCATCTCCGATACGCCCTCGCCCCACGA
ACGCAGAGTGAGAAACAGCTAACGTAGTGA
GATGGCGTGCGGGGCGAGCGTGCGCCGCAG
CAAGGTTTCATTCGATCACTGAAACGCCAT
GGTAGGGAGGGCGGGCGGTGGGGTTACTCG
GGAAGAAAGCTGCGATTTAAGGACCGGTGG
CAATGCTCACGTTGTGATGACGTCACCACG
ACTGATAATTGCAAGCATGCGCGCGTTAGC
CATAATCGTTGCCCCTATATTATATTCTCA
CCGCACGCCACTCCCTTGCACAATCTGGCG
GCGAGCCACCCACTCTTACTCGCTCACAAC
CCGGCACAAGCCATAGTTACCACTCCGTAA
AGAAGACAAAGGTGGAGGAAGAGGGGGAAC
CGGGCCGCCGTCGCAAACGCCAAGAATTTA
TACCGACCTCCCCAACCCCACCACCCAAGA
CCAATAAACATTACGTCATCACGGCATGTC
AGGCTAGGGGCCTGAGGAAAGAGTTAGCTA
CCACCTGTAGACACCTTAAGAGCATGCAAT
GAATGTCGCATTTGTGACATTAATCCGCTG
GTGACTGTGGCGCAGTTTTTTCGCCTGGGA
CCCTGTACGTTTCCGACTTCTACATATATA
CTGACCCAAATATAGTACGTATGACGTCAT
ACCACAAGTCGAGTAATAAGGGAAACAAAA
CAGGGGACAACGATTACGTCATTTCTTTGC
ACACAGTGACGTCATAAACTTTCGATCTAC
AACGGACTTAAACTATCTTTCCAACTACAC
CGCGGCGTAAACCGCTAAATTATACCCGCG
AAAAAGATGACGTCATAACAAAGCAGTATT
ATCCTTAACTTAACCCTCCACAGTCACATC
ATACCAGTGACGTCATCATAGCCCGAACTT
GAACGATACGCGACCACGTAGCGACGTAAT
GGAAGGATAATAACAAAGGGGAGGCTAGAT
ATACAAATTAACTATGACGTCATTAACGAG
CCCGGAAGCACAACCTGACTCCTACGGCAT
GTGACAGTACATTGTAGGTGGTTGATTTCC
AATTTTATGAGACAAACCTAGACAACTTCC
TGGGAACATCTACAGCGACCAAATTACTAA
AAACCCACCTGGCCTATTTCAACGTAATCT
CGACCTACCTACAAACACGCAAAGGGTGAA
GTATGATCGAAGGGAAATAGTCCCTATGGA
CACCACCCACTTAAACGCGCCCCCCCCTAC
AACTTCTCCCTTTGCTACACCAAAGCATGC
ATACGGAAACCCCCGAAAACCGTAATACCT
ATTCCACATGTCTGTCACCGCGGTCGAAAC
AGACGCTGCAGGACGGGAATGGACCATAGT
AAGCACAACAAACTCCACCCCTAAATACGC
GGGATCCAACTGGGTGGGTTGTACGAGAGA
TACCCACCCTCTATTACATTAAAGTCTAGA
GTACGGAAAGTCATGACTGATGGAACGTGA
GTTCCCACACCTTGAAACCCATCCTTCATG
GTAACTACTCCCTCCCTCCCACCGCTTATA
GCTATACGTATCCGGCGTAGCCTTAAACAC
ACTGCTGTACTACGTCACAAAGCGTGACGC
CATTGTAGGGGCGGGAGAGTGAAGGAGCGT
CAACTTTAGCTAGATTGTATTGCGTAAAAC
CCAAGAATTGGATCTTGCCACTCTCCACCC
TGTCCGTCTCCCCTCTCAGTAGGAATATGT
AAGGCGCGAACCAGACATGGTAGAATAACA
CTGACTGACTCCCCCCAACCCCCGCCGCCC
GTGGGTGACAAGAACTGAGTTGTAATGGGG
CTCAGTCAGCAGTCGCCAATCGCTTCCAGA
ATTATCTCCCCATCCCCTACCCTGCTTACC
GAATGATAGGCGATTGGTACAGCGTGGAAT
CGGCCTTATACTCGCACCCCACAGCAGGCC
CTAGTTTAGAATGACGTAATTGCAAGCCAA
ATGAAGGAATTATTTGCGACCGACGGCGAT
GCCCTAACTCTTAATGACGTCACCATCTGA
AGTCACACTTAAGCTATTCGCGAGCCCAAG
TACCCGATAAACTAGCCGAAGACGACTAAG
CCCATCCTATAGAAGCTGATAATCATCCCG
CCCACCCATGAATGTAACCCCTCAGCCCGA
GTAACCGACCGATAGTTACTGTTCGCTGGA
CACGATGACTACACGTGTAAGTACAGGGAG
CAGCTTCCAACCACTCCTGTTCTTCCCACC
ATAGCGCTAACCCCCACGGATCCTCACCCA
ACGACCACCAACTCTGCAACGGACCCCCAT
AGTTAGGACAATAACAGCACGTCCTGATTC
ACACCCGCGCCCCACACCTTAAACCCGCCC
ATATGTTGCTCCTCTATCCCTACCGTGCCC
AATCTTTAGCCCAGATTTGTAAGGGACGAT
TGACGTTTCGGATGACGTCACAAAGTTAAG
TATCCGAGACCACCACTCCAGGCCCGCAAC
GAACGACAGCGCAGCGGGAAGCCGCTGAAG
CGACGAGGAATTCTATGATTGTCTTGGGTG
GGACGCTGGAACACCTGGAGTTACCCTATG
AGCCCTTAACAGGCGCAATACTCACAACCA
AGCTCTCTCTGATCAAAAGTGCAAGAAGTT
TAGCGGCCCAGAGGATGTAATAAAAGCAGA
ATGACGTCACACATATTGGCCCAGTACCGC
GGTAGGACCAACAAGGGAGTGGGAAAAAGA
CCTCCCCTGGACCTCCCTGCCCGCTTAACT
GAAACATGGGAGAGAAATACTGCCTTCACG
TAAACAATGTGTTGGGTATGATGACGTCAT
TATCCAAGACCCGACCGAACCAATCCGCAT
GCACTAAACCTTACGCTGTGCAGCGTAATG
CATGAAGGAAAGACGTGTGACACCCTATTA
CTTAACACCCCACCCGCCTCCCCATACCGA
ACTAGGGTTGGGTGGGTTCAAAGGGCGACA
CCACCTGTGCGATTCCCACACTACATGACA
CCTACTCGGATCAACGATGAATTACAGGAT
GCCTTGTAACTGGGGTAGTGAATGTAATCA
AATGTATGTCAGAAGCCCCATTCCCCTATG
CGCAAAAAACATAGACGGATCGCCGCTTGT
GGGGCATAGATATGATAGATGACGTCATCA
TGTGCAATAATTTGATGGCTGGCGTAATTA
CGGACAAAAGCTATGCTAGGCTTTTAGTGC
ACACACGTGCAAACGGAAGAGTGACGTCAT
ACACCCTTACAACCTAGGAAATGACGTCAT
TCCGTCCTACAACGCATCACGTCTGTCCTA
GATGGGTGAAAAGGGGTGAGACAGGTTATA
GCCCATTTGCCCCTGCTTTAATTATATCGG
TTAGACACACAGGAGATCATCCTGCATGTC
CCCAACCACCCCACCTTCCCCTCCCCCCCC
ACATATCTTAATCGCTATAAGGGAACACAT
CTCAGCCGAGGGTAAGTGCTAGCCAGTTCT
CCTGCCCGCTACTCCTAGCTCTCGCTTCTG
CGAGAATAGGTCAATATGAGAGTCTGGCTC
TCGCTCTCCGGATCCCATCCTGCACGTGGG
CTCTCATCACCCGCTGCTGTAGGCCTCCAC
ATCTGCACTCACGGAGCTATTAACGTCAAC
ATAATAGAACTTACTATAAGTGACCAGCCG
CTTGATTACGCAGCAATCCATAGGTCGTAA
CCTAATCCATTGACTCTATGGACACTAAAA
ATGATTAGTGAAGAAACGAGCAGGAATAAT
CCCTCTTCCGACCCACCCCGCCCTGTACCA
ACTAACCCACACAATCCCCCAAGCCTGACC
CTAGTGAAGGAGCGCAGGGACAATGACAGG
GATGATAAGTTATCATGGTTGGACGATGAC
CGTAAGTGCGAATTTTGCCTGAAACTTGTG
TGCACTTGAGGAGGAGCAATAGCTTGAGGG
ATGGACTTAAAAAGAGAAAACACAAGGGAT
GCCCCCGCCCTGGCCACAACAGGGGCCCTT
AAGCACCCACACTCCTTGATTTTTCACCCC
CACATGCATCTAGGTAAGAAAAGGCAGGAC
GGTAATGGTAATGGAAAGTCCGACAGAAAT
CGCGACAAAGCAACCAGAACCGGCAACCAC
GGAACTTGGATATAAAAAAGACGATGAACA
GATATCCACATGACGTCATCGTACTGGTGA
TAAGCCAACTGACTGCCCCCTCCCCCTTAC
TAGTGTGCGCGGGGGCTTGGTGTGCAGATA
AATTATAACAAAATAATCCGCAGTTGCCGA
GATCGCTATCCTCACTTGTTGCTTTTGTCC
TTCTCTTTTAGAATGACGTAATCGCATATG
CCCGTTACAACTGGTTGCTTAGCTTGCTCA
AACCCCATAAATGACGTCATCCGCCCAGCA
TAACTCTCTCACCTCCGCATCCCACTGCCC
AATAATAAGCATTCCAACGGTGTTGTAGGA
TGGGGTTGGGTTAATGGATCATCAAAGATG
TATGAACAAGAAGGATGGTGGATGAAAAGG
CAAACTAGTATGTTTTCGTTCCCTCAAAAG
AGGCACCCCATGGTAATGGCCTATGAGCAA
GGCTGCTGTAAAGAAGGGGAAATGAGGGAC
AACACCTCAACTTGCACTGTCAGCCGCACC
CAACATAATCCCCCCTTGCCGAGCCAACCA
ATGACGGCGGGAGTAGAAAGGGAACATGGG
AGAATAGGAGACGCGGAATAGGATAGATCG
CGATCTATGACGTCATCGCGTCATACAACC
CCCCAGTGACGTCACGATACCGCTGCCGAA
TGAAAAGTATGTTTCCACCTGTGCTCTGCA
TTAAAAATTGATAATTGCGACCATTCACGA
GTTGACGGTGACGTCATACCAGTCCATCTG
CGTGGTTCAAAAAGAATGCGGGTACCACAC
CATAATTACGCTTATCCCAATTAAGAATGA
AGTTACCACGAAGCAAGGTACCTCTCAGAA
GCAACTTGCCGTCCCTACAGGCGCACAATG
TTCGGCATACTGGCGCATACGGGGGTCACC
GTACCTATCTTTCCTTTATTCGCGTAGAGA
TGCAACTTACTAAGTGACGTCATCCGCTCT
GATTAGGCAAGAGAGGAGCACAAAAAGAAT
CCTTCTCGTTTGGCCACCGCGCTAAAGCCC
AATGTACACAGAACCCTACTGTAACATCAA
GTCATAGGAAAATAAGTAAGACGAGATGGA
TAATTCCTAAACACTTGCCAGGTTTTGGTG
ACTTCAGTCCGTTGCTACCAATGTCAAGCA
AACCCCGGCGGGTATCCAAAGAGGGGGTGG
AAGCAGTGAACAGCGCGAACTAGCGTGTTC
CGAGGCATTAGGGCATACAACACCGCAATC
TAGACGACAGCTAGCGCGACTAGGTGAGAA
AAAGCAACAAACGCTGTTTTAATCCGGCGT
CAAAACGATTGTATTGGGAAAGAAGCTTCC
GTAGCGTAGTGATCCCTCCCCACCCTCCCC
CGCAAATTCGGGCAACGGATATTGAGCGGA
CCACAACAAATCACAACCAATGACGTCACT
TAGGAGTTGCCTCCCAGTTAATAGCGAAGT
ATTCAAAGGCCACATTTAAAAGTTCACTAA
GACTGCCCCCAGTCGCTTGTGTTACAGATT
TGGACCTGTAGGCGGACAGCCAGCGGCCGA
CCTTCGATTCTTTAAGCTTTCCCCCCTCCC
GAAGATCTGTCATCTCCTCCTCCGCCCTGC
CGACATATCGAGCTAAATGCTCGAATGTAA
TCCCGTTTCTCATTACACACGCCCTTCCTC
ACACCTCGTCTGCCCGTTTCCCTTCCCTTT
AAAGGTTGCAAATGCCCAGAAAGCGTGGGC
AGTTTAAGACGGAGACGTAAAGGGTGGAAC
GTTACCCTCCTTGCACCCTGCCGCGAACTA
CAATGTTACGGATGCGGGCACGCACAATTT
TGCCACCTAACGGAGGGTGACGTCACTCTT
AGCAACAGTTCTTTGATAAGTACTTTGCCC
CATCTCCGTATCTCGTTGGGTGACGTATTT
CCTTCCCCCTCCCTCCCATGCACATACCTC
ATACGCGTGCACGGTAGGAAAATGTATTGA
ACAACGGTCGTAGCAGCTCTCAAAGCAACA
CAGTTTCGCCACTACGGGTTTAAAATCAGC
TGGACCGTAGACCGTTGGTTTCAGGACAGG
TACGTGACGCCTGCGGTGCAGTCTCTTGCT
CACAATAACTTGTGGAAGCTGAACATAAGA
TCCCCATGCCCACCGCCCCGCCTAGTTGCC
TTGTGATCCACAGCTGAACCTACCGCAAGC
ACGCTATCATGACGTCATACAAGCCAAGAG
ACATTGCCATTCCTTCCTAAGTTCGCACCC
CAAGAATGAAACGGAAAAAGTCTAGGGTAC
CTCAGCCCCCTTGGCAAACCGCCCCCTACG
CAGCTACCCCGAACCCCGACCCACCCCCAA
CACCGCTCTGTTCCTTTAAAAGCGTCTCTC
AACAAACGTGCCCGCCACCTTCCTCTTCCC
CCTCCTCCTTAGACTTTACTCTCGCTAAGA
GATCCACGCCTGGCGCGTGGAAACAAATAC
AACTCGCCACACAGTGACGTCACTCGCTCA
TTAGCTGACGACCCTCCCCCTCTTGTGGTA
TAATCACCGTCATCATGCGTGACCGGGGTT
GGACCGAACCATGCCGTAACAAACCGGGTT
TCGCAGGACTGAATGTACCAGCGAAGCATC
GTTCTACATTTACGTTATCAACGATAATGT
CCCCCATCTCATCCATATACCCGCTGCGTC
AACCTTAACGGAGGCTTGGTCGCCATAACG
CCATCGAACCACTCTAATCCTCCGAAACCT
TCTTGTCAGCCGAACAGAGCAGTTCGGATA
GCTTATAGCGAAACATTAAAGGTTCATCAA
CCCACCACAGCGACCGTGCCATTCCCAGAA
AGTTACAGAAGATCTGAAACATGGCGTCAT
AACTATAGGATGACGTCACCTAAGAGGTAC
CCAAACTGCATGCTTGAGAAAGCACATAAC
CGCTTATGACCCGATCCCGCATCCAGCTCG
CAGCCACCCGCCCACTCCCACCTGATCAAC
CGAAAAGATGACGTCATCTATTGAGGAGCA
ATTTTCTAAAGCACTGCTTCAGCCGGTGAG
GATGATGAAAATTGAGCAAACGACGGTGCG
TCGATGCCTCATACAACAAGTTCCACGCCC
AGTAGCTAATGATGACGTCAGCATGCTCGA
ACCTCCTACCAGATACTGGCCACCACCGAA
AATACCTACCAACATGTCGTCCGCTCCACA
AACTATAGGATGACGTCACCTAAGAGGTAC
CCACCCCTCCCCTCAACTAACATGTATTAA
AAATAATTGCCTCTCCAGTTTTGTCACTGG
AAACCTTACAGTTAAATAATGAAAGGTCGA
AAAAGATTCCAGTTTGCCTGGTAGCGATGA
TCATACCACAGTTTTTTCCATTTCCCCACG
ATATAAAAAAATCTGGTAAGAAAATAAGCT
CGCCGAGCCGTAGCACTTCTCTATTTCCAA
AATTGTGACAGCAACAAGGTAGCGATGGAA
GTCATGGCTAATGGATGTCAATTCACTGAG
CTGACGAACGGCCACCTTCGAATATATCTT
AACCCCTGTGATGACGTCATGATCCCAATG
GGACGGCAGGTTACACCCTTCGCCCCCTCT
TAGAGTAGCAAAAAAGGGTGGAACGTTTGC
ATACTCTGACCAACCGCCTACCTACCGCCA
ACCACTCTCACTGCGACCCTGCGCTTGGCA
AGGACCAACCTTATCTGACCCGAACCCACA
ACCGACGCTACGATTACGCCGCTGCACAGC
CCCAAGGCATCACCGCCTTGCTTAAGAACT
ACAAAAATGAATCAAGCTTGCAGCTAGACA
CCATTACAACCCAAACCTATGCCCCGCAAA
TCACAAGACGGCTGCGAGTGGTCATTACGA
TAGCAGAGAAAGTGCGGGCGAGGCGAGCCG
TACCCTTTGCAGCTACCATACACAATTTGC
GCCGAAAAGAAGCCTCCTCCCTATTCGCAT
AAGTGTGAGAAGAGGAAACGGATTGGGTGT
AAACCCCCACCATGTTTGCGAATGCCTTCC
CACACCCTCCCACCACTCCCTGCCCAAGTC
CCAATCCGCCTCCCCTCTCTCCCAACTTCA
CCAATCGCTAAGCCATTAATTATGTACCCC
CACAACCCACCCCCCCATTACCCCCTAACA
AGTTACGGGACATGGTAGCAGTGACGTCAT
ATGGAACTGGAGCTAGAGGAGAGGATTGTG
ATAAGAAAGGTCTAAACCGGACGTACGACT
CGCTCACCACTCGCACTCATCAACCCCGGC
CATTATTGCAGCCTCCTTTAAACACAAGCC
CACAAAGGCAACGATGTTTGTGGCAAATAC
CGGCGACCTGGCCACTCTTATACTAGGTTG
GTAATTGACTGAAAAGGAGAGGCAGCCACA
CCATCCCCCTCCCAAGCACCCCCCCCCAAC
ACTACTGGAATACCACATGCATGACGTCAT
ATGACGTCACGTGATACCCGGGGGCCCGCG
CATCCTAAAACACAGAACAGTGCTTAGGGC
GAATTGCTACAGCATCCTAACCCAATAAAT
CACGGATCGGTGCGTGGTCCCAGGCCTCCA
CAAGGAAACTAACCGGAGGCAATACATGCA
GCTCATCCCTCATTCCACTCCAACTACAAA
CCGCTTAACACAACCCCCTTAACCCCCTCC
ACGCCATAAGAGTACCTAAGAGCCCAATTA
AACACGCTTGTCCCCTCCCCGCCAATTCGG
TGGGTCGGGGAGAGTTTCGACGGAGTCTCG
ACCACCCTCCCCTGCCCCAACCGAACCTCG
GCCAGTACGGTTAGGCGGTAAATTATGGGC
TGATGGCACGAAATTTAGCACTGTCTGTGG
CGCAACGACAGAGGCGCAGGAGCTTGGTGG
ATGTGTAGATCGGCGACCACGATGTTTACG
CTGAGAAAAATGAAGCGACGCACACTAAGG
CTTGAGAAGGAGTGAAGTTCCCAACCATTA
ACACAGACTCTACTTTCTCTCACTCGGTAA
CCACATTAAGCCGTTTTCCCCTCCGCAACT
AAAATTGACACAGGGAAAGTAGAGAATGTC
TTATGTTCGTCCCTTCCAACACGACCCCAC
CTCACCTTAAACCATCTACCCGTGAGACAG
TTAATAACGTTATAGACTCCACCCCCACCT
TCTATCCATGTCCTCCCGCAGAGGGGCCAT
TACAACAGTGTCTTATTAGAATGACGTCAT
GTTCACCCTAGAGTTAGCCGACAACGTAAT
GGCGGGCTGGGTCTCATCTGCTCAGGCCCG
TAACTATTGACTCGACCGCATGCGTGGGTT
AATTACACCTGGTGATAGCTCACTAGGCCA
TAATACGCCACCCGCTTTGCATCCGGAACC
CCTCTTTCTCGGCTCACAGCCCACACACCC
CGACTCTATGACCCAAGCAATAGACACACG
CAAACGTAAACTAAACAGCTCCAACTCGAA
ACGCACTATTGTACGCAAGTTACTCCCTTC
AAATGATTCCCACGACATATCACCGAACTA
GGAGTGTGAGGGCCAAAAATTGGCTTATAT
TGACGTCATGGAATCTACCGGAGTTGACTA
CACTCAACTGACGAACTCGATTTCGCGTGA
AAACATGTGACTTACGAGCTGAGACAGGAT
ACGGCGAACACTGATACCACACAGATGCAG
TAGCCAGTGAGAGCTATGACGTCACCAGTC
TTTTTTCTCTCATTCCATGTTAAGTACCAC
ATCGACGTAAGATATGAGTGATGGTGTAGA
AATCGCGACCTCCGATGTTAACCTATCTAA
CCTATTCTGACCTGCAATATGCCACGGGCC
GTGATGAAATAAACGGAACCAACTCGACAA
ACCAGTACATTACGTAAGCTTCCACCGGTT
CCCGTTCAACCCATTCTACTCCGCCCACCT
CCCGCTTCTTCATTCAGAACCGCCTTGCAC
ATATTGGGAAGATGATACAGATTGCGCGCG
CCTGCCCGCCCTGCCCTCCCACAGCTTACC
TGGGACATTATTCATTATCCTATGGAATGA
TCCTACAGGACTTTCGAGCAACCGGATGGA
ATGTTATCCCTCCTGGTCATTAACGGGGTA
CTACCCTCCGGGATCTGGCTATGCGCGAGA
GGTAGGTGGGGTGTATGACGTCACCATTAC
TCCGAGGCCTCACGACCCCTCGTCGAGGCC
ATCCTCCAGACAAAAGTCTGATTCGTAGTT
TATCGTACACCACTCCCGCGTCCAATTTAG
CTAAAGATTTCCCATCTCTCCTTGAAATTT
AATCAATTCCGCTGTTCCTGTACAAATGCA
CTAACAACCCACCCGCATGCCCACCCACGT
AGGCTCCCCTCCCTCCCCCCCCCGTAAAGC
ATACACAGCCTAACATCTTTCACATACAAA
TCGACCCCTTGCTCTCCCTATAGACTTTAA
TTGTTAAGTTTTTGGCGCACAGGGTCCCGC
TTGTCTTAAGAACGGTGACGTCATCGAAAG
TGAGATTGGTGCGCGTCGCCAAGATCGCGC
TCCGTCGCTTACGCTGTGACGGTTCCCGCG
AACGAAGCGCACGAACACCACCTTCCATCT
TGATGAACCCCACCCCTACCCTCCCGATGG
AAACAAAAGACGTGTCGCATGAGGAGCCAT
TGTTAATTTAAATTACGCGACCCACTTCCA
CGACGGGGACGCACCGACAACAACAAAATC
GGGCGACCAGGTGGGGTGGGAACAAAGAGC
GATGAATCTTCGCAGAAGCTAACCATTGCG
CACAAGAACAACAAACGAAGACCCGCCATC
CTGCCACCTACCACTTCCCACGCGAGCGAG
GAATAGCCCAACCCTCCCCCCCCACCAGCC
CCCGAGACCAGTAACTTGGTAAGAGTACTC
ACCGACATATACTAGCACTGGCCCCCGTTC
GTGAGTACACGATGAAGCCATCGGTACACC
AATCGGGGGAGATTGAGATAGTGATGGACT
CAATTACGGAGCATACGGCTTTTGCAGAGT
AACCGAGGTACCTCTCACTTGCGAACTCAC
CGATACGGGCCGATTGATACCCAGGATAGT
CCAGCTACCCCTAGCTATTGCATTCCGTTA
GAAACTTATATACTTTCGAAAAAAACGGAA
AATCGGAGCCCTGTTGACCTTGTCGCTCCT
CCTATGCAGCGTATTAACGCAACATCCGAA
CCCAGTATCAACTGACACATCCCACGAAAC
AGATGCACTTACGAGCGGGTAAACTTAAAA
AGAAAAAGGTAAGAACACGCGGGACTGGGA
GGATGGGACGGGGCATTACATCGCCTTATG
CATTTTCGGATCAATTAGGGCGTCACAGCC
CAAGGTATCACGGCTGGAATATAAATTGAG
CACCGACGAACCCGACCCACCCGTGCCCAG
AGTAAAACCTTCAAACCGAATGGTGAAAAA
TGCTTGAGCACACATCTCTAAGGATGTACG
ATGCGATATACCCTATGCTATGACGTCATT
CCATCTTCCCACCACCCCCTCCTAACCCCA
AAGCAAACTAGCATTATTCCTCTCCCTCCC
TTGCCTCGCTTCACGAGCCACACTACATGC
CCCAGTACGCGAGTAAGGGGTGAAGGGAGG
GCGGAAAATGCTCACTGATTAAGTAAACAA
CAGTTATACCATCCAATCACCCCGCCCTCG
GAACGTGGCTATGACGTCATATCCCCAAGG
AACACTTTTATTAAGGGTACACTAAATCGA
TACACCCACCCCGTCCCCAGCCCCAGCACC
CAGCTGGAGTATGACGTCATGGTTCAGTCA
CAATTAACTCGCCTTCACCCCAAGGGCTGG
CGACCGTAGCACTACTACACAACCGGCAGC
GCGATACCCGCGATACCCCCCCGCCCCTAA
TTAGCAGTGTTTTCCATAAGTAACCCAATC
ATCCCTACACCATAAACGCCTTGCAAATAT
TTTGCTGAACTCTCGAGAATACGTCCACCG
GGATGGGCGGGTTCCAACCAAGGTTAGGAA
CCCCGCCCGCCTCCCCGACCCAATGGGCGA
GCTTATCAAATATTGACTGGAATTTTAAGG
CGTACAGTACTTGACAGGTTACACCGCTAG
GTCGAATGTCGTGATGGTAAAAGTGGAAGA
CAAATGTATGACGTAATCAGCTTACGATCG
GGATCTCAAAAAAGAAGAAGCAAACGTATA
AATGATTAAAATAGCTTGGTTAAAGGAAAA
GGTATCGACCCAGAGGAAGGTAATAGTTCC
CCGCTCTCCTAGCCGCTAACTCCCCTGCTA
AGAACAAACTGAAGATAGGAAAGCAAACGC
AAGACCTCACACAGCGACAACCCCCCTACA
AGGAGCGGACGGAACGTAAAAGCGTTGTCC
TTGTATGCCAACGGAGATCCCCCCCTCCCC
TCACCTCATTGTTTTATAAACGACGCAGCC
CCTGTCCCCACGTGCTCCACATCCCCACAA
CATAAGTCGGCAGCTATATGCGGAACGGGG
CTAAAAAGCCCATGCCTTTGCACAGGCTGC
CCACACCACCCCAACTATAACTCCACCGTA
CTACCCCCGACAAAGGGCCTATTTGCAACA
CTAAGCACGATGCCGCGTAGGTGCAAGCTC
AAATGGTAGGGGGAGAGCGGAAGGGGATCT
CTTCCTGATAATGCTTAAACGATGATGCTG
TAGTTTCTAACCGCGACAGTCTTTGTCCAC
ATTACGTGACCACCATTAAATCTGGACGTT
GAGAGAAAATAAAAACTAGGTAAAAGAAAA
AAAGTTTACCCACCCACCCCACCACCGAAC
GTAGCGATGACGTCACTAATTGACAGGGTA
ATGACGTCACACTTCGTATTCGCGACAGCT
TTGAGGTCCGCGAGAATAGACCCTAAAATC
AGTATGCGGTAACGGAACTGATGACGTCAC
CATGAAAAGGCTTGTATGTGTAGCGCTCTC
ACGTAAATCTAGCACCTTTCTCCCCACGAA
ACATCCCCATACAAACCCCTGCCCCAAGGG
ATCAATTTATTCCCACGGGAACGAAGGACA
AAGGGAAAAAGTGGTGTAGAACACAAGGGG
TGGTGAATAGAGCAACAATGACGTAATCAA
CCCAAAATCGATGACGTCACTGACATGCCA
CTTTGCGTGAAGGGCAAGAGTTGCCAGTGG
TAACAAAAGTACGTTTTGTATAGGGACCAA
AAACTCCCTACAACTACCGTCGCACCTTGC
TGAGCGCATTAGCTGCTGATAAAGCACTCC
CTTGGCTACTGCACTGAGGCTAGCCAACAA
AGTGCATAAGTATCAGAATAATGGTGAGCC
ATACTCTGACCCTCACTCCCTACTAACACC
CCGCACCTTACAAATTACGGGAACGTAAAG
AATGACGTCACCTACTTTTGCAGCAACGGA
TTCAGCCGTTGATGCCTCTGCCCGTTCACG
TCGTCGGTGTGAATAGATGACGTCATAAGT
AAGTCCACACGAAATCTCGCTCCACCCTAG
CAATCAAGCCCTACAGGGGCGGAAGGTTGA
GAACATATAGGACCAGTAAGGGGTTAACCG
AGATAACAACCATGACGTCATACATTAACC
CTGTACTTATAGCGTTCGTACAAAGTGTGA
AACGTATAGAACAAATGACGTCATAGATTC
CCCCGTCTTCTACACTTCCCTTTCAGCCCA
GATTCATCCCGCCGTGGCCCATCCACACCA
AAAAAGAAGCATACAACAGCTAGCACATGA
CTACCCCATAAAGCCCTCCCGCCCGCTATC
TTAACCTTCCTTGCTTAATCCCACCCCACT
CCAGGCCCCTGCTTACTCGCCCGTTAGCGA
ACGTAGATAGTGGCTAGGAAGAACGCAGGG
CATACGCTGGGGGTACCCGCTATCACAGGG
ATCCGCATAATACTTTGGGTATATGTTAAG
ACATCTTCCAATCCGACGCTCAACAGCGTA
TCCGACGCTTATGGCGCAGCTGCAAATGTC
TTATCCACATCGACACGTTATAGATGAGGC
CGAATCAGAGAATTTTCTTGCGTAAACGCG
CTCAGCACGCTACCCTTCCCTCCCGCGTCT
ATGACGTCATTCGAGCGTGAACGTGCCGAA
TATAACTGGAGCGACAATCGCAAACAAATT
ACCCTAAACCACCCCACCACCCCATAACTG
AAATTATCGTTGCACTATCTTTACGCTAAG
TAAAATGCAGCGACGTAACTGCTGCTTAAA
CCTTTGAGCACACTCATCTGTTACACGCAC
GTTTAGTTCGAGGTGATACGCCACGGACCT
TACTTTTCCTTATTCTATATTAACATCAGA
ACCCCAGTGATACGACGCACAGCGGCCAAA
ACCCCTTGCTCCGAACATCCCGCTATTGCG
CGTCGTAAAGCTGCAGAACGTTAGTACCAA
CCCCTTACACCCCTGCACCTGCTGGCCAGC
AATGACGTCAGAACTCTTGGAGCAAGACAA
TAAGACGAAAAAAAACCTGCAGAAAGGTAG
TGTTGCTGTTACACGAGGGTCTCGACTGTT
CTATCGTAAGGGGGTACCGCATATAGTGTG
GTAAAGGAAATAGCAATCCTTTGATACATC
AACACTCCAAGCGGGGCACAGCTGGCAATT
AGACCACCCGCCCCGGTACCCACCCCCTAC
GCCTCCGCTCCACTCTAAAGCACTACGCTA
GGAATATGAAAGATTCCCTATACACTCCGC
GATATGCATTAACCACCGTTGTACATATGC
GAAATAACCACAGCAAAGAATATGAACCGT
AACGAACATTCAGCTACGACTCCTAGCACC
AACATCGCCCATCTCTGGTCTGCCGTATCC
TGCGCGCCATATTAATCCTCACCTGCCCTA
CACAATAAAATCGTCAAAATCGAATAGTGC
TTTCATTGCGTTACCGCCTCCACTGCATGG
CAGCCAAGCTTTTCGCACACTTGAAGCGGC
AGGTGCGTTCCCAACCCTCCCCAAACCCCC
CTGCGTCCGTCTGAATCACCCTCCCAACCC
TACCCGACCTAGGACTTAGTAGGCTGATTA
AGAATAATGACGTCACTTAGGACACCGGGT
AAAGGTGATGGAAAACATGTATGGATCAAA
CCCTCGCCTGCTGAGTAGGACCTCCTGACC
GTTCAGCCACTCTTGCATGCATTCACGCTG
AAGACCTCTGACAATTGCGTATAGGCTATT
AGACGCATATGACCCACCCTAGCCCCCCCA
CGTACTTGTACCGCGACCCCCCGTTCCATC
CGTGGTACCGCTCAGCCTACCACTTCGTTT
CACCCATGACGTCATCGCCTAAGGGGAATG
TCCCTTCCTCCCCCAGCCTCGTAGTAACAA
GCAATGAAATATGAAACAGATCATAGACGA
GCTAGCATGACGTCATTCCCTGCCAAAAAA
AGCAATGTTCCCCCCCATTGCAAACCTGCC
TTTTCCCCACGCGCATCTATGCCGTCACTT
TTCGAGAGTTTTCAACTGTGGGTGGGGATG
GTATGGTACAGACAGGGAGTATAAAGATTA
AAAGGAAGACAAGAGAGTCTAGGTCGGTCA
GGGTCAATAGAACGGAAATTAGGCCTAATC
GCTGACGTAACTCTTTAAGTGTGCGGTGGG
ATTATTCCTATCCATAGTATGATAACGCCA
TCCTGCACCCTCCCCTCTACTCGCGTACAC
AATAGCTTTTTAGAGTGACGTCACTACTGA
AGGTGGTCGCAATCTATGGCCGTAATCTGG
CGCGAAAAACAAATTCGAACAGACGAGTTA
CAGAATAATACTGCAACACGCCATCCCCAA
AGGCTCCCCTTGCTGCCAACATGCACTTCA
ATACCCTAATTGTGCGATGGAATTGTGAAT
CAGATTCTCTCATCAACGCTGACACATGCG
CTCACAGAAGAATATTTCCCTATGCTATGC
CACCGTACCTGAGCTGATTACCTGCCACAC
CGCACCTCCTCTTATCAATAATATCTCCCC
GGCCCGCAACGTCCATTGAGTCACCGCGAA
AAAAAAGTATCTCCCCAGCCCCGTACTTGA
CCTTATTCTTGTTCAAATTATTAACTCCAC
GATACCCGCCCTCCCCCCCACGGACCTAAT
AGGCGAATGCACCCATTTCTAGTATCGAAC
CCACCCGCCCACTAAGCCCCCCCCTCCAGC
AGTATTTGACACGTGCGTATATCACTCTAC
GGATAAGACAGATGGTAGGCGAAAGTGGGA
CCGAGTCTTCGCACCTGCTAATCGACTCCA
CACCTCTCATACTCTACAAGATAATCGTAA
ACCTATTACCCAACCCTCCCTCCCGGTACA
CCGTCCTCCCACCCAGCCAGAGACTCCCCC
GGCCCCCGTACATAGTAAGGTACCATCAAA
CAGTGGTCCCTTCCCTACCGTAAGACCGCG
AAGCGCCATTTAAGTACCACTTCCCCTTGT
CCCACGAAATAGGATGGGTCGCAATACACG
CGAGATAAGGGACACTAGGTCGCGCGATAA
TGCAACGGTACGTACATCCCCAGAAACTTA
ATTAAAAAACCCCATTGTGTTCGCCCATAT
GGGTCTGCTTCGTCAGTAGAGAGCGCTGTC
ACAGGGGCGGAGTAAATAACTAGTTATGAA
AAAATATCTTCTGACTTTATTACGTCATAC
TTCCCCTTATCCTGCGCTGCACATCCGTAA
AGTTTATGTATCTAGACCACCAAGATGCAT
GCCACATCGCTAATTACTACAATCCCCCAC
AAACGATGACGTAATGATTAATTGACCAAA
CACACGCACGTACCTCCAAGAACATTTTTG
CCCTCCTCAAACATTACGTCATAGTCATCT
CCAACATGAAAATGGCCCTTCAACCCCACC
ACCATGAGTCCAATGGCACGAACTTCATTC
CACGCCCCCTCCAATCAGAGATTACCCACT
TTACAAGACACTTTAATCCCAACCTAAATC
AAAAGTTTTTCCTTCACAATGACGTAACTT
CCCGATATTATGACGTCATCTTACTCGAAG
GGGCTCAGGGGTGGGAGGAGAATCATATAT
TTGAGGGTGCATGACACGTACCCCAGAAAA
AATCAACAATGGTTGGTTAACTCAAATTGA
AAGATAAATAGCATGAGCTTTAACGAAGGC
GACAGGGTCCCCCTCTATGCAACCTAATTA
ACCAGTAAACAAGGGATTGAGTGTTTGGAA
TCCCGCCCCCGCCTCTGTGGCTCGGGGCTC
TAATTGGTCCCAGAGAGACCAAACGCATTA
TGTTGCAATGTCCTTAAATATTTGCTGCGT
AGCAGAACCCCTCACTTAATTCCCCCTCAA
CACACCGCAAGAATTAACGTATCGCTAATC
AAGCTCACGGAATGGAGACGGATAACCCCC
ACAGGAGGGTAGCGTCGTCGGAATGATAAA
TAAGGCGACCTGACCACTCTGCCATTGCAC
GGAAACAATGACGTCATATCCAGCGGACGT
AATCTCTCACCTACACGGACATCGCCGCAC
GTATGGGGGTCCGGGTGGGGGTCATTAGAG
ACATACCCCTTTACCCGACCCCCCTGTTAA
GAACCAAGAACACGACCCTGAAGGGTAGGT
AATTTCACATCACCGTCGGGTAACCTGCGT
TAAGATTGATGAAAATGACGTCATTGCGCA
GGGTGGGCTGGGGCACACCTCAGTGGCAGT
CTATGACGTCACCAACTAATGACCTCCACA
CAATACCACACAGCTATAAAGGGTACTGTA
CAGACGCGTAGCGAGAGTAACGCTGCAGAT
CCTGGCAAATGATCTAAACAATCGTTTATC
CCCTTCGATTGTACATGCTTCTCTCCCTCC
GGATTTGTACAAAAGAGAAAACAAATGAAA
TAAGCATCCTGCCTTCTGTCTCAAGGACTC
ATTGACAGGGGTGGCGAGGGGGGCGAATGA
ACGAGACGGCGAATCGCGCCATGCTTAAGG
AGCTGATTATAGACCATGGAATGTGACGGG
CACTTTTCCTTAGACGCTAACTTCCGATCC
ACAACCGCTAAACAGGAGCCGGTCCGGCCC
TACTTTGGCATCGAGCATGTGACATAGGGG
CCCCGCCACACCCCCGCCTCCCCCCGAGTA
CCCCTCCCTCCGCCCACCGCCTCCTACCCC
ACTTAGACCCCCCCCTCTCAAATATCATTC
TTCCATTGCTAAACATGGAGAGGAAACGAC
GGTAGGGAGGACGAAGCTGCCACCCAGAGA
ACATGTCTATTGGCCCACCGTTGCACCCAG
ACGAGATACCCCGGATAAAGGTTTCATGGC
CGGGCGTGTATGTGGGGAAAGACGTTAATA
GATTACGCAATACCAAGAAGCGCGTTGCAA
ACGCAGAGTGATGACGTCATTCTTGGCACT
CAGATGAAATTAACTTACATAAAAAGGTCG
CGCAAATCCCCAGGAGTGAACTATATAATA
TCCCCTGTTCCCACGAACACAAAATAATGA
CAACATCAAACATATATCCCCGAACCCCCA
AAAGTGAGCCGATACGACCTGAAGGTTCGG
CCATTCTCACTCCCTGCCTCAACTTAGTCT
ATAAAGTGCGTGATTCACGCACAAATGGGA
ACTTCGGTTCCGCACCCGCTCTTTTGTTAT
CATCACCCCACAGGCACCTACACCTAAACT
ATGGTATAATATTGCGATTTACCATGGGGG
GAAGGGTGGGTTGGTGGGTACAAATTTGAG
CTTTTAGAATGATCGCTCCTGCAAAAACAC
ATACGTATTAGAATCCCCGGCCACGCGAAT
GAGGCCTAGGCGTAAAAGGGGTATGTAGAG
GAGCCACTTATTACCATGGACATAGCTGCC
CGGTTAGGTCGCGACCTGCGCGATCAAGTC
CTTCTCACCTAGTCGTGCAGAGAGGTGCCT
TAAGCTCTTCCAGGCAACTTTACATAAGGG
TACTGATGATGTAACCCGCGAATCCCCTCA
TACCCTCCCCATGTGGCCCCCGTTTTCTCC
ATGACGTCACGCCAAAAACGTCGTGAATGG
ATGACGTCATTCACATCACCAGGGGTGCAC
CTACTAAGGAACAGGTACCTGTAATTGAGC
CGCACGCCCCTTGCTACCCCCCTGCCACCA
ACTTGGCCGGATGGTAGAATGGCCAAAGTG
AGGTGTCCCGTATACCTCGCACCTAAAACT
GACACCCAGGGCAACGGTGTGCTAATGTGA
CGTTCGTGTGCCACCTTCAGCCTCAACACT
AACCACACACAAATGACGTCACTGAGACAA
TGGTCGACCTAGCGTCTAATGATAAAAAAT
AGTTTTATATAGTTACGCGGCAGGTTAGCC
TGGCATAAGGGCGCGCGTTTAGGCGTAGGA
CTGAATGCAAAGGGCTGCCGAATATTCCCG
CCTATCTCGGTTCGTCTCATGGATATGACT
AGACTAGGCGTTCGCCTATAAGCGAATGTC
CTTCCATTCCATTCCCGCCTACCAACCTTA
ATAAGTGTCCCATCTGCTACGATATACAGG
CACAGGATGGCCACGTTCACATGACGTCAC
CTGTCTGTAAGCGGTGCGCCGAGCAGAAAA
AGTAGTGAAAACAACATTCCCACCCTCCCC
CGGTGACGTCATACGTAAGCGCGCCTAGAT
AATCCAATGACGTCACTCTCAACGCACCTA
TCCACCCCCTATTCCTACCCCTGTTCACCC
CTACGACCCTTGCACGCTACCCCGTCCGCA
AGCATTAACAATGACGTCATGGCAGCCTTG
TTCCCACCCCGTGCCCTCTATCCCCCCCGG
AATGACGTCATTACCGAAACAGACGCGCAT
TCGTTCCACTCGCCACTCACTAGGTCGTCA
CTGTCTTAAATCACCTCCACCCCGACCATT
CGTGGCCATTGGCCGCCCCTATGACGTAAC
GGCCAGGACAGGGTGGGAAACATGGGAATG
CTCCTGCTCCTGTACGCCATAACTCGTGAC
CCATGGGATGACGTCATCCAAACTTCATGT
GGGCGACCCACTGTTATTCGAGGAGAGAAG
CACTCACTCCGACCCCTCGGCCTGTCTAGC
AGCCATGACGTCATCGAATCCGGCATACGA
ACCACGCAAGCCCATGCCCCCTAACGGGGA
TTCTTACGCCACCATACTTCAACTGCTTAG
CTCTTTTGATGTGACGAGGATGACGTCAGC
AAAACAATGACGTCACGTACCGTCAACCAT
AAATGCAGTATGACGTCATTGAAAGCGTCT
GAATTATCCTTTCTCCCTATAACTGCCTAA
CTCTTTCCCACAGACTAAATCACCCCCCCA
TGACGGGGGGTAGATCCCGTCCCTGCCGGA
AATAATGTATGGATTATCCGTGAAGGGTTG
GTTCAGGAAACGCCCTAGACGCCAAAGGCC
CGATTAGCCGAGAGCTAAGTAAGACACAGC
GGGGTAGATGCACAGGAACCAAACGAAAAG
GATCCCACCCACCCACCGCAGGCCCACCAC
CCACTCGGGATTGTGCAGATGAATGTAACG
CGGAACTGAGTGATGGCGCATGAAGCGGAA
GATACTTGCAGCAAATCACGCCGTCGTGAT
GAACATATGCATAGCACTGGATGACGTCAT
TAGTTTCCACGCAACCTGAATAGGTAACAC
AAGAACTAAGGCCCTACCCTCGCTGCTGTC
GAACGAAGAATGGTGGTTGGCAAAGCCCCC
TAGTGAGAGCACGCACGAGTGAACTCATAT
GGCCCACCCAAATAACAGCCCGCCCTGCAA
GACTAGTACCCATGAAGTGCGATACTCCAA
CTTACCACCTTGCCCCTGTCTTTATATTTC
ATTACGTCATCACAATGTACTTCAGAAGTA
CTCAGTAATACAGACTCCCAAAACTGACCG
GGGTAGTCTCGTTCGAGTCAAAAAAGGATG
AAAACGTCTCCCGCGCACTCTTACTACCGC
CACCACTTCCGAATAAGGTACGACCCTCTG
AAGCAGGCGATACAACTACCTATCCGCCAA
AGATACCTATGAGCTAGCGCCATAATGTGT
TAAATGCTAAACAAGAGAAGGTACGCAACG
CACCTAAACGCACCTTTCCTGCACGCCTAC
ATATGAACTGTAGAAGTTATTGGAATATAG
GGGACACGTCGGGAGAATAGCGAAAAATCC
GAATCGTTCGCCGCCTCCGATGCAGCTGCT
ACCCCTGCCATGTGGCTCAATGCCAAGGAA
AATATGGACTGATAACGTACGACCACAGCA
TTAAAAAAGGTTACCGGCACCGCCACTTCT
CCAACCCCCTTTTCTCACCCTACCCATATT
CCAAAAACATGGTATCCCTACATTGCAGCC
GACTCTTGACGATGACGTCACGCAATTAAA
ATCGTGCCAGGGCTCACGTGAAGCCATGCG
AAATGGCCTGCCAAAGGCACTTAGGCCATG
ACACAGGGCGGACCGCAGCCCTGGCGGGTT
CTCATCACCTCTGGACTGTCGTTTATGACC
CCTGCCTGTCTGGTATGGTTTAAATCGAAT
ATGGGGCTCTCGTCGCTACTGCACGCGCGT
CATTTACCCGCAGCATTCCTGGTGCTCCCG
AAGGTGTGAGTAGAGGTACTTGTTCAAAAG
AGCGCGAATCCTTCAAAATCGAACCTTATT
GGGGAGGACAAGGGAAGTGAAGGAAGTGGA
CTACGGAATAAGAACAGGGAGTATTCGGTA
TATACCGAACGTTTGCGACTTTTTCGATGC
AAGCAAGGGGCAGTAAAATTACAGGGGATG
TGGCCCTGCATGGATTAAGGTATTGGGCTC
CGGAAACAGGCAGTCTAGTTACATCATCAC
AAACGATGACGTCACCACAACAGCCCCACC
CCACGTCAATGGGTGGAGGGGGGTTCCGAA
CGGCCCGACAGGAGTCGCAAAAAAGGGATC
TAGGTATGGATCTATTGTATTTACAGAAGT
CTAATTTAGCAGTGACGTCACATCTACAGT
ATTAAGGCTCCTGCTCGACTTATTTTAGGA
GGGACAGAACGGCGGTGAAGTTTTTCGCAA
ACTAAAAGGGTATGACGTCATACATAAATA
TTCCCTGCTAACAGATAACCCGCGTGCTTC
TACTCATAGAGGTGTTCATGATACATTATC
CCATAATGTTGCCTGTGTTAATGCATACCA
CGGCACGCGTGAAATCGGAGAGCTGGAAGA
CCCCATCCCGTAAATGTTACCTAAGTAGAA
TTGTAAAGTTGGGCCCGCCGCCCCCACCCT
CGCGCGCACAGGGCGATGACGTCATGCACT
TGGTGCGGGGGACATTAATGGGGAGCAAAA
CTCAGTTTATCGGCACAACAATGACGTCAC
AAGCGAATGACGTCATGTCTGGAGCATCAA
GTTTATGTCGCGATACCGTCACGATCCCCT
AGGGATGACGTAATGCGACAATGATGTACC
TGCTACTGGCCAAGCCCCACTCATAAGTGC
TTCCTTGCCGCGACCATACCAGCCCCGCGT
TACCACGCCTCACACCTTTCCCAGACCAAT
AGTGAACGGTGTACTGTGATGACGTCATTA
CGCGCCACACCGCGTGAACGACGTCTGAGA
TGGTGGTCAAGCGTTCCTCTTACAATTGCA
ACCCCCCCCTCTACACCAGCACTCGCGTCG
AGACAGGCAGGAGGTTTGCGCGGGAGGGGA
AACAGAGAGGCATGTTTCAATTGATATTCA
TCACCCGCCGCTTCACCCCCACCATATCCG
AGAGATACATTGGAACAAAAAAAACGCCCG
TAGAACCATCGATCATTAGGGAGTAACGTC
ATGACGTCATCAATTGCGGTCTTGGACATC
TGCCTCATCACTCCCTTTCCTCGACAGACA
CGAGTTAACTAAAATATCGTTTCGATAGTA
TTCAATCCTCGCCCCGCCGCACATTGTCCC
CCACTACCCACCCGTCCCCTCCCCTAAAGG
CTCGTGTATGACGTCACCCGCCCGCACACA
CTACCACCACGTCCTCTACCCTACCCACCC
CCAGTTGTTCTCAGCCCCCAACGCCCTAAA
AAAATTAATAAGAGCGAAGCCGTGGATGAA
CATTCGAAAGGGCGTTTAAAATTACGTCAT
AATTCGAAGGGGTGCAGAGTGATAACAATT
TCGAAGTTAAGAGAAAAGATAAGAGAGTAA
TAATTAGTTAAAAAGGTGACGTCATTTACG
AAGTGCAATGCGCCCTGTGTAGAGTGCGCA
TGAACTCTCCCAGCATATTCCCTCCATACC
CGCAGACACATCCCGCCCACCCGCCGCCCC
TAAGGGTAACTTCCCCCGTAACTTCACTAT
TTAAAATATACGAGCTGCCCCAAAGCCATT
CCTCGGTTATACCACCTCGTAAAAAGGCAA
CGCGACCCGGATCGTTAATCCCTCACCCCA
CATGTGATGACGTCATCAACGATCGTAAGA
GCTAGAACGCAAGGCGAGCTAGGCCGAAGT
TTATTCGCACGTCTTGCCCTCCACTTATCG
TTTATGAGAATACCCATACACCTTGCTCTC
CATAATGCACAAACTCTTGTGTACCTAGTG
CGAAGAGAACGGTGACCTTCCGAAAATGAG
ATTACGTCATACTATTTACGCAAAGTGCAA
AGAAGACCCTAAGCTGACGGATCGAGGCAC
CCCCCCCTGTACAAAACGAACCGGTCAACG
CGATGACGTCATACTGCAAGGATACCCTGA
GAAAGTGGGCCTTGTTTACGCGTGTACGGT
CACCCCCCCTTGTCTTGGCTGCCACAGGTG
ACAAAAGCTGTAACAAACGGAGACGACAGG
TTTACATACCGCCCAACCTCGGTCCCAATT
AATAATCGTCGTAGACTATGTATCCCTTGG
ACGACCCATGGCATGAAGCCCCTTGACAGC
AAGGTGCTGTGGACAATGAAGGAGAGCAAA
ATCTGACGTAAGCCCACTGGCTATTGAATC
CGTCTATCCGCACAAGTCCAATTTTTCTTC
GCGTTGCACCGCTGCGACTACCCGAATGAA
CCCCACCCGCGTCCCCACCCTACGCCTCCC
ATGACGTCATGATCAACTAGCACACAAGTA
CTGCCCGCCCAGCCCAACCCGTAATCAAAT
GGAAATGTCCCAAAGAGACAAACTCTGCAC
AATGACGTCATCACAATAACAACCCGACAT
TATGGTACTAATCAAATGACGTCACCGTAG
AGAAACACACAGCACACCTTCAATGAACCA
ACGCTTTAATTCTCCATGTTCGTGGCTGCC
TCTCCCAGAGCGCTGGTTCGAGGCCCTAAA
ACGTTCTGCCCTGCTGTTAACCTGGGGCAG
TAATGCATATATCGCTTAAATTACCACTTC
ATGCAGTACTAATGACGTAATTTGACAGAA
AACGGAAGTGGTAAGGGAAGCAGGCGGTAG
CGGGGTCCGATGACGTCATACCCGACGCGG
AGACGCGCTGTTATAAAAAGAATATCTAGA
TCCCGATCATAACGATGCCTCCAACACCAC
CAAACGATATCGAAGCCCCGCTATATCGTC
AATTTGCCTATGACGTCATCACAATCTCCA
GGTTCACGTGCATTAATTCCAAGAACTTCA
AAAGAGAAGGGGACCCACAGGAAGGATCTT
CTCCCCGTACCGCTGCTTCCACTCCCCACT
CCCCCTGTCAACACCTACCCCCTCACTCCA
CATACTGGTAAAACGACTGTTGAAAAATTA
AGATAACCTTTAAGCGTGATGACGTCATTA
CATAAGATCAGCGGCCTTAATCCCGCAATA
ACCATGCAATGATAGAACAGCGTATGTCGG
GAGCTGCTCACACCGGGCAACGGGCCCCTG
TCTTCCGGATATCATGTATCCACCAACGAA
CCGAACCACAAGAAGGCACCATCTAGAATC
ACCCACCGAAAAACAAATGATGTAGAGTCA
TGACGGGATATGAAATGACGTCACCTCATA
TACCATTCTCGATAGTAGTAGGATAGCGCA
CGTCCACATCGTATCCGTGCTTTGGCCTTT
GAGTACCGCGACTTTGCGATTAAAAATCGG
GGCCAAAACCTACTACGAGTGACGTCATCT
TTGCGTGTATGTTCCCCTGCCCCGGTACAT
ACAATAACAAAATTTGTGAGCTACAGCACG
GTCCGTTTCTCCCTTTTGCTACCACGTTAA
GCAGTACGCGAACGTAAGTGATGACGTAAT
AACACGCAACACTGCTAATGCACGGATACG
AGCTTATTGCAGAGTTGTAGCGCACAGGAG
CCATGTACGCGATGACGAAAATGACGTCAT
GATAAGGCGTGAGGTAACTACGTAGTCGAT
TTAACTAGACATCTAATTAGGAATGTCTGA
AACGATTGATCCCCATATTATAGGCTATGA
AACCAGGAGGTGGGGGAAAATAATCACGGA
CCCTATCCACAAGGATATGCAGATGCACTA
CAATGACGTCATCGCTTAAGAACGTGACGT
AAAATAAACACAAACCGCTTATACCCTTCA
GACTCCTGAGGGTATAAGGACTATCTGATA
TGTCGCTACAATCACGAACATGACGTCATT
GACTTTACACACTCCCCACCCATCCCTTCC
CCTACCGTACAGCGCAACAATTTTCACGTA
ATTTAACCTAACTTAGTCCTGCGGCGCACG
TTACTGATGTATGACGTCACCCATGAGGTG
CACAACAGAGGCCACCGTACCAGACTTACA
AAAACTGGGAAGTATGAGTGGTTCGTGCGT
AATCGCTCGCGAAATATCGCGAAGGGCTAG
AAGGGAGAAAGATTAGAGGTGAACTGGAAC
AGGGGGAGGAAGGCTTAGTCAGTTCTGTAC
CGCTAAGGACATGAGGGCGGGTGATAACAA
AGGCAGCAAGAAAAAAGGAGGTACGAACGA
GGATCTTCATGTTTTCGCCCTATCTTGCTG
GGGGCTTGGCTTAAAATATTAACAGCAACG
CCAATGCGTTATTAGCTAATTATGTCCCAA
ACATTCATGTATGTGATCGCCTGGCTGCAT
TGGCGATATAAGTACCGAACACCACCAAGC
CCCCGCACTTACGCTAGTCTTCTTTACTCA
CGTGAAGTACTACAGTAAAGATGACGTCAT
TTTCAAGCTGAACGGGGCAATAAACTATAA
GGCCCATTCGTTCAACAATGTAACAATTGG
CACCCTGACTTGCTACCAAGCCTGCTTTCC
ATGTACGCCTTGTGTGTTCTTGCGTACCTC
AAAACAACACTCAACACAAGTTGACAATCC
AGGTCTAAAAATATTCAAGTATTACCTAGC
CAAAACTCCGTCCCACAAGTTGTTCGAATC
TCATATCCCTATACTACAAAACAAACTTCT
AAACTGGCTATAAAAGGGAAAAACCCGAAG
AGGTCAATCTGGCCCCACCACCCCTTGACC
CCCTCGACCCCATCCGTGCCATTCCCGCCA
AAATAAATTCACAGAGGAATAGAAACGACA
TTGCACACTGACGTCATACTTCATCCAAAA
CTGACGCATAGCTCTGCCATGCAGCATCCG
ATCCTGCGGAGTCGTTACGCAATCGCTTCA
CGTTATGTATGACGTCATCCCCGGACATGT
GATGACGTCATAGTTAACTGATTATTAACA
CGCCCTCACACGGGCCAATTGCACTCCATC
GGGCAGGTAAACCAATGACGTCATCGTAGA
ACCTAATCTAAGTGTGACGTCACACCACTA
TCACGACTACCCGCCCACGCCACCCAAGGT
GGGTGATTTGGAATGACGTCACTATTAATA
CGGTGAGAAGTGCAGCGGGACCACCTCGGT
TGCCCCCCCTGCCCTCCCCGTCTGGACTCC
AAGCAAACACCCTTTACACTGGACGAAGTA
CCCCTTTACATGCCGTTGCCCGACAGGGGC
ACTTCCCTTTTACCTTCTTCCATTGCACTT
AAGGCCTCAAACTCTTACGCCAGCTCCACT
AACGCAAAAAATACGCATATTGTTAGGGCT
GTCCCAGGTTGTACTACTTCCACCCGAACT
CTACCCCCGAGTATATGTGTCCCAGCCGAC
CTTTCACTACTTTGTAACTAGAACCTAACG
ATAAGGGAGAAAAGAGAGATGGAAGCGATA
AAGGTATGACACGTCTCGTTACGATGATGA
GTACGCTCAGTACATACCCAATGACGTCAC
CGAGCCAACTCGTCGTCTCTCGACATGTTC
GACTGACCACCGCCACGGGCAACACTATGG
ATGGACAAGGTTGACTTTCGTCGACCATAG
AATGATGACGTAAGCATCGTAGCACCGCTC
CATTTAGGACTCACACTTTAACACTTTTCT
CCATACACAAGGTGGGGGCAGGCTATTTTC
AACCACTATTAATTCCAATAGCAGTAACAT
TGCAGAAGGTTTGGCAAGAGGAGAAGGGTA
ATATCTATTGTGCTTCCACCGCCCCAGAGC
GGGAATGATACCGATGCAGAGCGAATGATA
GGTTGCCGCATGCACTACCCGGACCACTTT
GAGCTAACCGATGACAAAATGACGTCATCG
GGAATGTCTAATGACGGGTGACGTCATAAT
AGCAAGTCCGCAATAACTCATAGATAGCGG
GCCATACCATGATCATGAATATGAATCGGT
CCTAATACACACATAACCCTCACCCACCTC
GAAAAAAGATAAAGCGAGACGACAGACCCC
TAAGCGTACTATGACGTCATCAACAGGGGC
CTGGAGAAGGGGGTGTCGATGACGTCACTA
ATTTAACGCGAACTCAAACGAAAAATTTGC
TAATACTGAAGAATACTGTAGATGGCGACT
TACCGCGGACTGGAAAATAGTGACGTCATT
ACAAGAACATGCTGCAAGGGCGTCAAGGGT
AAGAAACGCTTGATGGCCTCAAGATAGGTA
ATTAAGACGTGACGTCATTTTGCCATATCG
GCAACCCACCCCCCACGCTCCCGCCCACGC
CTAATTCCCAGGATTAGGCTAAGTACTTGA
AGATTAACGTGATAATCCTGATCTACCCGT
AAGGAACAAAGTAGAGCAGAGTGCAGTGAC
AGTCCACTGCGTCACAATAAAGGCCCTAAT
ACTAGCAGCACATTTCCCTCACCTGTTCGC
TTAGCCAACCCTTACACCGACCCCCCGGCG
GCACAAAGGAACACGGTGATTTTAGAGTGA
CGTGGTGTAAGGTGCGGAAACCCCACACAG
TTGATACTTTGGTCTGCCTTGTAATTTTAC
TAATGGGGTAGACGCTAGCGCCGATGAGAA
ACTTATACACGTAGCCCCTCCCCCTTACCC
CCGTCCCCCTCCAAAAACACCCGCCCGTGG
CGTAAGCTACGAGCGTGCATTGCACAGCTC
TCGCGGAAGATCTAATCACGAAAACAGAGG
TACACTCGCAAATCTGCCTTGGTCCTCCCC
AATGGGACCCAAGACAAAAAAAAGGGAAAA
CTCTGCTTACTAAAACAACATATTGATCAC
CCGAGCCTCAAAGCGACAATTACGTCACCA
ACGTTCCGACTGAGGGACAGGTTTGTCGAG
ATGGTCCGAAGCACCATTATGTAAATAGAG
ATTACACCAATTGCAGCATAACCACCAACA
CACTAACATACCAACGCAGCAACTCGGCGT
GGGGCGGGGCATCCGGTGTGAAAGGGGGGG
TAACGTATATGATGCACGGCGAGTTGAGTG
CATCTTAGGGTTGAAAGGCAAATGCACACG
ATGACTGCATTCCTGCATCGCGATAGGAAA
ACTAAAATATTCATCAAACTATGACGTCAC
GGCATCTTGGGCTAAACCAAGGGTGATACC
CTAGGGTAGTACCGTGTCACATGACGTCAT
TCATACCGAGGTATTGACGACGCCCACCAC
ACCGCCGATTACTGAACTTTTTGCCGTCAT
AACAAGAGGAAATATGAAACACAGTGAGCA
TTGTTGTAGCCAGTTATGTTCCCCCATCCT
GAAGCCACCTCTGACGTATACGCTATCGTA
GCCTAGTGATAACAGCCTTTTATCCCCTGA
GGTGACACTCCCAACTGTGCTCTAAGCGCG
CACGATAGTAATCGATGAAGAACATGCAAC
ACTTAGACGTTACGTCATCGTATTTGACAC
AATGACCACCAATGTAATGTACCTCGACAC
CACCACTTTAATGTACATTAATCCATGTGT
CGTCCACAGCTACGGTGATACGCGTCCATC
AAATTTAGGATTCAAATTTAGTGGGTAAGA
AATGTGATCTCGAGCTATGATGACGTAATG
CGCTGCGTAAAAACGTATGACGTAATCCTA
CTTGATGCCCCCAGGGTGCACCCCTCCGCG
CAAACGAGATTAAGGGAACAGGGATGATGC
CAATAGTGCGAAAAAGTTGCCTAATTGGAG
TAACTTTCGCTTTCCTCCGCGACCCCAGTA
GCGAATTCGGGACCGAGGATGACGTCATGG
TGACGAACTATATGCCTCTGGTTCTCTACT
GGGTGTGACGGAGAGTGGACGACGCGGGAG
AAATTCCTAGGGGCCGCGAAAGGCCACCGC
CTGGCCCAGACCGTGCCGGACGAGAGGCCC
TGGGCTCCTGGACTTCAATCGAGGTTGAGG
CCATAATTCCCCAGCCTGATGCAGCGTGAA
ATATTCAGCGTAAGTGCTTGCCGACCTATC
CAAAACAAATGACGTCATGCATACAAATGT
GTTAATAAGGTTATTGAAGACAGAAAGCGG
ATGACGTAATGGCAAACAACAGAAGCCACC
TTGCAAACCGCCACCTCCAACCCCCATTGC
TAAGTTAATACAAACGGAAAAAGAGACAAG
AGATCAGCGTTTACCATTTCCTCCCGCTCC
CGCACCCCCTCCCGGCCCCCCCTGAAAACG
CATACCTTGTTGCCATCCTTTGAACGCCCC
AAGACCAAGGATACATGAGTTACACTGAGT
AATAATCCCGACCCTAAATCCGATTACCGC
CAATGCAGTCCCATGGCCTGATGTGCTTTT
GACTACCACGTGCCATCCTTTATGCGTACC
ACAGGCACCCCCAATATGGAAACCCGCAGC
CAGCTAACACCCTGCTTCCCGTACCACTGG
AAGTTCTACAAATGAGGAAAGGCGCACAAT
AGACGCTCTTCGCTGGTGACGTCATCGCGC
GTGTAGATTTTAACGTAAGTGGGAAAAGGG
GTGATGACGTCATGCGGCGAGAGATGCCAG
AACCGTACACCCCGACCCCATCCGCCCCAG
ATGACGTCATTCACATCACCAGGGGTGCAC
TGAGCCGAAACCGATGACGTCACCCGACCG
CTACCAGCATCCCTCCTCGCATCACTGTAA
ACGAATGTATGACGTCACCACTAGTGGAAA
CCGCTGACGTGACGTCATCGCCTAAGGATT
CCACTACCCACCCGCCACACCCCACCGCCG
AGACGACCCTGGTAAAAGACCACCATGGTT
GACACCGGCGGAGCGAGGTTGGGAGATGAC
AGCCCGATGACGTCATCATAGGTAATTATC
TTTAAATAATGACGTCAACGCGGTAAATCC
GACGGGACACGTTAGGTGCTCGAAGGCTGA
AAGCATATTATGACCTACTGTTACCCCTCT
ACCAGCTAACCATGACACTGATATACCACA
ATGACGTCATATCCAACACTGCTGAGGCGC
GCCGGAGGACGAAGAGCCGAACGGTGGTCG
ACACCCAACCTGTGACGTCATCAGAGGCGC
AAGGGAACAGTGACGTCAGAGAGCGCGGGT
TAAAAATGTGACAGGACGTTACACGTACCA
CTTTTGACTGCTCCTCCACCTACTTCCACC
CGAAACTCCTTCCGTATCACCCAGCATGAG
TCACCTAACCCACTCCTGCAATGCATAGTC
ACCCCGCACCGCGACCATCCGAACATTTTG
ACAAATCACATGGTGGTCATCCATCGCGTA
CAATACAGCCCCACCCAATTGACCCATACC
ATGACGTCACACAAATCGCGCGCGAGATAG
CTGACGTCACTATCTACATATGTCGACCAG
TAGGGTAAACTGATACGAAAAAGATACTGA
GTGGTCCACAGTTGTGACGAAAAGTACACG
ACGCTCATGAAAGTGACGTCATGCACGCGA
AGATTCGGATTTAACTTCAAATCCCAAGCA
ACTGCCGCCGGGCCGCGATCCAAGATGGAT
CCCTATAACTCACGCCGTAGCCCCTCCCGT
ATTTGCGACATCAGTACACGTCGCTCCGAT
GCTTTGCTTACTGTTTAGCAACCTTTGACA
AAAAAAAGGATTCACAGTTGGGAAGGGATA
CCTCGCGAACAATAGCACAACGCAGACCAC
ACGTAATCCCCATTACACTACTACATCATC
CTGACCTAATTAGCCTTTGGCTGCGTTGTC
AACCGCCTAAGACACGGACAAAAAATTGAC
TTTTTCTACCATGCACCTGCTGTATTAGCA
GAATGATTACACGCGCGACTTGCGACGCGA
TACAATGGAGAATGGTGCACACAATATAGA
ACCGCTTTGACCTATGACGTCACATCCCTG
CATGACGTCATATATCACGATTAACTGCGT
AATCCTACGCGATATTTTCTCCGCCACTAT
CGCGAGAGGGTACACCCTTCATACCCAACA
ACAGCAGAGCTGACGGTGTATGCCCCCATT
AATGACGTCATGTATTAGACGGCAACGAAA
ATTGTTGCATGGTATGTAGCACTAGCTCAA
TGAGGGTTGGGAAGGGGTGGGACAGAACCA
TATTGACTGCATTCCGTAACATTCCAACGG
ACAAATTGGGGAACAACCAATGTGAACAAA
CACACCGCGCACGAATGAATTATATCTGCT
TGAGTAACTACCCCCCCACCCCACCCTAAA
CCAAATGACAAAATGCTTTCCCTCCCAGCA
TAGGATACCAGTAATAACTAGTTATCGGAA
GCACCGCTCACTCACGGGATGACGTCACCG
TGGAAACTCGTGGTCATAAAAAAAAATTTA
ATAATTGGTAAAGATAGGAATTATCTGGAA
GTTGCTACGACCACCCAAAGATGGCCCCGA
ACCTCGCTGTCGATGCCGTATCTATGAGCA
CTACTGAACTGATTGTTTAGTAGGACCGGT
CATACTCATACGGCTGACGGTCACCCTATC
TCATCAACGGCGAGTCACGGATAGTTGTGA
TGATCGTCACCCTGCCCACCCTCCCACTAC
TTTACCCTTGTTCATATGGGTATTATTGCA
ACACCCTAAAGTACCCACCCACCCACCGTA
AACGAATGCTAATGACGTCATCGCTTATGT
GTTGAGAATGATGACGTCACACATACCTAG
CTGAAATTCGTGTATCTTTCGTCTCGCCCC
AAACGCTGTTAATTACTCGGTAGATTATGT
CGAACTAATGGGAGGGTCAAAAGAGCTTAG
ACTTACGTCACAATTCCCTGTTGTACTAAA
GGACGATCGACGCGATTAGTAGTTTGGGGG
ATAATTACGTCATCATAGCTAGTAACACGG
AAATTCCATCCATGGAAAAAGCCGTCATAA
ACACCAGGAGAAGACTATGGCGGAGAAGGA
ACTCTTTCCTGAAGGCCACTCACTGAGCTA
CACATACATGACGTCATGAAATACGTACCA
GAGTTGCCCAACATCCTTGGATCCCCACGA
TGCCCTCCCGTTTACCGCCACAAATACCCA
CCACAGACTACTCACAATCGCCCCCCCACA
CAAAGTGATTTTGAATGGCCAAAGAGTGCA
TACCGTCTCAGAAAATGACGTAATATGTCG
ACCCGAACCAACTACCATACACTAGCACTC
AGCAGTTTAACCCGTGCCCTCCCTCCCAAG
GGTTCAGCTGACAGGCGGAGGGGGAGGGTA
CCATACAATCTGCTAGATCGCTGACGTCAT
GGATAATGCCCCATATTAAAGGTGGGGGAA
ACAAATCACCCCGTAACTACAACAGGGGAT
AGTAATCCGCCGCCTATCTTCTGGCGGGCG
TCCCCACCACCGCCCCCGTCACCCCCACTT
AGGACGTTACTTACAGAATGACGTAATCCA
CTAACCCCCGTAATTATAACTTGGGTTCAT
TTCCCTCCCCTCACTCGACTCCAATGACCC
ACACATCATCGAGGGAAGGTGAATACATGG
CGAACGCGCTGCAGCAATAGTTGATTCGAA
AGGAACGCTCGAGCCGAGACGTAATACACC
GGAAAGAAACAACCTGTTTATTTGCATGAG
ATACCGAAACCCCTGACTTAAGTACACAGA
TAAGCAGCCCGCTTGATTAATGACGTAATT
CATGACGTCATACGATTGATCATATAACGA
CCGTCCGTGCTATTCCACGTTTGACCGCAC
CACCATGTCAAGCACCAAAATAAGGGGGAG
ACACAGATCCACCTAAGGGGTGACGTGTCC
GAGGACCGAAGGTATTACTGTCGATAGTCG
CCACACATCGCATCCGCGCGACTGCACCTA
ATTTCTCTCACACCCAACCCACTCAACCAT
TTATATCGAACACACCCAGTGAATACCCCA
TGCGAGGATAGTGGTACAGGGTAATAACAG
CTATTAGATATCCAATAACATGCTTCAACA
GCGGTTACCAAAAAAGGGAAAAAATTGTGT
TTAGCGTTCACACCCCTCCTTGTTCACATT
ACATATCCATTACCACACGGGTTGACGCAC
TGTTCTACAGCACAACCTAACCCTCCCCGA
GGCGGAATGGATACAGCGTTAGAACCGACG
ACTCCCTGGCACGATCGTGCTACCGCCATC
ACACCCACTCCAGCCGCGCGGACACTTGAT
TATAACGGCAGCCGCAAGGTTTTCGCCGTT
GAGTCCGACTCCGGCAAATTCCTGAGATAA
ACATTAAGATACCAAAATGAACAGAACGCA
AGTAGGTAAAGAGGCGGTGGTGGAGGAACG
CTGCAAAAGATCAAAAGTGATCTTTTGTGC
GTTGGCCACTGCTTTTGAGCAGTCCTATGA
CCAGCCCACTACCCGAGACCCACCCAACCC
TGTACTAACCAAAAACATATGATGACGTCA
CATTGTACGTATCACTTAAACCGAGGACGG
GCCCTTACAGCTATCGCTGCCGACGCCTTA
GCACACACCGTACCAGCGGCCCCCCGCTCA
CCGCTCTCCCTCACTGACCTACCACCCCTG
TAGGTAACAACCCACGCGACTCATCACCCC
CCCTCGGAAAGCCCTTAACCCCTAACGAGA
AACTACACCATCTGCCTTTAATGACGTCAC
AGCTCCGCATAAACGAAAAGGAACGAAAAA
ATTTCTGAGATATGATGCTAGTTGTTCGAC
GGGACATGGTCCCGCCCTTCCAATTACAAT
CATAGCATCTCATCCGCAGTCCTTCATCTG
GTCCATGCCAGGCCGGCATCTTTACTCGCG
GGCGCACTATCATACCTAACACCCCGTACA
TATTGCACGGTGCTCCTATGATTACGTCAC
CCGTCCGGGAGCGATCCCCGTCCACCTATT
CAGTCACTCAATGACGTAATCCATAACAGG
CATGACGTCATATATCACGATTAACTGCGT
TATGGGGCTATGGGCTGTGAGTGCTCATTT
TCGAATAGGCGTTACACCACACAACTAAGG
ACCATCATATTTGGCCCAATGACGTCATCT
CTGGGCTTATACCTCTCAACCACCCCAGGT
ACGCACTCCCAAGGTATCGAGTGAGAAAAA
TTATTGATGACGTCATTTCGGTAGGTGAGA
TACCTCGAAATTGGAGATTGTAAAGACAGC
GACGCCGCCTCCGCGAACTAGTAATCGCGC
AAGGGGCAAGGAAAGTAAATAACAAGAGAG
AAGTTCCCCCCCCACCCACTTCCCTGAAGA
CTTCTGTTGCTTCGTAGCTGCGCAATTGAC
CCCCACACACCCATTCGACTACGGTACTAG
TAAAAAACCGTACATGGCGGACCCTTTCCA
CACAACTATGAACCGAGACACTGACGTCAT
GAAATATGACAAAGGAGATTAGTACAGGGA
GGAGGGACGGGTGATGGAAAAGCACAATGG
AAGCATACACCGCACCCCTACCGCTCGCTT
ATGACGTCACGTCTTTTACCCTCGATCCAA
TTAAACGCAGTTATAAATGACGTCATTCCC
TCCCGTAAGAGGCAAACAATCTGTTCGAGG
CCACCCCCCTACATTTAGAGGTTGCCCTCG
GTGACCACTCTGTAATGATGACGTCACTCC
CCCCATGCATTTTCCACTCAACAGCACCCA
CTATTCTCACCTCTACTATCCCACTACCCC
GAGCGATAGTGATGACGTCATGGTATAAAC
CATTCATTAAACTGTGAACCCTCGTACACC
TTATTTATGATTGACATGACGTCATAGGAC
CCACAATATTTTATCTCACATGGGCTTCAC
GAATCAAAATAGCCAGCCTCGACGGTCGTT
CTGAATCCTATACCAAATGACGTCATTGTG
TGTGCAAAGTAATATATAGAGCACACAGTA
CAGACCAGTGTACCGCCATCAGGGCGGGGA
TAGCGACATCCGTTAGTCGTACTACGATGA
GATCCACGTGACGTCATCGGGGAAATGCAA
CGTTACACCTGTAGACCAATTGACTTAACG
CATTGTTACGTAGGCGGTGGGCGGTATGCA
GTGGATGATATTTTGGCACTCCTCGAGCCC
CAATACCAAATATAATGACGTCATAGGGTT
ACACTAACTTAAATGGCTAAGCGAGAGTAA
TAGCGGCAAAATGATGACGTCACCAAACAA
AAGATCTCTCCCCTTGCACACAATGCACCC
AGCATTCCCGATGACGTCATTAGCCCAACC
ACTTTTCAATGCATAATGTGCATGAAAGGA
TAACGAAGTTCATGCACTGATGACGTCACT
GGTAGTGAAACCTAAGTTGTGATAAACGGA
CTATATGCCGATGACGTCACTAAGGACCAC
ATCCACGGTGTCCAACGTGACGTCACTATC
TGCCATATGACGTCATTTACGCTGACTGGT
ACGCCAACGAAGTCGTAAGCATGACGTCAT
ACAACAAGGGGACAATGGCGAGGAAAGGAT
AGGACACAACGCCGCACCGTTTGGACTTAA
CGGAATGAAGGGACAAAATATTGTGCAAGA
GCCAGCGATGACGTCATAGTTTGTACCCGA
CCACACCTCCACTACCCCCGACCCTCCTTC
GAGCGATAGTGATGACGTCATGGTATAAAC
CACTATGACGTCATTATAACGCCATCCCGC
TGCTGCCAGAATATCTCGGGCTGATAGTTA
ATAGACAAGACACCCCCACCCCCCCCGGCC
ACATTAGAAATTAGTATGACGGCGTATCTG
CCGTATGCCCCCCGCTGGAATACCCTACTC
CTACTATGATATTTTACGGTGACGTCATCC
GTGGGTGCTTTCAGCGAATAAACATGGTAA
CGTACGAAGTATTATTATCCGGAACCAGCC
CCATTGAGAGTACAATAAACACAGAGGAAA
ACGGGACACCCCAAGATTGAGAGTTAAACG
CCCATGCTCCAGCCACACTAGCTATCGCAG
ATGATAGATGGCAGGAAAGATAACCATGTG
GGCTCATCTTGAACCTTGCGGATGTAGAAA
CCATTCACCGAACTGTGTCCCGATTAGCTC
ACTCATCGTGCCACGCCACGCCGAAGGCAT
ATGACGTCATCGTTTACTGAAACATATCGT
CTTAAGCACAAGCTATACGATTGAGCCCTC
CTTTTAAATGTTAATCTTCGTAAACAAGGC
TACTCAAATTGCATGAACTAATTCAAAAAA
AAAACACCTAATACGCGTATGCAGCATTAA
CTAATTTGTAACCCAGCTTTATTCATTTGA
TGCCATTACGTAACTAATTACAAGACGACC
ATGATCCCAGTTGGGATTAAGGGTACCAAA
CGCTCCGCACCTTCTTTCCCAGGCCTGGCT
AACGTCACCTCACATCCCGTCATATTCCCG
TGACGCACGTTCCACGTACATACAACCTAA
AGACCCACCCTGCCCCCCCGCTCCCACCGC
ATCATCCATTGACCCTTGATGCGGGTTCGC
TAAGAGTCCTTCCCTCTTCCCATCTACCAT
CGATTGAAAATTACCTATAACCCCCGCCCT
CAAAGATCCGTGCAATCACGATATTCGACT
ACCTGCGTTGGTCTTCCACCAGTTAGCCAC
TCGCGGAAGAGGGGTCGTTGCAATAGCGAG
ATTGGCGACAGGAACGCCAAGTGCCTGACT
ATGACGTCACACTAAATCCAGGACCCTTTA
ATGTTCCCCGGCCGTAGCCTATGGCCCGAG
CGTAGCAACTATCTAACAAACTTTCCGCGA
ATGCACGCAAACTCTTCTCACTGTCCAGCC
GAGTCACACGTTCACGCCTAGGGAATTATA
ACAACGTTTTCCTGGCTGCACCAGCTAGTG
CGTGAAATGGTTCGTTGCGAAGTGCGCAGG
GCCACTTCCACCGAACCTCCCCACACCAAC
ATTGTAACCATCCTACTCCGATTACGTCAC
GACACCTCTACACATCTACTCCCACCTCGC
CACTTTGCACGTGCCAACACGCTCTTCCCT
CCACCTACCTGATGTAAGCTGATTGCCGTG
AAAAGAAAAGAAGATGCACCAAAACCTCTA
GCCCGCCCTCTCCACCCACCCAGCAACACC
ACCGTAAAATATGCCTCTTAACACCCCTCT
GCACCCGAACGTGTAGATCACTCAACGTAC
GAAAAAAACGTTAACAGGGGCCTCAGAGTG
TAAATAGTGGCACCAGTCTGATACTTCAGT
GCATCACAAGGTGAACTGATAGGTATCAGA
CACCCTCGTACACTCTCATCAATGAAGCTT
GTTGCTACAGTCAACGCCACACATTTGTTA
ACGTGCTTTAGGAAAGTGCCAGGTGCAGGG
TTAACCTATCTTGTGATCACTTAGTTACCA
GAACCGTTTATGCTCCTATGCTCACCCGTC
CAAGGAACGAAATGGCGCAACAGGGGGCAC
CAATGACGTCATCTCCAATCGAATCATTAA
GACTATACGGTGACGTCATCGGTTGTCGAA
TATGAACTTGCCCCAATGCAATTCGTGTTA
ATGTACCATGACGTCATCGGTTACGCATGC
TACTATGTGTTGAGTGACGTCATTGTTCCA
AAACGAGCGCTAGAATAGTGACGTCATTGT
GATAGTAAGAACCGCAGCAACAAATGCAAA
CGTGGCGCCATGTCACCCTTGACAGTCCCC
TTCCATCAGTTGAATGGAAGCCTCCCTAGA
CTGAGTTGGAATCTCTACACATGACGTCAT
GGCGTGAAATGACCTGTACTAAGGCGACAA
ACGTAATTGATTCAATATGGGAATAGGAGG
CCTTCAGGCCTATGCACTTTTTCCTATCCA
CTAACCGCACAAAATTGCATCCAAATTCGC
TAACGCCCCATCTCGTGTTGCCACAGATGA
ATGCACGACATCTGCCCAGTTTCTCGTCCT
CGCTAAGACGAGCTGCAGCATATAACTAAC
AGGGGTCCTACCCGGTATCGTTACCATTCG
ACTTACACTCTACAGTATATATGACGTCAC
GGGATCAGACCAAAGAGGTAGGACCGTATC
CTGGTGTATTCCTCCCGTGGCCTGATGAAT
GTAATGGTATAGGAAGGCATTACGTCATAA
TATCCCACCCCGATCAATTAATGACGTCAT
CGAACATCCCCACCGCGACGTATTATAACT
GCACCTTTCCTGAGCACACTGTTCCTTTTC
TGCTTCCACTCCTGTTGCACCAACATGGTT
CCAGCCCCCCCTTCCACCAGTATCCCCGCG
AAAGGCAACCGCGTAAGAGTCTTCCGGGCA
ACAAAACAATGAGCTCTTCACCAACTTCCC
CCAACCGCCACCCCACCCACCCCCTGAATT
CAACCGGAGACAAGTAGAGTAGCACACATC
ACCCGTTTCCGTTCGAAGACTATCCCTACA
TCCACCCACCCACCGACCACCCTAATTCGC
GTGACGTCATAGCTGATACTAGCGCCCACC
GTGACGTCATTGCCAGAATGTATGCGTGCC
TGCTAAACTTATGACGTCATCCTGCCCGTC
GCTCACCACGTGTTCCCCGTACTCTTGCCA
CGGTATATGATTACTAAATGGAGAAACTAC
CGGTTTTTTGGGAACTGAAAATAAAAATGC
ATAATAGGGCAAGATTCACGCCTTGAGTAG
ATACGTCGATTGTTGGCGTGACTACCACGA
GTCGCACACTAGCGCGAAATGGCGCGCGAA
CGCAAAGATCCCCTTTTCTTACCACTCACA
GATGACGTCATCATCATTAGTCTCCTCAAA
CCTCCTGAATAGACTTATCTGCGCCACAGC
TTGATGACGTCACACCTTCATCACCAACAC
GGGTAATGGAATTAAGACTTAGGTGGGTAA
TCATAACCCAATGAGAGTTGATGACGTCAT
CTGAGTAAGTAATGGCACTTGGTCTGCCCT
TGGGCCGACATCCCGACCTTTCAAGCCTGA
GTTCAGGTGAGCGGTAAGGAGTGACGTCAT
CCAACTTTGGCCTAACATGAATAATGGACC
TATAGCCATTCGCTCTTGAGTGTTCTCATG
TTACCCACTTAGCAGACCCCTTATCTCGGA
TGGTACTGTATTATGACGTCATCAGGTTTG
TGTGTAAATATGACCTCCTACCTTCATCTG
AGTACGTGGTGCAGCTGTGTCGCCCCCCAG
ACCGCATCGTAACAAGTGACGTCATCCTAT
CCTCAGTCCAATTGAACACGATTCCCAGCG
TAATCATAAGCATGTATTACCGCACCATCC
CTGACGTCAGGACACGAAGGTAACTAATGG
TTCTTCGACGAGCGTCTACGTGACGTCATC
TTTATCATTTGCCTGCGTCACTCCCCGCGA
AGGGGCAAAAAATGGTGCAATGAATGGACG
GAAACGGACCATAAAAAATGCATAGCGAAA
AACAGGTATATCCGAAACTTGTTACGTGAT
GGTTTGTAATCTCAATTTAGTCGATGTGTA
CACAGGTTTGTATACAAACAACAAAATATA
AGGTCAGTTCTGCATCTTAAACCCCCGGCC
GCTATGCTCCCTCCCCCGGCAGGATGACCG
CCATCCGTTGTGTCTAGCCCGCAATAAATG
TCACCGAATGCCATAACGGAAGCAACGATT
AACGATTACCCCCCGCCACTCCCACCCGTA
AGCGGAAGATCTGGTTAGCCAGTCCTTCCA
GGAAAAGAGCAAAATGAGAAGGTAAAATTT
TGAGTGACCTATAATCTATGGATCTCCCTT
CTCCTGCTCCCACGTATACCTAGTATTACC
CTCCACCCCCGCGCCCCCACGCCCACCCCA
GCATGCGACACCGAAACGAGCCATTCCGAT
GTGGCCCGAAGAAACTCTTTGCCACACGCA
CCAACCCAATCACTCCCTGGCCGTAGCCTC
CATGACTAAGTGTATTCTCAGAGAAATGTC
TGTGCCTTGTTTCGACGTTCATGACAACCC
CGACAAACTTACTATCAACCCTCACTCGTG
TACTCGGTAGGGAGGGCCCGTCGCCCACTT
CCAACAACCTTACCGTGACCGTGCCCTTTC
TCAACCCACCCTAACCCCTCCCTTGAGAAC
CAGGGTGAAAAAATGATGAATGAAGAAAGC
GCAACTATCAAAAACTTTGAGCTAGCACAC
CATATCCGTGTAGAAGGCAGATAGAATGAA
TGAACGATGACGTCATTCTAAATATCACAG
CGCGCGGTTCCGTACAACGTGTGACGTCAT
CTCCACATTCATCATCTTTTTATTTTAACC
CCTCTCAACCCCCTCAATCCATCGAACACG
GGTCCGTTTGTCCAGCAAGAGGTTTAGTGG
AGACCGTAACATCATTCCGACACGCAGAGA
CATATAGAGCGGTCATAAAGGCCCGTTCGC
AGGCAGAAGGGCCTTATGTACTTCTGAGGT
GGAGAAGGTCGCGCCCACTCAACGCTGACA
GCAAGTCCGCCCACCGCCCCACCCACCCAC
ACAATCGCAACCGAACTGGAAAAGCACACG
ACCAGATCGTAGAATCACAATCGATTCGCT
AAGTTTCCCTACTCATTCCAGTGACGTCAT
CAAACGACACACCACCCCACCTACCAACGA
TGTGAGCCATGACGTCATGTAAGGCTACCT
TGACTTATTAGGGCGGGGGGAAGCGGTAAA
CCATTGGCACTACACGTATTTCAATGAACA
ACCGACATATAGTACGACGCGTAAATCCTA
ATGACGTCATCTTAGCCGTCAATCCGCGTG
GTAAAAGGTGCTACAATAGTAAAGCGCGTA
GTAAACTTGTAAGGCTGTTCGTTACTAATA
CCCACAATATTGACTACGTTAGACAAGAGG
TATACTTATGGAACCCCGCCACCCTACGAA
CGCACGGCCGCGTAGGACTCCTACGCCCAC
TTTTAAAGACCAACGAGCACATGCGCGCAA
CATGTTAACCAACTCCCACCGCGTCCCCGC
GTTTGCCGTAGGCTACCCGGTCTACGAATC
TGCCCACACCCCGTCAACATATGTCCCAGC
GCTACCATCACTCGTAACCATCCTCGACAG
GAGCGTAGCGCAGAACAGCCGACCCTCAGT
CTGCCCCTTTAGCTACCACTAATCCCAACC
ATATAACCCACATCCAGCTGATCGCGATAT
TACAGGTATCTGGGCCTATGCGTTGATAGA
CCCCACGTAGACTGGTAGTGATAACATTAG
TTCGTACTCTACAATTCCCTAGTTGCCATG
TATCGATGGCATGTGGGCCTCCCTCCGAGT
ATGGAACGTATTCGACCACTGTCTCAACGA
CAGGGAAGCAGGTTCATGGGGTGACAATCC
ATATCCCTATATACCCATGCCCCCCTCGCC
GAACCCGAAGACGAAATAGCGCTACCGCGG
AAATGGGTGTTGAAAACAAGGGAGTCCGTC
CCCTACAACGAAGGAACGATCCTCCAATAA
CGAGGAGATGTTTACGCCGAGTAAAAGGGA
CACCCTACATATGCGTACGGGCCCAGATAG
ATATGTACGTGTATTTAAAAATGACGTCAC
CGGGCTGAAGACAGTCGGTAATGACGTCAT
CCCACAACACAAAAAAGAGTAAAACGGCTC
TAGAGCATGAAAGACAATACCATGGAACAG
ATCAAAAACGCCGACCCAAGCTTATTTATC
ATGACGTCACAATCTAGACGCTTAGAATGC
CAATAAACAGATTGCATAAGCAATTATTTC
CACGAGGATGACGTCATCGTCCCGCATAGG
AAAGGGTACGAATTGTGAGAGTACCCATAG
CCCGCTACGCCCCCTTCCACTTTTCCGCCG
AAAGCTGTCAGAACTATCTGCCAGACATCA
TATCTCCCTTCCCCCCCCGTCATAAGTGCC
CCTGACATTGGAGGCCATGTTATGGCCGAT
TATCTATTACGCGGTTCCGTTGCCCGTCTG
TAAGACGCTATTCCCCGCTGAGACGGGACT
ACGGTTAACGTCTATGGAACATAAACCTGG
CTATGCGACCTGTGATCGCACGCCCCTTAG
CTGCTTCATCTTTGAAAATAGATCATAACA
GCGCAGCGCTCCAAAGCTACCGCACTTTGG
ACCATGACTTTGGTGACGTAATGGCCCAGC
GCACGAAGTGTCGGAATGGCGAGCAAGCCA
ATACCAGTTGCTGGGGGACTTAGATGAGGC
GTCCCGTACCACCTCCCCCACCCCCCGCCA
CGCAATGTGATACAGAGATGACGTAATGGC
TAACTGGAGGATATGTCCCCTAACACTGGC
ATAGTTTACCGTTGTCACCAAACACCGTAG
CGTGACAACCCGCCTAGCGCACTCCGTGCC
CCATATCCCAACCGTCAACAGGTCACATCC
TATCTGAAAATGGACAAATTTGCTTCATGA
ACCAATACTAAGTAAACAACGAACAAAACA
TCCGTGACGCGCCGTGCAAGTCACGGAACC
GTATGCACGCAGTTTATGAGGTTTTAGAAC
CAAAGGACCACCGGACCTTACCGAGAGACA
AGGCATGCTTGTTTTTCTCACTCACCACCA
CGCAGAAAGACAGACTATGACGTCATCCAG
CACTTCTCATACCAAGGTGTCTCATAAAGC
ATGTTTATGCCACTGGCATGCCACACTTAG
ACACAGTGGAATCTCTGATAGACCATACCT
CCTCCCCTGCCCTCCCTTACTCCCCCACCC
AGATTCCACAGCCGTTCACCGTGGTTAGGA
AGTCACCTCTAAGCTCTAAGTTCCCACTCG
ACGCGCCGCATCACTTCCGCCCGATGTCCC
CACTTGAACGGATGACGTCATCCCCTGATC
ATAGCCAATTGGACTCGACGCCCCCCGTAC
GAATATGACGTAACTAAGTTGCACATCTCT
TGGGGAACTGCGAATACAATCTATTGCGAT
TAAGCATACACAGTGGGGACACTATGCGCG
TAAATTCCAAGTTAACAAAAGAAATGAACA
TGGCGCCCCGTTAGCTTTGGCAAGTTTGGC
AGTGACTACGGCCAGCGTACTGCATCTAGA
CTGAGACTGCGTCATAAACCGGTCTGCCAG
AGGTAAAAATCGCTCACCGCTATGCTCAAC
ATAACCTCCCGGTGAACGCACTCCAATAAA
ACTGAATTACGTCATAATTAGCATGCCAGT
TGAAACACCTTTTCCCTGATACCACCCCCC
TTAGTTGCGTCATCCAGGTGGTGTCGAAAA
TGACCTCGCACACTGCCTCCGTGCAGTAAC
GGGATGTAGCACCTGACGGCAGGCCACTCC
TAGGCTATCTAATCCTCCCTTTGCCCCATT
AGCCGAAAATAACGCAAGGTAAGACGAGGA
AATACCCTATTGTATCTACAATACTACACC
GTGACGTCATAATTATCGATAAGTGACGGC
CGCACACCCCCTTTTCTCCCACAACTCTAC
ATTAGGTCAAAACTGACACAACTGGAACAC
ACCTGCGGATTGACCATTGAATGACGTCAT
ATAATGAGCGCTACCTTACACCTGAGATTA
AAAGTGTACCCTTCCAATACACTTTGCCAT
CGTAGAGTAATAGGACTAGAACCCCCACAA
GCATGTTATGCGATGCGGTGACGTCATCGC
ACTTCCGAATGATTACGCACGGACCAGTAA
TGACCCTGGGAAATACGTATGAACATAGGG
GGCATTAATAACGCTAATTCGTAGAAGCAC
GCCCAAAGAGATGAAGAGAGCAATCCAAGG
AAACGTTGACCCTGATATCGCTTTCCGTCT
TTCGTTAGCTCAAGCTCTCCCTTGGCCTTT
AACGAGACCAGAGGCCGGGAATGGTAAGGG
GGAAGGGGTAGAAATGTCCATTCTACAATA
CTGTTCCAACCATACGCCCGCGTCAGACTT
ACGGGGGTCGAGACCACCGCCAAGCTTCCC
CAGTTGCCAAATATGTAGCAGGAAGGAGAC
CGATGCATTACGTCATCCGTATTTCGTCCC
CACCTCCCATCACTTCCCTCCCGCTGCACA
TGTTTACCAAGGCAGACCGCAACCATCTCT
GGGATGCATCCGCCAATGCAGCGGAGAGAG
CGTGACAAGTCGTGCACTCTTATACATGCA
CGTAGTATATGATTCCATCGCCCTGCGTAC
CAGTGCGTCCCATACCTACCATGACGACCG
ATGAATCGTAAAAGATGACGTCATCGCCAC
CCCTTCCAACCCACACTCCCACAACGCCCG
CGAGTGGATTGAGCGCAAAAGCGGATGCCC
GGAGCATAGATCCCCTCCCCCCCCCCCCAA
GGGACGACCCCGAATAAACGTTTTTGTCGG
ATTACGACTAATAACTCATTCCACTGAATT
CGAGGCGGTCTCACCCCTATGACGTCATGG
GAGTGGGAGGAGGAATGAGACCGAAAACAA
AAATAGTATGACGTCATGATAAAGCGATCG
AAATCAAACTTAAGTGAATGACGTCATATG
AACATTTGAAACCATTACTACCTTCCACTC
TTCTGAAATGGCATATAATGCCCTATAATG
GGAAGAGAGACACACATACAATGACGTCAT
CAACACTTGACAACCCTCAGCCCGTTGTCA
CCCCCATTAATGTTGGAAGACAACAGCGAT
CGTATCGTCCCCCCCCACCCACCACACCGA
CGGAGGCGCAAAGAAGTGAGGAGAGAAAGC
GACCTGATTTGCTCCGACAGACCCCGTTAG
TGATGAACACCAAGCAAGTGACTTGGGTGC
AAACGGATGATGTAAACAGCATGCGCGACT
CGAAATGTCTACTCATACCGTCTCCTCCTA
GTTCCGCAACGAAGTAATTCCTCTCAATGA
AATTGACCAATACACCGAAAAGATTGCTTA
CTGCTGGCGCTGGGACGATGACGTAATCAC
GCACACCATTCCTATGCGGCAACCGCATTC
TGGAGCTCGTATTGTACCCCGCGGTTACGT
ATGACGTCATCGTGTACGGCGCGTAACACA
TGGACGTAGTATTAGTTGAATGATACGGCG
CAGACCGGGCATGACGTCATCAGCCAACCT
AAGCTTCACTCTCTACAAGTGTGACGTCAT
ACCCTAGCCCCACCCCTCGCCCACCCCATC
TAAAATTGTACCTTTTTTTTCAGTGCCAAT
GGTGGCGGGGAAATCCGTTGTTATGGCCAA
TCCAGAGCGGGTAGGAGCCACTAGGTGGCA
ACCCCCTAAATCACCCGATGACGTAATCGC
TAAGCTTATAGCCACCCCCACCGCCAGTGC
CGTATACGTACATTCGAATCCATATCCTGC
AACGCTACCCTCCCGCCCCTCCCATTCTCA
TGATCCACCGGTAGACCGTTGCACCGGTGG
AGCCAGTCCAATCGCTACCGACCCCCCTAC
CTCCATTGCGCATATCCTTCGAAGTGGCCT
CGGGGAAGAAAAAGTAAGAATGGCGATAAG
ACTGTCGATTAATGGGTTGTAATATAGCGC
CCTCAACTGGTGAGCTAGGTCACTGTCCTC
TAGCGCGAAATGCTTCTCAGCTTAAAACCA
GGGCCTTGGATGACGTCATCACTACCGTAA
AAATCGGTAGTCAGAGCGGGGATATCCCCG
ACAGTTTACATCTTGAACCATGGTTTTTAA
CACTCCTCGCTCCCCCGTGCTATCCATTCC
CCGAACTCCCTCCCACACCTCCTGTCCCTC
TTACGTCATCATACCACATTCTGCAGTGAC
GATAACCGACCATTTAGCCATATGTGTTCG
TGGCAAGATACCCCGAGTCAATCGCGAGGC
AATAATGGTTCAAAGTAATCACGATGGCGA
CTAAACGACCCCCCCACACCCACCCTGACT
CCCCGCCATCTACACCACTGCAAGCTACCA
ATGCAGGTATGTAGAACATGGAATTCGTGT
GAGCGTAGAAGTTAGTAGTCCGAAAGTAAA
CAATTGGGCCCCTATGTTGATGACGTCATT
ATTTATGTTAGATGACGTCATCACGCCTTC
CCCAACTAACTAGGCCTTCTTCATTGTTCT
GGGAGTAAGGTGTAACAAGGGTTATATGAA
CTGCCGTCCCTAAACCTTCAGGAGGATCTC
TGACGTCATAGGTCTAGCCCCTGAGAGGTA
CTACCTGGCACTAGAACAACATCACCGAAC
GAAAATAAGGGTGACGTCATATTGAAACGC
ATAGCCGCCTGGACTAGACACATACATCCG
ATCGTAGGGATGACGTCATACCGCGTACAA
CTTCATCACGTGGTCGTTACAACAACGCCC
AAATACGGAACCACCACGATGTGCCATACT
ACAGTCGAGAGGATGCACGCTGAACACTCC
TACACTATTTCCGTCTTTGTTATTCCTTGC
CCTTACCATACACTCCCACCTGCACCCTCA
ATGACGTCATCCGTATGCGAAAGGAAGTTA
ACTCGCTATTGCTGTTGAGGGTGCACGGGG
AAGGTATGAAACAGTGAGGAAAGCCCGAGA
TGGTGGGCTGGGTAGCCGCGAGATGGGTAG
CGAAATAAATGATAGACCGATGCAATGAGA
TGTTGAAAGCGTTATACAAGTGACGTCATA
ACCTCCCGGGTTGTCTGGCGTGGATACTGA
CGCTATGCCATCGTATCATTCCACCCGAAA
GAAGGCGAATGAAAAAGGGATACAAGGGGC
GATCTCGTATCATCTGTGGGAAGTATCATA
ACTAACTTCAAACTAACACCTTTACCAAAA
CAACAACACCAAACCAGGCAGGTTTATAAA
CTGCTGGCGCTGGGACGATGACGTAATCAC
CGACCCCACCCCGCCCCTAATCCCTCCCAT
ACTAACTCCGTGTTCGTAGTTTACCCTGGT
TACACAACTATTCCTCTACCTATTGAAGGA
ATCCCGACACGGGGGTGCCGATGACGTCAC
TACACCTAACAAAGCTGTTAAGAGACGTAA
CTTTAGCCACCCCATCCTCGCTTATCACTT
GGAGGGCTGAGGGGGAAAGAAGGTGTGGTT
CCAACACGTATCTTGACCTATATTTCCCGG
TCAGAATGAAATACACCATACACCTCACCA
GATGTATGAAAGAAACATGACTATGACGCG
CTTAGTAATTCTTACCTTCCCTCCATCAAA
AATAGCCACAACGTGATGACGTCATGCTGC
CGATGGGCAAGGAAGGATGCTTAGTAGCCG
GAAAGTGTTGCAGGTTTGGAATGATATAGG
TGTTGAAGGGGCACAGGGGGGGGGAGGGAA
CAAACTGCGCAAAAACTACGCAAATGAGTT
TATCCTGCCACTGTTCCCTCCCTCTGTTCG
GAGAGAGTTACTGTACTGGGACCGCCTCAA
GGCTGGGGCGGGTTCGTTGACGTATGCAGG
GAAAGGTGTGTACCATCTTAGAATAGCCCA
AACTTTCACTAAAGTTACAACCTTCCTACC
GTCCCGACTTAAGTGATAACAATTAGAGTA
CGTGCAGCGGTGGGCGTATTAGGGAGAAGA
CCGAATCTTGCTAATTTTGCATAGACCTAC
ACAGGCGATAGCCAAAACATTTGACTTCGC
ACACTTTCCCGCGCGCGACGCATGGCCGTC
CAGGTAGCCGTTTACGTAATATGACGACAT
GTCACAACACTTTCAAACGCGCTCACCACA
CGCTGCGTAAAAACGTATGACGTAATCCTA
GTCATATCCCTATGCTCTCACTACTACACA
GATGGCCCCCGCCCTACCACGAACCCAACA
ATAGGTACTTTGCTTTTGAGGTGCAGTCAA
GCGATACTTAATGAATGACGTCATGCAATA
CTTTGCACAGCCCCTTAGCTCGCACGTGGC
TCCCCTAAAATTAAAGAGATGTTAGGAAAC
CGAACGAATGAATATACGACTTTGAGCCGG
AATATAAACACAAATTAGGAATGATGTAGG
ATAAAATCAAACGATTTACTTCTCTTGTGG
AAAAACAAAACGGAATAAGGAAAAAGCAGT
ATCGTCCGGCATCTACACAAGCCACCTCTG
AAATTCAGCATGTAAGCCATATCCGTTCCC
AGAAAAGTTCCTCTACCTAACACCCCCAAC
ATGGAGACCACCTCCCACCCACCCCCCAGT
GAGCTACACAGTTTAAAAGGTGGTAGAGAA
AGACGGAACACAGGGAGAGGAAAGGTGAGG
AGGTACGACACGCTTCCGCGGTGTGTAGAA
TTCCCGCGATGACGTCACGTACATAACGTC
TAAGGCATTACGTCATCGGTGCAAAAAATC
TATCAGTACACCCTCATAAACCTTTTAATC
CTTACCTCTGGTCCAAGTCCTCACCTGTTA
ATGACGTCATTCGAGCGTGAACGTGCCGAA
GTTAAGGGTTAACCTGTTCCCTTAACGAGG
CCGCTCCCTTCCAATGCAACTACACCCGCC
CCCCGCGAACGCCAGCCGTTAAAAACATGC
TATTATTTGCCCCCCACCATTGGTGCCCAC
ACGTGTGTCAAGAGTGAGTGACGTCATCCA
CATGCCTCACCCCACCAGCCCTCCCTTTCC
AAGGGTATACTGGACTCGGGGATGAAATAC
AACTGCGCCCTATTGGACATATTCCCTTCC
AAGTGATGCAATTGCACCGCCCCTACCCAA
AACGCCCATGCCTTTATGACATCACTCTAA
ACAATGCTAGGTCCCATCCGCCGCGTCCAC
AGATTCCCTTACAATAGTTGTCAACACCGC
GGGACGCGGACTGGTTCAATATGTTTGTTG
AACCTAACTGACGCCGTGCTAGCCATACCG
AAGCTTCATTCTTGCGCATGCATGAACCCG
ATAATCGAAGTTATCTGACAAGACGGGACC
AGCGAGCAGACGGGTAAATCGAAATAGTTA
CATTGGTGATGACGTCACCGTCTTGTGAGC
ATTCCATTCAACCGCACAGGTACACTAGCT
CGCGATTCCGCGCTACTGTAGGCCCGCTCG
CACTCCGCCTCTACCCCCATGCCCCCCACC
TCAGGCTGAAATGGACCCCCCCAACCCTCC
AAATGCGATGACGTCATCGCAACATGGCCC
GTTACTCTCCGCTAAGCGTTAGCCTATCCT
AGAACCCCCCGTCATCCAACTCCATCACTG
CGCTAAGAGCATCACTATAGATACTACACA
CTCACAAGGGTGCACGGGGGAGAAATTGTG
GATGGAGCACACAGCGGATGGTAACAACGG
GGTCAATGGTATACGAACAATCGGCGGAGT
TTTTACACAATGCGCCGTCTGCGCAATAAA
CGTGATGACGTCATAAAACCAACCACAACG
TCCTAACTGAAGGACCGAAGGCATCCCACC
ACACCGGGGTCAGCTTCCAACCGTAACCTA
AGGACAAGCTACATCCCTCCAGACGCGCCC
AATGACGTCATGGCCCGACGTATCGTATGC
GATGCCCGCGCCCCAGTTCTCCGCGCCGCA
AGACATACGGACCCCTACGAAAATTGACAC
TGAGAAAAAAGTGGGAACATTAAGCGCTGG
AACGTAATTGGGAAAGAAAACGAGTGAAGA
AATGCACTGCTCTCATCCTTACTCCCCTGG
TCACACAAATTGTCGCATGATTTGTCTGTG
TCATCCGTGGAACCTTTATCGTTCACTACA
CTTCGCTCCTATAGTTTCCACCGCGTAAAC
ATCCCATAATGGAGCTTCTATGACGTCACC
GGAAGTAAGAAAAGGAAAAAGCACATAGGA
TGCCATGCTACCCCAACCACGCAGTGAGCA
TAGGTCACGTTAATGATTATTCTGATAACC
CGGATACCATCCCAGTCGCTCAAACCTATC
AGCGATGGTATTAAGAAACTCTTTAGGACA
CAGTCCAATAGGCGATTGGTCTAAACTAAA
CCCGTATCTCCCCAGTGCCCCTGCCACGTC
CTGGAAAATGAAGGATGGACGAGAAAGCAA
GGTGCATGCTGAACGATGTACAGCCGCACA
TAACCCCACACCTTACCGAAAAACTAATGC
ATACAGGTTGGCATGACTGGCGATCACGGT
TTGTAAGCACTCTCTGAAACTCCGCAGAAC
TAGCCGATGATGACGTCATCGTTTCGCGTT
CTGGGGCACGCGGATGTAATCGAGTGTTGG
ACGGGGCCGGGGTCAGTAGGGGTACGTCGG
CTCCATGTCCCGTCCAGGGCACAACTTCTT
ACCAAAGCGAGCGAAATGTGATACAGGCGC
CCCCCTTCATGTCGGGACACTTCATCCCCC
TACTTAGCCGTATTGCGGGCCAGTATAGAA
ACTCCCCGCTCCACCCCCGCCCTCCCACCA
AAGTAGGGTGCCAACCAAGTGGCTGCGTAG
GAGGAGCCAATGACGTCACAGTCTGCTTTA
AGACAAAAACAACACACACCTGCCGCTTTC
TATCCCACCCCGATCAATTAATGACGTCAT
AAGTGTAAGAATGGAAGTGAGCTGGGCGAC
CGCCCGCTGCACCTTGGCCCCACTTCCAGC
GGGCCGCACAAATGCAAACTACCGTGCGAC
GCTGAACGTCAAAATCACTATGTTAGCTAT
TCCCCCCATCTTAGCACATGTTGTCCACGC
ATTGAGTTACTACATTGTACTAAAGATATT
AGCAGAAAGAATAAATACTGCTGACGTCAT
GTCCACCTCCAAGGGGTGCGCTAGCCACAG
CCACAGACTAAAGATGAATAGTAATGTGCG
GGAGGCAACCGCTCGGACACGTTATACGTA
ACTCTGGATTCCATCCAACTGAGTCGTACA
AGGGCAGACTCAAGAATAAGGAGCTAAGGC
CTACGAGAACGTATGCATTTATATACAGTG
CATATTAGGGAATGCCTAACAAAAAGCGGA
ACAGACAAAACCCCCTAGCCCCACCTTTTG
TCGAGCTTGGATGTGAGAATACAAGCATTG
GTTATATGGTTTGATGACGTCATGTGGTAA
ACACCACCATACAACGAGCTGCCCTCCAAA
CCACACTCATCACCCACGCACCGCGGTATA
GACTGTGAGCGCAAGAAGTGTAAAGAGTGA
GTGGCAGCTACCAAGCCAGTTGTTGTCCGG
GGGGACAGCTTATACGGTCCCACACACCAT
CTTATTGCACTGTGATAACAATGACGTCAC
TGACGTTATAGACTAGGCCACGTATGTAAG
AGACGACCACCACCACCCATTGCACCGCGT
ACGTAGGCAATCCACCCCGCCTCAGCCTGC
CGGAGTGACGTCATCGTATCTGGTGTAACC
CATACTCACCCCTCAACGGATCGTCCAATG
AAAACTAAATGACGTCATGCCGCACTAGGA
AATGCTACTACCCAACACACCCGAACCCCC
CTAACGCAAGTGAGTTCACTTACCCACCTT
ATGAGCACTATATCCAGTGAAGGTAACGGC
AACGCATTCTCATTCGCCACTGCATGCATG
GTCCGTTAATATGATAGCAATAAGGCAGGG
GCTATACGGTTAACATAAACCGTGTAACTG
AAAGCTAGTGTGCATTGCGTATGACGTCAT
AGTTCACTAAAGCATTACGTCACTTAAAGT
AGGCACCTGTGGTAAAGCGGTGCAGTATTT
CAAATCAACTGAGACTAGTAAAGTCTAAAC
GTGACGTCATGCCTTTTGAGAGTATAAGAT
CGGTAGTGGTTACGATGACGTAATCCGGAA
CATCCACCAACTTCGCCGTCAACTCATGTG
CACCTTTATCCACCCTTCTTTATATTCGTG
AAACAACACACTAACGGGAATAAGAGAGGT
GTCATAACTGGTGACGTCATAGACCCATGC
AAAATGACTTCGTAGCTTAAAAGCATCATC
CTCCTGTCACAATGTCTGGCACAACTTCCA
CCTGCGACAAGCAGCAACTCGTGCCTCCTT
ATGAGGCCTACAAAAGGGGGAACTGTTCAG
CCAAAATCACGACCACTGCAGCCCGGGCAC
AGGGCAGTGAACGCACCCACCCTTCCCACC
CCCCGCGCCTACCAATTCGATTACCCGTCC
CCAATCAGGAATCCCCATTTATTCAACCGC
CAGTGCATATTAGCTGAAAATAAGGGAAGC
CCTGTCCCTTCTTGGCCTTTGGCACAACCC
TGCGAATGAATGAAGGGAAAGGGCTATGGT
CCCCCTATGTCCCATTACCTCCTCAGAAAC
ACATCGACCATCGCACTTACGTCACCCAAG
ATGAAAAGAAGGTGGGCACGGTAAGGAGGG
GCGATTACGTCATCATATTGCGTCCCGTAT
CCCCCAGAGACTGGGACGAGTAAAGAATGC
GAGGACTAGATGAGTCCCTTTGAATATTAA
CCGACAGCAAGGTTCAAGCTAACTCTTGCC
ATGAGATCTAGGAGGGATCTCCTTACGAAC
GAAACAAACACCAGGACCCAGGATTAATTT
TCGTCCTAACACGGTGCGTCATCTCGACCC
ATAAACGTCCCTTTTTAAATGAACAGCACT
TACTTATTTGGTGCAGAATCGACCATTGGA
CAACACCGACCTCTCTCACACCTCCCGCCC
GATGTGACGTGGAGAGATTAGCAGGGGGCG
AGTAAGATCGCTTGCGGTCCAAGCCTCCAA
TATAGACATAATAGTGCCCAATGACGTAAT
CCCTCTCCGCACCACACTCTGTCCAACCCT
GAGCCCGCCCTCTACCCCCCTACCGCCTCC
GATGTCTTACGTCAAGACAAACAATTCGCG
TAGTTAAATTATTCCTCCTTATTACAACCG
TTAGCGGAATCGGAAAGAGCGCTGAAAGCG
CATCAATGACGTCATCGCCCGCTCCCGAGA
GGTGGCTAGTGGCGTGAATATTGCGTTACA
CGAGATGACGTCATCAACCTCCACTGCCCT
CACTACCCCCCGTCCTCGTTAGGCTTACCG
CGTGATTACCGACAACACCCGTCCTCCCCC
CGTTTATTAGCGGGCGTCGCAGCGCGATGT
AGAACCAATGACGTCATAAATTGCATGGCC
TGCGACCACAACCTAATGATACAGTGCATG
AGCCTGACCCCCGACACCATTTCACATGGC
CGCCAAAATGACGTCATGCGCATACATAGA
ATAGCCGAATATCCCACTCTTTTCTTGACA
TCTACAGTTTAAAGAATGACGTCATGCCAT
TCCAAGACGATAAAGGAATATACGTCCAAC
CGTTCCTATTTCCCTCACACGGACTCACCC
GAACATTGGTGTAAACTCAGTGAATCCGGT
TATACAAACCTACATGTCAGTGTGTTTAAA
GAAACCTGTAGTTATCCAGGCACCTCACCG
CTTTTAATCCTCCCCCTACGCTTAAAGCTA
CTCAGACGCGCCTAACCCCATTTTCCGCCC
CTCGGGGACAGCAATATCCTAGAAACTGAA
TGGCCAAAAGGCATGAGGGGTTGCAAAAGG
ACTACTGTCTCCATAGACGTTGGTACGTGT
CGGTTGCTGAAGAGGCGGTAGGGAACAAGA
GAGTGACGTCATCCTGAGAGCTTTAATTTT
TTCCCCACCACTCTAACCGCTCCGCGCACC
GAATTTTGACTAAAATTAGGTTGTTCTAGG
AGCCACACACCCACCCCCGCGCCCCATCGG
GAGATGAAAAACGCGCCAACCTGAAAATAT
CGCGAATATGCGAGAAAGGACCAATAGGAA
AGTGACGTCATCTAACACCTTGTATCCCTC
TCGCACCGTTGTAAGGATGAAAAAAATCGA
TGAGATCGCTTAAATAAATTGACAGTCGAC
CCTCGGTTACATATCCCGCCACCACCCTCC
AATGAAGGAAGGCAGGGGGTAGAAAGAAGA
CCTACTTCATCCCGTATCATCTCGCGCCAC
ACACAGTAAAACACGAGCTAAAGACGCGTA
ATGTGACGTCACACGTGCTTTCTTATTTTA
AAGAGGGCAGCCTCAGCTGGTGACGTCACT
AGATCACGCGAAGGATCCGTCCCTTTCGCC
GGATTATAACGAGGACGCGAAGGGTAAGTA
CATCCGAACTACCCTACTTGCCCACACGTG
TTGGATTCCCGGCCACCCCAACCCCACCAC
GTTGCCCCGCTTAACCCATAAGACCTCCGT
CTAACCCCTGCCAAACGCCATCCACGCCGA
GAAAAGACATTAGTCATTCAGTACACGTCC
AACAGCAGTGTATAATGATACAACTGACAC
CCAATGTACCCAAGACACCGCGGGGCCTTT
ATATACCAGTTGAACCAAAGAAATGACGTG
GAACACGAATAGACTAAACGTGTAGTGTGG
CCCCTTCTGGTACCGATAGCCCCATGTTCA
TAAACTGCTATACTATCGATGGTAGCTCTC
AAGGTCATGACGTCATAGCAGTAGCTTCGC
TAACCCAAATGACGTCATTGCACCCAAGTA
CGGTAGCTGATTGCACGTAGTTAATCGGTG
TTCTGAGGACCAACAAAGGAATGTACGACT
ACCTTACCCCAACACCCCCCCAGTTGTCCG
CCCTCCTGTCACACGTTCCCCCCGCCCTAG
CCCTCGTGGGAACACGCTGAAACTCCTAAT
CTCAGGTCCCAGCCCACAACCACCCCGCCC
ACCCCACATGACATAACCAACTGCCCCAAC
AAACTTCTAAACCATTCCCGCCGCGATAAT
GAGCAGATGCCGAAAGAAGATGCAAGTATC
CCCATTAACCAAGCCCGAGCACGCCCACCC
GAGTGACGTAACCGTGCGCATGCTACTAAG
AATGTGTGATTGATAATAAAAACTCACAGC
TCCTCCTCCGCCCCCGCCAGCCACCCAATG
TAGATTCCGCGATCGCTTGCCCTGGTAAAC
GGGTAGGGAGAAAGAAAAAAAGTAAGGACG
CGGTACGCTCCACGCTTAGGCCCGTCGCCC
CAAATCAGGGGATCTCCCATCCTCTGTTCT
ACCGTAAATGATACTGAATACAGCTCTGAC
CCCGACGACAAAGTTACTACAGCGTGGTGG
CGGAATCATCAATACGATGTCCTCTTAAGC
TTAGGCGGGTTCCTCAGGGATGACGTCATT
GACCGACCAATACGTGAATTGGCTGCGACT
AACGTGAACCAGACGCAAATCTTACGGAAG
CCCTAACCTAGTCCCCCCCCTACCCCGCGG
ACCGCACTAATTAGCTTGAATACGCTTGGG
ATGATCGACGATAAGATCTTCCCATTTATT
TAAGACTAACTAGACCCCATCTTTTTTACC
CCCCCCCCACCTAGTATGTGTCCACGCCTC
AACGTATTCGATCTTCCTCGCAATCTTCCC
TGCCCCAAACAAGCACAATGACGTCATGGT
TCAATGACGTCATCTTCGGAGCGACCCCTT
ACATCTAATGCATACTGCAACACATGAGAT
GCGGCGGAAGCGATTTGCGCTTCCTTGTCG
CCACACCCCCCGAACGAAACCCCCTTCTAT
CACCGTCCCATTTGCCATACGCAGTCTTAC
ATTTCATCAAACGGCACCAAAATTACAATA
CTCGCTAACGCTCCAGCGCTGTGCCATTGT
TATACAGACGATGATCTGACCGAACTAACC
CAGTACACCCCTGCCCGCCCCGCCTCCCCC
ACTAAAAGGCGACTACCGAAACTCTGTAAC
CATTTCCCGCTCGACCCTATAAATCATCTG
CCAAACCCCCTCGCATGTTTCCCGCAGGGT
AGTATCGCGTACCGCTTCCCGGACTAACTC
GATGGGCCTTTCATCCCCCTCGCTCAATTC
ATGACGTCAACGAACGTGCACAAACCACTA
ACTGGCCTAGCCCGCCCACCACCCGATGGA
CGAACAAAATAAAACATTAAAAGGAAGGAC
TGCGAGTGTCATAAACCCTCCGCGGCACAG
TGAAAGCAGACAGCGAGAGTAAGACCGGTT
GGAGTTAATGTCTGAACTCGAGAATGATCA
CTTCAATTCCAGTCACTGCAGCATAGGCCG
GCTTTGCCCCACCCATGCCAAAATCCACAC
CAGTACTGTCTCTATAACCCCTGCTACCCC
TGGTTAAACTAGTTAGTGAACGTACCATCA
CGTACTAAAAGTTCAAAAGAAAGGTAGAGA
CGAGCCGTCGGGTCCACCGAGGGATCAATT
TATAGTCCCATGATAAGCCCAGCCCTTTTA
ATCCCCCACTACCCTTCACCCTGCTTTCCC
CCACCATGTCAACCTACTGTACCACCTGCC
AAGTATACCCGATGGTATAGGGCGCCACCG
AGACATATGACGTCATGCTCCAAGGTCCCG
CATGTCAAATATCTACACCGTCAACATGGC
TTATCGCCCCGCCCTACCCCCCCAACACAG
CACGATATCTTCCGCGCCTGACTTCTACCT
CTGCTAGCTTACACTATGACGTCATCAAAA
ATGACGTCATCGTTTGCTTCATGCAACCAA
TGAATTGGACGGACTCCGATACGTGAAGGA
GCGTATTGTACCTCCTAACTATAACACCCA
ATTGTTAAAAACATAAAAGGACTTTCCATC
TGCGATGACGTCATAGTACAACCGGAGCAG
ACTATGGTCCCGTCCTACCTCCTGTATCGC
AAAAGCGAAAAAAATGACGTCACCAGTGCG
ACGCAATGCGAAAGTCATTATGTCCAATGC
ATATTAGCTAACAACACACTTTATTTGTTT
CGAAATCCACGCAAGAGACTTAGATGTACT
AAAAAATGGAGATTACATCCCGAGATGCCA
CGGGATATATATGTAAACAGGAACCCACCC
CAAGCCATTACCCACGTTCCACCACCCCTC
CCGACCGCGACCTCATGCTCCGCTCCACTT
GATGCATGACGTCATCCACAGCCCTCCTCA
AAAGATGGTAATAAGAATAAGGACTCGGTG
CGAACCGTGACGTCATCATATCTAGCGTAA
AAGAATATTTCCAATTAAAAGAGTGAACCT
CAAATGATAGCCATTGATACGGGGACCAAG
ATTCACACACCTAGTTGACCACACCGAGCT
CGTATAAATGGGGCAATGATGGGCAATATC
ATGACGTCACACAAATGACTGATAGCATCA
AAAAGGCATGCGCCGGGGACCGCGCAAACG
TCCAGCGGGTGCTCATGAAGCTGCCCGGTG
GTTGCTACCTTCAGGTGTTGCACGGTATGC
ATATATGTCTTTACCCCGACTTATGAACCA
ACCATCGAAAAGATGGCAAATAATTCCACG
CCATCGGACCTCATAGTTCACCCTAGCAAC
ACCCCATCCCCGCGTATTCGTATGCGCGTC
ATGCCCGAATGACGTCATCTTAAATGACAG
CGTGACGTCATCTGAACATAAAGTGTGAAC
ACATAAGTTCGCTCTCGCATGCATGGCACG
CTTCCAGATCCAATAAGACTTCTATCACAC
CTCGTAGTATGCACAACCGGATGACGTCAT
GGTACGAAGGCGATAGCTCTATAGATCCCA
TTACAACACCAGGTAGTCCTGCTCTGCTCC
AGACTGGAGAGAAGGGAGGAAACAACTACC
CGACGCTCTTGCACTTTCCGTGAGGCCCCT
GGCGTTGCGAGCAACGGGTTTTGAGCCAAA
CCTCCCACGCGATAAGTCCTTATTGCCAAC
CACCGAATGCGTTAGTGTATGACGTCATGT
ATGTACGCCTTCAGGTCTTGTAAGTTTACC
CCCCGCCGTCCACATGCCGTCTGATTAAAT
ATACCTCCACTTGCTACAACGTCTTCTTTG
CCAATCCGTAGTATACTGTACGCCCGCCAA
TCCTAGCTCCATGCGCGATTCCACCCTACA
GTACAGAAGGACCCACTTCCCGTCCCCCAG
AGTGATGAATATTGCATAACGAGGGCAATG
TTCGGATTGTAGGGGGAATGGGGGGCTGGG
GTGATGCCCACCATCCACTGGGCCGCGCTT
ATTTCTGTCACACCCTTCCGTGCTACACCC
AAAAAAGAACCACCGAACAGAAAAGGAAGA
ACAGGGCATTTTTCGATACTATGACGTCAT
ACGCGATGCTTATACCTTGTATTGTCGGTC
GCGAGCAAGCTGCTAGCTACTCTAGAATCC
ACCTCCCGGAGTGTGACGTCATCACACAAG
CCCCGGCGATTAGCCAAAACTCTCGCCAGC
TGGTGGAGGCAAGGGATGCGGCAAAATACC
TTCTATACGGATCTGGCCTCGAACAGGCGT
CCGTTCGCGTTCGACCACCCCTGACCAATA
ATGACGTCACGGTGCAAAGATAGCTTGTAA
CGCTTCGTGGCTGAGAGAGTGACGTAATCT
ATGAGTGAACTACATATCGACTCTTACCAC
TACGCACCGGCACACTGCCCTACCGCGATC
TCTCTCTCGATCATCCTATTTGCACGTTGC
CACTCTGAGGACGACGAAGAAGGGGAGGGG
TTCAAACACCGGCAGGGACCCGCGGACAAA
ACCCCATTTGTACATAGCAATAGCACTACC
CCTAACAAGTGGGGATTCAGACCATATTTG
CATACCAATTCATGCGGCCCCCGAAGAAAA
AAAACAAGGATGTAAGCTTCACAGCTTCGG
AACCTACAAAAAAGAAGGTGGGGGAAGCTA
ACCGCCACGTGTTCTGCAACGCTATAACCA
ATCCCCACCCTCTTCCTTCATATCCTCATC
GAGGAATGAGGGAATGCTATTAACGAACAG
ACCCCCTCTAGTTAGATACCATCCAGGGTC
CCTTGGCGGCTTCATTCCTTCCCCCTGTCT
GTTCCAGCGTTGGACACAGTTTCCGCAGAG
ATTTTACCGTTACGTCATTCTCGCGTGCTT
CTAGGCCATAATGGACTACTCCCCCCCGTC
GTTTGACATACTAGGGCTCTCAAAGACCTC
AACCTGATGACGTCACCAGCGGGCCCAACC
CGATTGTGTCCACATGCGCAACATGCACCT
CAAAGGGGGGGGGCAGGTTTGGGACTTCCG
CCTCCTAGGCGACAGCTATTAACCCACACA
CTTCACGCTTCGACCCCCCCAGGAACCCAC
ATGACAGGCCTAAGGCTGATGACGTCACAC
AAATGTTGGGAACCCTCTGTTACTTACACT
CTTCCTGCTGCTTCTCGCCCCCCCCGCTAA
GACCTTTGTTAAACGCCATTTTCCCGACAT
CAACGCGCAAGAAACACCGACGACCGCGCC
CGTATTAACTCACGGGTGGTGAGTGCAAGA
AAGCCAAAGAGAAAAACACAAACGGCGACA
AACACAACTACCAGTCCGATAGACACATGC
CCCAAAACCCACCCTGTCCCACCCCGATCA
GTACGGGACACTAGGCGACTGGTGACGTCA
ATAACGGTACATAGTGACGTCATAACCTAT
TTTGGAAGATAGAGTAAGGAAGTAAATAAG
CCCCTTGACTCGCACTCAAACGTGCGACCG
GATGACGTCACCCTTGCAAGGTAAGCAAGA
ACACTCGAGGAACCCACTCCACTTTTCGAG
CTGCGTGGGGTGGGGCAGAGACTTGACTGC
ACTTAACACACCACCCCCTCCCACCCACCG
ATCCCCCCACCCCAGGTACGTCACACTCCA
CGCCTCCCGGTGACGTCATGACCACCGGTG
ACCATGGTAGGGGAGAGCTGGCTTAACGAC
CCCAGGACTATAATGTATCTAACGTCGTAT
AGAGTTATTACACTACTAGCGTGCTCTGCA
AGAGTTTGGATTGGAATGGAAGTGCTGGGG
ACTGCCGCCCTTTTCAGAATCCACCATCTG
ACTAAAGCCAACTCTGTCCCTACACAGCAC
CCCCCAATGAAAGAGAATGATATTACGCCA
AACCCCACATCCCCCCCATCCCGCCCGAAA
TCCTCGCCCCGACACCCCCATATATATTCC
AGCCCGCCCGCCCGCACCCCGACCTCCGCG
TCCGCAACGCCTATCACTCCCGCCCAATGA
CGTTGGCCCGCGATTGGAGAGGGCTAACTT
GGTCCCCCGACATAAAAGTATAAACAATGA
ATTGGAGTAAGCGAGATGCTGTGAGTAAAC
GACGCAGGGCTAGATATGTATCTAGCATGG
ATAATGATGACGTCAGCGCTCAGGATAACC
ACCATGAACAATGACGTCACTTTAACGGTG
ATAGGTTATCCGCTCCCGCCCACCCCAACC
ATGACGTCATCCGCATGCAAGAAGATTACT
ACGGGAATTAATGACGTCACATTAATCGCA
GTATGCGATGTCCCTACCCACCCACCCAAC
CAACGAGCACAATCTTATGCATTCCCATCG
GGTGAAAAAGTAGCCTGCTAAGGCTCTTAA
GTTCTTAAGCGGCAACGCTGCGAGTAGACT
GGCGGGAAGGGGAAAGGACCTCGACCACCA
ATGATTATGAAAAGGCGAGGATTATGGGGA
ACCCGTATAAACTCTCCACCTTTACACTTC
GCCTTGAGCCAGGTGGCAACGTTTAAAACC
TACAATAGCAATGACGTCATTCTAACGGTG
AATGGCCTATGACGTCATCAAGACGCTCTT
GTATCACCGTGGGAGTAAAAGTGACGTCAT
TATAAGAAAACATTCTGGGCGAGCAGTGAC
ATGACGTCACACATATTGGCCCAGTACCGC
CGGTGCTTACCCACCCAAAGTTACCCAACA
ACGAATCCCCTATACATAGTAGTTGCCTCA
TGAAATGGGGCGGGCTGGGAGTGACTCCTG
AAATGATCAAACAGCCTTCACTCCACCACC
ATATTCAGAAATCAACACAAGATACGTGCT
GCCGACATTCCCAGAGGCTCGACACTGGAC
CCCCCACTCATACCTACCCCTCCATCGATC
CCATCGCATGTTTCAATGCGCGATGCCGAA
TGCTCTGACGTCATATATGCCTCTGAGCCA
CGCGAACGCATTTCGTGCATATCCCTTCCA
CCCAGCGGAACGACGACCCCTTTTAAGTAT
GCAGTGTAGTGCCAAGACCCACAAATGAGG
GTAGTAGGGGATAGGGCCACTCATGTGGGT
ACGTTCCCGCCCACCCCCATACCCAAGGGG
CAGAAGGGAAGCGCTAAACGCGATCGAACA
ACCATCATGAATAACAAATGACGTCATCAA
CGCATCAGTACCCACCCTCAATCCCGCCCA
TGCCATAATGCTTTTTGCACCATTCCGTGC
GAATGATGACGTAAGGGAAAGCGTGCAGAG
CGAGGACATAGCGCCACTAAGCGCAACCCA
AACACACCCCCTACGTTAGGATAACCTCCT
ACAAAATTACACCCAGGTGAGACACTATTA
TGACATTACGTCACCAGGACGAGTTGTCAT
CATGCAACGCTTAGCCTGTCGAGATCGAGG
ACCTTAGTCTCTGTCTATATGCGCTCGCTT
CCCCTGGTGTTCACCACCTCACCGCCTCGT
CCTGTCCCATGCAGCTTCCCTGTGCCAGTG
AAGCAGAAGGAGGTCTCCACAATCGTCGAC
GAACTACTGCGTAAAAACCCTAAAACAACG
CGCACCCACCCCTCTCTCGTCCCACCCACA
AACCAATCCGACCACTTAATCAGTGCCATC
TTCTCTTGCCCCGTTGAAAATGAACCCACG
GCAATAGAGGGTAATGGGATTACCACTGCG
CGACATTATGCTCACCTACCTTGCACTAAC
AATTGGCAGCGGTTGAATAGGCCCTAGCAC
AACAATGATACTCATTAACAGATAGGGCAC
AACCACCCCCTCCTTACCTACTTTACAACC
TTCCACTTCGGCTTTGACCCGATAAAACAA
CATTGGACGGCTATACCATATGAGACAAAT
CACATGACGTCATGCTATCAACCAAGACTA
CGGTAGTGGTTACGATGACGTAATCCGGAA
AACCGTGACGTCATTAGATACCTTCCCTAT
CTTTCCCTAAGCCCACTGGATACGCTGTAG
CCACCACCTCCTCACAATCGGCCAATCGGC
CTCTAACCCCACCCATAGGCCCCCCCAGTG
AACCGTATTGATGGCCGAACAATACGACAG
TACATTCTGTTGCCATCACCCAAACAGGCT
AAGACTGCACGCTACGTCGATGACGTCATA
GAATCAACTTAGATACAGCGATTAACGCGG
TGACATAGATTATGTGGCCTATAGGCCAAC
TTCTAACTTACCTTCCGCCGCATTTCCTTA
ACTTAATCCACCTAATGGCGATGACGTCAT
AGACAAAAGTGGCATAGCCACTTTAACCCG
GTACTACAAACGGTGCATAAGCTACGATGG
ACCAAGGACTTTGAACCTCGACCACCGCAC
AATAATACTCTTCCCAGCCCATCATAAACC
AGCAGAATCCCCCCCCACCCATCCCATGGA
GAATGCCCTAAGCACTTGAAGTGGTGGGAT
TGAGACCCTGAGCCAGACCCTCCTGTCCTC
ACCACCTCTGACGTCATGTCCTGCACATAG
TAACCGATGACGTAATACATTACTAAAATT
AACCGCTTTTCTTACGTTGCTCAGCGTACC
CGGGGGAATGGAAGCATGGATAGGGGATGA
GTACCCCGCCGTGCTTATACCGCGCCCAAG
TTCCGCCACGTAGCGTGGCAGAGTACTATG
TACCATCACGTTACCTCTCCTGTAACAGTC
ACACACACTAAAATGTCCCGACGCAACCTT
CGCAGATCCCAAATCCCACCCCCCCAGTGC
TTGATCGCGCATAGAGCATACGACTGCGGT
ATGACGTCATTGCCTCAAACAAACAAATCA
ACGCCCCGCACCCCGCCCCCCCATCCTATC
AAAAACGTGCACTCCCCTGCCGACTTAAGC
GAATGCCCCCCAAACCCCTCGATTGCCAAC
CGTTGGATAGCCCACGGACTAGAGCAAGAG
TACCAACTTCATCTCCCCCTGTCGAATACC
CAAGTACTTCCCGTGCTTGGCGGGGGATTA
ACACCGGTCACGCCCGGCCCACTCCAATCA
GCCGGATCCCAACGCTTTAAGTAGGACAAT
ATGACGTCATTGCTTTGCAGCATGAACGGA
CCATTATGGATCTCTACCTACAACTTTAGA
CCGTTGTTGAGGACATCATAGCTCAGTTGC
TACCCCCCAGGACCCCACCCCTTCGACCCA
GTTGTAGAACACCCTATAGAAGTACGAATC
GACAAGCTATACCACATTTAGCTCCTCGCT
CTGGTTGATCTCAACGCGGGAGCAGCCTTA
ACTTAAACTAACCCATACCCTGCAATTCGC
GGACGAGCAATCATAACATATTGAGTGATC
CCCAACCTCCAAGCTCCGCACCAGCTACTG
ATGACGTCACTATGAAGAGACTACCGCGTC
ACCACGTAAGTATGGAACGACACAAGGAAT
GAGAGCGAACGATCCACAGCAAACCACTTT
TTCACCTTGTTCGTAAAGAAACTCCCGGCC
TACTGCCTCAAAAGGGGGGAGAAAGATGCC
GACCCAAAGCCTCGCTTTTCGACGCACTCG
AACTAGGATAATTGGGAATAGAGGCGATAG
ACACTCACGATTAAACGTGTCACCCCTGCA
CACGAATGACGTCATATACAGAAGGATAGG
AATATCACGCCCTCCCAACGTTCCAGTAAG
CTCCGGTGGCAGCGTAGAATGATGAATTGA
GCCGAGGGAGAGAATGAACTACGTGTGTCT
CCACATCGCACCCATCCTTAGAGTACGAAG
CGTTCCACCCACCCAACGCCCCGCCCGTAC
ACAGAATGGATTAGTACTGCTAATCCTGCC
TGGAGAAAGAGGTAGTTACGCTATGATAGG
ACCCAATCCCCAGCGTGACGCCGCCCACGC
CGACCATGAGTAATTCAAAGGAAGCATTGC
CGCTATTGGGGGGGGGGGGAAGCAGTCCTG
TGAATCGCTGCCTTGAACATGACGTCACTC
AGAAACGGACCACCGAATGCCGCACGGTCA
CCCCACATAATACTGCCGAGGCACTCGACT
TACATTGGCGCCTACTCCATTCCACGATGC
TATGACGTCACTTTTATTCCGCGTTACTGG
CGCTTGCTCCGCATGTGACGCGAGATACGC
CCCCGATGACGTCATCCCTCCACTTCGTTC
CATTCACCAGTTAACAATAACCCCCACTCG
AACCCTTACCCCGCTAATCCTAACCTTTCC
ACTCATACTTTGTCAGCTCATTACGTCATC
AGGAACCTTGACTCCGTAAACGACAATTTA
CTTCTCGCCGCGTACTCATACGTAAATGGA
AATATGGACCGAACTGAAATTAGCAGGATC
AGCCTAGCCCGAGCAAAGCCGGTCGAAGCA
CGGACTTAGCTACCTAAATTCCCCGGCTGA
AATTCGGAGCCACGCGGGCGCGATACAGTT
AGGACGGCGACCAACACCCTACATCTCAAT
TATCCCCCCCCGACCCCCCCAGTCTCGAAT
GTGCGAAGATGCGAACTGAGATTACGTAAT
CATAACTCGCCCACCCCCCCATCCGCACCC
CGATTGGGCCGCTGTTAGCTATAATCGGTC
CAGACATGCAACTGATGACGTCATCAGTAT
CGTAAAAAGGTTAGATGGATGTCAGAAGAT
CGTTACACCGTCTCCTCCTCGTTCTCCGGG
ATCTTTCTCAACATACCACACGACTTTGAG
CGAACCCTTGAGAATAATTAACGCATACAC
GCCAGTCAGAACTGTCCCGCATATCCCATG
ATGACGTCAGATACACGGGCTGGCAAGGGG
GCGACTGAACTCTCATGCTTAGTCCTCCTG
ATCAAATGTGATGAATCACCCTAATAGAAC
CGTTACGTGTCGAACCCAGGCCATTCTATT
CGTTGAACCCAGCCCGCCCCACCCAATCCC
AGCGAACGATGACGTCATAGAACCGGCGTC
TGACGATGAGAGGATCAAAAAAAAGAAAAA
TCGCGTGATGCTTCCGCTCACGACATTTAA
TGCACTGCCCTACCTACTAACACGACATCC
ACCTGCTCTTGGCTTGGCCTTCTTCTCTGC
CAACCGTCGCCGCACTTACCTATGCGCCAT
GATCCAGCCAACTCCCAGCGCCTCCTTAGC
CCCAATCAAGGACACCTATAGATAGAGTGT
GATGGATCATAATGTCAGTTGTAAGTTAAA
ACTTGCGGGGGACCTTGGCTTTCATAGAAT
AGCCAGAAGGACTCTTACGTACGTGCGCCA
TGTCTAACGCGGAAGACAGGAACGTTCAAT
GGGCGCGCGCGGCTGCAGCGCGAAAATAAA
GTATGGGTCAAATAACATAAAACTTCCAAA
CCACCCCCGCCTAAAGTCCCGAACTCCCCC
ACCTCCTGGCGCGGGCTGCACGCGTAATTA
CGCCACTTGCTTAGCTCCCAGCAACCCACA
TAAATACCCGCCCCAAACCCCCCCCTGAAC
GATGAGGGGCAGGATCTTATACACTCATTC
AAGAAATTGTGACCACGGAGGACAATGAAG
CGAGAATCATGCGCATCAAATATCACCGTC
CAAGTGCACGGGCGCCGCCGGAGTCCTAAG
AAGGGCATAGTAACAATCAAAGTAATGCCT
TACGCAAGTGACGTCATTCATTACACTTAA
CAGCCGTATCAGAAAAACACTCCTTCCCAG
ACCTCGTACAAAGGTACACCGACGGTCAAA
CGACACGCCGGATATGCCCTACCTTGCCTC
GGAAAGGAGATCCCTATGGAGGTGGACACG
AACCTGCTCCACAGTCGCTGCCGAACACTA
ATTCCGCGATATCTAAGCGAGTGACGGCAT
TTATGACGTCATCCAAGTTTGCACTAATAA
AAAATTAATGACGTAAACATACCTTGCCCC
TAAGACCCTCCCGCCCCGGAAACACAACCA
TGATAAAAAATAAAAGAAATGAAGAGGCAC
TACCTCCCCTGATCTTTTACGTACACTCCT
CCCCCGGAACTCATCACCGCTCACACTAGC
TAATCAATTCGCTCTCCCACCGGCTACTGA
GTAGGTCCGCTGACTTGAAAGTCAATAACA
CATACAGTTGTTCGGATAAACACTTCCAGG
CTTGGGATGACGACGTCACCACCTTCATAA
AACCTAGGAAAATGGAGCATACGCGGATTA
TCACACACATTCCCTAAGTTATCGCACACC
CCAAACGTAATCACAAGCATACGTCATTAA
AGGGGTGGGAGGAGCTAAGGAAATCCACCA
ACGTACCTATTCCCCTCGCCTCCTGAGATA
GACATACATTGAACCATTTCCGTTATGGAC
CGCAATCACCCAAAGCCCTCACACCTCTCC
CCTGACTTCTTACCTCGTCGCCCGTAGAAT
ATTGCCTGCATAACTAACTCCGAGTGCTGC
TCAGAACCCACCCACCCCAAGCCCTAGACC
CCCTCTATTCCCACTGGCGATCATCAAAAC
ACCGCTTCTAACGAAGCACCACATGAGCGA
CGCCTCCTCGGTTGCCTTTCCCGTGCTACT
AACATCACGTGAGCAAATCATCATGCGCAG
TATCCGTAGTTCAAAGTATGTAGACTTTTT
TGATGCCGGCCCCATTCCTTCCCCTTAGTT
ATTTATAAGCGTCAAGGCACAGGAACAGAA
TTCGACCTACCTACTCCTACCCACGTGTCC
CCACAGAAACCCACAACCACCCGCCCCAAC
GGCCAATGTACACCCCGACTTACCCTTACA
GGTAGGGAGGGAACTATTACATTCAGTCAA
TTACGGATAACGGTGACGTCATCCCTCTAT
AGGGAACGCAGAAGATGGCTTTCTGCAACA
GCCCACCCCTCAACCCACCCCCGCGCGCCC
CGGAATTCGATGACGTCATTCCCGATGGCT
ACCAAGCTACATTAGTAGAGGATGTGAGAG
CATATTGATGAAGGACCAGTGGTTGCACCC
ACGGTGACCATACTGTAAATTAATTGGTTA
CGGCGAGGCCATGCGTACGTGAATAGTGGG
CGTTTTCCCGCTGACGTCATTAAATCCTAC
CGTAACCCTGGCTTACAGTGAATGACGTCA
GGGAAGAAGGAGAGGAAGAAAGGACATGAC
TAGACTGCCTAGCAGGCAAGGCGGGGTACT
ATAGTGGTACAGAGTACGATTTAAGAGTTA
GATACTGCTGACAAAACAACCCACTCAGAA
ACAATAGAGACGCCAGCTGTAATCACCCGT
CCCAATAAATGATACCGATAAAATGCTCTC
ATCCACGGCACGAGAAATGTATAGCGACAG
CCTACCCGGGAGGGCCTCTCCGCGCGTAAC
ATGACGTAATGTAATACCTCCAATTGGTTT
CTAAATAAGGAAACTAACACTAAGCAACGC
CCACACCCACCTTACATAACCGTGCGCCTA
ATCGTCTGCTAGTGTCCACACTGTCAGTCC
AATGGTTGTCGTTGTGTGTAGTGGGAGCAT
ATGACGTCATCTCCGATTAACCAGGAACTA
TCGGATCATCCGTCATAACTTCCCATCGCC
GAGTGTGACGTCATTCTTAGGTACACCCAG
CAAACCCCCGTCCCACCCCCCACTTTGAAT
ACGTTCCCGCCCACCCCCATACCCAAGGGG
CCCCGTCCTACATCTTTAGCGTGCCTTCTG
ACGACTCGAGACCCAGCGACAATGCCGTTG
CGCACCTGCCCACACCACCACACACTAGAT
TAGTGACGTAATAACGCACGCATAAACTGC
AGCACTAATATCCAGTGCGCGTACGATTGA
CCCATTACGCCACATCGCCTACACACCCAA
GATGACAAACTGTCAACACTAAGGTCCCGC
CACAGTGGGTAACGTTAAGCAATAGTGATA
ATGAGCCTTCCTTTCCTCAACTCCTCATCC
AATAGGTATAATGAGTGGTTATTCCCTACA
CGATTTATGGCCTGCCCTTAAAATACCTCT
CAGTATCATAAATGCAAAAACGAATTGCAT
TTGAGGTGGCTAAGTATCGGGATGACGTCA
TACTATACTTTCAGCTCGCTATCCCCGTAC
GCGAGGACAATAGCGCAGGGATGAGACTCT
ACGTCATCCCAGGAATGTTTTCTTCACCAC
GGCCGAGAATGCAACTGAATGTTGCGTGAC
CCCCCTACCCACGCCCTCCGTTCCCTGGCC
CGGATGGCTAATTCCCAATTAGCCCGCCTC
AAAGGTAAAAGGGTCAACGAAAGGCTATGA
GGGTAATGGTACACGATATAAAAGAACCAA
AATGAACGTAGCCCGTTGGCAGGGCGCCCT
GACGATGTAAGGGACAACAAATAACGATCG
CCCATTTACGAAAAGTGGTGATGCGTAACT
GAAACCTCTACATCGTAATCAGATGGGACA
AAAGAACTGAAGGGAAAGGATGATTGAACA
CCCTCCCCCCCAACAGTACAATTGTAACAC
GCCGTCCACGTACCAAGGGTGACGTCATAG
TTTACCACAGCAACATCCCAACTTGCTTCT
GAAACACATACACGACGCTTGAAGTAATGA
AACTACCGTGCGATGACGTAATCCTATAAC
GTAGTGGTTTTAGCGTAAGGTTCGCGTGAT
TAGTTCCCGACGACCTAATATCGCATACCT
TACGCGGTGACTCCATTGCGCGCCGCTGCC
AGCGTGACCGGTGAGGGCACTCATCTGAAC
CGGAAAACCACCAGGAGCGTCCAAGTCGCT
GTGCCGCGAGTCACGGGGGGGGGCCCATGG
TATTATGCCACAATGACGTAATCAACATTA
AGACGCTCTACGCGATAAACAGGAATGTGA
AAAGATAGTTCCATACGGGGATGACGTCAT
TTAATCAGGATAATGAAAAGAAGGGTTCCG
CCAAGAGCGGATACTTGAGAGTAGTATACT
CGTTCACATGCCACTCCCACGCCCCCCTGC
GGCCACTCCGTTAGCCACATACGCTTGTAC
AGTGAGTAATCTCAAAAAGTAAAGCCATGA
TTGTAACCCTATCGCTCCCGACCTGTAAAC
GCAACATCAATTCTGTTTAGAGGGATGAAA
ATGAGGAAAAAACGACATGGTGGATTAACA
CTACACGCGCTCCACAGCAGTATACCCATC
TTGCAGCCGTTGTACCGACCAACTAAAAAG
CTCCTGCTCCTAGCGTACTCGTGACGTCAT
TACATGTGTAATAGATTCGCGTAACCTCTC
TGTCCAGAGGCTGTAGCATACAATCCTCCG
ATGACGTCATACTCACCCAAAGAGTCGACT
AATGACGTCATTATTGTATTAGTAGGTACT
AAGAATGGATATGGTACGCTAGGGTGACGA
AAAAGGGCTATGGGCGACTGGCAATGAAAG
TGCAAGAAGCTTTAGGTACGATGTTACGTA
CGCCCTGTTGTTCCGCCATCCCACCCCGTT
ACAACGTCCCACGGCGGACGGGACGTTGAG
GAACCCAGTGGCAGGACGCCGCTAGCTTTA
GACGTGGTAGGTCACGCGTACTGCACTCTG
CACCCTGCCCACCCACCCGCATAGGGCTTA
CTAGCAATGGAAACCAATGACGTAATGCCC
GGGTACGGCATAATAGGCTCCCAGCAGGAA
ACACTAACGATAAACAGACCACTTCGAAAC
CGCTTAAGTACAGGGCGCGAGTCCAAGGTA
CGCGCAGCGTCGCAGCTGCGGGCGCTGCCC
ACCTATGCAGAACGCGCGACAGACAAGCGC
GAGATGATATTGAACAGCATGAACTTGTTA
TAGTGCCCCATGTAGATTGATGACGTCATT
CTGATTCCAGCGGTGAAACAAAACCAAACA
AATATATGACGAAAGGCACGAATTGCACAC
TGCATAGTTTGCGTGATAGCAACGGACAAC
ACATATGGTGACGTCATAATGCCACGAGCG
AACCCACAACACACCACAAAAGATTGAGAT
CTCAACTCGTCCCCTTTCACCTCGGAAAAT
TATTAACGATCTATGAGTTAAAATTGAACC
CATAAAGGAGTGGGGCCAATCTGTCCACAC
ATGACGTCACTTTATCGCAGATAGCGAGGT
ATAAGTCCCCCCCCTTCTACCCGCCCGAGA
AAGCAGTATAGCTCAACTTACCGAGCATAG
TAAGGCCTCACACGGCCGGCCCAAGCGGCC
AAGGGGATAGGATTGAAACGATTGTGTTCC
CCATTCGCACACGTTCTTACGTCATCGCCG
ACATTATGAGGTGACATGGGTAAAAGGGTA
ACGTTACCTGCCACAACCTAACGACGGCCC
AATGGAACAGATGTCCAATACCCCGGGTGG
GGGACCAAATCTTTGACACAAGAACAGTCG
GGATGCCGAGGTGCGCAAGCCTAACCACCT
GCCCTCTCGTCAGCTTTAAACCGGACTTAT
ACCGCCATTCCCACCCTCCTCACTTGTGTA
ACGGTTCCCAACATCAACGATCTTACCTTC
AAAACAATGACGTCATCGTTATCACTGTCT
AATGAAGATGACGTCACACATGTCTGTGAG
GTATGATGGACGCCAAAGTGATTGAAGAGA
AGTGGCGGATCGTTTCCAATCAGCCTGTTG
CCCATGACACTGGAACACTGCTACCCACAG
CGAACGACTTAATGAGCATAGGAGCTCAAA
CATCACTCCACCTCCAAGGGCCCGCCGAAT
CGTATCTGACATGAGATATCGATGACGTAA
TATAGTCCCCCCCAACCCAAACCATTAAGC
TCTCTCTGGCCCTCCAGTTTCCCTTCCTTA
ACGAACCACGAGTCTGTACCTCCACGCCTT
GCCACTCATTTAGATGTGATTCGCTCCTTG
ATTACGTGGGTACGGTGACCTTAGGCGATT
GGTACAGAGTGAATAACGACGCGGGGGTGA
GCTTGAGGACTCACGCGTGAGGGCTAAGGC
CTGATTCCGCCGCATCACCATGTTATTCCA
GGGACCTTTCATACCCTCACTTAACCGTGT
CATTCCACACAGAACCATCATCTCTAGAAA
CTGTGCGAAACGAGGGAGGTTCCGCTCACT
CTATGATACAGGAGCCCCGAGTGACGTCAG
CCAATTAAGTTCTCCAAATTGTCCGGCTCG
ACACCTGATGGACTCCACTTTCCCTAAATC
AGGCGTTAACAACAGAGTCGATTTCCGCCA
AACATGTCCCGTGTTACACGGGGAAGGCGG
TGCAGCGACACGCCTACACCCGCCGCCCCG
TTGACGTAGACGACCCTCAAACACCGATTA
ACGAGCCCACCTGAATTTTCCGCCCCCATT
AAGGAAATAGTTCACTTTGAGCGGCTTGGT
TAGACAGCGCTGACCAGCTTAATCCCACCC
ACGTGATTACGTAATCAGCGGGGATTCGGC
ACAGGTTTTAATGTTGTAAAAGAGACGGGA
ATCAATTTTTTTCCCACCCTCCCCCCGCCG
TTTCCACAAAGTAATGAACGCTACTACAGG
GTGACGTCATACGTTAACCACTAACAAAAC
GGAGACCATTTCCGTCAATAAAACCCGTAC
CTGTGTTTTAACAAAACATACCCTCTGCAC
CCGTTCCATACGCCGCATCATCGCACCGCT
CGCTGTTCAAGAACGAGAAAAGATGTTATG
AAGAACCAACTAAACGAGCGACCGGCTACG
CGTGAAACAATAACCTAGTTTCAGGGCCGT
AGGGAACTTATTCAGTAAAGTCGGTGGGGG
CACCTCACACGAAATGCCCCCGCATGACCA
GTCACTACCCGGTCTATCACCACCAAGGAT
CAAGTATCAGCTTAACCCCCGGTCATCGCC
TACATCAATATAAAAATTGCGTGTATGGCA
ATTCTGGATATGCGACCACATTAGTCCCTA
GCCTCCCACATTTCCTCCTCCCAGTGTTGC
GATTGTGGGCACGAATCGATAGGGGAAAAA
ACTGGTACCCAACACGGGCTAAACTTCACA
CCCAAGTTAAATCGCACATAACATTGGGAC
GACATCTCGGATCTTGATTTCCGAGATAAG
TACGCATAAGGTTAGATATGCGTCCCGACA
GTATGCTCAATCAATGACGTCATAGTTGCG
TGTGGGTACGTGTCGCGAGATAATGAATCT
TCTATGATGACATCATCTGACGTTCCTCGC
TACTCAACTCGCACTCCACACCCGCCGCAC
GTTCAAACAGTCCCCACCTTTCCCAAGCGC
TGAGGATTGGGGCGTGCATTTTCACCCCGA
CCCGTAGCGCAGGAACGCCAACCGCACGCG
TAAATAACGACCTCCCTCACCTTGCCTCCC
TAACTGATGAACCATAACTTCCTAGGACTG
CGCACGACTCGCCGTGACAGATCCCAGGTG
AGCGATGACGTTGGAATACGACGAAAGGAG
GTATCCGTGCAAAGCACACAAACATGCCAG
CCACATTCACGGACAAAGCATATCAATGTC
ATACACCGCATTTCAGCACCCCAAGTCACA
AAACCTTCCCCCGGTTAAGAGACTGCATAA
CAACGGACAGCGGACCACCTCACCACCTCC
ATGGTCCTAGATAAATGACGTCATGCGAGC
TTCACAAGTGACATCAGTGTACTGCTGCTG
TGAAATAGAAATAAGAAGAGGTGGGGAAGA
AGGGTATGGGGCTATAGTCGCGAACCGAAA
CGCCTCCCGGAAGCGAGAGTGGTAAATATA
CGGTTCGTGGGTACGGGGAGGGCGGGGGTT
AGGGAAAGATATGAGAAGGGGCCAACGGAT
TATTTTCTGACCCACACGCGCAACACATTC
GCGCGAGCCACTCAATCCCTTCCAATTCTG
GGTTCCTAAGATCGCAGCTACTAGGCAACC
CTAATGAAGGTACAGAGCACTACCTCACGG
GAAAATAAAATAATAAACATGACGTCATAA
GTGACAGCGCCATGCTCCTAATTTGAACGG
CCGATACCCTAACTACCGTTTCTATCCTCC
TACGCATCCTACCTTTCTACAGACATCAGA
TTTCGCCAGAAGCGAACTAAACGCATTAAC
GCCACACCTACGTATCTCAATCGCACACAT
TAATTGGTTCGCAATTATACTACGCCTAGC
CACTTCCTAGACTGATCATACAAGCCGGCC
CAGAAAACATCCAGGAGGACAAAAGACCAA
CCTGCAAAGGTATACTCCCCTGCTAGGCCA
TGGTACCACATGGTGAGTTTGTGACCCAAT
CGGCCAGTTAAAAACATGACGTCATTGTTC
AAAGTTTTAATTAGCCATAGTCTAATCGTC
ACACAAAACGATGGTTAGCAATGAGGATAA
CGGAATGTACGATGAAGAATGAAAAGGGTG
TACGCTTATACCCCGCTCCCCCCCACTCAA
TACACATCGCAAAGAGGGGCGACGCCCAGT
AAAACCGTCACAGTGACGTCATAGCGTACA
TCAAACTCTTTGTCACTTCACGGCCCGAGG
GGATAGACGGACCAAATGTGTCGTTGAGAA
CATGGACCACCGGGAAACGAGGGGTACGGA
GCAATCCGCATGTTCCATCATCACTCCCGC
GTGGGATGTATTGGACTGTGCGAGAGTTAT
CAGACCCACAACCCCTCCCACCATTCCCAG
AGTGATCACTAGTCACCACCAACCTCTTAC
CACTTAGTCAATTTTTGTTTTGTCATGAGG
TCGTGCCCTGCGGAGCAATTAAGTTCCTCT
CGATCCTGATACACAAGCTAAAGTCCCGAA
AGACCCACTTCTACTGACTGAACATTCCCC
ATTAGCTGACGGCCTATGTTACATGATATA
CTGACATATGGACAAGGGGGGTTAAAAGGA
CATCCACATCAACGAAAAGAGGAGAGGTTA
AGAAACAAAGGGATGCTATGGGAAATAACG
AGGCATGTACGGAAATAAGGAAGCGAAGTA
TGAATCGACCTCAAAATTGCGCTCCCACCT
CTGAGCCGCAGGAATCGTGTAAACCGAATG
TAGCCAAAAGGCGTAAGGCATCCGCCCGAC
AACTTCAGATCTCCGTTGCCATACGCACGC
GGCGGGGCTGTGGGGGGGTTGGTGGATATC
ACCCTTCGCTCGTTGCCCCACATGGCTCAC
CGTACAGCAAGGGTGACGTCATTCCCACTA
AGTAACATGAGAGGTATAGCGAACGCTGAT
ATAACATATGACGTCACACCCTCTACCCTT
AGTACAAAAGCCACTCTTTCGAGATGGCCA
CCATACGTTTTTGCCGTGCCAGACATACTG
TTTACCCGCATCATACAAAGTATGAACTGC
TCTCGACCTTGTCTCCGTTAATCCCGACAA
AAGCCGTGAGCGCGCCGGGCTGGGTAGGCA
ACGCACCTGACGTAATGCAGGAGCAGAGTC
CACTGCTACTCCCATATAGCGCACCGCAAC
CTTTTTCGACAAAAACCACAATGCCCCCGG
GTCCGTTACGGCGCAACTGAATGACGTCAT
TGAAGAGAAGTAGGGAAGATTACAGTTATG
AATGACGTCATCACAATAACAACCCGACAT
TTCACGCTCGCAACGACGACCGCGGCAACA
CCTGTATTTCCAACTTGGTTCCTCTTTACC
GGGGATTCACAAATTGCCCTTACACTTTTC
GTATTCAAGACGCGGGTCCTTGCTCTCTAC
TATGAACGACAATTGCAAAACATACGTATA
ACCCCACTGCTCATCCCCAACCCACCTCCC
CGGTGACACCGACCAGGCTTCAGTACTGAA
TGGGAATCTAGTGAGAACTTTTCAGTATGA
AACAGGACCCACCCCGCACCGCCCACCCTG
AGCAGGCATGCTCCCACACCAGTCCCACCA
CAAAATCATCTTGCCAGTGCTCCCCCAAAG
CCACCGTATAAACGCTTTACTTATCAGTGC
CGTTTAACACTGTCCGATGACGTCACCCTT
CAGTAAATCTGGAAGGTGAGCAGAGTTACC
TGGCGGCGACCAACCAAGGGAATAAAATAC
CAGAGTGTGAAGTGGAGAAGTGACAGCATT
TTCTCGCAACACATTCCTTATCCCCTACCC
ATGAACCCACAACACGTAATCAGGCTCCTA
TAACACAGGCGAGGGAAAATCGAGAGGCGA
AACAACACTTTAAACTAACGAATATCAACG
GGAACTCATCTGCGACGCCTCACATTTTCG
CCAGAACACTTCCCTTAACCCACCTTCATG
CTACCGCTACACAATACCGCCTTCTAACCT
TCCAGAACGCGCACTTGACTTCCCGCCATA
TGTGTTTCGACGGGGACGTCGATGACGTCA
TATGCTAACTACATAATTTTGCACCAAACA
ACCCCCTCTTGTGCAACGATACGGTTTTCA
CACACACCATCAATTAATTACGACGTCCAC
TGCCGTGATAGAGCTCCTTCCTCCCGCTTC
CAACGTCCCCCTCATCCCTACCTCTGACTC
GGTCCTGTTCGGATCCACACGAACATTTGA
AAGACCCCCCCCCTGCCCTCCCATGTACCG
AAGCCATCCTCTCACTACTGGTCGCTTACT
AGCCATCCCTATATAGACAGAAACACTACA
CTCCACAGACCATATCCACCGGTTATGGAT
ATGTTTGCCCTCATATTTATGGGGAAATCT
AGGTATCTGCTGCGACAACAGCAGGAGGAC
AATGACGTCATCAACACTACCCGCCAGCCA
TGCAGCTGCACGTCGAGCATTATGCTATAA
GAACGCATTACGTCATCACTAACCAACAAG
CAAGAATGAAAAGTGTGCAGAGGAAGTAGT
CTTTAACTCCACCCAAGTGCATATCATCAC
CCTAGAAGTGAAAGGCGGTGACACCAGAAT
ACCATTGCGCGCAATGACGTCATTTCTTGA
CGTGCACCATGCCAATTGACATGACGTCAC
TCCGCGCGGTTCACCACTAGTTAGAGAAAT
AATGTGTTCTTCAGGAAGACCTTTACGGAG
CAACCTTCAATTACGAGCCACTAACCCAAA
TCCGTCTTTACTTGTTCTCAGGATACCATC
ACGTCCGATTATGACGTCATCAATTGTTTT
TGCCCCCACGGTTGAACTTTGCCCTCCAGG
AAGACCAAGATAGAATGAACGGAGGAATGA
CCGACGGATAATTCACGCCAGACTCTGGCC
GTGACTAAATGAGATTTAATTAAGCTGTGA
CCACCTAACCCCCAAACCCATTTCTCCGAT
CATCCCACACCCTCCCCACCCCTCCCATCC
GCAGTGCATCGGTTATCACTCGTAAAAGAC
ATAGAAAGAAATGGGAAGAGTATGTGACAA
GCCGTACCCTCTCAACCACGTCGCTCCAAC
AAGAATCACGGAACGATAATATGTGTACCT
CGCTCCCAGCCTGTTCGTCTTGCCCGTTTT
CCATCTACCAATGACGTAATGCTTGCCCAT
CGACACTACCCCACCCTCGTCCACCCGTTC
AGTTCCGCAACGAAGCGGTGGCATTTGATA
AATCCGTGACTTGATAGAACGCCACCACTT
CCTTACCGATTCCTCAAACACATCTCTCAA
AAACGTTATCAAGTTACTCATGACTAAACG
TCGCCGTAACTCTGTCGCGCTCTACCCACT
GTGACGTCATTGCATACGAGGTCCACCAGC
TTATTCAAATGCCATAATTCCAGCTAGTAA
TTCGCGAATGCACCCAAGTTGTAGCATCCA
TACTGAAAAAAACGACTCTTGAAAGTGAGG
AATGAGAATGCTAACCGCGTATTCACCGGT
AAATCGAAAATGACGTCACGCATAGTTGCA
CTTTCTTTCTTTCCCTGCACGCTCGACCGG
GCCTCCCGCCCCACGACCTCCCTTGAACCA
GCTGAGTGGTGAGTTCAGGTGATCAAGTAA
GAGTCGCGCACAATTCGCTGCGAGGCTCAC
TATAAGCACTCCCATCAATGTCTGTCCCAT
TCCCTCCCCGACCGTGGCGGGACCCCACCA
TAATGGCAAGTAGCAAGTGCGAAAATATAG
TAACCACAATGGCAATGCCGGAGGCAACGG
AAAAAGCGGTAGTGACGTCATCCTACCTCG
AGGGCCGATACATGGAGCGCTATTCGTGCG
AAGGTGCAAAAGCAAGATGTAGGGACCAAG
GGACGGTTGGAAACGATGCAGGACGCAGTG
CAAGTAGATATGTCACTATGACTGAGATAG
GCTAACGTGCACCCTGCAGGAAGCCTCAGC
CGCTGACTCCCATTTGCTGATGACGTCATG
AATTTCCCTAATACCCTTGCTGCTGTAAAC
CGTAACGAGGCTGTTTGTCCTTGAATTCCA
GGGATACACGGATAGAATATTCTGCTACCG
CATTGTACCTTCGACAATGTCAAAGGTGTA
CGTTACGCGAACCAGAGGCATTAGGAGTAC
AGGGATGTTAAACTGTATGCACACCCGAGC
TGCTGCTGTAGCGGCGAACCCCCCAATGCC
GTGTGCCCACATCCGAGTGACGTCATTGTT
ATACCATTATCGATGACGTCATAAAAGATC
TGCATTCCGCCCCGCCGACCTCGATAGGTC
CAAAGGAACAGACAATACAGTATATGCTTA
AGTCCCGTCGCACCAGCATATCTTCCCCGC
GGAAGGAGCTGATTAGATCCAGGCCAGGTT
TAGTGGCTGTATCGCAAAAAGGACAAAGAG
ACTCCCTCCCGCCCGAACCCCTAGATCTAC
AACACCACCAAGGCAATGGCTTGCTGAAAT
TGACATTAAGCTAACAAGTTACCGTCCGGA
AAGAGATGACGTCATCGCTCGGTCATTCTC
TGCCCAATAATCGCGTTTTAATACAGACAG
TGACAGGCAGCCTGGTGGCTTACGGGAAAA
TCAGCCGTTTCGTACCGACAATCCACACAC
GCAGCACACATTATAATCCCTGCATGATAC
ATTCTGCAGCGGAGAATGCTGGAGTGGTCA
CACCGACACAGCGTATTCGAAAAATACGTC
GCAGGACTGTTGCGTATGCGTTTCCCTGTA
ATTCAAACACGACCACCGACTCCACAGTGA
CGGGGAGGACTTAGAAAGAAAGAAGAAAAT
AAAAAGTACGCGCATCGAGGAAGGTTTAGG
GTATGACGTAATCTAATAAGCTCCCGTAAC
ATGACGTCATTGCTCTATGCAAGTATCTCA
GAGTGGGGCGAAAGTAATAAAAGGGCCAAA
GTGAAATTAAACAGCTGTTTCAGCGTTGAG
TCCCCGTCCAAACTTTAACGTTTATCACGC
ATACCGCCGACAACTCAGCTAACACTTGGT
CCTGGTCCCAATGATCCAAACCGTTGCCGC
AAAGGGGAAGAAACCTGAGAGCACAAATGG
CCCGAGGATTGGCCATAACCATACTCCCAA
CTTCCAACGCATTCCGGACACAAAATGCTG
CAGAAACCTGCCGGGGCCGGATGCACCTCC
AGCTACGAAATGACGTCATAATCAAGATAA
CCTTCCTACTCCTCCTCACACAACGTCCCT
AAACTGCAGACCAGTGAGAGTTCCCACTCC
AAGGCAACGTGGGTTCCAGGGGCGAGTCGC
AGTAGTGATGACGTCACACCCTGGCGACTG
TGGGCCGGAGAGCAAGGACGGACAGCAATA
TAGTTGCTCCTAACCTCGGGAACTCTTAAG
CACAATGCTACTGTCCTTGAGTATGTTCTA
AAGTGCACCAACTGGCCTGAAGTGCGATGC
CGAGATGCACGTCTCGTATACTTCTCGAAC
TGACGTCATATTTCTAAACTGCACTAACGT
ACCGAACCTTACTACCCTGTCCATCAATCC
GGCTGTGAGAGGACGGAGTTCGGTGAGGAA
ACATCTAAACACACTCTCCCCATACAGATT
CAGAGGCTCGAGTTGCAGGATAACAGGTTA
ATTGGGGGTTACAACGAAATAAAGTAAGGA
GACTGTGAAATAAGTATAGTCCAGGAAAGA
CCCACCTTCAGTGAATGACTCTGCGACTCA
CTTCTCCCATCGGACAACTACACATTCATT
AAACACCGCGTACCGATAGTACGTACACCA
TGGCCATCATGGGAAACAAGGGGATACGTA
CACGTGGGGGGGGGCGCCGAACGAGCGCTC
CCGGCGACCCACCCCCCCACCACACCTATC
GCGATTTTCACCGACTTGTAACGTTGAAGA
ACTTTGGCGATTAGCAAGGATGTGGGAAAT
AAGGTGGGGAGAAAAACAGGTTAGGAGATG
CATACCAAATAACAAGTGAACACCTCCACC
CTGACTACAGCATACCTCATGACGTCATCA
AGTACGAATGTTTGTGTACACTTCCCCTTC
GGCGAAAATACGTCGGAACGAAAGGGGCAC
GTGACGTCACCACATTGACCTCTGCCTTTC
GTTCCAGCTACGACTACAAAATGATTAGTT
AAGTTGTGTACAGAGAAGTAAATGTCATGG
GAACCCACCCGTGCACCACCCCCCCCGATG
CAGGCCGTCGTGGTAAAACGCCCCCCGTGG
CGTGCTCTTGTTCTACGTACCAAGGTAAAA
CAAACTGGAGCCCTAACCCCTGCAACCCCC
CAGATCAGTCAATGGACTGGAGAACGAGAA
ATGAGGGATGTGTAAAATTAGGAATGCCAC
CGACCCTGATGGACTTCGGAGTGAAGTCCG
ACGACGCATGACACCATGGTCATTCTACAC
TGGGACGAGGTGAATTTGGAGGATGAAATG
CGACTATGGCTAGTAAGCCTCTAAGTAAAT
ACCACCGTGAGAGTACACAGCTCGTACCAA
CCCCCATCCGCATCGGACTCCAATGCACTA
GCTGTGACGTCACATTCCTTTTACATATGT
AAGATAAATCCCACGAGCGTGTGACGTCAT
TGGGAGCCCGGTTCTAATAAGCTTATTCAC
CGCCCTACGCGCGTTGCCGTACCCCGCTCC
AGATGATCGAGGACACCCATTCGCCGCTTC
ACCAACACGACACCCCCAGTGTACATTGCC
CACCTCCCCAATGACACGCTTACATCATTC
CGAGGGTTCGCTTTTTACGACAACGTCCTC
TAGAAACGCCAAGCCATGACCTCACCTTTC
CCCAACCTTCCGATGCGCGATAACAGATCT
TCACCCGTGATGACGTCATCATAGCCGCAC
CTCAACGCGCCTCACCCGTGCGAGCTCAAC
CTAACACGGCGCCACAACCACGCGCAGATT
CACGAATATGGCTGATATGTGACGTCATCG
CCCTATCACCAACCACGTTGTGCACTCTGA
TCTATTCCCAGCTCTCACCCACCGACCCAG
AATGACGTCATAGTTACAGCCCTACAGGAC
CGACCACATTCACATTCACTCTGCTGCTGC
AGGACCAGAGGGGACGTGCGATCAGGTGCA
ATGTTCGCCGTTGGTTATCAAGAGTGTGTT
GATGACGTCACCCCTGTCCAGATCTCACGA
TTGCGGACCGCACAGCTTGCATCAGCTACG
ATTCCGTCTGGCGACCCATTAAATAATGAC
GCCCAAATAATTCTATTGGTATCATAGATT
GACTGCTTGACACTGATATTCAGCATGGTG
AAGGAAAGAGGCAAGAATGGATGGTATACT
TGACGTCATCGGAGGAATGATACACGAGAT
CGCGTTCTTCACTTATGCGTTATATGGCGC
CACAAACCACCCTTTCCCGCACTCTCATCT
ATGTGACTGTTCCACCAATTTACCTTCCTA
ATACGCCACATTTAAGCCCCATGCCCGCAA
TCCGTATGTGGCCGGGAAGAATGACGTCAC
CAATAAAGCGGGCGGGACTAGAGTACGTTG
TCGGACGGCATACCTAACGAAGCTACCAAC
TGGTAAGGCTAACTGTGGAGGAACGGGGTC
CGCGTGGCAGGGCATGTAGGTGAGAGCGTG
TGCCCCGCGAGCCTTTGAGTATTAACATTC
ATTGCGCCCCAGCCCCACACCCACCCGCAG
CTGCCCCCCCCACCCCGCCCGGGACTGGAG
TTATGTGACTAAATGGATACAAGGCATGAT
CCGCCGCTCGTTTAGCACTCATAATAGAGA
CCTTCCACCTCATCGATCCATCCAACCACT
AACACGACGCCGCCTACACAAACGCTGACA
GCCAACGCGCCATTCCGCTTGCCCCTCAGA
GGGGGAAGTTTCGATGACGTCATCTCGCCA
AATTCTGTTCACTGGTTCCCCAGAATCTCG
AAGCCAGCCTATTACCCAGCTTTCAAGGAC
ATCCCCTTCCCATCAGTTTCCCTGGTTCTC
CTATTTAAGCACTTAGCCAAGTCTGTCCAA
ATATAGCGTTTCCCCCCACAAGACTTTTGC
CACAGGTCTCCCGCCCCGCCCCCCCACAGA
CGCTCTTCCAATTTTAGCTATTTACGTAAT
ATGGCTATGACGTCATAATTTGCTACCCGA
AGATCCCCCCCCACCCAGCCGCCTCCCCAA
CACTTATCTGATTAAATGCCTAACCCCCAA
CGCTGTGATGACGTCAAGGTTGGGAGACAA
GGGTTCAGCTGCGCAATGAAAAGTAAAAAT
AAAGGTGCGCATTCCAACTATGACGTCATC
ATGACGTCATCCTCGGGCAATACCTGTATG
TACCACGATGTGTGACGCTGCATCGACTTC
CTGTGCCCTCCTGCCCACGCCTCCTTTCCC
GAAAAGGGTGATGATGATACCTGAGAGAGA
CCCCCTTACACACCCGTCCTGCCCCTCCCA
GGATAAACCCTGACTCCCTTGTCCGTCCCG
CCATGAGGACCCCCCCAGCTTGACTCACCC
CCTAAACAATACGCTTAGGATTGTGTTGAA
ATAGAGAATTCAATGACGTCATTGCCAGCA
TACTCGAGGGATCTCGCATGGTGCTAGGAG
TTCTAATGGATGACGTCATTGCGCTACCCT
CACAGATTTGGCTAAGGCAAAAAGCGAAGG
GTCTAAGGAATCAAAGAAGTAACAACATAG
TGTTCTGACGTACCGCATGGGAGAGGGCGG
GGGGATGAACTTGAAAGGGTGGGGTACATG
CACCGCTCTATCGCAGTGCCAACCCCAACC
AGAACACAGACTTGTGAAGTGATGAGGCTA
ATCTGGAAATTAAGTATATCCTACTGACGA
CAATTGACTGCGATAACTGCAGACACATTA
TAATCGTAACTATGACGATTTACACGTAAG
GTCATGTCGGTCTCGAATGGTGAGTAGTGA
CCACCACCCTCCAGCTTCGGCTGTTCCATG
TGTGTCCGCCAAACGGCGCGAACCTGGAGC
CCGCACTGTTTACGCTACGCAGTAAAAGGA
GCAGTCCGTGCTCTTGCCTCGACTTCTCCC
ATGCCATCTTGACGAGTTATTAAGGGTATT
GTCATTAGACCCGTCATCCCCCTCCCACCC
AGAGATACTACCATGGAATGATTACGTCAT
CCTTCATACCAACATCCTGTTCGTACTTGA
ATTGTCCTCAAACATGACCAACCTAAATGC
AATACACAACGCATTCCGTGGGAAACGAGA
ATTAATAAATGACGTAATCGTATGTGTTAA
CGACGGGCAATCTATGCCGGCGGCGTGATT
TGGCCCAAGTATTTCCCCTAAAAACGATGA
GAATGATACCAAGCAGAGAAGAGCAGGGGG
ATGACGTAATGTTTGGGAGCAGAAGTCGAA
CATATGTTTGCTAACTTGCACCTGCCTACT
CTCATAATACATCCAACGACAATCTTATGC
TTTTATGTGCTCCCAGCACTCGCAATAACT
AAGACTGTTTCACACCCACTACCCCTTTTA
AAATTCACGGAAACGGAGGGCAAAAGAAAA
ATGACGTAATCAGAGCCAAAACCTCCTAAA
CGCAGACTACGTGACAATCATGACGTCATC
TTCGAACTACGTATGGGTGATGACGTAACA
TTGCCCGCCCTGCCGGACCCTACTTGCACA
ACCACCTGACCATTAAGTTTGTTCCCTTCG
CGAATAAACGCTGCATTCGCGATCCAACGC
AGTTCTCGATCCACACCAGGGATCCCAATA
CGGGGACCCTGCCCGCCCACCCGAATACAT
AATGTTACGTGCTGAAGGTAAAGCGATCAT
AAGTACCAGTGGCCGCTCAAGAAGTGCTAA
CCAGATATATATAAGGTCCTGATACGGCGA
ACCGTATTGCGACCACCCTGCTCCCAGGCA
TATTGCTCCCATTCGACATACCGCATACAC
TATGACGTCACTCGGATGTTGACCCCACAC
ATAAACAGTTTTAGATAAACCCTCGCTTCC
GAACTCTTTGGAAGGTGATTTAACGCAAAT
CTTCCGGTAGACACGATCGCCCACCGCACC
TTCCTGAAACCCTCCACAACCTTTTACTCC
TAAAACCTTGCGCGCACGTGCAACTCTAGC
CTAACTACCCCGCCTCTCACCCCAAGCCGC
CCGACTGCGTCTAGTGCAATCCCCAACTAC
CTTAGGCTAAGTTATTGGCTGTGACGTCAT
CCCAACTCTCCTCATCAAAGGTATAGCACA
ACATATGCCCCCCTGCTATGTACGTCTGTC
CTACCTGGCCAGTTCACTCCAATTACACGG
CGGACAGGTTATGGGCGGGCGGCGAGGGAT
AACCCCTCCACCCCTACAACGCCACGAAGC
GTGTTAAACACAGTGTAATTGTGACGTCAT
CCGAAAACCCTCTACTACTACACGAATCCA
ATGACGTCACTAAACTATTGCAGAATCGCA
CAACATGTAACTCTCAACCCAACCCCTCAC
ACTAACTATTGCCACCTTTCTCTATGCGTT
CACAGCGGGGGTGAAACACAATCAATCCAC
GATCTCGTGAGTACGTTCCGCCTCACCAGC
GGGGGTCTAGCACCATGAATGCTGAGGGGG
TGATCCAGCTTCAACTTATGACGTAATGAT
CATGACTACCCACCCCCCCGCCGCTAGGAC
TTGCCCACGCCAATAGGTTGGGGTCAGTAA
CTTAGCAACCCTGCCGTTCTGCTATCGCAC
GCGGGCATATCAAGTGCTCAGCTCAAGTTA
ACTGCGAGAAAGATAGTACTAATGACTGTA
GTTTCGCCCAAGCCCACCCGCCCCTGATAA
TATAATGGCCATCCTTGTATGAATAGTAAC
CGGGCTGAAGACAGTCGGTAATGACGTCAT
GGGGGGGGAAGGGGGGAGAGAAAGTGATCT
AAGAATGACGTAATCCTGGCATCTGCTCGA
CGTGTTGTTCCCCTCAAAATATGAGCCAGC
TCTGCCGCCTTACGGAGATGGAAGTGAGGC
GATCTGCGTCCTCACGGTCACCCGTACGCT
GCCAACGTTTTGGTCAAGAGATGACGTCAC
ACAGCCCCGTACAACACCCCTCTCCGCTCT
CGGTGCACAACTTCCCCCGTCAAGCCGCCA
ATGCAAAATAACAACATATGAAAAAGGGAC
TACATCAGCCCTCCCTGCCCAACCCCCACC
TCTTTCTAATAATTCTACGTTTTAACGGAT
GTGAGGGAGTGAACCGAATATAAATTCCCA
AAGGATGTTAATAATATCCCGCACGGCGGG
AACGATCCAACGCACGCCGCCCTTAAACAT
GAGGCACAGCGAAACTAGGTCTTATACAGG
CGTTCCCGAGACCATCACCCACGCCTGTAA
AACCGCAGTCTTACTAGTTTTCCCGCAAAG
CAAAACCTGCGCTGCCAGTCCGCCGGATCA
GGGCGGGTGGGTGGACAAATGTAAGCCAAC
GTACAAAGCCCTCGCGCTTATGGGATTATC
CCGTCACAACGCGCTCCTCCCCTGACTCAT
TATGACCCAACGGATTCGCTGAGGTGCTTA
AACCCCCGCCCTTCTCCTTGGTCCCGAAGC
TGCGAAAATAGATGACGTCATAGAGCACCA
GAATGATACGCGCATGCTCAGACCGACTAA
ATGACGTCATTCACATCACCAGGGGTGCAC
GTGCCCCGCCATACCCCCCCGTCCCTATTC
ACAAGCGATACATGATAAATGTAGTCGCCT
GTTCCTCAGAAGGATGACGTCATCGCGCGT
ATGACGTCATACGCACCCCAGTGGAGCGCG
ATTAACAATGACGTCATTCGCGTAGAAATA
ATCCCCCACTTGCCCTGTTCACCCACCACA
CGCGTTGACGAGATATAAAGCCTGGTAAAA
GAAGAAAATCAATGGGTGGACATTACATCA
CACTGAATGCATGACGTTTAGAAGCACAAC
AGAAATTGCGCCTCGGACACATTAGGAAGC
GGTAGAGAGGAACTAATGGGAGAACCAGTA
CTCTTCCCCCCCTCACCTTGTCCCGATACG
GGCCGCGCGGTACGAAAAAGTTGAGTGTTA
TCAGCTCCTCCTACTGATAACTAAACTGAC
GTCCGCACGTCAACCTTGAGGGGCAGTGCG
ATGACGTCATCGACGCGTTGTCGTCATCGC
GAAGAACCTGCCAATGACGTCACAGCTATA
ACTCCAGTGCAGCAGTATAATCGGCGCCCT
CCTAACGCAACCCCAATGATCTTGCCCCAT
CAAAAGGCATTACGTCATCCTAAAAGGCTT
GCGCCCTAACCGCCAGGTGCCGTAATCATT
CCATCCACTGCCCTTCATACCCGCCTAAGT
TGCGATGACGTCACTGTGTCGCTCTGTCAG
TAGCAACAGCTTTACACGCGATCACATAGC
CGGAAGCCAACAGCCTCACGAGACAGCCGC
CCCCGTCTACCCTCGTAACCCTCCCGACTT
TCCTACCGTCTCGCCCCGCAGAACCCCTCC
GATATGAGGCAAGACCGCATACGAAGATAC
ACGACGAAGGTGATAAAACCATGACGTCAT
GAAGTGACGTAATCATGAACAGGCAGCACT
GATTAGTTGATCTCCCTAATCCGTAAATAA
TGAAACAATAATTCGCACCTTCCACCTTAC
CTTACACCTATTATGACGTAATGCAAGCTG
CCCTTGGTACATCTCGGTATCCCCCTACCC
GGATAACAGGTAGGGGAAAGACAAAGCAAA
TAAGTTGACCCACCCGACCCACCGCATGGC
AGCGCGAACGCAGGAGGACGGTGTCCAGAG
ACTCACGGGTTTCGCAGGGGACCAACTAAG
CCTAGAATGATAAACGATGACGTCATTGCG
GAACTGTAACCATAGGATTAAGCCTGCTGG
CTTCCTGTGTTCAGCAACAACTTGCTGTTT
CAAGTACTGCGCATTGGCGCTGAGCACCAA
TGAGGCTCAACGATTGGGGCTTGACAGAAA
CCATCACCCTGCCCCCCCTACAAGCTCCCA
AACCCCTAATACGATCGTATGACATCCTCC
AAAACGTGGCAGCTAGGGTGGGGAGGGAGC
TATGAAGTTCTGAAGCATGTTAGCAAGAGT
GCAACATCTACCATCTAGATGATACCCGAC
CACAACGTTACAAATAAACAAGAACATTTT
GATATTTGCCTGAATACTTCGCATGTTATG
CGATAAGTCAGGAAAGAAAATGACGTAATG
GTAGCCTCCTCTAGTGTGACGTCATTACAA
CACGGATCTATACGCTCACCCTCCCACCCC
AAGCAGTGGAATTGGCTCCTTCTCGTCCAA
AAAATCTCCGGACCTCGACACTCTCCCAAA
GGTGGGGTACGGGCGACATATTTAAAATTG
ACATGCATCTCCCCACTACGCGTGGACAAT
CAGACTAGAACCCATCCCGCCCCACCCCAG
CGTGATATACCCGCCGTTAACTCCCGATGT
CATCCATACGCGATGACCAACTATTATTGG
CACACAGATGACGTAACAAAGTGAGACGCC
CACATTGCTCACGATTTTACCTTCGCTCTC
CCCAACAATTTAGAAAGGGCCCTGGGTCGA
GGGGCTGGGGGGGCGGGCGGAAGCGAGGCG
CTGAGCTCATAGCCGCCCGATAACCGCTCC
GATCAGAACGGGGGATAGCAGGGGGAGTCG
TGCCCCGTAGTACAGTGACGTCATCTTTAC
TACAACAGTGTCTTATTAGAATGACGTCAT
TCTACCCATCTAGCGGGTTAAGCGTGGTCG
TCTTGTCACAACTTTGAACTACGCCCTCCT
GTGGGTAGTAGCAGGGTAATGTACAGCAAT
TGAATGACGTCATACATGGAAGCTAAGAAT
CCCACGCCAGTCCCAAACCGCCCCCCCACT
ACTATATCTACACATGTATCCCTACCCACG
AACCGGCCTAGCCCACAGTCTGCCCCTCTT
ACGCACCGTGAGAACCACGGTAAATGCGCG
ATTAAACACGGTGGAAGCCCTATTGCATAC
ACTGAAAGAGGGGCAGAAGTTAAGATAAGA
AATTCTATTGCATGAAACGACAGTCCAGGC
CGCGCATCCTCTTAGCCCTCCAGAATCCCG
TCACATTCAAACCAGAACATCATTGTGCTA
ATAACACCCACGCAGGCAACGTCACTATGA
TTATCGAAAGCGGTGCCATCCTTGGTCCCC
ACTTACATTTCCGATACCCAGTACCGTATT
ACCCATCTACCCCGAACCCTCTAATGCACT
CTCTGCCCTATGACGTCACGCGCAGCACTA
GCTGCCAAAGTGACCCACGGTCCTGAACAA
TTGATGCCCGTGTGGCCTGCTTACCATCCC
TTGGTGAGATACGTCAGAAAGAATATTCTA
CGCGCTCATGTGGATGCAAGGCTAAAGATA
ATGACGTCATCACCGGGCCTAGTATCGATT
CTACGTATTTCCGAACCCCGCCGCGAACTC
CGGACGAGGGACGTCATCCGAGCAACAAAG
TTTCATAGAGACCTAACGCACCCGGAACCC
CAAATTAAGTAATCACATTAATCCGTTAGC
CCATAGTGACGTCATCGAAACTGATGCAAA
ACCTCTCCTTGATGGGAACGATGTCCATGC
GTTATCACGATGACGTCATACGGCCTTCAC
TTCCCCCGCAAACAATTCGTTGCACGTGAC
GGGAGCCGTAAAACCGCCAACAAAAGATCG
AGATGACGTCATCGCATCGTATTTTTGAGC
AGCGTTTCCAACGCATCCGAGACCCAGACC
AAATGACCGAAAATCGTTCCCACCCCGCCT
AGGTACTAGAACACCTGAACAACTGATCCC
CCTAGCACCACACAAGCTTCACGTTCCACC
TCTAATGGAAGTAAGTTCAAAGCAAGGTTT
ACGTCTGACCCCCGTGGACGAAAACCGGAC
ACGGAACCCTCCCCCCCTCCCCGCCTGAGC
CACCCACTTAGAAGTTACCCCCCCGCACCA
CTGACCGACGCTAAGTGAGTAAAATAAAAG
CATTCATCCAGACGGCCATATTCTCTACAT
AAGAATTAGCACGGAAAGTTTTGCTATAGA
TGAGTCAATATATCTCCACCCATACCATCC
GGAAAGACGCGATCACGTTGGGCGTGGAGG
AAAAGAGGTTTCATAGTGTGTATTTTTCGG
CGAACGCGATGACGTCATCGTTCGCTGTCT
GCACAAATTGTGGCTGCGCGTCACAAGACC
AAAGGAGCGGGCGACCACCGACTCCGATTG
AATAGAAAAAGCATATACAGCATAAGCCCA
CGCCCGAATGTGTAAATTAGACGCCAAGAT
ACCAATCTTCTATTTCTATGATTGCGATAT
TAATGAGCCGCCAATGAGTGGCGGCTACCA
ATAATAGGACGTCGTCCGCTTATCCAATCC
GATGTAACACAAGTGGTTTACCCATAACCA
CACTCAACCCAACCGGTAGTCCGCGAAGAG
CTCGTAACCCTGCTCTCTTCGGAAACCTCA
GGAGGGTGCGGGGATAAAGAATTAATATCC
ATAACCGCTTATTTCTCTCTTGTACGTCCC
TAAAAAGAGAGATGACGTAATGGCGAAACC
TTTTCATTCGACATACGCGTCGAATCAAGC
ATGTCGGTAATTGGCAATACCAGGGTGTCC
AAGGAGGGACTGGGGGAAGGATCCATTCGA
AGGTACCATTCTCAGGTACGGTAAGACGGA
ATGACACGGGCGACGAAAACCTGACGTCAT
CAGACCTGAACGTATATCATATAACAACGG
CACGAGGATGACGTCATCGTCCCGCATAGG
CCCCCGACACTTGACACCTCCGGTTCGACC
CCATCCCCGGGATGCTATAGCACCCGAATC
AAATCTTAACTACGTAATGCACAGACAATA
CCCTCTTCTCTCCACCCCCCTGCCTCGTAG
TCCGAACGAGATAACAATGACGTCACCGCA
CGACAGGTCACGCGCGCGCAACCCCAATTG
ACATAATGGATGACGTAATCTCTCTCCCTA
CGCGCACAAACAGGTAGAAGGGGGGGGTCT
CGCAGTTGACGTCACTGCGACCGATGTAAT
GATGCGTGTTGGCAAAGGCGGGGACAAGAT
GCCCAACGATACGCGCGTATGACGTCACCG
TATTAGTTACACAGTGTAAGGGAATGGGGT
ATTGTTTGTCATTCGTCACGTTATGTATGA
CCCTTGTTCGATTATGACGTCACCATTCCG
CAGGAAACAGTACCATAGCCCAAGGCACCA
GCGCGTACCCGATATACTAAGGGGTGACAA
AGGCAGCCCCGGCAGACATGTGCCTCCGCC
AATATAACCCATCTCCCCCGATGCAACCCC
ATGAGTATTACAGGATGGTCAGTGAGATCT
AACCTCATTACCGACCTCAGCCTCACATCC
TTGCTTCCTCCCATTTCCTATATACATACA
TAAAAAAGTCTGCCATGTGATACCTTAAAG
AAGTGCCGCGACCTATGTGGCAGACCCGCC
TCATGACGATCCACCGACTCTTTGTCATCA
GCGGACACGGGTCGCAAGGGTGGGCGGAGG
CTAATCCCCACATACTGCATTATACCTGCG
GTGAGAAGGTCTCGTGAATCTGCGCTAAAT
AGAACGTGATGACATCATCCTCGCCTCGAA
AGAACCTACAAATACCCATCGGTCTTACTC
GCCGAAAGAAAGATGACGTCACTGGTAAGA
CGTCACACCGGGCGTGTAGGTTTCTTTACG
AGAAAACTGTGAGACATGAGCAACGGACGC
TGAGTTTGGGAGTATGACGTCACCATTAAG
AGGTGAGCCACTGCTGTAGTGAGCAGTTAC
TAAAACGATGACGTAACACCTATAACATGA
AAAAAAAACTTTCGGAAGTGAAGGGCAGGG
TACCCTTCCTTCACCACCGCTTCACACACG
ACTAATTGTGTGACAGGGTGCGGTAGATGC
ATTTAAAGACTGCCCTACCGATGACGTCAT
TTATAGAAGCAGGTATATGGCTAAGTCACG
CGAACCCATCAAGAGTGACGTCACTAATAA
GTTTAGCCCTCCCAAGCCCACCCAGGCTCG
CGCAGTCCCCGAGCACTGCGATGACGTCAT
TAGTGTGACGTCATGATGTGCAGCCAGGAT
GATCCTGCCCCCACATCCTCTTCTCATCCC
AACGCAATATTGAATTCCACAACAACAGCG
CGTGCTGAGTGCCGAACGAAAGCGCTACGC
GCTTGCTGCATTCAACCCACTCCTTCCCCT
ATGCCGCCCATGAGGCACATTCTGGCCCCT
TAACGCAGATACCATCTTTGAGTGGCGTAC
GAGAAGTAAACGAACAAAAAGAAGCGCAAG
CACCGCCCACGTAAACCACGGACACCGGCA
TTTACGCCTATGGACGAGGTAAGATTGCTC
ATTCTTGGGGAGAACGAAGGCAAACGTACG
ACAAACCACTCCCCTTGCCCAAAGTCCAAG
TTGTGAGAACTTCCCGTTAAAAACTTTACC
AGCACATACCGTCTGTTTTATAATTATAGC
AACTAGGCGTGCGATTTACTCGCATGTTAA
TACACCACTCGACCTCTTCCCACCACCCAA
AGGATGGACGTCGGGAAGGATAAATGGGAC
TCGATGACGTCATATTCATGTTATCTAGCC
TAGTATTATAATATTCATAACTCACATCCC
AAGGTGGTCTCCACGGCCGTGACATGGAGC
ATTAAGTGGCTTAAGCTTCAAGCAACGAGG
GCTTCTGTACCACCTCACAAAGCAGGTGAT
ATGACGTCATCGGGAGCTATAACATATGGA
CATGAATTTCCGTTTTTGCTTAAACGGTTG
CCCGCTCTGCGATTTAAACTGATTAAACCC
TCCTGTAGAGCCCCTACCCACCCTCCCTAG
CACCGGCCCTGCCCTAAGAAGGAACAGAAA
CGTAACAATTCTGGCAAGAATGAAAAGTTG
AAAACCGTATGCAAATCACCCGCAAGGTGT
GTCATCTACCCACCCGCTCACGCCCACACC
ATAAGCCAACACCTTTTACAACAGTCTCCC
GACCCCTTGATGCCCGGACAAGGGTAGAGG
GACGTGCTGCAGGACATCATGACGTCATAG
AGCACGAACATATCTTCCTGGGAGGGATGC
GGGACCGAACACAATACGTGTGATCTATGA
GTGTGGGCGGGGGAACAATAAGGTCAGCCA
CGTTATGAATAGTATGACGTCATACTCAAC
CGCATTCACCACCCACTTCCAAACTACCAT
TGAATGATACTGATTACTGAAAAAGGCGAT
CCCCAAATCTCTATACTGATGGTCCCTCTC
CCCAATTCTAACGGTCGCAACACGTGTCAT
CTCTTGGAGAAGGCCGACCCTACCCCTCGA
CCTCACAGACAACATCACTACAGTGACAAC
GCATAAAGCCGAACCCTCGTAACCCTGACC
TCCATAAACAGGTGCAATGTACTCTTCGCG
ACTCACCCGTACAAAGTACATCGCCCGCCC
CACTGATCTGCGTCCCCAAATACACACGCA
ATGGTTGTCCAAAGCAGCCCCCCCCATAAA
CCATCTCCTTGGGTTGCCTAGTACGCCCTA
ACGTCACAGCTCATATCATGAAGCTTTGAG
CGAGGTACGTACCACACCGTGCGATCGGAT
TTTCTGCCGCAATGTGGTGACGTCATCACC
CTTCAACCTCCGACCAAGACCCGAACACCA
GTAAGGGGGATGAACACTCTTATCAAACTA
GTACCCTCCCACGATGACGTCATCATGCTT
CACTATTAATGAGAACACCACACTCACACC
AGTCGTGGGCATGTGAAACACGTCACGAGG
AATCCTGGTCGAGCTAACGCTTTCAATGAA
GGCGACACCGATACGCGAGATGAAGCGCCA
GTTCATCGCTTCACGTGCGAAGAGCGAGCA
CCAATTCCTCCTCTTCCGTCAGGCCACCGT
ATTGCGCCCCAGCCCCACACCCACCCGCAG
ATTTAACTCATTACACACCCACCTACTCTA
GATACAGCTCCGAAGTACCTAAACGATAAG
TACTTCATACACTGCGGTCTATCCTCTAAC
GGACAGGGGGCCTGTGAGGTTGGAGGGAAA
CCCATGGACCACTGAACACTACTTTTTATT
ACAACATACGACAGACACCAGCCGAAGTAG
ACTGTGCCGATGTTAAACTACCACCTCTCT
TACCATTTATACCGTAAAAAAAAGGTCCAA
GTGGCTTACATAAAAGGGTAACAAGCAACC
CGCAACAGTATAACATAGCCGCAGTATGTC
ACTACCCCTCCAAGAAATACCCCAGGAAGA
TAATCCTATCCTTTCCGCGGTCCCCCGAAC
ATTAGATTGTGGCGACCTCCTGAACAAAAT
TTGGTCAGGGTTCACACACAGCGAACACTG
CCGCTCCGCTCACACTGAAGATCGATCTAT
CCACCCGCCCCCCCCTCCCAGGCACCAAGA
CACCCCTAACCCCACCTAAGCACAACTACT
GTACCGTAGCACCAGTGTACTAACATCTTG
TTACATATGGCAAACCAATTAAGTATCCCA
GACAGTTGATCGAGTGAAGACACGCCACTC
TGTACACTAGAACGCACCTCTCCCACATTC
CTGGGCTCCGGTTAACCTCCTACCATCAAA
GTCCTAATCTTGCATCACTTACGTTTTGCC
AGCCAGAGCTTAATTGCTGGTAAGCAATGA
GCTCGATCCCCCCCAGCCCACCCAGAAATG
ACAGTAATACGTACCCTCCCTCCCTCCCAA
CCATTGCCCATCACTCGCCTTTTGCCTCCC
CATTACGCAGACAGTGCTAATGCGAATCCA
AGGATGCCTGCGGTCCTATAGCGCCAGATG
CCCGATCACACCAACCGCTGAGAGCTCGGA
CAAAGAGTAAGGGTCCGGTGTGATGTGCGG
TGGGACACAAATCACATCAGGTGAGAACCG
AAGCACGTTACCCTGCGCACACCACGCGCT
ATAGGGAGGGGAGAGGGTTATAACAGGGTA
AAGTCCATCAGCAATTTTAACGCTGCACCC
ACCGTCCCGCCTAACTGCACCAAGATATCA
AAAGCATACCGATGACGTCACTGCATTGTA
CGCGCTCACTCTTTCACTATTCGCGTGCTC
AATGGTTCTCTAGCGTGTGCTCTGTGTTTG
CAGCTAACCACCGAACTGCACGATTAAATC
CATCCAGGTAACAAATTGGGTGACGTAATG
TTACTCTAACCTCTTGAGGTGCACTGTGCC
ACGATTGACGCGCGGAGTGTACTAAATGAT
ACCTCTTCCTAACCAACGGGAGTACTCTCT
TACCTACGAAAGTCGTAATCATTCCGTGTT
TACACCTCCTACCTCGCCCTTCCCCACATC
TTAATGCACCCGCCCGCCCCCTCTGACCCC
GTAAAACATAATTGACCACTATGACGTCAT
CGAGCAGAGTGCAACATGTAGTGAGGGAAT
AGGAAACCGAATAGTAGATTGGTCAGATGT
GGTGCCACTTCTGAGTGGGGCGGGGCATTG
ATACACTATAGTTAGCGGATGACGTCATTT
CTTATCCGAACTTTCCCGCCTGTCTTTCCC
TAGAACCCCATGCCCAGCCCACCCCGCCTG
CAGGAAAAACACAGGGGGTGCAGGATGAAA
CAACGATGACGTCATCGTTACATGAAATCC
AACGAAAAACCCCCCCACCCACCACATGAA
CGCATGTATCCCTGCGCCATAGCCTAAATC
AACTTCCCGCCACCCGTTACTGTCCCCCAC
ATACGAAAGGATGCATGACGTCACCGCTCG
CACGATACTAACAGCAAAGAGGAAATGACT
CAGAGGTTAAAAAACACCGATGACGTCATA
TATCTGCCTCTGGATATGCAGTCGAACTAG
GTAGGGAGAAGCGAAGGTCGCTGATCAGCA
TAGAACCCACCGCCGTAACTTACCCAATCG
CGCCCGCGAGAGGAAGTAAGGATGTTAGAG
AACTGACATCATAGTATCCTAATCGTATGC
CCTACCATCTCCCCTCTCCCCTATCCTACC
ACCAACTCCCATCATGCCAAGACTATGTTC
CTAATAGAGAGGAAGTCATGAAGATTGCAC
AGTGTATGAAAAACCGAACAGGACCGCACT
GACCTGTCTAAGTTTGAGAAGGTGCATCCT
GAAGAGATGAAAATGCACGTTTGAGGTTTT
GGAGACAGTAGGGCTTAGGAATTTAGGCGA
TTCCGTACCAGACCAGCTTTGTCGCCCCAG
CCCCTGTAGCCTTGTTCTTCGGCTAACCCC
CAAATGCCTCCTCACTGCCCGTCGGGGACC
AAGTCTAAGATGGATGACGTCATGGGGCGC
ACAAATAAGGATCACATGCAAGCGCCCCCT
GCAACGGAAGGTATGCTGAGAGCAATAAAC
CCCCCTGTCACCCCCTTTGCGCTGCCTCCC
CACATCTAGCACAACTAGCGATGACGTCAT
AGGGAGATGGGAGTACAGTTATATGGATGG
GGGTACGAGATAACAGTTCGTTGAGAAAAG
ACGCAATCTGATCTCCCACCCTTTTCCTCA
AAATTGAGGGGTGAAATAGAAACGAGAAAA
CCTCCCCATGCCCCACTGCCCCCACCCACA
ATGGACGATCTAGTATGTGGACGAAAGAAA
CCCAGTTACTTACCCCCTTCCGAGTTTGCA
TATGGACGTTGCCGATCCATTTACGCACAT
CTACCCACCCCCCTCGCCCAGCCAATATGC
CGTGTGGACCGATCCTTATCCTTTCAACGC
AAGATTACACTATGCTGCAGAGCATTCACA
ATAAACTTAAAACAGTCTTAGGGACTCCGC
CAACGTCCCTCAATACCTCCACCTATCGTC
TAGAGGTGCTCCGTCGAACCACACCAATAT
AGGGGGAGCTTACCTATATTCAAGCACACG
TGTAATTCCGCCCACCCGCCCTCAGCCCTA
TCCTACCGTTGAGGTATGACGTCATCACCC
ACCTATTACCTCAGCCCTGCGACCTTGACT
AAAAAGTGCATTACGTCATACATTATGGTG
ACCGAGAATGTAACGAACGGAAAATACCGG
ATGTATGAAACACCCACGATTTGCTGCTTG
TGCGTGCTGACCAGCGCACACTGTATCCCC
ACACGATGACGTCACCCAGACTCACCTTAC
TTAATGACGTCATCATAAATCGAGAGGTGT
CACCGTTTCCCCCCCGCCCGTATCTCCCCT
GAGGCGTCATGACGTCAGTACGTGCTTATC
AGTATACGTCACCCAATTGTATGACGTCAC
GAGGAATAAAAAGAAAATGACTGCTACCGA
ATGACGTCATCTGCAACCAATCGGTGAAAG
ACGAAAAGCATCACATATGACGTCATACAT
GGGCGTGTAGACTGAGCCCACCAGTGTAGG
GTTATTCACGGGTACCAGAAATGACGTCAT
CCCTACTCCCACTGACCGACCCACTAACCA
TAATATAGGAACGCACCCACTCTCAATAAT
ATGACGTCATCAGACTTGCAAATTCGTGGA
AAAGACCTCCTCCTATTTCCCTACAGACCA
ACAAGGGGCCCTCTTAGAGGAGTGGTAGAT
ACTAACCAGGATAAAAAAGGGATAAAAAGG
CCTATATGCATTGTGATACACACAGACAAC
GGCGATATCTCTGGGGATTGGAAAACCACC
TCGAACGGATGACGTAATCGATTTATGACA
CTTAGCCCTTAAGGCTCCTGCACCACACCA
TTGTACCCATCGCCTCTGCTTTGGGATCTG
AATCACATACCGGGACTCTTTGAACGTTTA
AAACAAATTAATCCATAAGGCGCATGGGGA
GTATTCGCGGTGAGATGTGAATGTTCGGAT
AACATAAGTACTATGACGTCATAGTGATGG
TAATGACGTCATCGAATGGGTATACCTAGA
CGACAGTGCATAGCTACAAAGCCATATGCA
TGCAACTCTTCCCTGACCTCCCAAGCAAGG
AAGAACAACGTACGGGAAGGTACTACCACG
ACACCCACCCTGTCCCGCCCCACCCACTGG
AATGCGAGAAGAAGGGGGGCGGAGGGAGTT
CTTCCCAATCCCCCCTCAGAACACCCACCC
CCCTTCCCCTCGAACCTTAGCGCACAGCTG
CCCGTAGACCGGGCTCGAATGCCTCGTTCC
GTGTATGCTGACCGCAACGTCTAGGGATTT
CACGCAACCCCGCGTGTAAGTTACCGCCCT
CACGACGACCATTGTTCTATGATAAGAAGC
CCTGCACTATGATTAGTGCTTTTCCTTGCT
GATTGCCACCCTTTACTCCCCCATGCCCTC
TCTGTCCACACATACAAATGCGGAGGACTA
GGGTAGGGGGCACAAGGGGGGCCGAACAGG
ATGACGTCATGCGGACGGAAGCCCAGCGTC
CGGGCTTGGAATGATGAGCCAATAGGACTG
AAATCGTCTCGAGTTTGTAAGTAAGCCCAT
ATGGAATCCCTGTAAAGCTACCGAACCGTA
ATGACGTCATATAGGACATGGCGCAACCCT
CTTCATACTCGCCTCGCTTATCACACGTAC
AACCAGTCGCCACCCCCCCACCCCCACCAG
GAACCCACCCTTCATCCCCTCCCCTCACGA
AAAAAGGAGTATGTGCAATGTATCAGAGAT
GTTGCACTTGTACAAACTTCAGCGCTATTC
CCTCGGAGCATATCACTCGCTCGTACGTCG
ACACAAGTAACAATGACGTCATTGTCCAGA
CACAATGTTGTGGTACACAAAACTCGCGTG
GGGGGCGGCGGCGAAAAAGGTAGATTCCGG
CGAACTCACGGGTGTTCTCTTTCTAACTTG
CACACGGTGCTATGGTGCCGTATTCAATCC
CGTTATATGCGCGACCAATAAAATATGATG
AAACTTGGCCCTCACGTAGTCGACACCACC
CTCCGTGTGCTTAACTCGTTAGCTAGGACC
CCACGAATTGTGCATGCTGAACAGGCACCC
GGCTTGAGGGATGAGGGAAGGACGTCGTGC
GGGGATACGGACGAAGTGCTGCAGTTGCTG
CACCGGTTATGGGCCTGCCCCAGGTCACAA
GATGAACAAAATACGGAGGGAAGAACCAGA
CTTTACCTACACGTGTCATGTTGAGGCAGA
CCTACTATCCAGCGATGCTAGAGACCCCTT
ACGATGGAACTTGAAGGGGTTGATGTAGGC
AGCAAACCTATAGGTGAAGATAGAGAACAC
ATGACGTCATCGTTTACTGAAACATATCGT
AATTCTAAGCAGACCAACGAAACAGCTTCA
AAATGCACGACCGGGAAGAGGAAAAGTGCG
AGTGACAGCGCCCCTAACTCTCAAAAAAAA
TAAACTCGAATAAACTAAAAGTGACGTCAT
AATTACCTCAACCAATCATCTTTTCCCCTT
GATTATAACTTTATAGGGCCGGGATTCCAT
CAGCAGATTTCCCCCCCATGTTTATCCACC
CTGCCCCCTCTTCGATCCAACCCCTGCATC
CATTAAATTTCCGTTATCCTTCATCTTAAA
ACACCCGTGTAAAACAACGATAGCTTGTCG
GGTAGGGTGACCTCTGTGTCACAGGTGTAC
CAAAAGCTGTTATTACACACATTCAACCTA
AAAAAGTGTTAATGACGTAATCTGCAGAAT
ATGTACCGCAAATCGATGTTGCGCACGCCA
CACCTGGCGGTCTAGCAAAATCGAACTAGA
TTGATCCCTTTATTGGACCGCAAAACCCCT
CCTAAAAAGAAGAGAATTCTACGACGACTC
CATCGAGGAAAGAAAGAGCTAAATGTTGAA
AAAAAGAGACATTTGTTCAGACCACCCGAA
TTCCTCCGAATTGCTTATGTTACCCAGCGG
AACGCAGAATTATGACGTCACACGGGATTA
TTCGCCTATTATCATGTCTTCTCTGTCTCC
TTCCCTTGTAGCAGATAATGCCCCGAACAA
TCCATCACCAAGGACTTTACAGCCGTCAGA
CCGCTCGTACACCCCCGCTTGACTGCATTA
ATAAGCGTAAAGATCTAGTATCTAAAAGGC
TGTTCGTTATGTCTCTCATACCATAATGCA
CACACTGTGTCCCATACCCTTCTACTCGAT
TACTGCCGTAACACACATTTTCACAATGTG
GTGAGCCCGAAGCTCAATTAGCGATTCCAC
ACTCCCTACATATCCCATATCCATCCTTAC
ATCCCGCCACTCGATTCATCTTCCCCCAAT
CGGAAATGGTGACGTCATCCTACATAAAGG
CAGTCAAAACCCCCTCTCCTTTCCTTGCTT
ACGTAACTGATAGCATCAGGCATTATGCGC
GTACAGAGATGTGTAGAGAACGAAGACGAA
ACTACATTTTGCCTGCCCTGCCCCCCTACC
GCCAGTCATCTAATTCACATAACGTCGTCC
CACAAAATGTAATTAACAACTTCCCCAGCC
TACCATGCCCCGCCTGTCATGGCAGCCCAG
TGTTCTGCCTTAGAATTGATTAAATTCAAT
CCCGCATTACGTCACTCGCATCGCATAACC
AAAGAGGAGATTCGGCTGTTGTTATAACCC
ATGACGTCATAAGACATAGTACGCGCACAT
CCACCGCATGCCGCCACCACCTTATGAACC
AGGGCGTAAAATCTAGAGCATCTAGAGCGT
TAGGGTAATGGGAATGAGATGACGTCATAC
TCAGTCCGTGATCTTACGATCCCGTCATGA
TCCGTTCATTATGCTTAAGGACCATCTCCT
TTTAACCTCCCTTAAACGCCCATAAACATC
TTGACCCTCGTTCACCGCACTAGACGATAC
CTTTCTGTATAGAAAAAAATGGGCCCACAG
ATACAAAATTAAAGACCGAACTACCCTTGT
AAGCCTAATCATGACGTCATACTCGAAAGA
CTCATCCCGGTCTCCTCGAAGTACGGGGCC
ATGACGCCATCAATTCAGCCCGTACCAGCC
CCACCCACCCCTACCCCGCCCCCATAAATC
AGATTATCAACCAACCTATGTCCAACCCGA
GAGCGATAGTGATGACGTCATGGTATAAAC
AAGACCACCAAAACGCACGACGGAAACTAG
TCAGTTCTGTTCCACTGTCCCAACCCGTAT
ACCTTGTACCAGTCCCCGAATCCCTGTTCA
TTAGAGTGACCGTTGACGTCATTGCGGTCC
AGCCACCCTAAGTCACCGATCCCCACACCA
TGTTGCAAAAGGCAAAAATGAGTGATTATT
GGGGATCGCTGGGCGAACGTGGAACAAAAT
ATGATTTCGGGTGTAGGATGATAGCTGCAT
ACCACCCCGTACGCGATATCTCCCGCAGCG
CACAGATTAAATATCCTCACTTTTTCCATT
AAGTAGCAGAGAGTGGTGCTGGGGGAAGAC
GATAGGGGATAAACAACAGGAATGGGGGGA
AACGGTGGCGAACCGCTTCCTACTGGACTC
TGCAAGTTCTTGATACATTATCGTAACGAT
AGGCAATTGCCGGTCAACACGCGTATCCTT
CCTTAAACTGCCAATAAGCCCATAAGAACA
AATATGACAACACACTATGACGTAATGTGA
AGACCACATCCCACCAGGACCGTTGGAGGA
CTGGTATCACTGACTGAGCAGTGACAAGGC
AACACACGACAACGCCACGTATCCATTCCA
GGCATAGTCGTGCCCGTGCTCACAACCCTC
GGTCGGAAAGCAACGTGCACGCGCGAACAA
CTCACAAGCAACCGTTCTCCCACCAGCCTA
CGCGCAGGGATGGCAGAGGTTTCATGTAGT
AGAACCATACGGACCCGAGCAGAGCCAGCT
CATGATGAGCCGAGGAAACCCACGCGTGAA
TTACACTAACGCCGCAGCATAACGATGCTG
CACGATGCAATAAGAATGAAAGAGTATAGA
TACACTGGACCATTCGCATTGTTGTGATAA
TGACGTCATCAACCCGCGTCAGCATTTTTG
GTCACTAATACACCCGCAAACCACCAACCA
CCCTCATTCTACTTGCGGTATCCTAGGTGA
TGACAGTTTCCACTAGTCCATCACAACCTG
CACCTACACCTCTTACAAACTACCCTCCCC
CGTAATGATGGCAAAATGGGTCGGTAACGA
CTCTAGCCTAAAAGACTTATATGACGTCAT
AGAATGTAACGGAATATGGAAAACGTGCAA
TTAATGTATAATATCTTACTGTCCAAACCT
GAACGCACACACACAAAACAAAATTCACTT
CCTCATGCGCAAACTCTATGACGTCACTGC
CATGCCAATTCCATTGGGTAGTTCAGCGCA
CAGTTTTGGGCTAGACGGCCCAACGTCGTC
AAGTCCCAAGCGGTGAGGACCCCAGGTGGC
ACCCGCTGCCCCCGTACCACCCCCCATACC
GGTAAATCCCCAGCCCACCCAGCCCCCGAA
CCAATCTACACTAACATCAACGAATGAAAC
AGTACAGCCCACCCCAAGCCCACCGCCACA
ACTATTTCACAAGTTTCCATGGACTGCTCT
TAACGGTCGGACCCACGTATTGGCGAATGA
AATATGTCGACTAGGGACTTAGCCTGATAC
GACAAACCGCCGTTTATTCCTGCAGCTAAA
CCGCACACATGTAAAACCCGCTGACGTCAC
AAATAACTAAAGCCACCATGTAGAATACTA
ATGACGTCACTAAGAAAAGAGGTACGCCCT
AAATGATGACGTAATAACCTTGGCTGACAC
ACGGAGTATGACGTCACGCTTAACTGTCCC
CGGATTGGTTTGCCCATGAAAACAATGCCA
AATAAAAAGAGGACGAAAAATGATATCAGG
AACCACCCTCCCTGATCCCACCTCCACATA
GGTGATGAAGAAGTAAGGATAGAGGACTTA
CTGCGTTGCCGAGGTAAAGGCTCGTTATTC
AGCACACGACAATGGTCCAGACACATGCCA
CTACCAAGAAGTCACGTCGATCCAGGCGCC
AATAACGCGGTCCTTTAACTGTCATCTCAA
CAACTCGAAGATTCCTATTACGTCATCATC
ACTACTGGAATACCACATGCATGACGTCAT
CATTTACCCCTTATTCCTGCTCACATGAGC
TACACCAATTTACCTTATCAAATACCACAT
TGCACAGGCAAGTACGTGCCCCCGTGCCAC
AGTCAGGCCCCTAATTTCGCGCGTAAAAAG
CTGGAAGGGAAAAAGAGAAGACCTTTAAGT
TGCCAACGCTACCATCCCAGCCACTTTAAC
TAAGCACCCACCCCCACTGTGCCCCCAACC
AAACTCTAACCCGCCCCCCCCACTGCCCAG
TGACGTATCCATAACTGCTATCACCGTTAA
TTTGACGGGTAGGAAGGATAGCGGCTCTAC
CCATCCATATTTTAACATTCGCGCGTTAGC
AAACAGACAGTAGACTTAGTAACCCGTTGC
AAAAAGAAACCACATTCATATAATCAGAAG
GTGTGGAGACAGGAAGACCAAGGACCCTCG
ACATATAAATGGTCAGCTAAGACCGTTTAT
CAATGAACCGAGCCAGTGCTATTAAATATC
ACAAATAAAGCTCCCACCCTACCACCCTCC
GGGAAAGATCGGTGTTCACCGTAACCTCTT
CTCCCTCCCCTATACCCCCCCAAAAAGGAA
GTCAAGGCTTAAAAACAACAAAGCCTGAAC
CATTGACCCACTCCACCACTCCAGACATAT
GTGATTAATGTACCTATTAAAACGAGTGAC
ACTACCTACAGAACTGGTATATAACTTCCA
ATAGTAGCCGGGAAGGAGAGATGGAGTAAT
CCAACATACGAACAGACCTCGGTATGCTGC
AAGATGTATGAATGATGAGGGTAGACAACG
ATCTGACTACCTCCACAGGACATGTACATG
CCCAAAGGCATTCTCCCAGCTTAACCTAAA
CACAAAGTTTGAAATACATTTGTAAAGATG
ACACAACATAACAATGAAGGATTGTGCGCA
GGCTCGGGCGGGTTGCCGCCTGCACCAGAA
ACGCCTTTAAAGGGACTAATGCGCGCGGCA
AATAGCGATTACGTCATCCTTCCCCTACGG
TAGCGCGACAAAGACAAAATGACGTCATGG
AATTACGAGTATGGCTGTGAGAGCGTAATC
CTTTCCTCCCGCAATAGAAGATGAAAACAG
GTTTCCGGGGGAGGGACTCTATGGGGGGGA
AGGTTAACAGATGGGCTGCTACCTGCCCTC
CCGTGCCTTGAGATATCAACACTGTGTATT
TACTCTTATGCGCACAAGCTAGTTAACCAG
AGTATTTGCCCTCCGACAGGAATTGAGGCA
GTCGCCCCACCTTCCTACTATTAGTTACGT
ATGAAACAAATTAAGAGGTGATGCGGCGAA
CCCCGCGACAACGCAAGCGTACGCCTAGGC
AATGACGTCACCACACCAAGGCCACCGTCC
CCATGTCTTAGCTCCATTAGGAGCATGCAC
CATGGTCCTGCGAAAACTTAAGGCAAGGAG
CATAGTCCCGCCCCTACCCCTGCCCCCGCA
TAAACCAAAACTAAATGTAAATTAACTGTT
AATGTGGAATGTAACGAATAGAAATGAGAT
CTCTAAACATCTTTCTCCCAATGACTGCGA
GGGCCGTATTAGGCGCACGAACAGCAACAA
CGAAGGTGTGATGACGTCACATACTTGTCC
GGCAGGGTGGGACGCCAACACCCCCGGGGA
GGCCTGTTACCGGGAGGATAACGGGTCAAC
CACTGGGTAAGCGGAGTGTAGAAGAAAACC
ATATGCTCAAATAACGAGATTAAAGCCTCA
ATGGAGCTAACCCCCCCGTCCCCCATTGTA
CCAACACATGCGCCCACCTTACAACCTAAG
ACCAATCCCCCACCCACCCATTGTAGCGAT
TGTTACACGCCCACCCCGACGCACCCTACC
TAGAGATGCGAAATTTGGTAGATAGGTGAT
CATATGGGTGCAATATGAATGCTGAAAAAA
CCTACCTAATACGGGTATATCCGTCGCTTC
TTACAACCGACACTCAGGTGAATGATGCGA
TTGACCGGCTTTAACAAACCAACATAAAAG
CGGACATATTCCTACTCTTGATTTCCTTAC
ACACCCGAGTTAGCGCTACTACCCTCGACC
GTCTGATTATAGTTTTATGCCCTCCAAGGT
ATTTGACCCTAATGACGTCATTGAGTGTAA
CGATGAAGCCAGGGTGCCACTGCACCAATA
ATGAATAAGAATTAAACGGGACGACCTGGC
CCGAACAGATGTCCAAGACCAACCTCAAGC
GTTTAAACTCTTCCCCACACCACACCCTTC
TGACTACCCAGACCCGAGGAACTAGGGAGA
CTAATGGCACTGCGCCCTCTGCTAATGCGT
TAGACGGGGATGCAATATATCCTTAATAAA
CAAATGAGTAGATCCCTAAAAGATCCACCC
CCAATAATCGCGGGTAGTCTCTAATTCAAC
GATCCTAGGTCACTAAGCCTAGTGATAAGG
CGAGCTCCTTACGGTCCACTGTAACGCCCC
AAACAGTAATAAGCTGAGGACATCCGTCAC
CTCACATCCCCCTCCCTACCCGGGAAGTGC
CGGACTAATCCAATGACGTCATGGTGACAA
GGGGTCAAAGGTTATGACGTCACCACAGGC
TACGCAACGCCAATTCCGCGAACCACATGA
GTACCTTCGAAATATTCCGGAATGTAAATA
TATCGGAGGAGTAAAAGAGTGTGAGCATTT
GTGTACCCACGACCGTATCCAATAATTACC
AGAAGTAAGCGTGGGAACGACTTGATTGGT
ATGACGTAATTAGCTGTTACGCAACTGCGG
AAAAAGATGACGTCATAACAAAGCAGTATT
AAGCGGGCAACCATTTGTAACAATTGGCCA
AATGAAGACGTAAGAGGTGGAAAAGAGAGA
TGTAATATCACCGAACAACGAAAATGCCCA
TACCGGTCTTTGTGCGGACGGCGGGAGATT
ACGGGTTCCACACGAAGGGCGGAGCCTATG
GCACGTCCCTAATAGATACGATATTTTAAT
AAAACGAAGGGGGAATTAACTGCATGGCAA
CTTACATGGTACGGACAGCTAAGTTGTACC
GATAGGAGGAGATGACGTCATTAAATTATG
TGACGTCATAAATTCCTAATCATACACCGC
CAAAACGAAACAGCGACCCTACACCGCTAA
TCGAGAGGGAGGTGAGATATAGGAGAGTGA
TTAGTTGAGTATAGCATAGAGACACGCTAA
CGTAACCAAACTGTATCTCGATGACGTCAT
GTAACAAACGGGACTAAATATTGGCAGACA
CGGAAAATAGTATCAGACTATTTTTCGTGA
ACGTTTCCTATTCGGATTATCGAACAATTG
GGAATGATAGGAATGGGAGCGAAAATAATC
CGGAGATTCCCCTGCAGACTTGACACCGCG
GCCCCCTCACCCACCACGTTATCTAAAATG
ATCACAGCCTCAACGAGAGCAAACCAGTGA
CACCGAGCGAAAATCCACTGTCACCTTCAA
AGAATTGCGAGACAATGATTGATACGGTGA
TGACTCCATCTAACCCACCTGTGACGTCAT
CTTCCACATGGAACCCGACAGACCTCTCTC
AATGCCTTCCCACCCACCCCCTGTGCAACA
CCCTATACGCCATCTTCTTTTGCCAATACC
CTTCCATTCCCCGCCACTGCACCCCCCGGA
AAAAAAACAAAATAGAAGGGTATAACACAT
CCGGAGTTAACAGATCTCTGTTCTCCGTCA
AACAAGGATGAGGGTAAGCTCATAGGATTG
TACCCTCCCACCCATGACCCTACTGCCACG
AGATAACAGACGAAATGTTTGGCCGCGTGC
TCCAGATAAAGAGCAAGGTGTGTGAAAGCC
CCACTACTCTTCCCCGTCCCATTCCCGGTG
CAGGCAATAAATGCGGAGAGGGTAGCGTAG
AAACGTCCCCCTCAAACCGCCTTCCCCCGC
AAAAAAAGGAACCAGAGGGCTGTCGCAAAC
TGTCATCGCCCGGAGAAAACATGACGTCAT
GAATGGTGACGTCATACCAGACGCCTATTA
CAAACTCATATCACCCTCACCCACGGGTTT
TGTACGCTAGAGAAGGGGTATTAACGACGA
CTGATTATTATTTCTCTGAAATGACAGGGA
CATACAATTTGTCATGAGCTCAACTGCCTG
TACCAGGGGGTAACAGATTACATATTACGT
GGACATAAAGATAAGTAACAAAGGGGGGAT
TGAGAGAAAGGCGATATGTGTTGAAAGGAG
CACGTGACGTGGTCCTGGGGAACTCCCAGG
CCCCTTCTTCCACAATACACGTGCTAATGT
TATTGCTCCCATTGATTAACGCATGTCTGC
TCCCACCACTCCCACACCCTTCCGTCTCAC
GGCTGATGACGTCATAGGAGGTAACCTCAC
TAATAGTAACCAGTCATCCTAAATACTGTC
TAATGACGTCATTTTCGACACGGGAAAAAT
AAACGACATACCCACCCCCCCACCGCATGA
CTGTCGCCCCACATGGTTACGTCATCGGTT
TGTTTAAGAAACTACTAGCAGAAATACCAC
CAGTCCCATTGTTGTGTACAGTAACAGAAA
CCACTGAAACACCCCACCATCTCTTGCCGC
AATAACTTTTGTTTGGCTCCGCAACATTCG
CGTCAGAGGATTGTCGCCCAACCATCCCTT
ACGCCCTCCCCTGCCTACCACCCCCCTAGA
TCAAACCACGCGTACCCCCGTTTTTCACCA
AGAGCAACGCGGTGAGTGCGAAGTTGTACG
TTAGCAAGAGGTAATGTGAGTCAAGAAGTG
TCCAGCACACACCAAACTGGGCCGGTGCGT
TTGCAGAACTCCGGAAGGCAGGGCTAGCAC
TTATGGAACCATGGCCCGCCCTCCCACCGC
ATTGCGCCCCAGCCCCACACCCACCCGCAG
AGAAGGGACTGTAAGTCGGAGTTACAAGCA
GTCAACCATTAAAACCCCTTTCACCAGGAT
TAGCTGAGGTACCCACTCAGCGCCGCCATC
CCCTCAATTACTTCGCGGCAAAGCTATGCG
CTGTCCCATGGCGTAACTTAACCGCCAAGA
AATCGCGGATAAGAAAAAAAGACGCACATA
AGAGCCCCCAACTATAGTTTTTATCCCTAG
ATGACGTAATAAGCAACGTACTATCGAGAC
TAACACACCATTCAATCCCCAACACACCAC
ATGCACCTATGACGTCATCGTAGGCCTGGC
AAGGGCCACAATCCCACATTTTTAATCATA
CATACGCCCTAACATCCCCATCATTTCGCT
CCGTAGATAACACACCCCACGCCACAGCGC
GCTCCACTGGAAACAAAACCAAACTAGAAT
AGGGTGGTGAGAAATGGAGGAAAATAATAC
CAGACGTGCCGTGACTTCGATAAACTTGAT
AAGACCCCTTAGTTAAACGATATAAAAACG
ATAAGATGCTGATACTAGTAGGCAACGATA
CCCCAGCTACAAACCTGACACACCCTCCCA
TCACCCGATTGCGTTCTCCCTACATGTCCC
CACAGCCCTATTCCCCCCGAGACACTCGCC
TAAGTATTACGATTACCAGGGATGTGTGAG
TTTTCATACTAAGCATCCCTTACCTACACA
AAAAGACACTACAGTCATCCACACGCACCT
CCGAGAATGCCCCTACCCTCGTTCCCTCTT
TAAGTCATCTCGCGCCACCGCTCTTTCTCT
GGGCAACAAATTGCTACAACACTTAGCAAC
CTATGAATGGCGTTACACCATTCGAGGATG
ATGAACTGCCCAAAACCGTCACACTCCCAG
GTGGTAAGTAAATGGGGATCGAGGCAAACT
AAAAACCATACAGGCATGTCCCCCCACGAA
GGATGTCCGAAGCGGAACGATCAACAGTGC
ATATGGTACAAGATCAGAGCGATATCGACT
CCTTACGTCACGTTACCCCACCATTACCCA
CGTGCAGACGCAAATCGTACATCCCCGACT
GAAAGCCTTTTTAAAACCACCCGCATGTAC
TATAACGGACATAAATGGCCGATGACGTCA
TAGAGCCGCCTGAAGTGCGGCGTCGTGTTG
TATACCGATGACGTCATTACACGTGTGCAT
TGGCTGATTGCCACACCTCATACCCTCTTA
TAGGTATTCGCCCCCCCGCCCACACCCCAC
CAACCTACCTCATGCCCACGTGAAACCCAA
GCTGTCCTTATGTGTGACGTCACTGAAATT
CTGCACACTTTAAATTAGAAAAATCATGCT
TGCATAAAGAGGGCAGAAAGTAACGATACC
AGCCACGGTGACGTCATCGGCTTACTCTGG
ATCTGCCCCTCTTCACTCTTTGGCCCACGG
CAGGGACTGTTGAACGTGGCTCAACCAAAC
CAGGAATCTGCAGGCACATTCAATACAAAT
ACCACTGGTACGTAAGGGCCCTTAGGCTCG
AGAATATCTTGAAACTGCAATTTATCTCAA
ACCCGCCGTAGATTCACCTTACGCGCTCTT
GTGTCCACTGAACGTACGAAGACACTAAGA
ATGACGTCACGATAAAAGGCCAACCGGCTT
TACAATGTTCCCCGAAATAAGATTACATGA
TGGACGGAATGAAGAGCAGTGACGTAATGA
ACTCCCCCACTCCCTCAACACCTCTTTACA
AGATTGAAACAATACATCGAGACTTGAAAA
CACCACCCCATCCCTGTGCCTTGACGTCGA
GGAAGTATGGCGGGAAGAGCGTTGGGGGAT
GACGGCACGTCCTGTTGTCGTATCGTATGC
AGAAGGAAACATGGCTGGAAGTTGATCCGT
CTAACTATCCACCTGAAGTGGCCCGACACG
GGGAGGGATGGGCTATGACGTCATGTCCGA
CCCTCTATCACCTCTCACACATAGTACCAA
AAATGACGTCATCCCGAACTGCTACTTTAC
AGGGCCGTGAATAGCGTGCTTGGGATTGAC
TTCTAAGTGGTACAAGGGAAAAAAAGAGCT
CCGACCCATCCCAATAAACCCCCCCCCTAT
GACACGCGGCAGGTTCATGTATGACGTCAC
AAGGCTGCATGATACGATGAAGTAGGGAGT
ATTGCGCCCCAGCCCCACACCCACCCGCAG
GGTGGCACAACGCGCGGGAGCGAGTGTGCG
AAATGCGTGGGAAATAAAGGTTCAGATAAT
ATATACTTAACCAACATCATCGGGAACGCA
GAGGGGGGGAGAGATAAGAAGGGAATGGTG
ATACTGATAATGAATTGATAGGAAGCAGGT
CAAAATGACGTCATCGCTTCGGTACACAAG
CTACGGTGACGTCATTCGCCCGCGTCCCTG
ACCAAAGACTCATTGACATGCACACCCCCA
TCCTTACAATTGCGCTTATCTTTCTCAAAC
AACTTTTCCTATCCCTTCATATTCGCTGTG
AATGCCAACAGCTAAATACTGGCTCTCTAA
AGAAAACGCCCCCTCCCTGACCCACCCACA
ATAAGCACATCACGCTCGATGTGAGGTACC
ATGACGTCATCGACCTACACAGACCACAAG
TACCACAGCGCCGCATATAATTTTGATAGT
CACGGTACGTGAACACTGTCCTGGCCGAAA
ATGACAACTACAATCGTCCCTGCCACTCAC
CCGAGAAGAATGCTGGCAGTGACGTCATTG
AACTGCAGGGCTCAAGCTACCACAGGCGTG
CCTACACTTTCCTCGTCGCACTACACGACC
TTTCTTGCACCATGCTGGGCGTATGGGCGG
CGAAGGGGCGACAACGCGTACGGGAGCTCG
AAACCAACCCGCCCCATGCCCCCCCCGACC
ACGCAAGATGACGTCATCAAACGCATTAAC
AATCCGCGTTGCCACGCACCCCACTTTACA
CAAATTTGGGCAGGGGAACGAAACAAGGTA
GTTTGCCGCGCAATGCGTGTTCCACGCGCT
ATGACGTCACACGGAACGCGAGACGGAACC
AGCGTAAGCTATGACGTCACACACAACACA
TACCAGACGAAAGCAGATTAAAAGACGGAG
CGGTCGCGTGATCTGGAAGGCAGAACGTAT
ATAACGTTGAATTTACCGGATGATGTCATC
ACACAATCGACGTGTAACCCGCCCTACACG
ATGCCACCCCCCTTACCTCCGATTACACCG
TTATCATACCACCGAACTTCGGCATTATAC
TACCGTTATTACAGCGTTTAATGACGTCAC
CCTATTTGCAATCATACAGACTACGTAATG
TGCCCTGACGCGTATTCTCGTGTCATCGAT
TAAACGTGTGGGTTGGACGACGACAACTAA
TACCATCAAATCCGTAATGACGTCACGACT
TTCTTCCACCTCTTCAGCCCGTCACCCGCT
ATTGCGCCCCAGCCCCACACCCACCCGCAG
TGCGCCTTTCCCGCGACATCCATTGAGCAC
TGCGCCTTCCCGCACATACGCCTCCCAGTT
TTGACCAGAAATGGTGACGTCATCGACCAG
GTTTAACCCAAGTGACAATACCCCCATCGC
ATAGCCGAAATTATTCCCTATGCATTCGTG
CACGAAATTAACTCTCTCCCTTAAATTTCC
GGTGATGCCGGCCATCAATGCCCTTGTTCC
ATGACGTCATCAAGATATACCCCAATAACT
CGATCGGACGAAAGCTGATTGTTCGCCCCA
CAACATTCCTAAGGCGCCGTGCTCGAGACA
GGTCCCCTACTTCATATACACCATGAATAA
TAATCGAGGTCTAGGGTCTCGCTAAACTAT
CCGACCTAACAACGCACACCAAGGCGCAAA
TCAGGATCACCCCCCAAAGTCACGCTGCAG
ACGAGTTATGAAAGTGGACTGTGGAGGGAG
CCCGCGTATATCAAATACGCGGTTCGTCCA
TGGGTTTGTGGCAGCTTGCACTGTGGAGAC
GAACTTTCTTTAGCAACACACATCTCCTTG
CTAACAACCGTAAGATGACGTCATGCAGCG
ACGGGACTCTACTGGGCAGTGATACCATAC
AAGGCTACCAGGGAGGCAATAAGGTAAAGG
GTACTTATTTAACTAATTCTACAGCACCAT
CGATAGCATGACGTCAACACAGGCATGTGA
AGTTGAGATGACGTCACGACAAGTGAGTGC
GACACAGACGAAGAGTGTGGCGTCGTGTCA
GCGCTCTCCAGAAACCCAGTGACGTCATAA
AAACGCGAGCCAGTTAATACAGCCACCCAA
TCATACTCCCCCTTCCCACCCGCACCCACA
TAGATCGGACCATTTTTCTGGCCGCCCCTT
TCTAAGCTGCTAGAGCACGAACCCCCTGCG
CGACGCAGTGCAATAATATTGGCACACTTT
CCAAAATACCCCTCACCTCGTAAACCCACG
TAGAATGAACCAGTGCGTCGTACGCATGAC
CGTATTGCTATCCGCCACGATGACGTCATC
ACAGAAATGAGAAACAACAGGAACACATGC
ATATGCACTTTTGGCAAATAAGCAATACAG
CGTACTAATTGGTAATCCAACAGCGAGTAG
AATACACCATCGTCAAACTTATTACAATTC
ACTTAACCAAGTGAGTACAATTCAAACGTG
TTTAAATACGTCAGTATCTTAGCATTCTAC
GTTTCACTCTGCCGTAGGCTTTCGCTGCCC
CGTCATCCCCCAAACCTCCCGTTCCGATCC
TATGACGTCATTTTGAACCGATGCTTGCAC
AAATGACGTCATGATAGATTGCTCACATAC
TAGACTACAGCTAAGCTGTTACCCCATGCA
GATTCCTACTATATTCTCAATGACGTCACG
CAATGGGGGGTATATGTGAGAAGACACGCA
GTGGACAAGTCCAAGGTAAAGAGATAGGCT
TGATAGGCGGACCAACCCCAAATCACGGAT
TAATAATGACGTAATCAACTATACATAATC
AAATCTCCACAAGCTCCCCCTCGCCCGCGT
ACATAGACACCTTCATCGAGTCCCCGCCCC
TCCAATTATCTCACATATTCTCGGCCTTCC
ACTTTGAGGCAACTATAGATAAAGCATAAA
AATAAGAGTGAAGCAATGGGGCGGGGGGGA
TTGAGCCCTCCCAACCTTTACCCACGCGCT
CACCACATGATCTCACCTTGAACATATCCC
AATGACGTCATAGCCAGGGACTAACAATGG
CGATTGCAATGACGTCATACCACTAGTCCG
TACGCCCCCAGGCGTCCTGCATATGTTACC
CACGCTCTAGTAGCGACCAACCGTCCCACC
AGAAACAGCGACCGACCGAAGAGAAGTGCA
TGAAACTATTTACACTTTTGTAATCCAAGC
CGGAGGCTCCCCATCATACCAGAACGTTGC
GACAAGTACACGCGTACGCGTGCCTCAATT
TAAGTCCATAGACAAAGGTAAGGAAGGCGT
CCCGTCGGTCAACGTCTAGACGCCTGCCCA
AGTGAACGCGCCAGACTGCCCCTCCACTCC
AAGTTGCACTCCCACATTTTTGGCCCGTCG
TAGGCACAGTCCTATCACATGCTTGTTCGC
GGGAAATATAGTGCAGGGAACGGGGGGGGA
TGTGATACCCTTACGTAATTCCCCACGACG
GAAATACTTATGATTGTTTGCCCTCCTCTC
TGAAATGACGTCATACCATCAAGGGTGAAT
GGGGGCGCCGAGGGTTTCCAGGCGCGGGAC
TGTGAGAAAAGGGGCCAACCAAGGTGATAT
TTGAAGTCCATGCACTGCGTCTGAGATATT
AGCACACGCTCTCCCGGTAGATGATGTAAT
CTATTAAGAATGACGTCATACATACACTGT
GCTTCCCGGCGGCTGTCCCCACCACGCCCT
GGATCCCCTCCCACAACCCACCCCACGGCA
AGCAGCACACAACCCCCTAAAAGCCCACTA
GATCGATGACGTAATCTAAAACTTAGAGCT
CCTATCGAACACAAGCGATATATCTCGGCA
TAGCAAAATGTTACGGACATAAACTGAAAA
AAACCTACCAACCCGTTGTCTACCCCATTG
GAGAGGACCACAATCCTAAATAGAAAGGTA
TACGACGCCAGAACAGTGACCCTTCACCGT
AATTGAGTCATAGGTCTACCAGGCTAGCCC
GTAACTCTTAGAGTCATTGATTAACCTTCA
CTAAAAGTGATGTTAAAAGACGACGGGAGG
ACTGTAGAACGGAAGGCCGTTGGAACTTTA
TGATGACGTCATCATCCCCTACAGCACTTA
CAACGTTTCTAGAACGTTACGCTACCAGCA
CCCATCAAAGCACGAGTGAGCATCATCGGA
GCCACCCCTCCTGTGTCCAGAGCCATACGA
CAATCATACTTATGCTCTGCCGATCCCACC
TCCACACCCGCCCTACCACTTTTACAAAGG
AACGAGAACATGATAATTTCATGGACTCTC
ATATCCGCTCTCCACCACGGGTGGTTCCAT
GTCGAAGAAGCAGGCGGGAAATGGACCGGG
ACACCTCCCGGATGTCGAAGACAACGCCAA
CCAGGCCCCACAACACCACCGCCTACCAGC
AACGAATGACGTCACACCTTACCACGTTTT
CCCTTCAACTCCCACCTCCTGATCCACCCT
TACCATATAGAAGAAAAAAAGGCAAAGAGA
ATCAAATCAATATAAGGAAAGTGACGTAAT
ACCCCCCTTTCACACCCAAACATCTATGCC
GCACAAAGCTCGCTTCCTTTCCGTATTGAC
AAAAAAAAGTGGAATTGTAATAAACGATGA
AGGCGAGTATGCCGCAAGGACTATCTTTCC
TGCCCCCCACCAGCCACCCCCCGCGACCCC
ACACAATTCCTTCTCCTCCCCTTCGGGAAG
CATTAACGTGGGCCGCGACAACCGCGCTCG
ACCCGCCCGCCATCCCCCAACAACCCCTCC
TATTTAGCACGCAAGCCCTCCCCCCCTACC
TGTCTAGTACCTACTCGACATCGCGCATGA
ATCCATACGGATTAAGTTTAGTTAATCCAA
CCGCACCTATCTCCCCTCCATGCGTCGACC
ATAAAAAACAGGAATTGTGACATCAATGTG
ACCGAACTTCCTCCGGAACGTAAGGACTGC
AAGGCCAACCGCCGCCACGAAGGCGTGCTT
GCAAAGCCCAGGAATGACGTCATCAGCGTA
TTAAAGGGTACCGGCGACACACCGACGCGG
CCCAAAGATCCGTACACCTCCTCATTACCA
ATGACGTCATCAACCCATGGCGGACCCCGT
AGCACAATAAAGTCACGTACAGCCGATACT
AACTTAGGCAGTTCCCAAAGAATGCGACTA
GAGTAAAATACCCGATGACGTCACCAGTAA
GAGATACCCTAACCTGATGACGTCACGAAG
CTTCCTCCCTTAGTTGCCGCACCTAGTGCG
CAGATGACGTCACCTCCGGTTATGAGCCTT
CCGAAATCCTCCTTATATGCCACCCTCCGT
GGCTTCTGCTTCACTTAACCAATTTCAGGA
ATGACGTCATCTTTGGAGAGCATCTAACGC
AAGGCCCGCTGCTACGCCACTTGGCTCAAT
CCATACCGTTTCGTCCTGCCCTAACTTTCT
AGAATGCTAGAAGGAGAGTGATGACGTCAT
TAGCAAATGACGTCATCACTACCGTCACGG
TTGAAGACAGAGGAGAATTCTCACAAGTTT
CGCAGCCCTACTGTACCCACGACTAATGTC
GCGGTACCCGATTTGTATGACGTCATAATA
GGAGGCGACCAGTACGGTACCGGCACCAGG
TGAGCTGCGTTGCACCCATTTAACACAGCT
GACTAATGTACGTAAATGAAGTGCGCAGGG
TAACGCTTGAATTACGATTTGAATCGAGCG
CCCTCTCCGGCTCCTCCCCTGACCGCCGGA
CCCAAAAACAAAAACTTACAGGGACGGGAG
TTCACGTCATCCGCAACCCACTGGATCTAA
GTATTACGTCATTGCCACTGACGCAGCCCA
AAAACATATGTAAAGCATTGGGCAGCTCGC
GCTAGATACGGCTGGGCCACAGAGAGTTAT
GCATAGAACTTATTACGCGCCTAGGAAACC
GGTAACCAAGACGGAACACCTGATTAAACA
AGCTTCCGCCCCCCTTCGAAGTGACGTCAT
TTAGCTGCCGCAGCCTAGTTCCAACAAACG
CCTTAACCTAGATGCAATAACAGGTCAAGA
ATGCAAATCCTTATATGATGAGATAACGCC
TGATCCCCGACCGCACTAAATTTATGGTCG
CAGTATGGGATCAGTTATACGACATGGCGG
CACACTGTCCCACCTACCGTAAAACACCCC
TGCGCCCTATGTACAGGGGTACATACAATA
TTACAAACCCGTCCCACTAGGTACCCGTAT
CGCACTTCCAGGCTGACGTGGTGCCAAGTC
CGATTATGCAACACGCGCTATAACGCGATA
CGCAACTCACCCCACCTATTCCACACCCGC
CGCAGCGGAAGTGGACGCAGTTCGTATGTC
AGACGATGGGACAAACCGGTTTCATCGCCA
ATGTGCGAATGGATGAACATTCAGGAATTG
ATATCATTAGGTGCCTCTCCAAGAGTCTGC
ATGAAACGATTAAAAGAATATAACTAAAAA
GACGACCCACCCCCCCAGCACCCAAAGCAG
AAAACACTGCGAGAAAGAATGCAGCTTCAC
CAACTGCCGAACAAGGAAAAAATGGGGTTA
GGGCCCGACCCTGACCATTTGCACAACGAA
GTGTGGTATAATATTCGTGCTCCAGACCTT
AAGACTGTACCCAACAATGACGTCATCGAA
GGAGGTTGTGACGTCATATCAAACTCCGAG
AGCTATCGTACACATTCTACCGTTTAATTG
AACCCTTTTTGTCGTAGGAACCGGACTTCA
CCTATATCGCCCTATATTCCCCTCGACCAC
AATACCGCAGTATCTGTCTCCGTTCACCCA
CCGATATGTGGTAACTCAGAGATCTTTGCA
CAAGTATTGTGAGATAAGGTGAGGTCATTA
ACGATTATCTACGGCGAGATTTCAGTTTAA
ACATCGTAGGTTGAACACCATACGATTTTA
CTGTTAGGTCCCTCCCCCACCCCACCCTAG
ACGTACGTGAGCAGCCTCACACGTTTTCTC
TTCGCTCACATAATCAGAGAAAACGGAGGC
AAGGACAGGTGAGGAGGAAAAGGCCACCAC
AAGTCCTAGACAAGATGACGTCATTTGACA
ACCGCTTTCCAGCCAAAATCTTTTTGAGTT
ATATAGTTGCTGACCACAACCTAACCCGGC
ATGACGTCATCCGTATGCGAAAGGAAGTTA
ACAAACCAAGTGTGCCGCGGGCCGTGATAC
TCACTCTGCACGTGCAGTAGTAAGGAAGAG
CACCAATCCTATTGCTTTATCACCGACTGC
ACCCGCCCGCCATCCCCCAACAACCCCTCC
CCCCCAGAGCAACCTCACACTCTTCTAACC
TCGCCGCCAATAACTTGTGACGTCATAATC
TATGATGCTATTGCCGATGACGTAATCGGT
CGATGACGTCATGGCCAAGACCACCTGGAT
TCAAATGAATTACGCAAATCCATGACGTCA
GAGCTAGCTACGCCCCCCCACCAGTCTCCC
CAGGAATGAGCTTCCCCTTCGTACCCACGT
CAAACGTTGAATGAAGCCCACATATTGAAA
AACTCCGATCTCCCAGCACATGTCATCCGT
CCTGTCCCTCCAGCAACGATCGCGCTATTG
AGGCAGAAGCCGCGCTTGCTGAGCTACTGC
TGGGGAGAAATATTAACGAGAGATTGGTTG
CCCCCTTGCCGCTTGAGCCGTCATTCTCCC
ACCACATAGTGTAACTCTCTCACCTCCGAC
ACCCACCCCACGGTTAACCCCCGCCCAATT
CGTAAGTTCACGGATAACCATCCCGTTGTG
TCAACGGCCAAGCAACATGCGATGACGTCA
ATATGCACCAACCACCACCATGCACAACAG
AATAATTGCTACACGATATGTGGATTATTG
AACATCATAACCGTTTCAAGTTCTTAAATC
AATAACCCACTCCCTGTACCAACGACCCCG
ACCAAGCTATACCCTTCAGTGTAAAGCACC
GCGAAAAACCCTTGGGGTAAAAGGGATAAA
GTTGCGATAAGCAACATTGATGGTTGCAAA
TCCCCACCTATGATGCTTTGCAGCCTTGCT
GTATTGCGAAGTGAAAGCCTACAACCGGAA
GCTGTAAAATAGTTGAAAGATCGCCCTCCT
GGTCCTCTATGATCCTGCGCCTGACCCAAG
AGGAGGGAAATTGCGTAAACTCATCACGCA
CCACCGTCAGGTACATGAGACGGTCAAAAC
GTCGATCGAACTAACATGAACGTACCACCA
ATAGCAAACAGGGTAACAAGCATCATACCA
AATCGTACCTCTAGCCACTGGGAAAATGAC
GCCACTCCTTTAACTATGAAGAACATGTGT
AACATGGATAAACAAGGTATCAAACACAGT
AAAATGGAGCTGCTGCCGCCCTTTACTGCC
AGCCATTCGCCAAACGCGAGAAAGGAAGTA
CGTGGCCCCATCATAGTAGGATCTGCCACC
AAGACTCCCTAATGCCGGGGAGCTGGGGTG
AAACAAAACGCATAGATGATAACTTGTGGT
GGCCAATAACTACACCAGAACTAACCGAAA
CCCAGCACACCGCTAGTGCTAAATACAAAA
GCCCCCGCGCAACCAACCCCCCCTTACACT
ATGATAACCGGGGTGTGATGGCGATTGTTG
CACTACTCTCCCCAAGCAATCCCCGCACCG
CGATACCCTCCCCCAACCGCCCCCCAACAC
CCAACGGCGGTAGAGGGAAGGGAGACTCAT
AAGTGCATCAACCTCACAACCAGCTCCTAT
CGAATAAAGGCGCAATTGCGCGAAGCGGAG
ACCGTGATGACGCTATCTATCCGTTACCGC
GTACGCCCTACTAACTCACAATGACGTCAT
CGTTGACACCCTTACCATTCAACCGCACAA
ACATAAATAGTCAAAATATAACGCTCCCAC
CCTTTCAACCAAACCACTCGACTCCCTCCC
CAAATCCCATCGCTCACCACACGATTCCGT
ACGACGAAGGTGATAAAACCATGACGTCAT
ATCCCCGAGATCGCGAGGTTGATGACGTCA
CACCCGATAAAGGCATCTACCGCCCCGCTC
TCAGGGAATATAGGCGGCAGCATGATACGG
TTAAGGAGCAATAAACAGGGGGTGGAAGGA
GGGCGACCAGCTCATTACGTAATCACGCCA
TGCAGGACAATACGCGATTTAACGAAGGAA
GGGCACGGAGGGGGTGGGTGGACTGGGCCG
ACTCACCAACCACCACCCCGTCTGCCCCCG
TATAGAAGAAAAGGAGTTGTTTAAAGGGGC
TTTTTCTGCTGAACCAGAACGAACCCACCC
GAGCGGATAGCCGATAGGGAAAAATTGAAA
AAGAGAGTAAAAGCGCGACCGAGCGCGTCA
ACGAAGACGGCCACTTCGCGCGCCGAATGA
TTACACGGAAATGATAAGTATACAATGGCT
GTAACAAGGGTATCCGTTATTACATATCCC
AAGCTTACAATGATAAAGTGTACACACATA
GTAGTATCCCGCCCGACCTTGCATGTTTTC
CCTAATTGCCACGTAACGCGCTTAACTACC
AAATATAAGGTGCAAGTGGCGGTTGTTGCG
AATTATTTTGACCCTCTCTTCTCCCCACAA
AAAACCGAGCTAGGCGGTTTCCCCCTCAAC
CACTTAACTATATCCGCGACTTCCTACCGA
AATATGATGACGTCATATGTCACTGTAGGA
ATGACGTAATTGGAAGAAGGCTGGCACAAG
ATCATCCTTACATTGGCAGTCAGCCCAATG
TATACACGACTGGCTACCTGACTATTTCCA
CCACAACCCATCCATTGAAACCTATGTCCC
TAAATTTTGCCCTGGGATCAACCCCAGCCG
CAAATACTTAAGAGGGTAAGTCATCGATTA
ATGCGGGAGAAGGAAATGGAGAAGCGTTAC
TATGCTTCAGACGTTGACACTTATAACCGT
CAGACGCCCGTTTTTCCCCTGGCCCCATTT
CCACCTAACCCTAGAATCCCCCCACCCACC
CGCCACGAACACAATTTCCGTCCTGTTGAA
TTCTCATATTATGACGTCACTACCACGGCC
TAAACGCGGATCGCGTACCGATAAAAGTAT
TAGCTATGCAAAGACTGTCAGTATCAGCGC
GCCAACCACAAACAATCATTACTCCTCGCG
CTCGTTACAATGACGTCATTTAGTGCAGCA
AAAACAGCACAAAATCAATACAGTGGGAGG
AAGTCACCTTTGATGTATTGTGTGTACCAA
AAAGTGGGGTATATATAGGCAAAAATGGGG
TGGCGAGATAAACAATTAAGGTAAGTGACT
GATCTATGACGTCACCTAGCCGGTTCGACA
TTGCCTTTGTCCCACCCACCTCCCCTGAGA
CAAGATACATTACCCCTCTTTCTCCAACCG
GCTCCCCACTGAGTTCGCACCCGAAGCCAA
GGGGTGGGGAGGGTATTTAGTGGTATTAGC
GAGATACCATGTCAGGCATGATAAAAAGGC
CATACCTGGGTACGTGAAGGGTGCAGAGGG
ACACACCCCCCGCCCCACAACCCGCCCAGA
CAACGACCATCCGCAACAACAGGCGCCCAT
CAGTATCCAACCCGCCGTGTTAGCCCTCAC
CATTATACCACATGGTGTTCATCCCTTCGG
CTGCCCAGCATTCTCTTGAACCTACTGCTA
ATGAATGACGTCACCATTGACTTGGAGTTG
ATTTCTCCATCACGGTGACCTCCAACTTCC
TGAGCATCGATGACGTCATGGCGCAGCGCA
ACTTATTGAAGTCGAATGATCTAAACGCCA
ATCGGGGGGGATTTGGGGTGTTTTTAAACA
GTGATAGTAGGGAAATAGTTAACGCCTGGT
GCATTCCCCCCCTACCCACCCCGAAAATAC
AATGTTAGTGACGTCATTTATGACACATTA
GGTCAAACACCCACCTAGCGTATCACCTCC
GTATCCAAACCCTACAGTGAGAATCATAGT
ATGACGTCATCACTCACACGTGTTCACGAG
CCCGACTTCACACTCCCTACATGCCGCCAT
CGCCCGTGTACAAATACTAAGCCAGGACGA
CCGCACTGCCGTCCCCCCCAAGGGCTCCCC
AGCCCGCGCCCTCCCCCTCCAACATGTCGC
ACGAGTACACCCACCCCTTCGGACCTCACT
CAATTCACACGGCGTTATCAACTGTCTGCC
CGTATAACGGAATCGATAATAGGACCACAA
CCTTTCCCTCCAGCCGTGCAAGTGTATACC
AAACGAGGCTCGTTGGATAATCAATACCAA
TACCCAGGAAAAACAAATCAGAAGATCATA
CCATCTACAACCCCCCTGTATACCCGAAAT
ATACACTACCCAGGCTTATAATCACTCAAC
AACCATCTCATTTCTGCAATTACGCCGTAG
CGGGTCCGTTGAACCACCGGATAACTTGAG
AAGAAATAAACATGAGGCAGGGGGTGGGAA
AGGGTGGGTGGGGTTTTAGAGGAAGATACT
GACACACTACGATAGATGTAGGACAGGGTG
CCCAAAACGTATCGTTTTGCGAAGAGATGA
CTCTTGATTGAACCACCCACCCGTTGTAAT
AACCCCGCCTCACTGAAAATTTGAGGCTCT
ATTCCATCAGACCTGATGCCTCCCCTTTGC
TACACGCCCATCTGCCGCTACGACGTACGA
ACAAGGTACACCCTCCCGCCCCCACCCCAG
TATCAACCCCTTCCAGCCCGACGACACTTC
ATCTCCTACACACTACGAACCTTAAATCCA
TTAACTGGAAACCCCGCACCCTCCCTCCCC
AATAGGGATGACGTCATACTTCCCCCGCTT
TGTCGTCCCCGTCGTCTACGTACACGTGGA
GTGTAGTCGACAGCAAGTATTATGCTGCCG
TGCCACGTGTAACCTGAGAATATGCCCTAT
TTCAGGCCCGTCCTGACTCGACGTAACCAA
AAGGTGGGAAAATGTAACATGGGCCGCGTA
CCCAACGTGAGGCCTAACCACACACACACT
GTTGGGCATGCACCTTCACGTCATGCAGAT
CGATAGACCCACCACCGAACAATCACTAAC
CCGCTGACGTGACGTCATCGCCTAAGGATT
CTGGAGAATATAAAATTCAGGTCAACTCTG
ATGTTGACGAACCATGACGTCATCGGTGAA
CATGGAGGAATTCCGTTCGAAGCCCGAGTG
ACCACTTGCATGCCTTCAACGTTCTACCAC
ATCATCCATAATAAAAGAATCATTTAACAC
ATAGACAGGCGAAACTGAAGTTCGTGGATG
TTACACGCATTCTTACATGAATGACGTCAT
TATCGACGCAACGGACACTCTTTTAGGATG
GATCGTTGTCACTACGGAATACAGTCCCAT
AGTGCTATGACGTCATGGCGTATTGTGGTT
ACTTACTCATGACATGACGTCATTATAAAA
TAAACAAGTTATAGTAACGTAACGCTTGCG
CCACTCCTCTCCCCCTGAGGCAGCTTTGAA
GAAAATGAATGTCTAAAAGTAAGCGCTAAG
CACCCCTGTCAATTGTACCATGCTTCAGGT
ATGCTACCGACCTATGACGTCATCGTAGTC
AATGACGTCATGTATTAGACGGCAACGAAA
CGCTAACTATCAACCATCTCAGCGTTAGCT
CCCTTGTCAATGTGCTCCGCCCTACCACCG
AACGGCGCTTCTTCGAGCCAGTCGAAAGCG
GGGAGAGAAAAGACGGTGGTATACCACTGT
GTCCACCCCCTCTGAATCATCAACCCCTCG
AGATAAATTATTGGTACACTTAAACCTATC
AAGATCCCACCCCTGTCCCACCCTCTCTAC
ATCTCCCACGCAACATGAGTGTTAGCCGTG
GTTTACTGAGTAATCCTTATTAAGCCCCTC
GACTGGAATAGAGGCGAGAAGGAAAAGTAA
ACTACTGGAATACCACATGCATGACGTCAT
ATAACGGATGCGGTACACGCATAGCAAGAA
AACCCTGAACCCACGCCTCGTGTAAGTCAC
GACCCGTACAACAACAACGATGACGTCATA
AGCCAGCACGTGTGACGTAATGCTATTCCC
CTCTTCCACCTTATTTATAATAAAAGCCTA
CACTTTCCTATCCATGTCATATTCGCATAC
ACAGCATCAATAGTGCTTACGCGCACAAGC
AATACAGGCAAATGAAAGACCGCGCAGAGC
CCGGAATGACGTCACACGCCAAGGTACAGG
AGAGAATAAAAGAAGAAAGCGAAGCCCGAG
CGATCCCCCTCATCTTCTTACTCCCTAGAT
CATCTTCTCATACATATGTCAACCAAGTCT
AGAGCACACTGTACCCCACCACACCCCTCC
ACCCTTCGCCGTTTCACTTCTCACCAACCC
AAAGAAATGAGCAACGGTTGACCGTTGGAA
AGTCCATGACGTCATAGTATATTAATCGCG
TGTAGCCCGGATCCGTACTACGTCCATTCG
GCATAAGAAACAAAACCGATGACGTCATAG
TCACGTAATATACGAGCGAATCTACCGTTT
GGAGGAGTGGGGGGCCAACACCCAATAGTC
ATGTACTCCTCCAACCACGATATTAGCTCC
TAGTTGGGCGTCACATACGTGTGATGCGTG
CAGAGCTGGCTATCCAAAATGTCCTACGCC
TATCTCCCACGACCCCGCCGTTTCAATTAA
GGTTCATGGTGTAATACATGAACGACGAAA
CAAACAAAAAAGAGTCACATGGGTTGTGTG
ACGTAGATATGTGCGAACCGACCACCACCG
TACATTTCTCCCCTGAGGCAAATTACACTC
GTGTTATATAGTATGACGTCATCCTACTGT
GGAAAATAGGAACGAAAACAGTGCGTTTCG
ATATCTAATCCGAGTCTCACGAATTAGTAG
GGGAAGGACGGTCACACTCACACGGGATGC
CGCTGTAAAGTAAATCGGTGCAACCGATAC
CGTAGTGCAATCTTATTGTGACATGCTGGC
CTTCCCGTATGAAACGCACTCCTCGCGATA
GTCTGTACTGCCGTCTACGGACGTGTTCCT
TTAAATCATGTAACGAGAAGGTTCGCGGTA
CACCCCTCCCAAAGCCCACACCCTTAACTA
CAATACACCGCTTATATTATCAGTTCCCAG
TGACTGCCGGCCTTACTCTATTCTCATGGA
AGTAGAAATATCTGCAACGACTTTATTTCC
GTCGTGTCACCACATCCTATCGTACCTACC
GTTCCCCCCCCCTGCCCCTCTCCAGCACCA
AACCACTAGCGTCTATAGCTGCACGCCGCG
AATTATAATACCCGCTAGCCGCTGATACCG
AATCATGGGCGCAATAAACATGAACCATCG
ATGATATGTACTTGATGTAGCAGAGGACAA
CCAGCGGGACTACCGAAAAGTACCAGCCAG
AATAGCAAAGTACACTCTCTTGAGATGAAA
GAATATGGAAGAAAGGGGGTAGGCAGAATA
CTCCCTCATACTGACGCGCAACTCATCGCT
CTATGATACGGCTCCCCCATATCACTGCTA
AAGACGAGCGAAGCGAGGACGTGGAAAATG
TAAGACCAGATACACCACGTTGGTAAACCC
GAAATGAGGAAGTGGGTAAGAGGCGTTATG
GGTGATGATAAAACATAGTTATTCCCGTAG
TATGTGCAAAACATGACGTCACTTTTTCAC
AACGCTAGGGTCGCCCACCTGCTCCGCATC
CCAACTCCAAACAGTTGTTCTACACATGAG
GGGCATGCCCAGTCAATTAATCGAGGGGAA
AGAATGGACTACACCCACGAACGCTGTATG
TCGAAGACCAGAACACAAATAACTTAACAC
CGAATATGGTGACGTCATTACGCAAAATAT
CGCGCTTCTCATCATTGCGCACAAAACGAC
ATACACGACAACCACCTAGAAGCACCGAAG
CGACCAGCATACTCTAACTTTCCGTTCATG
GGCGAATAGGAGATAAAAGAATAGAGGGAA
AGTACCAATAAACATCAATGGCTCGGTTCC
CTCCCCGTCACCCCATTGATTGAAAGCAGA
CAACCCCGATCGCCACGCCGCATACAACCT
TTCGTACGAAACACTGACGTCATCCACAGT
ATAGCCCCCCCCTCCGCCCACCCCACAGGG
GAAAAGCGAACCAAGAGCCTAGACTGGAAC
CTCTACCCACCCGTAGTTCCTACCTCCGCT
CCTCTGTTCGTTAGCTTGCACCGAACTCAT
TACGCTACCAGTAACACTCCGGGTTCCACG
CCCCAATACCCCGCGTGTACCCCCCTCCCC
CATTCGTGAACAGTGACGTCACATCCCCAC
AAAGTATATGATGACGTCATCCACAATCAA
ACCGTTTCAAACGCTCTTGCAATTCACGAT
ATGTAGCTAAATAATCACGACGCGTGCTAA
ATTTACACCAACGTTACCATCGTTCAAACC
CAAGTAAGTGCACGACAAAGTTGCGTACCC
CCCTCGCTGCCCGCCATGGGCAACCCCATC
AAAAACTGGACTAAAGAAGGGGGGATGCGT
CCGACTCCCTTTTGATTCCTTAACACCTTC
CAGAATCCCGCGATGACTAATGACGTCACG
CCCACTTCCGCAGCTGCACTCCGGCCTGCG
ACCTACGGGCGAACACTCCCAACCCCCATT
AATGTGAGAATAAGCGAGATGGGTAAGCGC
CGTGACCACAAGGCCAGGCCAAACCAAACA
GCACGACTTCGCCCCAGCATTCTCCCGGTC
ATTTATCATAGGCTTCAGTCCTTCGTATTT
AGACACCCAACATCGTTAACTTTGTTGCCC
GAGCTATACGATGACGTAATGGGGACGGAC
CCGATTGGGTGAGCCCAAGCTCACCAAAAT
TAACTGCTACAGCAAACTTGCATGACTGAA
CGGGTTGTTGATGCAGACACACAGCTTGAA
AGGTGACGTCATACAGTTCGTACTCTAGCG
CACTGTCCCAACTTACACGCTTTGAATAGA
GGTGACGTCACAAGTTAGTACAGAGTAGGC
GGGCCGTCTACCTCACCTTCCATCCCATCA
AAATGGACATACGGCGGCGAGACGCGAATC
TTACCACTTTGAGGTCACCCTTTTGCGGTC
GACTCTTAGCACATCAGACTAATCCACGAG
CTAGCCGGTACTATTCACCCATGTGCCGAT
ACCATCGCCAAGTCGCACAAAACTGGAGAT
CAAGTTAGCATCTACTCCTGATCTATCGCT
ATAAGAAGATTGACTCTACCTCAATCCAGC
GATTGCCCACCAATTACCGTGACCCAACCG
CCTAGCCCTTTCCCAACAACCGCCGTTTGA
CATCACACAGCTGACCAGATAGTGTGAAGC
AAGAATCAAGTATGAACAAGACATGAAAAC
CGAATTAGTCAAAACTATCCTGACAGCCCT
CACACTCCGGTATTAAAAGTGTGACGTCAT
AATTGAACTTTTCCCCCATCAATAACCCGC
CTTTTACGGTATGACGTCATGTTCCCGCGG
GTATGACGTAATTAACACCTATTACTGGCC
TTGCCCGCCCTGTACCCCCTCCCCCACATT
GTAGCTATGCTCTCCGCACAATGCCCTACA
CCTCGCACTATATAGCGATTAAAATCGGCC
TGGGGCGCGGGGGCTAAGAGTTGGAAGACG
TTCGTATAATTATCATCAGCTCCCTTGGTC
GACAACTCTCCGAATCACCATTTATTGCTC
GATGCACGGACTGTGGCTCAGCGGAGGGTA
CATTTACAGTTCTAAGCCTCCCCAATAATG
CTTATGATCACTTACTGCTGCCTGACTGGT
AGAAGGAACCACAAACACAAAAAATGGTGA
TGCCGGGCCGAACAGCCTAAAACAAGAACG
TGACCCGTCTTAACACACCGCGCACTTCGG
CACTCTACCATAACGTCATTCCCGACACCG
ACCTGGTTACGCATTTACGCCCTCGCATTC
AAGAATGTACGGGCGAGATTTGCATAGAAA
AGCGAGGGGCAGGCCCTTTCCGCGGATGGC
CTAGACTACCTGGGGTGATGCCCAAACAAG
ACAGCTAGGACTCACGTTGTGATAAAGGAA
TCCGTTAAATAACGAATAAGCTAACGCTAC
AAACACAAGTAAAGTAGGTCATTGACGCTA
CACACGATGACGTCATACCCTCGAAGCGTT
GGTAGGGGAATAGCAAATGCAAAACAGTAC
CAAGTAACGGTGGGAAGGTAAAGCAAGAGA
CTATGTTGAAAATAATCAAGCCTTCGTAGC
GGGACAAACTATAAGGGAAACGCTCTTCCG
GGGATGATTTAAAAGCACAATAAAATCAGG
TGGCACTATGGCTAGACGCAAGTGTGTGAC
CCAAATGGGTCCCCTTGCGAAGCGACGAGG
CCAAAAAAAGAGCATAACGCGACACAAATA
CGCAATAGCTCTAAAATGTGTGACGTCAGT
AATGACGTCACTACTTGTTACGTCTAAAAG
ATGAAGGCAACCAATGCGAAAAGCCGTTGC
GTCACGGCAAAATATATGCCTATATACCGT
ACAGTTGCTACGATATAAATGACGTCATCG
CAACCCTCCCACTCCTAATCAGGATCCAGA
AAGACATGCAAGTCAACGACATAACAGGGC
ATTGCGCCCCAGCCCCACACCCACCCGCAG
AAGCGATGACCTTACTGGCATGGACGCGGT
TTCCGGTTGCTGAGTGTGAGTGATATTGCG
TCCTAACACTCCGCGTTACCCCTACCATAA
AGGCCCTGACCCGCCCGCCCCCTTGACTCA
CGTATAATACGTTAGTCCTCCTCTTCCGCA
ATCCCACAACTAGTCTACGCTCCCTGCTTT
CGTGCTCATAATTAAGAGTGACGTCACACA
TTTTAAGAGCTTTCGAACAAAGCAAACAGA
AACACTATGTAAAATAATTGCTGATCTCTA
CACACTTTGGCACCATTACTACACAACGCC
TTCGGTAATCCATCTACAATAGATTACCGA
CACTAATGCACCTCCCCCTTCCCACGACTC
CTGATCAACGGAAACGATGACGTAACCCTC
TCATACCGGTAACTCCCCTGGATACCCCCG
TGTAACCGCTCCTACTCCGTACATGGTGGG
TTTTCGTATGACGTCATACAAGTAAACAAA
ATCCTTACTGCACTCCCTCCATTATCAAGA
AACACCCATTACGTCATCGAGACTACAGAA
GCACTATCATGTTTGTGCACATTTTATTCC
TAATTATTGGCACAGTTTAAGACAAATACA
ATGGCTATGACGTCATAATTTGCTACCCGA
CGTCGACTCCAGACAACCTGGCGGAGGATT
AATGGCACTCCCACCGAATAATAACCTTCC
ACGTAAGTCACATACTACCACTGCTCGACC
GGTAACTTCTCATTCATGAAAGCGACCAAG
AGGTGAATCGAGATGCGTAAACGCATACGT
GAGAAAAGGGTACTAGGGATAGCACACACA
AGGAGCGGTGATTATACGCACGAAATCTGC
CCGAAATTGCAGCACCGATCCCCTCACACC
CGGTCATCACATAACGTGATGAGGACCTGG
TTAGAACCTTGCGCGGATACCGCGCGCAAC
ACCAGAGCCGTGGCGTTGAAAGTCACGAGG
AAATTGGCCCGTACATTGTACCATTCCACA
TACGTCATACGAACATAAATGGAGCGAGAT
CGTGGAGGTACCATTACGTCATTATCTTAA
TGTAGCAGGTAGGGAATAAAATGCACCGGA
CTACATTCAAACCTAAATTCTCGAAGCGGG
GAACTCCTTGCTCTTCGATTGTGCCGAGCC
CCAGTACGACAACCCGGCTTGTATCACACT
CAATACGGCTAGACCGTCATGATATGGTAA
TAAGGTGGATTATTCCCTGGCTATACCACC
AAATGACGTCATCCCGAACTGCTACTTTAC
CTACGCGACAGCCCCATGATTTTAGCTCAC
GTTGGAAAAGATATATAACAGAACAAACGG
TTAAACCGACTGCCCAGAACCTAAAATCTA
GCCACGAACGTACTGCCGCATGTTCCAATT
CGCCATCAACACCCTACTTCCATTTTTTCT
CAGAAAACTATGCAGGCAGCGACCCCCCGC
CAGGGTGGATGTGGAATATTAGTTGCGCAA
ATAACCTACTTAGACCTAAAGGCTAGTAGC
CGGCATCGGCTGCTGTCACGTTCTGATAAA
AGAAAGAAAAGTGTTTTTATCGACATGCAA
ATTTAGACACGCCACCCCCATTAGCATATA
ATGATGCTTCCGCATATGCGCAACTGTCTA
CATACATTTACAACCCAACAATATATCCCC
ATGACGTCATGGGTGCTGGTTGATCTAGAT
ATCCTACGGAAAGACTCTGCCCTCTGCATT
AATAAAGAAAACAAGAGAGATAACCAACTC
TTATCCGTAAACACACTCACTAACTACGAC
GTTGAAGCGACCGAAAATATATTACGTCAT
GGTTCTAAACTGAGCGTTTAGGCAAAGAAA
TCCCTTCCGACAGACACCTTCCACTTACCA
ATGAAACAACAACCAATACCAGATTTAGAA
AGAACACTATGACGTCATTACTGACGTACA
GTCATGCCTCAACACTCGCCACCAATAGAC
AAATGATACAGCGGGCTCACCAGTGAGACG
AGCAAATGCTCCTCATTCACCGAACCACCC
TCTTTAGTAATGTACTAATGAAGCTCAGAC
AAAATGAATGAATGACGTCACAGCCACCCG
ACTTCCCAAACCCACCCACCCGGGACACAG
TAAATAGCGGTTCTAAACGGATGACGTCAT
TAGGCTTCATTACGTAAGGAGGCAGTGCCC
TAACCGAATGCGGTCACCTGTAAGCGGTGC
AAGGCGTATGACGTAATGGAATTCGAGCGC
GCCATCTCCACACTTGTTCCGCCAACCCGC
TCAGGCGAGTATGAATGACGTCATCCGTGA
TGGCCACCCCATCTTATAGAATCTAGAACT
ACTGCAAACTATGCTCGCGACAACTATTGA
CTACACCAACTGAACCCAGCCAAACGGCTT
AATCCCCAGGACCATTGCTTATCCCTACGC
TCTGCGGGGAGTAGGAGGGAATAGTGTGCG
CCCGGTCCCCCATCCCCCTCCCTCCCGCCG
GTAAAGAACGACCTGAACGGTATTAGGGGT
AGGAAACATATGCGAACCAAGGCGACCGGA
TTGGTAACGGCATCCCGTCTACTCGCAGCA
TTTACTCGCAACATACACAAATATACTATT
CGTTATGAATAGTATGACGTCATACTCAAC
CGTTACAAAAAATTCGAGTAGTTCTATTTG
GCAACTATAGGGTAGCTATCCCTCGGCCTC
TACACCCTCCCTGATCAATGACGTCACAAA
GGTGATGCCTGAGCCCGCCCGCCACCCACA
GTGGATCGCTCTTGTAATGGCTCATGCCAG
TTAATACATGATACTACCAACATCTCTAAT
ACGTAGTATTACATCACTGTTACACTCACC
ACGAACGAGACCACGACTGTCTTATTTGCG
TGCGGGATGACGTCATACATGAGTGAGTTA
TGGCGCGAACGTGCGAGTCCGCTATTGCCT
ATGAATTCCGAATTCGGTGTGGTAAAAAAA
GGACGATGTTAGGCTATGACGTAATCGTTA
CGGCCCGCCAAATGGCTAGATTGGCTCACA
GGGTGATGTTGTCACTTAAGTACGGGTGGA
ATTACAGACACACACTCATTATGATAACTG
TGTTACTGCACCGAACCCCAGCCACCAAGT
GACAGCAAACACCCAGACCAGCCGAACACA
GCGCACCTGCTCTCTGCAGTGACATCTCAA
TGTGAGTCACGGAACTTCCTCCCTGGCGTG
AATCCACCCAACAAGGGTGTGCGAGGTATA
CCCCCGTATTCTAAACCAGAATACCCCTAC
AGAGCGTGACACAAACTATGACGTCATTTA
CATGCTAAGTTCCTCCACACGGTCATTCCC
CGACTCTTGACTCCCGTCAAGACGCTCATT
GAGGGCTCTAGGTATATGATACTCCGAGCA
AACCATATATATATGACGTCACAGTTAAGT
CCCACAGTGATGACGTCACCAACAGGTTTA
CCCGCCTCGGCTCGATCCATCCACCCTTTT
TACCCGTGAGGCTTCCCGCGCCCACGGCAT
AACACTTGCTCTTATCGCAGACCAGCGTAA
CTGCACGTCGCGGGTTCTTTCTACCCCCCC
TTTAACTCGGGAAGTAATGACCTTTCTAAG
TCAATACACAGAACCACGCAATAGGAGGCG
AGACACAATAGGCATTGACGGAGAGGTGTG
GGGTCGCCCACATACTACTTTGTTCAACCA
GGTACGCGCTATACGACATAGTTTAATCGT
GCAGTTTGTGTTATATTAATATCAAAATCT
ACAATGGGTTGACCTAAACCAATTGCCCTC
TCCAACTCCCACCCGTAGTACTCACCCTAC
CTCCCTCTTGCAGCATCTCGTCACCCCCCC
GAAAATGATACTTACCTCACAACACGTCAT
CAAGACGAATGACGTAATAGACAGAGCCAA
AAGTTCATACGTCACCCATGTACCACAGGG
ATCCCGCGGCCTCCAGTGACCCTCCTTCTA
CCCAGCGTCGCCGCCGCAGTGTGCTAACTT
TGCATAGAAGTCCCCCTTACAAACCATCGT
CTTCTACTGTGCTGCCTTCCCTAACTGATC
AAAAAACGATGACGTCATGTCAGATAAGCC
GTTCATTCATAAGACACCTTATCGAATCCG
GAAACGCCTACTTAATGTGGCCATGTCCCA
GCCAGAGAATGGACTATTTAAAACCAGTGA
AGAAGGGGATACAACAACCAAACCTAGTCT
TTGGTACGATTCTCACGAATCACTTCAAAC
GCACCGCACTCGTACCGCTCGGTACCAGCC
ATGATGCCCGTGAATTAAGGCAGGGCAATG
TGATAATGACGTAATGCCTGAGCCAACGGC
CAAAAGGACGCATATAGTAGCAGCGGCGTG
CTTTAGATATGAAGATATATTTTATACTCT
CTCCAGACGATATTTTATACACCAGGCCAA
ACAACACAAGTTACCTACTTCGACGCGACA
ATTACGCTTCCTTATACATCTCCACAATCC
TCGGAACTGATGAATAATGACGTCACCAAC
ACCTCTTCTCCACCCCCATCAAGGCACCCC
GCCCAGCCATCTGTTCATGGTTACTAATTT
CCCACGCGTCACGCCTTTTCGGAGCGCTTC
GAATTAGGTGGCGAGGATGCATTAGCATTG
ACAAATCCTTTTTTTGCGTAACTTCATTGA
TCTATTCACATTGAATCATTCCACTGCTGC
CAAAGCGCGCACCCATGCGCCTACCCACTC
TGTAATGACCAAAAGCATACATATCACCGC
TGTTATTACTATGGTCTTAGGTAACAACAA
GTGACCTAAAAAACCAAGAGGAGACAAGGG
TCACAAAAGAAATGAAGCATTTACAACGGA
CGCTATAGTCAACCCTGCTTCCTTCACCCC
TAAGCGAGAACAATTAGACACGAATATGGA
CGCGCTAATCTCTCACCTACGAATTACGCG
AATGTAGGGGTGACGTCATACCGTTCCTAA
TATATCCCATAAAAGTAATGACGTCATCAT
ATCTATTTGTGGTCCCGACCCCAAAAGGGC
ATGACGTCATCGGCAGATCAAGCTTACGGA
GAAGGAATGAGTTCAGCGTTCACCACCGTC
GAGACCGTGCATTGCCCCACACAGCTACCG
CACCGTTCTTCCCCTTCCGCTAGCCCTTGA
TCATGCCCCCCTCTTGCGACACCTGTAACC
AAATGGAATGACGTCATACCAAACTTTAAA
ATTTAAGACATAGCACAGGAGCTGCTTCTA
CAATACTAGAACAACAACATCTAGTAAACC
TACAACAGTGTCTTATTAGAATGACGTCAT
AACAATAAGGCACAAAAGAATGATATGAAG
CTCTACGAAGCGACTCAATCCCTCCCCCTT
AAGTCAGCAACGGTTTCGTTGCTTCCCGAC
GAAAAATGGATGCGGGATACCGCGCCTGAT
GGTATACCTCTGTCTACTTGCGCGAGCTAG
GTGCGCAGAAAAGGACTAAAATGACGTAGT
ACCAAGAAGGAAAATGCACTTGTGCATTGA
CGAGCGGTAACGTGAAGTTGACTGAATGGA
TAAAGCAGAGATTGGAGAAAGGGGGTAAGA
GAGGTGTCCAAGAGCACGTTGAGGTGTAGG
ATTTAATCCCCTATACCCCCTGTATAGACC
TAGCCTCACTACCCCTCCCAGTCTTCCACA
CATGGCGGATTATGCGACCAATCAAGCCCC
TGGCACCCCCCGTTTGCTACCATCTCTCCA
ATGGCATATGAGTGATAAAAGTTAGGACAT
GAGGGTGGGAGGGGGTAAAACGCGGATAAC
CGCTCCTACACTGCCATCATGCTTTCAACC
CAACGGTGACGTCATAATTAACCATATAAA
ACGCACACTGATATTAGCACTTATTGCGCT
GGTAACGGTGTGTAACAAGGGTATGAAAAA
AGCAACGCGGACCGTCCTCATTGATGGCGG
CCCCTCCCACGCTCACTCCATCTCGCCGGC
TAAGTTGACCCACCCGACCCACCGCATGGC
TATGAAGGGAAGGATAAAGAAAAGATGTGG
TAAGACTAATGGGACAGGAAAAACCAACAC
TGGTGAAGCAAATGCTTTTAGCTTTGCGAC
AGGGGTCTCAACCATTTAACTCCCCACAAC
CCAAATAGTCCCGCCCCACCCGTCCCTGAA
GGAGGGAGCATCAACAAATGATTGCATGTG
ATAGCGACGCCCGTGTTTACACAATTCGTA
CTTTTACTTACTTTTCATATAGAACGCCAT
CTTCAACACGCCTTACCTAGTCCAAATCGC
CGCGCCTCGCTTAGTTCGCGATGACGTCAC
GGGACCAATGACGTCATCGCAACTGTCAAT
ATGATCCAGTGTCTAAGATGCTGTTACCGA
TCGCGAACTGGTCCGAAAATTGGCTACTAT
AACCTTGCTTTGCGCCAGCACCACTTTCGG
CCCCGACGATACCAGTGAGTCTCCCGTTGA
TGGACGTTAGGGAATTTTATGTTAGAAGAA
GAAGTTTGCCCCTCCCCATCCCCACCCGTG
TGTGCCATCCCCACCCCTACCCCCCCCTAG
TTCCCTGCCGTGGCTACTTCAGCATTAGTT
GCCGAGCCGTGGGCACTTGGCCTACACGCA
GCATCTACCTCAAGTAGACAGCCTATGGCA
ATTAAGGAAAGAATGGATGGGTGTTAAGGG
CCTATCAGCAATGACTACGGAAGGGAAGAT
ACAGATCCTAAGCTACACGCCAACCCGTTA
CCTATTCCTAATCACCCCCCGGCCATAGCC
CTTAGCGTTCTAAACCGCCTATGACGTCAT
GGAAACGACGGGAAGATGGCTAAACCTGAA
TTCAATGCGACGTTGTGTTTGTTCACACAA
TGGTGAAGGGTCTTTGTAGGACTGAGTGGA
CCAAGCTACATGCCCTGTCCGGGCACGTGC
TCCGCAGGCTTAGTGGGTAAAGCAAACGTC
TAGCTGTAGCCCGGCGCCTCCAGAATGCCC
TCGTACGCGAACCCTCACCTCACCCGCCGC
AGAAAGGACATCAACAAACTGTTTCTCTTG
AACCCGTCCTTGCCCCTAACCCGACCCACC
CGGACCTTTGGTTAACTATTGAAGTATCTC
TCCCACATACCGCATTGAAGTTACCTTCGC
ACCCCATACGACTGCTATGCAACATCGGTT
GCTCGCTACCTATCACTGCCCCCCCTCCCC
ACACTGCTGGAGCGATGATGTCATCATAAA
TTCGGATCAAACCGTTTAAGCACAGTGGTC
CCCATTCAATTTTGTAACCTTACCCCATTA
TGGTGAAATACTGTAAACAGGTTGCAAGCG
CACCGAACCTACTTTCGCGCTTGATGCGAT
TAGACAGGTATGATTATGGAAAGTGGTCTA
ACAGAACAATCGGCAGGAGCTTTCATCCCC
CGTCACCAATTAATGCATAAGACTATTTGT
CCATCCCCCTACTCATTCACCTGAAATAGT
ATAGGTGATGTCATTACGTCATACTCTTTC
AAATATTACAGGATGACGTCATACCGAACA
TTTTTTGCCCTCCGCGCCATACTACTGAAT
AACTCCCCCCCACCCGTCCCATGATAGGGC
CTGCAAAACAAGGCTAGATTTTACCGGGTA
AAAGCAACCGTTATCGTGCAAATTTCACCC
CCCACACAGGTACGGGGATCGCAGAGTTCA
ACCATCGTGTTCTTAAGGAACGTCTCACCA
TGTTAACTCCGCTTACATCGCCTAGGACTC
TAGGCCCCGTGACCCCCCTCGCTCTACTGT
AAAACCGACCGGAAGTCGAAGACGCGAGGA
TGGGTTGGCGACGCTAACTCTCAACTCATT
ACGTGCCTAGAGCTAGTACAGAGTGTGAGG
AGGAAGAGCCTAAGAGAAATGCAGACATAG
CATCTCAATCCATCCATCGTTCCCCCCAGA
AAAGCGTCATTATAATTACGTCACTACCTA
CACACACTCCCCTATGACGTCATACCGTGA
GCGCGTGGTAGCCCCGAAACCATCGTTGCC
ACTCCCCGCCTTCCAGCCCCACCCCCCCAG
CCCACATGTTCACCGAAGCATCAGCAATGA
GAAAGACGAAAGGTAACGATGACGTCACTG
ATGACGTCATCGAACTAGCCCCGCAAAGTG
AAACTACGATGACGTCATACCATCCGCTAC
AAAAGAATAGAAAAGGCTTCGCAATAAACA
TACCTGTGCATCACATATGCCAGTCCAGGC
ATACCTAACTAATCCCTGTAATCCCCCAGA
CGTCTGTCGCGCATTTATACCCCCCGTATT
TTAAGTAAGGAAGGGAAGAAAATGAAGCGT
TTTTTCGCAAGATGGTTTGCGCCCTACAAG
CACACTAACGCCCCCTGCAGCCCCTTATAC
GACGCTACCTATTGCCGATTAGGCTTAGCC
GAACAGGGGGGATCTCCTGCTACGATGATT
GAGAAGTAAAAGGAAAACAAAGGAAAGTGG
AACAGTATGAATTGTATAACAACCATCTTC
CTGGGTAATTTAAGGTGGGGGATAGGGTGG
AGCGGTCATATATCGCACTTTGGCCCATCA
ATAGCCCGCATCATCTTTGACCCACGCACG
ACGGCCTATAAAGAAAATTCTTAGTTACAT
TCAAGCAAACATAAGCCCTCGTCATGGAAC
AATTACTGAGCTAAAGGGGTGACGTCATCA
GGGCGCAGTGTCCATGACGTCATAATCCAG
CAGAGAGGGACTGCTGGAGATGTCACAGAT
CAGTGGCCTAAATCGAATCTCTCCTTCCAG
TCCTCTACGCAAACTACCAGTTGTTTAACA
TAATTCCTAATCCTTGTTCCCACCCCTGCA
GTTACCGATTAGTCCAGTTTCCTGTCTAGC
CTCACTCCCACTCCCATTCATCCAATGTAT
GATCGAAATATCAAGTGAGAATAGATTAAT
AAAACAGTCCGGACCACCTTTGATCTTCTA
CAGAGAGAAAGTATTGGGGTTAGATAGCGG
AATGATAGCACCCTACCCGTCCCACCCATA
CCAACTCCACCATGACGTCACTCATTAACT
AAAGGTGCGCAGATCCACAATATCAACACC
CATTTCCAGTCGAATCATGCACAGGCTCAG
TTTAAAAGCAGCTCCTCACCCACGACGAAT
TACCCTAATGATGTCGAATAATAACCAGCT
ATATTGTAGTACAAACCATCCTAAATACAA
CGAGATGCTATGCTGTGAGATTGCACAGAC
ACTAAGGGTGAAAACGAGAAAAAGGACTTC
CGACACGAGAGTGACGTCATTCCCAGATAC
AGGCGAACCGGGGGACATACATTGTCCAGA
ACCCACCTTAAGAGAATCGACACTCGCCTA
TACAGGATACTCGCTTTGCGAGGAGACTCC
CACCGTGTATTTCCCACCTCACTCTACCAC
GTCCCTGGGCTAGCCACAATTGGCAGCCCC
CAATTGAATAATACCACGAAGCAGTTAATA
CCCCCGCGTATAGCTGTATATTGAAGCTCG
ACTAAATGTCAGCTCAGACATTCCTTGCCC
TAAGCCCCCCTATTTCCTACCTAGCGGTAT
CCACAGAGGATCACTCCAGTAAACCCACAC
CCAGTTTTACAGCCGTGAACCCACGTAGGG
CAGGAATGTTTGCTAATAATGACGTCATTT
AAGCTTTCCTATACTGGAAGCTGTTTTGCG
CTGCCCCACTTAGTCATTGACGCCCCCACT
CATTGGGCCCCTCGAGTACCATGACGTCAT
ATGACGTCATAAACAGTCCGGTGGTGGGAG
AAGCTTGAACCCGACCACCTGAACCAGAAG
TCAGAAGATAGAGGCGCTTAGTCAAAAATT
AGGCACCGCCTTCAACGATGCGCGTGGCAA
CCACCATCACATCCTGTGAAACCCCACAGA
CGTGGGAAAGTGACAGTGGAATGTTGCGCA
CACGCGACACCCCTATTAACGACCGACGGC
TGCATAATGATCCAACCCACAGGATCAGCA
CACCCCTCCCCACCCTGCCCCAACCCTCCC
CAACTCCAACTCACGCCGGGCGTGACCTAC
GTGCAATATTTCCACCCCACCCTCCCCCGC
CAGAACTCCAAGTCCTCAAGGCTCTTTCGC
CCTAACACCGACCCTGTGGTTATACCACAC
CCGCTCCCCCCGTGACACCCCTCGCAACCA
TAGCGGCAAAATGATGACGTCACCAAACAA
GTGGCGAGGATCATGAAAAGGCAGAAGTTT
TGCACCGACCACTGGTGACTAAAGGCCTTT
TCCAGGACGCGAGCCGCCAGCTCTCTCCAT
CGGAAACCGGTCTCCCGGGGTGACGTCATT
TATGCGGTGATTTGGATGACGTCATCGGAC
CCACCCCCTTCTCCCTGATGTCCAAAAGCT
CGTCAGCATGCCTGACGCACGTCCTCCCTC
CGTACATCCTCCACATCCCTCTTAATTACG
GCCTTATACGGTCAAATGAAAGAGAAACAA
CCAACTGTTATAAATGACGTCATGGTGTAA
AAGTCCTAGACAAGATGACGTCATTTGACA
AAACACCGGACAGCGAACACATGGTGCAGG
CTCTTTTCTAGACATAAACGTAGAATAGAA
CAAACCCATTTATAATTACCACACACTCGG
TAGGACTAGACATGACGTCATCGCCCACAG
CCCAGCGCATTGTCTTGCCCTTGTCACGTA
AAAATGACATGACGTCATGCTAACTTTCAT
GATCAGGGAGACGTCAAGGAACGAGAGTCG
GTCTCTAGTCGGTCGACCCTTCTACACCAT
CATACATATGACGTCATACCTGATTTGGAG
GACCCACCCTCACCCCTACAAACCCGGACC
AAGAGATTGGATGACGTCACAATTCAACAA
ATTCCGACCAACTCGCCCTCCAAACGCTCG
AAGATGACGTCATCCACATCGCTACTGAAT
ACGCAGCGAGATGACGTCATAGAAATGCCG
CACGTGCTTAAGCACGTGAAAACAGACGCA
ATCAGCCTAACCACAGTATGGACCTGTGCT
ACACTAAGACGGCATACACAATGACGTCAT
AATTTCCATTTTACACTTACCGTGCGTAAC
ATCTACCCCGACCGCGCACCAACGCGTATT
TAGATGCGTGACGTCATATTTCTCAGGGGC
TCCTCTGAAAGGATGGGTATCTGGCGAGAT
TGAGAGCATGCTCAAGGGACTTGGGGCGGA
CGAAAGTATCCAAGCTTTGACACGCGTAGC
GTGCCAAATGATCGACTCCAGCGATCAAGA
GGGCCCAATGACTACACACGCACACTGTCG
AATAACCTCCCTACCTACACCGATTCTCCC
TCCTCTCGTTCCTCCTTCCGAAACGCTCAG
GATACCAACCACGCAAATAGATGACGTAAT
AACCGCTAAAGTATATTAGCGAGAGAGAGA
CAATTTAAATCAGGTATGAGCTAGGCTCGG
TTGGAGGTTTGAAGTAGGGCTTAGCCTTAT
GACGCCTAAACTGAGTCATCCTACAACGAA
GTGGCCCACCAATATATCAGAGCAAGGAAA
GCACGCATACGCACCAAACCCTGAGTTTAC
CCTCCTTCCCCTCCCTGCCCGCCCGCTTGG
TTGGGGGCGTAACCTGTACGCCAGGATAGA
GGTGGGCGAGGGTAACGGTGTGATGGGTAT
ACTACCCATACTTGCGAAAATAAAAGTACA
GTTTATACAAATGATATATGGTCGTGGGCC
CAGCCCATTGAACACTAAACCACGTGAAAA
ATATGACGTCACCACGAATCCTGGGGATTA
CAGAAAACCATTTCCTATCCCCTCCGCAGG
TTAATCTAGCCTCATGTGCGCGACCACAGA
AACGAAGGGATGACGTCACCGCGCATCTTG
TAACACCCGTGAACACATCTTAACCTCGAC
ATGACAGGGTGGCCCAACCTCCAAAAAAGA
TTGTCCAGTCCTACCAATAACTTATGAACT
CCGCTAGTGGAGAGTAGATGCCACTCGTAG
TCGACAGTAAATCCCCCGTTTACCTCGTTG
CCGAACGCCTTTACACCTGCCGCACCGATA
ACTCGCCCGCTCCGCCTAGCCATGACGTCA
ACCGTGTTCATACCTCTGTACTTCCCCCTC
CCCTCCGGATGGCCCCTGACCAGATGTCCC
ACTGAATAGAACGATAGGCGACACGAAACC
GACTAAATAACTTCACGGCGAGTCGAAGCA
CCCATCTCCCTACCAGTTAGCCGTTTTATT
ACATAAACGAATAGAAACAATGACGTCATG
AACGCATCACGTAGCTGAATGCGAAGAGAT
TTAATCAATTTAAGCGTTGTACTAGCCGAT
ACACCTTTTACGGTCCCCCACAACCCGAGA
AGCATCCCAAACCCACCCCCCCGACCGGAC
GATCATAGTACTTTAAGCATAATCCTTAAC
TTCTCACAATGACGTCACCTGGATAGCAAT
ATGACCCACGGTAGCATCCTCTAACCTGTG
TGTACCGAATACATATAGAATGACGTCATT
AGTCCCTACGTGAGGTATCATGGCGCGTAT
ACTTCCCCCAGTCCAATCGAGCCCCGTACA
CTTCACCAAACTAATCATGCCCCCAAGTTG
ATCCCTCACTTACAATCGCCATCCGTTGCC
ACCACATCTTCTTACCTTTGCAAGTTTCTA
CACATTGGGTGCAAAAATGATGACGTAATA
AAGAACAGATTCCACACTATAAACCGTAGA
CAACGAGATTATGATCTCCTTAACTAACGC
ATGACGTCATTGCTCTATGCAAGTATCTCA
CTATTTTTAGTAACCTTCCCCACTGGGATT
AACATGATGACGTCAGCCATAAAATGCCAG
ACAGATTGCACAATATTCTACCCTAAATCT
AGTAATTTTAATACCATTAAGACTATAGCA
GGGGTGCCCTCTACTATAAGCCACCATCCA
TTTCATACAATGGTTAGCTCTTTGAGTAAC
CTTCACCCGCACCACTTCCCTGTCTCAGCT
CCGCTGACAACCACCTGCACACACGCATGT
AACATGCTACTCCTAAAAGTAGATAGGTTC
CGATCGCAAGCGTGGAGGGAATTATTCCGC
CCCTGCTCGATGTCCCGTTCCACCAGCACG
ATCTCCTGTACTTTAGAGGAGTACATTGTA
AATGACTTCCGTCTCACAATAGACTACCTA
TACTGGTCAGGGAGAGATAGAAGGAGTAGA
AAACTAAAACTCCCTACGAATCAATCATGG
AACACTATGTGATTATACCCTAGCCACGGA
GCACTTGCCCACTCACCGTGTCCACAATGC
CCCCACTTCGTCGCAGTATACTAAAGCCCC
CAAAGCTGGTGACGTCACCAGTAACGGGGC
ACGACATGTTGCGCGGTAATGCGCGTAGAG
TCGGAATCTTTCCTTTGGAAGACCCGCTTC
TAACAGACGTGGGGTGGATAAACCGCACAT
AGACCCCGACCCCCGCCCACCCCACATGAA
AATGAGTGAATGAGACTGGCGAAGGGAGTC
CCCCGCCTTACCCTGCCCCTCCACGTCCGC
CTATATACTCGATCACACTACGCACGTCCG
CGATGACGTCACCGGACGTAGCGCCGATGT
CCCTCACACTCTTGCTCACAGACCTTTACA
ACACTTGAAGGCTAAGAGGAAATGGTAGAG
CATCTCCGCTCACCCACATAAAAATGGGGC
TGTCATACTGTCTGCAGGTGCAGCACAGCC
CGAGTTCCGTTACACAGCTTTGAATCCAGA
CGGCTTGCCTCGCATTGACAAGCCGACATT
ATTAGTGGTGAACACTCAAAAGGTACTACC
CCTATCTTCACCGCGTAACGTCAGTAATTC
TGCCCTTCCGCCCCTGGGAGCCGTTCGTCC
TGGCATCCATATACATAGCAGGGGAAATGC
AGCTAGCACTTGAATTCTAAAGCGCAAGCC
ACTTCCACATCCTAAATAGTCCGGTGCAGC
ATGACGTCACACACGTTATGTATCTTACTA
ATGACGTCATCGACAGTACAAGCCCAGGAT
TTTGCATGCAATAGAAGGAGAAAAAGGGAG
GTACTCTATGACGTCATCATTTATCCGCTT
CTAAAAAGGTAACATAATCCTGTCACAGTA
TCACTCCCGCACCAACTGTACCTCCCCTGA
AGAGACGACGGCTGCCGTCGCATCTCCAGC
CGAAACGCACGTACCTTGGCCAGGCGTCAC
TGATCGGCGACACCTGGATTGAAACCACCG
TACCACGAATTTATGGGCGACCAAGCATAC
AGAATAGGAACAGGTGGGATGTCGTCCAGG
TGGACTGCTAGTATGCAACCACGTGGAGTA
CAAGCTTACCATCTCTCATTGCCGCCAACC
ACTGGAACCACCGAACAGGGTGCAACGGTC
CATCTTCCAAAAACACCACACGAAAAGCCC
TAACACGGCTCCATTTACGTGTAACCCCAC
CAATGTGTGATGGCCCGTCTAAAGGGACTA
CCCTGGGCCCTAACCGTTGTAGTGTGGGCC
TCCAACACGAAGCTCTCCTTGAGCCGAGAC
TTCCCCATCTTGTTTCCCCAGTACCCACCT
CATTCAATCCCCCCCCCCCCCCCCCCCCCA
CAAAATAGACTTATATAGTATGAAATCCAC
GGGAAAGTAGAGATGACAAAATTGTTTGTG
GTACCATACCTTTCAACATATCCCTACACA
ATCGGCCGCAAGAATTGGATGACGTAATCC
TTGACCGGCGCACCTTGCATCCACATACCG
GCGGATGCCAAGTAAGCGAGCGATCGCACG
GTTTACCCCACTCCCTACGAATGACGTAAT
GGTCTATGACGTCATCTCTTTAGATGATGT
ATCACCCGGCCTAACAGCAATTAGGTCCCA
TTACAGCACAACCCTCCCCCCCACCACCTG
CACTTGAACATACTCACAATCCATTCTGCT
GGATCGTAAACAAAACTATAGTGACGTCAT
CGAGACTCAAACTGACAACTGCGGATTCCA
ATCATTAATAGCCGCGATGACGTCATAACT
AGCAGCTGCGCTTAGAAGGGAACAAAGTCG
CCCTATCCTACACACTCGCCTTGCAACTAC
CATCCCAAACCATATCGATGACGCCACAAT
AAAAGATACAGTACACGGTTGGAAAATCAG
CAACAGTTATTAACCCGTAATTAGCCTTCC
TGGAACATCAAATTAATGGACGTAAGATAA
AACATAGGTAAAAAAAAGGTGCACATTGTC
ACTACTGGAATACCACATGCATGACGTCAT
TAGCGAAATAGAGTGACGTCATCGTGAATG
GTCAGGTTACAAACTGGGGTATCTACTTTA
TTCCGTCACGAGCGCATAGCTAAATATATC
TGAGTCACTTCTCTCACGCTATCGCTACCG
AGCCCATGTAATATTAAATAATCCTTACAA
CACGCTCATCCCAGTACATCCCCCCTATCT
ACTCCGTACCTGTACCACCAGTGCCAAACT
GTGTCATTTCCCCTCACTACCTAAAGTACT
ACGACCGACCCGCGACACCTCCCATCGTTC
CCACTCGCCGCGAAGCTCTCCACAGGTCTT
TCGTCAGCGTGACCCCCTGCCTTAGCTTCT
ACAGGAAGGCAGCTCCGGGTAGGAGCGTAT
ACAAAACACCTATCCACCTTCTTGCCTGCA
TAGAGAAAGAGAAGGTGAGGTTTGAATAAT
GGTGGGAACCTGGAATGATACTGACAAGGG
CGTACGATTGCACAGTCCTGCGCCGATTCC
CCCCCCTTCAGCCCCACCCCACGTGAAATG
AATTCCGCCCTCGTCCCTAGTACCCCCCCA
TAAATAGCGGTTCTAAACGGATGACGTCAT
ATTTAATGATTGAGATGAACCTGAGCGACC
CACAGCGTGGCATATCACATACCTCACGAA
TAACTACGGACCCACAACAACACTAAGGCT
CGCCCTCTACCGCCCTACCCTCATCCACGC
CACCTAGTTGTACAGAACCATTTCCCACGA
CATCCTACTATACTGCGAGCCTAGGCGACT
GAGACCAGGAATACAACACTCAACCGTTGT
GGTTATGTGGATGACGTCATACTGCATAAC
TTATGCGGTAGGAAGGAGTTAACTAACAGT
GCGTATAAAAACACTTCCTGCCAATTCCCG
TCGAGCGATTTAAGAGGCTAATTAGCTATT
CATATTTATCGGCGGTTTCCGAACCGAAGA
ACCTCGACTGCTAAAGTATACATTAGCCCT
GGAGAGGAGGCTCATAAGGTTAAGCGCAAC
CCGCGTCCACCCTGATCCTTCACCTCAGCA
CCCGTGACTTCGTCCGAGCAAATGACACTT
CTGCCATAACAGTGAATGAGCTGAGGACGG
TTGGCTACCCAGCTTTAACACTCTGTCAAC
CGTAACACCTGAGCGCCGCTGCGCCCCACA
CGACGATCACCCCGTCCCTCCCTATTACGC
CACTTGCACATTCCGAAGCCCTGGGAGGCA
CCCGGTAGAAGGGTGAAAGCTATGAGTAAT
ACGCCCCCACAACCCCCCCCTATCCCCCAT
GTTTCAGAAGGAAACGTGGTATTACGGCAG
ATTACAGCAGTGTAACCTTAAACGCAGACG
TGCCTTGCTCCATTCCATAGCGGATTCCCC
CAAGCTCAGCCGCCAGATATAGCAGTATCA
CGTACTCATATTGCCCCTCCCCCACACTAC
TGGTCCTATGGCTAATAATAAGCCAGGAAT
CCTAGCAAGTCACTTTCGCCCACTTTCCCT
CACCATACCTAGGTCCTACACCAACTTCCG
TGGTTACTAACTGGTAGCGTATGTAAAGAG
TTCCCGCGATGACGTCACGTACATAACGTC
AATGAAAAGGAAGCAGTTGGTAAGGAATCG
CAGCCCGAATGCGTCGAGATTGTCTCGAAC
CGGATCCCACCCCCTTACCTCCGTTGCCAT
TAATGTTGCAATTACACTGCACCAATGGGG
AATGACGTCACCACGATTGCATATTAAAAA
ACGTTTTCGCACCCCAAACAGTCCACCAAC
GAGTACATTGAGGCAGAGGTCCAAGGTATA
ATGACACGCACAACTACTATGTTAACATGA
CATACAATTGGGCAAACCCCTACTCCGTAG
TCCACGTGGCTATATATAAAAACAGGTGGC
TCCCAGGATAAGGGAGGGTGTAAGTGTAGC
CCTACCACCACTAGGCTAAACCTTGCGCCG
TGGATGACGGGTGTAAGGAATTAAGGTATA
TGAGTGGATACTACCCGCCAATAACCTACA
TTAACCTAACCTTGACTAAAATTTGGCACC
ATAGATGAACGGCGACGAAAAAGGGTACAG
AACCGCTCCATACACACCCTCTGCACGCCG
TATGGAAGACCGCTACCCTACAAAGCCACC
AATTCTTATTACGTAATAGAAAAGAAGCAA
GCGAGATGTGGCGGGGGGCTAGGGCTTTCA
AAATTTCTTATAACGCTATTTTCCTCGTCA
GGCACGATAATGCATCTGCTCCCACTCTCC
TATGTGCAAGTACCCCATCTCATAGTAACT
CATCAGACCACAATATCCTATGAGTCACCT
CTCCCCGCCCTTCCCAACCTCATTCCTTGC
GAGTGTAGCCCCTAATGGCTGCCACTAGTG
TACCCCGTCCCCACCATGCCCTCCTCCCCC
TTGCCCATCGTTTCAATGGCAAGTACTTTA
GTAAAAGGGTCATGAATATGTGGACGAGAT
GATAGAACCCCAAAAAAGCCGGAGTCGATC
AATAATGCACTAGGCGCCCAAACGGTTCCC
TCACACACTTCGTCTATTGTTCTCACCGTG
TTCTCTTCTACAGCCCTTCCTAGCTCCGGC
AGACACTGGGAGTCGGCAGGATAAAGGGAG
AAAAGCTTGGGCGCTAGGGCTTCCACTGAT
ATGAATAGAAACGTGACGTCATCGTCAAAT
AGGCGAATGATTACGTCATCCGAACGCTGA
AGGTTGGCTCCACTATGACGTCATAGAAGT
CTCACGTGCCACCCACCCGACCCCCCCTCG
TAACACGATGACCGATGGGGGATAGTAAAA
TAGAACACTACGTCATTCCTGGTGATTCAC
CTCAACTACCCGCCCGCCCACGCCCTGGAA
ACCTGCTAAAACAAGTGTCAACTCCCCCCC
CCTCAGGCAGCTGCTCACCCAAAGTTCTAT
ATAAAGACCAAAAGATATGACGTCACTCTC
GATGCTACAAGCAAAATTAATGTGTAAGCT
ACCAACGATCCTGCGTACCCCCCACTTTTA
GGCAATTTATCCAGGGACTAAATCTGGAGG
CGATGCTAATAATACACCTCTCACTCTACA
CCATAAACTCCGTTCACGATTCGTACGCCC
CTGTTCCACACGACCTAAAGCCACACCTTG
GCCCTTAGTGCTTGAGTTCTGTCCGACTAA
CCGCAGCCCCGCCAAAGGCCCAAGTTATAA
AAGGGGTGGGAGGCGACAGATGGTTGACAC
ATACCGCGCCTATTCCAGACCCGCCGCAAA
GAAACAATGGACCGAATAAATAGCCAAAAA
TCCCGCCCATTTGCACCTACGCCCTCACCT
GACAATATCCGGCTAGAACTCTGACGTCAT
CACTCAAGCATCAAGCCAAAGAATCACTCA
CGTGGGACTACGGGGCGGGGTGGCGTGGCT
TACTAGCGACCAACCTAGCACATCATTTAA
GGAACACTCCTCGCTCTATAGGGGATATGA
AGAACCAAAAATAAATAGACAATGACGTAA
TACCAGGCATGTAATTTTATTCCAAGTATT
CGAAAAGATGACGTCATCTATTGAGGAGCA
CGATGACGTCATACGATGAACCTCCACAAT
CGCCACAGCGTCACTAGGCAGCTCGCTCGA
CGCAACAGTATGGATGAAGAAGAAGTCATT
ATGACCTCATGTGTAAACGGGCAGACACTA
CCCATATCTCTGCTCCACCGCAACCACCCC
GAAATCATCTTTAAGCGATTATGACGTCAT
CATCGCAGATGATGGCGGTATCGAGCATGT
CGATGTTCCCATCCCAACCCCCCCCCAGCC
CACACCACTCTGATAATCCCCATCAATGGT
AAGAGCGGGATAACGAGTGACGTCATGGTT
GCGTTACTGCCAGGGATCAGAAAATAGGCG
AGCTACCCTCCGCCTCATGTGTCCCCCATG
CTAACCGTTGAGGTCCTATAGACTGAGCAT
CCAGGGCGATATTCACAGAGACACGCCCGC
ATGATGGCATGTAGCCGGACGTTTCGGGAC
AAAGATGACGTCATGTGAGACGCCCGTTGA
CACGATTGATTAAGCATTAAACAACTCGCT
ACCAATATAGTCATCCACTGTACTTCCCAT
CGAGAGGGAGTTGTTACTCTTTCCCATCAC
GATGGAGTGTTGTGATGACAAACGTAATGC
ACATGATAAGCTCCACCAACGGGGGGTTTG
TAAAATCTAGGCTATGTGCCCCACCTCGCT
GTGAAACTTATTACCCGCCGTAAGTCTTGA
CCACTACCCACCCGCCACACCCCACCGCCG
CAAACACGATGACGTCATTTCAGTGGCAAT
CATTTAACCCCCACTCTAAGCGCACCGCAA
ACTGAACCATTCCATACGCTGCCAGTTGCC
CCAATCCGTAACCCCAAGTACGGTTGCTGC
CCGCTTTATTTGCCTGTCACATACTGACGT
ATTACTTCCCCCTAAACTATGCCAACAAAC
TGCATTACAGCCTGTTTGTAATACCAGTGA
TGACGGTACAATACTCTAAAAGAGGCGTTC
GATGACGTCATCATCATTAGTCTCCTCAAA
AACCATTCGTCCATGATGCGCTGACCAGCA
AAAGGCATAAGCTTCGCAAAAGACGGTACA
GGCAGAACAACAAGAAAGGCGACCACCGCA
ACCCAGGACATGAGACTAGATAAATCGACA
CAATTCTCGCGTTTGCTCTGCCGCTAAACT
CCCCTACACCCTTAACGGCACACATGTTGA
TTGTGGTGCACCCACTACACAGTTGGGCAC
CATAACCCATCTTGTACCCACTATCCTTCC
TCGGAGGATCCCACCCCCATTTACAGCGGC
CATAACCCTCAATTAAGGTCACAACCCATA
GCCAATCCGTCTCTTGCCTGACCCGTGCCC
CACTTGCTATCTGCCATGACGTCATACTTT
CAGACTTAAAGTGCGCCAGGCGCTACTCAA
TTTAACCCTCCTTACCCTAAATATCCGACT
TACCACTTACCTACGAGCCCGGTCCTTTAC
CTACGCACACCTAAGACGTAGTGGCTGGCG
CATGACCGACGGCGGCATTTAGTGGTGTTC
AATGGGCTGGGTAAATAAGAAAGAAACAGT
ACCACCCCCATTGCCACTTTGCCCCCCCTC
AAGCCGCTGTCCATTCGCCCCGCCACATGC
CAAAGACCACCCCCGCTGCCTATTGGCTCA
CGGCCATAAATATGACCTGTATCGCGCGCC
TCGATGGTCTCGATGATGACGTCATCCCTA
CGTCCGCCTTGAAATTTGATAAGGCCGCGA
CCCCGTCGACCGTATCATTGCGATGCCGCA
TGAAAGGTTAAAATAGTGCCCCACCTACGT
CTATCTGCCCTACCCTGGCGTACGGTATTG
AGTGATGCGGCGACGAAGCAGTGATTTATT
GCCTCCGCACCCCCCAGCCACCACCCCGCC
ATCCCTTTACACGCGACACGCGACACACAG
ACCACTCTCTTGACTTAATACCACCCAACT
AATACAAGCGCAGCAAAGTGACGTCATACA
CTCACTTCACCTGATACGGGTGGACGGGTA
AACCCCCCCGTGCTACCCATCACCCTCCCA
ACAGTAGGGTCCCGCCCTGCCCCCCCGATG
CACTAAGCCGTCAATCCCACACAATCAGAC
TCAGAAGGAGACACTCATACGTGGTAGACG
TTTTCCACGTTCTCTATTTCTTCTCGGCTG
ACTGGGCTATGTGACAGGATTATGAACACT
ATCGAATCCCCCCCACACAGCCCTCCCACC
GCCCCACCCCAGACCCGCCCCGTTACGGTC
ACACAATCCTCATTGATTACGTCATCCATT
AGATGCCCCCCCTCCGCGATCCTCGCACAC
TACTGTATCCTTTGTACGTGCACTTACGGC
ACCCCCGTACGTGAGGCAGCACGTCCGTAT
ACATATAGCTGAACTTCATGGTGCAGGAAG
TAATTAGCCTGTGCCAATACCTTGTTACTG
AGGGGCTGCCGCGTACTTAATTAGCTATAA
CAGAGAACGATTGATGATACCCACCATAAG
CATAAGGCCTGACAAAAGCTGCTGTTTCAG
ACCGCATTCATCTTTGGCTTTAGCCTCGGA
TAATTCCATTAAATGGGTGATGGAAAATAC
GATGACTTACCAGATGACGTCATAGCATAG
CCAGATAGCAAGGCATCCTATGCCGTACTA
ACAGCTGTCAATTTACCCCCATCTTTTATC
TGGGTGCTAGCCTCCCCCGAGGTCACAACT
AACTGGACCGATTAGACACAGATACCCCCA
GTCAGCGGTTTTGGCATGCGGGTGGCGAAA
GCGAAATGAACCAACACGAAATGACGTCAT
AACGTGGGCCCAACTGCGCCACCTGCACGT
CATCCCCCCAACCCCACCCCGCCGACCCGA
GAACAAATTTATAACTCGATTTAACTATAG
CATCTCACCATTCCCTAGCTTAGCTCCACT
CATCACACCTCGCACACTCGCGAGCCGTTA
ACGCGCGTGAGTCCGCACTAACCACACTAC
CGAAGCAGCAGAGCAAAGCATTTGGTAACA
TCTATTACCCTACCCAACCCACCACAAAAG
AGACGCTGTCAAAGTGTCTTTCCAAAAACG
CGTGCATGAAACCCGAATGCACACCGAACA
CCCACGTAATCCACCCAACTTAGACAAGCA
AATCGCCACTCCCACGCCTCCCACTCCAGC
ATGACGTCATTGTAAATGTTGATGAGCAAC
CCACACACCGCCGAATAGGCTGCTACGACA
TCCCTGCTCCCAGTCATACGAAACTAATGC
TAAAACACCTTTTACACAAATGCAGCCTCC
ATGTGTCATGCCAAAAAGCGAAGCACACAC
CTTGGGCCAGTACTCCACCGGTACTGTGGC
AAAATAACAGACAAAGATAACTATTGAGCG
CGTCATTTTAAATATCGGACCTGCACCGCG
CGTCCCCCTCTCCCGACCTACCACCCGACC
GGGAGAGCCTAATAAACATAGCACTAGGCG
AATGCCGCGGCCTGCTATCGGCACTCCGCC
TCAATTACGCCTTAACAATTGGTACGTCCT
ACAGTGCCAGCTCCCACCGCTGCAAAGTCA
GCGAACACGGAGGCGTAATACTAAAGCAAG
CGCAGTAGCCGAGCGACTTTCAGCTACCTG
AAAAAACGATGACGTCATGTCAGATAAGCC
TTTCACAACACATATGGATCGATGCAAACG
AAAAAGATGAAATTGAAAAGCGGCACTTAT
ATAGGAGGAGAAGGGGATGGGAAGACTACG
TTCAAAAGCACCCAACCCTCCCTCCCAGGC
GACCGAGGAGAAGTGTATGTAACCGGGCGG
ATGCGTAATCCTGCGACCCTTGACCTACCT
CTGGTGGCGCAGAGGACCATGTCAGAGACA
CAAATATCATTATCCTACCGCATACTCGTA
ATGACGTCATCCATTGACCCGGTGTGAGAC
TGGATTGGAAAAAGGGTGCCGAGAAAAAAT
AGAATGCTAGAAGGAGAGTGATGACGTCAT
CATGAAAAAAAAAAATTGACAGTTGAGTCG
GGATGAGATGTATCACGATAGGGTACGTTA
TAAATGCTCTCTCTCCTTCGACTACACGCA
CCTAGTATCCCTATGGTGTGAGGGAGGAAA
ACCCTAGTACTTTCCACCTCTAGCTACTAC
GCGAAAAGCAGATTTGGAAAATCAGCTCCA
GTAGCGTGGGGGTATGACGTCATAAAGTTG
CACACTCCGGTATTAAAAGTGTGACGTCAT
GCAACGGAGTGCCCACGTTATCTTGACGTG
TTAGGGAAAAGGAAAAATCAAAGTAAGACA
GGCAGGGTGGGTGTCGAACGAGGTGCCCAG
TGGGATTGAGAAGGAAACCGACGAAATCGT
GCTAACACTCAGCGTGTGCCGCTGCCCGAT
GCCGGACTCCAGATACACACAATAATGTGC
CGCGATGACGTCACCCAAAGCAGCACTAGT
ATATGAATTATCATAACATGACGTCATACT
CAGAAAACGAATAAACACGCAAATCTCATA
AGAGAGGTGTCAACTTAAACAATCACATGA
CGCAGATTGAGGCTTATTAATCCGTCATTG
TTTAACACGCGTTGCTGCCTGTTCCCATTC
AATCAGAGAAAAGAAAGGGGAATAAGTAAA
GAGCATGTAAGCCAAAGGCATAAAGGATAA
CCCCGGAAGCTCTAGTCGAGCACGCGTCGA
GCTGTTCCCATTCCCTTCCTATAACCCTGA
TTGCACAACGATGCCCACGAATTACGTCAC
TGAGCCTGGTGCAGCAAGAGTCTGCTTAAA
GTCCGACCACCCTCTCCTACCTTGCCGACT
CGAAGGACGAATAGCTACTAGCTATCCATC
CATAACAACTTCCACCTTTGCCCCATACTC
CTGACCTCTGGACCCCTCACTCTACACAAC
ACACCCCTCTTCCATCCACCGCTTCCCCCG
TTCACCACTATCAGGTCCATGACGTCACCA
CGGTAGAGATAAACTACACTTTAAAGGGCC
ATCAACAGTTTACGTTTAATCCTCGCACTC
GTACACATGAAGATGTGAAACCGTGTAGTA
CCTACCTCAACTCTCCCGTCCCTCTTCCTA
CGCGATGAGGAAGATTCCTCTGCCGCCGAA
ACATCCCCCCTCGGCCCGCAACCCCCCTCC
ATGGCCAACGTACCCATAAATGTACCCCTC
AGGTTACCCCGGACACGATGACGTCATAGC
TAGTGCCAGATCACTCTTGCTCAATAACGC
TGCAATCGGCTAGCGAACCGGTGCAAGCCT
AACGAGCGTACTGAAGAGACCTACGGCGTG
CGCTTGCTCCACGCTTATGACGGGGGATTC
GACTGATAAATTCCGGAGTGAATAAGAAAG
ACGGCCTTACGTGGACAACCCACCGCGGAA
GAATTTGCTAACGCAGGGATTGTGACGAAG
TAATTTAGTGGCCTGCGAGTAGTACTGCGC
GATAATCCGTTAATCCCCCAGCTACTACCA
CCTCCTATCACTGCACGTTAGATTAACCAG
AGGAACGTGAGCGTAAGACACCGCGAAACA
CTCCCGTTCAGGACCTTATTGGCCACTTGC
AAGGAGGCGCGGAGTGTAGGTCGTAAACAA
TAATGACCGGCACATCCGTACCTAGAGGAT
CATTGAACGACGAAGCAGAGCTGCGTAAGT
GGACCCGTATCAATGACGTCATGGTCTTGC
ATCATCCCCACTCCCGGCTAGCGCATATGC
CCACATCGCGTCCCCGTTAACCCCTGCGAC
TAGGATTGGCCCGAAAGAGGTGTGAAGGGA
CGGGCATGGGCGAGGTAATAATTAAGCGTG
CCGCTCCTCTGCTGCGCGCGTGTCGACAAG
CGTACACGCTGCTTCTAACAGCCAGCGGTG
CTAAGTCAACCTCCCTCACACGCCAATTTT
GGGCAGGAAAAGCCTAAGCAATCCTTCAGG
AAACGTGTTATGACGTCATAATGAGTGCCG
GTTAAGGCGTAGTGGTATGACGTCATGAAT
TAATCGGCACGGGCGGTAAATACACGCAAA
CATGTAAAGATGACGTCATAATTCCAGAAA
CTCCTCACCCCCGTTAGTCAAAATCAGTAA
AAAGGAAGGATATTTCAACCCACCCATACA
AAATTGCCTTAAAAGTAAGCCCGTTAAATC
AAGGGTATGGGGGGCGAAATAGTAGGGAAA
GCATGTGACGTCAGTAGTCATCTTTCTACC
ATGACGTCATTGACGGCACAGGCATACCTT
AGCAGTGCGCAAACCAGTGTTAAGCCCCAT
TAGAGTATTATACACTCCCTAATTTGGCAC
ACATTTACCAGTACCAATGGAGAGCTGAAT
AGGCCATCTTAAGAAGAGCTTAGATCACCT
AGGGGCGGGGCGTGAGGGGTATGGAAAGGA
AGTTTGAATTAACAATACACGTGACGTCAT
CTTGACGGAAATTGATGCAAAGACACAATT
CACAGTCCCCAACGTCGCCGTACCCCCACC
ATAACCTTTATGAACACTTGCGAAGACGAA
AAAGGTAACGGTAGATGACGTCATAGTAGT
TACGAGGGGGCGTCATGATACTAATGCCTG
AATCTATGACGTCACTACTTATCCCGGAGA
GGTAGGTGGAGAAATTAGAGGGATGCTAGA
ATAAAAAATGAGGAACAGCAGACGAATGAC
CTCAGAGAATATCACCCCCATGAGAGACGT
AAATGAACGCCGGACCAATGGACCAGCGGC
AAGCCAACGATAAGAAAAAAAAGAAATGCA
GTGCTGGGCGTGCCGGGAATAAGGCACGGT
AGGTTCCAGGAATGATCTCTCAACATGTGG
TTGTTCGCCGACCATGACCCCATCTATCGT
TTTTTCCGCCCGCGGCACACCTCATCCGAT
CCCAAGGTTCTTTGCGTCCAGTTGACTACC
CCGATCTCTAGCCTGACCCCGACGAAGTGC
TGGCTTTGTTCTACTGACACCACGCATGTG
CCTCCTCAAACCCCCCTGACCCTCCGTAGC
AAATAAGAAAAGGAGAGTGAAGGCTCCTTA
AGTCGATGTGGTGTGGTTAGGTGTAACCCC
TCATACCCTACCAAATCGCAGATAGCTTTC
CCTAGCCCGACACCTATGGACATCCCCCCA
GATTCCAGCGCCCCCACGAGCTGCCGAGGG
AGGCCAGATTCCCGCGCATAATGACGTCAT
ATTATGACGTGATGGGAGAGAAAAACAAAA
TGGGGGGCTAACACAATAGTATGACGTAAT
AAGACATTCCTAAGCGTTTACTTTAAGGAA
GTGAATCCACACTGACGATAAAAAAAGGGG
AATACCTGTCGACGGGAGGGGAAATAAAGG
CCCTACCTCCCTCGGCTCCCGCCACAGCCC
GGAGGTAAGTATAATTGAAACGTTAGACAC
CAGTGAGGAACGAGGGAGGATAAGAGCCGA
CGAACGGCATATGGAAGTGGCGCGTGCCCG
AACTATGATGTTTCCGAATCCTGACCAGGT
ACCAGCATTTGCTACGTCTTTTTTACAACG
TCATGGGTCCTGCCGGCACCTTGCTACAAA
AAAGATAAAGAACGGGACCCTAACCGCGAC
CATGGCGGATTGGTTCAAGATATGTACAAA
TAGGGTGGAGGAACTGAAGTCCTCCTACCA
AATGATACACCAGTTTTGTACTCTAGGGTT
GTGCTAAACCTCACACTCTATGCACTTCAT
TCTATCGAATACAAATATATGATCCCAGCT
CGCTTTTACCTGCTGAGGCACAACGCATTC
AAGGTGAAAATACACCAGGAACAGAGCAGC
TGTTACCAACCGCACGTCGATGAAACGAAC
ACGAAAGAAAAAAAGTAATAAAGATAAAGG
CGAGATGCTCTCGCGTACACTAGCGCGAGG
TTGATGACGTCATCAAGGTCGCCGCGTACT
ATAGCCTGAACCCCCAAGCTTAAGGCAGTC
TTCACACCTTACACCAACCCCCTCCCCCAA
CGTTTCCCGCTTGCGATCCCTTCAACCCTA
CATCAAAACCAACGTATGACGTCACACACA
AGACGATGACGTAAGGGGAAAGAGAGGCTA
AGATACTGGCTAGAGGACAGCGAACAACTG
TACGTACAACCAGGAGGGAGTGAAAAGCAG
CATCTCCTTCTTCCTGTCAATCCAACGATC
AGGAAGATTAGATGGGAAATAACGTGACGA
TACACGAACGAAGATTGACGCCGTGAGTCC
AACCCGCCCAAATCCCTTCTCAACACACAA
TCGCGAACTTGTTCAACGGGAACGCTGTGG
AATTGGCAAGAACATGACGTAATGCATTTG
ACCAATTCATTTACCGATCAAGGAGATAGA
GCCCTGCACGATCCCATCACCCTCCCCACC
ACTGATCTGATCTCTTCTCTCTTCTTGCAT
ATGTTTAGGAGGAAACTATAAAGCACAGGT
CCACGTAATTACGTCATATTTGCGGTACTA
CATCCTACTGGAGGTCAAAGAAATAGAGGG
GACCTGGCCTGTCGCCGGCACTCACCACGT
AACAATACCGACGGCGACCACCTACCGGGA
CATCTCCCACCGAATACACGCGTACACGCC
ATGACGTCACTCTTGCCCCACCCGACCACC
ATCCCTATGTGATGACGTCATCGTCCGCCC
CCACCGCTCCTAATCTTACCCTGAACCCCC
ACAACCTGGAATTACTTGCGATGCCACTCC
AGTGAAACGGGGCCCCACAACACCGCGTTG
CACCTCAACCCTTTCTCCCTGCATAGCCTC
GAGCCCCCAATTAGCCCCACCTCAACACGC
CGTTCATACAAACAGCTCAAACACGTTCCA
TTATTAGCTAAGCAACTTACATAGTTACGC
TTATGCCCCCCTCCCTGCCCGCCCCCAGAA
CCTAACACTAAGTAATAGTACCTCGAAACC
ACTGCTATAATGACTAATGATGACGTCATG
CACTGTCTTGCTCGACGACGGTAAATAACA
TACGTTCAAAACTGGAAGTTAGAGCAATGC
TACACCAACCGCATGATGCATTAACTTTCC
CCCAAAACGCAAGTCCAACACCCTCCCACC
CAAACCTTTCGACACGAACCCACTACACGA
GATAACACTACTGGGCGATTCTTTTTCATT
GTCCCATGGTGACGGATGTGAAGAGAATCG
ATGGCGACTGGAAAACGAGGGAGCGTCGTC
CCGCTTATTGCCCACAAGATCTAGAAAAAC
TCGAAATGATACGTCGAAAACATTGTGAGC
AATGACGTTATAAAGGGAACACCTACGACT
AACCTTCCGATCATCCTGCTTCCTCGACAA
TTTTAGAACGTACCCTGGCAATTGCCTATG
AGTCCCCCCTGTTCTCAGCATGACGAACAT
AGATACATCCTTGATCTTGCAATCTATTCC
ACGGGATAAGTGCCACTAAAGACCACTCCA
CACATCCGCAAACTTGCTAGGTTTGAGGGC
ACGCTCCCATTTGCCTGGCCCTGGGTTATG
ATGACGTCATGATCAACTAGCACACAAGTA
CTTCTATTTCCTTAACTTATCTTCTTTTGT
CTTCACTCGACCCAACAAGTCTTCCCTTTG
TTATGACGTCATGACTCATAGTGAAACAAC
ACGGTTCGGTCCCTGTCCATCCAACCGCTA
TTTCACCTATAATGCACGGATCCTGCATTG
TGTCATGCGCGAATGCGGCCAACTTTAGCC
CCTTTAAGCAAATTAAACCCACGCTTCTTC
ACATATCCCACCCGCCCTCATCCAATGCAC
TTTGCACACACGGCAACCTCTGCTAAATTT
CCCCTTGCCGATCTTACCATATCCCCGGCC
ACCGAGGATCAAGTAAGCTGACGTATTTTG
CACTAAGCGGTCTAGACGCTCCAACTAATT
ATCCCATACGCATCAGATGCATGACGTATG
CAAGCAGGGGATATTTTATTCCTCCACAAC
AACTAATGACGTCATCACGTAGAACTACCG
CTGCACGTTAACAGATGTAACGTCATAGTT
ATCTCCGTGTTCTCCACGTGGTGACCATCA
CCATGGAGGACAATGACGTAATCATATCGT
CGTTTGGCATTCCTGGCAAACGTATCCACT
CAAGGTAGGGTAAGCGTATATAACTATTAC
ACCTCCCATTCCTATTAACAGGACTACGTC
CTTCGCGACATGACGTCATCTTTAGAACAC
CGGATACCTCCCCGCTCTGCTACTTGCAAC
ACGGCGGGGGTTTGGCGGACGGAAAACGAA
CCGTAACCAAAATGTAACGATCTCAATGCG
CCCGAACACTGCCATCCATACCCTTCTCCC
CCCTATCGGTACATTCCGCCGTGATGATCC
TGCTACATTCTTGCTTTGAAACGGTCGCTC
ACCGTTCACCCAGAGGCTACCATGGCCAAT
TTGCAATACCCCATCCCAACCCACCCCCAC
ACTAGTATTCTTTCCCTTCCTCGGTCCACC
CTAGCCACACTTAAGTTCTTCATCCAGGCT
AATCCCCGTAACACTATCCTGCTCGCCACT
CAAATGCGATGTTGGGGGCAGGAATACACG
CAACTGCGCCTTATATTACATGGCAGTAAA
GGCCGGGTCGTGGATATCAGTTACCTGAGG
CCTCAGCTACCCACGAGTGCAGCACCGAAC
CCTGCACACCTTTCCTCGCTCACAATGACC
GTATAGGACCGCCACCCCTGTAAATGCCGA
AGACGATCGGAGAATATTCTGGCATCCTTG
AAGCGGAAAGGAAGCAGGAAGGAATCCTGC
CAAGATCGAAAAAGTGGGAATGAAGGACGT
CCCGCACACATGTTTCCCCCGACTACCCAG
GAGCACTTACAAAAGTTAGGCGGGGTTAGT
TGTTCCACCCCCACCGCCTACATCCCCACC
ACTTACCACCCCCCTCCCCATCCCTCCCGC
GAGAACGGCATGCAACACCATGACGTCACC
TATTGTTCCCCTACGCGGAAGGAAAACGGG
ATACTCGTCCGACCTCCACACCTTGGAAAC
CGATCCAAGCCGTTGCACATGGTACTGGTG
GAAATGGTCGGGGGAAAAACTGGAAAGAGA
CTCTAATCACGGGGGTGCAGCCAACTCTGG
GATCTTCACCGCTATGTAACCGCCCTCCCC
TGCTTCCCCCCACACCCGCCCCCCTGGATC
TATCTCTGCTCCTTGAGGTCGCATTAGTAC
CAAACACCCCTCAGCGGGGTGCAAAAGGCA
CGGCGGGTATTGGTAGGGAGTGTAGGCGGA
CGATCTGCGAAGGCTGCTAAGTAGGAATGC
AGAGTAAAGCCATACCCAGACCGAAGCTTT
GCATGTCAAAGTGACGTCACCTGGCTTACA
GTCCGTTACGGCGCAACTGAATGACGTCAT
AATACAGAGGGAGAGGGGAAGGAATAATGC
AAACCCTGCTACGCCAACCGCCGCATCGGG
ATGTTAACCTAGCGACTCACACATACATGA
CAATGCGATGAAGAATCGCGTAGTAATGTT
CGCTAAAAAGTATGACGTCATGGACACGAG
CGCTGAGCCCGTACTACTATATACTCAGCT
AGAAACCTCCAAGGGCTGTGTGACGTCATC
CCCCCGCCATCGACAACTGTTTTTGAACCT
GAAATGAGGCAGGAAGAAAGGGGTGAAGTG
CTTACCCCACCCTCCTCCCCCAACCTTTCG
CGCTAACGGCGTGACGTCATCATTCGCCAC
TTTGCACTCCTGAATCGCAGACGGTTCCCT
AAGGCTGACTACCAAGCAACTCAATATTCC
GTTATTCACGGGTACCAGAAATGACGTCAT
GTTATGAGGAGAAGGAAATCCGTTAAAGAA
GTGATGTAGTGAATAGAGAATGCACGTGAG
CCCCCCTGCTCTCGGTGAGGAGGAATGATG
TTCACTTCAGCCCTCCACAATTACCCAATA
AAATACACAGAGGGTTGATGATAATGAAAA
GAGAAGTTGTACGATGAGGCGATTTATTCG
CAAGCCGCCCCACCGCCCCAACGGCCAGCA
ACCTTCGTAAGATAAAACAACTAGAAATAG
AGCATAAATCAGTATGACGTCACATGTTAT
ATCTCATAAAAATAACGAACAGCCGGCTGA
GACGATAGAAGAGGGGACCTGAAAACCACC
TCACACCCCCGCCATTCCCACTCACCCCGG
TATACCGAGATATGAACTACTCAACGGCCG
ATGACGTCATACGTCGAGCCTTGCCCTGAC
TGTATCCCTTCCCCCCTACCCCACGCTTTA
TAATGGACCTCCGAGACAAATCATCGGTCG
ACGCCCTCTATGCTCCCCTTTCCCCTGGCC
GCTTAGTCGGAATAACCCCTGCAGGCACAA
TGGCCCTAGCCCACCCGCCCGCCTGGTCTA
AAAATGAGAGCATGCTTCTCCTACACAACC
AGCGTGAAATGGGCAGGGAGTAGTGCAAAA
CTGGAAAAAGCATAATGACGTCACGTCATG
CGTACCGCCGTTGCCGCCACCGTCGCACCG
TACACATACAACGGCATAAATCCAGAATGA
TTCTATTACGAAGGAAAGAAAATAAGAACA
AATTAACTGAGAGATTAATCCACCACTGAA
ACAGTTAAGGTGACATTTAGGTAATGCCTG
GATGACGTCATACGAATACACACCCCACTC
ACATCTTCCCTCCCCCCCTAAACCCTACCA
CCTCATCCCGGGTTGACTCACTGAAAACCC
AGAAAGAAAAGCAGTAAAAATTTCAGATGA
GCATAAGAAACAAAACCGATGACGTCATAG
TATCTCCCTCTAACCGAGTTTGGAGGATAA
ATAGCGGAAAATGACGTCATAAGTTCCGTT
ACCGTCACCAACATGAATGTGCCAACGTTA
ACGCAGCCCCACTCTACGCTACCACGAACA
CGTGAATGCATATGCCACACGTTGTGTTGC
ACATCCGCCTTAAGAAAACACACCGCTGAC
CCATACCGCTTTTGCCAAACAGGCAAACAC
GGTTGTGGGAATGCCCCCTACACGACATCC
ACCTCCCTCCCCAACCCCAGTCCAAGTTGA
TGCCCCCATCCGACCACACCCGTCCCATCC
ATGACGTCATAACTTTCTAGTTACGCCAGC
CTACGTTGGTTCAGAGATTGATTACGTCAT
CAACAGAGATGTTCCCCCAAGCACACGGCC
AAAAAAGGGAAAGAAAATGTATGGTTGATA
TTCATCAACCCCACCCCTTTCCCCGCCCGG
CGAATGAAAGAAAGAGGGAAGTGACGTCAT
CTATGCATCATAGCTATGCCACCCCAACTA
ACCGACTGGCACCTGTCATTGATATCACGA
AAGATTACCCGATTTAGGCGGTGACGTCAT
TACTCCTGCGTACCCCTTCCCGTAATTGCC
ATTAGTGCCGGCGACGATAAACCGATAGGG
GTTGACGGCTGTCTTAGGATACGACGACAG
ACGAAAAAAATTGACATAAAATTGATTAAG
ACGTTGAGGCTGGCTCAAGTTCCCGAAACT
GAGTACGGCATGCAAATGGATACAGATAGC
TGTTGTTCATGGAACTGATATTGTACACAG
GTCCGGTATATCCAGTAGTTTCCGCCATGC
CCCCATATCATTCCATCTGCTCATGAGCTC
TAAAACAAAATTTAATGACGTCATCAGAAG
GAACCACTTCTCAACCCTTTCCCCATACCG
CATGGTATGACCACCTAACACGTAACATGA
CTCAAATGGCTTAGCGATCGCATAAACAAC
CCTAAGCGAGAATGTGGGTCGTGGTGAGGG
ATGACGTCATCAGCGCCAATTGACACATAC
AAGGGATTTGCTTGAGAGGCGATGACGTCA
TTAATTTCGTACCTTCATAAGGCCCATATA
CCCTCCTGTTATCCCAACACTCAACCTACA
AGCGGACACTAAGGCGCAACCCAAGCAAGA
TCACCACAAACAAACGGAGGTGGTCTTATT
AAATTTTCTCAGTTTATGACGTCATCGCCC
TTATTAGCACCCTGCAATAACTTTCTAACC
AGTTAAGCACGAAGCCGCGCACTTACCGCA
TGATGACGTCATCTCCGAGAGGATCCTCCG
CACCAGTCTAAACCCCCTTGCTCCTCGCAC
TGTGCAGGGGAGTACAGAGTGGGGGGGGCA
GTATCAAACAAAACGTTGTAACGGGAATGA
CCCTGCACTCACCTGCCCGCACCACATCTT
AGAATGGAGATGGGTGACGTCATGCTCTAC
TTTGGCCGTCGTGATAGGAGAGCCCTGGCT
CGAACGCGCACAATGACGTAACCAGCCGGC
CAGAATGTAATGACGTCATACCATCCGCGC
AGGCGGAATACAGGGAATTATCAGTGGCTG
CGACAGCTCTGACAAAACAGAGCAAGAAAG
GCATACGGGAAAAGGTTGCATCCTCGTAAA
CACATAACCTAAGTCTCACAGCCGCACTCC
TTATATACTGTAGGAACACCTCGCCACAAC
AGGGAGCGGGTAAGAAAAAAGGGAGGGGGT
CACCATGCCCCTGATCTTCGAGTATAAGCT
CGCACGCACACAATGTACTTTCATTTCTCA
AGGGCCCCTTCCACCTGTTCCCACCACGAG
CACCTAGCAATAAATCGTCCGTAGGATTGC
CGCGACTAAATTCCATATCGTAGCGACGAG
GGTTATCAAACACAGTGCGACTGGTGCGAG
AAGTCCCCCGCGCCATGCTGCGTAGTCCCG
ATCCTCCTATTGCCCGAAGGCAATAATCAC
AAGCTAATCCATTCATACTTTGCAGCTTTA
AGCAATCGCCTAACAATAAAAAAAGCGAAA
TTAACTACCCGAGGTATCAGTACACCGTTA
AAATCGCACAGACGAGCGAGCAAATAGCTT
CGGATGACAGAATTGTCAAGTAGCGTTGAA
AGAGAGCCGCTCGCCCACTCCCTCTGCTTA
ATGACGTAATGTACAGATGTAGTACTATTC
CTTCCAATTCCAACGCGACCTACGCAACCA
AATAAATGAAGCAAGCAAGATACAAAGGTG
GAGGAACTGAAAAGAAGTATGGCGGGGGAT
CAACCACCATTCTTCTGATCACTGACTAAA
TATGTTAGCTTCTCATGGTGGAAGCAGGCA
GAGGCTCAATGGCGAAATTAAACACCAACC
AAGTGGTCCCAACCCTCCCTACCCATCAGA
TGGACTCGGACGATGGCCGGATGTATAGGG
TATGATGACGTCATAGAAACGCACTCCCCC
GGAACAAGATGAAGGCATTAATGACGTCAT
CACACGGCCTCACTCACATCCCAATTTCTT
CAGTCCCGCAATAGACGCTACTAATGGTTA
TGAGAAGCTGAGGCGCATATAGCTGTGGGC
GAGAGAAGCACAAGGAATTGGAAAAAACAG
CCCAAGCCAGATGCTAGAGTAGCACAATAA
TACTACGACCCCGCAGTTCACATGTCACCT
TAGATTGGGGAAAAAATAAAGGGCAAATAG
GAGCCCATAAACCTAGGGTCGCCCCAATTA
AAATCACAAAGAGAAAAAGGACGAAAATGA
GTCCCTTAGCGATGACGTCACACCAACGAT
ACATACCGGGAGGAATGACGTCATTGTTAC
TTAGAACCATGACTCTTCCCCTCCCACTGG
GGTAAGATGTGGCTAATGATTAGAACGCGC
AATAAACTAGGGTGCTAATTCTAGGCAGCT
AGGGTCGATGTTCAATCACCCCTTGCCAGC
CACCAACACAACAACTCTGGACTTAACACT
TTAGACGCACTAGAGATGATTTATAGTCAA
ACCGAACCAATATACTTTGTCCGAGCCAAA
CGATGACGTCATGACTCGGGCGTTACGAAC
CCCAAGCTACTGTCCAGCCTAGTCACAGGC
CCAGCACGGTGGAAAGGAAGCAGAATTGCA
AGTTACAACACTGTACTGTTGCGGTAGATG
TGACCCTCCCTTCCCCACCCTTTTACACTG
CCCTCAATCTAGTCTCTCTCCTCGCACACA
TGAACAATATTGATAGATGCAATGGAGAAA
CTGTCCTAATAATGCTTTCAGTGACAACTG
AGCACTTGGACCCATCCACCCCACTCCTAG
ATACTCACAGTAACCTCAGATCAACAAACC
GAACGAAGAAATAAGCAAATGCCTAACTAC
ACAGCCTCCTTGCTCTACGCTTACCCGGGA
AAAACTAGGAGGTAGTGACGTCACTGATAA
CCAGTGGCATATTTCTCCATCCCTTTTTGC
GGCATGGATTTGATAACAACACATAGGGCG
GTGTGACCGAAATGACGTCATCGTTAAAGG
AACACCCTCCCCCCCGCCTACCCCTTGCGA
CCTGGATTATTCCCCCTACCAAGGAACCCA
CGATTCTCATCCACTCCGTCTAAACTACCC
TCATCCCTCAACGAGTACAAGTAACACAAA
AACTTCTCCTTACGTATCATACCTTCATCC
CTTCGCAACGCCGTGCGTCCAACAACATCC
CTAGGGTTGCTGCTCACAAGGATTGAATGA
TTGTCAAGATAGTGGTACAACCACCCGACA
ATGAGAACGGGAGGAGTAAACCCATAACCC
TGATAAACCCCGCACAATGTGCCTCCCTGC
CTCCAATCATCTCACTAATTAAACATCAAA
CTATTTAATCAATATCATGGAAATCATGAA
GGGTACGACGTCTTCTCCTGGGATGGGGCA
GGGTATCATGACAGGTTGGGTTTTACGAGC
GATATGTGTACAAAAAAGATGAAAAAGGGG
ACGCAGAGTGATGACGTCATTCTTGGCACT
ACGGTCCGTGTGACAAAACTGTGACGTCAT
GCAGGCACAGTCCAGCTTGGATGAGAAGCT
AACACATTCTGATGACGTCATTGTGTTGTC
GGACGTTTCCCACTTTCCCTCCACGACTTT
TGTCGACGGGGGTAGGAGGAGGGAAGGGGT
CCCCAAACCCAGTCCGCCACTCACCCACTC
AAAACCGCAACGTTTGAGCATTACGTCACC
ACACCTAAACGGTGGTGAGAATGCTCGAGA
AGCCGGTGCCATACGATGACGTCACTACTA
ACTTCATACGTATAGGCCCTATGACGTCAT
TCCACTACATTAGAGCCTTGTCCCTCCCTC
TTCCCCTGCGCCGGTTACTAATGCCCTGCC
CACCCACCCACTACCGCCCCAGAGGTCCCT
CGGGGGATCTGAGAATGAAACGTGAATGAC
TCTCTCTCTACAACCTACAGCGCCGCAGCC
CGTACTTTCACTAGGCAACTGATTCCCCAG
TAGGATTGGAACCTAACGCGCGCAAAGCAA
AACATTACAAAACTGCCACTAATCTAATAG
AATCGTTAGACGGCCATTTTTAAAGACCAC
CGCAGCCCCACCCGGCCCTCCCGCAGCCAA
CCGCCGATGACGTCATCGGCGCACATAGAC
ACCGACGGCGAACCATGATGACGTCATCCT
CCCGACCCCATCCAGGACTAAAGATCAACA
AATTACTGAGCTAAAGGGGTGACGTCATCA
CCCCTTTAGCCCACAACGTGAATATCACAC
ATTGCACCGCATGCCTCACCTACACTGACG
ATCCATTACATATCTTGCACTCCACGCACA
ATCAGAACATACGAGGCTAACTTGTAACCT
TGCTCCGATAATGACGTCATAGATCACGAC
CCCAATTCACAGCAGTTTGCGCAGCCGAAT
ATAGACGGCGACCACTGTAACCCTACGCAG
CAAGTCACACGGGACGTACGATGACGTCAT
CCAAAACGCGTGCCCAACGCGTTCTTGCCT
CGGTGCCACTACCACGGTAACCACCGAGTA
AATTGTGTGAGTTCAAGGCGATACCAAGCC
GACACCATCCCTCCGCTCCCCATTCCTTCA
CGCCACTCTGGTTATACAGATACACCTCTA
GATGACTTACCAGATGACGTCATAGCATAG
AGCCTGGGCTCTCGGTTGCTGCGGCCACAG
ATAGAACCATCCAGATCTTTTCGTTACGGC
ACCGTCCACAGCCTCCTCGTACACTTCGCT
CAAACCTGGGAGCAGTTGATCACGGTGTTA
TGGTTTGAGAAGATGAGATAAAGGGAACAG
TGCCCCAATTTGCAATTTCTACCCACCCGT
AAAATGTGTTCTTCGGAACGTGAGCGATCC
GCATCATGCAGAGATGACGTCATCAAGCTG
CTACAACCTCCCACGTACCTGACTTCACTA
TGAATACTTACAATACATCGGCGTATTACA
TTTCGAGCCGTAGAATTACCTCACTCCAAG
CGACCTGAAACTACCTCAATCCCCCCTGAA
AGGACCGCTCAGTCCCCTAGCTACCCTCTA
ACGTGACAATGAGGCTTTTTCTCTCAAGGC
CATGCTTATATCCTCTCCCTAACTAGGGAA
GTGCGTCAACCACATGGCCCAGGCACCCAA
TAGCGCCAACCTACCACCCGCTCCCAACCT
AATACATAAAATGCGACAGGAGGCTTTGTC
TAACCATATTCCCCTCCCACCATTGCCCCG
AACACCGCCTATTCCAAAAATACTCCAAAT
ATGGATGCGATGACGTCACCGCTCCCCCTA
AGTTGAAAGGATGCTTAGAACTCCTCAACA
CCATTCTCCGAAATAGAATGTACCTGAAGC
CAACCCTTCGTTAACACGCTAAACGTTCGA
TCACATCTTGGTATATTACACCTGTCGTAA
AATTATCCGTAATCCTACATAATCCAACCG
CTCTACCCTTTCTACCACTAACCGCTAGGC
TACGCCTATCAATCACCCTTATCCCTCCTC
TGAATGTAGTGTTTAATTACGTCATCAAAA
AAATCAACTTCGTTTCATACCCAGACTTAC
GAAGGTAGGTTTGGGAAATGACGTCATGCA
TCACAGTAACAAAGAAGGGTGACGTCATCA
GCATCATACCTTTTGTGCTCTCTGCAGAAA
CAGTATACTCTCCTACCCATAAACATCTAC
GGAAACAATCAGTGTCGCACACGGATGTAA
AGGGCGAGTACCCCACCCACCCACCGCGCG
AATTCGATGACGTCATTACCCCTGTATATT
AGAACGATAAGCAGAAATACAATCCGATGA
CAGCGCTTTTAAATCACCAACGTTCAGGAC
CATGTGTACGTCAGGATACCACCTTTCACC
AAAGGTCATTTCCCCCCCTCCTCCTCACCG
GGTACTATACCCAAATCCCACCAAGATTTC
AAACACGCAAAACAGTAATGATACCACTCC
CTGCAAAAACAAGTGATTAAACAAAATGAA
AAGAACTTCTTCTCTGTTCCCTTCCCCCCC
TATTTTGTGAGGGTAGTACTGAAGATGACG
ATGACGTCATAAAACGCAGTGCTTATACGT
CTGCCCCACCGCCGCATAGTTCCCGGTGGA
AATTACAGACGCGCGTACCCCGAAACTATC
AGACGATAACCTAGTCATAAAAATGAATCT
GAGTATAAACGGCATGTAAGGGGGTGAAAA
CGAGCCTTAAATTGGTCTGGTTTCATAATG
CCAAATAGGATAGGCGACGTGGTGACCGAG
TGTACGGTCACCTTCGGAATGTAAGGATGA
CCCACGGGATTTCATTCACCCTCCACTGTG
TAGCTATCATTTGCTCAGCGGGGGAATCGT
ACGTCTTTGCAAACGGATGACGTCATGACC
ACAATTACTAGTACGGTGCTACCGTACGCC
AACTTTCTGCCTGCCCACCCCCCCACAACG
AAAGCCCGCACCGCCCCTTCAACCACCACC
AACCCGCATCCAATAGACTTACTGACCCGC
CCACATTGAGTACGCTTTGCAAAGCTACCG
AAGCAAAGGCTGTCAAACGTATGACGTCAT
GACTACGGCGACGCATCTGACATTTCAACC
CAATACATCATTACGTCATTCCCAAGGCGC
GAAGCCATAGCAAGTCTATCATGCATTGCA
ACTGGACGTAACAAACGTCCTTCAAAACAA
AAAAGTAAACCAGTGTGCTGATCACGCGCT
GAAAATGCTAGCGAGCAAATAAAAGACAAC
GACAGCAATGCAAAGGATATTGCAACACTA
GTGACGTCATCCTTACGCAACGCTGCTGAT
AATCAGCTTACTACCCACCCAGGCCCGCCC
TGCGAAAATAGATGACGTCATAGAGCACCA
GAAAGTATACAAGCCACTGCACGCCCTCCA
AAGCGGTCGAGCGTGCCACGATGACGTCAT
TTCCAGGCGGTACGCGGATGTCCCCAACTA
GTAGAGTATGCGCACCTCCCGTTGCGCGTC
AGAAAGATTGATCTCGAAACACCTTCGCCG
TGCTAAGAACAAAGAAAACCGGGTGGGGGA
CACGCCATGACGTCATCAGCCCCACACCAT
ACACCACCCACGTCTAGGCGCTTACTCGTG
CCCCCTTAACCCCCAGCTTCCCTGCATCAC
AGGCCCACCAGCATTAAGTTATAACGATGC
TGGTGTGATGACGTCATATATTACCCGGTT
ATTGTCAGAAATAGGCTCTCTAACAAGCCT
AGGATTCGACAGATAATGTGAGGAGATGAT
AGGGTGAACTAAATCTTTTACAATTTTGTT
TATGATGACGTCATTGCTCGTCCCGCGTCT
CTGTGCCTGCGTAATCCGCAAGAGGCAAAT
ATTAAAAACCACAACCCAATGACGTCATAA
GCTACTAAGCCCTCTGCCTCCTTCGCTCCC
AGATACGAGGGCCATAAGGGAGCATGTGGA
ATACATTCCGCTACATAACATCCTCTAAGC
TGAAAGATGACCCCAGAAACGGGTTGATAC
GGCCACTTCAGGTAATTACCATCTTGACAC
TAAAAATGCGCAACAACGGTGACGTAATCA
CACCCCGCTTTGTCTCTCCCACCATTCTCC
AAGACAGCGGTGACGTCATCACACCAACAG
CAGATTAAACCCTCCAGGACTTAAGCGTAC
TAAGGCCATGACTTCATCTACTACTGGGCG
TTGAGCTGAACGTTCGTTTGAGGCAACGGC
CGCAGCCTGGCCTATGACGTAATCTCGACA
AGACATCAGAGGGACATAAGATCGATAAAA
GAACATAATAAAAAGAAGCTGAGGTGGCAC
GGAGGCCCAGGTTAGAGGAAGGGGGTGGAC
ACCATGAAGATTAAAATTATGGAGACATGG
AATATCGCCCAATGACGTCATATTATGGGC
AATAGGAAATTACACGCAGTCGAGAGAAAC
CCATCCGTTAATCGACTGCGAACTATTCGA
CAGGTCATGCGAGCATCAGTAACGTGAGGT
ACGGAAAAATGGACTAAAGTATAAAACCGA
GTGTCGTTAGTTACTAGCTATTTCACATTT
ATGTACCATGACGTCATCGGTTACGCATGC
CTGGACCGTAACCACCATGCCACAACCACA
AACACCGTCACCACCAAACTGCCACAGTTA
CCCTTAAAAGGGGACGGGGGCGGATAAACA
AACGGCACCCTGCACCGCGCTAAATCAACC
CGATACGCTCAACCCTATCCCATTCGGTAG
AAAACATGAAATAGTAATTAAAATAACTTT
TGTATATCTGCCCCATATGTCCAAACGTCC
GGGAAAAACACAGGGATGTGTCTTTTCACG
ATATAATGTTCACGTTGCATGGGGGTGAAA
GGCCCGAGGACTACTGGATGATCCAACTCT
CTAGCCAAATGTAACCGAGTTGCAAGTTTT
AACCACCCACCCACTTGATCGCAAGCTGTA
TTAGCGCTGGTGCCTAAAACCGCGAATAAC
CGATTTCTGATGCTCCGGGCATGACGTCAT
AATGTAACCACCTCTTCACAGCCAGTAAAT
TGTAACCGCATTTGCAAGAGATGACGTCAT
GTGCCTCGTGCAGTGGATATAGAGAGGGCA
TGGGATGGCTTGTCGAGGCCATGCAGGGGG
CTGCAACTCAGTTTATATACAATTTACTTT
ATGCTTCACACCGGCGCATCGCGAGCAACA
CGAAACAGAACAGGGTACGAAATATTGTAA
CACTAAGACTAAAAAATGGGGCAGGGGGCG
AATGACGTAATCGGAGCAGGAATTTGCTAT
CCCCTCTTACAATCCACTCTTTAACACTAC
CATAATACAGGTACTATCGTAATGACGTCA
CCCAACACTCACTACGGTTCCCCCTGCCTG
CCCGATGATGACGTCACCAGGCAACAGATG
AATAACCCGTAGACCCAACATAAGTTTGGT
AATATGCCCCCAGCCCCCACAGCTCTATAG
CGCTCAGTGGGGGTATGACGTCATGCGCGC
ATTAGCAACCCTCCCTACCCCCCCATAATG
GTTCAGGTGAGCGGTAAGGAGTGACGTCAT
GAACCACCTAACACGGCGGTAGGTCTGCGC
GGACGTACTTTAGCCGCGGAGTGACACGGG
TGAGCCATCCCGCGGGGCTCCTGGGCAGTG
GGTGTCCACCTCGTAAGTACAGAGGGATGA
TTCGATGACGTCACGATACCTATATGAAGA
TGATGTGACCATACAATACACGGGGGCTGC
CGAGCGAGTGGGAGGGAGGGATAAACGCGT
GCACGTCCCCCCCTTTCCTGCCCACTACCC
TCAGCTTCCCCCTCGGTACACTTAACCGCT
GGCAAAAATTGTAACAAAAAATCGCTAGCA
ATGACCAGTAACACCCCCGTGCCAATAATC
TGACCGACACCTTCCCCCTTCCATACACGC
ACAGATACTGACCCGCCCAGTCCCACCCAC
GGTACCTCATTCCCCACATCAACCTCCCTT
ATACGTACCAGAGAGGTATCAACACACGAA
AATGCCAAACAAAATACCACGTTAAAATAG
CTACCAATTGGACAAGAGAGGGCCGATATC
ACGGCAGATCCTACCCTCCACACCCACCCA
GTCTCTATGGTTATCGTACCTACCTGGGGT
CAGCAGTAGGTACCTCCCTGTCGAACACCA
CAACTCTGAAAGGATACCACATTACGTCAT
TCCCAGCTGGAAAATAATAAGAACGTAAAA
ATGACGTCATCTACGAGCCCTTCGCGACCA
GAAGAGAGAAGTAAGCGAGATGAGAGAGAG
CACCAACCCCTCTATCAGCGTTACTAGCCT
ATGACCCACCCCGCCCACCCAAAAGGCGGA
TTTTGCTCCTGATTCACAGGTTCCCTGGCA
ATGAATTAAAATTGCATCCGCTTATGCGAA
CCCCGCCCACCAACCCCACCCGACGCGGTC
AGAATTAAGAAAGGCTTAATGCCTCAATGA
AAGACCCCTCCCCCGCCCATAACCCCGACC
ACTAAGTACCAACGATGGATGACGCAATCC
CCCACCGCAAACGATCCCGCCCCTGCAACA
AGTGAGCTAATAAGAAATTAGGGGGCGGGG
CAGTTTGAAAATGAGGAAATTAGTTCGCTT
TGGGGGAACATCCAAAATAAATGACGTCAC
AAGACGCGACAATGACGTCACTGACCATTG
ACCTTGGCCACGCGTACAACCGCCCCGCGC
GATTTCCGCTCCGCGACATGGCACTGTCAG
TTGAGATCATGACTCCCATGGGGCGCAGCG
ATGACGTCACCACGATCATTCTATTTGCCA
CGTGATCACCCGTATGGATGCAAAACCTTA
TGGTAGGGGGCGGAAGGCCTAGTGTGAGAA
CTATGACGTAATGCCAACAGCGGCTGCATA
CCACATCCTCCATTATTCAGCCTCTAATCC
TGTGACCTCGGCATTAGCGAATTGTTAGTG
AACACCTCACGTCTCGCGGCAATGCATTAG
AGAACGTTTATCACCACCTCAGCTACCACC
GAAAGTGACGTCACTTGCCAGGGCGATAAG
CCTCAGCCTTACCGCTGATATTAAGCCTTC
TAACGAGACGATTAATCTCGCAAATTAAAA
AGCGGCTTACCGAACTAGCACTTCCTTACG
TTAGTTAACCCTCCCATGTAACCCCCCCCA
AATGACGTCATCGGACATCAGGTGGTAATG
TATCGTGCCGCGTACGTGGACGCTTTCAGC
GACCACAACCATCGGAAAACTGTTCCGTGC
GCTCACCCTCTTACAGACTGTTTATTTTCC
AATGAGTAATTAATGACGTCATCACTTAAC
CGCCCACATACTCCTAACGATGACGTAATT
GGCATTGCATACGCCTGTGACCCACACCCC
TTGTGGCACCTATCTGGAGTGTTTTTGATC
TACAAGCAATCTACATCTAACTTGTAACCT
TGCCGAAAGGAGGGGACGAAGAATAAAAAG
ACCTGGCAGTGACAGCTGTGTGTCACTCAA
AGCCACCGACAGTGACGCACGGAAGTGCGA
TACAGATGTCGCAAGGGCCATGACGTCATA
ACTTTCCCATTTTGAAAGAAAACAGAAGAA
CCCCTTATCCTACCCGCACTTTGATGCCAC
ATTAAATGACGTCACTTACGCGCGGCGTAA
CCTTTCGCCAGCAACTGTACTTTCGAAAAC
ACTACGATTGGAAAAAAACAACGCAAGTCC
GACACACCCCTAAATGGTGTGTCAATCTGT
GAAAAAGACATAATTAAATGAAAGAGTGCA
TATGCTTGATGATGTTCTGTGTGGTGACCA
TGTGTTGTGTCGAAAAATTTGACCCATTAC
TCGTTCCACTAGGCATCATAATGACGTCAT
TTGTGGTCGTGCGTTATAGCGTACTTAGGT
AAGATTGAAGGTCAAAAAATGAATATAACA
ATGTCCCCTTAGTACCCCCCAACTTACGCC
TAGGCGGGGACTGATAAGTCTATCGTCCCA
GGAATAACAAGGGGTAAGAATGAGCACAGC
CATGGCTACACGACGCTTAGAATGATAAGT
AGCAGTTTACTCCCACCCGACTCGCAACGA
GAATGATAGAAGCGACCATAAAATAGTGCA
AGTGACCACCCATCCCACCCCCGCCTCCAG
AACACCACCCACCCAACCTCACCCAAGAGT
GATACTATTACCCCTTCGTACCGTGCATTC
CATTATCTCTCCACACCTCTCAACGCCGGT
ATGACGTCATACGAACGGCAAAAGGTGCTG
TCCACTTGATGCGCGTGTATGCTACTAGGA
ACCGATAAATCTCGATCAATAACGAGAGTT
GGGCTTTAGGCCCGTTAGTAGAGGTCACAT
CTTCCGGGGTTTAGCCCACCTCCCCCAATC
TAGTTCCATTGTTTTTCCAGAGGCACAGAA
GAGAAGCAGTGGTGAATAGGGAAAGCAAAC
CGGTCTGCCAGGAGGAATGAACGGCGGTCC
ATATACTATGAAATCTAGGACATCATGGCT
ATTACGTCACTGTAGTGAAGAAGTCTCAGT
ACTTATCATAGAATGGCACTCGCCATTTGA
CCCAGCGATTCCAACATCGCCCACGGACCT
CTAGGCACTCCTTTCTTGGTCCCTGGAAGC
AACGCCCCTGCGCCCCAGCCCCTCCCCAGC
CCAGCACACTATATATTTGCCAATAAAGAA
AAGAGTTCCTGAATCGACGAACGACACTAA
GTTAAATTGCAAAATTAGCTGCCTTTCACG
GTGATGACAGCGAATGACGTCATGTTAAAC
GAGAAGCTTAAATAACTCAAGCTTAGCTGC
AGCATCCCAAACTTATTGGGATATCTACTT
GTTAGTTAGTGGCAAAAGCTTTATTAAAAC
ATAGCCCAACAATCCCCCCTATGACGTCAC
GCCAGCGATGACGTCATAGTTTGTACCCGA
GTGCGACCGACATAAACATCCAGCCGTGCT
AAGAATTCCGCGACACACTTGAGATTACAA
AACTCCTTCCTTACTGGCTCCCCATCACAC
ATTCGCAGGTATGACGTCACTGTATCAGGT
AAGGACATGGGGGCTGGGCCGTGGAGGGGC
CTCTCCTCGTGATGACGTAATTAACCTGCC
CGTCACGGCGACGATGACGTCACCGCACGA
CTATACTTTATCCGGTAGGCCCGGAAGCGC
TGAAAAGGCGACGACCCAGAGAATGAAGGG
GATATATAAAGCAAGAGGGGAGTAAAGGGG
AGTTGTAATCAGGGCCAAGGGATGTAAGGA
AGCCAAGGAGGTCAACAGGGGTTCTGAGGC
AATACTAGTGAGAAAGAGCTAGGATCGACA
AACCACTACGTGTGCTACCAATATCTCCCC
ATGACGTCATTTATTACACAGCTGCGTAAT
AGAGTGACGTCATTTGCCCCTTCGACTGGT
AGACAGCATAACTGTCAAGAAAAAGTAACA
CGTGCTGAGATTAGAAGTAAATTGTAATAA
GCAGACGTACGAGGAAGTCACTAAAATCCC
GGGAGAATCAAAAGCGAGTATTTCACGGGC
CAAAGTGAAGATGTGAATAGTGGGGTCAGG
CTTGAGCGACACCTTTCCTCTTTCTGGAGG
AAGCCGACTGCGGACAAATAGCAAAGTTAT
AGCGCAGATGCGTACAGACGGTGTAAGAAA
GTCCCGACTTGTAGCCTAAATGTGCCATCG
CGAGGTGCAGCGTTAAGTGCGATTCGCCCT
TACCCCGCAGTCGACCCCCTCCCGCCCCGA
CATGGAGCAAATAGAAACAATAACGCGTCA
ACAATTTTAAAAGGTACGACCACGCCCCTC
CGAACAAACCCTACTGACGCCGTTACGGCC
GATCGTAAAAGCATGACGTCATTACGCCAA
AGGAAAAAGTACATCCCGTGGAGGCATTTC
GTTTAGCCCTTCACCATTGTCACCCTGTTT
ACACCATACAATCAATGACGTCATAACTTA
ACCTTACCTTCCGAACCGCCCCGTGTTTCC
AAGCGGACAACCCTATGACGTCACTCTCGA
CACGCACTTCCGATTGAGACGTACTCATTC
CTGAACCCTGTCCACTCACACCTTCCAGAA
CACTTGAAACACGTTTCCTCTATCGTATGC
TTGTACCTTCTCTACACTCCTCATGGTCCT
TAGCGAGCACATGACTGAAACCCGCGCGGA
CCAATAGACTTTTGTGAAACAATTTCACTG
AATGCCCAGCCCGGATTGTGGGTTCTGTCT
TGGAAGGTACACCACTCTTAATGTTACACG
GATTCCACATTAAACCTTGTTTCTCACTGC
CCCTCGTAGCACCACTTCTACACTCCCACA
ATGACGTCATACTCCGAACCCAGTGCAAGA
GATTTCTCTACGCCCCGTCCCCCCCGGCTC
CAAAAATCCCACGCACCCCCGACCCTCTAA
GTAATTTGAGCATCCTGTAAAGGGCGTAGT
AATTTATAACACACTGCTGATGCAAATATC
AGGTTATAATACCACACGCACGCAGGCACG
AACTTTCAACTCCTCACGACGTAAGCCACC
CCCCCTAATCATACTTCATTTAGACAATGA
TTTCACACACTATATATACCGGTTCCGCAA
AGTCAATGGCTAACGTGACCTTACTTGAGA
TCACGTTTAAGTGACGTCATTATACACAAT
GGGTGATTTGGAATGACGTCACTATTAATA
TGTCCTCCCACGTTCCTTTAGTAATGCTGC
ACTCACTGTCTGTTAAGTCGAACCACATTG
GAAGGGCTAAAGCAACATATGTAACTTGAC
TGATTTTGGAAAAAAGGGTTACAGTGATTA
TGGAGGGGGCGTGCAAAATTAGTATGGTGT
TCGCCATCGTCCCCGTCTGCGCTATGAGCA
AACATCAGATCCGAGGAATGACGTCACCAA
GCAAGCAAAGGTTGGAAAGTCACAGAGGTA
AACCTTGAACTATGACGTCATAGGAATGCG
CGTTATCGGAGTCCGACCCTGCAGATTCTA
AAGGTAACCAAAGGTGTACTGAATAATCTC
GGACCAGAACCTAACAAAAAGAGAAAACAT
ATACTTACGAACCACCTCGCATGACGTCAT
ATAAAGAGTGATGTGGCATGAAAGAGAGCG
GCACAATAGTGACTAATACTATCTATCCCC
CGCCGAGCCGTAGCACTTCTCTATTTCCAA
GAGGCAGAATTGTGGACATTCTAGGAGCAA
AATAGCAGCAGTATTAAGGAATTAGCCTAA
GGCGAATCACGAGGTGATGGGGGGGAAAGA
ATTCTGATTATCGAACTCAGTCTACGGTCC
TAGGAGGTGACGTCATTGTTGCTGCCCGTT
CCGTGATAATTCATTACGTCATACTTTACG
ATTTACCGGTCTTACGCATGTAACGGTCGC
AACTATGCATGACGTCACTAATAAAGAGCC
TAAAATCAAGCATCCCCTCCCCATCTCTTC
GGGAGGGATGGGCTATGACGTCATGTCCGA
CTTGAAGAACCGTATCATCGTTCACTCTGT
CTATCTGATGACGTCATCAGGAAGCAGCTC
ACAATATCTGTGTCTGCCTCGAAGGTAAAG
TAAAAGGCATGATGACGTAATACTGAACAC
TAAGAGTTTGACAACTAGCGCAGCAGCTCC
ATGACGTCATACCATGGGTCTGCAACGCTA
TGCAAATACCAGCAAGTGGCAAGCCACGGG
GGCCTACACCCTTGCCCTCACGCACTGCAA
CCATGACGTCATCCTGTGAATGGGGGGCTA
CGATATCCTACCGGGCGTGTACTTTTGCCC
GTGCCCCTGCAGTGTGGGAAGTGCTCCGCG
GGCAGTCTGATAAAGAACCACGGCGCGCGG
ACCTGCCTAACTCACCAGTTTGGACCTGGA
CAGTCCCACCCTCGTATTCTAAGCCACGAA
AGGTGCAATTGATGCGTGATAAATAATACA
CGGGCAGTCTAGCCCCTCAATAGCTGGACC
CCCCCGCTCACATACCACGACGCTTTCGGC
GACGAACGTACCTAAAGCGGTCCTTAGACT
CGCTATAGGCTAATCTGCCGGTACTTATGA
GAGTACGCACGACGCTCTAATTACTATAGC
GGTTCCGGTCGACTATAAATGATAAAGAGA
GAGAGGAGGAATAGGACGCGATGACGTCAC
GACGGTTCCACAGGGTCTAAGTTCAAACAC
CGCACCTTTCTTCAGTCAGGCGTCGCGTTC
GGCCACCCCAGTGCAACCATCCCTTACTCC
ATGACGTAATCTGTCACCAATTCACTACCT
CAAGACCCACCCACCACACCCTCCATGAGA
AACTAGTGGGTAAACGGCGGTACTAAGGGG
ATCGAAGGATACAAATTAGGATGACGTCAT
CAAGGAAAGTTGCGTCATCTAAACCCACCT
AAGTATCAACGTTCCTTCAGAGTCAGGGGT
CACATATGGCCTAACTAGTCCCTCATTCCC
CCACCTAAAATCGAACAAGCTAACTGCCTT
CAACCACACGGCCACACACATCCTAGCATG
CAGATGACGTCATTACCGTTCAATTTAAGA
CGGAGCAACTGGAAGAAAGCACCCAAGAGG
TCTGCACCCCCACATGATTACGTCACCGTT
CGGCCTAGAACGTTAATAACTCATTCAGAT
AAAGTCTCCCTTTCAACACTTCGCTTCTTC
ATCCCGCTTCAGCCCCGAAACCATCCCTCA
CCGCGCCCTCACACACACCAGCGACACCCG
GCCCCCTCCCGACACCCACCCTCCAGCGTC
TCGCCTCCTCCCACCCCCATTCCATAAGCC
AAAAGATGTGAAGAGAAAAGGTAGGGTAGA
GAAGCCACACTGAGACTGCGTAAGGCTTTA
GTAGCGTGGGGGTATGACGTCATAAAGTTG
CCTGAGAGCATGCCAATGCTGTAACTGTAC
GGAATGAAAGACGCCTTCCAAGATAAGGAG
TAAGACAGATCAGAGGGAGGCTAGTCAGGA
CAAAGTGAAGAAATACAAGAGACGATGATC
TACCCACCCCTAAGCCTTCTCTATGAGATC
CAAAAGTAACAACCGAACACTGAAGGGAGA
ACCTCAAATTCCTACCCGCGTCATCGCCAT
ACACACTACACCACATACTATTACTAGCCT
AGATGACGAAATGACACTAGGGGAACGAGA
AGCTATTAGTATGGAAATTAGGGTTCTACA
ATTTTGAGGGGCTATTAATGATGACAGTTA
CACGCACGCTGCATAAAGCACAAACAATCA
CCGTTACCCCTCCCAAACCCACACCACGGG
GTCAAAAATGTCTTGACTTCTTAGCCCATA
AGGGGGGGGAACACCGAACATAAACGAAAT
GCCTTGGTCAATCGCGCGACACGTCCCGGT
AAGCCACGCAACGACGGCATAGGCTAACCC
ATGGTCCTGAACCATATGCTCATAAGATCA
CATGTTGCACAACAGTGCCACTAACCCTTG
ACATAAAAAGAAAACAGTGATGAACGGGAC
ATAGTAAACTATTGTGGATGAGGGGGAGGA
CACCGTATCATTCAACACCGCTGTCTTACC
GTTTGTTACCTAGTCGCCTTCCACCTCACC
CCCAAAATCGATGACGTCACTGACATGCCA
CAGACCACAATCACTTCGTACCACATACTT
TTTGCGGAGCCAAACTTCAGCACGTTTCTT
AGACCCACAAAAACAGGTATATGGAATTGT
ATATACCCCAGACCCCATTAACTTGTCCCC
AATGTTAGGCAAACCAAACACATAGTGAAG
CATGAAGGGGCGGGTAACGAAGCGACTTCC
AAGACAGATGAACCCCACTCTATAAATACC
GAGCTCGGGACACGGTATCTAAAAATGAAC
ATGCACATACAGGCCATATGTCGGGCTGCC
TAAGGTGTATCTAGGGACACCGAAATGTGT
TGCTTACGGTTGCCCGACGCGCACAAGAGT
CGATATCTCCGCAATTGACGCAACATTGGA
AGGATCACGCAGGGCTTACTGCGCCAGTTT
GGAATGAACCAGGAGAGATGAAAGGGTGGG
CAGCCCCCTTGAACTCCCATCATGCAGACC
CCGATTTCGACCCTTTGTTATCTTCTCCCA
GACTGAATGGGGGACAATAATACCAATAAT
CATCTCTTCAACACAAATACGCTTGTTGAC
ACAACCTGGATTTACATGTGGCTCCGCGTG
TGTAAAGGGGAAATTGCGAAACAGACGAGC
GTCTAAAGCTTAAAGAAGGGTTATGGGCGG
CAAACACAACGTAGAATTCAAATTAAGATG
ACAGGGAGATAGTAAAAGGATAAGGTTATG
CCACTCCACCTCCCCCCCAACCCCTATTAC
CAACCGTGGATTTGCAAGCGGAGCAAATGT
TCGCTGAACCTACCCCCGAGCCCTCAGCTT
GAGGAGCATAATAGAACTAACTGTGTTAGA
ATACAACTTGCGGATAATGTGACGTCATAA
TCACTCCGAATCCCCCCAACGGCATCCGCA
ACCTCCAAGTGCACAGCCGCATCCGCCAGC
CCGAATCAATGTTATCCTGCAAAGGCGGCC
TGGAGAGGGTTAGGTGGAAGGGCTTGTGGA
GTGCCTGCCGGCCCAGACGCCTAAAGGCGC
AAATACAGGCGCTATGATTAGAGGACTCTA
GGGAAGCCCGCCCCTCCCCCCCTAGGGCTT
TACGAGAGAAGGAAATAAGGAAAAGATGGA
CAATATTAAGTAACACCGCGGTAGGGATCC
TACGGGGTGAGGGGAAAATAAAACCATCCC
CAAACGACGCACTCCACGCGCCGCCCCCAT
CCAAAGCTCCACCCTCTTGATTCTTCTGCA
GAAAGTACAACGAGAATGATACTGACCCCA
ATGGTGACGTCATATGGCATTGTTCTCTTA
GAGAAGGGGAAAATGCGAGTCGTTTTCGAG
TATTTACAACTGCTTGTCGCGATAGCTACC
CGGTCCGCCGTCAGCTACCTGACCTCTCCC
AATGCGTCAGGATTATTAACCTGTGACGTG
CGTTACAATCGCAGCGGATATACGATTATA
CCCACCTGCTACATCGTGACCCCCCAGGCA
GCACCAATTGTTATGGCTAAGGATAAACCA
CGACAAAAGGATGAGTGGGGGACAAACGGC
GGCGGATGACGTCATCATGCCCCGAGCTAG
CCAATGCAGGTTCGCTCGGCGCTATAAAGA
GTATCACCGTGGGAGTAAAAGTGACGTCAT
AGAGCGTGACACAAACTATGACGTCATTTA
ACGGCCTTCCCCTCTTCCTTATGGACCCAC
TATGTAGCGTGTGAGGTATAGGTACACGCA
ACAGCTTTACTCACAAACAACGGTTAAGTT
TTCACTGGTTCCATACCTATTCAGCTTTAC
AGGCCAAGAAGGCTAGGGTCGAGGCCTGAG
CCTGTCAGCTAACCGTATCCCCCCAGTCCT
CATGATCTCCTTACAAAGTCAACTGTGACT
AGTAAGCATCGTGAGGATGACGTCATCCGC
CCAGAAGAAAAAAATCGAGAAATAGAAGCT
ACATTCCAGCACCCATGCTCTCTTCTTACC
TTCGTTTGTCCCAGGAAGACTGACAAATGT
ATCCCCCGCTGCCTACCGTACCCCTAAGCC
AAGGTTCCCCCATGAGTTCATTACGACGAA
CGAACCCAACGCCCCTGCTACAACGTAATC
ATACCACCGGCGCTTTGGCAGGCCTTGCAA
CCAATTCGAGAACGTGTATCACATTTGTAC
TTTTGGCACCCAGCTACCGCGTCCAACGCG
ATAACGCACATCTAACCGGTAGCCGGTCAA
GATCCGATTCTCGATATCCTTAAACGCAAC
CGGCCCGTGCGATTCTTTCCCCAAACATTT
ATACAGATTCGTTTGCTCACCTTAAAAATG
CAGTGCTGGATTGGTAGCTGAAATAGTATG
GTATCACGCTTCATTTCCCTCACCCTCCAC
ATACACCCGCTCATTCCTAACGGACCACAC
AGCAGAAACAAAGGCTACGAGGGGACGTGG
TAGGCGTGTTACCTTCACAAAACGCGTTTC
GGGCCGAGAGACGTAGGGGGACATGTAGCG
TATAAGTAATTATGACGTCATACCGACCCG
TCCGCAACTCCGCTCAGCTTACAAACCTGC
TAGCTTCTAGACGACAGCTCTCAACGATGG
AGCAATACCACTTACCCGCCCCTCCCCCAG
GCCCTCCCTACTCCCTCCCCCGTGCCCTTC
ACGAAGTAATATTTCCACCCCCACCGCCTG
AAAGTTACTATGGCCTCATGCCATCACCGC
ACCTGACTTCATGCTGTTTGTATCCTAACT
AAAACCCAACCATTAGTACGCCGAATTTAT
CACGATAATCATTGATAGAAGTGACGTCAT
TTTCCCAACCCCCCCACCACCCACCGCCCG
GACGGCATGTCTGGGATGCCGATGGGCAAC
TAATGACGTCATCCACCCCAGGACTTATAA
CTATGCTCTACCTCACACCCACGCCCCCAC
CGTTAGCACGTTTGCTCTTCCGGTATATGG
ATAAACCCATACACCCAACCCCGTCCCACC
CGAACCTCTCCCTCCCCATCCTTCACCAAA
GATGTCAAGAGGAAAGACGATGAATAGTGG
AGACCACCGGAGAGGAGATGAATGAGGCGA
AACCTTACTCACGTCACGCCAAATGTCATG
CCCTACCCATTATCACCTGATTACCTAGAT
TCCTCCCCAAAGTCCCCCCCCCCCCCCCTC
CTCAATCCTCCCCGGTGATCCACCCTCTTT
ATGACGTCATTAGAGTATCGCTCGATAAGG
CTAGTACATACTGATGCACCACACTCCTCC
CGATGACGTCATGGAATCCACTAAGAACCA
ATCATCGCTGTCACAACCGAAATGTCTTTG
CACATCCCATCATTTCCGATGTCATAAACG
CCCGGAAAGCGAGTGCCGTGTTCGGGGTCC
CGTAAGAAAGGAGAACACCTTTGGCGAAGG
AATACAACACCAAAACGACACTGCTTAGTA
ACCAAGACTACATCCTTTTCGCTCACATTC
TACCAACCTTCCCCAAAAAACTACCAATAC
GAGATTCCCTAATTAAGTACCATGGCTTAA
TGGCGATTTGTGCAATGACGTCATCGTCAC
CACCCCTCATCTGCCACACCGCGCACCGGC
ATTGACCAATACATGTGTTACGGTGCGTTA
AGACCTACACTATAATGTTAGGTGCACGAA
ATGCTCCATGGTCATTCCTCACAGGTTTTT
AAACACATAACGGGCGAGGGGCTGCCTACC
TATCAGCCCCTACCCTTTCACTAGCTAGGC
TACTAAAGGGGGGCCCAGCACACGCAAACG
AAAGAGGTTGCCATGACGTCATAAACGTAT
GACAGGGGTACAGGTTACACGGTCCGCGTA
GAATACATCTGGACTTTTATACCGTCTTCC
ATCAGTTCGGGAACCTGTCCCGAAAATGAG
AGGAATCGAGGAGGCAGCTGCTAATGGAGG
AAGACGAGATGGGGAAAGGTGAGGGAGGAA
CCAGCCAGGGAATCTATAGTTGGAAAAGTG
TAATACGCCTACCAATCTAATACGGGTGGC
GTGGACAGGGTAGCACATAGTGTGCCGACA
ACATGCCACGATTGGCCTCCACACCCTAAG
ATTACATCATCGTGATTTATGGAGCGCTCG
GGGAGGGTGGGTTTCTGTGCGGGCCCAACT
CACAATCTACATCGGACAATGACGTCATAC
TCTACTTAACTAAGAACTACGTACAGTGCA
CATCAGAAACGCCTTGCGCCTAAGGTCACG
CAATACCCCAATATACCCCTCACACTACCC
GTTATATGGTTTGATGACGTCATGTGGTAA
CAGAAAACTACATTGCGGAGTCCCCACCAC
CGTAATTGCGAAAATGCAGTATCATCAGCC
TGCAAGTCATGCCAAAGGTCCACCGGCAAA
CTCTCACCACATGACATAACGCCTATGTCG
TGCGCCTGGACGTTGCCCAGCTATGTCCCA
CACCTGCTTTCACAATTCTTTTTGTCAAAC
ACCGCTATCCATCCGTTCGTGCTCCTAACG
TGGACTATACCGTATTTGTATCGCTGCCCC
CTGTAATTCTTCCCTACCCATGGGCTTTCG
TCACTCCCTGTGTAGAGGCACGTACACCTC
CAACCTCACCTACCTCTACTTTGAGTCTCC
ATTATATACAAAACGAACATGAATTTTCAG
ATAGATTCGCCTTTTTTCCTTTTCCCACCA
CATCGCCTGGGCCAGGCAGGAGGGCGATGA
GATACATACGTATTACACGGATTGTACTTT
AGTAGGCCCCCCTCCGCCCAACCCTCCCCC
GGATTAGCATAATCATCTCCCCAGCCACAC
GATTCAACGCAACACCTCTCCCGCCGAGAC
GGATCGGGCGGGGTCACGTTTTTCGCGCGA
ATACCGCTCAAAACGCACTGACATAAAATG
CCACCCTTTATGACCCTCACTGTACCTTAA
CATAAATCAATAAGCGGGAAATTTCGACGA
CATCAATAGCTCACACTTCCTTCCCTGGCT
TAATAAACCGATGACGTCACATATAACCCA
CCTTGGAACACACCCCCACAAACACCGACC
GGTGCCGGACAGGAATTGAACGGTTAGGAA
GCAGATTACAACCGGAGCTCCGCCCGCCTC
CCGACGTCAACCACCCACCTCTTGCCTACC
TAGCGTGACCGCAATACCCATGACGTCACT
TATCGATCCCCCTCTGCTGCCCCTCTGCCT
AGGTGACGTGAACTTATGACGTCATCTACC
CGCGAACATTCTATCGCCGTCTACCGCCAC
CGCTCATGCCCAACCTGTGACACAATCTCA
CAATTTTATCCGTGATGGTTGAAAGCAGTA
TTTATCAGGAGGTGCGCTGAAGTTGAGTTG
GATTGCTCATAGAATGTGATGCAAAACCCT
CATCACCCGGACCGCCCATCTTAGCCTTTG
TTGTCCTCCCAAAGACAGGAAAAGACATCC
CGGGAAAAACCTATGACGTCATCGATAACA
TATGCTGGTATTTTGGTAACACCGTGAGAA
ACGACGCCCTCCCCCCCGCCCCAAAGGGTA
CCCGTTGCCCCCATATGCCCATACAACCCC
GTCTTAGGTCTAGGCGGGGTATTTCGATTG
AACCGAATTGACTCGAACGAAGTTGCGCCT
AGGAACGGATACGGCGAAAAGAATCTGCAA
TCTCGTCTGAGGCGTAACTCTGATTTATGT
CCATTTAGAACACTCTTCCTTCCACGACCG
TTGAAGGAGAGGAGGGTTCCCAATATGCAC
TACAACAGTGTCTTATTAGAATGACGTCAT
CCACATCCCATTCCATGCCTTCCATGTTTC
AATCTCCCATTCCCGCCCCACCCCCGCGCG
GGTAACAGCCGTGAATTAGTTTGCGGCCCC
ATGACGTCATCAAATGCATCCATCGACGCA
GCCCGCTCCCTTGACCACACATCGGCCAAC
TGACGATGACGTATGCACCAAATTAACACA
GTAATCGGTAGCGCATGCCAATCACTCCGA
CTGTTGTGTTAGGGTGCTCAGAGAACAGAC
GCTGCGGTACCAGACCTTGGACACGCAAGC
GCATGCGCCCACCGAACAAACGCCTGTCCC
ACACAATCTATAATAACACAAAAGGGGAGA
ATCCCTAACCCAACCGCTTACCCCAACCTT
CACATGATGACGTAATGCGATGAGGGCAAA
GACAACCTGCACATTCCCACCCGTCCCACC
CAACGCTACCTACCCGCCTCGTACACTCCA
CTGTACTCAACATCCACCGATGGGAGAAGG
GTGACGTCATACGTTTTAAGATCACCACTA
TAATCCATGACGTCACACATAATTTGGCTT
CACAAAGCGTTACAAGGTGCAATTAAGTGA
CACACACCCTTACACGCCCCACCCACCACT
GTAGCTGGTACGCGCAGCCCCAACCCATGA
AAATCGTGTTAGTGGCCCGGGAAGGGTAAA
CCAACCACATTGTTGGCCGGTGACGTCACT
AACCTCACCCCTACACGCCTGACTCACGCT
AATTCCTTCCTATCTTCCATCTTCACCGGA
CGATAAGTCAGGAAAGAAAATGACGTAATG
AACCACTCTGACTAGTAGCTTGCATGCTCC
CGCCCACTTTCGCACCACCTTTATCGCACT
TAGGACCCTAGTAACACAAGGCGGAGAATC
AAAAAAACATTCCGGTAACACGCTCCCAGC
CGGCAGCTGAAGGAAGGAGTAGAGAATAGG
CCCCCGAAGAATACGGATTGGCAACACAAC
GTGAGAGGTGAGATAAAATGATAATCATGG
ATAAATCGATAGAATTGGGGGCTACTATCT
TTCAGCACTCCCTCCATTTATCTGGCGGGG
CAGACAATTTCAGCATCATATTCCCAGAAC
GACAAGTAGCCGGACCTGGTTTCGCAGGAT
CGGTAATGACGTCATGCAGCTGGGATCAGC
TTACTGATAGCATAAGTAATAGGAGCCCTT
CTGGATCACCTTGGGAACGTGTAATTAGCA
CCAGGCAAATGGTAAACAAAAGCCATCTAC
ATATCTGCGGGGCCGTCACCCCGCGAAAAT
ATTCCCATTCCTCCGCTCTGAGACACGGTT
CACGTTATTGGAGTTGTATTCCTCCAAGTA
TGACACCATTACGGTAGCGATGACGTCACC
GGGGGACATACTATATTCAGTTGATTTAGC
TCCGCGAAACGCGGGATTCGTCCCCGCTTG
CAGTATATATATTGACTCTCAGGAGGAGGG
GACCACACGCGCCTGATACGCCCAGCACTG
TAACGTTATATCCTGAAACATTCTCGATGA
GACGATGTATCTGGGAAGGGGTAAATGACC
GTGGCATGCCGCCACTTCTCCTCCTCCGCT
ACCCGGCGCCTCCCGCCTCAAACAACCCCC
ATCACGCCCCCCTGTCTCTTACTGCCTCAG
AAAGGGCGGTACATACCAATGTGAGGAACG
AAAATATGAAACAACATTGTGACCACCAAC
TCTGTATCATACCACTAATACTATCCCAAT
GTTCATATACAGGAACTAAGAAAGCACAAG
CACCAAACCAAACGCCAGTTTCCCCTACGA
TAATCCCATCTCGTTCCCTTCCCTCCCCTT
AATCTATCATTCCGACCTCGCTACACATGA
AGGACAATGGAATCAAGATGTTTATAAGCG
ACGCTCACCCTAACGACCGCCCGAACACAA
ACCACTGGCTTTGCCGCTACGTAATGTTAG
ACGCGCCCCCCACTCCTCTTCGATAGCCAA
ATGTGGTGTAATAAGTCAGATATAACCACC
AAGCTTCACTCCCTCCCTCATGACACACAC
TGACGGTACTCCGACCCCACTACCCGCATG
TGTACCTATTTTTCTAAAATGACCGCTCCT
ACACTAGACAGTCCCACCCCCTCACAGAAT
TCTCGGTACAGCCACGAATTACGCGCCCGT
CTTTCCTGGTTCTATAAATAGACCTCCCTC
ACGACATAGCACGACTCCTGCACCTAGCCG
GGACGTGGCACGATATTCACTGATATAGGA
TGACGTCATAAACGAAGCGTAGGAAAGTAC
GGGGGCAGCTGCGATGTTTATGGAGCTGCA
CATTTGTATCTCTTCCCTACTCTCCCACGC
GGGCATATTAGGAATTTTACGCGACAACAG
CCGGTGACAACGAGTATTGGAGAGGGAGTG
ATCATTGGTTAGTAATAAGGAATTACTATA
TCCACCCCATGATTCTAGATCTCTCTTTTG
GCGGCATCGCTATGGAACAGCGCGATGTAG
CACGTATACATGCGCAACCACGCAATGACC
ATGCTACTGACCTATGACGTCATCGTAGTC
AGAATGACAGACTGAGAGAAGGTGCCGAGG
ATGATCAGTCAACGGCGGTGGTTGTCCAAG
AGTGAAAGGTGTACATTAACATTTGGGTTT
GTAGACCTAACAACCGCGCGTCCCTGTTCC
TCCCCCGCCAGGTTTGCGCTATGAGATAGG
ATGCGTTGCCCCTTTCGTACCACCTACCCC
TGTCGCGGACCAAAGGGAATGAACAAATAG
CGAGACGGTCGGAACCTAGAGTGACGTCAT
AATTAAGCAGCTACGGAGAGCTGCTAATGA
AGGCTTCCAACGTTCCTTTAACCCCCCTAC
ACCCCTATCATCTGTTCAATGGGTCACGTA
CACACAACTCTTCCCCGCAAATCCATGTAC
CGGCGGGTGGCCTAGTTGCCGCGTAACGGG
CCTCAAACCGAATCAAGCTTATAGTTCGCG
ACACCTCGGCTCCCACCGCCTTCACACCCA
GGTCTTCATATGCGCGACCGAGCTATACAC
CCACCTACACCTCTTCCCACTCCCATACCC
CTGCACCATGATGCAGTTAATCCGGACGGA
AGGCCGGGATGGGACAAATAAAAAGTAACG
ATTTTGGATAAGACGTCGTGTAAGAGAACG
TAGGCCAGATTAATGGAAGAGGGCCAGAAA
CATTTGGTTTTCTACCCTTACCTCCTCATG
CTAATGACGTCATGATAAAGTGAAGCGAAC
CGGATAACGGCGACTACCGCAGGATAGGAT
CTTTAGTGCTCCCCGCCCGACGCCACTCGT
CCGACGAAAGGTGCACGTGTGACGTGCGAA
AAGAGCTAGTACCGCTGACGTCACACGATT
GGTCACTTCCCTTTCCCTCCGGCACGCTCC
TGGGTTGTATACGACGAACCGAAGTTGAAG
CCACCTAACATTTGCCACTACCTGCTCAGC
AAACCCTTTAGTGTACAGGAGAGCTTCCTC
ATACCTGACCTTATACTTTTCCCGTTTCTG
AACCTACTCCTCTACACCCCTGTGACTCTC
CCATAACATATATATATGCAACCGCGCGGA
AGCTGATGATCTCACAGCTAAAGGGGTTCC
GTAAATTGTCATAACGCCAAAGCACTCCAC
CAGGGGTGACGTCATTACAAAAGGAAGCCT
CACCCCCCTGCACATCCAACCCGCAACTAG
CAAAGAACGTAAAAAAAACAAAAGAACGGA
CGCCAGAATATGACGTCATGCTCCCAATCT
TATGACGTTCACAACGCCTGATCAGCTTTC
GGAACATAAAAAGGAAGAGAGGACGTGGGC
GAGCGGAAGGGCATCGTCTGATGACGTCAT
GATGCGTTGGGGAAGTAACACTGCACGGAC
GATGTTCGTTAGACTAATAAGGGCGCGATC
TGAAAACGAGCTGCCAGAGTTACCCTCCAC
AGTTGATAACGCAATAAACGATTTATGGGG
AATGAACGTTTCACGACCCCTTCAGTCCAC
GCATTGCGGTCACGCTGAGCACGAGTGAAC
TCAGCACTGCTGGCCCCATGCGCAGTAACC
ATGACGCATAATTTGCATGACGTCACGGCG
TTTCACGACATAACTAGCCACCGAACCCTC
GGTGTTATGGAATACGCGACCACGAACAAC
ATGTGTAAAGTAATAAAGCATGGAGGGCTA
GCATTGACAGCATTCCGAGTGACGTAATAC
AACACGGTGAAACCCGCTATTCTCAGCGAA
ACCTGGTTCTCGTCCCTCATACACAAGTGC
ATACATATTGCGTTATGACAAGTACAAACT
TCCAGAAAGTCCCCCCACCCCTAGCCCCAC
CTTAGATCCATAACTTTCCACACGGCAAGC
CAAGAAAGAAGTCCCAAGGACGCAGCAACG
TAAAATTACAAAGTGTAAAAGACGAAGATG
GGGTCTTCCGTTCTTGCTATGCCCACCTTC
ATGAATCTCAACCCCTGGAGCATTCTGAGC
TATATAATTATTACACTCAACTTACTTTAC
GTACCATATGCTTGGCACGAAATTATTCCC
CAATCCTCTCCAAATGACCCACAATAATAA
ACGTGGCGTATGACGTCATAGCCACGTGAT
TACACCGATATTCGAACTTCCCCACAATGA
GATTCAATGGTACTTTTCGTAGCCGTGCTC
CCACCTTCGAGACCCCCCTAGGAACTGTTA
AATGACGTCATTAGTCGTTCCTACCCTAAA
TATCGTTTCCATCCATTCCCGCGCGCGTCT
AGGATCACGTTGTGCGTACCTACCTCGCTG
CCTCCACTTAACTATTCCCATTCCCGTTCC
AAGACATCGATAAGGCCTATGACGTAATCA
CATGAGCGGAGTATGACGTCATAATTTCAC
ATGACGTAATGCGACATCATTCCATTCGAC
AGTTGACCCCTCCCCGTCCCACCCTCCTAA
CCATAACGCTTTCATCGCTCATTTGCCCCG
AAGATGACGTCATTCTTACCTTCAAGCAAT
CGATCCAACACATGATTGTGTTTCGAGCCG
TTCCCCACTGTATGCCTAGCCTCGCACCCC
AACGAAGCGCCGCCGAACGCAAAGGCCTTA
ACCCGAAACACTTCTGGCTATTACCTAAGA
CACAAAGAATGTAATCTTAAATACTACCAC
CGACCCACCCATCCCCCAGCCCCCCTGAGA
CCGTGAACGCATGTACCGATACATACCTCA
CATCGTCACACAACCTGAAAGATTCATCAC
AGACGTCCTTCAATCAATGACGTCACACCA
TATTTTCTTACGTACCAAATGCCCTTTTGG
AATCACTTTATGACGTCATCAACATGGTTC
CGTTGACTACGATGTTCGTCTCCAAAACCA
AAACGCCTAGCAGGAGAAGTAGGGTTGTAA
ATGACAGCGGACTCACCGAGACAACCTAAC
AGTCCGATTGACTCCCCGGGGTGACGTCAT
TCCCCCCCCACCACCCCCGCCATAGCTCCG
TGACTACAACTAATCAACTCTCCCCCAAAC
AGGCTTCGCCCCGGATAACACACTTCTTCA
CTATTACGTCATTAACGGATAACACTCCGC
GAAGCAGTCGTCTTTGAACGAGCTGCGGCC
AACAGCATTATCTGACATTTACAAATCATG
AGGATCCAAACTATTCTTCCCACCTCTAAT
ATAACGGTACATAGTGACGTCATAACCTAT
ACTCTACTCCCCGGCACCCCTGGACCTAGC
CGAAAGATACGGTCACGCTAACACCCTAAC
GCAAGTAAATTCCGACTTGCCATTGGGAAC
AATAGGGAGGGGCTAAAAGCGTGGTCAACA
CCCCGCACCTGCCATAATGACATCATGGGC
CAACCGTACTTATGGTTCCTACCAACATAT
TTAGAAATACACGGGGACAAAAATAAGGGC
ACACTGCACAATCTACCCAGCTGTATATAC
AAATTTAACTCACCTTCCTCTCTCAATCTA
TGGAGATTAGGGGAAACGTTAAGGGGATTG
ATGACGTCACACTCCGTCAAAAGGTAGCCT
CAACTTGCATACCTATAGCCAGCTGCCAAG
AACCACACGAACATGAGGTACAAAGAATAT
GCACGCGGGACCACACAGGCCCGCCCGCGG
CATCTAGCTTTCCGCAAGCTTAAGCAAGAC
CCACCAACGACCAGTAACCCCCCAACCCCC
ATATATTGTACCCCGCCATTACTCAATCCA
GTTACTTGATCCAAACCCTAAACACCGACC
TGCCCCCGCTCCGCTAGAGCTGTACCATCC
CCACAACGCGCACCCCTGTTAACACTAGCT
CCTCATTGCATCACGAACTTAATGCGTAAT
CATTTCCTTGGTGCGTTCAGTACCCTCTCT
ACATCATGACTTGCCGCTTTAACCTTCCGA
AAGCTTACTCCGACTGACTAAGACGGATGG
CCAGGAGCGGAAAGTTAGCATAGTGCGGAG
AATCCCAGGTGAGAGATACCCCACTTGACA
CCGCGAACGTCGAGCACGCCCCGTGACATC
CCATCCCGCCTCACACCCCAACTTCTCTCC
CCTTACTCCCTATTTACACAAGTGCTTCGT
CCCGGGCTGGTATCCCCGCACCCGTCTCGC
CATAATCCTACAGGAATGAAAATTCAATGA
ACACGCACAGGCCCGTACCTCTGCCCCATT
GACAGAGCTGTGGCACCGGTGGGGCTTCGG
TAGCGAATGTAGAAGTTAGAAATCTGGGGA
GCAACAAAGAGTTACCAAGGGTGGAACGAG
GCGGACTCTCGTAAAACAGTGCATACTGCG
ACAACCACCTAATCAATGACGTCATTAAAA
ATGACCCTTTCATTCACAGGACGAACCTTC
CCAATGACACTGCCCAACTGTCGTGCACCG
ATGATGTGTGGCGGGTGGTGGAAAGGTTCA
GGTTTTCTCACTGGGCGGGATAGAATGGTC
AGAAGAAGTCGAGCTAGAATCTTTCAAGGC
AAGTGACGTCATACAATTCCTATAGAGCCC
CACCCTCAATAATTAAACACCCTTTGGCTT
CGGTAGCTACTCTGCTCGCCATCATCACCA
ACGTGGGAGGGAGAGAAGACTACGAGTACA
AGTAAAAATACCCCCCTAACCCGTGGCGCT
CCAAGATACATACACCCGACTGACAAGTGA
GGGTAACTACTGTGGCGCGTGTGTTAAGGA
GTGTGACGTCACCGCCAATCGTAATGATGT
ACAGACTTACACTCCTACTTAACGTGGCCG
TAAGATGCAGGTTCCCGTGATGACGTCATA
CTATGACGTCATTAGTGTGAGGGGTCTCAA
ATAACGATGACGTAATGGCACTGAATTATG
TAGAAAGGTGAATGATAGGCGACAAAACGG
GGCAAATTCGCTCGCTTCGCATGCTATCGA
AGGTAATATCTAAAAACTGATATCAAGTGA
TCCAACGGCATAAATGAGGAGCCTTAAGAG
TCGCCCCAGCCGTGTCCCCCCCTTTGCCCT
CTTTCGCTGTGCCATGCGATAAGCGACTGT
CGAAGTGAAGAACTTAGACTAGAAGGGCGC
CCCCCCAATTATCCTGACCAGCTTTAACAC
CGGCATGGAGAATAAAAAAAATGAAAGCAG
ACAGTTAAATCACGACGAACTGTGCCGCTT
CGAATGCGTTTGTAGAGGAGGGGGGTAGGG
GGCTGGGGGCACCGGGGTTATAGCCTAAAG
ATCAAGCTAAACCCTCCCTCCCCCCCTTAG
TCTTCGTTTCCGGATCGTGCCGTATGCGAA
CCGTATGACTATCATGAGAGTTTGCCCCCT
AGACAGGTTGATGTAACCAATGATGAGGGG
GGCACGCTCCCTACCCTCCATTACTACATC
TAGTAGAGAGCACACTATCGATGACGTAAT
CCGCTTAAAATATGTTGTGTACAACCAGTC
TATGCAACCCACCGCACCCGCCCCATAGTG
ATAGAGACTGATATATGGTAAAGCGGAATA
CCCTTGGCGGAGGCGATAGATGGACTCCAC
TCGCTGTGCCCGATGCCTCCGTGAGCAAGC
GATAATGATACAGGGGGTAAAATAGATTGC
AGGCATGTACCAAAAGTTGGTGGAGCAAAG
AATGGAGGAACATCTTATAGATACACGAGA
AACATACAACGCGTAAACGGTAATTTACCA
AAACACTAACACGTTATACATTTCCCTCCT
CATCACACAAAAGAGTATCTGGGACGAAGT
AGTAACTCGCACGATCCTGTAAACAGGTAG
ACCAGCCCCCCCGCCCCTACCCCGCACAAC
TTTGATGACGTAATCAAACACCTCCCTAAC
GTGATTTCAACATGACGTCATACCGCACCG
ATGACGTCATTTATTACACAGCTGCGTAAT
TGCGGCGCTGCCCATATAAACCCCTACCCC
AGCACATATTGAAAATGCTGTACGAGATAG
AAGATATCTGCAATTAGTCCCGCCTTTGGC
TGTACTCCCACGGTGCACCATTAACACTCT
GTGACGTCATCGATTTGCATGTCACCACGA
TGTTGCACGCGCCTTACCGCGTCATGACGC
GAACTGACAGAGAGGAGAACCACTTTAACT
TTGAAAAACGCACAACACGTAGTCCGTTAG
CCCCCTCCTATTCCTATCGCGTGTACCGTT
ACCTGCCTTTCCGACTCTGAGTTACCCGCG
CGACACTAAATTAATTTCAGTGTATTCATG
GATTAGTATGCGCTAAGCTGTCGTTAAGTC
TGATGAGGAAAAAAGTAGAAGATTAAGGTG
AACTCCACCTAAAACCCATTCAACATTGGA
AACAAGAAACACTCCCTGGAGTCCGTTCAA
AAGGCGAGGACCACTCGTCTCCCCCTCATC
GAAGATGAGAAAAACCTAGGTGATATGGCA
AAGGCGGTCGGCTCCTGCACGCGCGTGGCC
CTCAAACCTGCACTAAGCCGCGCTCCCACC
TGCAGTTAGAACGTTGTGACGTCATAGAAA
AAATTAGGCACAATTTCGATGACGTAGTCT
CCACTGGCTTATCCATTGGTCTCGTTCCTT
ATGACGTCATACGTGCCATACGCCCCAACA
AATAACATAGCAACCGTTACAGACCTGAAT
ACAACGGGTGAGAGTAAACACCCGTCAAAC
TATGCGATGACGTCACTCATTGCGGCCCAA
ACCGAAGGCGAGTGCAGAATGACGTCATGC
ATTTCCGACCTAACTTTCCGTCTCTTCCCC
AACGGAGTGGAAATGCCCGGAACGGAGGCG
GGGACGGGCGTATATGCAGAAGGAAAGTAG
CGAGCCTCCTCCCCCCGCCCCACCCTCCCA
ACGAGATGTCATTCGTGATGGACTGCAATT
GAATACAAAAGGTGGCTAGGGCACGCAACT
CGGCGTGTCGATCCCCCCCCTCCCTCCCTT
CGGAGCTACAATGTGAACCTCTAAGACTGG
CTCCCCTCCCACCCACCTCTACCCCCACGC
ATCCTGACGATGAAGAACCCTCAGGAGATA
ACGGGATAGACCCCACATGAGAGACACGGC
TGACACCCCGCCGCCCTCACGATTCGCCTC
AAAGATTTGGTATCACTACAATGACGTCAT
GGGGTTTGAGCAGAGGAACAATAAGTGTCC
TTAATAAAAAGTGACGTCATATCAAGATCA
GGTGGATGTCCCTTCGCCAACCTAACAACT
CTCGCGGCGAGCATATAAAGCGGCGCAGAT
AACCTTGAACTATGACGTCATAGGAATGCG
GACCATCGTTAGTGACGTCATCGTTTTGAA
AGGCGCCCCCTTATCCCCGAGCCCCAGCCC
GCTGAATAGGAATGGGAGGAAATTAGAGTA
CCCAAAAAGACACCTCACTTACCATGAGCG
CACACGACGAAACGATTTCCTCTGTGACCC
ACCACTATGCCCCTCACCTTACGGAAAAGT
TAGACCAGTATGAGTATCTTTGTCGGAAGT
CTCCTGACACAAATGTGTGAGCAGGTAATT
AAGAGTAGAGACTGTTCAGGCCTCTAGCGC
CGACGGTGTCTTGCGTGCTTGTAGATGTCC
CCCGCCTACGCTACCTCTCCTCACATATTC
CTAGATGTTCGGACTTATATGAGAAGCATT
CTATATTCTCCGAGTCAACGGAGAGAAGAG
TATAAAACCAGCCCGGCCCATTACTAACCC
CCAGAAAGTTTAATGCGTGAAACACATTGC
GAAAAGGATTGACCTTAGAACCTACATGCC
AAATCAGGTACGCGAAACCTTTAGGCTGCA
CTTAACCGAACACATCCCGCTTTGTTCCCG
TCAATAATGGTTGCTAAACCGTAGTGCAAG
GGATGTAAAACCTAGTGTGAATTGAACAAC
AGGACAAGAGTGAATTGTAATGGGGTATTA
TAAAGGGTAGATGCACTTCCTGCAAACGGA
ATAGACCCACCCACCCCTTCCCGTCCCCTA
CCTACCGGCCCCACCGCTGCCGTCAGCTTC
ACGATACTCTAATGCACAACAACGCTAGAG
CAACATGCTCAATGATAGGTTCAATAGGGC
TAATTTGTGCTGTAGAAGACTGACGTCACT
CCCTCCCCCGGGACTCTACCTACAGCCTCT
CACGCGTTATGCGCGGCGAATGCCATTCTG
GCCTTGAACACCGACTAACTTGTCAACCCT
TCCATTAATGACGTCATGGAGCTAACGTCC
AAAAACATGATAGGACATGGTAACTAGCGG
TTCGTCCCATCTTCCAACCCAGGTTTAATA
CGTATCCATAGATCACCCACCCACCCCAAA
GCGCAGTTGGTAGGAGAATCAAAATGGGCG
CTGAATGATACGGCATGAGAGCAACGTAAC
CGCAACTCCAATTGGTCCTCACAAGCCCTG
CGTCCTACCCAGGTCACCTAACGCACAGTT
TCTGCCGTACATGATTGACGACAGTAATTC
AAAGGTAGAATGAACTGAGAGAGAGAGTGG
TGAATATGCATCGAGCGAGGAACATGACTA
CCCCTCCGTACATACCACCCCTCACTCCCA
ATGCACGACGAGTCGCGGTTCGAGTAGGCC
CAAGTAAGGGCATATTAGGGATTCCATACA
GTTCGCCTACAGCGCAACGGGCAGCTATCT
GTGAATGATGAAAGAAGGAGCGACAACAAC
CGACGATGACGTCACAGCAACACCTGGGGC
CCCCCTCCCTTGACCTACAACGAAGAACCC
TACCGCGGACTGGAAAATAGTGACGTCATT
CTCTCTGATCCCACCCCACCCTCCAGACGC
CGTTTAAAGTCGAAACTTTGACCCACATCC
CTCTATGGAAGGTACATAGTTATTCCACGC
TAGAGGTTTGGTAAAAAGGACGCGGGTCAA
AATGACGTCACCCTTAAGCACACTGCTGCC
TAGCTGTGGTGTAGTAACACATCAGGACAA
CTATTGGCCACGGTCTCCCTCTTTCTCCCG
CCGCTCCGCGACAAGCGAGTTTTTAAAACA
AATTGAGATTAGTGGGAAGGAATGTTAAGA
CTTGCGTCCATAAAACGCAGAGTTCCTGCC
AGACTGAGGGATAATCTCAGTATTGACCCA
GGAACCCGATCTCCTAATGGAGGCTGATGA
TGGGCAGGGGACAAAAGAGCAAATGACCAA
ACATTTCTGACCCTAACTCTATCCATCTCC
TAAATGTAACGCAGTGACGTCATAACTAAA
TTAGAAGTGAAGGTGGGTAAGTGTGTTCTC
TGCGCTCCTGCCATCTTTAACAAACCCATA
CCGGGCTGGCGAGCGGTTGGAAGGTGTGGT
ACTACGTAACTTTCCCACGGTTGCGAATGA
GAACAAAATAAAGCCGGGGCGACGCCGGAC
AGTATACCCGTTCCCGCCCCGCCCCCCCCA
CCGTTAATCCTCCAGGAGGAATTAGCTGAG
CCCACCTGTAATGAAAATCCAATCTGAGGC
CATAGTTCGGTTGACGGTTGGGGTCCGCCG
CCCACCTGCCTCCCTCGGCCTAGGATCCGT
ATATGACGGGGAGATGAAAATACAGTGTTG
CGCTTCACCCATCACGAAGGGATCACCAAC
CATTGGGCCCCTCGAGTACCATGACGTCAT
CCTCACCCCACTCCCGCGTTTTATGCGTCT
GTAGTTTCGTAAATACGTCATCGGGATAGC
CAAGGCAAACAAAACATAAAGATATTTGTC
CTCTCCGGACTGGACTCAAAACATCACTAA
AATGCGTGCATTCCGCTTCGTCTAATAAAC
GTGATGCACCCGCCCGACCCGCCCGCGTGT
AGACCACAGAAACAGAATCTGGCCTGGTCA
AAGCTCCCGACATCCACTCAATGACGTCAC
TGCTTACTGGTAAGCGACCACAACATTAAC
TGTGAACACGCAGTGCTTACCCAAACATAC
ATACACTTCAGTTCCCCGGTGGCAAGCCGG
TATGACGCTAATGGCATTAAAGTCCGACCA
CTGTGTAACGATGATGACCCTATCCCCATA
AAAATCGTCTAATACTTAGTGATTTGCTCC
GCCCACACGTCTGAAGTGGGCACCACTGCC
ATCGTACCCGATGACGTCACCTGTTTACGA
TCCCCGTTTCGAGTTACACATCCCACCCAA
GGACATGCGTGGATTATGTTACATCAAAGA
TTTACAGCCGGGTATGACGTAACCCTAATT
AATCAAACTCCAATCAAAAGGCGTTGAAGG
GAATGATAGGCTGGGTGGATCGAGTATTGG
ATATTTAGTTGTCCGTCTCTGAGCTCGAAT
GGACACTACAATAGTATGACGAGAGAGGAA
ACCTGTTAATGCCCTCCCCAGCCCCCCCAT
CCCACCCCCGCTACGCGTTACTCCATTTGC
AGGCACCCACGACGCATCCACAGGGGAAGT
CATAGTAACAAAAAATGCCACAACGAGGAA
GTACGCCACAGATTTCAGATGCACACCCAT
CTCAGTTTATCGGCACAACAATGACGTCAC
ATCCTTGTCATCTCTTAGAGGGGGCTATAT
AAAGATGACGTCATCGCGCACGAATGGACT
ATACCATAAACTGCACCCCCCCGCCACACC
CTTTGCTTCACTCCATTCCGTCCCCGCGAT
TTACTTGCCTCTGAAATCCACCAACACGTA
TCCACGAATAGCGCATACCTCACACCGAGA
CCCGCATAGGCAGCCCGCGTAACCAAACCA
CTATTCGAGAGCAACCACCCTTTCATAGCT
CACGCGTTCTCGTGGGTCGTTCTGGACGCC
TGAAAAAGCGATACAATGACGTCATACACT
CATACAAAAGACATTGCAGAGAGAACATTC
GACACAACCTGAGTTAGATGGTAGCGTGAC
CGAACACGTGAACACGCGCCGCATAACAAC
TTATTCTCATAGGGTACCGAACACCTCCAG
GGATACGATGAGAGTGGCCGTGTTAAAAGG
CCCCCCCTCAATAAACGTTCCCTTCAAACA
CTCTGTAGGATGATGTTATTAAGGGTAGAA
ATGACGTAACCCTTTACCTAACCTCATCTA
TTATGGCAATGACGTCATTTCGAACAGTCT
ACGCGCCTGCACGCGCCTGATTACGTCATA
TAGGGTACGACCTGGCTATCGTACCCTTCA
TACCGGCACCGCCCGCGGGTATGACGTCAT
GAAAGATTGGGACAAGGCGGTCAGCATTGA
AAGATAAAGAAGGTAAGGGGAAGAGATTAG
CCCCTGCCCTCGATTCCTGGCTCCTCCGCA
GTTAGGCTGATGTGGTACCCAGCATTAGGG
CTATTGAGAGGCAACAGCATAGCCGCCAGA
AAGTGAACTTTGTGATAACTACACGACGCT
CTTACTTTTCACCTGTACCAACACCATCCC
GATTACAACCGCTGCTTTACCCCGAGATGC
ATGTTTGGCATTTCAGACCACACAGCCTGC
GGTGAAAAGTGGAGCATTCACCGCACGACC
CTCATTTGATCTCACCCCTTGTTTTAACCC
AACTATAGGATGACGTCACCTAAGAGGTAC
CAACCATAACCCCCTATCTCCATCCAACAC
GTCACCGATCAGTGCACCTCTCGACTGCGA
CTCATACAAAGTAACCCCCTACCTTTCTCC
TCCACTTAGTACTTGGAAAGAAAGGAAGTG
ACAAAAAACACGACCGGACAGTTTTTATAT
CAAGATTTACCAACAGACTTAGCTGAAGGG
CTAACCCACCCCCAATCTCTTTAACACGCC
AACCAGGCCAGTACTTTCCTACACAACAAG
TACACCCACCCCTCCCCTCCGCCCCAACTG
ACGATGATGAGGAAGCGAGGGCGGGATGAG
CGGTATCCGTGACTTCCACCACCACAACTC
ATGAACGGCTTGAGCAGCACCTCCCTAGGA
GCATAACACTACACAAAGGGAAAAACAAAA
ACGGTCGCCCGCGTTCCCTTGTCCACCCAC
TTAGGAAATATGGGTGACGTCATCTTCAAG
CCTCCCCCTGCCATTACTTTTCCACTACCC
ACTGCAGGATCACAATCTCCATGTCCTGCC
CAGAAAAGGGGGAAGATAGAAAGGAAGTAG
TGTAAAAAGAAGGACTTAAAGTAACTAGTT
CATGCTATTGCTCTTGCCAAAACCCTCTTT
AAGGAATAGTGGATGATGATGTACGGTCCG
ATATGTGTGACGTCATATATTAGCACGCCA
CTGTCCTAATCTATGACGTATGACGTAATA
ACGCCCCTGACGTGTCTGTTACAGCTAACC
GTATCCCCCCGATAATTCCATTCTAGTAAC
GTAAACCCGCTGAAAGATGATGACGTCATA
ACCACTTCTCCTACGGATAGAATCACTATG
CCACCACTCCATAACCTTCAGTTGACACGA
TTTCTAAACTGTTCCTCCCTTCCGCACCCC
CGGTATCTCGTATGGACGTTCGCTGCGTCC
AAACATGATGACGGCGAAAAGGAGTCAGTG
CAAAAGTGGATGGATAGTGAGAGAGGTGTA
CCGCAAGGTCCCTCCCACCGCCCCCACCAC
AATAGGCGTGGAACAGCGGAGCGAAATGGA
CCAAAGGAACTTTTCAATGCTAACCACCAC
AATACATTCAAATGTACATCCCAAAAAGTT
CGCTCATGACCCCACCACGTTCCCTTTTAG
TATGATATGATCCGCTCCACCGTCATCTGC
ACGATTATGTTCGCGGTTCACACTACGTGC
TACCTCTTGGATGACGTCATCACTTCGCAA
ACCAGCCTCCCCTCCCAGTGCCCCCCCCAC
GATGCCCAGCCCACCCTGAACATTTCCACT
AATTGCGTGCTGCTACGCAAAAAAGCTAGC
TGCCCCCATCCGACCACACCCGTCCCATCC
GTCCGTCCCCACCCCTTAAATCCAGGAGAG
CTTAGAATGCGAACCCTTTCCATAGAACCC
ATAATATATGCCCTCGGTGACCCAAAACAA
TATAAAACCACCCACCCACGCCCCCCGCGT
TCACCGGAGGTTGACCCACCGAAGGTCAAT
TCGAGCCCACCCTTCCCACCCCAAGAGGGA
GCCCAGGGCACGAAGCTGAAAGTGACCCCT
AAACCCCATACGCATGATACGAGACGGCAA
GTAACTTTAAAAACATGGTAAAGGGGAGAG
AAGTACCACAAACCACAAGTTTCGCTCTTT
AAAGAAAGGATGAGCGGGATGATAAGGATG
ACCTGATGAATAGTGATACAGCGCACCATG
GCCTCGCACGCAACCGGGTCTTGACCCCGC
ATGTTAATACGCATGGTGGCACCGCTGTAG
ACAGGCGCCACTCCCCCCTACAAACCGCAG
AAGTTAAACGACTCTATTGGTAACTTTTCG
AGCATCGCACCGACCATATGCACGTCATTA
GATCTAAGTGCATATAAAAGCATAAAATAG
ACTCTGCTAATCACGTACCTCGCATGCCTG
CAGTATGTCCCTGCTGGGTGCCAGGTATTC
AACATATCTCTCGTTCTGCGACTCTATAAC
ATGGAAATCATATGCCTGACCCCACCGTGC
CTCACTTCTCAAATAATTCATTTGCCTTCC
GGCTCGCCACGGTGCGTATTGGACACACAA
TTGATGACGTCATCAAGGTCGCCGCGTACT
AAGGCACGTAAACCCGTACTAGCCGATTCG
GGGAATGAAAGTTTAAAATAACACCAAAGT
ATATAGGGGACAATCACGGGACGAATGGCT
AGGTTTACTGCATTTCGCGCCCCACACTTC
TACAACCCGACGTATCGCACACATATAATA
AAGTGCACCTCCCACACCACCCACCCAATT
AAACGACCCACCCCCCTATCCCCATCCCCA
CACTAAGGACAGTTGAAAGACAAAGGGATG
TCACCTCCTCAGTCATCCCGGTCCCTATCA
TTAACTTGTCTGCGCGCACGGGCCATACCC
CGAGGATGCGATAACGCAAGTGCAAGAGAA
CGGCTCACCGGAAGGATGAGCCGAGTGTCA
AATTACAATCAATGGCGCCCACCTTTAGCA
CCTCATCCTACCACCCCTTTCTACTCAACA
CAATGTTTAGATCCTTTCTTGCCCTTGACC
AAGGTGTCTTAAAGGATGGGGAAGAATCCG
GTTAGTGACGTCATACGTGTGACCAGGGAT
CTATGCGCCACTCCCCAAAACCGTTCCTCC
GTTTGATGAGTAAGACAGATTACGAGAAGT
GAATTCATGACGTCATATTAAAGTCGCGAC
AGGCGCCCCCGACTTCCTCAAAACCGACGC
CCCCTCTAAAGGTTCCTCAATGACGTCACG
CCTGCACTCTCCCCGCCTCGGCCGTCGAAC
CGTAATTATGCCTCTACACATAATGATAAA
ATAGTACATGACGTCACTGCAGAACATACG
AAGCCTAAGTGACCAATTCCGTGCTTACCT
CTACCCCCCCCAACCCTCCCCATGCTCAAG
CGCCATATTAGCATGGAGATTTTCTCCTTG
TACATTAAAGAGTCTGTAAAGTGTTACTGA
CTTATCCTTAACTCATGTTTTTTCTTCCTT
ATTAAATACAATCGCCGGTAGCCACTTGCC
ACCATGTCCCACCCCTCCCCACCCCGAGGC
GATATGCGGGTGGGACATTGCGAATGTGCA
CCCCCAAGCGCCCCGCCCAAAAGGTCTGAT
AACGAATCTCCGGCCCAAACTCGTACACGC
GAACGCGATACCACGTAACCTAACACAAAC
GGGTTAAATGAACATTAACCCGCGCTCATT
GTTCCCATGCTACCCCTGACCCAGCTCCCC
TACTCCATTCAACAGCTGGTGAAATGGCCC
GGACAGCGTATTCACACTCTAAAGACACGA
GAAAGTAACTGCCCAGTTTCCGAGTGAGCC
ACATGCCACAACCACCGAACTACAGTCGCG
CCTTTGGCGTCACACGAACGTTGTGATACG
ATGGCAGGAGGTTTGGAAACGGAAGTCTAG
GTCCCGAACAGGTAGCGCATGCAGACACGC
AGGTCCAACATACATCACGGCGAACAATAT
AACACAGGGGATTCAGGAGACCTGTATATA
TTGATTAATAGGGCGGAACTTGGGAATGAA
AGTGACGTCATAAGTGGGACAGATCACGCC
ATGACGTCATTCAGGGTAGAAAGACTCTTG
AAGTGTCCCCCTGATCCCGACCTGGCTCAA
AAGGTGTGCAACCATGACGTCATCGATATA
CTAAGAGCTTACCCTATGTACACAACTAGC
TATGATGACGTCATAGAAACGCACTCCCCC
AGCAAAACCCTAAAGAGTGGGGGTTAGGGG
CCTCCTGCCGTCCCCCCCCCGCACCACCCT
TAGTAACGTGAATGACGTCACCGCTTGGAG
ACCTCCGTGCAACTTCAAACTCTCCCGCCT
CTAGCCTTCTTGACACTGCATTACGTCATT
AGTGAGGGGGGAACTGGACCTACCGAACGC
AGGGAAATGTAGAGAACTAGAATTAAGTGA
TGAGTACCACACTGGGGACAATACAGAGGT
GTACCCGACGGGTCTTACGTATGACGTCAT
CATTTCTTACGATAGAACGTACCGCGACCA
AGAACTGAAAGAGGGGGGAAAAGGCCGAAA
GCCATGGGAGACAGCCACTGGCGCGGACAC
TATTCCGAAAAACAAATAATATGACGTCAT
CCGTTATTGTGGGACTTCTCGGAGTCAAAA
TACGCTGGTTTGGCGTGAAGTGCGGAGAAC
AAAGACAGCGGAACATGGACACTGCGGTAC
TTTATTTCTGATTTACAAATAATACTACTG
ATGAATCGTAAAAGATGACGTCATCGCCAC
AACCGGCCACCCCGACCCCACCGCCCGTAC
GATTAACAACAGCGAAGAGTGACGACCACG
CATCCACACCCCCTTCTCCCACTATCATCA
TGGATGTACTACGTTGCGCACGACGCGTAG
ACGAAAGTGCAAAGCCGGTGTTTGTGAGGG
TGCTGTTTAGATTACGTCATCGCAATATTT
GTATTCCCTTACAAAGCCACATTCAAGATA
CCCCCATCACATGCCCTAACCATCCCGGCC
CCAATTGTCCATACACGTTAAGCACACAAC
TAATCCGTCTCCCTTATCCCCTTACACGAC
AATACTTGGCTATGCTCAACTAAGCTGATG
CGCCTTGAACTTGGTGACGTCACCCATCCC
CTGTTGCCCAACCGGCTTAAAACATACCGG
GGGGATCAGCCGAGGTACACCCGAACGGGT
TGACCGATAACCTGGTATTTGCGACAATAA
ATATTTCTTGGTCGTAGCCAAGTCCACCAC
AATAGGAATGAAGCGTCACCGAACGGGGAA
TAGGGACCACCCACCCCAAACCCCCCCAAG
CACAGTCCATTTTCCCCCCCGACCCCCCCA
TACATTGTTGTCTATCTTATGCAACAAAGA
TATGACGTAATTCACTAATCCCTGACGGCA
GTAGCGCAATACTGACGTGTTAAGTGCGGG
CAAGCTCCAACTTATTACCCTCCATCCCCG
ACACCTACTAACACGTCTCACTTTCTGACC
TGAATGTAAGTGTAGAGCAATCTGTGCTGC
AAACGTGCCTGAAACGCGCGCAACATAAGA
GGAGTTCCTTAGTGTAGTGGGTCCGGGTGG
AACCACCCCCCAGCTCCCCACCCACCCGCG
AACTACCCATCTATGCAAGATGGCCCCCTG
ATTGCTTTAGTCCCTAACCCGCACATTCTG
ACGTCAACACGGACGCTGTTGCCTCCACGG
CAGGGCATCTAAGGCTACGAGATCGATGCT
GCCTTAAGTCCACCTGCCTCTTTTCCCACC
CCAACTCCAGGACACGTCGACGAAGCCCCA
CCTACGATGCTCTACTTCACTCTTGTATTA
AGGGGATGACGTAATGGACGTGGTTTGTAC
TTACCCTTTCCGTCTCCCTACACCGCCCGC
CCGCCGCCTCCAAAGGCTACAGCCTACCCA
GGGACATAAATGCAGTTACGGTGCATAGGT
CCCCCTCCAAATATAGTACCAACCAGTCAC
ATCCAGAAGTAAACAGAATAGAACAGGGAA
AGACGAGCAAACGATTACGTCATGGAGAAG
CTTTATCCTGCTGCTTACATCCCCCCCTAG
TTGGCCTTCCTACGGAGTAAGGCTCACCCC
TGGTTATGTCACCCCATTCTCAACCCGCAT
TGCTCCTTTTACCCAATTCGTACTTACCCA
TGCTTTCCGGTTCCTCCCCCCCCAGTCTTC
CCTCTGATTAGAGCCAACCCCCGCCTACGC
AGTTACCCCGATGACGTCATGCCACTAACA
ACTGGACGACACTGGTCCATGCATCCATGA
CACTCCCTCTCCACCTTTGCTTCATGCGTC
ATACTTGGTGAGGAGAAGGACGAAAGGCCA
AGGCGGTTAGCCATTATCGCCGGATTATAG
ATTGCGCCCCAGCCCCACACCCACCCGCAG
TTGGACTGGGCGTTAACCCGCCTTCCACGC
TAAACTGCCACACACTGAGCGTTGCCTTCC
GGTGACGACTGCACACGCCTTTAAACCGTG
TATACCCACAACGTGTAGCGCAGAACAAAA
GATTCACCTAGATCGCTCACGATGCCCTTC
CGCAACATCTCTCTCCACATCCCACTACTA
CTAAGTTAATGTTACGGCGAAATTAGTGGA
TTGCTGATAGCCATCTACCTAACAGGCCGA
ATGACTGAGTGACGTAATACACATCGGTAC
GGGACGAAACTTCCTAAGAATTTTCCTTAC
GGCAAAATATCAGCATTGACCGCCTTGCCT
AATGCCTGATTAAAGAGCATGACGTCATCA
GGTTATAAGTGAAAAGAAAAGAGCCTCCTG
CGAAGATCATTCCAGGACAGACGTCATAGA
TGCACCGAAGCCCGCCCCGCACCCACCCCC
ATCTTATCAGACGCGTGTGAGAATGGTGAG
TTACCAGAACACTAAACGCAGTGAGCTGCT
CTCCTCCCCACACCCCAACCACCCCCCTTA
CGTTGAACCGTCATCCCTATGACGTCATCG
CGTTAGTGCGAAATGCTTAAAGTGTTCCGT
TAATACGCTCGCACATGTCGTGCGCGCTAA
CGACGATGCACCGGACGGGTGGGTCAATAG
ACCGCAGCTCTCCCGAATCAATAAGCGAAC
TGCCGTAAATAGGAACGAATCAGGACTGCC
GGTGATAAAGTATAGAGGGTTAACACGTAA
CCGTACGGTGCTGTCTTGCCATCTCTGCCT
TCCCGCCACTGCCCCCTCCCCCCCGCGCAC
TGAAGCATGGTAGCACCCCGAGCGACAAAT
CGTGGGGGTGAAATGAAAGGTATCGACAAA
CCCACAACTTCATGCACCTCATCACACTCG
CAGAAGGAAAGCAAGATGCGAGATCACTGT
TGCAGAGGCCAATGTATGGGCTGCAAAGTG
GGGTGTATTGCCAGATTATAGGGATACAGG
ATGAGTAGACGCCATGACCAGCTGGGGAGA
CATTAACTGCCACAACCATTAGAGTCACTG
TATGGTGGGCCGACTGAGTGCAACATTAAG
GCGTGATTGAAATGTGCACGGCGACAGGGG
CGCAGAAGTAGTACTACCTGGCAGGGACCG
ATGACGTCATACACGGAAGGACTCGATGCT
GATTAAAATTCAGTGTATATGACGTCATCT
CATGAATCCCCGCCCCTAAACCCACCCATG
CTTACATCACTTACGTAATGTCCTTATTGA
AGAGAAATAGGTTGATGAAGAAAATAAGGA
AACTGATCGCTAACTTGTTAACCCCTTAAG
CAAGGCGCGTGCAAGATGCCGCTTAAGCTC
AATGTACACTCTAACCTTCCTGCCATATAA
CTCCCCAATCTACCCCAATGTCCACTCAAC
CTAATGACACGGCGAACGGAGTGTTTCCCT
CTGAGCGCTGGAACACAATCACGTTAAGGC
AAATTATGTTGCAAACTGAGTATAATCTCC
AATCCACCTACAATATGGGAGAGCAGGACA
GGGTGGACACCGTCCAGACCCTTAAAGACG
ATGAATAGCATGCTAAGTCGAATTCATGCT
CGATCCACCCGCCCCGGATGGCCCCCCCCA
CACTCAATGTACCGTTGTTCTAGTGAACGC
TACCACCCACCTGGCCGGGTCCGTCTACCG
ATGCGAGTCAAGAAACTGGAAACTCTCATT
AGCCACTGCTTCTCGTCACGCCGCCATCGC
GTGACGTCATTACACACACCGCTTCTAACA
ACTATATCGCGCAAGGGGCAGAGAAAAGCC
ACCGGGCGGACCACTGATAGGGGACACCCG
CACGTTCAGCGACTACCTTACCGCATATCA
CTCTAGGACTACGTCATCATTAGATTCTCA
ATGCGATGTGACGTCACTGATCGCTATTGA
ACCTAACCTCTCCACCATCCGCTACACGTT
TAGACATTAGAATCGCCTAAGGCCGCTAAT
GGACCAACGCCTTATAAGGGCGCCATGTAA
CCCCTGTCGCGGAGCCGCGAAGTTCTGCCC
TGAATCAAACGGCTCCTTTCAATTGCCATA
AAGTATCCAGTTTCCCTTATTACAACCGCC
TGAGATCGCACCTCGACCCGTCTCACTAGC
CCAACACGCATAATAAGCGTAAGGAAGACC
CGACCATTTCTTTATTAGGCACAAGTAACT
AACCGTATGGATGACGTCATCGATATTTCA
CTCCGACGCGACTACCCCAAACACCACTTC
CCCGTCCTCCCACCCCGCCCCACCACCGTT
TGGGAATCCATATGTAATGACGCCCCGTAA
TACTGTTCCGGACCCGAAAATGTGTAACAC
CCACGATCGGCCCCCTGCCCCAACCCGGCT
GCCTATGCACGTACTTGAGCTGACGTCAAG
TTCCCGCCGAACCCTTTCGCCTGTCCTCGA
CTTGCGCAAATTATCACAGTAATTGCACCC
CCCACATATACATTGCATGTGTTTAAACTC
TCGCTATGACAAGACCCTAGTTTCCCTACA
CCCCCACCCCACGACACACAAGAAGCGGTA
AATAAGAAAATACAAGACAACAAGATGGGT
AGAACGTCCAGCTTGCGGGTGTGGATGTTA
CCCAAACCTGCTTTTGTTCTCACCCTTACC
ATGTCGTTGTACGAATGGAAAAGTACACCC
CCGCGACGCTGCTCATTCCAATGACGTCAT
CTCACGCGCAGTAGTGACACACTCCCCAAC
TCATTGCACCCTTGCACCTTATGCAATGCT
CATCTTCCACACGCCATCTACGTCCCGCGC
TCCACCCACATCATCACTGCCCCGCATTCC
ATCCCATCTCGCGAAGATCTAACGCGTATG
CGTATCAGCGGAGGTTAATTAGCCTCCGAG
GTTCACGATACCCATTCCCGACGACTCATT
ACAGCCGCCAAATCTCACGTTATACATCCT
ATGACGTCATCATATACGCGATTAACTAGA
AAAAAACTGTTATTGGAGAACATGACGTCA
CACAGCGACTGAAAGGTGATTATTGAGTAG
CCTCTAAGTACGCCACGCTGTCCCTCCACA
CATACTGCCAATCCTGTTTTTTTCCCCTCA
GAGGCAAACGTGTGTGACGTCATCCCACGC
GGAGCGAATATATTAAATAAGTGATCACAA
CCCATTTAAAGAACAAGGCAATGGGCCAAG
TACACTGGCTTACCTAGCTGAGTGTAGCCC
CCCCTATTTTCGAGACTCTTCTTCGCAAAG
TTGTACAGCTATGTCCATAATGACGTCACA
GGAGTGACTGCACCGCACTCCGTGGGCGTC
GATAACTATTGAAACCTGCGCAATGGATGA
GGATGACGTCATACTTAGGAGGTGCAGAAG
GAATGACCACCAAAATCCTCGCCCCCCACA
AGAACCAGCTGTTAGGAATGGGGGGAAAGA
GGTAGAAAAGAAACTTGCGATGCCCTAATC
TGGTGGGAGGGTAACCGGGATAAATTTAGG
AGAAATAAAGGGTGTAGGGATAGGCGGTGA
CTGATGATTAAATCAAACAAGGAGTAGGGA
ATGCACAAAAACCGCATAACACAGACATGG
CGAATGAAAGAAAGAGGGAAGTGACGTCAT
AACATTCCCTACCAATGAACACAAATATAT
ACACTCGACACTACATCTCCGCCACACCCA
AGGATTTCCCTAAAACCAAAATAAGTATCC
TTACCCACGCTTGCGTTTCCAGATCCGCTC
AATACGCCGTACATTGCATTCTGCTTACAT
AGGATCCCCGGCCCTCCCGCCCGGTCCAGA
CTAGGCAATAGCGCGCGCAGAGCGATAAGA
TCTAACAGGCCATGCCCTCATGCTTACGAA
CGTGATCACCAACCAACTAGGGGATTTGCT
AATGAATGAGAAAACGGAATGAGGCGAATA
CTTTACAGTATATTGTGAGCAATGACGTCA
AAATCTTCCTCATTGCCTTTCTCAACTGTA
ACATCTAACCCCTTTAACACCATCTCGCAC
AGCACTACCAAGCACTAACCTATTTTTCTT
AAATGACGTCATCGTAACCCGAGAGCTTAC
CCTAATTTCCATTCATACAGGACCTCCTCG
CCGATCCAACTACGCCCTATTTACACAACT
CAACTTTACAGTTAGAAGACGCCAAAATGC
GCTCAGACCACCGCCCCCCCGCCGCCCCCT
TCAATCCCCAATCAAAACATGACGTCACCC
AGGCGCATTCGCGAGTGATGATGGGCTTGT
AATGCGTCGCAGTGTGACGTCATAGGTAAC
GCACCGCGCGAGCCGGTGCATCGATCGTCC
AGAGGTCGTAGTTTCAGATCATGAAACAAG
AAGTTACGCATGACGTCACTGACACTAAAA
TGCCAAATGACGTAATGCGTTTGGCACTTT
GAGTACTGGATAGAAGTATAGTGACGTCAT
GTCCAATGGATGTGCTATAACGCCGCACTA
TAAAGTTATGACGTCATTCAAAGGAACAGT
ATTTACGCATGAAACACTTCTTCCCTCCTC
CGCAAGGTCCTACTCTCCTACCCTCATCAG
TACCCCACCACCCTCCCCCTACACCCATTC
CCGATCGATCCCGTACCATCATGACATCCC
ATGACGTAATAGCCTAAACTATACTGGCAG
CAAACGGACAGCAATGTCAACGGTAGATGG
ACCGTTCACTAACGAATATAAAAAGCTAAG
TCCACCGATCCGCTTAGCACCAACCATGCG
ATCCCTTCCATGCCGATCATTCTAACAGCC
TTGGCCCGCCCATGCTCAGCTTCCCCCCCA
ACATAGAGGGGAGATAGGTAAAAAGTATGA
TATTCTTCGGCCTCCATGCCATAGGCGGGC
AAGGAAACGATACACTTAATTGACTATGGG
AGACATCGACATCTAGATGACGTCACGCAG
AAAGGCCCGATTCCGTCCCTAATTACGATC
TTGTGGCATGACAACTAATGCCGACCGAAA
TGCAGGGGTCAACGCAAATAAACTCGAGCT
AATTACGGAAGGGGTAACCTAGAATGATAT
GATTAGGTGTACAGCGTTCCGATGACGTCA
CTAATGCAAATACACAAACGTTATATACCC
CGACTTCTTACACCCACACTATGCCCAATG
ACACCGTCCCTCCCCCCCACCACTAATAGA
CAAACGGGTGTGTACGCTACGTAATCTCCT
ATGCATCGAAGCCGATGATACGGACCCCCA
CACCCAACTTACGAACCCGTTCGTAACTCG
TACCCCACCACCCTCCCCCTACACCCATTC
TTAATCTCGATATTACATCTACCCCCGTAT
GCTCATCTGAAAAAGCGGTGATAAGAGAGA
ATGCATGGACTGTGACCAAAGATGACAAAA
TAGGTGAAAAAATAGTCGCCTTTGGAGCTA
AAACTACCCTTAGGCGCGAACTCCTAAGAG
AACTTGACGAAATCGAACTGACCCTAGCCC
CGATCCCACGGATGACGTCACCGTTATGTT
CACACATCCTACCACACAAAGAATCCCTGG
CCCTGGCCTCAATCGTTTCCGTACACTCCC
GTTCCGTGCCCCCTCGGTCGCTCCCAATCG
AGATGCTGCCCCGCGGCTTAACTCACCTTG
CTTCATGCCGCTTCCAACATTCGATTGTCC
ACAGGAAAGGAGGCTAGATATTAGAATACA
TCCTCTTGCGGTGAGTAATCCACAAAGCCT
AACGTGACGTCATACCAATGAGAAGTCACT
TAAAGAAAAGAAGTGAGGGAACGAGGAGAT
TAGCACATATAGCCTGCCTGACTGCAGCAG
CACCCAAATGACGTCATCACACCGCCCCTT
TCCGGACCACCGCGCTGTGCGGTGCCAACT
AAATCTTATGACGTCACCACTGAGAAATAG
ATTGGCGCCCTCAGTACCCGTTACCTGCTG
GAGGGCACTAGGGTTTGGGAAGAAAAGAAA
AACCTCGGACGGACGGGGCAGTTCCCCTCC
ATTACTGCATAATATTAGAGTCGCACCGCC
TCGGCATCTCGACGTCCAGCCAATGTGGCC
ATGATTGCGAAAGGAAAAACAATTCCAATG
AAACATAATCACCTGCCGTTATCTATTCAT
GATCTAGGACATGTAAGCACAACTAACCCT
ATACAGCCCCGCTCCCCCGGTAATCATGAC
GCCATATAAACTGCAGCAAAGATATATGAC
CCATCCCCTACCTTTGTCAACTACACAACG
CACGATGACGTAATGCCTACCTCAGATAGG
ATTAAAGTGATCATCCAGGCACTTAAACTT
AGGACACACTTATTGTGTCAAGTTACAGCC
GCTAGTAGGAAATAGAAATGCTTGCCGGAT
ATCCGACCCCTAACTCGCCACACCTAGTCT
ACACTTCAATACTTAATAGAAATTACCTTG
GAGGGCACGTCATCTTATTTGCCATTGAAA
TCTGGAATCCATATTAAGGATGACCCACAG
AGCCACGAAGCACAAGGATTATGACGTCAT
GATAGATAGCTGAGTATGAGGAAGCCTGTA
AACACAATGACGTCACAACTGGCCTCAAAA
AATATGAAGGATTAAAGGATCACATACAAC
CGAACGATTTATTTCGGGGGATTGGCCCCG
ATTTTTCCCTGCGGTGCCTACCTAAATCCC
ACATACGGTCAATATTACATGACGTCACTA
GATACCACAAGGTGCGCCATTGCTAGCTCC
TGAATCCTATGTCATAATATAACCCACCCT
GATCCGTGCAATGACGTAATCTACAGCTTT
AATTGATGGCCAAATACTCAACCTAACGCC
GCCTACGAACACTGCGACAGCCGGGAAAGA
CAGTGCGAATGATAACTCTTCCCTTACACT
AGCAATGGCTTAACTCGTAGTAAGCCGCGT
CCCCATCCTCCTTGGACACGTTCACCAAAT
CAACATCGAACTACAACACACCAGCTGTGT
ATAGTCCATGATATGCACCAGCCAGGACCG
CGCGCGCATCACCTATCCGATGACGTAATG
TGCTTATACGTCGACGGGTGACGTAATCAA
CCACAATTCGTGAATTCCCCCTAACATCCT
GAACTGACAGTCTAGACTGCTACTTTTTCC
CTGAAGACCACTGAAACCGTGCGGCGGGGG
CTAGGAGAAGTTGCCTTACACTCCTATGAA
CCCCCTACCCCCACTCTCTTTCTCCTCACA
TAACATCCACGCTGGGATAAACCGCGTGAA
AACATCGCTGGCTTCAGCAACGTACCGCAG
ACTCTTGAACTCACACTATGCCTACACCCC
TAAAGGATGGTAGACACATACGGCGACTAC
GGCAATAAAAAGATGAAAGGGTGCGAAGTG
GGTGCTCCCGCGTTTTTCAGGTACCTTTTG
TATCACTCTCGCACCTTGCTTTTCACATGC
AAAGACAAGACGCCAAAATGAAGTTTAATC
CCATACAACGCCATACGTCAATCATTGATC
GCCCTTCTGCCGCGTGCCCCCTACATCTAC
GAGCGACAAAAGGGTGAAAAACATATCCGG
TTCAACACTCCTCACCTCACCCACTCCGGA
TATAGACCAAACGTAGTCAAGAGCAGGAAG
CGCGAACTGACCCTCCCTCCACACCCCCCC
GCGTAGCCACGGATTCCGCTGAACTTATTC
ATACACAATGAGAGCAACACCGAAGCACAT
AACTCCGAGCCATTCTAAGATCCACCCCCT
CCATCCGAACGGACCCAGAATGACGTCATC
AGAGATGGCCGGCAACTGTACAGTTGAGCA
GATTTGATAAGCAAGAGTCCATGAACGCAA
CCCCTCTGCGCACTACCCAACCCTGTGGCC
CACATTCTCCCACATGTCCCCGTACGTCCT
TCAATTAAGAAAGGTAAATTATGACGTCAC
GCTACATGTGTAGATTTCACACATATCGCA
ACTGTTGTAATATACAAAACTTCACGACGT
AGCACTGACGTCATCGAAAACCAGCAAGAG
TATCCCTGCCAGCCAATGGCTACATTTCCA
ACTCTAATACGTCTCACTCCGCCGTGGTGC
TGTGACTTACCCACCCTAGTCCAGCTGGCT
AATAATAAGCTCAAAACGGAAGGTCGCGCC
AAAAGCTACGAGATGGGCCCATACCTGAGC
GGTTATGTGAGTAGAGGATGAGAGAAATGA
GCGTGAGAATGATCGTGAGTGCCAACCCTT
TTACCGGCACCTGAGAACCCCCTTGCACCC
ACGTACATTGTCTTTATCTCACATTCTCCT
CACACGAAGTTGCACGAGATGTGCGTGTAG
ACCTTGCTAACGATAGAGCATGACGTCATA
TAAGATTGATGAAAATGACGTCATTGCGCA
ATGACGTCACCACTACACAATCTGCGAACT
CGCTTCCCCTACCCGTTTGCTCCCCCCCAA
CAGGATGAGGAATGCAAACACATAGCAGTC
AGTGACGTCATCGAGGCCAAGTCAACACAG
TGTGATATGCATCCCCTCCCCCTCCTAACA
TAACTGATGACGTCATCGTAATAAGGCAGT
GATCTGGATCTACCACCCTTGGCCTAGCTC
ACCTTCGCTCCATATTTGCCATCAAATTAA
GTGTCCGGAGAACAGGCGAATCCTTCGCCG
TACGCCAGTGAATCCCACCCGACCCGGCCC
TAAGTTAAATGCAAAGAGGGAGGGGAAAAG
GTTAACACTTCCAAACACAAAGGTATCTGC
AGAAAGGGGTCTGATTGGCGCAAAATGAGA
CAGCGATCAGAGGATATGTCGAACTAAATC
AGACTAAATTCTGACGCTGTACACTGTCCG
ATATAGGTTCCTTAACAATTTTTCTCAGGT
CGATACGAAAGACACGCAATCTTGCGCGGA
ATCGACCCCTCCCCCCCGCTTCCCTTCGCC
TCTACGATAGGACCCGCCCAGCCCCCCCGG
CAGAACCTAAAGGTACAACTAAATATGCTG
CCAGCCTAATGTCCTTGCACAACTCACTCC
GAGGCGAGCACCACAGGAGCATATAGAGTG
ACCAAGTCCGTACACGAATGCTGAAAAATG
ATGAACCACTTCCCTTATAATCCCAGCCTC
AGGGAACACTCTTGACAGTTTCCATAAATA
GACCCTGCACGCACCAAACCCTAGCCCCCT
AACGTAGGTATGACGTAGCGGTAGACCCGA
TACCCCCCCCTATCTCGCCGGGAGGCGCAA
CACGACGTGTGAGAAAAATGTTACGGAAGA
TGTTTCGAGATGTGTACGAAGAAATAGGGG
ATAATTCTACCTCCCTTCCTCCTCAGTTGA
AACGGGATCATTTGTATTTGATTTGAGGGG
AAGATGACGTCATCCACATCGCTACTGAAT
CAGTTGCCTATTACTCAATCCCAACATGGT
AGACACATACTGGATTTTAACAAGTTACGA
CAATATCAACTCTGGCATGGACAAGGGCTA
CAGGAACCTGAACGTATAAGATTAGAAATG
ATTTTTGTGCTTCCACCATACCCCCGACCA
TATGAACTAACGCGGATTGTACCGCTACAG
GTCCTCAATCTATTTATCGCTACCACGTAC
TGGGCTACGTCGCGCGAAAATTACTCTCCG
CGCATGCCCCCACCCAAGACCCCCCCGTTC
CACCCCAGTCTAGAATTCCATACCCTTTAA
ATGATCTCCTCCAACCCCCCATGCCTCTCC
CCGCTTGAAGCCTACGGCTGGGCACTGGGC
GGTCGTCCCTACAAATTCCTGCAATCAAAT
CCGCGTCCTACTACCACCCTACACTTCCGT
ATTATGAACAAAGGTATGTTAAGCGCACGG
TGTGAGCTAAAAGAAGAAAAAAAAATCACC
GATGTCTTCATGACGTCATTCCCTAACTTA
AAATGATAGATTGGCTCCCACTGTCCCATA
CTCAATGCATTACGTCACCAATAATGCTGA
GTCTACGACGGCCCGTTTACTAAACACCAT
TATCTCCATGGCACGCCACGACTCCACGTA
CTCTACCGTTGCCGTAAAATTGAGCATATA
AAAAACAGTGACTCTTCTTAATCTTACCCT
CAATCACAAAGCGAAAAAGGTATATGCGGG
ACTAAATACTTGCAAGGTACTAAACAATGT
TACGACCGACCGCTACCTCTGTGCATAGAT
TGGCGCCTGATGACGTCACAGACACCACGT
CACCACCACTCCCTGGCTGCATTTGCACTC
CGCTAACAGGTAGATAAATGCCCAAGGACG
AACAACTCATATTGTCATCAGAACAAGCTC
CAGATGGGCTGCAGGTACCAATGACGTCAT
GCTGCCCGTGTCTTTTTATATCCCCAACCA
ATTATGCCGTACTTAAGCCCGTCATTTTCC
TGCTTCCACAAGTATCCCCTGCCACTGACA
TAAGGCACCGGTACTTTGAGCCACGGTGCT
ATATAAGGTAGTTCTCAATAAGAGGGTGAG
GATTCGAAGATGACGTCATTACAGCGGACG
TCGTCCACCCTCTTCCCGGTATAGCCGTAA
CCTTCTTAACCTTCCCCTCGGACGCCAAGC
TTCATACCCACCTTCAACCCTCATCTAAGT
AGTTATTAAGATGACGTCATATGACGAATG
GCAAATTAAGAGAGTGGGTAAGGCGCCCGG
GTTGCGTCTGGCTAGGGGAACCATGAACGG
CAAGGTAGAAGTGTGAGACCTGCCGACCCC
AGAGACAAAGTCACACGAACGACTTAGGTG
TCCCAACATCGTATTGTAGCCAAGATTACG
CCATGAGCGAATATAAGCTATAGCACTTCA
CTACAATGACGTCATATAGGTCGTCACTTA
AACATCACTCTGATCGGGGAAGGACACTTC
ACGACCCCCGTACTCCATGTTGAGATGGCC
CTGAAATGATGTCATCACCTAAGATTGTTT
TATGGAGACAGGTTACGATGAATGATACGA
CAGAGCATTAGAATGGTCAAATGACAGAAT
CGTCAGCCCTCCATGTCTAACTGGCCGGGC
CATTAGGTGACGTCAGCAACGATGTTTGCT
ACACCGGCGGCAACCGTTCAGACACGAGTA
ACGACCGTAGCGCTCGGAGCGTGACTTGCG
TAAATGTAACGCAGTGACGTCATAACTAAA
ACAGCTTACCAATACCTCGCGCTCCCCCGT
ACTAACGAACTCGAGGGATTACATCATTGC
AAAATCCCGCTTCGTTTCAAAAACCTATGA
ACACCCATGAAACACCACCGGAATAAGACG
CCCACTATCGACCCGGTCCCAATGTACCCT
ATGACGTCATTGAGGAGGAACCTCTCCAAC
ACGGCTAGGAAAGGCAAAGGGAGAACCCAG
GAAAGTGTATAGATTAAGAGTGGAAGGGTA
ATGACGTAATGGTTCCGTTAGTATAACCAA
TTGAAACCCACCGGTGGGTTCTTCCCCGGC
ATGACGTAATCTTTCTCCTTTGGGTAACCA
AGTGTCAACCAAAGCTCGCGGGAAGCCATC
AAGTAACAGGGTATTAGTATTGTCCACATA
CCCACAGCGCTCCTAGCGCAATAGATACGC
TGACGTCATAGGCTCACACTTGGATTGGCA
ATTAGGGAAGGAAAAAGGAGCGAAATAAGG
AAAGCGTTCTGGTTTATCCAATACCAACCC
CTAAATTACATGCTCAACGTCTCGCCCCCG
CATCGTTAGCGTCACGAAGGTGACGTCACA
CGCGAGCAAACTATAACATGCTTAGAACCG
CTACCTCCTACCCCCCCTTTGCCCCAACAG
TAGATCCCAGACTTATCTGGCTTTCCAGTC
AGAGTCCCACCCTCGACCCGCCCCACACGC
AATCAATGGCTTTCAATAGAAGGGTCCGCG
ATGATGACGTAATCGCAAAATACCACACCT
AACAGTCCTGTACCCGTCCACCTTTCTTCA
CCCAGCATTTAAGCTTAATTACACCTGGCG
ATACCAGTTAACTGACCTTACTTACTCCGA
TTAATTAATGCTAGCCCCCACGCGGTGACA
CACGGTTGATGACGTCATCTGCCAATGCAA
CAATACATACGCCATTTTCCATATTCCAGC
CTATACCTTGCCTAATAACCTGTACTCCGC
GGTTTTCACTACACGACGCAGGACAACCAC
TATCAACGTGAGTGCAATACATCAACTACT
GTCCGTTACGGCGCAACTGAATGACGTCAT
ACTCAGAAATAAGCGAATTTCAAAGACCAA
CTCCCCTCCCTCACACCGCCCACCCAAGCA
TTCCCGTCCTTTCCTTTGCAGTTACCGATG
CAGCTTCTCCCTTAACTCTCCCGTGGGGAT
GGACTCTCCATCGGGATGGAGCGCACACAT
CGCGGTAAATAATAGGAGATAAAAAGTAAC
TGTGGTTGACGATTTATAAGAACGGACGGC
ATGACGTAACGCTTCCTGGTCGAAGACGGT
CCGATGCATGACCCTACTGGCCCATAATCC
AAGCGATAATTCGCAATTTTCCCGCATTGC
ATGACGTCATTGTATCAGGTCGTTACTCTC
CCTACCGATCCTCCCTTCCAACCCAGCACC
GGGCGATCGACGAGAGACATGACGTCATCA
ACCTTCTAGATTGCTAGTCGCATATATCCA
AGCCCACATATAAAAGCAGCCTTCCCTACA
TTAACAAAGAAGTCCGCCCGATACTGCCTA
CACATCAACCCTTCAACTCACAAATTCCTC
GAAGGGGAGGTGTGAAGAAATGCAAGACGA
GGGGTAACTTGACCGGGTGGACGGAAAAAA
GACCCGATATTATAAGGAACTGTATGGGCG
CTCACCCGAGCCACTACCGCCCAACGCCTT
CATGCTTTCAATTTAAATGTTGCCTAAAGA
CTGGACCAGCCTTCCCCCTTCCCCGTAGAA
GCATCCAACGTTTCTGCGCGACAAGGATCT
TGAGAGCCCCACCCATGCCCCCCCTGGACA
ACAGAAAACTGCCCTAGTTCCAACCCGGAT
GAACTTGCACCTACGGCAGGCACGCAGGCA
CGAGCCAAAAAGAGAAAGTAGAACAGGGGC
CGTCTTAGCTGATCGCATACCAAAAGTTGA
AAGTATCTCCATTTCCAACCACATCACGCA
ACCTGCCGCACTTCACCACAGTTTCCGAAG
AAATACCACCCACCCATCCACCCGCCCCTA
CAACACTCTTTCCCGAGCCCTTTAGCAGGG
AACCTGCCTTCATTCCAGACCGCTACCCCT
CATCATTCCCTTATTGATGACGTCATCAGG
ACCAGAGATTGTAGATACATCTATCTCAAT
CGGGAGGTAAAGGACGAAAGTCAAAGGGCT
CCTCGTCCAACGCCGAATCGATGACGTCAT
TGGAAAAGAGAGCTGAGGGCGAAATGTTGA
TCTAAAAATGCAACCTGCTATGCACAATGA
CAAAGGACGAAGGATAAAAGCGACGAGAGT
CCCAATGCCACGCCTGCCCTCTGCCTAACG
CTACTCTTATTCGTGACTACTTAACTGCAG
ATAAGATTGTGCAATGATAAGGGACAAGAT
CGCGCATTTGAATAGAAATATATTCAGGTA
AGAGATGGTACAACAAGTAGACCATATAAT
AAATCCAACGGAACGCTAGCAATCCACGTT
TCTATTAGGCCAACAGAGCTTTGTGTGGGA
AGTAATCAGAAGTGAAGTATGGGGAATAGA
ACCCTTACCAAATATTCTCGCAACATTATA
TACTGTCTACCCCAGTGACGGAGCAGGCTC
AACTACGGTGGACCAACCACTACATGCTTC
AACCATCGTTCCCAGAGTATCAACCCGCAC
TAATCGTAACTCATTTCCTTACACCACTTG
CCTGTGATTGGTAATAACTTCCGCAACACA
TGTCATTCGAGCGTTGCCCAACCTGGCACC
AACTCTCACCATCGAAATTCCACACATTCC
CATAACCCTCCCGCCCGGTGCTAAAGTTAT
CAACTTCCCACCATGCAAGTTTCAGTTGCA
GTGGAAAAAAACTCGAATTAGGAATTCATG
CTGTGACCCTCCCACCCGCCACATGTACAC
CTCACGATAACTCCATCCACATGCCCCTCC
GGGTCTAATGCGAACGAAGTAATAGTGAGG
AACCGCCCTCTCTCCAGTTCTACTCTTGTT
AGATAGATGACGTCATCCGTGCAATGCGGC
ATGACTCAGTTAGTCATGCAGACCAGGCGC
TCTGCCAGGTCAAGTACTCGCGCGCGCGAA
TTACCCCGCCCCTATGACCAACGGGCCGGC
ATCTACCACTTTACACCAACATTAATTGCC
CCGACTTCCTCATTCCTGCATTTGTTGCTC
CTAAGCCACTTAATCTCGGAGCCCTCAGCC
CCTCCGTCACTACATATCAACCTTGTTGGT
GAAATGACCCGAATAATGTATGACGTCATT
ATAGATACATCTTGAGACAGCCTCCCAGCA
CTGTAACATTTAATGAATAATAACAATAGG
ATTGCGCCCCAGCCCCACACCCACCCGCAG
ATATCCCCCATGTGCCGTACCGGCGGACTG
ATCAGCACGTAACCTTAGACGCTGGCAACG
GTCAACAAGCGATTGCGTCACTAAGCTTTC
CTACGCACCTACCCCACTGTCCCGGGTGTA
AATTCTACCGCGTGCAAGACCGGCAACAGC
CATCATAGTACTCAAACGAATAAGTGAGCC
ATAGACGATGCAAAGTGAAAAGGGGGGGGG
CAGTTTACGTAGGACACAACGTAACACACG
TGGTGCAACAATATTATAAAGGGCGATAAC
CCACATGGAGCGAACGTGACCGCATTCGGC
GGTAGTCCAGCAGTTCCGCCCGCAAGGCAA
TCAGCCATGACGTCATCGGCTATCATCCTA
TATTAAATAATCAGTGCGTGCTAAATAACA
CATGAGCATACTTAAAACCTGATTTGGTCC
CCGGACGAGTATAAAACCGTAGAGAGCTTG
TTATCCGAGGGGGGAAAAAGCCATGCTGGA
CGCCCTCCAGGCCCATTACAACCTCACGAA
ACACGCTCAATAAGGCTCGCCGTAGAAACT
CTACATTCAACCAAGCTGGTAAAGCCACAG
CAACGGGGGAGATAGTGGAAGGATCGAGAA
CACTCATTGTACATCCTGCATTTTCCCCAA
GGCGGCCCTGTGGAGCATGTTGTCTGTCCA
TAGGAACGATAGGCGATGCGTCACACGCTG
CGTTATTCCGAATCGCCTTTCCGTCAGGAG
ACGTACACACTTATCTCACCTCTCAACCCT
CCCATACTCAATCTGTCACCGTATTATTGG
CATAGACAAAACAATGACGTCATACAACAA
CACACAAAAAAAGCATGACGTCATCATCGA
CACCCGTATTTTACCAATACGCAGCCGCTC
ATTTACGAGGAAGGTATAAGGACACTATGC
CAACTTACCACCCCCGCCCGATACCAGTAA
TGACGTCACACGCGACAAGTTGCAGAGCGA
AAGTCACGCTCGAGTATGCGCGCGATATGC
ATAGTGTGAACGGAGCGCTGCGCGAGGACC
AAACAATACTTTACTAACCACCACATAGGC
CAGGAATCATACTAGGTGCCGTACCTTTCA
CTTACCGACTTTCCTTCACCACCGTAGTCT
ACGGGCTCCCCAAAACTCATTCGCTCCCGC
CGACCAACCCCGGACATACGATGATGTAAC
TCTGCCTCAGTTCCCCACCAGACCTCACCA
CCCCCCACTCTCTTCTCCCCGTATATTAGA
AAAACTGCGATATGAAGTTCCCGCAATAGA
GTACTTAAGCCCGAGACTTATAGCACAATG
CGATGGGGGAGAGTAAAACTGACATCGTAT
ATAGTGACGTCACCCATCCGTGCAGAGGCT
CCCACGCCTCCTAAAAGCCCTCTTCTGTAC
CCTCTTTCCACACGTGCTATATGATCTCCC
CCCTCTCCTCAAATTCGCGTTACGCCTGCC
AATGTAACGACTTCCGGACGGTACATAGCG
ATGTACTTGAGTGAGGGGCGGGTGTGGTGA
TGAACATAACCCCCTCCACTCCAGACGTCC
ACTATTCCAGATGCATGGGGAAACAAACAA
AATAGGAAGGGGACGGAGGAATGATACAGG
TTCCTTCGCCATCGCCATTCCCAAACATTT
TGCGCACTCATGCGGGTTGCAGCTAATTTC
AGGATAAACGGAGACCCATTTCACTAAGAC
AAAGGACATGAACGAGGACAAAGGACTAAA
CTAAGACCCCGCCACTCCGAACCGTAACAC
GAGAACCTTGAACTCTAGCAAACTCGCAAC
AATTAGATAGAACGTATTCGAATACGGAAG
TAAGGCACATTAGAACGATGTACATTGGGT
CTCTAGCCTATCTTCAATGGGCAGCCAGCC
ATCTACCACATCCAGAGAATGACGTCATAG
ATTGCCCTTCCCCCCTCAGCAGTTCCTAAC
CGAAAAAGCGAGTGTGACGTCATACGGAAT
TCTCGGCCGAACATGACGTCACACATGGTT
TCCAAAAATGCGATAGATGATACGCAACCA
CACCAAGAGGAATGAGAAAAGAAACTGGCT
ATTAGGCATGCACGCAATAAACAGTAATAA
AGGGTGGGGGGGGAGAATGTTATCTACACA
TCTACCGCAGACCCCCACCAGCATTCCTTA
TAAACATTCATAGTAATGAAACCTAGTGTG
TGCAGTGTATGTGGGAACGAAGTGAGAGTA
TTGGTGCCTAGGGGGTAAAATTATACAACT
TGGGAAGGGGAAAAAAATATTTCCGCCATA
AACACCAGTATCCCCTCCCACTGCCCTCCC
AACTCTGTAGCAGGTGTCGGCCCACCTGTG
GTCCCCCTCCGCTAACTCTTCCGGGCACAT
CGCACAGGAAATCTAAAGACGAAAGTTTGC
AACGCCCTCATTACATGCTCAAGTTCCCCC
TAGTGCCTCTTGCGCAGATAGCGACGACAC
GTGGCGTCCAACAGAAACAGCTGCCTTGCA
GGAAAAGGAAACATAGTTGCAATGAGATAA
TATATATCTTGACGGACTTAACAGTCTACG
GGTAGGTATGAATAATAGCGAGGTTTGATT
AACTTGGATAATGATGAAAGGAAGGAGAGA
TAGATACTACTATACCCACCACCCCTCCCA
ATGACGTCACACGGGCAGCTGAGAGTTGGC
GTTTCCGAACTGCATGTATGTATTGCAAGT
AATAGTAACGATGACGTAATGCATCGTACT
ACGATACTCACACGAACAATGCAACACCGA
AGGAAGTGTAAGAGCAACACAAAAGTGCAC
GTGGGTGGGAATGATAGGGAAAATACGCAC
CTTTCCCTCACATACCAACTCAAGACTCCA
AGACACAAACTAACTATTGCATTATAATGA
AGTTTAAAGTTAAGCGATGACGTCATCACA
TACAGTACCCGCACAGCCCCAACAATAAAC
AACCAAAGGCTCAACAGTTATGACGTCACA
AAGTTAGCATAACATGATAAGACGCAGATA
CTTGTTTGCCTCCACCCCCGCCATCATAAC
ATGACGTCATTGCATACACTCGCAGGCGAT
ATCCCTCACTATCTACGTTCCTCACAAATA
CGTTTCAGCTTCCTAAACCGATGACGTAAC
TGACGTCATAGTGAGAGATTACCACACCGT
CTAACCAGCCTCAACCTTCCTCAACCCAGA
CCCTCGGGGAAGATAATGTGAAACGTGCGA
TGCGGGATGCTCACAATCCCCTATTGCGTG
ATACCACGATGACGTGATCTCTTGGTATCT
TAGGGTGGAGAGAAGGACAAAGGGAGCATG
CGAAAACTATGACGTAATGGACCGAACCTT
AAGCCACCGAAAAGTTCTAGGAATCCTAAA
CATGGCCGTAAGCACTCACTACGAAAACAA
CTCATCAATACTCTCCCCTTACATCAGCCG
ACCACAAATCCTTTCTAAGCAACACTTGTC
CAACCGACCCCCACTCCAATCTGCAGGAAC
CCTTTCCCATGCCCGCCACACCCACCAGAC
AAGTGAGAAGATGAAAGGGGGGAAGTCTAT
GAAAAATCCAGATCAGTGATCGAACCCGCC
CCTTCTTAAAATATCCCCAATCCAAGGTAC
AGTTGCATTACCGGGAAACATCCCCATCAC
TGTGGCGGGCCACCCTGCCGTATCGTATGC
CACAAACATGAACCGAATTCGCCAGCTTTC
GCCAAAAACCTGATCGGGTCTGCCATGCAA
GAGAAGCGGGCACCGCGCACCACTATCCCA
TGGTAGCCTTTCTGACGCGGGACGCCGGTG
ATGTTGACGAACCATGACGTCATCGGTGAA
CAATACTTTCTGTTACCCACCCAGCGCCCA
CGAGCCATTTATGTTGAAATGACCGTAATC
AATTCGCAAGACCGGTGTCAGTACTCTACA
TTCCCCTCATTTTCTTCGCCGATTCCGTTT
CTGCCAACGACCCAGAGATGTGACGTCATA
GACCAGAAATCGGTCGGAGGCATGATACGA
AACAGCTAGAGACCGGTGACGTCACCGCTA
AAGTTAACTTATCACACGGAGTAGAACGGA
CCCCCAACGCACAGTCTATGGAAAACAGGC
AATGTTGGGCAATGAATCCCAAACATTGAA
CAGCCTTTTACAAAAACCGTTGACCACCGT
AAACCACCGTTAGGACACCTTCAGCCATCC
GTGACGTCATTGAACTGCATAAGTCTTAGC
AACGCCGATTGGATGAACAACCCCTTGACC
CAAACATGGGCACAAAAATTGCTCACGCCC
GAATCCAATTCAAGCGAAATCCGATAGGCG
AGGAATGGGAACACGACGCACTGGTGAGGA
GATAGTAATCGATACTTGAATGACGTCATC
GGTGGGGACGGGCAATGTAAGCAAACTTCC
TTACCTGTGTCCACACCACCGACCTGTGTC
AAACGAGCGCTAGAATAGTGACGTCATTGT
CCGCTTGCTTCTCTCTCACCGCCTATTCCC
TCTAGGTTGTATCAGTAAGTAAGGTGAGGA
GCCCCTACGGGAGACGGAGTCGAAATTGAC
AGACCCGTGCTCATGAGCACTTCCCCTCCG
CCCGCAGAGACCACCCCGTACACAATGGGT
CACTGTTCTACACCCCCCCATAACCTACAA
ACAAAGGGCACACCACAACCTGCCCCCCCA
CAGGGAGGGAAAGGAATTCAAGGACTAGAG
GGTCCATTCGCACCAACCAGCCAGCAAATC
GAGCCAAACCGGGACTGCCAGCAGCCTTCA
TTGCGAAGAAAAAAATGTTATTACCTAAGA
GTTAAACAATTACGTAACGAGGCCACACGC
CCCAGTGGATAAAAAACGATAAGAGACATG
GCTTATGCGCGAACCGTGCCAATATATCAC
CCCCCTTAGCCGTTTCATGTCCTCATAGCC
CGTCTAGCTACCAGGTCCCGTAACCCCAAC
CAAAGGATTATCGAGATATATAGGAACGAC
CAATCCCCGCCCTAATCCGCTCGTATCATT
ATGACGTCACAAAATTGCCTTAACCTAACA
AATCACTTTATGACGTCATCAACATGGTTC
TATCCTGTAAACTAGCTTTCCGCGTCGAAA
TGCACCAAAAGGATAGGCCACAGTGTGTCG
AATTAAAGGGCGCGGGACTGTAAAGGTTCA
AGGTTAAATGGCCCACTACCACCCGCCCCA
AGTCTGAGAACCGTGTATCTGTCTTCCACG
CTAATAGCCACCTACGCGACTCCAAGAAGC
TACAGTTAGTGAAGTACAGTGCATGACGTG
CGGTAATGGTGGAGGGGTAGGTCAAGGGTA
CAGACTCAGCGACATCACCCCACCAATTCC
ATAGGCTCGGCGACCCAGGTCCCCCACACC
TATAGACGTATCCCATCCGTTCAAAGTGCT
CCCCCGACATTGCATGGAAACCGCTGCCCG
ATAGCTTCCCGCCCTACCCGCCCGCCCGGC
AACTGCCAAAGCATCACACCTACTGTTCCT
AACCTACCGCGCCCAATGTAGGTTGAAATG
TGCTCCAAGGTGTTTGAATGATGACGTCAG
ATGACACGAACTTAGTGACGTCATTTTTCG
AAAAATGACGGGACTACCTCATGGTACGGT
ACGCCCTATACAAACTACACACGGGCCGCT
ATCCCCACTGCCTTCCTCCCTACCCCCCTT
AGATGATTGCCCTCACATATTTCCCTCCCA
AAATAAGCTACATGTTACGCGTGAAGCCTT
TACTCCACACCACCAGTGTGTACACCACCG
AAAAGGGCCGTATAAAGAGGTGACTGTGCA
ATGTGACACTCCCAAGTTGCACAGGCGAAG
ACCCGCTAGCAGACGCGCCACGCGATGCGC
AGGGATGACACACTCGGTTGTGACGTTGGT
AGGTGAAGTCAGCACGGAAACCAACTCGGC
CGGCTCCAATTTTCCATCTTCGCTGAACAG
TATAAGTAATTATGACGTCATACCGACCCG
CCAATACGAAGGGAGTCCTGCGTAGGCGGG
TGCTGAAAAATGCATGTACATGGACATCTT
TGTCGATAAATATGGATACCAGCCTTCACA
AGGAATATTGAATCCTGAGGAATGGACAGC
GTAACGAATGTGAACACGCACAGCGCTGGC
TATCCATTATGACGTCATATCTACACCCAC
GTGTGGATGCTGATAAACCCAGCCCGGGGC
CCTCCCTCTTCCCGGGCAACCGTTGCCCTC
ACTCATAGGACGCGTGTTAGTAAGAAAGGA
GACACGGCTGCCTCACTCGTTATAACACGC
GGGGACGTGGTAAGGTCGTTTTGTACTTGA
CCCGATACACCGCCCTATTCCAAATCCCGT
GATTATAAAAAGAGATAAACCATAAATAAA
AATTGGGTGGGTTAAGACCACCTGAATCCG
CTACGTTGGTTCAGAGATTGATTACGTCAT
CATCCCCCACCTCCCCACGTTGTGGCCCCC
TACAATAGCAATGACGTCATTCTAACGGTG
AATCCTTTACACGTTGCTTGCAACGCTTCG
CACTTGATCAAGCACCGAACACAACCGAAT
TATGCTCACGGGAAGCTCATAAGATGAGAG
AGCATGATAAGTGAAGAGAAGGACAAATAC
AAACCTGTTTAGGATACTGCCTTACCAAGG
TTCTTCCTAGGAACCAGTGTATACGTGACG
GAATCCGGTTAATCGGGGACAGATCGGATA
AACACGCGAATAACCAGTCACTTGGTGGGT
CGATATCATTCTACACCAGTACACCAGAGA
ATGAAAGTCTTTCTCAGTTGGACATAGCCA
GGAATACGGCTTTGCCTGAAAATTCTAAAG
AACTGATAAGGTGCGGTGCTCCCCCCGATG
ATCAACACACCCCGCACTTCCTGTCCGCCG
ACATACCATTACCTTGGCTGGCGGTCACAT
GCCACAAACCTGCCATAAGTGCAAGGGAAT
CCGATCTCCGCGCAGAACTCGTTGTATCTC
TTGTGATGATTCGCGATACAGCACACCACT
CATCTCGTATCCCCGGATAACCCCACTGAA
GTGCGATTGAACAGGAGCAGCGTGATGCTA
ACGAAACTGGGATAAGGTGGAAACTGTTGT
CCGACCCGTTCTCACCGGTTCGTATACCAA
GAGTTTAACTTAAGTTGAATTCTAAATGTC
CTCGCTACCATATCCCATGACGTCATTGCT
ACAATGCCACTTAAGCAGATGACGTCACTC
ATACGGATGACGTAATCCATACCGTGCCGC
ATCACTACGAACAGCTGAGCCTGAATTAGG
GAGAGGATGTCACCCCCTTTAAGCCATATG
TACCAACGCTTTTTCCCCTTGTAAGCCCTT
GGACACTCAGGAGATCAGTGTGCCTACGTT
CTTAATCGAATGACGTAATCAGGCCCGTCG
GTGATCTCCTCAACATATGCACCCTCTCAC
CGTGACCTTCGCAAGCTCAGGCGCCCGGTG
ATATCTTCACCTCGTCCCCCATTACGTGGG
GCGACCATGAGCCTGTAGCGGTGACGTCAT
CATGTAACAATTAAGATACACAGACCCGCA
ATATCCTGTTACGAATAATCATTTCCCCTG
ACTGTCGCACCTACCCTATGTTTCGTATCC
TCCAACACGAGTCTCCATCACAACCTATGA
CCAGCGGAACTCGGCACAGCAGTGACCACC
GAGTTGGTAAAAAAATGCGTTTTTGATACA
CACACTCACCCTCAATCCAGAATCAAACAT
AGACACGGCCGGGTACCCGTACCCCTGCAA
CGACAGAATACTCCCGGGGGAACACGAATG
CCTACCCGCGCGACCTCCCCTCCCGCAACT
TGTTTACGCCACATCCGCATAATCCCCCAC
AATTCTTATATGGTGACGTCATGGTTCTCC
AGAATACGCGACATCTTGCGAGTAGCAAAA
ATTGCTTTCCTTACACCAATGGGAAACTTC
TGGCCACAACCCGCGTAAGCGTTGCGCGTC
ATACGTACAAATATTCTTACGTTAATATGA
ACGGATACCCCGTACTTTCCGTATGTGGCA
AACCAACGTAACTGAAAGGCCCTGAATCAC
GAACATGTGAGTTTGAACCTTAGTAAAATC
GGGTTAAGCGTGTACACACTATGAGCTATA
ATATGGATATACTGAGGGCAGAAGCCCGAG
CAAGATGACGTCATGGGATAACTCCAGCGG
CCAGAGATGTCTGACTTTTCACGACCCACG
AGTGTATAATAAGAAATGTGCAGAACGAGG
ATCCTCCAATTATCTACACGTATTTCCCCT
CGAAAACATCCTATGGCCCCCCCATGCCCC
TGCACCACGGTGTCCAAAGCATCCATTCTG
TTATCACTGACTGACATCCCTGGACTCACC
ACTAGAATTACTTTGGCGTTGGGAATTGTT
GCATTGAACAGAGATGTTCAAAATCCGTTT
GACACTAGTATCACCTACCCGTGGCACCCC
TACCTGTCACTAGGCCTTTCCCCCCTAATT
ACCTGCACCACTACCCCGCTATTCACATCG
CCCACCCCTGCCAAAATGGCAGTATTTACG
AATACAATGCTGCATTCTCGCACTCTTTCA
ATCCACAACCCCCCCATTATGCCGACTTCA
AATCGATACAGTATTGTCAAAAGCATTAAG
TAGTCTTATCTCGTTCGATGACGTAACCGG
ACGGTATCTCACAGCCCGTGACCCCCTCCT
ACACAAATAGACTCCCCACGAAGAATGATG
TAAACGTAGATGATAGTAAAACTGTCCCCG
AATCACAACACAAAATATCAATGGAAAGTG
ATAAGCTTAAAAGATTAACTGCCCTACGAC
ATGACACTTTCCTCCCTGAAGGTGGAATTA
CACACGCACCGTAAATACGAACCCCAACCA
GGGGACAATGATACGAGCAGGAACGCCGTG
AGGCTAACAACGGCCTCTTATGACGTCACT
AGATGAAAAGGTTCTATATACGCTCGTGCA
ATGACGTCACCACGCAAATGTTGTTTCAAC
CTACCCCACACTTCAAGCTGACGATCCTAT
AATGTACAGCAGGCTGAAACACGGAGGAGG
CAACATTAAACGAATGACGAACAAGTCAGA
AAACAACAAAAATAAATTAAGTCCGCACAC
CCCCTAGCAGCCGTAACACAAGGACCTACA
TGACGTAATGTGAGTGCACTGCTGAGTACA
CAAACCACCATCACTGTTCTACATCTCCTT
ACTAATAATTGAGAGGTTCGTAATAGAGAT
AGTGATCCTCCCTCCATCTTGCCCACTTTT
CGTGTGGTGTACTACGTTGATACATAGGGG
CCTCAAACTGTTTCTCACATTCGACGCAAC
TGGACACCCGACCAACCGATGCCTTAAACC
CCTCACACGTCATCCCTCATCTTACCAAGG
AAGGTTCAGACCCGAGTACTAATCTAACCC
ACAGGTGAAGGAGTTAGACACGGACTGGTG
TCCATCTCCCCCTAGCCTTCCCTTCGTCCA
GCGCATGACTAACTTTGTTCCCTATTCCCC
TATGCAGTTAGCGAGCGTGAGGCTATCTGT
ATCCAATTGTGTCTTAGGGCCATAGGCCTG
AACCATAGGAAGAGATATGGAAGGGAAAAG
CGCTAACTCTGCTATCATCTAACTCCTGAG
AATTTACGGAGCAGTAACTGGCAGGCAATG
CAAGTGCAAACCTCTACATCTTGCCCTATA
CCCTATAAGCTCAAAAAGTGTGGTTCCGAG
CCTCACGCATGTCATTATCTACGATAGCGG
AAGTGCCGAGATCCACACGAATTACCTCGA
ATTCGCCATGACGTCAACAAAATCCTCTCC
ACCGGAGTCAGATTCATGCTTAATCATAAG
CACAAAACAGGATAATGAAAAAATTTGTGA
ATACCTCAAAACCCCGAGGTTGAGGTTCAG
GGAAAATTATGACGTCATCCCCACTCTCCC
AGAATCGTTACCAAACGATCTCAATCTCAC
ATGCCCTCCCGCCCCATCCCCCAATGCAAA
GTGCAATTAAGACTATGACGTCACCTCCTC
CCGCGTTCCATCCGTTGTCCCAAACGATCA
TATTTGAACTACCACACGGTCGTACAAAGT
ACGTGTCGATGACGTCACCCTAAAAAGAAG
AGATGCGATGGGACGCAGGCATATACTGTG
GAATGAACAAGAAAGCGGAGTGAGAGCGGA
CATATCCCTAAGTTAGAACATGAGACTGCT
TTCGCATCTCCCCTTCATTGTACCACTCAA
AGGTGTGATATACACGAGTATACCGCTTCC
CCTGAGCCAGTCTATAAAGATATAGATAAT
GGACCCATGCATCCCTGCCCAGAACCAAGT
CCAATTCGTTGCCTGACTCCCCCAACCCTA
ACGACACCAAAACTGTCAAAAAGTGGAATT
GTTTCAACGCCTGAACGTATTAGTCAGAGC
GAATCCTAGGCTTAATGCCACACCCACACC
ACATATCCACGGCGAGATGACGCGCGGGCT
ATACTGACCCGCCGCGCCCACCCCACCTGA
GAATGATGTCTGGGTGTCTAATCGTATGAT
CCTTGTCAATGCGCATCACGTATCGCGATG
GATATGCCTGTATACACAATCCGTGTTTTT
AAAGATGAGGCCATAGGCTCTCCAGGTACA
TACACGACCGCAGCTACCAGCTAAAGCAGC
ATGACGTCATCGTTTACTGAAACATATCGT
CGGACCATCCATCCCTCCCCAACTGCAATG
TCAAAGGGGATTAGTATCCAGGAGATAAAT
CCTTAGATGTCTATGCATGACACCTTGGAA
CTGACCAATGACGTCATACTTAGCGGTGAT
CTCGCCGCTAAGCCCAGGAGGGTGACACTC
GATAGTCACCGTTCTTACGATCTTTTAACG
CAAGGGTGCCCACCCAACCTCCCACCCGTG
CTAGTTAACTGACGTCATTTGGAGGCTTAT
CGCTATTATGACGTCATACTTGTATCTGTC
AACAAATGAGACCCGCCTCACCCACCCTTA
GATACTAGGCCACGCTGGCACAGCGATGGC
CAATAAAAACACTAGAAAAAAGAAAGATCA
CTCCCCCTACTCCCAGCACTCCCCTCCCCA
AGGGTAACTAAAACCGGGGAGGAAGGGGCG
CCACTTATATTATGACGTCATCGAAATGGA
GAAACTGATACCAGTAACCGGGCCACTTGC
ACCTCCAACCTCCCAACCCAACCCATCCCC
AATAATCCGCTAGAACATAAACACACCACT
ACACGGGAAAAATGTAGAGCTGCAGATACG
AACTGACAGCCCACCCATGCAACCCAGCCC
TGGACTGAAATTAACTATGACGTCATCGTC
CGCAACCCCTAAGGGCCACTCAGCTCACGC
CCCTCTATGCGGATATGACCGCGATTGGCA
AATGGAAGTTAGCACAGCAAGCTTTTCTGG
TATGACGTCATAGATATAATAGTGTACTGA
TATTAGACCGGATGACGTCATCGCCCGAAT
ATATACCCCTGTGGGTACATAACGAACCAA
TGACCACTAAACTCAAAGGCGTGTGATCCG
AAGCTATCATAGACAATTCGTTACAAGTCC
TAGTATTAGCAGTAATAGTGATGACGTCAT
CAACCGCGTAATCGCGCCCCAACTCTCGTG
ATTCGAGACCACGAACTGTTTAAGTAGCGT
GAAAGGGCCCATCCCCCCCGCCCGCATGTA
CCTACCCCGCTGTTCGAGAAATCTCTTCCG
CTTACCGATCAGGAAAATGACGTCATAGCC
AAGCAAGCTATGACGTCACGAACTAGGTTC
TATATTCCTTCCTTCCCGACAGGATGCCAC
TTCACACCTCATACTCGGAAAAACGAAAAC
AAGCAAAACTAAGCAACACATTACGTCATT
ATGGAGTGTAGTATCATTCTCATTATTACG
CACACGCATGACGTCATCAGCGCGGCTGCT
TATAACTATGACGTCACAAAAAGCATACTC
GATGACGTCACCGCACCACGCAATCTCCCG
CTATTCCTCACATAAACAGACCACCTAGAA
CAACATCCCGCAGCCACCGCAGCACTTTAC
CCTATACACCAACAACACGTATATACTGAT
CGTCACCTACTGGCCCCGAAAACCCTGTGG
CTATCCCTCTCCACGATCTAGTTCGCACAT
CATAACGAAGCTTGCTCCCACCTCTCTTAA
GCAGTTAATAGAACATAACAATAACCGGGC
CCGATTGTTGGCCCACGTCCTACGCCGCCA
TAGGACCTCAAGGCGATCCACATTGAGTTA
TTTAAAAGCTGGAAGTATACATTACGTCAT
ACAACCCCGACAGGCGTCTGTGCAATCTTC
GCTATCTGGGGGGGAAAAGTCCCCGTACCC
CAAACCACCAACCATCTGACCGCCTGCCCT
ACCAGTCCATGTCCCTCCCCACCCCCCCAT
ACCCTAAAGATAACGCCAGTTAATCACCCC
CATTTAGCCACGGTTTTTAACCCTCCCTCT
CAACAACCTTTGTGGAGGTCCTCGCTACGT
CGGAGGTTGAGATGCGCGGGCTGCATGCCC
GAAAAATCCCGTTGCATTGATTCCTGATCT
GGGTTAAGAAAAAATAGATAAAGAAGAAAA
CTGCCCATGAACACCCGCGCGGACACGCGT
TAATGTAGGTTACGTCACCACATGTGTAAG
CAATCTCACGGCGCGTAAGCGAGAGCACTC
GTGTTGCAATACCTATTGGAATCCTCCAGA
GTTACGGTCCGGTCCAGTCGTATCTTCGTA
GAGGAAAACGATGACGTCACAGAAATCCAA
CCTACATGGCATAGTGTAAAGAGAGAGTAC
CTACATTGCAGCATGACAATTAAGAGTGCA
GATGCGTGACGGTTATCAAACGGAGCGGGT
ATATAACTATGACATCATGCACGCACACCC
TACCTGCCTCCAGCCGCACCTTGCTTCTCC
GATGACTGTGCAGCTCACACTCGGGCTCGC
ATGACGTCATCTACTATTGAATACGCCGCC
CCAGGCACCTAGTACATTCCTGCCGACCAC
CATAGACACGGCGATCCCCTCACCATTGTA
ATATAATACGGCCCACTGAGATGACGTCAT
CATCCAGTGTGGCTCGTCATTCCACAAACC
AACTGCAACCCTTATATGCTCATGCTTGTC
CCAGTTAAACTCCCGTTTTGTTGCCATTTA
ACCACAAACAGGCCAAAAGCGTGTCGCAGC
ATAGCACCTAACCAGCTGGCTACACCATAT
CGGCTTGTAGCCGGAACGTGGAGTAGGGAT
AGACCAATGAACGACCGCGACATACAGCCC
CCACAATATCGGTCCTTAGAGTATCACCAC
TACCGATGCATCCCCTCCCATCGTTATTCT
CATAGAGCATCTATGACGTCATCTGCATAC
TCAGCGCCCCACGTCTACACACATTTACGA
AAAACCAACAATACCACTACGTCATTGCAA
GAACATAGGAGACCACAAAAACGGATTGTC
AAGAAACCCACCCCCCTCAACACGACACGG
AAGTTGCAGCCAGAATCCTCGTCCCCTATA
CCAATTCCTCGGTGGGAGCGATCTCGTATT
TCCGACTGCAGTGCACGTTTTCGGTGGACA
TAAATGTAACGCAGTGACGTCATAACTAAA
GGACAGATTACGTCATAATATATGCGCACG
AAAATTTGAGACACTCATGGAGGTGTAAGA
CCCCCCAATTACACAAATCCATTCTCGATC
CGTAACGAGTACGCAATTCAATTCCACCCG
GGCGACACGCGAGACTGGAAATGACGTCAT
ATCGCTCTGCACACCTAACACCACCACACT
CGTGCCCTGATACTTCTCATGTTGAACACA
ACGCGACTTAGAACTTATGACGTAATGCCC
TGAGGCACTACGATTTTGGGATGACGTCAT
ACTAGTTCTCACTGTGTCATTGGACTTCCT
ATGACGTCATTTTACCTGAGATTTGCCCAA
TACCGTATTACTGATACTTTCTCCTAGCCC
TAATGCACTGGCAGCTAATAAGGCACATGA
ACCCGTCCAGTACCACGGTCTCGCCACGCC
CTGAGTGGTGAGTCGATGGTACGAGGGATG
CGGGCGGGCGGGAGTCGAGCGGTAGCTCCC
ATGACGTCATGCTAGAAAAGCGATTTCCAT
GTGGATTCCCCGCCACAATCATGACTGCCC
GGTGCGGTGGGAGTGGCTTCAACTATCCCT
GTACGTAGAACGCGGCGAAAACACAAACAA
AAGTCTGCGCCCACAGTACCACTGCACATA
TGGGTAGTGACGTCATCTATACACACTGAC
CACTTTTCCCTTGCTCTCCCCCTATCCATC
GGGGGGCGAGGGAGCAATGTTACGGACGCA
ACACACGCTAAAGGGAACGTTCCCAGGTAA
TTTTCACGAATCACTCCCCTAGGCAACACC
AAGGGGTGTAAATAATTGAGGATAGTAGAT
TGACAATGAAACAAAACAGCTCACCCACAC
GAATGCACCGACATACATAGCCCCCGACCA
TGAAAGGGGGTAAATTGAATACAAAAAAGA
TAAAGCAAAAGGAGTAAGCGAGGTGTGTTG
CAATTAACAACAAACATTAAGGAGAGGCCA
AAACGCAGCTTCCCCCGCTACCCTCGACAC
ACGCACGTGTAAGTGTGGGATGACCGAAGG
CCAACTTGAGGATCGCGCGATGACGTCATC
CTCCACCGAAACACTTTAACTCTAGCCGTA
TGCACAACCCAAGTAAGCTTGAGGTTAAAC
ATGCCCCGTAAAATTAGAGATGTAGAATGA
GTGGGGCGACCACGAACGAGAACCTGAAGA
CGAAGGAATGCGTTAATCCCCGTAATCCAA
GGCGACACGCGAGACTGGAAATGACGTCAT
TCTATATAACAGAGTAAGAATCCCACACGT
ACATAGGTATGACGTCATCAACTGCTGACC
ATCCAGAGGCCCCGCCTGTATCCCTTTTCC
CAGTTTCTATCTCACCCCTTTTACATTCCA
ATGACGTCATGGAAAAGTTGCCACATCGCA
CAGTAGCGACCAACCCACCCGTTCCCACCC
TTAATACCAATTAGAGAAACTAAGCTTGAG
CATGGTGTTCCATTTAGATTAATTTCCCGC
TAGTGGGGGCCTAGGGGGGCGTGACATGGA
AATGAGGAACCAGGTTTTGTCTGACCCCGA
CATGTGAGAGTTCCCGAACGATCTCAGCAG
GAGTCGTAGCTCATTCTGATGACGTCACTT
CAAAGAGTGTAGACTCTAGCTCATAGCTGC
TAAATTCCATGACGTCATACTTGAGGATGA
CGTAGCGTAACATAGTTGATGGTGTAGGCC
ATTTTTTCACTTTACCCTGTGCACCCTTGC
GACTTCAACTACATCCAGAGGCTGCCCCGC
TAGCCCTAGCAGCCGAGTAATCGGTGCAAA
GCTTCCCCGCAACCATCTTCACACGGACCC
GACAATCTTTTTTCGACCTGTTCAAAAGAA
AGCTACAACCTCCAAGCCCCCTTCTTGGCC
CCTGGATGACCAACTTACAATACCCAGGTC
ATTAATAGAATGACGTCATTGCTCCCCCAC
TTTTACAATGGCTAAAGCCACGAATGGTGA
CCTCAACTGCATGGACATTGCCATATCTAC
CACGAATCACAATGACGTCACCGCATCCAC
TTAATATCTGAAAGAGTTCTTGACCTATCC
GAAGCCCACCCACATGCCACCCGGCAACAC
ATGACGTCATAAAGTGGTATTGAGAGTTCA
ATATGCGATTCGTATACCAAGGAGGATGTC
CCAGTACCTTCTGCCACAGGGCAGGAGTGT
TGACTTAGCGTATTCCTTTGGATCCCACTG
CTGGAATAGTAAGGGTCAGTGGGAATCTGC
ACCATATGCGACCCCAGCCACACCCTCCAA
CGATTCAGACGGCCTCACCGATGACGTAAT
TGGCTCCATCCCCCCTTTCCCTATTATCCG
CGATTCAGACGGCCTCACCGATGACGTAAT
CCCTAATGACGTCACTAACTGAGGCAGACT
CCAAAAGAATGATGGAATCACGGGCCACAG
ACAACGCACGTTACTTTCCCCTTCTAGCTC
AGCCTGGACCAGGATCAGAGGCAAGCGAAG
CCAACAACCACGGATGGATTTGGATGGAAA
CAGTGCAGTACCGCGTTTACTTGGTAAATG
ACTTGCTAGAATCACACGTACACCACCAAC
AAGACCAAAAATCAGTAGTTACAGCTGATC
GGACAGCCAACCTCACCAATGACGTCATAC
GAGATGATAGAATAAGGCGCATGACGTCAT
TGCCCTCACCCCCCCCCACACCCCCACGGT
CGAGAGGGACTAGCTAGGACCCAAAATACG
TCTACTTACTTACCTACCTCCTCGGGCTAC
GGAAACACCTCTTTTACCTACCCCGAGGGG
AACCTTCTTCCTCTCTCACATAGTCCTTTC
AAGAAAACAGAAATTAGAAGCAGTACGATA
AAGACTACCATTTCCTCCATCAGCGACCAC
CTATTAACCGTACTGACTCACAGTCCCGCG
CCCAACTCACTACCCCCTGGCGCCGCCCAT
AGGATTTTATTGCACCCAATAATGAACGGC
CACCATATTAACCATTACGTCATGCTGCAC
CTATTCCCCTACCCTCCAACGTATGTAAGA
ATCCAGGGAACCAATATTATAGCACTTGTT
TAGAGACAGTGTAAAGGGTGGAACAGAGTG
CCTGCCACTACACACCGCCTCACGGCACCA
AAATATATCATTGCTAGATAATGACGTCAT
ACAGCTGCCCTTCCCCACGCTCCTCTTCCC
AGGAAGCACTAGCTTGCCTGCGCGACGTGG
CCCCAAAGAGACATAATGTAAAATTGCCTA
CACTATTTCGAACTACATACTCCGTGAGAC
AATGCAATACCAGACCTAGTGACGTCATTA
GGCTCGAATTTGCTACTTTAATAGGGAGGG
CGCTCCTTTGCACAAAATACACCGCTAGCG
TTCAGCCCACCCTCCCTGCCCCCTCCTCCG
TAAAAGCAGCTCCCCGTCCGCCGTAACCAA
AAAATGACGTCATCAGGTGTGAGCCCACAG
CAGCCGGATGAGCCTTCGCTAAGACCGTAA
TATCCAACCCACGCACCCTGGTTTATCGTC
CCCCACCTACCCCCTACACACCGCGCTAGA
CACTCGTCACACTCATCACATGTCCAAGGT
CCCGTGCATGCGGCTACTGAAGTCGGAGAT
CAACAATACCCAATGTGCCGCGATTGTCAC
CGACAAACACCGTTATGGAGCGCGTTATCC
AATGGAAATCTACGCCGGATAGCATCGAGG
ACGAAATCTCGAGTATTGATGACGTCATAA
ACGGTACAAAAGAGAGGAAAGAAAAAGAAG
CCATAGGTTCCACACCCTCCCCTTCCGTAT
AACCCAAGAATGAAATCGTGCTGATTATGA
CAGTAAAGAGGAGGGGAGAAAGAAAGGGTA
CCAAGAAGAATCTTCGTCTCTCTGTTACCC
CCCCAACAGGTATGGCTGGAGAGACGACAT
GGGTGGTTGGACGTAAAACAGGGGTGAGGA
GTTTGACACTTGAATGGGTTGATTTAGTAG
ATTCTACCATATCATGATATTAAACTGCAG
CGGTTTGCCTTGAAATTAAAGCTCCATCGG
CGGTGTAATCTTCAGGATACCTATCTAACT
CGGTGACCCACAACCCACCCTCCCCAGACT
ACCCAAATCCCACATGCGCGATCCCTCCGC
AGGGCTGGTAAGGTAATAAGAGAAATACCG
ATCGCTCCCCTTTAGCCTCACATCGATATG
TCGCACTAATACATGTGCCATCCTCTACAC
ATATCGTTATATAGCAGGCACAAAACACTT
AACTTAATTGTAGGAAATTCACTAGTGCTT
AGATTTTAATCGATGACGTCATAGCGATTC
CACGAATGCAAACACCGAGAGGAGACGTGA
CATATACGTCAATACGTGCCAAACGGCTTT
CGTACGATGACGTCAGCCTACAATATAGAA
CTTTACGCTTCCTACTATGCTTACACCTCA
ACTTTTTGGTGGATTGGACGATGACGTCAT
TCTTAACCGATGTATTAAATGGGAAATGGA
ATGAGATGCAACGCGAAGGGTGACGTCACC
AGAAAGGGTGTGTACGAACAGAAAATAGAG
ATTACAGAAGGAAAAACACGGAAGAGAAAA
CTAGAAGGAGTCCCTTTACAGGGTGATCCG
TGCCATAATGACGTCATCAAGGCCAATCTC
TTTCCATCTTATACAGCAACACCCCAAATA
ACTGACACCTGGAAAATAGTTAAGCGGAGT
GCCTTTAGCCGCTTGCGCTCCCTGCCACAA
ACCTACTGGCTCCTTCCCTGGCAGGTACCA
CCTTATCACCGAACGGTCTGTCCGGTCCGA
AGTATCAAATCGTGTAATACGATTACACGC
ATTAGTTCAGGTGCACTCCGCCGTTAACTC
CATCTTACATCTGACGGGAAGGCAGACTGG
GCCCCGCCTTCCCACCCCCACCCAGCCCAA
AACAGGGTTAGGCCAATTAGGGCTAGGGTA
CGATACCTCATTTTCCCCATCCCGGCCATG
CGAGAACATGGGAGCCGATATCGTAAGTAA
CGTGTCAGAGTGATGACGTAATTCTCAAAT
CAAAGGGCGACCAGTAAGGCGCGCCACCAT
AACAATCCTTTCGTGATCTCACGCTTGTAA
TATACATTCTGCATAGTCCAGCGACTTGAC
GGACAGTTGCGGCAATCAGATAGATCGAAG
TAGATGCGCCATACATAAATTGCCGCTGTC
ACAAACGAGTCCAGTTTCCCACCGTCACCA
CGTGGTCACTGCCGCGGCTCCCACCGACAG
CCCATAGACAAGAACTCTAACGAGGTGGAC
GATAGGGCATGCACATAGATATGACGTCAC
GATCATGAATAAACAGGTAAATGGGTTCGA
ATTCCCCCCAGTCCCATCCGGCTCCCCCGG
CACCACGTATGACGTCAGTGTATAGCCTAT
AATTGCAGAAAAAACAGTGTGTGTATTGAG
CTACGATCAGTTAGAAAACTATGTCTGTTG
TACTGCGTCGGACAGTCGTGTGAGCTGAAA
CCGCACACTGTTCGCAAGCAAACCGGTGTG
ACGTCTGCGCGGCCTACTCTAGGCCGTGCT
AGGAATGAGCGATCAGATCCTACCGCAAAG
CCCTGCCCGGCTCCCCCTCCCGCCCAATGA
ATTGGACCGAAGTGACGGTGAATGGGATAG
ACGACTGACAAAGTCCCTCACCTCACAGGC
CCTGCTCTATGTCCTGCACCCGACACAGCG
GGATTCTCAGCTTCTGAGATAACACGCCGT
GTGTAAATATCCTAATCTATACTTTGACAG
TCTACGCGTGGTACCACACGCTCACGAGCT
ACACCGAACGTACGTTTACGTCATCTACAT
CCCGAAAGATCAGAGGGGATGACGTCATTG
ATGACGTCACCTCTCGAAAGACGCACGCAT
GTAACGATAAAAAAGAAAGAGAGAGGTGTA
GAGACTTAGAAGCAGAGTATTATGACGTCA
AGCGGTTAGGGCTAGAAGATAAAAATTGGT
CCCTAAACATTGGATAGTGAATGACGTCAC
AGACGGAGTGAGAAGGTATGCAGGTAGTAT
AATGAGACGGCCTCACCTCTCCGCCCCGCC
CCCATAACCTCACTTTGCCCTGCTACGCTA
GTAACAAAAAAGTGCAATAAAGGTGAAGTA
CCCCTCAATACATCCCATTTCTAGTCCCCG
CCCAAACCACCCACCAACCTGAACATACAC
ATGCATTGCACTTAGCAACTCACCTCCACG
GGGAAATGTAAAGGCTGGGGAATCTAACCG
ACTGACTGACCACTGTTCGCCTGGATGACC
CTGCTCCCCGCCATACTGTCCTTTCAAAGG
TTTGCTAATTGAACCAAACCTTGCTATTCC
CCGCAATAAACACTGGCCGTACTCGCACCA
TTCAGTTCTTATACCCTTTTTTAAATGCGT
TCCGCGTCACGCTGTACTAGCCGCACGTCA
ACTAGCCCTTCTGCCGTACCACGCTAGCAA
TAAAGTTATGACGTCATTCAAAGGAACAGT
ACACCTCCCATACAATGATCCTTCGTCTCC
GAGCTTAATGACATTACCCATCATTCCAAC
ATTCCCTGTGTTCATAACCCCCTGCGAATT
GCCCTCAACAGCTCAACAACGAGCGCTGTG
GCTGGGGCAGGGGGGAGAAAAGTGAAGATC
AGTTATGTGTGAGAAGACTCGAAGTTAAAT
AATCTCAAGGGGAACGCGTAAAACAAAGGG
AATAGAGTAAAGTCGACTCAGAGGGTAACC
TTTGTAGCATTGCCATGACGTCATCTGCGG
CCGAAGATGACGTAATGGTATGCCAGTGTG
TACACCCTTTTACACAACCAACTCAGTTGC
ATGCGAATGATAAAGCAACAGCTAGCGATA
GCATAAATACATCGGGAACAAACACATATC
AACCCACCAAACATCTAATATCTGACAAAA
ACCGAACACCGTAGCAGCACGAGATGTGCC
TGCTGTGCGCTTATCCTACTGCGGGTAGGC
TGAGTAACCTCATAGAATAGTACTACAGCA
AATGACGTCATCCATTCTCAAGCGCCGTCC
TCACCGGCCTAACCTATGCATCCAGGGTCT
TGAGGATACCCGCAACCGTTTTGAGAGTAA
TTGCGTCACTCACCGGCTGTCCCATCACAA
GTGCCAAACCAATAATGACGTCATATCTGT
TTTGACCCCCGCCCAGCGGTCTACTACTGT
CCCCAGCTAACCTCCTTCCTGCCTCAATTG
TCCACTACACGGTCCGGGAGAGGACACCTT
AATATATACGACGAATGACGTCATCATTTG
ATTGAGCGTGCAACTGCAGCGGCACCGTAG
ATCCCAATCCCTACGCTCACCTCCCGCATA
GGATAAGAAGCCTAAGAAGAGGAGTAAGGA
GACCTATGGTTTAAAGATCCGGCCAGCGGG
CCCCCATACCATGGCATCGGTCCTTCCTCG
TACCAACAGCACTAACACTGGAAGTCAATA
AGAAGTACCGCTGACAAATGGCTATGATAT
AGGAGATGACGTCATACTTACCACATATTC
CAATGGGGTATAGTAGAAAACTAAAGAAAC
AAGAAGAGGACTATTCCGTAGGAGCAATAT
CGTGCCTGTTAGCCTAACTCTTACCGTCAA
AGGGCCTAACAAATAATATAACCTCACCCT
CATGAGAAAAGAGCAACGAGTTAGCCCTGG
GCACCGTTTCCTCGACCGCTCCCCTAACGC
TGCGAATGCCCTGATATTCCCATGGTAAAG
AAGAAAGGCTTTGGGGCCACGGAGGCACAT
ACCTTCCTTACAGCGTTCCTACTAACCCTG
AACCAGGCACATGGGCCTTGGCCGTAGCAG
TACGCTCACCAAATCCTCCTGTTCCCCCAC
GGTTCGCCTCCGACCTGACGTCATCGCGAA
ATGACGTCATGAGAGCTGCCCTCAAAGGAG
CCCTTCATTCCTGCACGCCCCCATATTTGC
CAGATTCTTCCTTCATACTGACGGGGCGCA
CATCGGAGGCATCCCCTTATGACCGCAATG
GTTAACACCTTAACTGGAAAGAGGAAGAAG
CATGCTTAGCAACCTCCTCTGCCGCCCATG
CCCTACGGCCCCTGCAAACTATTCTCTCAA
TACCTGACCGTTCACCTACACTGCTGCTAC
CCCCATGCCCCCAACCCAGTCACTCTGACG
ACCTCGGTCCAGCCAGTACCCAGCCTCCCG
CGAGGTAGTCCCAAACCCCAACCCTCCCAA
CAATAGAGACTATATTCCATTGCCCCCTTT
ACGAAGTTTCGAGACACCTGATGACGTCAC
GCCGTGGCGCAACGACACTATTAGAGTGGG
ACCTCATGTTCTCCTAGAGCTCTACGTACG
CAAGGTGTAGGTGCTGTGCTTGTAGGGGCC
TGTATGGACAGCAATCCATGGGATTGTGTT
CAACGACGGCATGACGTCATCATACCTTGA
CAGCTATGATGATAAAATAAACGCGGGTGT
TTCCTCCGTGCACTGCACTAGCCAGTATTT
ACGAGACATAAGCAATAACGATTAAATGCC
CGCAGGTACATTTTATGACGTCACCGGGTT
GATGCTCACAGCTGAGCAGTGACGTCATCG
AAGTTCACTGGTAACACCGCCACTCCCCGA
TGGCAACACTGAACGTGTCCCCGCATCCCG
AAATGACGAAGGAGCAGGAGAAAAGGGGAG
CATGATTTCAGGTAATCGTACTCATGAGCA
TCTAAGATTTGACGATCCGCCGAGCAACAT
ACAATTCCACTCTTCGCGGTAGCTGACCTA
ATAGGCCCGTTTGTCCAGAATGAGAATTAA
CACGGAATGACGTCACGATAACGTGCACTG
GAGATAAGCCACACTGAGCTTAAATTCCTT
TCTCGCTCGATGCCTCCCAACGACCATCCT
ATAAAACCACCCGATAGCATTCTGCCCCCG
CCTCCGGACCACCCCACCCCGCCATCTACT
GATCACCTATGCGAACATCTAAACGTCCAT
GAGCAGATGAACCTCAGGGGTTCACTGCGA
ACCGCGCGCTCGGACCCCCCCACTGCCACC
TTAGTGTATCCTCTCCCTCGATCCTATAGT
TACCCGCCAACCCACCGCATCCATTTACGC
TGGGGGCCTGAATGATAGGGGACTAAGACT
TGACGTCATAGAAATGGGTATTTTCCGGGG
TAGGCAGGAAACAAAATTACCAGAGCGAGA
CTTGAATTAAAGGTGCCCAACATACCCACA
ATAACAAAGATACAATGACGTCATCGAGGT
AGAAGGGTAGGAAGAGTGGTAAAATGCAAA
CAGACCCACCCACCCCCTTTAGCACCCGGA
CGAAACCCCCCGCCCCCCCAACGCCCGTAA
CATCAGAATGACGTCATCGTAATCTCTTAG
CTCCCCACATCTCACTAGCAAGAGATCAGA
ACACCTTCCCATATCACGACGGGTCACTGT
TACTGGACCCTTTCCCAACACGTGCGAACA
AGGTTTTCCACATTTTAGGATGACGTCATC
TAGAGGAGAATTTTGATGACGTCATTTTCG
TGATTGCAAAAAATACACCAGCCATGTCTT
CAACTGCCGCAATACGCGTATCATATGCTG
ATCGAAAGTACATTGGCGGGGTGACGACAC
ATTTACCCGACGGATGCTAAGACAGACATC
TCACCCACCCAACCGCTCCCGCCCCTCGCA
AATAACTATTAGCAGGACTATGGGTGGGCA
CGCAGTAGGGGATGACGTCATACTACCCGA
GCGACCAAACGCAACGTCTCCCGTTCACCT
ACACACGAACGAAAACACAACACCAAGTAA
GATGCAAGAGCGCACAGGTTCAGAAGGCGG
ATAGGCTAGACGACGGGGGTATACCTCTAA
CGCATTCACTTAAGTATAACACCGACCGGG
TGTAAATAGAGCGATAAAAAGGAAAATGGG
CCAACCGCTCCCACCACCACTATGCACGCA
CAGCGGTAAATATAAAACCGTAAAGGTTGC
TCTTATAAGTCATGGGTACTGTAGTGTAGG
CACTCCCACCTGTAAACCATATACAGTTCC
TTGTCCCCCCCTTAGCCCGCCCAGCAAGGA
GGTGGACACTAGGGGGCGGGAGGACTGGGC
AGCAACAGCGAAACACTCAGTTACCCAACC
CACGCAAACGCCCAAACTCTACGTACCGGC
TCTACCAACCCTTGTTTAACTTAGCTATCC
AGCGGTTGCTTTCTCAAACCATAATGATCG
CCGTCTCACACGCGCCTCCCACGACCGCCC
GTAGACCAACTAGGTAACTGAAGACCCAAA
GTCGTAGTCCTCAGTGGACTACCTGCTCGG
GCATTACCCCCTCCCCCCCTTCCCCGACAC
TTACAACGGCGCAGATTGCGAATGCCGAAC
CACATGCAAACACCACAACATCATCCCACC
TACCCTGCGCGTAAGCCCTGATCTTCCACC
CGAGCCAGCCAAAATGGGATCTGGAAACCA
TAGAACCCAAATTTCGGGACATGAAGGGTG
GTGTCAGAACTGAGTCTAAAAATTAGATTG
GTGAGGTTAAAGAACGTAAAACTGCATCAA
ACACCACCGACGCGCATTCATGTGCAGCGC
CCACCCCCTCCGGTAAAACGGAACTCTCCT
CGGGACGCAAGGGTAGATGAGAGTGTGGCC
GAAAATAAAAAATAGTACAAGTAAGGGCCG
GTCCACACTCAAGCTTCACTGCACCGCTAG
CTATATGACGTCATGCACCGTACAGCGGCA
CAGCGCCGGTCTATCGACGTGCGCATTTAA
TCTCTTCTTGACTAGAAGGAAATGGTACGT
TCAAGTCAAAACGTTGGAAGAAAGAGAAAC
AATTCGTCATCGTCCATCCCAATACTCCCC
CGGGGGGGAGGGCCTGCACCCTATGGTTAC
GGGGTAAACGGCTGGACAGGAAAGACAGGG
AAAGGGCAGCCTACGGTGTGCCAGGATAGA
TGTATGAGTGACGTCATAGCTACGTGCTGC
CCAAAAGGTGGGTGCGCACATTGAATGTGG
CACTAGTATAGACCTTGAGTTTGTTCAAAA
AATAGAACATAATGATACGGAGCTAAGTAG
GTGCGCCACACCTCAAGCGCGTTTCCGAAC
GTCTACCTCAGAGACTTCGGGCGGTAAAGC
TAGGTAAGGGCAAGACGAATACATAGATGA
GAGGACCCACGCACCCACCCCCCCCTACCG
TAAAAACCGATGACGTCATTAGCCCCGAGT
CGTTTCGATAATATGCACTCGCCTGCTGTA
CATCACCTCCTATGCTTAAAACAATCATCA
GGCCTGGGTCCCACAGCCAACCTCATTGTC
TACGTTGTCTATGACGTCATTGTTTACGAC
GCGGGGAGTGGAGAAAAGGAAGAAAAAGTT
GTAGTTAGCCAAGCACGGAGACTCGTGAGC
TTACCCTCAGCTAGCTTGAACGCTAACGTG
CAAACTTCCTACCTGTCACGTGTGGAACGG
CGAAAAAAAGAGAAATACAGGGACGGATGA
CACTTGGTGATTTAGCTTTGCCGCATCTGC
AGCCGCACGCACCCTGCTTTGCTGCATATG
ACAAAATCCGAAGCATTCAGATTGTTTAGA
TAATGACGTCATCTGGAAGCTCGCGCGTGG
GTGTCCTCGTTGTCACGATGTATACGGCAC
GTTAGACGAAGGGGAGGCTGGGGAGGGCGG
AGATTAATCAGATACAGAACTTAGTACGAG
CCACAAAACAAAGCAACGGCAACCAGAGTC
ACAGTACCGATAAGAAAGTTTGCACATATT
CTTTCTCGCGCGCGCGTACAACGCACCTCC
CCCCCCACCCAACACCCCCACCCAACCACG
GGGCGATCGACGAGAGACATGACGTCATCA
GAGACGTCCGCATGTCGAAATTACGACCAA
CGTGTCTCGCCTCTTCTGGCTCAAGACCGT
TATAGTTACTTAACGTCCCCCACGCAACTC
CGTATAGCCCTCCCAACCCCCCCGAAACCA
AAAAGGAGGAAAGCGGAGAAAGATATATGT
CCACCTCACCCCTCCCATCCCTCCCTTTAC
CTGTAATGATGACGTAATCCACACTGGCAA
CAACTCCCTAGCCCCGCCCGCCCACACGAA
CGACACATCGTCCACCTTAAAAATGGGACG
CGCCACTATACCGCAACGCGATGACGAAAC
CGTTAGGTAACGTTAAAATCACATAAATTG
AGATCGCATTATGTAGCGAGGCCTCGAGTT
AATTGCTCCCAGATACCCTTACTTCTCCCC
ACGTCGCGCCTACACGCTATCACCCCTATT
AGGACCCGGGCGCGGATTGATTCCGCGCGT
AATGACGTCACACCCACCATAGGCACACCG
ATCCCCGGAGTACAACCATGAACTCAGGTC
CGCCATGGACGCGGAAGGGGTGACGTCATT
TAGCCAGTGAGAGCTATGACGTCACCAGTC
TCCACTTCTTAATGGACGCTCTCCCGCTTC
TAATTGTATATGCCCGAACAACACATACCG
AACACCATAACGGACTTTCGCATCCATTAC
AAAGTTCCCGACCAATACTTCGCGCACACC
CAAAATTGCTAACCGGACGCCATGTCGATC
CCTTGAGCCAGTTGCAGCCTGACTTGTCAC
AGCGCTCTAACACTCGTCCACCGCCCACTT
CACGTTGAGCCTGAAAAGGGTCGCCCTCAC
CAAGCCCGAATTGTAATACAATTGAAATGC
ACAAAAATCCCACCCCCCAATGACAAGCCA
TCCTTTCCCCCTCTTGCGGACGACCGCCAA
AGACTATAAAAGAATAGCCAGAAGAAGTGA
TTTGACCGTAGTACGCGGTAAGAGCCTTAA
GATCCTTCCCTTCACTCTCATTTACATAAG
GTTTCAAGAGTAACTGTAGAATAAAGAGAA
AACACATAACGATATCGTGGTGACGTCATT
GGCAGGTTGATCGTGATGCATGGCACAATC
TCCCGCGTGCGGCCATATACCAGTTTCCCC
CAGGAAGTTTGACGATACGAATACAATGCA
AATGACGTCATACCCCGTCACCGCGAGCAG
AAGTTTAACTGCGGAAAGTATAATGTGCTA
GCGTCAGCGAACAAAACGTTCTAACTGAAA
TACCAGTGAGAGCGGGCTCCCCGCAAAGTT
ACCTCCGAGCTGTGCCGCTATGTGCCCCAC
TCGGTGTTCGATAGATTCCACAGTGTTCCC
AAGACCTAGGCGCAAATCAAGTGTGTTGCT
CGGACTCGAATTCACTGAAGATGTGCGGAC
TCGCGCGCATACGATGACGTCACCACGGCC
TCCACCGCTGAAACGCCTACAGTGTGGAGG
TCATGACCCCCGTAGGAGGTCATGGCCAGG
TTGCCCCCCCCTTCCCACCCCACCGTGAAC
CGGACTTTCCTATCATACCCCACCCAAGTT
TGCGGTTATGACGTCACACAACGCTGTACC
TGGACAGCCCTGTAAAAGGGCAAATGGGGA
CAGTAATGCGATGGCAGAGTATAAGAAATA
CTCAAGCGACCATCTGCTCTTACCCCACTA
ACCAGGTTACGTGTACGAGCCCTGGTACGG
ATTGTTAAAAACGAACCCACGCTCCCCAGT
AAAAGAAAAGTGGTGAGGAGAGCGCTGCGT
CACTACCAACAAAAAATTTAAAAAACCACA
GGTAGGCTGCCAGATGCTATGCTACTCTCT
ATGACGTCATCGTATCATCGTATCGTATGC
AACCCCGGGCACTTTGCTGCCTGACCTACC
ACCACCTACCTTGGCGAGGACGGCTAAAGA
AAGGGGAAGATAAAGGGGAGGGGGCTTCCT
CAGGGGGAGGAAAGGGAGAAAAGGGAAGAT
GAGGGAAGACCAGCACCTTTTCCGCGGTGC
CATCCAATACGACCCCCCACCGCCCGCCCT
ATGACGTCACCGCAGCTGCGAATCGCACAA
CAACCCGCCCTCCCCCCCCCCCGGTCTCCC
CCACCTGCCAATACGTAGACCCATTAAACC
AAGCGTAGCTGAATGCGACAAATAAGGAAG
GGCATACGAAAGAAGGGAGGTACGGAGTCA
CTAGATCCTCTACGCCACCATGACCCTTCC
TGGCCGATGACGTAATTGCTAAATTATACA
GTAAAGAATGCGCGGCTCTACCGAACGAAG
GCTACTAGGACGTCCAAAACCTTTTCGTCA
ATGACGTCACCGTAAATTTATGAAATTATT
ACCCCGCCCACGAACACACTTAAAACAAGC
GAAACTAATTCCATATTGACAGGGTCCGAC
AAGTGACGTCACCTCTACCTCCCCCCCAGC
AAAACATGATCGCGACGGCCCCCAACATTG
AACTATACACCACCCCCGCCGTATCTAACT
TTTCTCGCGTTTCCCCTTACCCTATTTACT
TATCCTGATATGGCAATGTTGAACCCTATG
GTGGCTAATTAAATCGCCTGAGGCATACAG
CCGCATTTATCATCCCCGCTTGAGGACAAC
CGAAAACGCACAGCTTTTGAAAGCCAATAA
CAGCTATACCCCCAGCCCCCTAACCCTTTT
CATGCCTGCCCACATGGACACACCGTACAA
CATCATCCGGACTACGAAAGACACCGGAGC
AACTACATACTCATATCCCTGTCCCCATGC
ACCTAAAAACTCCAGCCCATAGGCTGTAAC
GTCGTAACATGGACATTGTGACAAAGGATG
GATGCTTTCCGCAACATTAAGCCGGAGCTC
AAGTTAAGTGAAATGGTCTTCGTACTGGTA
CACCGACCCGTCACCCCGCCCGCACCATAC
GTGCCAAACCAATAATGACGTCATATCTGT
AAGCTCACAAAGCGATGTGACCCGAAATAA
ACAGGATAGGCGTGTTTGGCCTCGGGCCAC
ATATCTGACCTCCCATGCCCCGTACACTTC
GAGGTGGCAGATAAGATGTGGAGGGAGCAC
ATGATCGTCGATGACGTCACCCTCCCCACC
TTGACTGAGACTAAGAGAGAGAGGGTGGGC
CACAGTTACATCACCACGCTAAGCACGATA
CAACAGATCACTTCCGTGGTTACCGTACGA
GTCTTATACACCAAAATGGTCGCCTATGAT
GCGCCCAGATTTCACATTCACGCCTGACCT
AAACGACGACAGGATAAGGCGATCAACGAG
AGACAACCCGTTCTAGTCCCCGTTCTTCGC
CGGTGATGTCACGATCATCACCGGTGAGAC
AGTGGGTTATGGGCCCGTCGGCGCGAGCAA
CGCTGGTTAGCTAAGCGATGAAACTGAGGG
AACAACGCATGTACCAGATCAGCCGGGGGT
CTATAATGAGTTTAACCGAGGTGGTGGCAA
CTTAAACTCGAGGCTCTACGATACTCTTCC
CTGTACATACCCACTGCAGATGACGTAATA
ACCCCTAACTAGCCCGTACGCTCTCCTCAA
TCTGCTCGGGTGAAAGATTAGCGACACCAC
AACTGATCCCAATCACACACGCCATTCCCT
AAGGAAAAAGCAAAGCGACGAAGAGCTGAC
TAGTTGCTAACTTAAGCACTCTCCCCTGAC
AGGAATAGAAATTATGGATCGAAGATCACA
TAGCGGCCAACGCCTTACTCTGCTTTCCGA
ATTTATAACCTCAGATACGATGACGTCAAC
TTAATGGAGCGATTACGTCATCGCTAACAG
GCCTGACGTGCTCAGAATGGAACCACAAGC
ATTCGGTAGAGATGTGCCGAGCAAGACCGG
GACTCTTGACGATGACGTCACGCAATTAAA
CGTACCACATACACTGATTAGTACGAATCT
CTAATACAGACCCCCAACCTGAATTAGCAC
CTACCCAACCCATACCCAGCCACTCAACTA
AGAATCCCCTTTCTAATCTCCTAACTTGGC
GACGCGTGCGAATGACGTCACCATACAGAC
CTGATGAATTACTAAGGTGGATGACGTCAT
TGGGTTGCCCACAGAGATAATTACCATTAT
TCCCCCGTATACAAGGCTCAAACCCTCCAG
CTTTATACATCCTATCCTAGAGACCCATCC
GCCGTCTACAATTACACCTCTCCTACTCCG
AATGATGACGTAAGCGATACACAGGTTAAT
CAGTTTAGCACACCCCCTTCCACAAGACAT
ACACCCCCGCACCCTCCCGCCCTCCTGCCC
TCAAGTATAAGGGTACACGATGACGTCATG
AAGACGAGATTTGTTTCACAAGAGAGCGTG
AAAAGCCAGACGTACAGCCTGTCCCGACTG
TGAGCACGACGCAAGGCAATTAAGCAGCAA
AAAAAGGCGACGACATCGCATCAAAGTCCT
CTCACCGTTGCGAATGGCAATTGCGGCTGT
CCAGCATATCCAGCCTGTCGTAGCAACCCC
AAGTTGGGAACACAACGCTTCAAGCAGCCC
TGATAAGTGCTTTAACGCAACACTGCAACT
GAATTCGTAGGTCACACCCATCCACATCCC
ATTGACTTCTAACTATATAAGACGCACCCT
CAAATGCCCACCCACACCGCCCACCTCCCA
ACGTGGATATGAATGACGTCATCTGCAGAC
TCGACAACCTAGGCTATGCACATCCTGGCC
CGTCGCTCCTGACCGCCTCCTCATCAATAA
ATGACGTCATCTACTCAATGCATTCGGCCG
AGTGGAACAGCCGTAGATTAATGACGTCAT
CCCAAACACGACTCGGCACCACTTCAACGG
ATGACGTCATTTATTACACAGCTGCGTAAT
GATGACGTCACAACAAAAGCGCTCGAAAGT
CTAATAGCATCCGCTACCGAGCAACACGGG
ACATCAAATGAGTCTACTACGTGCCACCCC
CGTATCATCCCTGTTATGAGAGCCTACGTC
TTGTACGTACCCACCTCCCCGCATTCCCCA
GTGCTTCACAGCACACCCGAAGCAACCGAT
ATGAAATGATAAACAAGCGAGATAGTATGG
GATAATGGCAACGAACTTACAAAACCAGCT
AGTAACTGATAAATCGCGGAGACGAAACTA
TGGAAACCGACAGATCGTGGATGACGTCAT
TCTAGCAAGTGCGCGCTCCGCCTAGGCCTA
ACAACACCTGGTTGCGCATTACACCAAGAT
AGGGTAAGAAAGGGGTATCACATGATCGGC
CACGATGACGTCACTTCTACATACACCCAC
ACCTTGCGGCGTGAGGTTAACCCTTTTCGA
CGCATCCGTGTTTAAAAACGCGCTTGCCAC
CAATTCCTCCTTACTGCAATCGGCCTCCGC
ATCCCGACCATAACCATCCTTCGCTCCGGG
CGAATACTCTACCCCAACACGGTTGGAGCG
ATGAGCGATTTCGCTGCAGAACAAATCACG
CAAATGGACTTTAGTATGACGTCATCCCAA
GACCGAGAATCTTTTAAATATGACGTCACG
GACTTGAGGCTTTTTGGGGAAAAGAATAAA
ACTCACAACCTGCAGCAACTGCATAGTATT
TTGTCTGAGGCTGAGCCTACCCACCGCACA
GTCTGTATCCCGAGGCAAACTGCCGACGCT
CGAAAATTAACCTGCCCTTATACCGCACCG
AAGACGATAAGGTGGATTGGGAGGATGGGA
CAAGCATGCTCATGCTTACTTGAAATGCAG
CCCTCCCTGCTCTGCGCCTACCGCAGATAC
CACCTAATCTTTTGTGCAGCAATACACGCC
AACCAGCCACGTACAAACTGAGAAGTGAGG
ACCGGCGGGTAAGGAAATGAAAAGATGTGA
AGAAAAGTTGTGAAAAACATAATGAGAGCA
CACACCCCTCCCCACGCCCCCGCCCCAGTC
TCATTGCGCCAACGTTCAGTACAATAAACC
GTAAAAAGGATGACGTAATGGTTATTATAA
CACACTCTAACACTCAATATTCTCTCTACC
CCACGAACCATCCGTTTTCGCCAGTAGCCA
ACCAGTATACATTCCACTCCGTACTCATTA
CTCCTGCTACAAGAACTCATACCACGCGTA
TATTGCCGCCCACGAACATAAAGTCCACAC
AACCGTGGGAAGAAGGATGTAAATGGGACC
TTACAATATATTACGGTGACGTAATGTAAC
TAAAACTACGAGCCTTCTCCTATACCACGC
GGACGGTATTTCCCTAACCGATTATAGCGA
TAAACTGCTCACATCATCTGCCGACAAGTG
AACAACCGTACAATAATAACGAACTATTTA
AGGGACCGATGATGGTTACCATGACGTCAT
AGGGCATCCAAAGGGTCGCCCGAACCGAGG
CACTTACTTGGCCTGTAGGACAGTATGTAC
GGATGACGTCATACTTAGGAGGTGCAGAAG
AAGGGGTGGGCGAGGGGTAGGCCAGATGGT
ATAGCAACATTTCATAGCGTGCTACTTACA
GACATATAGGTTATGGCTATAATGTAACAA
ACCATAGTACCACGCGACCAACCAAAGCCC
AAGGCTGTCCGATCCCGCCCATGCCCCACC
AGGGGCAAGGCTGGAGAGCCGACTGCTCGG
GAGAAAAGATGCAACAAATAACTTAGACGC
CCAACTTGAGGATCGCGCGATGACGTCATC
AAAGAAAAGAAAAGAGAAAAGGGAAGAGAG
ACGTCCCTGTTTTTTCCCACCTCCTGCACG
CCCTTAGACAGACGCTAATTAGCGACCCCG
TAACGATCATATACCCAGCAACTATAGCAC
TGCTGAAAGGAGCTAAAAACATTAGGACCC
GAGTGTGGTCATAGCCAACATAATGATATT
ACAATACCTTTTACGTTATCATCATTCGGG
TTGTACACACTTGCTATCACGCCAACGCGG
AAGACAAGTCACGTCACTCTAGAGTGCACG
GTATTAACGCCGTTGCGGCCCTGACAGACA
GCCAGAATCTCTCATGTCCCAGTACCCACT
CGACGGACCAACGCCGTCCGATGACGTCAT
CAAGCTCCCAATGCCTCGCCCTCCCACACG
CAATAGTTATAAAAGCTCCTTTCCCCACAC
AAACTAAATGACGCAGCGGCAAAACGCGTT
TAGTCGATCGACGCGAAGTAACTGTCGAAC
CAAGAAGGCCCTGCCAATCCCATATTCACA
GTATCATCAAGCGGGTGCCAGCCGTGCAAA
CATATGTTTTCTTCCAAACACTAACTGAAG
GTGTACTCTCAGCAGTATACACAAGAAAGT
CTCCTTATCGGCCATAACCACCCCCCGCTA
GCGACCCACTCACAACTAACGCTCACCCCT
AATATCTGAATGCGGTAGGGCTAAAACGGA
TCCACGAAAAATGGGAGGCACATTCATAAA
ACTACCCCCATGCCGATGACGTCACAGTCG
ATGAACGACACAGCCATCTTACGCTCCTTC
CCGAGAGGCTTTACTCCCCCATTTGCATGG
CCACAAAGTTAAGTATGACGTCACGGGCTA
AGAAATTCTGGCAAGGACCAGGAATTAACA
GTAATGACGTCACACCGGTGTTAACTCAGA
CTTAAGCCGCCCGGCTGGCACTACCGCAAT
CAGTCCGCCCCCCCCGCCCCCTCCCTGTAC
TGATGCAACTGTCAAACCTTAGTTTTCAGA
CATAGCATCAGAAGCGATGTCGACACGCCA
CAGCTAGCCAACCCACACACATGCCACCGA
ACGAATGAGGGGTATTTCTGGTCCACTATG
CCTGACATTCCTTGGTCGCGATTGGGTCCA
CGTCCTCGGGATATGATGACGTAACGTTCA
TGGAATGACATCTAACCATCCTGCTTTCCT
CTACGACAGGCACGATTAAGTCACTCCAGC
CCCCTGACAAAGTGAGACCCGCTAGTTGAC
CTGGCCCTAAGTATGACGTCATTCCGCCGT
TAACGGTCAGGCATTTAAACTAAACAGTAG
CCCAATACCCTACGGTTAGGACCCGGGTAA
ACCTCCTTAGACACCGCCGCTATCCTTCTA
CTCATAATCCGCTGAGAGTTATTCAGCTCA
AATGTGAATAACCGGGAAACACCCGAGCGG
ATGACGTCATGTATTAGGTTTACCATATAT
ACTAATCAATGAGAGAAAAGAATGAAAAGG
ATCCTGCGCTCACGGCAATCTCCCCCTTCT
ATAACAAAGATACAATGACGTCATCGAGGT
TTCCCACACATAAAGTGTGTTAAGCTCAGG
TCACCCTTCCGCTCCTTTCATCACATCCAC
GCAACGAAACCACCGAATTTTGAAACGGGC
TAATAGCCGCGTTACTACCAGGTCCGCGGG
TCGCATGTCAGCGAAAAGGGAAGTATGGAG
CTGATCCCCTCATGCCTGTTTCCTACTGAT
GACGGTCGCTTTCTAATCCCTCACTCCTAC
TACCATATGTTCCGCACGCTGTACTCTGTC
TCGCGATTGCTGGGCAAAATGCCCAACAAG
GGCGCATGGCAAGTAATTGCCCGCAAGGTC
GATCCTTCCGCCGGACTAATACCCCCCAGC
TGACACACGACGCTCTTCCCACACGTGATA
TATCGATAATGATGACGTCACAGGTACATG
AGTCGTTTAAACTCCAAATATCTATGGCGC
TGCTGTGCAGAAGCCATGACATGCTTTAAG
TGTAAGATACGGAGATAATAGAGGAATGTG
ATGACGTCATCGTGCAAACTCGAAAGCAAT
GCAGGCTGGCCTACCCGATGATCTTGTACC
CTAACCACTCCCAGCATGATCACAACTCCT
AACGAGTGTCCCAACGAGAGAGGTGAATGG
TAATATCAAGAGCATTGTCTTTGATGCACC
TATTTTATACGGACTGCAAGTAAAAAGAGC
AAACGACACCAAGACAGGCTACGATCTCCA
CGCTCCCACTTCTATTTGGTCAACAATCCA
TACAACGAGATCGAACGAGGGAACAAGGAG
AAGAGCATAAAGACATGATAATGACGTCAT
ATGCTCTCCCATTCTTTCTCCGTCGTGTTA
CTAATCCTATGAATGTATAACCGTAGACTA
GCATATGTCGCATACCTTTTTAGGCGCCAC
CAGAAATCCCAGCGTTTCTGCCGCGGCCAT
TACTAGGAATACGCTTCCTGTCCGCGATGC
TGTTTGTATAATTAGTTGCGTGATAACCCA
CTATTTCCGCATACCTCCGGCGGGGGATTT
ATAAGCCCCTCAGTGGTGGTGAGGGCTTGA
CCAATTGACCACTGATACCAAAGTACGCAT
CCGACAATTAAAGGCGTTATGAAATGAAAG
TTATCGACTTCCCCAAACTATGACGTCATG
GTTACGTAAGACGTGGTGACGTCATATCCC
CTACGCTCCACGCCTCCAACACAACTCTAA
GAGATGACCCAACACTAACTTTTCTTTCTA
TGATCCGCCGAGTACCACGCCCTCATACTC
GGACAGCACCGGAAATAGATGAGTGCAAGT
AATAAGAGGAAACCTTCGCACTAGGTTTCC
GGCAGCCACGGGGAAGGGGGTAGAACACCG
TAGGTGTGCACAAAAGCATATTGTATTACG
TCCAGCCGCTTACCTTTATGTAGCCCACCC
TCACGCTAAGGAAGTAAGAATAGCGCTGAC
CCGTGACCCTTCTCCAACCCAATAAGTCAC
ACGTTGTTTACGTTTGTTTCGCAAACATCG
CGCGAGTCGAAGATTGACAAGCTACTAAGC
CAGAACAGCTCATTACGTCACTTGTCTGAG
GTGTTTTCGAGAAAAGGTTAATAAGTACCG
GTAAACGTTTCGTTGATGACGTCATACTGG
CACTGAACACATACGGTATCGATTTGATGA
TCATCGAAGGAAGAGAAGCAAGACGCGTGA
ATAACTTAAGCATTACGTCATCGCCTGTGA
AACCCGATTGCCGACACGACTTCACATATA
GCACTGTTCTCTTCGCCACACGGACTCTTC
GGCGATCGCCGCACCGAAAAGCCCAGCCGA
TATAATGACGTCACCAGGATGCGCACGCGC
ATAAAACTACAAGACCTTCTTTCCTGAGAT
ATCAACGCCGCTGAATACAATGGCGCAAAC
TTGGCCGAGCGACCAGGGTACCATAAACAT
AAAATATTACTATCAACACATTTGCACACG
CTTCATCCTACAGCCAAAACGGACTAGGAC
CCACGAGGGTTGGGTGGGACTTGGGTTTCT
TATACCGATGACGTCATTACACGTGTGCAT
TAGACCCCAACTCATCCGATTCCGTACCCC
AACCCCCTTATCCTTTCCCAAGCACACCCC
ACCCCACACACAATCTGTACACTGCCATAT
ACCTTCGCAAAACTCCTTACGCCTCTCATA
CTTCTAATCGCCACACACAGCTTGGGTCGG
AATAGCAATGACGTCACCATTCGTAACCAA
ATGTAAGACAGATCAGGCACATGTCAGATC
CTTGGATTTGTGACTGATACAAAGTGGGGG
CATGACGCGAACTGCATTAGCTCGAGGAAA
CATCAACAGATCCCCTACTAAGCCCGAAGC
CAAACCACCTCTCTTCCCGCCGCACATTAC
CAGAAGGGCAGATCGGAATGACTAAGACCA
ACTTATTTGGAAAGCAAAAACGAAGACATC
GACCACCGATCTACGCCTTTCTGCTCACAT
CTTACCCTGCCCTGCTGCGATCTGGTCCGA
CATGTTGCACAACAGTGCCACTAACCCTTG
CAAAACCCCACACACCCCATGCTCCCGACC
GCCAAACCCATTAGTAGGGATGACGTCACC
TTGAGTCCAACAGAAGTATTGGCCTAGCAA
GACCCCTACATCGCCGAACCCACGTGATGA
GATTAATGTCCGAACTCGAGGATTAACAAC
TCTCCCAACATTTTCTACCTCTATCCACCT
AGGGAGTATTGCGAAAAGTTGTAAGTTAAC
CCACGAGGGTTGGGTGGGACTTGGGTTTCT
TTCCCACCCACCGCGACCCAACCCAAATCA
GCGCTAGGCGCGGTGACGTCACTGCTTCAA
CAGATCCTTCCCTACCTCCATTTTGAGCCC
TGGGTCGAGGAAAAGGAAAACAAAAAGGAA
GTGTACTGGACACAAAGTCAATGACGTCAT
ATATGAAAAAACAACGTACGTGGATAACGG
CTGGAGCTTGTAAATGCGATTCCCTCCACC
AGATTGCGTTATCGCAATAGTACAGGCAGT
CTGCAAGCCAGCTACACCTCCCGTTTCGCA
ATGACGTCATGCTAGTCAAATTCGCGTGCT
TCCCCGTGGCCCTTATACCCAATAACGCGA
CTGAGAAGACATAGGTAAAGGCACATGGAA
TACACCAGTGACGTCACCGCTGGGATACCC
ATGACGTCACTGATATGATATAAAATTCAT
CCACCTCACGAACTATACTAAAATTAACCG
CACTGTCGTCTCTCTGCCCACACAACCGTC
TCACTCACGTCTGACGCGAAATTCATGTCT
AGTCCAGCATTGCGTACACTACCGGTGTAT
ACGCCCGTTGCGAACAGCGCCATAACTGAT
CACTAAGGCGATGACGTCATAATCTCCCAG
CTGGTGGGCGGCGGGAAATGCAGGGTGATG
ACACTTCCTGCAGCGTGCATCCTCGCGGTC
ACTAGGCGAATTGCCAGTCCCCAACGTGTC
GAGATTAATGACGTCATTGTGCACGGTTTT
CATCGGATATCCTACTCAAATAGATCACCT
TATCCCTCGACGATGATGCTGTTCAATTGT
AACGGATCATCATCAAATCATTACACATAA
CCCTGCCTACACCGCTCAATTCCTGTTCCC
TAATGACGTCATTCATTGACGTTAAAAGAG
GAGGGGATACGGCGACTAGAACGTTGAGCA
GCCCAGAGATCCTCGACCTGCACCCTTTTT
AATTCACTGAAATGGTTATTTCCTCCCTCA
CATAAGCGAACGGATCGCGGTGGAGTATTC
CTGAACGATCCTAGGTAGAGAACCCCTATA
ATAGGACCAAAAGGCTGTTTTGCTTAGTGC
AGGAAATACCTTCGTGCCTGATGACGTCAT
CGCCGAACCAAAACTATATGACGTCATTCA
TTTGACACCTAGCAATATAGTGACGTAACA
CCGATGCTGGGCGAGCTACACCAGCCAAAA
CCATGCTTACTCCTCCCTTCTTTCAACACT
TGCACCACCCACCCGCTCGAACCTTCGAAC
ATTACGTCCAGGGGCGCCCCCCCTGGTCAG
CAGTTATCACTGGCTAGAGGCGACCAAAAT
AGAGGATACTCGTCCCAGCCCCCCCGCCCG
ACATCTCGTCGAACGCCCCCTGGTTATCTA
ACTGGAACCACCGAACAGGGTGCAACGGTC
GGTAATTGACATACAGATGACGTCATTGTA
GAATCCATCAACACGTAACGGTGACGTCAT
GTTAGCTATCGAACGGCTTAATTATTAATT
GCACGTCTTACGAAACTCTTCGGTGGATGT
CCTACCAACTATGATACAAGATGACGTCAT
CCTTTACCGCACGCACGACTGCTTACGCCC
AGAATGAGAGACGACACACCTGACAAGATA
GGAGCAAGTATGCCTTAAAAATAGTTGGTA
CGCAGTCCATACTAACTTCAGATGGCGAAG
CATCCTAATCCGTACGTGGGATAAAGAATG
CGAAATAGACTAATGCGGAAAGTACATCAA
TCGGGGTCTTACACCCTCCGCAAACCAACC
CATTTCTGTGGCCTTCTGTTTCTGAAACTA
CTTACCAACTCCGTAGTTTCATAAAATGGA
TCGAACACAATTGCCTAAAAAATATGTAAC
GTTGGGAGAGAGGAAATAGGAAAAAAGTAA
GAAACAAGATGTCAACAGAGGGTATTGACA
CCCTACCCTCACTCGCCCTTCCACCAAAAT
CAATGGAACGACGAATGGTGAACACCAAAC
TGATCATGTGGATCATAAGTGCGACCTGAT
GAAAACGGCACCTACGTCGCCCACCACCGA
CACCTCACTTTTCCCATGTACGCTAAAGTC
AATAGTACGTCGCCACGAGAGGGGGAGGAT
CCAGAATAACTGGGTAATTAGGGAACCTTC
TGTTGAATACACGGTCCCCTCACACTACAT
TTAAGATAATTATCCGAGTACAGACAAAAG
CCTAATCTTCTCCCCTCTCCGACAATACTA
CTTGGGTATATCATTCTTACCCAATAAAGC
GCACGAAGTATGACGTCATTCAATTAAACA
ACTGAATTCCCCCAACCCCCCCCTCCCGGC
GTGTTAACCGTAAATAGTGACGTCATTCCT
ATTATGAGCCTGGTACACATTAACCTATGA
GCAGAGCACATTGCTCGAGGCATTGCCGTC
CGCATGTAATACGGAGGAAGGGGCGTTTGC
CGGAAGAATGATGACGTCATACTGCAAAAC
CTTGCCGCTAGTGGACCGATAACGCCCCTG
AAAAAAATTCCGAGTGGTGATTACGGTTCT
CGCAGAAAATAAAGGATATGATGACGTCAC
AAGGAAGGAAAGGGTGAACGAATGATGCGA
CCCACTGGAGCGTAGCGACCCAGTCCCTCG
AAATGCCAATGAGCTACTAGCCAGTTGTAT
GTGACGTCATCAACACTGGTACTCGCCCCT
CATTCCGTCTCCCTTAATCATCTCCTATAT
AACTCTCACATCTAGTGCATGAAGAGGAAA
GGGCATCACCTGAAGCGTATGCTAGCCTAA
CAAAGCTGGCCCTACGCCATTAGATGGCTT
AGACACATCACGCATTACGTCATGGCATCC
TCACTTGTGTGACGTAATGCCTCTCCGACC
TCAATGGTCATTGGGATTGTTGAAGGGACG
GTCTAAGGTCACACGAGATGTAAACGGGGC
CGCCGCGCCACGACCCTAGAATCACACTTC
ATGACGTCACTAGGAGAAATGATCACCCCT
ACCGGCCGAAAACAGGCATGTCCATCTATG
ACGAGGAGCTACGTGCCCGCTCGTCAACAC
CGGGTGGAGAAAAACTTCTGGTGACGTCAC
GTATATGCCCTCAACATCTCTAATAGTCCA
CACGTGACTAAACCCGACCGCAGGGCCACA
TAACGGATGTGAGCGTTCCGATTACGTCAT
TTGATATAATTATGAAAAGTCACTGCCCTA
AGGTGGCACCCGATTAATCTACTAACGCGT
TAATGACGTCATCAATCTGGCTCCTGTATG
ACTTAGGTCCCCACAATATAAGCTCGAGCA
CTATCTTACTATTACATTTTTAATACGCTA
TTGACTTACAGTATGCATGACGTCATCGGT
AAACCATAGCCCAAGTTTGATAGCAGAAAA
GGGTAGAGGGAATACAGGGAGACCAGGCCC
ATTATAATGCCAATCCGCCACGTCATGCCT
TGATATAGGGCTACACGTGTTCACTTCGAA
TCAACGAACGGGAGACCAGAAAGTGAAATG
CGAACACATCGTTCTTCTTTGACTCGAGTG
TCCTTTCCACCCTCGCTCATCTCTACCCCC
CTGATATAGCACAAACCGGAGTGACGTCAT
GTGACGTCATTCGGTACAGTGCGCCCGAAG
TAACCACACCTCTATTATAAGCACCTGGCA
GTGACGTCATACCCATCCCGCACTATGCCA
ACAATACGTGGGGCATGACGTCATCTTAGG
CGCGGGAGGAAGCGCATACTCCCGCGTTTG
GCGGTGTGGTTGATGCGTGAGCGGGGAAAT
CACCCACCCACTACCGCCCCAGAGGTCCCT
AACTTCCCGGCTGACACTATCCCCACGACT
TGAACTACGGCTCCCAGACACTATACGTCA
TATGACGATGACGTCACTCGGACCAAACGC
GTTCATTCGCCACTCTTAAAGTGCGAATCA
AATTGAGCACGAATCCTAAAAAAGATAAGA
CCTTACAATTTTACGCATGGGAGGTGTGTA
AGGTGGATAAAGGAGCAATACATGAACTTT
ATATTGAATAAACGAAGACATGAAGTTACT
GTCATACTATCCAAGCTTAGTGAGAGGAAA
CCTCAATTATTAGTCATGCGTAGCGACTAG
GGTCAGTCTATGATAGGAGCAAGAATCGCT
GAACCTAAGTCTGAAGCTCCGCAAGTATGG
AGCTGGTGACGTCACTAAAGTAGCAGCCCA
AATGACGTTCCTCCCCCCATAAAAAAACTA
GCCACCAGTTCACACTCCGCCGTCCTTCCT
TGTAAGCAATAGATAGAGAGGGGTAATTCA
ACTACCGCACACGGGATGTTCAGAAGAACT
TAACAACACCACTCCCACCTACCCGAGACC
AGTGTAGCCCGCGACCCACTACCATGATGA
GTATGACGTCATCGCAGGAATCCCATACGG
AAAACCGCCCCCCTCTACCGTCCCCACACC
GCCCCTAAGTGCATGACGTCATAACTTGCA
CTTAATGCGTTCGGTTTTTGGGGCACAGCC
CAACAGGCACTTGTTAGGAGATGACGTCAT
ATCACAACCAGGGGCGGGGGCGCTGACAGT
TCGACGATTTCACGTCCCCTCCCCCCCCGC
CGGCGATAGCAATCGTGCATTGCGCCTCTC
CGGGAAAAAACAAAATATAAAAGGGAGAAC
CCACCCCCTGCTTTACACCACTTGTCTTAC
ATTGGGAACGAAGATGGGATATTAAAACTA
CGTTCCACCTTAACACTTGCAGCGTCTCCA
GGATGGGATTAGCAACAATAAAGTACCGAA
TGCGAGGATACGGCGACACTCCCAGGAGAA
AAAACGTGGTTAGCTAAAATTATGTAAAGA
CATCATTATAGAGCCTTGCCAAACCGAGAT
CGCCACGATCTCACCACTGCCTGGTCGGAT
CACGCCCCACCGGAATGCCGGCATCCTCCT
TAAAATTAAATATGACGTCATCGCACAGTA
ACCAATCCCATACCAGACGTTATGCCCCAT
ATAAGCAGTTGTCCGACAGGCCGCGATCGC
GCCAAGCTCCCAGCCCACCCCACCCGTGGC
CGAACGCGATGACGTCATCGTTCGCTGTCT
CGAGTGAAAGATGACGTCATCGTTATGACC
TACATTAAAGTCGAATTATATGGACTATAG
ACCTGCTTTATTCAACTGGACGTCAATACT
GTCATTGCCGATGGCATTGTCGACCCATTC
ACCTGCCATCCAACAGGTATGATCAATGGT
CGTGACGTCATACATTGGAAGTTGACACAT
ATGAAACATTAATTATGACGTCACAAACAT
GCGTTGAGCCCAATCCGTGCGCCCCTCCCC
AACAACCAAGTACAGGAGAAAAGAAGGTTC
CGTCCCCCCCAATCGACCCAAGCCTCGACA
CCCTCTCTTGACAATGACAAGCATTTACAT
AATAGCCACAACGTGATGACGTCATGCTGC
AACACGAATGACGTCACAATATCTAAAGCG
CTAGTATGTATAATAAACACCTTTCCCGAA
AAATGCCGATCCCTTCAAAAGCCATAATAC
AACGCCCAAGCCCTCCCCTTCCTCATGATT
AAAGGGGCGTGATGGGTGGGGTGTAAGGTG
CTAGCAACTTAGCGGACCGAGTGACGTAAT
GAGCAATAACGTTATCACCCGGATGGAAAA
CGCACACACCCCGGCTCGGCAATGTATTGG
ATGACGTCACTGTCGCAAATAGCGATTCGT
GACTCCTCAGGTTCAACACCCTTGCGAATT
AAACACTTACCAAAAAAAAGCAACCCCAGG
ACCCACCACTTCAACTAATAATGACGTCAT
GTATCCGAATCCAAAGGACTGATTGACAGG
CCGAGAACCCGCAACATCCCACCCACCCTG
GTAGACGATGACGTCATCGGGTACCCTAAA
AGAAACACAGTTTCAGAAAATAATGGAGAG
TCCAGTACCTCGCCCTCTCAAGTTTGATCG
CACCCTCTATCTATTCACACCCCTTTCTTC
AAGACGAAAATATTTCAGTAGATGCGCATG
TTGTGCACCACCTCCCCGCCCGCTACTGAT
ATACAAATTAACTATGACGTCATTAACGAG
TAGGGTGTGGACTAGCTCACTCTCATAGGG
CGCAGGAACACAGATGACGTCACCGTAATT
TCCACCCACCCACCCTTCAAGACAGCTCCC
CAAAGAGGACTCAGTAAAATCGTCATGCTA
GGCTCACCCTATCCCTACACAATGCCCAGT
CATGACGTCATCACCGTAATTTTCACCGGA
ATCTGTGGTTGATAGGACGGTAGAGGACGC
ATGAAATACGGGCACGGTTAAACGTGAGGA
AATTGGCTATCTAAATAATAGTTCCAGCGA
CACCGACATTCGGACCGACACAATAAACCA
TTGGAGCTCGGACCGTATACCAGCCCCAGC
GACCCAGAACTGAAAGAAACAAAAACCGTG
TACTTGACCTAGTAAAGCATGTGACGTCAT
CCCCTTCCCGACTTACATCTCGCATGCGAA
AAACTGATGGCGTAAGCCCATTGCGATTTT
CAATAGATAAGGATAGTAGCTTCCGCGTGA
CGAGCCCTACTTGTTCTACCTCAGTACCAC
GCAATGGCATCGCCAAGAGGGCGGTGGAAA
AAGCATACAGGATGACGTCATCCAAAATCG
TTCTTTTCCCTACAACCCCCCAACCACCCA
CCCATTCAGACGGATAATGACGTCATGCTT
TAAATCGGTCGAATTCGAAACGAATGATGA
TGAAGACGGCGACCACGGCGGTAAAAAATG
TCTGAGGAGTTCCCGCCCCGCCCCCCCACA
GGAGCAAATAATGACGTCACAACACGGGAA
CGACCCCAGCGGACTACGATGACGTCATCC
AGGCCTCTCCCCCCACCATCTACTTGGTCT
CGTTGCCGTTCCCCCCCACCTATGTCGCCC
GGCCGATGGGTGGGCAAGGTATAATGATCG
CGAGGCCCACCGCACCCACCCTGCCCCGTC
TGAAACTAAAACACCAGCTTTTGTCCCCAG
GGGCAGGGTGGGTACCATCACAGGGGGAAC
GAATCTAACAAATGACGTCATTTGCCTAAT
ACACTTTACTTACCGTTATGGCCTCCCCCT
AAAACAATGCAACCAAAAACACTTCCCACC
ACATCATCTCCCTACAACCTATCGAACAAT
CATCCCCACCTCCCCCACCCAACGGGGGCC
AAACATACCCAATAGGTAAAGAGGTGATGT
CACGTTCCAGCCTATCTTCTGCGCCCAACC
CAATTGCTTTCATCACACTCGTGGTTCGTT
TAACCCCTAACCTAGGTGTAGGTACTAATG
CCAGGGCGAAGAGCCTGCACCTGATGGGAA
TCTATAGATACCACACACACTGTCCCACCA
TGATAATGACGTAATGCCTGAGCCAACGGC
GGGCGCATGATACCCTCCCGCCCTTCCCCG
TCCATAACGTAACACTATCTTGCTCCTCGA
TTACCTCTACTGCTGATACCACTCACCTCT
ACATTTAACCACCCCAAGTACCCTACCCTT
CGTCATAAATAGACAGCCCCACTAACCTCA
TAAACAGCTGCTTAAAAACAATGACGTCAT
CACAGAATAGCATCATGACGTCACCTTTGA
CGACACTATCCCCTAACATTTCCGCAACTC
TTTAACTACGCACTTTCACACTTTAAGTGA
ACCATTGTCGCTACGACGGTACGATGGTGT
AGTAAGCATCGTGAGGATGACGTCATCCGC
CACAGAAACACAGCCTCGTTGTTTGGAGTA
TGTTAAATTGAGGATGACGTCATACTTTCA
AATCCCCGTTCCTACCACCGTGACTAACCG
CGGTGATGCCGGCACAATCATCATTACCTG
ACATGCTCAATTACCACATTTAATCCCCTT
CCCAACAATTTCTGCCCTCATCGAGCGCAA
CGTCAGTTACGCGCACATTTGCTTACCCCC
GAAAGTGCAAAAGCAAACAAACGGATATGG
ACAGATGGGGAAAGAGCAAGTTGGGAGTTT
CCGATCCTTAGCGTGACGTCACCTAATGAC
GATCGGCATGCCGTCTGGGACGAACACGCG
GGTTGGCATCAGCAACTCCCGAACTAACTA
GGTAGCCCACCCTGCCCACACCTGCACCCC
ATGTCCAAGCGACATTAAGCAGACAGACCG
ATGATAACCTGGCAAACGTAAACGTAATCG
GTAGCGATGACGTCACTAATTGACAGGGTA
AAGGTTATGAGACTGCTAACAGAGATCTCC
CGCGACGTTCGTCGATTGCTGGTCTGCGAT
TTTAATGCCACCTTTCGACGTGACTATGGA
ATTATACGCCGACAGCGAACCGAACTACCC
CGTTGTGGGGTTAGGGGGGGAAGTTAGAAT
CACGCGTTTCTAGAGGCTACTCGGAACTCC
GCGTCGCCTTGAGATGCAAGGCGCACCCCT
TATTAAACGATGGCTGACGTCATAGTGTTC
ATTGATTATAGTACATTAAGTACTTGCCAC
CGGACGGCACGCGAGGACTTTAGCCTACGA
TACCCTCCACCCCCGCCCATCCCCCCGCGC
TCGAGCTCTTTAAAAGGTGAAGATGAGTAG
TAGAAAAACAATACACTACCCTCCCTTCCG
ATCGATGCACAGAAAAAACATGACGTCATC
TTTGACCCCATGGCCCCCCCTGACCCCACC
CAGGCCTGGTGCAAGCGCAGGGAACAAAGA
GTACTCTATGACGTCATCATTTATCCGCTT
AACCCACCGGTACCCAACCTAACAACCCTA
TGCCAGCCCTCCCCACCGAAGCCCCGCCCC
CGTGTTCTCGTTACCAATAACACGAAAAAA
CATACCCCCGACGCATCATATGTGGCATTG
TACAAATAAGCACGAGGGTTGGACCCACGC
ATTGCCCCAGCCGCCTGCGTTCAACACGTT
CGACCTCAACACTGCTTGACCTTCTGAGGC
GAGCCGAACTTTATTGCCACCCCTTCCTAT
CCACATCGCTGAACGAACTACTCTTCATCC
AGGTCTATACTAGCAGTTTGGAATATGGAG
AATGCTGCGCACGCCTCACAAGCCATGTCA
CACAGAAGAACTTATGTACTCGACGTGAGT
TATGTGCAATTATTCATGCCATTTTCCACA
AAGTATTTAAATCGAAGGGTGGATATGTCG
AATGGTTCTTGTCAGACCAAAATGAAACAA
TTAGTGCGCCCACTTTATATACTGCATTGG
TAATCGAGCTCGCGCATGATTAATCCTGGG
GTTGATTAGTGTGGGGCTGGGAGATGATGA
GAGGAAGACACATTCAGCAAATTTGAATGA
CTGTTGGTTGACATACAACATTCATACCGT
GGCTGGTCCATGGCAGTACGGGCCTCCCTA
CAATTACCTGTCATGACATCGTGGCTCGCG
AGGTACCGCACACCTAGACTAGCGACCAGC
GTGTTAGGCGGTGACGCGTGCAAGGCGGCA
AATTGCGGGGGTTGATGGTAGCGTACGGAT
TAAAACTAAAATAAGACGGTCTAAACGCAA
ACACCGTCCTACATCTTATCACCAGATTAC
CATACTGAGAAGAGTTATACACAAACATGT
TGCGCCCCCCTCCCAATATCACTTCGACTT
AAATACTCGAAAAAACCTACTACGGAATGT
GCTCCCGTACATTTCGCCGTACCACATGCC
TTCACATTATCTCGCTTTTAGGCGCCCCTC
AAGCAGTGATTCAGCGACCACCTCCAAGGA
AATAACGAAACCACTGGAGGTTGGTCCCGG
TGGCTAATTGAGCGGTGATATGCCACGGGT
TCTACTATAGTTCATACTATGTGACGTCAT
GGGCATGAAGGGAGTGGTATTTCACACGAA
TATCCGGTAACATTTGTCCCGGATTTATCA
AATGTCATATCCTAAACCAATTTCAGCTAC
CAGGGCGCTTCTTCACCTGGAACACATGAG
ATTTAGTGAGAAGCTTGAAATTAATAACCC
AGATGATACGGGGGATACCGAATGTTTAAA
CCACGCGTCTGAACGCGTGTCTTACGCCAA
TCTTCCATCGTCCCCCCTGCATCCCCTCCG
GATTGACGGCCGACACCGAAAAAAGGAATG
TGGGCCCACCACCCGTGAGATATTGTTCGG
AAACCTTTGGACTGCCCGCTGTACCAACCG
CTTATAACCTAAGCCCGGTGCACACCTCGA
CGCGTCGCACAGCAAGCTCACCAACGAAAA
ACATCTCCTGGCGCTACGATTGTTGCAACG
GCACTAGCGGAAGCGGAGGGCAGAAGTTCA
CCCACCAACGAATGCAGAGGTTGGCTTACG
CTAAAGAAAGCGGCGCAAGGGACATGGCTG
AACTAGGGTCATGTGGGACAAAACTCCAAG
ACGCAATATGAACGTAAGACCCCTAAGCTA
AAGAGGCGCGTGATGACGTCATAGACCCAT
GAATAACTAGCCTCATCGGTAACACTTGAC
GAGATTACATCAATGCACCGGCAATGGACA
CCTCCCACCACCCCGCCCCAACGCCAAAGT
ATAACAGTGGCGCGACAATGCCCTCTATCG
ACCCTAATGCCTCAGCCTGATTGCGTCATA
CACAATCCACTGTCATTGTCCTCTTGGCCG
ATACGACTTAGCATTCCCCTAGACCCACCA
CCTAGCCCCTAGTACACCTCTACACTCGGT
AACCAAACTCTAACGAGGATAGATGTCCGT
TACCTAAATGAATAAGGATTTAGACGAGTT
AGTGAGACGGCGAATTTATAGGTTCCGATT
ACGACGAATAGAATGAGAGGAAGGGAGTAT
AAACATCGATGACGTCATCTCTCGCCAGCA
GAACATGGCCCCCCCAACCCGGCCCCGAGG
GAGCACGACAGAGCGTTGCCTCCTCCCCGT
GGCTTAAACCTGAAACAAGAGTGAGAAAGA
CCCCATTCGAACACGTTGACACTGTATATC
ATGACGTCATACACCTGAGTCCTTTCTAAC
CGTGTGGAGGAGTATGCTACAAAACTTAAG
CGCACCTGTGATATTACATAAGTGCCTTTT
TGACTCAGGATCCGCGGGGCCAAAATATAC
ATTACGTCATAACCGTATGCACGACACTGT
CCCGTCAGAATACGAGAGAAGAGGGACAAA
TGTTGCCCACCATTTAGCCTTAATAAAGGC
AAGTTAGCTCTTTAGGACACATATCCCCAA
AAAACGTATAAAGAAAGCCTAGAAGCCGAA
ACGGCTCCACCAATTCCAATACAACACCCC
TTATATAACTCCCTCCCTACCGCGCGCTAC
AACCATATGACGTCATCACAAATCACGTCC
GAACGCCACTGCCTTCTCCGCACCTCGCCT
CATTAATTGTCCGCATGTTCCAATTAATGC
AACAAAACGACACGAATGACGTCACATATG
TGCTGGCAAACGGCATTGTCACAACCCCCG
AGCCTATACTCGCATCCGTTTGCCCCTGCA
CAACTGTAGAGTCATGCACTACCCGACGCT
AAGGTCGATATAATGACGTCACACTACGCA
AACCCTCCCACCCATCCCCAACGTCCAAGG
CCCAACTGAACGCGTTGTGTGTCGTTATGC
ATGACGTCATATGGATCAGGGGCACAAAGC
ATAGACTCCAGATACTACGAGTGAGAGAGG
CCCTCACTGGTCCTGATACAGGTTTTTGCA
TCCGGATAACTTAACCCTACCTTCACACGT
GGTGGACGATAGCATAAGCACGTTATATCG
ATGGCGTAGCCCCCTTCTGGCGTGCAGCTT
AGCGGACCTCCCAACACTGCATCTAAGTTG
TCCCAGCACCTAACAGTCTTTCTCGCCCCC
ACAATGAAATGATCAGGAAATAACGCAGAA
GCAACGATGACGTCACTCCGACGCTTCGGA
ATGACGTCACTGCAATCTCTCCTAGAATGT
AGTTATATAATCCATGTGATACAGGTGGAT
TAGTAATCACTTTCTCCTTGTGTTACCTCC
ATACGGATGACGTAATCCATACCGTGCCGC
TCCACTTCCCGTTGTCCATCCACTGCTATC
AATACTACATCCCACCCTCACCCCCTAAAG
AGCGCAATTTATTACCCATCCACAAGGATG
TTAGGTCGGCCCCGTGGCACGCCCGCTACG
CGCGATTCAGTTACGTCATGACAAGCACCT
AGTTAACCCTGGCTGCGCCCAATCCTATTG
TTAATGATACTTACCATCCCAATACGACCC
GTGGCGCAGCAAAGGACGGGAGGCCTGGCT
GGTCTCTTAGCACATAAACAAAGAGTGGAT
CGCCCCCCACTTAGTTTCCCTGCCGCATTA
CGTAACCCGCTTTCCCGAAGCGCACATATG
AACCTACTCCGATAAAGACGAAGAGACAGG
TTAAGCGCCCCATAGATCTTAATGCTGTGA
AAGAGCGAGCTGCTGAGATAATAGAGATGA
ATGACGTCATGGTTAGACACACAGTACGTC
AAATCACGCACACTGCGTTATCTATGTTAA
ATATGAAGATAGCGATGACGTCACTTACAC
AAAGGGCAGACGATGATACGGAATTCGAGG
CACCCCTCACCCCCAATGAAATTAGAGGGC
GTGACGTCATCGCCCATCCACGAGCCAATG
CACGTATGACCCACGTTACATACACTCTCT
GACATTTAAACACAAAAACTGTAATTTATG
ATATACCTTTTCTCCCATCGTTGGTCCCAA
ATGTTGACGAACCATGACGTCATCGGTGAA
GTCAGAGACCCTTACCTCCGTACCCCTTGA
CAAAGCGGAGGGGGCGGCGTATCCCCGTGG
CCACGTTGCCACCCTCGCGACCCCATTTCC
AGCCACCCGATTCGTCCCCGCCACTTGCCT
TCCTGACGTATCAAAGAAACTGTCACATCC
TCACCCTATTCCTGCCACTGACAGACCACT
CACTGAGAGGTTAACCTCTGATTCTTGTCA
CCACCGGGACAGCACGCAATGAGCTGTTGC
TTTAAAGGTACTAGCTGTGCCGCGAACGAA
ATTTAGTGCTGGGTAACAAGGGCATATGCT
CCATTAATCCAATTGCTGACACTTTCCCGA
CTAACAGACGAAACAGAAGGTTGCTTCCAT
CTCCCTGAGCCCTAAACCATATGCGCCCTA
AAAAAGGAGGAATTGTGATAGATAAGAACA
CATACTCATGCAACGCAAGCGTACTTAAAC
AAAGGGGATTACAGTGACGTAATGTACTTC
ACAGACTTGCCTATGACGTCATTGTGCCCT
TGTAGGTAAAATTCTATTATTACGTAATCC
GTGTCCCGTTGGGCATAGAGACACCAGTCC
TGCACCTCTCATGCCTCATGAGACATTGGG
ACGACAAGCGCATTGAGCCCTTGGACATTT
ACGATGACGTCATCCCTCACTGCCTTCGTC
GGCGACCTCTGAAATCACTTTCGTGCCTTC
CCCAAAAACATACATCTGTGTGCTATGTTA
TTAACACGTTCGTGACGCCATGTAATGAAC
AAGATAAAACAAAAGATATTAAAGCATGTG
ATTTGCCGGATGACGTCACCGCTATGATAC
GTACACCCCCATCCGCTACCATTGTAACTC
AACCTAGACATTAGAATCTCTATAATCTAT
CAATGACGTCATAATATCGCCAAGTGGTAG
AAGCTATATCTGAATAAAGATACCACAACG
ATATTAAGCTGGGCGGGGAGGGCCGGGGAA
AAAGACCCTTAACCCTGCCCTCCCTTTCCA
GCGATATGACGTCACAATCTAATCGCCATG
GACCCTTTCGGTTGCTATGTCACGCTTCCT
ACAGAGGGGGTCGAGGATGAGACGCACAAC
TATCTTTAACAAAGGCAGGGAGTAAGATAC
ACCAGGGAATGAAAGACAAGAAACAATTAG
GCCAGTCCCTAGCACCTAGTGCGAAAAAGA
TAATTCCCCTTTGACCGCCGATGACGTCAC
ACTTATCCAATATGCCTCTCGAGCACTCTG
GCATTCACTCCCGCCCCACCCCCCCGGTGG
CAGGTGGACAAGGCTAATTACTCTGTATCT
GGTCCGTCACACACATAATTATGACGTCAC
CGGATACCGATCTCAGCCCCGTCCTATGAC
AAAGATGACGTCACATGTTTGTGTGTGCTA
CTTAGGACAGACTACAGGAGTTGAAGGTAA
AACTCATTGGCCCACGGACCCCCCTGCCGA
GTAAAGTCTACTAAAAACATATTACGTCAC
GGGGCGAACGCACCGAAGTTAGCCAGGTCG
GAACATGACTAGAAGTGGTGCTAGGCATGA
CAGAGAACTAGTTCCATCCAGTTAACCCAC
GGGAACACCGGAAAATAATGGAGATTTAGC
TGTGGTCTGTGACGTAATACGTCTCCACTT
AGGATGCGTGCTTAAAATAATACGGTGGTG
CAGACACGCGACTCCTACCGAAACCCACCC
ACGACCATTATCACCAACTAGCACTGCTAT
CGTCAACTGCGACAATGAACGTACAGTCAA
CAACCAGACGGGTACCGAAGCGGGATAATA
ACACGCAGCGCCGAAACGCAAGCGTAGAAG
AAAGAATAGCGCGTGACGTCATCGACTTCG
TAATACGACGTCACCACGGCCGTACCGTCC
ATGGGAATGACGTCATCTTAACTACACAGG
GTTGTTACAGGTACAACTTTCAACATGCTG
GGGAAAAAGATGAGCAAAAAAATGAGGAAA
CCCCTCCCTACCCGCCCGGGAACTAGCTCC
CTTTCTTTGCTCTACATCTTCCGTTGCAAT
GTACTCTATGACGTCATCATTTATCCGCTT
CACCACTTTCCTTATTGATTGAGTGCCCTC
AAAACCGGCGAAACATTCCTGAGAATAACC
CCTGTCCCACCCTACCACACCCCTTCACAT
ATCCAATTCTACAGATTCAAGACCACAAAA
AGTCAGTTCTATCACAAGAATAGCTCACGT
ACTTAATGCAAGTAGAGAATAATTCAAATG
CAGGCCGAGATTTAAGGTACTCGTGCCATG
TGAGCATCTGGGCCTCACTCCCAAGCCTTT
CTATACCCGCACCTTCATCCGGCGCGAAAC
AGTATAGTTAGCACACGGGTAAGAGAGAGG
ACCCATGACTTCCGAGTTGAACTGTCTCGA
ACTTCTAACTCGGAGGCCCTAGGAATTCAC
GGCATACTCGATAGAGTATTACGTCATCCC
CTTCACACCACCAATGACGTCATAAGCAAG
AGATTGCCCCCGACCACCATTATCTACGCT
ATGACAACACCACGGTTCATGTGCTTTAGC
TTCACTAGAATTGTTCATGAAGAGCAAAGA
TGAATGACGTCATACGGGATAAGGTTATCT
TACCATTATAGCAAACTTCGTTTGACTCAC
GAAATACGGGGCAACCCGACATGGAACGCT
CCAAATTAGCAGTGGCCCAACTGGACACCC
GTCGTCTGCGTATTACCGCACGAAGAAGAG
AAACAGATATGAAAGAAAAAAAAGGGAGAA
GACTCTTGACGATGACGTCACGCAATTAAA
CCGTTCATTTTTCTCACACTTGCCCACCCC
GCCAGGTCCCCGACGTGTTGTTGTAGTGGT
CCATGACAATTCTCCCCAAAAATCGCCCCC
ATGTGTAAATATAATTATGCAGTCTTTCCC
AAAGAGGACGCAAAAGACGAATCATGGATA
TATTCCGAACAAATTTCATCTCCCCCACTC
TTGCCATTGCGGTGCATTCAAAGGCCAATT
ATGACGTAATGGTAATTTGTGCCCCTCCCA
TACCCCCGGATATACTGTACCACCTACCTT
AAGCTAAAAAATTGCCATCGACCACACTAT
GAGGACTAATCACCCCTGATGACGTCATAA
CACATATAAAGACACGGTTGATGACGTCAT
CGCGACCAACAGGAAGCAACCACCTAATAC
TAGAGTATTGTTCTCGAAGGTTGAGACACG
ATACCCAATGGTGCATATTGCTTCATAGAG
ATCCCCTCTAACGATCACCATAATTGAAGA
TGCACCGTTCTGGGCCTTTGTAACCGGAGC
AAACGTAAAAGAACATGCCGAGAAGCCGAC
CCGCCTAACCCTACTACTAACTAAAATGGT
TGGAGAAAGGATTCCTTCGTAATGGGGGGG
CCATGACCACCGCTGATGACGTCATCTGCC
GGAGAGCCCTGCTGGTTGGTTTACCTGCAC
CTTCGTCTTAACCCCATCACATCCCTGAGC
CCCTCTAATCCTTACATCGGACCCCCATAT
AACGTGCTAGCATGCATGCAGCAGCACGGG
TCACTAACCCCTCCCATCCCTCCCCGTTCA
AATAGCCACAACGTGATGACGTCATGCTGC
TACGAACACCACCTAGCCCATGACGTCATG
CGCACCGCTTGTTAAACCGGTTTTTACGCG
GTCCCTTAGCGATGACGTCACAACAACGAT
CTGTGTCCACCGCAAGAAACACACAACCTC
TCTAGTCACCCTGACTCATGAGGATGCGCT
ACTTATGACGTAATTGGAACTGACTACAAT
AGGCAGGCTGTGCTAGTCTCAAATAAGCAT
CTGTTGAAAACCGCATATGACGTCATGTAC
GGGTATGGTGACGTCACCCGTTAAAGGTCT
CACAACGAAGCAAACTAAGGTATGGGGATA
ACTATAAAAGTGACAGACGAAAAACGGACC
CGGCGATGACTACACAAAGGCCGCAGACAC
AGAACACTCCTCTGTCCTACGCAACCAGCA
ACCGGATTATTCTGTCCTCCATGACGTCAC
CCCCCACCTAAGCTGCGCGTGTGCCGGGAG
GGAGTACTATGGAAATGCAAACGGCGAACA
AAACTGGTACACTTTAATGACGTCATTGAT
TAATGTAGATGACGTCACTCTATTAGTATT
CACTACATTACGTAAGCCGATATTGGAGGT
CCCACGAAATAAATACCACGAGTCCACCAC
TATATCCATACCTGACCATAAAAGAATGTC
GCCGTTAAGTAAGAAGGAGGGTAAGATCCC
ATTTCGCACTCTTTCACACGGTAATGGTGA
TTTGTAGCATTGCCATGACGTCATCTGCGG
TAGGCGGAAGCATGCAAGAATTGTGCCCTT
CCCAGAACATCCCGTGCAACCACACGTACT
TGGTACTCCCCCGAAACGGATAATACACGA
TGAAATCCCGCCCGAAACCCACCCAGAACT
CACCGTATCCCTCCGTGTTACCATCATGCA
TAGTACGGCAGAAAAGGGGTACCACCGAAC
TCGGAATACCCATCCTCCCTCCCCAGCTTC
TAGCGCTCCCACCCCTCCGAACCCCAATCT
CAAGACGGATTAACCGGATTTAAGCCCCCC
CACTCAGCCATCAACAACTAGAACGTGGCA
AAGGCCGTACTTTGCTAGGCCCCTCGTCCG
TTAATGACGTCATCATAAATCGAGAGGTGT
CAGTTGTAAATATGACGTCATAGGGCAGCG
GAACGAGACAATGACTCCGAATGCTCCCCA
ATTGACCCCGCTATTGGCGCACCCGCGTCA
CGTCTATATTGGACATGAAAGACCCGAATG
ATGGCCTGCGAACATAAAACGCGGAGCCCA
TATCCTCACGGTCCATCCACGGAGCAGTTC
GTACCTCCCCTCCGAGCCTCGTATCATCCA
TTGCAACCCCTTAAATCCTTTAAACCAACT
GTGGGATGAAAGGGGACGGCCGTAACAGCA
AAAGAACACACAGAGAATGTCAGAGACAGC
CGAACTCACCATCCGAATACACTACACCGC
CGATCATCCAGTGGCTCCGTCCTTCAACAG
AGGGCATGCGGAAACACAACACTACAACAC
AAGAGAGTGACGTCATAAGTGAATCAGAAA
AACTATCCGTGCCCCAACTGCCCCCACTCT
ACGCAAAATCCCACAACAAGTATGCGGGTT
TCACACTTCCGTCAAACAACTTAGGGGTGA
GGGTAATTTCCATGACAGCTGTGACGTCAC
ATGAGGTATCGACTCTGCCTTGGTTCGATA
GACTCTGGCTTAAGTAATCAATCACTCAAG
CGTACAGCAAGGGTGACGTCATTCCCACTA
AATCCGTAATTGTTCTCTGCACTCTCCCCA
CAGCCCAAGTAACGTGGAGCCTACGGGTAC
ATTTAGACCCCCCCTCCCCAACCCCTGAAC
GTGATCCGCTGGGAACTTACGCCACTGAGC
CCCAGAATAGGAGGCTTGACCGCACGTTCA
TATCCATGCGGCTGCAAGGCCCCCGCCAAG
ATGAAGCTGAGACGGCCGAAAAACACGAGG
GACCTTGAGGTGTTTACTCCGAAAGCACGC
AGATACCATGCAATAAGAAGCACACAACGA
TCTCCCACGGACCGCCGGAGCTACGCCTCC
AAGGGATGTGTCAGACCCCGGGAATGAAAA
GTCCATCGAGATAAGCTTGCATCGCCGCTC
GAAAACAGAGAAAACACTTCAGCAGAAGTT
GCTCAACATTGAACTTCCCCTTCCCCCGTA
CCTGAGTCACCTGCTTCCATACATCCGCTA
TTCGACGTAAGATGAACACCTCTTCCCCCA
GAAAGGAATTTATGACGTCATAACTGGCTG
TGACAGAGGATCAGTTGCTAAAGCAAAGGG
CGTTTAACACTGTCCGATGACGTCACCCTT
CGATTAAGCGTTGCTTTATTGAGGTGCTTC
ACACATCCCGCGCCCGCCCTCCCCCATCAC
AAACCACCCCCACTCCTCCCCACCCATAAT
AGCAAAAAGATATCGCGCCACGGACCATGA
ACTTGGATGACGCTCTCACCAAGCGTAGTT
TAGGCCCCCTCCCAACCCTCCCGCCCGCTG
AATTCCCCCCTTGAGCTGCCTTTTACACGC
ATAGATACGCGACCACAACACCGAGCGTTC
AACCAAAAAGTGTAAACAAAGGAGAACCAC
AAACCTTCCTTGTGCCACGCATGAATACAA
GCAATCCACCGGGCGCGGGTGAACACCGAA
ATCGCAATGACGTCATCGAAAAAGCTAAGA
CGAGGATGACGTCATCGCCATTACGTGGCT
TCTACATCAGTCTCGTATCTGATGAAACGG
CAAACCCCTAGATTAAAGTTCGGGGTTGTG
CATTGTCGGGACGATGTAACATGACGTCAC
ATAGAGGCACAACAAACCATAGACCTTGAA
TTCCTTTCAAAACGATTATTTTTGCCGCCT
AACACCCACAATAAATTGCAAAGGAAACAT
ATAAGACATGATACGACATGAGAGGGGTAT
GGGCATGGCAATTCTAAAAAAAGAAGTATG
GACGATACTAAAGGATGCACATACACTGGG
CCCTCCCCCCCTATGTGCAACAACCCCACT
TGCACATCTTCAATCCTTCAGATCACCCAC
CGAATAATATAAACACCGTTATCCCCCAAA
CTTCATCACCACAACACTCTAACACACACA
ACAGGAGCAGTGAGCACGGGGGCCAATATA
CGATCGTGCACGAGCTAGCGTCCGCATCCT
GCATCAATATGCATCTGTTTGCATTCTAAG
ACATACGGGTACAAGTAGGGGCATTAAGGG
GACATAAAAAGAGGAGGTGAGAATGAAGTA
CAAATTCGCACACCCAACGAAGCTGTAAGT
TCCTGCCTCCAATGCCTTTGCGAGTAAGCC
AGGCCCACATTCCCGCCCCCCTGGGTGGCC
TGTCGTAGTGTTGCACAGTGGCGCTGTCCG
GACAATGAGCGGCGGTGGGAGGCGAGGAAT
ATCTCTCTGCAGAACACCCTCCCCGGGCCG
CCCCGTGAACATATGACGTCACACCCCCAC
AAATTACGTTGCAATTAGGGGGGATGATGA
CATCCTTGCCACCCGCCCCCATCCACCCCC
CAGGCGCGTGCCAGGGCCAGCACAGCACTG
TGGATGTTGACCTACCTCACACCGCCGCGA
CGCATGTGAGGCAGATGACAACGTGCCTCA
CAGGCTAATTAGTGCATTGTGAAAGTAGAG
TAGGTTACGCCCACTCCGCTCACCCCCCAG
CCCTATCCACTCTGTGTCCCCCCCACCAAA
AAAGCTAGCGAAGAAGATAAGCAAAAGGAA
TGTACCTCCTATTAGCCAATGCCTCACCGT
GAATTACCATGTTCAGTTTAGGTGACAGCT
CCCCCACACCTGCAGGACCCACGCCGCACG
TAAAATGATCCCAGTAGACCGTGGGCGAAC
AGGGAGGAGAGGATAATGAGGTACGGGCAC
AATTATGACGTCATAGGCTGCAAAACGAGA
GCGGTGTACTATGGCCCAATAGCTGACCAC
CCCGTCCCCTCCCGATGAAAACGGGCATGG
TGATGCCAACATCCACGCTCTGCGAATCGC
AAAATGGCGTCAAGCCATTAGCGCGCTGCG
ACATACGCTAGTACATCCAGGTTAGTCTAG
TCGACTTCTGAACACATCACCCTTTGTCGC
GACGAACCCAACTAATCAGACCGTATCCAA
ATACGTCATTAAGTGAACGACCGCGCCAAT
GCACGGGGGTTTTCTCGCAACAAAATACTA
AAAAGACCATCGCCTCGCCTAGTAAACCTT
ACACAAGTAACAATGACGTCATTGTCCAGA
ATCATACTATGACGTCATGGTTACAGTTCG
GGAGATTTAGAATAACGTATCCTGCATCCA
CCACGCGTGTGACAGCGCGTACCGCTAACT
AACCACGACCCCTTTACAATGCCGAGGTTT
CTATGAGACGACCACGCGAATCACAAGCAT
AATTGTTGGCCGCACAGTATGACGTCATAT
GAGTCACATGCAGCCCGGATTTGCTCACGC
AATGACGTCATAGCTCTGGCGCTCACTTGT
CAAAACATGTCGGGAATCTGTTCAAAAGCG
ACGCCACCCCCCTGGCTCTTGCTATGATAG
TCGGATCTCTTATATCTCTTTTACATGACA
TAAAGCGAGGGAACACGAGAGAAATCAGTA
CGAGGGAGTATGTATGGTAAGAGGTGAGGG
GGATGAAATACCACGTGTGCGAATAGGATG
TACTGAACACCGTCGTCCGATCCGCCCCCC
GCAACACCATCCGGATGACGTCATGCACTT
TGGAAGGATGGCTAATTAGCGAACCCACAT
GGGGTCACCCTCGGGGAAACAAGGAACGAT
AGCCAACTATACTTATTCTGTCCCCGTCCA
CCATACAACTTCCCTATTTTCGCATCATAA
TCGTGCCGTTCAACTCTGCCGGAACACGCC
CAAGTACCGCGATTATTAAAAACCACACAC
CCGATTTCCATACCTACCCGGTTGGTTCCG
AAACAGAGTATGAAAAAAATGACGTCATCA
ATCCATTAAATCCCAATACTCAAACACCCT
AGGTCGACCCACCCGCCGCCCGCCCAGATG
AACGTACATGAACAGAATCAGAGGCACTGC
ATGCGTCGAAAGAATGACGTCAGGGGAGAA
GTGAATGATAGAAACAGGGTGGCTGTGGGG
TGAAAGTCATACCCCACTGGAAAGACCTGA
ATACCGAAATGAGAGAAAGCTAAAACTTAG
CGTTGACCGCATTGGTACCCTACCGTTCTC
ACGATGGCCCCTCCCCGCTTTCCCCCCTTT
CACCTATCCAAAACCCTAATATCCCTCCGC
ATATGCGCATAACGTGCACACTCCCAGGAT
AGATCCCTCCCACCCAACCCCGTTGGGCTT
GAGCTGTAGAGAACCAGCACCGAATTAACC
CATTGCTGATACGCCTTTGCTACTCTCCCC
ACGGTTATACTACCCCCACTTAGAGTAGCA
CAACTCGTTAGGTAAAGTCATGACGTCATA
ATGACGTCACGAAAACAACAGAAAAAACTG
GGATGACGTCATATTAAACTACATGCCACA
TACCTCCCTCCAACCTAACAATGTCTTGCC
CCTCACACCTTAATGTTACACCAATTCACA
TGCTCCACCGCGGTACCGAGCCCCAACCTA
TCTTCTAAGAATCAACCCTCCGTATACCGG
AAGGAGAGGGGTCTAAAAATGGGGGCATTC
ACCGACCAGACATTGGCGTTCACCCTACCC
AAGGGTGAAGGCTGTATATGTAAGAATTGA
CCTATTGGCCCCGTTTACCCTTGACCGAGA
ATGCTACTGACCTATGACGTCATCGTAGTC
AAGCTCATCCTTTCCTCCACTCTTCCGAGT
TCACGGAGCGGACACAACCATGTCCGTACC
TACCACTGAAACGTACACCGCACCCAACAG
CAATCCAACCACACAGTGAGACGTACGTGC
CCTAATTGTCCATGACGTCATCAGAACCAC
AGGACCTCTCGCGTGCCTCCGTGCTGCCCC
TAAAAATGGCACTTCCTGACCCGTACTACC
ATTTCCCAATCCCCGTCCCCCCCCGGCCCC
AAAAGCTGAATGTGAAGGGCTGAAGGAGGG
TAAACTCTATACCCCCCATAACGCATTGCC
TAGCCCTAGAACGTCACGGTTGACGTCCAC
GCTACTGCATGTATTGATGACGTCATGGTC
GACGACGAAATGAACGAGGGATTGTGATCA
AAAAGATGATAACTAAGGCAGAATAACTTA
AGATAGACCTATAGATATGCAATTGTGAAA
GCAGCCATCCTACACCAGGGAAAATACCAC
TGTTTGCTACAGACCCCCTCTGTCCCTTAA
ATGACGTCATAGAAGTAACGCGATTTCTTT
ACCACTGTAATCAACTAAGAGACATATAAT
ACCAACTACACACACAAGTTTTCCGCGAAA
CTAGACTCACAACGTCCTCCTCCCTCACCC
GTGACGTCATACTCGATCGTAGACGCTCAA
AATCGAACGTAGCACTGGCATGCTAAACGT
TCCCATCCACCCCACCTTAACTCCTAATTT
TAAAAAATGCAGACATACGCTAATGAACGT
ATCAATCTCCTCCCACCCCCCCGTGGCACC
CTGACGTCACTAAGTGACGTAACATTTCGT
ACCGTATCCCAACACCAGTCCATCCGCACC
TAAGTATCCCCTTCCCTTTAGGCTCTTCCA
ATGACGTCATACCAACACCGAGATCCGAAT
CTTCGCGTACACCCGCCCTTACCACCCCCA
GATGCTCCCTAATGATATGTGGCTCAGAGA
GCAGGACCGCTCCTCAGCAACAACACTCCC
CACCCCCGCAACTACCACCATCCTATTCCA
GGCGTTCTTTGTCCAGGAACGTGTTTATCT
ACAACTATTCACTTTAAAAAGTGAAGATAG
TCGTTTGCAAAGCACTGACGTCATACTTGC
CGCCTGTAGAGTGATTACGTCATTGTCCAG
TACATTTAGCTTGACTAGAAGGCTTCCAAA
TTCGTAAAACGGGAGAAAGAACTAAATAAA
TATGCGATGACGTCACTCATTGCGGCCCAA
AGGAACCACACCAAAATCTTTCCATTTAGC
CGTGTAGGTATGACGTCATCACATAAATCA
AGGAATGATTTACTGAAGAAAATAATAAGG
AACCCTAGCAAGCACGACGTCGCAGCCATG
ATTTAGTTGCGACAACGTAGCACGTTGATG
CGCACATATGTTCAATATATTAGGAGGCAA
ACAATACTGGGAGCAACGAGAAAGGGATGA
GCAATTATCGACTACAAACTAGCTGATTGC
CAGCATATTCTATTGCACTGATGTCCCCTA
ACAACGCGCATTATCCATGAGTGTCCTATA
CCCTTCCGACGTGCTTCACTTCGACGGGGA
GAATCCAAGTTCTCTAAGCAATAGCTGAGC
CACTACTATGATGACGTCATAGGCTGCCCG
GATCAACTCCACACTTGAAATAGCTAGCAC
TAGCCGGGCAGCGGGCGAAAGGGAAGGAAT
CCTATCACACCGCGCTACACAGCTCACCTG
AAAATACAGGGTGTATAGCATTATAACCCC
GTTTAAGAGAATGTTCCCCGAATACCGATC
CATCTCCAAACGAGTATACCACAAGCCTCC
AATAGAATGTGCGTCCAGCGCACAGGCCTC
CGATGACGTAATACTGAGGTTCGCTTCGAA
ACTAAGCTGTGTTTATGCATATGCCGCAAT
AGACAAGCACAGCGCGGATAAAGCCGAATC
ATAATGTTCGATGAAGACAGGGGGATTCTC
TTCCCTTCAGACGCCGCGCTCCCGTTCCCT
CATAATCGTTTAACACACCTTTCCCATGGG
ATATCTACCTTGGACGGAACTGGCAAAAAA
GATCACTCTTCAGCATTGCGGCTGCAAGCC
ACCTGCTATCCTGATGTACATCAACTCGTC
CCTAAATCCTCTCTTTTTTCTCCTGCTCCC
AGCCGCGTGATGTGAAGTAGCAGGCTGAAA
CTGGGCTAACGCGAGAAGGGAGGGAGGAAG
GCCAAGGCCGCGATACCCATGACCACCTCA
CGGTATCGGCAGGCTTTGACCAAACAAGTC
TAGCGGCAAAATGATGACGTCACCAAACAA
CCGAAATCTAATTCGCTTTCAGGCACTGTA
ACAACTATGTAACCTTATATGCTGCTATTG
CCAATCACCACCCGCCACCCCCCCAACGCC
CGTGCGCAGGGCGCAATGGCGGATGGGCAC
GTGAACCGATGACAAACTACTCGTACATCG
CTGCGGGTCCCCCATTCTCGCCCCCCCTGA
GACGGAAGGCCAAATTAAAAAAGAGACTAT
GGGGGGAGGGTAGCCCAACCCATAACCGCG
GCAACTTTTCTGTCGCCCCGCAACGCCCCA
AATAAAACATATGACAACTAACAGGCGGGT
ACATTAACCACAACAAAATGACGTCACACA
CTCACCGCCTTAACGAACCCATCCCCTCGC
GGAGGGGGGGCACTGTGCACCAGTACGCGA
GCTTACGCAAGGCATAGAGAGGATTACGCC
CTACTTCGCCATTCAACTACTCCGCGCCCG
ACTCACCTCTTGTCACGCATGACAAATATA
AAAGATGATGCTCCAGCACTATATATGTTA
GGGAACGTGGGAAACGGTCCAGCTCTGATC
ACAAGAACCACCAGGCCATCTGTCCTACCA
TTTGTTTGGAAGAAGTGTGGTCAGTCAGGT
CGATTACCCACCCTCGCCCACCCACTCACC
GAAAAAAGGCACTCACTACAAACCTAGGAC
TATACCTTCTTACCGCGTCCCCGCTGCTCT
ATGATGCGGGCTGGTGAAAATGAAGCGCAA
TGGCATACTGTATATTTTACATCAACCTGG
TAAACTCGAATAAACTAAAAGTGACGTCAT
ACATGGGCTTTGCCCAACCTCTCCCCACGA
ATTCAAATATAACGTAACTAGCACGCCGTT
AGATCAGGTGCACCGGGTTTATAGGCGAAG
ACAAGATCGCCACTAGTCTCCCTCTCTAAA
CCCTGGAAAAACACCAAACCTACATGACGA
GAGAAACCCAAGTAATCACTCAGCAACGCC
CGACATGACACAGCGGGCATCAGCGTAGCC
ATTGCGCCCCAGCCCCACACCCACCCGCAG
AGTGTGGAGATTTGAACGTGAGTACGATGA
AACATAACTTCACACGAGGAGTTCAAGGGG
AGAACACATCCCGCCACTGCCCCCCGATTC
CAGGCGACTAGAACACTACAGGCAGAAGTG
GATGAGGGCATAAGAACTGGGAAGGGTGAA
GTCCACCTTCCATGCCGCCTGGCCTCTACC
ACCCGCCCACCCCTACCTCCCATTGACGCA
AGTAGTAAAACGTACCACCTTTGTGGGGAA
TACCACACATAAACCCCCGGCCACCCTACT
ACCATTACGTCATCTAAACTTGGGTACGCG
TCAGTCCTTACGTGTAGGGGCGCTCCAACA
TGGAACACCCAAAGAAACACTGCTCGCTGG
CCACGTGCTCTTCGTTCGCCAATGCCCCAA
AACGTTAAGCCCTGGCCGGGGCGGGGCGGA
ACATATCACCCCACGCTTACGCCTATTACA
GGGTATTGCATTGGGTCGGGACTAAGAACC
CAGGCCCCACCCTCCCTCCACCCGCAACAT
GTTCAGATACGAAAGAGAGGCGGACGGAGC
GCGACCACCCGAGGCTTATCGCAGTATAGC
CGTTCTACAACTTAACACCAGTGTTACGTC
CTTCATCTTCCGTCTAGTTATGGATGGGAC
ACAGAACACAAAGGAATGACGTCATTGAAA
ACCTATGCCTCTACCACACCTCTCTTTCTC
TAGACGGACTCACTCCTATTCACGGGAAGA
AATTTAGATGACGTCATCACAACCTGGGTG
GCACCCGGGGTTTTTGCGACAAGACCCCCG
CGGGTGTGAGAAACAATGACGTAACCGCAA
GAGACATTGCAACGCGAGATAGATAAATAG
AGCAGGCAGCATGTAAGTATGACGTAATGA
CGTTCAGTTAAGGAAATGATTAGTGGAAGC
TTTCCCGTCTCGACTGACCTCTCAAAATAC
CTTTAAAGCATACAGGCAGGAATGGAAAAT
GAGAAGGTAGGTAACTAAGGACAAACATTA
GATGACGTCACCGTATAACTATTACTTAGA
AGGAGCGACTATGACGTAACGCGCGAGCAG
GTGCGTACCGTACTTCTGCGTACGCGGGGG
AACAACTTGATCACTCTTATCACAGCAAAG
GATAAAGACTTGGAAAAGAACCACGCCGAC
AAGCGTCAAGCGAACGTAACCGTACGCTGA
AATTTTAACGCACCGATGTAATAACGTAAT
GATGACGTCATATATACGTACTGACAATGT
TAACCACCGTCGTCTTAAACCAGTCATGAA
CCGCGCTTGTCACACCCTCCCCACCCCTTC
ATTTGCCGCAAGTCCCATTGCGTCATCGCA
AAAGAAAAATGAACGAGCTGAACCTACACA
CACTAAGAGCGACAGGGTATCCATCACATT
AAACGCTAAACAATAGCCTGCATGAGCAAG
TGTAATCCCACCCGGTAACCCCCCCTTTCT
GGGACGCGGGGGGGGCCATGCGGTCGTGAA
AGCAGCAATAACGCCGCGTGATTACCTGTT
TGAGAATTAATACACCATCTGTATTTAACC
ACAAGCTTGCCGCACCCCCCCCCGCCTACC
CCCTGAGCAGGCACTCACATTTTCCTGCAG
AACAGTGAAATATTGGCAGGAAGCCAAAAA
TATGCCTATAAAAACCACTCCCTTGATTAA
AACAAAAGTAATACAGTAACCCCCCGTAAT
TTAAACATTACATTCTAAAACCCAAACACG
AACACACAAATGACCCGTTGCCCCCCCACC
ACGTCACGCCACCCCATGGCAATCCCACGC
ACAAGTTCGGTAAATTCGCACGGATTTACA
CTGAACACGTCAAAAAAGGGATGCCCAATC
CCCACCGAAGGGGCTCAGGTAGAGACATTA
GATAACATAACTCTCTTCCTGGTGCGAAAC
ACAGTCACCGAGCCGCACCGCCGCACGGTT
TATACCGTAGCATGAGTGCTGTAGAATCGG
TGGGACACGCCGCCATATCTGCACCCCAAC
TAGAGCTAAGGGTGTCGAGATTACGTCACA
TAGTGACGTCATCTGGCAGCCGGCGCCACA
AACGATTCATCATTCTTGCGTGAAACGAGG
TATTCATATGACCAATATACAGTCCTCCCC
TGTATCTTCTACTGCAGTTGTGAAGTAATG
AATGGCTCAAATTTAAAGGATGACGTCATA
CGGACAGGAACACGAAGTGAACCAGTAAAG
TAACCCTGTATTCCATCCGTAACATCCCGG
ATACCAAGCCCTAACCCGCACGCTCATGCT
CTGAACGAAGGGGAGTTAATACTAGGCCAA
TAACTTTCCTGTGTGCAACACGACCGTCGC
AACCTGAACCCTTCAAGGTCCGTGATATGT
ATGGGAACGTAGTCCTAAGAAACGCTCTTT
GGACCACACCATCATTTTCTTCACCACATT
ACGACGAAGGTGATAAAACCATGACGTCAT
CATTCGACACTAACAAAACAGCGTGTGAAG
CACAACCCAGCTACACTAGCCGTCACGCCC
CGATAACGCATTTAATCGCCATACAGCGAC
GACAGCCACTATATTACACCGCCTTGTAAA
TCCAAAAACACTACCCAAGCTTGGCCCCCG
ACCTCCGTCCAAGGGAGAGGGGATCTACTC
CACTTTCCCCCTCGGTCCCCATCGTCCACA
CCTGTGCAATTAAAGTATTTCTCCATGCAA
GCTGATGTAAAGAAAACAAAATATTAAGAT
TAAATGTATTACGTCACCGCAGCTATTCTA
CGAGGAGCGTTGGGCTCAGTGCACGCACTG
CGCCTCCACCTATGTCTCCTCCCTCGCAGC
CGAAAAGTAATGTATAAAGAAATGGGAAGC
CGAAGTTTATATAGGGAGAAAGGGACAAAC
TATTGCCCTCTCCGAGTCAAATCCCCCACC
AAAGCCCTGCCACCGCGCACGTTTGCCCAA
ACTTGGAATGTCAGAGCCAATGAAATGAAC
ATGCATGATGACGTCATCGACCCGCTGACG
AGCACCCCACCCCCCTCCGCCCAGACATAA
TCATCGCCCGCAGCTACCATCGATCACAAC
AAGGATTCCCGACCTTCCGCTTGCATGTAC
CAGAGCGAGCCGTACGAAAATACAGGTTCC
ACCCACCCGACCCATCCCCCTCAACACCCC
GGATAAAAGGTGCTATAAAACTGAGTAGTG
CCCTCTGGATATCACACCTACTGACTTTCC
TTATGCCCTCCCCACCTCACCCGCCCTTCG
TATAAACTTATAGCCTACCTATTTCATATG
CGTGTAGCACATCCTGATGACACAACCCCC
CGCCACAACGGGGCAGAGGACGAATGCAAC
AGGAAAATATGCGCACAGGCAAGTTTGGCT
CTGTCGACCACCTCAACCTGAATATAAAAG
AACACGGGGGCAGATTGTCGGCCCACAATT
CACGGATAGAATTCCAAGAATTCCGCGATT
CCCGAGCCTCCCGCTTTGCCCGCGTGTACT
CCCGGGCCCGAATGATACGGATAACGCGCT
CAACATATATCCGATAAGGGGAGTATTCAA
AGGCATACGCTTACGGCTGATGACGTCACC
GAGCACTGCAAATAAATGACGTCATTGATA
TGACCTAATGTAACCGCTCCGTCATACTGT
CACAACCTTCGGCCCTCGGTCATCTGGCCC
CGACTCGACTCGCGCTCCGGTCAACACCCC
CCCACGACATTGCAGGATGCGCCACTCGTA
GGTATCACGACTCCGTCAGCAGCACGGCTT
TTACCACTCACCAATTGCATCAACACGAGA
AGTCTAAACGTGCGTTTGATCAACAGGTGC
AAGTTTACGTAAGCACGTAAACGCCACCAA
GTAATGCCCCAGTCCTGAATCTTATTCGGT
GCAGTGGCGCATGCCATAACGTAATGCCTG
TAAAATAACCTGGGTGGCTTGACGTGTGTG
ATTTACCTAACACTGACGTCATGCGTGATA
ACTTCCCCGAACATATGTTTGAAACGCTAT
GAGCAAACCATAAAAACACGGGGGTTGAAA
CCGCTCTACACGCGCATCCTCCACTGGAGA
AGTAAACCCCTCTCTCTTCAGCTTCAACCT
CCACACTACGTCACAACAGTGATGTAAACA
CGCCATAACCAAAAATCGACACCGAAGTTA
GGTGTACATACGTATGGAAGAAAGTTGCCA
AATAATCAGTTTGCGCTCCTAAACCCTAAC
GTAGGCACGATATCTAGCAGAGAAGATTGA
CAAAAGTATCTTTCCGGGGGAGGGGAGTGT
TAAAACAACTGTGACAGGTGAAGGAGAAAG
TGTTAGTAAGCGCCACCTGCGTCAAAGATA
CATCGTTGTGGCCCCACACGCACCCGACTG
GTATCACCGTGGGAGTAAAAGTGACGTCAT
ATATTCCGTCCCCCCCCTCCCTACCCGCGG
CCCCAAGCCCCATCCCACCCCTTCTGAAGG
GAGCCCACGAATCCCACCCCTGTGCCGCAC
CGTGACCATGCGTAATGCATACCGCCTCAA
TTACCCAGAAGCGTTACCATCGAACCCCTC
CTTTGGCGTGGAAACTCAAAGGAATCCCAC
GCGAAGCCTGTCGATGGGCCATGGAAAATG
CCCCCGCCCTCCCAAGCCACCTCTACTTAT
CCATGTTACAGGATCTTCTACGTCCTGTTA
CGATGGCTAATCCGTCCCCCCCTCCCTCCC
AGCCAGCTCCTGCAAGGAAATGCAAGCCTC
CAGGTTCAATAGAATAGGTATCACCCTCCA
ACACCGCTGGATAACCATTGTGGGTCACAC
ACGTCCTCCACATGCTGTGCACTGATGCAG
TAGAGGAGAATTTTGATGACGTCATTTTCG
CACTATATGACGTCACATTGAAGGTTCCAC
GGTCCGTCACACACATAATTATGACGTCAC
CTTAACGCACGTTCCTGTGGGGAACGGGCC
CTGACCTCATATAACCGCCATGACGTCATT
TCAACGACGAACCACCCAGACATGGTAGAC
CCCCGCTACCTCCACGCGCCATGCCACGCC
GGGACGACACAGTAATAGAGGTGACGTCAC
TAAATTCCCACGTGCATCGCCATTTCCTTC
TCCCCTTTGCTCCCTGTTCCCTCCCCACTG
CGTACCCCCGCTCCTCCACCAGTCCTTGAT
GGTTGTGGGTCGGGATAAGCATTCTCATCC
CGAACAGCTGCTATGTTCAAAAGTCTGGTT
AAGCAAAGGCTGTCAAACGTATGACGTCAT
GGGATATGCACCTTGTTGTAGTAAACGAGC
CCCACCAATACTTACCCAGTGTCAGTACAC
GGATCTGGGTGGGTGTAACACCCCAATAGA
ATGGAGTGTAGGTGTTAGTAAAATAGGGGG
CGCGTGGTAGCTGCCGGGGGAGAAAAACCA
TTTCGCAGCTAATTAGCCCCTCCCCCCCGG
AATTATAATGAATAACTAAATTGAGCGGTG
CGAGTGCAAAGAGCTTGAGATTACCTACCA
ACCTCCGTGAATACCACGCCATTTTTTAAC
GCCATTAGACATGCATGACGTCATCAACTA
AAACAGGATTAATAATCAGTACGAATACAT
AGTGTGCTAATTTATAGCATAAAAGATCGG
AATCAGGTTCCCTCGCATTACAACTACAGA
AATCATGATAAGGATGACGTCATAAGTAAT
GACTGCCGCACACCCTCCCTTCCCGCCCTG
TGTGGGTACCGGTGCTCGGATTCATGGGTC
ATATCAACAAACCCCTCGAAATTTTCCCTT
AATCTACCTTACTCCTATTCCTTAACTGTG
ACGCAACCACAAAGTGCGTAAACATAAAGC
TGTCGGCCTTAAAGAAAATAACACACACAC
CGCGATACACGGAGCTTAACGAAGTGTACA
ACAGGCACGGAAGCATCTAGACTCCCCCAG
CAGAAATGACTATGACGTCATGTGACTCGT
CTCCGCTACGTAGCTTTCGACTTGCCATAT
TCTAGGGTGGACATCCCACTCTTCCCGCAA
CGCCGACCACAACAACACAATCACACGACT
ATGACGTCAGAATTACCAGCGGCGCCAGGC
GTAAACGCTACATGACGTCATCCAGACATT
CTACCGGAAACACTCAAGTTTCAAACACAC
AAACCCAGCTAACTAGCTGTGTCAAAACGA
GCGCACACTGACGTCACGGACAGCCTAGGC
CGAGCCACAGATAGCAGCGATCAGACCAAC
TAACAACGCGCCGAACGAACGTGACGTCAC
ATAGCAAGGTATTTCACTACCGCTTCAGTC
ATCCTGCCGAAGGACGAAACCGAAGAGGTA
AACTATGATGATTACCAACCAATTCTCACA
AATGTTCAAGGCTTGGTGCGGGTGTGAAAG
CAATAGAGTATCATGACGTCATGTGTAGCT
GGGGTAGGTAGAAGGAACGCAACACATAAA
ACATGTCGGTCCCCACAACCGAATGTACCA
ATATGCATTACGTCATCCACGCGACTCAGA
CGAGAAACTAAGGTATGAAAAAGGATTACG
TACTTTTTCCTGACCCCCCCGACAATCTGT
CCCCCCTCTCCTAACCCCCATACTCCAACC
AAGTTAGACCCGCCCTACCAATGCTATGGC
CCTGTCTCTGCCGCGCTCTATACATACTCC
GGGTAGGTTGCACGATGGCCATGACGTCAC
GGATGTGAAGGTGGAATGTGCATAAGCGAC
TAACGGTCCCAATCTCTACTTCTACCCACT
CAATTATAACAGGCCACGTGGCACTGGATA
GGTAGGACCAACAAGGGAGTGGGAAAAAGA
TAATTAGCCCACTGCAGCAGTACCATAGGC
TTAGCACACGGCACGACGTGTGCGCACACG
CCCACTGCAAAGACCATGCCCAGCGAGCTA
GAAGTTGTAGATAAATTGAGCGCCCCTACG
AGACTCCACGGTGAACTTACCCCTCACAGA
CGGACGGAAAACGGGAGGGCGTTGGACACC
AATGACGGACAACCACCTGCCTCTAGTGAA
TCACAGTAACAAAGAAGGGTGACGTCATCA
GTCCAACGCCCCTACGCAGCGACCACACCT
ATTTCCAATAGAGGAAGGTGTAACAGAGTA
TCGCTATAATGGGAGAAGAAATGAGTAGAT
TAAGTACCCCACAACAAAGCAAGAATAGCC
ACCATCAAATCCTTAGCTAATCCATCAGGC
CACCCCGCCAACTCTTCTCCAAGCCCAACC
CTCAATTATCATGTTACACAATTTGGACGG
AGCCGTGGCGGCAATTGCGCGCAGCCGAGC
CCCCCTTGCATTTCATCTCCCACTACCGCT
CGCCCACCCAAGGACCCACCATCATGTCCT
AATCCCATCTTCGCCCGCCCCCGCTGTCCT
GCGGTGGAGAATGAATAACCGAACTGGAAA
GTCCAGCTAGGTGGAGGTGTGTTTTCTCCC
TAAGGCTCCTGCTTATGTTGTGTAGTAAAC
GAAATAATCCGAAAAGAGTATGTGTAGTAT
AGGGAAAGATCGGCAACGAGCACATGATAA
TGATTATTTGCCATGGTACCAGCCACTTCT
CACCTCACACATCGGGGCCCCTTCTACCCC
AACATGAAAGAGTTGTTACCGGGATAGGTA
TACGCGCCAACCTCAAAGATATCGCCTTCC
ATCTTCACGAGAGATAAATCCCGTTGGACA
ACCAGGCCAATGAAGCCAAGTAAGAAGCAG
TCGCCCCGCCCAACCCATTGACCCCTGCTA
AAAGGTAAGAGATAACCGCGTATCAAAGAA
GTAAATGCGTACATGGAACGCGCAACACAA
AGAAATAGAAGTTACCTGATTACGTCATTT
ATAAGTTGTTAACAGAGATAGACGTGAAAG
CACCTTCCCGCGGCATTAATATGTCTAGCG
CACATTAATCGCAACACACCTACACCCTCA
CACAAATGACGTCACCGGATCAGTCCTCAC
AAGCGCATGCACAACAATGCTCCCCTGGCC
AGCTCGTGAAGTATTTAACTATGACGTCAT
GCAGCGAAATTAGCCCTTTGAGGCCCAGCC
CTTATGTCCCGTGATGGTGCCCATACGGCC
ACCCGCTGACCTTCAACCCCATGTGCCTCG
ACGTGTAATCGTTGTGGCGTTGAAAGTTCA
CACCGTATTCCTGTAGCTTGTACTATAGCA
TGTGACTGGAGTAACGATGATTAAGTAGGC
ACCGATTTCACTACCAATCGTTCCTTAACC
AACTGATACGGACGCGGGTTGCTGATTATG
CTATTCCCCGCCCGCCCGCCTCATGTAAAT
CGTGAAGTACTACAGTAAAGATGACGTCAT
TTACAGCATCTCCGATCGGAAACAGGTTCC
TGTAGAATGCCAACGCGTGCGTTGGCTAAA
TACCACGAGCCACCGCGCTGCCCCCAAACA
GACAAAGGAAAGGAGTAGCTTTCTATTTTC
TGAAAAAATGAGGATTGCCTAGATGGTATG
AAGCCGGGCTATGACTATTCCATCGCTCAA
CTAAGGCTACAACCAAAACTAGACCCAAGC
GGATTATAAGTAAGAACACGAAGGTGAAGT
CTTTGGCCACAACTTGTCGATGACGTCATG
ATGACGTAATGGACGATCGACCCCCCCACT
TGCTCCGATAATGACGTCATAGATCACGAC
TTGACCTTAGTTTCCAAAAACACACAGCAT
AGTATACGTCACCCAATTGTATGACGTCAC
CGGAAGAAGAAAATTTGTGTCCCACCCCCC
ATACACACACTCCTTCCGTCCTTACTGAGC
TGGACAACCGTGCGTCCAAAGGCTCACCAC
GCTTCGCCTTCCACGAGGCCGCGCTCATGA
ATGACGTCACACATCCACCGCAAATACGTA
ATACTAGAAGAGACGCGATACGCATTAGGC
CCTTCACACGTGTGGACTGCAGGGGAAACG
AACACTGCAACTGGAGGGTTGATTGGTGGA
TGCGGGGCGGACAACTGCGAATCACTTAAT
AAGAGAAGGCATAATGAAAGATGTGTAGGC
ATGACGTCATTTGCTAATGCCGGGTGCCGA
GTCACTTTACCTCACGAAGTAACATACTGC
GATAATGTCATGACAGCACCCCTCACACTC
ATGTAAGAGCACACCAATGACGTCATTCAG
ATGCCGACCTCAAGAACCTACACGCTGCGC
ATGACGTCATCGACGCGTTGTCGTCATCGC
ATATGGACGAAACCTAATAATAAGACGCGA
ATGACGTCATTGGTTGAGCGAAACTAATTC
CCCACTGCCCCTTTACTCGTACTGTATTCC
CGTTGACCCCCGCCCTTGTCCCTATCGCAA
CTTGAGCCAACCCCGCCCCACCTCTCCCCC
TTGACGAAAACCGGGGAGAGGGGAAAGAGA
CCTGCTGCGTCGGCCTTAATGCGAATGTGA
CGCCAAAGTAGGACAGTGGTGGCGGATGAG
ACGTAGCATACCATGGAGCCGAACCTTTAC
CACCCATTAAGAATGGGTTCTAGATACCTA
TTAACATTCAAGGGCCCACATAAGGCAGAG
TAATCAATGGTTTCCTAATGCACCATACTT
CTTTATTAATATGAAGATGAGATACAATCA
GGTATTTTATTGGGCACACGCCATATCCCC
AAAGGTCATAAAATGTATGACCGCTAATGA
TAAGAAAGGATATAACTTCGACTCTTTGTC
CACTCTACTCTCCAAAAGTGATGATTCACA
CTTGCCTTTAACCGCTTTTTTCCCCCTGTA
GCTACAAAGACAGACGATGACGTAACCGCC
ACCACAAATGAAACAACATTTAAGTTTAAG
AAATGAACCAATGACGTCACTAACATGCCT
ACCTTTCCCTCTCCTTATCCTACAATGAAA
ACGACGCCACCACCTTAGGTCCGTTGCTCA
GTATTGTAGTTGTAAATGACTAGAGTCACC
CTGCTAGCTTACACTATGACGTCATCAAAA
ACAGTAAGGTTATCATCCTTTACTCATGGC
TAGCTCTCCCCCCCTGAAACCCTTTCGAAA
ATGCCCCACCGAACCAAATAACCAGAGTGC
CGTGTGATATGACAAAGAGAGCACAACAAG
AGAATGACGTCACCTCAAAGAAGGATACTA
ATCCCCGAGCACAGTACCCCTCGATTCGCA
CGGTCCTGCCCTACAGAGCCGCGCAATGCC
CTGATAAAGGTGAGGAAGCCGCGGTCACGT
AGATACGAACCCCGTCTCCTCCTTATAGCA
ACGCGTAATACTCCTGCGTAGTTCTAGACA
CGCGCTCACTATATGGATGACGTCATGCCG
GTCCTGCTAACTGTCCCCTAACTCCCCCCG
ACCAGACACGCCATGGCACTTACCGTTCAA
GGTAAATGATAGGCGGTACTGGTCAACCCC
TGTACTCACCGACATACTTTCCTTTTCCTA
AAAGTGTGCGGGGAGGGGTGTACCAGGGGT
TAACCGGCATCCCACGCCCCACCCACCCGC
ACGGGGATTTACACTACGGTATAATTGGCA
GACTCGTATACACCCTGCGGTGAAGATGAA
CTGAATATAAAGTACAAAAACAAAACTTAA
AGCGTGGCCGTTTTTCCGTTTGGCCAGCCC
CGTTGCCCTGTGCTTATGTTGCCTAATGCC
CAGACGCACTACCTACGGTCATGGCTCACC
CATGACTTTGACCGTAAACTGTGTTATGGC
TAGGCCCCGCCACCTCCCCCATCCTCCCGC
AGAGCGCGGTTAGTTCTAATGGGCGCGTGT
AAGACATTATGTAAAGTGCCTCCCTACAAT
ACCACGCTGCGTTGAATATATGCCTCCCCT
CATCACGGCGGAGAGTAGGGTGAAAACATA
CCCAACCGCGATAAGCGCCACGCGGCTCTT
TATGAAGCCTGAGCGCTGTGGTTGAACACA
GTGACGTCATCCAGGCACCCCCCAGCCACC
TTGTAGCGTGCCTCATTGGGGGGCCACAAT
GGGACGGCGGTAAATCTTCGAAGTACAGCG
AATCTCCGCATGATCAGCGGGCCGAAGGAC
ATAGACAAAGGCCCCCGCAAACATTGTAGG
ATTCGCTAATAGACGCTAACAAGAATCGAC
GCACTTTCGGTACGCACAATAGATTGTGCT
AATTGAGATGACGTCATAAGTTATACGCCA
AGTCGATCCAAACCCACCCCCGACTCTGCC
CTCACCCACCCACCATCAATAATCCCCTTC
ATGTTGCGGAATGTGCAACGATAGTGGAGC
TCGAACAAGGGAAAGGAGAAGTAAAGGCGT
CTGTAAAAAAGCCACAAAAATGCTGTTCCC
AGTAAATATCCACTGTAAGCCGTTAATTCA
GTTTTGCCCCACCACCTGCAGCCCCAGACA
AAAGGAGATGACGTCATAATAGACAACCCC
AAAACTACCCAGTAATGACGTCATTGGGTT
ACGCTCTGCCTGCGACTGCCATGCCACCGC
AAACTACCGAACCACGCAACCACCCAAACT
CGGTACCGAAGAAGGGTACTTCAGCTCAAC
TAAACTGTGGTTTAACAGCAGTAAATGTGT
GCCCCTTCAATCGCTTCTCCTCCTTTCAGA
ATACCCTTTGCCAACACTCGCTCATGCTTG
TTTACCCCGCACGCACGCTTTCGCGCTTCC
GTAATGACACATGGGCAACGCTTAGTCGCT
TTACCCACTCCTCACTTACCGAAGGTTCGC
TATAGACGAAAGTAACGGCACCTCCTGATG
GAGTCCACGGGCAAGACACCGTACTTGCAA
CCCCCCACACACAATCAGTACGCGCACTAT
AAGCTTCCAGGGTGACCGCAGTTAAAACAT
ATTACGTCATATGTGCTTAAGAATCGAGCC
AGTGCGCTTTACTTACAAATAATGGGACAT
CACGTACACAAGATGATGATAAAACAAGAC
AACAGAGCCCTCACCCAACACCTTGCTCAA
ATAAGTAATGAAAGCATGAAGTGATCAGAG
TAAGAACATATGACGTCATTGCAAGTTAAG
CATCCGACGTTAGCCAGCCTCGGCCCAAAT
CGCGCACCATAACTGCCCCCAACAGTCCAC
ACCTAGCGCCCGCCCTCCCCGACCCGCGAC
TGACGTAACGCAGCCAGTCGCAGTAAGCCG
TCGCACCTCCTCACACTTACACAGCCGTCC
ACACGTACACATCCAGTCCGACGCCCTCCA
AAAGTAAGAAAACGTGTACGCGGGTCCTGT
ATGACGTCATAGGATCCGAGCCTCGCTTAA
AAACATAGCCCCCTATGTACATCACAAGCC
CAAACCTTCTGCCACTCGCAGATAAGAGAC
GGAGAGGACGAATCTACAATGACGTCATAA
CACATTTAGACACTGAGGCCGTGTAACCGC
AATGAGAAAAAGCAATGTAGCGCACGCAGA
CAAATCCCCTCCACCTGCAACTGCGTTCCG
AGTTGGGCCAACAGCACACTAAATGGTGTG
GGTGAGGGTGACTAGGGAACAATAGGACTA
CTCTCCCGCCACCACCAAAACGCGTGGTAT
CGCATCCCCCGAACTTACTGACCCACATCT
AACGAATGTATAGCACATCCCGAAGTCGAA
TTGTCCTGACACGTGTCCCGTTAATCGTCG
AATTAACGCAGACCGAACAGATGACGTCAT
ACATTTCCCCACCTCCCGTTAGTTAAGCCA
CTTGTGCTCATACAAGATCTACACCATGCC
AGTAACATTCATGACCTTGGGTGGGGTGGG
CGTAAACCGGGGGGGTAAGAGAGGGTAGGA
TTGCGCTGCTACACAAGCTGCCTCTTGCGA
AGGAGAAACGAGAATAAGAATTATAGAGAT
GTAAAAGTAAATGAGGACGCAAGGGTAGCA
GTCTATTCCCGTGAATAACGCATGACGTCA
AGGAAAAGCTTAAATTCCAGAACGGAAATA
CCCTGCTCTAACTTGCCATATCCCCCCTCC
CACCCGTCAACCACTATGGTCTTCTTATCA
GAAGGGCATGGGACCTACGGTTTGGTTTCG
CTGGGACACAAAATGCAAATGGTCAAGCTG
GGTGTAGACAGTAGAACTTGTGACGAGGAG
TGGCGTGTATCATCAGCGTGGTGACGTCAT
ACTTCTTGTGACGTTGCAGCCAAATCTTCA
ACTTTACATTCTTACTAGCGACTTGTTTCC
TATCGTGGGACGTCGGGGACGTTCTTATGG
CCAACAAGACAACACTCCGTCTCCCGGTTC
AAACAATAACTAGCCACGTGACCCCAACCC
TTAATCTGGGCAGGTACGGGAGGCGGATTT
GCATCAATGTGAAATACTAGGCTTAACATT
CTCAAAGCATTGGGCCTCAATGCCCCCTAA
ATTCCCCCTCCGCCAGTTCAACGCCCTAGC
TGGTCCCGCCCCCGCCCACCCCCATCCATG
ATCGGTATGACGTCATGCCGGGTTAGCTGA
CACACCTACTCACGTAAAGAATGACGTCAT
CGGCCCGTGTACAAGGCGGCTAAGGAGCAT
TATGTCACCTCTAAATCTCCTCCCCCCCTT
GTGCTTACTCCATGCTCTCACGCGCACAAC
GAACAGGTGGAAAAACTCATTCAAAAGTGG
CTCAGCAAAAAACAGCGTAGCTAGCTGAGA
CACAACTCGCCGGTGGTAACACGCGTAACG
GTGATGACGTCATACAAAAGGCAGATACCG
CCGTGGCGACCACCAAAGTGAGTGTAAAAA
GGGTGTAGGGATGAAACCAGGGAAACAAAT
GATTCTGGCACCAACCTCTTTTCTACAGAC
TCATGACGTCATTGCCATCAAATGATCACG
AGAATCCATGACGTCACATTCTTCAACACA
TAAATACAGCTGTGGTGATAACTCCACCCC
TACTGTGACGTCACTCGCAAAGCACCCTAT
TTGCCCTTCCCCCACAGCCCGCTGCCGATT
GCTCCGCACGCTCTCCCCTCTACCACCGCG
ACTTGCAGCTACTCCCCGCAGAGTTACCGG
CCAGCGTCCCTAAAGACCCTCTCCCCCACC
CGTACAACACCTAGCACTATCTACGCCTTC
TGGGTCACGCCCACTCACACTTGACGCGCA
AACTTACCACCCAGAACCCTAATCCTAACC
TGGTATCGAAGTTAGAAATAATGAAACGAA
AGTAGCAGAGGATTATAGAAAGGCAGGGGG
ACGCGGATCCCCTAAGTATGACGTCATCGA
ATGCGCCCCCAAGCATTAACTGAATTGACA
CGTTAAACTCCGACTTTGCCCCGAACGCAA
AAGGGAGGGGCAGGGATAATAAAGGCGACC
CTCGCGAGATACGAACCAAATCCTGCCCAA
AGACCTCACATCCCGGAGGTACCATGTTAG
GATTCGTGGAAGTGTGAAAAGGGGCTGGAG
CCACCTACTTGCACCGCTGGACCCTCTCCC
CAACCAATGGTTGGTTCAACATTGACATGG
TTTCGTCGACACAGCTGAGCCGTGCGCACA
AAACGTAAAAGAATAAAAAATGAAAAGGGC
AATAACTTGTGACGTCACAGGAATCATAAC
CGTGAAGTTTGGGACCTGGGACTGAAAATG
CCCAGCCACGTGGACGCGTCGATCATTTTT
CGTGCTCAGAGATACGAGAGAGAAACTTTG
CCCGGGACATGATAGTTCACGGCCTGTTCC
CGTACATCGTGAGAAGCATGTCGCCACCGC
TTACGACCACCCCCCACCCCTCCATCCAAC
CAAGTTTGCTGGCTCAAACTAAAGTTTGAT
CTTCCACCGTGCATCTTGCGTGGACGTTTT
GATACCCCGCGAACCGAGTTCTCGTGCCCC
GGTCCCACCCGCCACTCCAACCCGCCCTAC
GTTCCATGATTGACAATCACGTTGTCACTT
TAACAGCGCTTGGTCACCCAAGGGACGAAA
ACCCTCCAGGCACCTCCCCCGGTGGCCGCA
CTATCAAACCATGGCACCATGTTATCTAAC
GAAAATCCCCTCCCGCCCACTCCCCGTACT
AACACCGAGCCACATCCCCACCGCCCTCAA
CCACATTCTACCCTAGCAGCGACGTATACC
TGTTGAGAACACTCTTCCCCTTGCAAAGTT
TTACAATGATACTGCTCCCCCGACATGTTG
CCCCACTGCATCGTTCCCGAGGGCCCATCA
CGACGATATGGAGATCGGATTTTAACTAGA
TGCTGTGGTGCACAGCAGGAGTGAATGAGG
TTCCAGAAATGCCCTTAGCAAAACCTTCGC
AAGACCCTCGCATATGGTACATTGCAATCG
ACCCGCTTATTGTCCTTCCCTCCCCGCTGT
TTAATGCGACCAACCTAGCCGTTTCATCTC
ATCTTGTCCCCAGTTGTCCCTGACGTCACA
CGAACGCTCTTTCAAGATTGGCGTAGCATC
TACGTTGCTACCCAAGACCCCGACCGTAGC
ATCCCCGAGATCGCGAGGTTGATGACGTCA
AGCTCGCCCCCCATTTTACGTGGCTAGGGC
AAAACCGTACGGCAACAGGCGAACTTGCAA
TAACATGTTAATGACAATGACGTCATACGA
CCGGTCTTCGATGGCCCCCCCGATTTCCTG
ATCTGATTCAACGATGACCCGTGACGTCAT
GAAATATGAACGATCTCTGGGCGACGGCAA
CACGAAGCTTTTTAGCGGTATCATACAACT
TAAGGATGACGTAATCCTATGATTCCTACG
ATCCCTATGTGATGACGTCATCGTCCGCCC
GATTGAATTTGAGCCAAATTCAAATACATC
ACTAGTTCCCAAGCTAGGGAACCTCGAACA
AAGGGATACGCGTATATCGCGTCTAAAACC
GGTGGGTGTCAGGGTAGAACGTCACTACTG
CGTAATTCCTCCCTCGTCCCTGCACTCCAC
GGGGCATAGATATGATAGATGACGTCATCA
CTGGCCAGGGTGCACTGGCCAATTTCTCCA
AGGTCATATAGACATGACTGAGGCGCTCAC
ATGACGTCATCATTGCAAGGTCGCTACTAA
TGTGGGGATAGCCACGCCAAACCTTTAAGC
CTCCCTGAGATGTGGCGAGGAAAAAAAGAA
TAAGGGGGAAAGGAAAGTATACAGAATTGA
ACTGACGTAACTGAGCAGCCGCCGCCCCAC
ACCTAGCGGCAACGTATACCGCACCTTACA
CTCCACGCCTGCCGTGGGGAATAATACAAC
CACCGAACTAGCGGTAAGGACAAGCGAGTA
CGACCCTCCCCCTTAGAATGTACGTACCAG
GACTCACAAGAGTTAATACATTAACAAGCG
ATATGGCTGCATGACGTCATCGCCCTAAAG
ACCACTGCGTGGGCCACGTGAAAGAAACTC
TAACTGTGACTGACGTCATGACGGTACAGG
CAGCACCCGATAGATGACGTCAGCCTCGAA
AGCATAGCCTAGCATTGGATGACGTCACCT
ATCTGTTTATCCATTTGTGGAAAGGCACAA
ATGACGTAATCGTTGACGATGGCAGAGTCC
TGAGCCCGCCGCGTTCTTCTCGTACCCCGT
AGCTAGGTTAACCTGCAGACTTAGCCCCGA
GTAGGGATAAGTATATATGGATGAGCCGAA
CCCCCCCACCCCCTCCCCACTGATCCCACC
GCTACCATTGAAAAATGGTAGAATGATATC
ACCCACCCACCCCCCAACCCACCACCGAAT
AATAGGCCCCCTGAGACCACCTTCCCCACC
AGAAGGAAGTACCAAATGAAAAGGGTTAAG
CTACCTCTTGTCCGCGTATTATGGCACTTT
GATGGGATAGTGGACGACGCAATAGGGATA
ACCCCGAAGTCCTCCATTTTGCACGCAAGC
ATGTAGATTTGCGAAGATGGTCCAACGCAA
CGGACAAGGGCGATGCCCTACCTAACTCAC
CGCAATGAACCTATTTCCTTAAATACCACA
TTTAAACCAAGATGCTTAGTTAATCTTACA
AAGGGGGAAAGAAAGGTAGTTAAAAGAAGG
ATGACGTCACACGTTCGCTGCGCGATGACG
ACGGACACTTCATCCCAAAACACGCGAACA
ATGGTACCAAAAGCATGAAGGTGAAGGATG
GATAACTAGCTATGCGGAAACGTGAGGCTA
TAGTGACGTCATACTCCCGTCTCCGCAAGC
CGGGTCTAGGCGTTGTAGGTTACCGTATCG
GACAACCCACCTAGGCCCCACGGGCCACCC
ATCGCCCAGAACGGCGATACCCGCGAACGC
ATCAAAAAGTGGCAGGACGCGGGGCGACGT
GACCGTACCGGCGAGGAAAATGTATCGACC
TCCCCCGACGATTCACTTCCCTTTCCTCGC
CAGTAGCCATCCTTCAGCAGACTACTCCGC
GCTAATCCGCGCCGCGCCATTGGCCCCAAA
TTGCGCCGCAAAATACGACATAGACAAAAA
AATAAAAAAGCAAGTCCTTAACACTCCCGT
ATGCTCGACACTGAGACCCACTCAAGGAAG
CCACTGCATCCTCTCCCCAGGACACTGCCG
ATTGCTCTCGCGACTTGGAATGACGTCATT
GTACCCCACCCGCCCGATACCCTAGACGAA
CAACCCACTAACACGATGACGTCATCGACT
AAAAACGCGCTTGGACCACCACTCTTCATT
GTCTCTCCCCCACCAAGGCGGAGGGAGATA
CGATCCTCCCAACCCCGACCCCCCCCTGAC
TACTTAGTTCTGTGCGCGTACGCGCAACCA
TCTGCACACCTCTACTTCCGAGTCACTTGC
AAACATGATATGACGTAATCAAATTGCCAA
TTCGTTGTGTCCATGTTTCTGATCGGAAAA
GTAGAACGCCAACAACAAGTATGACGTCAT
ACGTTCAATGGTGAATAATGAACGGGATCA
TGAAACTCACGCCCGCGGCAAAAGTTCCCG
GTGATAGCTGTAAGACCGATGCTCGATCCA
ACGTTCCCGCCCACCCCCATACCCAAGGGG
CACAACGTAGTATTTTATGTATAGCAAGCG
TGGAATAAATCAAGAGGAGGACAGAAGGAG
ACCGCAATCCCGACAAATGACTCTTTCCCC
ACGGCACGAGATCGTTGAAAGTTTCCACTA
TTGACCTAGTCTTGGATGGACATAGTGGTA
ATCGTCAAGACGTCTCCTCAATGATCGAAT
ATGAACAATGACGTCATCGCCTTCTAGATG
ACTTTTAATTAACACTCCGCTAATTAAGGA
ACCTTGTTTAGCGCACCACCATACCTGCTC
CTATGACCCCCCGGGATCCGCGCACTAACG
CCAACGTCCAACAAGGTAACATGACGTCAT
TAGCATAATTCTAAGAGTATGACGTCATAC
TGATGACGTCATTCCAACACCCCAACCAAT
TGTTAGCGGATACAGTTAGGATCCGCAAAA
GTAAGCGTGCAGCGAGAGCGGGCATCGACG
CGATGACTACCAACCCTGCTTATACTTAGC
ACGAGTTTCCGAGATTACGATGACGTAACC
GCCCCCGCGCTCACCTCCTTTTTATTTCCG
TTGCCAACACAGACCACCGTGTTCGACCCC
GAAAAAATGTCTGCCCTCGAACTACTAAGT
CGTTTTCCGCCGTACCTTCAGACCCCATGG
TCACTAACTCGTTCCCTACGCTTCGCTCAA
TCTATGAACCGAGATACATGAGTAGGGCAA
CGCGCTATAAAAGTTAGAAGCGCTATCGAA
GTAACGTCCTGTTGTACTCCATGACGTCAT
CAACCTACCCCCCCCACACGTTTCGGCAGT
CACGAAGGCTGTCAAATAGATAGCTATTCA
GCGGCTGTATCCCCACCCGTGTTTCCCCCC
TCCGCTCCCCTGAGTCAAATGTGGATCCAC
CCACTCACATAGGGAGAAAACGTTTGATGT
CATCACATTCCGGTGCATCTTTTGACCCTG
GAGTGATTACCGTCGAAGAGGACTGGGTTT
CACCTTGCGTCACCCTCCCAGCCCACCCAC
ACTGAGGGTGACGTCATATCGCCTGAGCCT
ACTAGCCCCCGCCACTGTCACCCCCTACGC
ACGACCGCTTCTTTTAATATAGTGTATGTC
TACAGTTGGGCGGGATCAGGGTGGGTGCAA
GGGGTGACGTCATCAAAAAAAGTTTACCCC
CACCCACTTAGTATACCGCAGATGTTGACC
AGCATCGACGCTATGAATACCGAGCAACAC
GCCACTCCACTCGATTGCCAACACGGCCTT
AGACGCAGGCGGCGCAAGGCGAAAAGGCAG
GTGGAGCCAACTTCCTGTCCAGTTAACTGC
AACAGTTCCGCTCTGAACTAGAGAATAGCT
CAAAGAACTGATTTGCGTCTTATGGACCGA
ACTACTGCGAAATATCATGACGTCATAGCG
CGTGGCACTACACACCCCCTCATCACTCAA
CATGACGTCATTGTCTTCTTCTTCAGGACG
TGAAAAAGCGATACAATGACGTCATACACT
CACCATTATATGACCTTAGTCACCACACCC
CCGGTCCGTCCCCGCTCCTCACCCGTACCT
AAAAATCAATAAATCCCTTATAGCGAGAGC
CGCCACCTACAGGTGGAACAGTTTCCCCCC
CCTTGCCGTTCCGCGCTACAAGTCCCTCTC
ACGCATTTAAAGGGGCTTAACCATGCGCAA
ATGACGTAATCTTGTAATTGGACCACCTTC
GAAGAATATAGATGCTGATGGAAATAAACA
CGCAGCTAGTATCGGGACTTAAGTAAAGAG
AGTCGCTGCGTCGTAAATGTTACTTAGCGG
CTAGGTTCAAGGCACGTGTGAAACATATAT
CAATAAAAGAACGTGGCATAACTATGATTA
GTCTTCGATAATACCGCAGAGCGTTTTCGA
ATTACCCCCTCTTCCCGTGGGCAGAGGTAA
CGGCTCCTTCTCCCGTCCCCTCGCGGCCCT
CACCCTTACCGAGTATTGGCAACTCGCACA
GAGAGCGTCTGACGCTCCTTGGACTACTTA
CGGCACCCCGCCCGGTCCCCACCCGAGGTA
AGGGTCGCTCCGTTGCCGGCCAGGCAGGAG
AATACAGACACACCAAGCGAGCTTCGATGG
CAGATAGAAGTAATGACGTCACCAATGCAG
ATGACGTCATCACTAGTGACGGCTAAAAAC
AAAAAGAACATTAACGGGAAAACGCGGGCA
GTGCCTTGAAAAGAAGGCTGCCTAGAGCTA
GACTGACGTCACCAAGTTACATGACTATTA
GCTCCCGACTCTAGGTTGTGAGGGGAGAGA
TCCCACCCCAATCGACTACTACTCGACCGC
CGTGACTACTCGTTGAGATAGAATCGAAGC
ATCTCCAACTGTCATGTTAGGAAGTCCCGA
CACAAAGTGCTGAAGGCACGACGAGCTAAA
TGATCATTTAAATGACGTCATCGGTATATG
ACTCGAACCTATCCACCCTAAGCCACTAGA
CGTTGTCGTGGTTGATAGGGAAATTAGATG
GACACCCGACTGGGCTCGCCCTCAGCCGCC
TACCATATGAGATACCAAATCGACATCCGC
ATGACTCACCTTCACGTATTACCCTTGAAC
GAAGGATACAAAAAAGAAAAGGATGAAGCG
ATGACGTCATATGTTATCCCAGCTATGTTA
CAATACAAACGAACGGTGAAACTGAAAGTC
GCCATGTTCCCCCCCCACCCGTCCCAACCT
GTAAAGCGATCAGACGGAGTCGAGGGAGGA
CTAGTTCGGTAAAGTGAATGTCCAAAGCTT
TAATGAGACGGGATCGAGTAAAGGGAATAA
ACCCTGATTCATACCGAAGGCCTCATCCCT
GAAGGCACCCTGTCGTCGGCGATGGCCGTC
ATGAACCTACGCGGGAAGCATTACGTCACT
CCGAAAACCACGCGGCCACCGCCTTTATTA
TGTGGTATGGCAGCGTAGCCTACCACTCTT
TATTCAAACATTTCTTAAAGGTAAAAAACA
CCACACATTGGATATTCATTTCCACGACAG
ATATAATTGTTCTCCCCCCCCCTCTGCCAC
AATAACAATCAGCACACTCCCATCACACAT
CCTCGAAGGGCAGGTCCCTGGTACCTTACG
AAAGCTACACGTCAGATGACGTCACCACAG
TATTCTAGTCCATCTCTAGACCCAACAGCA
ACCCATAACGTCATATATATACCCAGTCAC
CCAACGCAGACGTTACACTATTGAGCAGCA
CTCTATCCTACAGATGACCAACACACATGT
TAATGAAAGCGGTTATCAAATGTCACTCAA
CAGCATTGCATCCCTTCTGGGACGCACCCC
AATTTATTTACAGTTCATTATTACGTCATC
AGCATTAACTTGCGTTAATTCAGGAATATA
TGAAGTAATGACGTCATAATCCAATGAGGG
GGACCGTGCATCCACTCCGTTCTGCGATAG
CCCCAACTCAAAGGTCACTCATAAAAGTAC
AGGTCACGGAATATTGAAATGACACTACAA
AGAAACGATTCCACCTTATAATTGCACGGA
TTGTTAAACCTCAATGTCGCGATGACGTCA
GGCACGTGGGGGGACAACCGAACAATATCG
AGCGGAGCAATGGAATTAAAATCCCATAGA
CTTCTCATAGTCGGCACTTTAGACTCATAA
ATGACGTCATCTACTCAATGCATTCGGCCG
CAGTTTGGCGTGGTTGGGTGAGTGGGCCCC
GGGAAGTCGATTCATCCGCCTATGGAAGTG
AACAAATTCTACAACAGAAGGCAACCACTG
GGAGGATGACGTCATTCGCCCTGTTCCAGC
ACGGCATAATAAATGACGTCATAAATTTGG
CATATACTGTGCGCTTCGCTGCTCCATCTA
ACACCTCCAGGCTATGCCTACACCCGATAT
AACCGCGTTTCGCGGGATGAGCTCTCAGAC
ATACCGCACCGTTAGTGACATCATCATCAC
ACCTTCTGCCCCTCCACGCGTAACCTAGCA
AGTCATCCTCACGCGAGCATTCCCCACGTG
AATGACGTCATCGGACATCAGGTGGTAATG
CCAACCTTCCCTCCGCCCCTGAACAGGCAT
AAGTGACCTCTTAATGCTCCTCTGAGAAGC
AAACCCTTACTATTAGCATAAACGGGTTAT
CGCGGCACCCGGGTAGCTAGCAACGCCAAT
CATGGGAGTAGAGATGGGGATTGATAGAGG
CCAAACAAACGTTCGAACCTAGGTAAACCC
CGTAAGCACACAAAAAACGGTGACGTCACG
CATCGCTGGTAACATCGCGGAGACAATAAC
GTGGAATCCCGATCTCAGATATCCGATAGA
TCATAACATTGACCCAACCCACCCCGCCCA
CGACACCAAACAAGGGAATCAGACGCAGAT
TTACAATTAGACTTCTCGAAATGACGTCAT
CAATGAACCCACAGCTTTTAAAGATGACCG
TCTGGACACACGTGCGTTCGTCGCAGGCTA
CAAGCTCCATGTAATACAGCGCCACTTGTA
CTTGCCTCCCATTACAAACCTGCCACGCTA
TAAAACACCGTGCCTATACCCTCTTTATCC
GCCTGCCCCCTTACTCTACAATCACCCCTT
CCTCGTCTTATCTCATGCTTGTCGAAACCC
GGAAAAGAATATGAGAAAAAAACCTGAGAG
GGTTAAAGGTGGGGCGGACGGGGTTTATCA
GAAAGTCCCTGGAAGTAGCGTATCGTATGC
AAACGTAATGACGTCATACTGGAAATGTCT
CTCCAAGCCATTTGTCGCCGCATACACCAA
GATACGTTATGGCGGAAATAGTGCTCCGGT
TGACCCCTATATAACGTCCCCCGTCAGCAC
CAGAGAAGAGAGATGGAATGAAGGGAAGCA
CCATACACATAGACCGCGATCACCTTAACG
CGCAGCGCATTTGTGGTCCGCGCAAATATG
CCAGAGGCATTGGATGACGTCATATACAGG
GTAGGAACGCTAGACCGTCGTTGGGGGCGC
TTGTGCACCATGACGTCATTGTTGCCTGTG
TCAGCGTGATACACGCTTCTTGGCGAATAG
AACCCGAACATAGCGAGGTGATGTTTAAGA
ACGTTGTTTCAAGCTCCCTAACTATCCCTC
TCCTTCCCACTGCTATTACCCCCCTCGTAC
CAAATCCCGTGCCTGTGCATGACGTCACAT
GAGATAAATGCGGAGGAGCGCTGTTGGTTA
AGAGTAATATCGATGACGTCATATGGTAAT
GTACGCGAGTTATGAACACCCAACCGCATT
AATGATAGTACGACGGGACAGGCTAGGATT
TGACCTCACATTAAACCAGGGTCTCTGATA
TCTGTCTCCTCCGACTCGTACACCGGCCGG
AAACTTACACTGAGTGCTTCTTTCCCTCCC
ATTGCGCCCCAGCCCCACACCCACCCGCAG
ACACAATGTGCAAGGAGTGAGAAGATGAAA
AATTCGTATCTCCTGTACGCAAGAAGAAAA
GTAAGTGCAGAACCGCGGGCAAATCGTCAA
GGGGTAGGGCGAAAACAAGGGTGTTGAGGT
TGAGGTAAAAGAAAACGATAACACAAGTAT
GGGGACCACGTTTGTTGAACAAACTGCGAG
AATAGCAATGACGTCACCATTCGTAACCAA
GCAGGTGTTCAGTGGCAATCAACCGCCCCA
CTTCGACACGAAATACTCTCCTCGTTTGCA
CCGGAATCCAGCGCCTTACACCCCCAATGC
CAAAACAGTATCTACGCCCTGCGACTACGC
AACACCAATCTAAAAAGGCAATGCTGGTAG
ATGACGTCACGCTGTAAATATGTGAATTCA
TGCCCCTGAATTGGATAAGGGTGACGTCAT
ACCACACCCATTTCACGACGATAGTCCACG
TCGAAGTAAAACTGGAAAGACCAAACGAAG
AGCCATACAATATTCCTTGACGGATAGGGT
ACTGACAACGCCAACCCACTTCAAACGACC
AACCGAATATCAAACCGCCACACTCATACC
TATAGCACTGCCGGGATGAACCAGCGCCAC
AAAGGGCTTAGAGAAACATTATGGGATTAG
ACCTGTGTAAAGCGAGGGGGATACGTAACA
CGTCCACCTCGCAGCCCCCACCACCGCCCC
GGGGCGTCGAGAGAAACAACAAACTCAGTC
CACACCTCACATTATCAAACGTTTCCAGAC
TCCTTAGCCTTATTTACCTCGCACCCTCCC
GCCTATTGGACAACATTGTGTAGCAATAAT
AGGCACCTCCGAGCCCTTCGGCTCGGTCTC
TAGCAATTGACGTCATTACAATACGTCACA
TCTACCACCTTCGCGTTGTCTCACTCGAGC
AACACCAGCTCACACACTGAACTAGATGCC
CACAACGGCCGATACGACCGCCTATCGCAC
TACTCTGCAACAATGACGAAACCGCAAGCC
ACTTTTGCCCATATGCTTGTACTACAACAC
CGTAAATGAGGGACAGGGGAAGGATTAAGG
GTCTCAGATGGTATCATTGACCCACCCACC
AGTTACCCTGCGAAAAGCTGATATAGGTTA
ACCCCACGCACAAATTCTGCTCCCACATTC
ACAGTCACGCTGATCGACCCTGCCCTTCTA
GGTCGATAGGGGACATCTGGGGGTAGGGGG
TAGCCTCCCACCCCGCACACCGCCACTCAT
GTTGGTTAAGATACGACGCTCCACTAAACC
CCTTGGAACACCCATTAACCTTCACCAAAC
AACATTTCCCTCGGCCCCTCCCACACATGA
AAAAGGCCCGCGATTAGAGCAGGGCCCCCC
TTTGGCCTCCTGCCTAGCCGCGCGCGTTCG
CTGAAGAACCCCTCGCCCATTACACCCCCA
CCCCCACGCAGCTACCCCGGATGAGGTGGC
GTACGGGTGGGAGCGAACCCAGAGGATTAA
GTAATGACTGAACTAACACGATGACGTCAT
AACGCAACCAAACAATGTCGAATTGATGGC
CACTCTATGAGTTAGGAATAGAAATAATCA
CGGTTCGTTAAGCCATGCTCGCAGACTTCA
CGCTAACATCCTCCCTTTCATCGATCTCGC
ATGACGTCACATCTCAGAAATACCTAACTT
TGACTGAAGGAACGTTCCAGTCGAACACTA
ATGACGTCACCACGCAACCTGAGGATTGCG
GTGACGTCATTTGCCTGGTACCATACGCGG
CGGTGCACAGCAAAAAGATAAGGTCACGAA
ATGACGTCACCGCAGCTGCGAATCGCACAA
TGCTAAACGCCTAGCTATCTAACGTAAGGC
ACACCCCCGGATTTTATACGCCTCCACATA
ACAACCGCCAAGATTCAACACTGCATAGGT
ACTATCCGCCTGCCATTCACAAGTTCAGCC
ACTATGGGGCTTCCATAAACTCGCTCCTCA
ACGTACATTACGTCACCTCTTTCTTGGCGT
AGGGGCAATAAACGGTTCAAAAATAACATG
TGGATGGCTTTTGGGACCTTTCACGCGCCC
GGCATCTTCGATTACCCCTACAGACGTCCT
CCCCCACTTCCCTACTCTCGGCATCCCATT
CCTTGTACGAAATGACGCGGATATGCGCGC
GAGCCTATAGGTACGGAGTGGACATACGTA
CTGTCCCTTGATCCGACTAAAAGAGGGGCC
ATCCTCCCACTGCGCCTGACAAAGTGCCCA
AGTAACAAAGGAGGTAACCCGTTTGTGACA
CCCCACTCCACGAAGTAACGAGATACCCTG
ACGTAGACACCACAAATTTAAACAGGTTCA
CGGGAATGCCAGATAATACATTACGTCATA
TACAGCCGTGATGACGTCAGAATTTAGATG
AACGAATAGATGCAGGAAAACCCAACGTGA
ACCGACGTACTCTGGGGCCCAACACCTGCT
GTGTATCGCCGAGTTACACGTCCCCGCCCG
GTCCCACAAATTGCCCTTTTCCCTCCCCGG
CTACACTACTCAATCAGCACCAGCTACCCC
AAACCCCCGTTACCTATCTACGCCCCGATG
CCCCCCGCCCTCCCACACCCCAACATGCCA
ATCTAACATAGGAAAGTATAAATGGAGGCA
TAACGTTCTTACGGCAGGATACGGAACCAC
CCACTACCCGTCACAACTCACTTGTCCCAT
CTCAAGAATGGTCTGCCTGCCCCTGAGGCC
TGGGACTCCAAAAAACCCGTAACCCTCCTT
TCAGGTCTCTTATCGATATACGTACTGATT
AGAGGCCCCGAAGTGGAACTGCGTATTGAG
AACAATATGCCTCACAAAGGTGACGTCATG
GGTACAGGGGGGGGGCATTTACAGTGGAAC
TAGAGGGCAACCCTATGACGTCATACCACA
TCCATTCCACACGACCCCGACCGCTTCCTC
TACACCTCCGTGACTGTCTCTCACCTCGCT
AACGTAGATTAGGGACTAGATATGAATGAG
CGTCATGCATCCAGCCTGCATACACTCATG
TTATTCTGCAAACCTGCACCTCCCTGGCCG
TTGAACCTCCCCTAAGGAGGTTTGGATGCA
AGAATGCTAGAAGGAGAGTGATGACGTCAT
CAACACCACTTCCCCTAAACCCGACAACGC
CCTTAGTCCCCGTTGTCGCCACTCTCCCTT
ATTATAGGAAAACACCGTGTGACGTCATAC
CAAAAGTGTACACGTATGACGTCACCAACG
AGTGCGTAATCAAAAATGTAGTAGGATGGA
AGAGTGTTAAACATCTGGCTGGGGGAAAGA
CATTCCCAGTCCATTCGGGGCCTTGACACT
GCATGCGATCCCTCCCCCACCCCACCCAAA
GACCCTACATGGCCCTGGTCCAGCAGCTCC
GATACTTGCGATACTAGGATATAAGTGAGC
AACAGCATCCATTCCTTGTATTCACTAGTG
ACTGATTGTCCCTCCCTGTCTTATCCCCGA
TATAATCTAAGCTCACTAGCGAAGCTGAAA
ATCATAGCAACCTACCCACCCAGACCCCCC
CGATTGGCAAATTTGCGTCACGAGCGAGCG
AGGCCTTACACAGTAATGTTATGACGTCAT
TGATTTGCTGACCGCTAGCGAAATCTTTAA
TATGAGTTTTGTGCGATAACAAGAAAAACA
TGGCTAATTATTGTACAGCCTTCCCCACCG
TAATTACTGTAACGAGCCGACTTAAGTAGA
ATGACGTCACTGAACCGCAAGGAAGAAGTA
CATATAGATGACGTCACACTGTACCCAAGT
CATGGATCACCGCAATAATCACAGTGATGA
AACACACTGACAAAGATTGTGTGACATCAC
CGATAAAATAATGCTAGAGCATACAATGAC
TGTCGCATGGACACATCTGCATGCCTACGG
ACTCCGTCCATTTAACACATGAAATGGAGA
CATAATCCTGATACCTTTCTACACTTATGG
ATGACGTCATAGCGAGGGTGACCTCAATCA
CATTACGTCATACCACTAGGCTGCTCTCAA
AATGGGTATGACGTCACCGGCTTTATACCA
GCACATGTCAGTAGTGCCCAAGTCAACGGC
CGATGACGTCATCTCTGTATAAGCGCACGA
AAGGGGCGTAACTAGGAAAAGAATGAGTGA
TATTTCGTCTCCCCCATCTTTTAGCTATCT
CATCTCCCCTTGGCGTACCGTGCCACTCCA
TAATGTGCTGTGAATATACCATCAGCCAGA
TCGCTTGCGACTATGCTGGGACCGCATAGA
CCCTAGCCGAATGATGGTGACCCAGGAGAC
ATGACGTAATGCGCACACAAAGTACCAACT
ACTCGCGCCCCTGCCTTTCTCATAAGACAT
TCGGGCGACCGCACCTTAACCCCGCTGCTC
TTCCTGAGCCCACCATAAATAGCCGTAACA
TGGCGAGTAGGTATTAACCGAAAGATATCC
TGCCGAGACACGTTTTACTCCCTACCCTGT
ATGACAGAACAAAGGTTAAGCAAGGGTACA
AACCAGTCGACCCACGGGGCTCGAAGGACC
CTAGAAGCAAGCAAACCTGCTCCATCCGCT
GTCCGTTACGGCGCAACTGAATGACGTCAT
TGCTACTGGCCAAGCCCCACTCATAAGTGC
GAGACAATGTAGTTGCTAATAAAAATACGA
TAAACCTCCCTTTCACCACTCACCAAAATG
CGCTCATAGATAAACTGAGAAGATGCTATC
GGACCCTAATCCACTTAATCGGGGATTAGG
TATTAAGTGAAGTCTGGATGAAAGGTAACG
ATAAGCGCCGATGCGCGCGTGGCATTGCAG
CAAACCGAGCATTCAATTAAATGCCATAGA
AGACAGCAGATGAGGGGAACTGGATGATGT
ATAACACTGCGACGTATGTTACCTTCCTGA
ATACCGTGTCGCCGATAATCCAGGGACTAA
TTAGACAGCTATCAGGAGATAGCCCGTAGA
ATGACGTCATCGACAGTACAAGCCCAGGAT
AAAAATACAACGAGCTTGGACAAGGTATGA
ATGACGTCACTACGACATCTACCAGAGCAA
ATAGGCGCGCATACTGCTGGAAGGCACAAT
CGGGTTGATCCAATTTTCTTGTTATGAATG
ACGCGTACCTGCGCTACCTCGCTACTCTTC
TCCTCAATTCACACCTCCCTTCTCCTGTCT
CTTCCGGGTGGATGTTGGCATCCCCATCCA
ATTTCGGATGACGTCACTCAAGCCGTTGCA
CCCTCCCACAATCCTTTCAGTGACAAGAAA
AACCCCGCGGCTGTACGATGGGGACACAGA
TGAGATCTCATCTCATGGCAGGTTCTAAGA
CCACGCCTCACTATACCCAGTACTCGCAAA
CCGCCCAACACACTACCAAATGACCATTGC
ATGACTATGGCGGAAAGATTGCCTTATGCG
AGCCATCGTGGTCTCGCCCCCGCGATCACC
CCTCTTATCCCACTTTAGCACCAACGGACG
ATAAAAAGTGTCCAATTTTGGGTGGGCTAA
GCGAAACTTATTCCCCGTCTAACAGGGCAC
TGACGTCATTAGTCTGTATCCAATAATGGA
TGACATTACGTCACCAGGACGAGTTGTCAT
CGCAACCATTCCCAATTGGACGTTACGTGT
ATCCACACAAGCAAACTCCCTCCCTGACCG
GTAATGTCCAGCACTAAATAAATGCCGACC
TACACACATCGGACCATAACCTAAACCACA
ACCTCCCGGTCGAAAAGACTCACCCCACCA
AAAGAATGGCACCCGCCCGTCCCCCCCTAT
TTCACATACACTGCACTGAGGCCAACACGC
CCGTTTCTTCCCTCACGTTGCAGTGCCGAA
ATTTCCTAGCTAAGTCCTCGCGACCAGGAC
CGTCTCCCTCATTTAGATGACGTCATAAAC
TAAAATCAGCCGACATACGGCTTGTTCAGG
ATGACGTCATAGCCACGTCTTGTCCGGGCT
CAAAGTTTCTGCACTGTGCACGTAAATCCC
AATGCCATGACGTCACATAAAAACAGCTCT
CCCTTGCCCCTGCTACTGACCACCGCACCC
AACCACCCTTCTCACTCCCTTCCCTCTCCC
GTTAGTGCGCGTGGTAAAGCGTGATGTACT
CCATCTAGCATCGCTGAGCTTTAACATTTG
AAACGTGATTGTCAGAGACACATCTTCCCC
AACCGTTATCCCTTCCAATTGAGAGGCAGT
TAATACTCCCTCCCCCTGCCTCCCAAAGCA
ACCGAAACATAAACACCCACACGCTAGTAT
CCGGACGAGTACCACACCCAACCGAACACG
GATATCTCAACTATGAGTGCATAACACTGA
CGCTTCGTCCTCCTCTGCCATCCACAACTA
TACCATACTTATCTACAGGGGACAAGCTAC
TCCCTATTACAACCAATAGGATACTGCTTT
CACATGGAGGGGATGGGACAGGGATGCATG
TATGCATTACCCGAGCATTCTGGGTAAGAA
ATGACGTCATAGCCCTCTCCTACCCAAACC
AAGAATCGTGACGTCATACATGAAGCGAAC
GTAATCGAATGGTGGGCCCAGATGCTTGCT
ATGACGTCATTCGAGCGTGAACGTGCCGAA
ACGCCAACACTGTATGGTTTGCTCGGACCG
TCACAGTGCTCCCGTACACACGACGCAGCC
GAATTTGGCTGCCTGAGTACTCCCCTCTCA
TCCGTACACGATCACAAACCTCCAGTCACC
AGGGAGACATTAAGGCTATGTGAATCAACT
CGAGTAAGGGGACGGGTCGGCAACAACACG
ACTGGCCCTCAAGCGTATCCCCGCGCGTCA
TCATTTGCAACACGATCCCGATGACGACCC
ACACTGACAATGCTCGGCCAAATGCACATG
AACAGAGCGAACACCCCTCCCGCCCCAACC
TGTAGACTCTAATTCTGCGCATCCTCCATT
ACCCATCATAACCCTCTTCGATACTTATGC
CCACGTCCCACATCATGAGTTTTCCAGACC
AAAAAATCTTATCATCACCACTTTACGGCC
TAGCACACTTTACGCCAACCGTTCACCAAG
ATGACGTCACTGTCGCTACACACACCAAGG
CCATATTTGACGACGTTGTCGCAAACATTC
CCCACCACTGAGTGACGTCATGCTTAGTCC
GGGGAGTCACAGGGGAGAGATAAACTGTTC
ACCTATGCCATGGCATCCCTGACTGTGCGC
CGAGCCACCTGTCCCTCCCACCCCTCCCTA
GGCTCCACATGTTTCCTAGTAATTACCACT
CATGGATTGAGACCATAAAAAATTAAATTC
GCCAACGCGCCCACTACCACCCACCCATTG
CCTTTTACGAAGCCGCATGTTGCTGGGGAC
CAGGATGATAAGACAGGCGAGCGACGCGGG
CCCGCACCACATCCCGACCACCTCTAATCT
TACACTTCACCGTTCCACTTACGCGGCTGA
TAAGTTTACGGACGAACCATTAACATGGCA
AGATAAGAATGATAAAGAAACAGAATAGCA
TCCCATTTTGTGTAAAGGCAATGACGTCAT
CACTAATCCCGCCGCGAGAGCAACGCACTG
ATCTACACAAACGATCAAGTATCCCGCCAT
TATGACGTCACCGCAATGTCAAACCTGAAG
GCCAACTGTCAGTCCCACATTGATTGACCA
CGCTCCGTGACGTCATTAGCATAACAGATA
ACATCGAGCCAATAGGCTCTGACGCGTGCT
ATTCTTTTAAGCATTTTTTTTATCGAATCA
AATGAGCGGAGACGAAAGGAGTAACGACGT
GTAGCGTGGGGGTATGACGTCATAAAGTTG
ACCAATACCCCTGCTGACGCTCACATAGGA
CTAAAGATCACGATAGAATCCATCCTTTTG
CAATAATCCACCTGGATTAATGCAGAGTCA
GAATACCCTACTGTACGCGAAACCGTCACG
GACTCGGTGATACGACCACGTGTAGACATC
TCCTCATGCAATTCCTCTTCTCGCTAGAAG
CCTTACCCGAAACACGCATGCAGCGTCCCC
CCCGTAACCAAGGGTAAACTTGAGAACAAC
CCCGAGTGCATAAACCCTACCCCGACTACC
CAACACCACTGAGCACACTCACCCTAGAGC
CCTACTGACACTTACCCCATCCCGAATACT
AAGCAGGACGTAGGTGAAGACGAAGACCAT
TCACCCACCCAACCTAGCCCCGCCCCTACC
ACCCAATCAGCAATGGAAACACTTCATTAC
ACCACATCAGGTAACTCGTATACCTAGCCC
CTAAAAACAGATGCAGTACCCACTAATCAC
CAGAATACGGATAACGGCTCACTCGGCAGT
AAAAAAAGAGGAAAAGGAACTAAAAGAAAG
CCCTCCTTCATTTCGCTCTCCCATGTCACC
TTCCCTCGTCACCTCATTCCCGCCGCCAAC
TCACAATATTAAGTGAAGTGACGTCATTAG
ATCACGACACTAAAGCAAATCACGCGCCCA
TCACAATGTCTTTATTTGCATATGCCCACA
ATTCATCTATGACGTCATACGTGTATTTCA
GCATTTCTACCCCGGTTGCGCGATCAAAAG
CAGCACCTATTGTTCTCCGTTCCCTATCCA
CCCTCGAGACTGACACCCTGTTCCCACCAC
AACCAATAGGAATGAAACAGGGCGGTATAG
ATGACGTCATACAAAACAACGCGCAAAAAT
CGACCACCCTCCCTTGGTGAGTTCTGCCTA
CGTCTCACCCACTTCAGCCCAGCCGCCCCA
GGGCCCCGGTATGTATCGTCTTACCCCACT
TTGCAACCCCCGCGCTCAATCACTCTGTTT
CCGACGCCAACGTTGCCCCCTTTTTGAAAT
ATATTCACTAAGCCTGTCAGCTAGTGCTCA
CAGTTCGCCAGGTGTTGTGCACAGCACACC
GGGAAATAGGTTCCTGCAGATATGGGCGAA
GGATAATGACAGTGACGTCACACACATTGC
CCTACCTCACAAAAACAAGGAAAAGTCACT
ATCTATGACTGATTTTTTCCCTCCCTCGCT
CCCATTCAACCATTACTACGTAAGAACCAA
TACAGGATCATCATGTCTCCTGTAGAGATC
AAGAAGGCAAAAGTGATAAGGTAAACTGAG
AATTAAAAGATTACCAACGCACAACCAGCT
GAACGTCTGTACCCCCGACCTACCCAGTTA
CGCATTCCCTGCTAGTTCATTCTAAGGCCT
CCGGAGAGCCCTACTCTGTTCTTCCCTCCG
TCTCGACGGTGGCATGCAGACCCTGGCAGC
ACACAATACAAGTGGGAAGGTAGAGTCGGA
GCACGTGATGACCACCCATCAGATGATACG
ATTACACCAAAAGACCGAGTAACCCCCGCC
TCCCACCCCCTCTTACATTTTACCTATTAG
GATGCCCCCTGCATTCGTCCGTATCCCACT
GACCAAAGCCTCCCCAAATCCCTACACCAC
CCACCCCACCCGCTCCCCACCTGCCCTCCC
TTAACGCCCGGCCGAATTTACACCCCAGGA
ATTGCGCCCCAGCCCCACACCCACCCGCAG
AAACAAAGTCACGTGGATTTGCCTCCCAAA
ACTCACTTTACACCCTTACCCTTTGCGATA
GCAGGGTGCGCCATCTCGAAGGGATGGTCA
CCCGTTGCCTCACCGGCTTCCAGCACCTTC
TGTCACGCAGCACACACATCAGTGTCCGCC
ACACACACCAGACACAGTGCAACCGCCGAA
GGGTCCCATGCTAAGCGCATAAAGAATGAA
CACCAAACCGCATGCCTGAACTCATTGTCA
CGTTTGTTTAACGCTAACCGCGAAACAATC
GAGTCAGTAACGAATGCTATGACGTAATCC
CTGGTGAACGTGTTGGTATGATGAGGGGGA
ACAGAAACCGATTAATATGCAACCATACAA
TTCAAAAACGGTAGTTACCGATGACGTCAC
AAAAAAACGTTGAGCTTGGATTAAGGTGAG
CACAACCACTACAAATTTATTTACGACCAC
AATTCCCCCCCGCCCACGCCATAGGCCCAA
CACCGTAATTGCCTGAATCACTTGATTCCA
CTTCCCCCGCTGAAATCAGTATAGTTAGTG
TAAGCTGTGGTTAAGTGTACAGGCCACAGA
ATCAAAGAGCAATGTACAATCTTCCGGTCA
CGCCCCTGGTATCCGTACTCCATCACACCA
AAAATCCCAAGGGCACTCACTCTCTACAAA
TTACCTCGTAACGACTACGAGAGAAGTGGC
AGCGACAGAATGACGTCATTTCTCCACGCA
CCTCATTCCCCTCTCCCCAAAACCTCCCCT
CCGAGCTCGCCGATAACACCATTTCCTTTG
TCGAATTCACCCGCCCCCTTCCCACCCATG
GTTGACACAGCGAGAGGCTGACACAAAGGA
CTGCCTTGGCCATCTGACACACCTTGTACA
TAAGTTTACACCTCTAACACAACACCCAGT
GAGAATGACGTAATGCCAAGAAGATACGCT
TTTGGCCAGTAAATATTGGTAATGACAGTG
TAAGTCCTAGCGGTGCAATGACGTCATTTA
GCACACTATGGGATATGGATACGGGTTCAT
ATGACGTCATCAAGATATACCCCAATAACT
CGCTCTCTCTTACTTATCATCTTTTTTACA
CTGACCCCTGCCAGACCGACTCGATTACCG
TTCAAGGCACTGATTACCAGAAATCGATGA
CCCATGAATCATGCGCAATTGCTAACTAAT
AGAATTTCACCCACTGACACCACCCCCATG
GTAAGGAGTGCTATACCTTTAACGTTCGAC
GAACCATCTTTACTACCTCTATGACGTCAT
TGATGACGTCATACGGATGGCCCGGGGTTC
CCAAAATAAAGGGACCAAAGGGGAGAAGCG
AGTATACGTCACCCAATTGTATGACGTCAC
ACCCCGTACGATGACGTCACCAAAGAGGTG
ATTAAAAAGGCATGAGCTAAGTAGGTGCTT
TGGCCGCACTATTATCTTCTATTCTCTCAT
TACTTCCCCAATAACACCTGCCCTTCTTAC
TGTATGACGTCATATCTGGACCCGTACAGG
AAATTAACAAGCTTAATTTACCACAGTCCC
CAGTCACGCAAGAGACACTGAGCACTAGTT
GGTTCTTGCGTGCCATCCTTCACATCAATT
TGGACTTTGATAACAGGAATAATAATGGGA
TTTTAGCCAGGCGATTTAGGGCAACTAACG
CGTTCAGCACCTGTGCCCGTCTAGTTGGTG
AGGCCGAGTAAGGTGGACGGACATAAAAAT
GCCCGGGTATGCGTAAAGGGCGTGCTTCCG
TTTGAACCCATTGACTAGCCCCGCACCACA
CAAAATGAATGACGTCACGTATTAATCTGA
TGAAAGAGAAAAACTTTTGATGACGTCATC
AGCAACACCTAATGGTGACGTCATCCTTTA
ATGAACTGTAAAGGAACATAAACGGTAACT
GAGTTCCAACATGTGTGTTGTAAGCAAATA
CATAAGCGACGAAAGCATGACGTCATACTG
ATACCACGCCGCCAATTTTTAGCGGCCTCT
TTGGGGGCGCCCCCCTCACATTACCACCCA
ATCGACCGCTGCGAAATTCCGTATCGGGCC
GGAAGAGGTCTCCCTAATAAAGACTGACCG
TGCGCACATTGGTCGATTACCAAAGCCCGA
ACCGGTTGACCCAACCCCCGAAAACCGGAC
TTTGTACACGGACGGTGTACAACTATGCTG
TAAGTGAAGCTTTATGAGAACGTATGGGAG
TTGACTAATCTAGCAGCCGTGGAGCGCCGA
AATTTCTTCCAACATGACCACTGTCCAAGC
CCGAAGTTTATCACCAGGGTGAGTGTGTGA
TTGATTCGTGGGAATGACGTCATCGTTGCT
CTATCGCCACTGTGTGGCTACTGACCCCAG
CAGACGATTTAGGATGCGTATAAGGCCTCA
AATCCAAGCTGCACATAATTGGCAGCATGG
CAAAGAGAACGGTGAGGACGCGCCCCATAA
AATCTAATTACGTCACTGAAAGTGAATTAT
ATGCGAGGCACCAATAGAGTGTGCCTCCAC
GCCCCTTCGCCTCTCCCCTCCACCCCACCC
CACCGCCTGGGAGTAAGTGTTCTAACTTAC
CCCTATCACGAATCCGGGGTTAGCTGCTTC
TAACACTCACGAACAAATTCCTATTACCGA
TCCTTTGTTAGTACCGTATCTCCCTCCCCA
AGTAGGATACCGAGTATCTGGTATTTGGAA
TCGCGCAAGCACCCGCATTGGCGGCCACTC
GGGGGGATGAACATTGGGCTAAAGTACGTA
GTTTCCACTAGTGACATTCCATTTGCAGTT
AATTCCCCTTGTGTCACACTGACGTCATCC
CTGTGACGGATGACGTCATCGTACACGTAC
TTATTGAATTATAGTAGCTTAGCATCAGCC
CATTGTTTCAAACAATTATCGAATCTCTAC
TATGACGTCATACGGACGCAGCGTGCAAAT
CCACTATACAATTGCCACCTACGGCTTCCC
CGTCCCCGTTGTAGTTAACTCTGACAGGGC
AATTAGATCAATTCGATTCTAAGTACAAAC
CATCACGGTGGAATATCGAGTAGGGGATCT
GGCCCTGCACAAAATAGACTGGCAAAATGC
AACTACGAACGAGCAGAGATATACAACCGA
CCACACACCGATGGGGCATTACTGCCCCCT
CATATACAACCGCTCATAGCGGGCATGCTC
GCCAATAGCATACACCGATTTAAACCCCTG
AGTTGCCGGTGACGTCATTTCAAACCATCC
CAGTCTCCTATCCCCCGTAACCCCATTGCC
CCTGCTAACCCGCCTTCTCTATTTCCTCTA
CAGCGCGAACGTCTATATCTGTAGCTTTGC
ACCAATATGTAAGGTTAAAGAAGAAAGAGA
CAGAACGCGTCCTACCCACATTAACTCAGT
GGTCTTTGGGCGGGTGACACTATCGAATCG
TACCCCAGTCGGGTGTTGAGAGACAATTTA
ATGAGGGTATAAACATAAAAGTGACGTCAT
AAATCGATTCTTACACGCTACATGCTAACA
CCGTACGCCCCTACACTAACTCCACGACAT
CCTGTTCGACACTACCCTATCTCACAACTA
ACGACAACCTCTCCACTCATGTTACGACCC
AAAAACATGTATGAATCCGAGCGCCGCTAC
TACTAAAATACTAACCCCACGTTACCCGCA
CATCCTTACTGACATAATAATGACGCAACC
CTAGTCAGGGATTACGTTGTAATCCATGCA
AAGGACGATTACGCATTAGGCAAGCGTTCG
ACACCAATCTACGGAACATGCCCCCTAGTC
GGGGGTGATGGTTACGAAAATAGTGTAAGG
ACGAGACCCCCCCTCCCTCCCCGGCCTGGC
CAGATGTTACGGACGGGAGTGTGTGTACGA
GCACTGGCAAATCAATAGTTAGAACGAATA
CTGGTGACGTCATACTTAGCGCGGCTTCAT
CAATGATGAACAAAAGGAAAAAAAGAGAAG
CAGACAGTCCCTCCTTACCCCACACCCCTG
TGATATGTATGCAGGTGTTATTATCAGACA
CCTGCACTATTCCCCGACTTCGTCATCTAA
GGCAACGGTACAATAGGAACGAACGAACGT
TGTTGACGTTATGGAATTCTGGGACTGTCT
GATAAGTGGAATATGTGGACGAGGCATATA
TTGAAGGATAGAACCGAAACTAAGAGGTAA
GATTTTCAAAGACACTTGCTGTTGAAAGCC
CCCGCCACCCCTCCCCAGACCACCGCCCGC
GACAAGACGCAAGCGATGACGTCACCGTAG
AGGTCAGCACCTCACAGCTGCCTAACATGC
CACCTACTACCGCCCCCGTGCCACCCCACG
GGTCCGATTAGAATGTAAGGAAAATGCGTT
GCAAATATAATTAGCCAGATTGCCTATAAG
GCACAACATAGTCGTCAATGCACAGGGGGA
AACTACCCGCCCTCCCTAGCCCCGTAACCC
GAACCCTATAACAATGAGCTGCACGCCCCT
GACCGACCCCCTCCCACCCCACCAGCCAAT
AGATGGACCAATTTCTGACAGGCACCATCC
TAAATTGACACCCGAACGTATGACGTCACT
CGTGCCTCTGTAGGTCCACCGTTTTTACCA
CGCACCTTGCGACACAGAGAACACCCGGGA
GGACACAACACACCCAAAGCAGCTTCTGTT
TCAAAACAATGACGTCATCGTTATTGCAAG
TATCTCTAAACAGGACGTCGCGAGCAAGTC
CCACTTACCGAGTAATCACCCCGATATTTC
TACATACAAGCATTGGTCATTAAAATTACG
AGAAGCAGATCAGAAACAGACGACTGATAA
TTGCCCCACCCACTTCAGCTTAGAAACTAC
TACGATACCTTGACCAGAACACGAAAGTAG
TTACGTCATCGATTAACACAAAGTGCCATA
CGGGATGTAAACTGGTTAGGGTGAAAAAAG
CCCAATAAATAGGTCATAATTTATCAACAA
TGAGCGGCGTCGGTGCCAGATGACGATGAC
TAACACCCCACTTGGCACAACTCCTCCCCA
AGTACACGATAAACGGAATGACGTCACTCC
GAACATTTACCCATCAGCTAAAAAATATGT
GACCGACCAACCTACGCATAGGCACAAACT
CTTTGACCAGTTTATATAATACTTCCCCGT
AAATGATGCCAGTCACCCATGTCCCTTATC
TCCTCTCTAACCCGGTGGACGGACGATAAC
AAAGAGACCTGTACGCGCTCTCACCAGTAA
TACAGAACGTATACATAAGTTTGCCCACGG
GATGACTTCTCCCGTGCACCACTGAATTGT
CACCCAGACTTAAACACATTGGCTTCAAAA
ATTAGGCGCGAACGTAAGCTATACGGCGCC
TACGAAATCTAGATTTGCCCGCTGCGGCTC
GGAAAAAACTCAATGACGTCATACTTCGGC
AAATACTCATGGAGGCTAGCCGTAGCTAGC
TCTCCCCCGCATCCCTACACCTTAGACCCG
GTCACAGGAAAAGAGTGTTCTAGAGAATTC
GGGAGAAACACTGCGAATAGTGAAGGATGA
AAAATTGTAGACCAAGTAAGTATGATTGTG
GAGCCCCTTTACGCTAGTCCCACCGTGACA
GTTGGATTACGTCATCGTACTAGCCTATTA
CCTTCTGTCTTGACCTTGTATCATCGCATG
AATGAAGTGAGCGTATTGAGCCACTTCTGT
TATACCGATGACGCAATCCCATGTGCTCCC
CGACACTCCACCCCCGAGGAACCCACGCAC
ATTTAAAGACTGCCCTACCGATGACGTCAT
GCCCGGGCGCAATCACCCCCGTTTATTAAC
TGCGCGAATAGCTAACGGTTGCAGGGCTCA
TCACACGGCACTTTCGCCTCGCGTACAGGG
CTGATGATACCCGGCCCCCCCGTCCCTTGG
TGATAGCGGGGCAGAACAGTGGTCAGTACC
AAGAACCTATGATTAACACGCACACGAACA
CACGTGAATTTAGGACTGGAAATGAACGCT
TACACCCGCCCCAACCCGCCCACCTGGGGC
AACGGCTTGCAGGGACAAGCAGTTGATCGA
CTCATAGTGGAGCTCCAATGAACAGACACC
ACCCATGCCCGAAGCATTGCACGTCCTAAT
AGCACATATCACCGAAAGTTTCTCCATGAT
ATGAATGCATAAAACTAGTGAGTGGACGGT
GATCTCCCTGCCCCCTGTGTCCTATTTTAA
CGTAGCAAATGTCCGATGGACAACATAACC
GAACAAGGATAAGAGTATGTATCGTGGAGA
CGACCATCATACCGCGCCAATCCCCTCACG
CACGCAGCTGTTAGGGCTGACGTCATTGAT
GAGCCGAAACACTACCCGCCCACGCCCACC
CAAGCCGACTATGGCCTCATATTCGCTAAA
ACCAGGATAGCGCAAATACGCATATCAGGA
AGCACTAGAGCGCGAGAAGATGCGCCAACA
TCACAAACCTCCCCTCCGCTTGTCGCGACA
ATGACGTCATAATAGTAATCCCTACAATTG
TACTCCCGTATATGGGGTAACGGAGATAAA
AAATTTGATGACTGAAGAACAAAGTGGTAT
AATAAGGGACACCCGTATTTGCAATCCTCC
CATCACAAATTATCTAGACGCTAAATTGTT
ACTATCATTTTCTCCACACTTTCCCCAACG
GGCAGCCCTATAACTCACTACATCTACACC
TATGACGTCATCTATTTCTGCATAGTGCCA
AAGCATACTATGACGTCACCCCAGTTGGTA
GATACACAAATGACGTCATCAGCTTGAGGA
TGAGAAGGGAAGGATAAACAGAACAAAAAC
TCATACAAAGCAAGCAAGCACGTGACCATT
ACTGAGGTTGTTACTCACCCTACACTAAAA
TTGCGCTGATGCCGTCGTCGCAACACGCCG
TTATACGTCACCATCGTTAGCCACCATTCC
ACACCTGAAATGAAGGAAAAAGGGACCAAA
AGCCGGTGCCATACGATGACGTCACTACTA
GTGCGGGGTGTATTTGTCCTAAACAGAACA
CGTTGAAATGATACTAAAGTGGAGACCAAA
AAGATAGTCATTACGTAATGCGCTTACCCA
CGGTGTTTCTACACCCTTTAGAACACATTC
GCAACACCATCCGGATGACGTCATGCACTT
ACCACCCATCATGTCCTCCGTTACCAGGGA
CTACATCCGCCATTGTTAATTTCACGCACC
CCCACCTGCCAGTCCCTCCCCAGTGAGGCC
CACCCGTCCCCCCCGCCCCACTGGCCCTAG
AATTGAATGATGTACGCAGATTTTATGTAA
TGTATATTACCCCAAAGAGCTTCGCCATCA
AGTAATGGTCGGGGCATGTCCATTAAAGCG
CGAAGCGAGACACGGCGCCACAAAGGAGGC
ACAACGGAACCTCTCCATCATGCCGTTGTG
CCACCACGGACAGCACATCCCCCTAGTCAC
ACATCATTCACGTACGAGTAAGGCCGTACG
TCCATCTGACCACTGCTCCTTCGAACCCTG
CGGAGCAATTGTAGGGTAGGAGGGTAAGAA
CCCTTCCTGTAACGAAAAGCTACGCTACAC
GTTACCTCTTAAACACGTTTCTTGACACAA
TTGAATACCGCGATGGGGAGGGAATGGATA
AACAATCGACCCCTCCCTTCCTACCCGACA
TCACCTACTTAAATGCGGGCGCGCATCAAA
CGTGCCACCTCCTCTTTGACTGTAAATAAC
CATGTTCGCTATTTATCACCTTCCCGTTCC
TCCCCTTGAAACATTACGTCATAATATGCC
TTTACGACATTAGACGGGAAAAGAAGGATG
GTCCCCATAGCCGCAACCCACCCCAACCCA
AACAACATTTTCCCATCCACCTCAACCAGT
GAGTCGCAACGCGAAAGATCGGAGCCCCAA
GTCCCCTCTCCCTTTGCCCATCCGTCATTC
CTTAAAACTATGAAGCGCCAATGACGTCAT
CATGGAAACATAAATGAGTATGACGTCATA
CCTAATGTATTGTTATCCACGCAGACCCCA
AACCCGCCCACCACTACCCGCGCCACCGCC
CGGTGTTTCAGTTCGCCTCGAAACGATTCC
CGACATAGAACAGGTGACTAATATCAGGGA
CGATACCCAGAACCTTGTGATGACGTCAGA
GCCTTTCAACACATTCCGTCTCGTCCTGCA
TAGGATGAAGGTGCTTGAACAGCGTATTCT
GGGAACCAAGCCCTTCCTAATTAACAATAG
AATGACGTCATTAAACCGCCTACCTTAGCA
AGGAAGAAGTCCGAGAGGTGACGTCATCGG
CTGTGTAGTGGCCATGTTATCGAAGGGGCC
CCCCGCCTTAACACACGTGCCGGCGGTTCC
CTTGTCAAATGCTAAAGCATTTGCCAATTC
ATCTCGTCCCACCCCCCTTTCCACCGCCGC
TGGTGACGTCACAAATTACGTAGCACAAGT
CCCTCCCAACGTTCTAGCCGTTGTTTGCTG
TGGAGGGTGGGATGGACAAGATCATTGGTC
TTGACGTCATATCTAAGCTACGCAACCTAA
ATGGACGATGACACGTGCGTATACGTACAA
CTCCAGAGCTCAAGCTCAGCAGCACAACAC
CCCCCCCCCTACATTGACAAATTTGTACGG
GCAACGGTGCTGCGCGCTGCAGAGGCGAGA
ATCCCCACCACCTCCCCAGACACCAGCCCG
TTTGCATGGAAGGCAGACACAAGTATCGTC
CAGTGTTCTAGACACCGCCCTTGCATTGCC
AAAGTATGAAATGACGAAGAAGCAGAAACC
CAAGCATAGGTGAATATTATGAAACAAGAG
AACTACATTGACGATGTGATAAGACGACAA
CACGGCCCTTGATGTAAACCACCTGTTCCC
GGTCCGGCCCCCCCACTCCCACCCCTCCCT
CAAATAAACTATCCTCCGCTTGGCAGTCAC
CTTCAGTCGGCTACTTACATAAACCTTCCG
CTAAAGCAGTACATCCCACCCACCCCACCG
CAACATGATAAGGGCGCACGCGCCAGGGAA
AACACGAAAAAGCTCTTGTGAGCGAGGCAT
GCTATTATCTACCGCTGTTCCACCGACACC
ATGACGTCATATCCAACACTGCTGAGGCGC
CACTTCCCACCATAGTAAGAAGTTATATCC
ATTATGCCGCCGTGCACCACTCAGGGTCCT
AGAGCGCGCCAGTAAAGATGACGTCACCCT
TAATGTCGGATGACGTAATCGCATTCCCGA
GGAACGTTGGGGGGCGGGTTTGCGTGTCAA
TAGACACCCCCTTAATGCTTTAGCTTGCCC
CGCGTTCCCATAATTCATGGTCAACTGCTC
AATATACGTATCGACACAAGAGTGTTACGC
AGGTTACCCCGGACACGATGACGTCATAGC
TACTAAAAAGGCGTAACGTATAAATTATTC
GACCTATCCCTACAATGACTCCTCACCTCC
CCTCGTCCAACGCCGAATCGATGACGTCAT
ACGAGAATCACGGTTCAGTAAATTGATCAG
CTAGACCTCACGCGCGTATTGAACACTGAC
TGATCACGACGTAAGGTGTTATGACCGCGT
ACGAAATGCGTAGACGGAGCATTAGGTACC
AGTCGAACGCCCCAGCAACCGCACATTGCA
ATCACGTTCGACGTGATCGTTAACCCCAAA
GGATGAAAGTGACGAGAGCATAGTTTTGGG
CTGTTAAAGCTATGTATGAAATAATACAAG
ATCAGACGGAATCGTGGGTTTGCAACAGAA
GAAGAGAAGGGAAAAAAGGTAACAGGTGGT
GATCCAAATCGCTGCGGACAATGACGTCAT
CTATCGACGTCAAAGTTCCCGCCTAACTCT
ATAAGCGTGATAGCTGGCGCAAATAAGCCC
ACAGGACGAGGTAAACACCTTGACAACAAC
ATTGAATGCGACATCATGTCGAAAGAAGTG
CCACTTGCCCGTTTTATCATTCTTTGTGGG
GGAACGACTAAGGTAAGTGACCCCCGATCA
AACCCCGTCACCTTGAAAAAAGATCCGGGG
GCGGAAGCATATGATGACGTCATATACTCC
AAGCCAGCATGACTTGATTTATGATTACTC
GCGCATGTCACCATTGCGGGACATGACAAA
TTCGCCCGATGGGTCCTATATGTTTCTGGC
CGAGCTCGCGAGCCAATGACGTCATCTCCA
CAGCCGCTGCCTATGAAGCTGGAGAGGACA
GAGACACCCCAAGCCCTCCCACCCAGGTTC
CTAACAACCCTCTCACCATAAATATTCATC
CATGACGTCACTCGATACTAAACTAATTAG
ACACACACACAGTGACCCTTTGTAGCTGAC
GGTGGCCTCTTGGGCTTGAGTCCATGCCGT
TGTCGTCATAAACAGAGATAGGAAGGTGGG
AATGCCCTCTACTGTCCCGTATCACCGGAG
ACCAGAGTGAACGTTTGAATGTCACACACT
GTGAGGCATGCTGTGCACTTAAACTCACGT
GTTAGTCTGCAGTAAACTATTGGAACACGG
CCGCAAGCATACAGGCTGATGTTCCCATCT
CCCCAAAGTCCAATCCAGTCAAAACTGTAA
AGAGCCTCCCTGCGCAGTTTAAGCACTCCT
ATCTGGAGCGCCTCAGCAGCACCTTTCCGA
TGTTCGAAAGCTCAAGCTCAACTTTTACCA
GGCGGAATACCGGGGGGGGGCTGGCACCCA
ACGTAACGAAGCTGGCTAGCTGTGATATGT
GGCTAACATGATGCTTTGCGCTTCAATCTA
AGATGGGACTGGATGGAGCTGTGGGGCGGG
CCTCTCATGAACCACGTCCACGCAACATAT
CACCCGAGGATAGTTATGAGGTGACGTCAT
CAGTCTCAGTCCCAACTGCTATCAACACTA
TGGTCTGCCGACGTGAACACTGGCAGTCAA
CTTTACAACAATTGACTCAAACCAATAGAT
GAAAGAAACCCTTCAGACTATGCGATGTGC
CAAATGGACTTTAGTATGACGTCATCCCAA
AGACGCGCGAGTACCGTACGGAACGGGATT
ACACTATCGAAATGGAAAGAGATTTCATGC
CCACTACCGAAACGATGACGTCATACGCAT
ACTATCTACGCGTACCCCATCCTCACCCTA
TATGATACATACCCTTCCCATTTGCTCCAT
CCCCCGTCTATCTGCTAGTTTACCTAATTA
CCGTCGTCCCTACCCTTCTATTTCACGACG
GACTCAACTGCCAAGCCCAAAATGCTGGAG
ACCAAACCGATTATCCTACCCTGGCATAAT
TTTTATCCCTATACGTCATCAGCCGTAGGC
AAAAATGCTAAGTATAAAAAGCAGTTAGGT
ATGACCCGGGGCCCCTATCTAAACAGCACC
CTCTTCCTCCACCTGGTTTGAACCTTTCCA
TGGATGAAAAAAGGACTAAAATCCCATCCA
CACACCCCCGCCCACCACCCCAGGATACGG
CCCAACTGCTAAAGCAGACATTAGCTGGCC
ACGTTTGGGTAAGCCATTATGCACCCATAG
GAGAGGGATGACACGCCGACCATTCACACG
GGCGAGACCATGCATGACAAGTGACGTCAT
CGACCACCCGAGAAGATACCGCTTAAATGA
ACCACCGGTCCGCATAGGACACAGAATCGC
ACTCCCGCATCCATGACACGCGCATTCGCT
CATACACAGTCTGTGGAACCCTCGGACCCC
GGCCCCTATCTTTCCGAGTGAACCTACCCC
GACGACTCAAGGAAGAATAAGGGGGTGTTT
GCAGAAATTCAGATAGTTCCGGCCTCACAC
CACGACACCCCCCCACCCTCATCCCACCGC
GTGCAAGTGGTTACCCGTAAATGACGTCAT
ACAGTTTACCTCTAAAAAAATTACGTCATC
TGAGGCACTACGATTTTGGGATGACGTCAT
AATCCACCTGATTACGTCATCGCGAATGGG
ACTGATTACGTCACAGATAATAAGTAACCC
CGAAAACAGGGTAGAATGAAAGGCACCCCC
CAAAACCGTAGCCGCATGCAGCATCTCTCC
ACCATCATGACTCGGAAAGGATCATAACCA
CAACTGTCCATTGTAGATGTGGAGCAAACG
CAACGAATGCACGCATAACCGCGATTAATA
ATACCCACCTAAGGTTTAATACCAGCCCTG
TCTCCCTCCCATGGCCCACCCGCGCACTAA
GCGCAGGAGCTACTGCGTAGCACGGGTGCC
GAGAATACGCACCGATGACGTCATATTCAT
TAAGCACATGAACTTAAAGTACACACTCTC
GCGTTCCCGGAGTACAGTCGTACAGACCCC
GAACGTCCCACCCACCACACCCGAACAAAC
TTGCCCCCTCCCCCCCGTTGTACATATCCC
ACAGCACGCGCCAGCGTGGCATCGCAGCTG
CTAAGCCTTCAACTCCATTACGTCATCAGT
CCACCGAATTGCCATCATAAGTGACGTCAC
GTCAAGAAAAAAGAGAACTAAGAGTTAGAG
TGGTGACACCCCCTCTCACCCTACACCGAC
CCACCAAAAATAAGTCGTTGCCGTGCTGAT
AACCTTCCGATGATAGATGGGATCTAGGAC
ATGACGTCATTGCATACACTCGCAGGCGAT
TAGTCAACATGTTTAACTTTACATCCACGA
CAGTGACGTCATAGGTATCTCCGGTGTGTA
TCAAAAAGTGAATGCGTTGAAAAAGTGGAT
CAAATGCAACGATATTTGTGCTGGGGGACC
TGTACCGAATACATATAGAATGACGTCATT
TTGAACCTACCTTGCGACAACAAACAGGGG
ACCAGACGATAGATCCATACGACTAATGCA
AAAATTCACCATACGTATGTAATCGGGCAG
CCCGCCCCTTCTACTAGCCCCTGATATCAA
AACATAGACCTGGATTGGAGTACTTCACCT
CCTTACACGTGCGGATAATCCGCGAGCCAC
AAATCGGAATGAAAAAGCGATGACGTCATC
ATGGCAACCTTTGGGCAGAAGCTCCTAGGA
AATATTCTACATGATAAAAGCGCACCTTGA
CATCTACACCCCACCCCCCCTGCCCACAAT
TTTCTGCCGCAATGTGGTGACGTCATCACC
AAGTGAGAAGGTAGAAAAGAAGACTAGACG
TCGAGTGAAACGTGTGACGTAATCAGGTAA
AAGAGATATCGAACCCACGATTTTGCGCCA
ACTTTTACTATTTTCGTGTCGCGTTCATTG
GACCCCCAGCGTCTTGATCGCGATTCGGTA
CTAGATGACGTAACTTGTATTGGAGATACA
CGACACGGCAGTACTACCATATAATTTGCT
CCTACTATCCCACGTAAGCTATTCCGATGT
CCCTCACTGTCTCCCCTCATCACGTATCCC
GAAAATGATACGGTTTAGTGGCTCAGGGAA
AAGCGATGACGTCATCGCACGAGACCTCCT
CAAACACCCGAGCCCACCCTCCCTTACCAT
ACGGAAAAACAACCTGGATGACGTCATCAA
AAACAAACTCACCTCTTACTCAGGCATAGT
TACCGCGGGAACCATCTCCTTTCATTCCTG
GACAGTCTACCATTACGTCATAAGACAGCA
CCGACAGTGGTCTTTATTGTAACGCAGTGG
ATTGCTATGACGTCATAACAGCACCAACAC
ACACCCCTGTGTACGCATATCCCCCACCCA
GATTGAGTAACCCAATGATCGATGACGTCA
CTGACTCATTTAGGGGATTTCGCTAGGAAC
GTGCGTGTTGCAAAACGATGACGTAATCAC
GCTCGAATAGAAAGATATGAATAGCAGTGC
GACAGTACCCCTCACGTTATACTACTCACT
CAGAATACAGTCCTATTCAATAGGACACAC
ATTTCCATGGTGCATGACGTCATTACACAT
GTCCACCCTATATTACTAATCGCGCTTCGT
AACAAAAATAATTCACCGGATCATCAGTCT
TGAGCCAATTTCTCGCTGAAAAGGCCCCAA
GAAATTCCAGCTGAAATTGAGCCTAGCCAA
GCGGCCGTGCCACCCACCCTCCCCACCCGC
ATGACGTCATTGCCTCAAACAAACAAATCA
CAGGAGACAAGGTAGAGCTGGGGTTTCGTG
CCCCCCGAACCCACCCCCCAGGGCGGACCC
CATATCGCCAATAGGCACCTTAATTCACAG
CATTGGTGATGACGTCACCGTCTTGTGAGC
CCCCCCCTACTTCCCTACCACCGGATCCAG
AACCCATCCTTACTTCCTTAAGCGACCGTG
ATAATCTGTAATATCGAACTCTTCACTTCC
CCCCACCTCAACTGACTACAAAGGCGTTGG
GTTATTTCATGTGACGTCATCGTATGTCGA
CCGCCCCCATCAATATTCACCTGCGGCTCA
TGTCATTCCCCACACGACTATAACATAATA
ATAATGACGTCATTTGATCGCTCGGCTGAC
CTGCAACGGTTTTACCGACCAATCTTAGGA
AAGTTCTGAACGGTGATAATAAAGGACCTA
AGCGCAATGCCCATCGGGGCCTCTTGTCCA
ATGACGTCATCCGATTCGACTCTGTGGTTA
AAGAAAAATGACACGTGCTAATTCCTTACC
CTAAGCCTTACGGGTATCTTAGCTGGGCAA
CATATATGTAAGAGCGCGGGGGTGCGCGAG
TGTGACGTCATTGAGTGGATCTTATCGGCA
AGGATGTGTAATGTTAACGCAAGAAAGGGG
ATGCTGGTTTGTTTTAAGCACCCTCTTTTT
TAAAGAAGGAAAAAAAGTGAGGTAGAGAAT
CCGCTATGTATTCACACGCTCCCTAACCCT
TTTATAGGAAGTACATTGCAGCTATCGGAA
TAGCGAATTCCGATCCGGCTGCGGATCCCA
TGGCGCAGAACGAGAGCCCAAATGATGCTG
GGGTCAACGGGGCCTATCTAGCGCCGAGCC
GACGCGTGCGAATGACGTCACCATACAGAC
CAACTATCCATCCTACACCTCCGCCGGCCA
AAATAGACAAGGTTATGACGTCATCGCACA
ATTTAACACCCCCTACTCTTTCTCTACGCC
CTTAATGAGCGGTAAATAAGAAATGGAAGG
GCCTTTTATCAACCCACCCCCCCTACCCAC
CTCTGGGCAGCTCGCCTCGCACGGTGGGGA
AGACGTGACTGATGACCACTTTCCGAGATG
CAGGCCCCACCCTCCCTCCACCCGCAACAT
AAATCCCATATTCAAGGGGCTGCCAACCCA
ATGGAATCTTGGGCGGGTGGGGGGCAGTGG
ATCCCACCTCTACCGGTGCATTCCCGTTTC
AAAATGGATATAATTATGATGACGTCATCA
TGGAAATTGTGTATTAACCTGGGTTCACGG
CTTCGCCTCATTACCTTTTATGCCCTTTTA
AAATAGGTAGCATACATTAAGTGTACACAA
AATGGAGAGTATGGCTCCGGAGAAAAAAAA
ATCCGTCCCCCCCCACCCGTGAGCCCACCC
CGCAGTAGGGGATGACGTCATACTACCCGA
CGGGGCAGGTTGTGTCGGTAGGCCGGGTCG
GGGGCCCCACCATGCCGGGCGTGTAAGTAT
GGATTTTGGTGACGTCACTGAAATCTTATC
CAAGTCTTTAAGGCTCGCTTATGACGTCAC
AAAACCATACACCGTATCTTGCTCCCATCT
CTGGGTGATCATGAAAATAAAAGCAGTATA
AATATCCACCCGGGTTCTACTCCTCGTATG
GGCACGTGCCCCAGGAGAAGACACCCTATA
GATAAGGAAGCCATAGTAATCCGCGAGATA
CTTACCAACATCCCCTGCTGTCAGACTCAC
TCCACCCAGTCTAAACACTGCCCCTTACAG
GCAAATTAGCTAATAGCTGAGGATTTGCGC
TGCCCTCACTCATTCCCGTGCCCGACACGA
CCCATTCAGTCCAAGAACGCAAATAAGCTG
TACACATCCCTCACTCTAGACCACTTTGAA
AGTTAGTCACGACGCCACCGGGAGCTAATA
GAGGATGACGTCATAAATAGCACACCCCGC
CCGACCCCTAACCTCCGCCCGTAGCACCAC
CGTTCTACCACGTGATTCCGACTTAACAAC
AAACAGAAAAATACGACAAGAAGTGAAAGG
CAGGTAAAGTTCGGTGGATGTGGGTAGCTG
CCGAGCGAATATTGGCCCCCCGGTCCCCCA
CAGGAGTAACACTCTTAATCCACTTCCGCC
TAAATCCACCGACCACGACGCACGCGTTGC
TATGGCGCCATGACGTCATCTAGCCCATCA
ATAATCTCGAAAGCATGGTGCGAGGATTGG
AGGGGCGACCAAGGGACATTGAGCAGGGGA
GGCTAAAGCGCTTGCGCGGTCCTAAATAGG
ACTGCGATATGCAGTGAAGAACGTACGGGA
TCGAGAGGCAATGCTCCGGCGACCTGCGAA
GTAACAACCTCACCATGACGTCATCGTAAC
TGACTCCATCTAACCCACCTGTGACGTCAT
AAAAGTTCCCGTTTACGGAAAATGATATGA
CAGCCTATGACGTCATCTAACGCCACCAAA
TCGAGACTCCTTCTTCGATACGTAATCGCC
TCCTAACTGCAAACACGGTCTAGCGATATC
ACTGTTGACCTCACGTCATACAATGCTTCC
CAGAAGCGCAAAAAAACGAGGGGGATGGAC
ACAAGCTTAAATACACACGGAGGACCGGAT
CGTACACCGCATCACCAGATTTCAATAATC
ACCCTTTTACGGTCCTACGCGGAGATTACA
ATGAACAATGCGGTGCGTACACCAAAGACA
CAGCAGTGCAACTTCCCTTGTTTATCCCCG
GGCAAACGGGGTGGGGATCAGCAGACAGAA
TATGCCCAGGTGTCCGTACACTTCAGTCGT
ATTTTGATTGAGGTATAGAAACAGCCAATC
CTGTGTATGCTCCCCCGTACAGCCATACCC
ATTACGTCACTACAAATACTACAGCATGGG
GATGCTCTGTTCGTTTCGAGAACATACCGC
CTAGTGGATGAAACAAGGACCACCAGATCG
CCGCCCACTACGGCCAGAACTTATGGCCGC
CTTGATATGACGTCACTAATTTTGAGTCCG
GTACGTAAACTAGGGCAGTAGGCGAAATAG
CGTCCCACCACCCATCCCTATCCACTAGAA
TAATACGTCACCACACGGACTCCACCATCC
CAACTTCACCCACCCCCCCTTGATGCCACC
CAATGAACAGGATAATGATCCTAAGAGAAC
CTCACAGCTTCTTACCACTACCTGGACTAA
CACAAGTGCCTTAGCCCCTCCCGCCCCATT
ATGCTAACCTGATCTCCCCCTCCGTTACCC
ACTAAAGCCGTGCGAACATAATATACAGAA
AAAGCTCGCCCTTCACGAATAATTCTAAAC
CGCTGAGGTGGCGTAATCACACACGACGTT
AGCCATACGAGCATCCTGAAGGCCCATCCA
AGGGAGAGGCAGGAAACTAGAAAGGGGGGG
GTGACGACTGCAAAGGGACTGGTGGAGATA
ACCCGTAAGAATACCCAACTGAACGACCCC
CACCCTCCCGACCCGTATCATTCCCACCCT
CCCTAGGCAACTCTCTGCGTATGCTTATCC
CCCTCACGCGTCGCGTGAACCTGCCTTGGA
CCCCCCCCGCAAGACCTATGATTGGAGAAA
AAGCCAATATTCTGACGTCATTCGCTACCG
AAACGTAGATTAACAAATAAAAACGGCGGG
GGGACAATAAAACAAACGGAACAAGTTTTG
TGTTGTTAAACAGGCCTAAAGCCTATACAG
CCAAGGCAAGCGCTCTGCGTATACCAAACA
TCCACCCCACTAAAAGGAGTCCTATCACAC
AAGTGCTCTCAAAGCAAAGAGCAGGAAAAA
AATCGGCGTGACGTCCCTGCGTCACGCTGA
CGATGTTTTTCCGTTTACGTAATTGTCATG
CTATGATGACGTCATGATAACTAAGCACGA
AAAACCATATGTTTAGTCCCGCCAGAAGCA
TATACTAGCTACACTCTCAACTCCCTCTAC
TGTATACACGTGACGTCATCCATGGGGTTA
TTACATTTTACCCGCCCCCATGCCACCCGA
ATGACGTCATCAGTTAACATTACACGGGAA
TCCGCCAAAGCATATGGTCAATTTACGCCG
TTCCCAGTGATGACGTAATACGCACATTAG
GAAGGCGACCAACACCGATTAACCCTAGCC
CATTCCCCACCTCACGGTCATAAACTGACA
TTAGCCCGTTGCACGCTGACGTAAATGATG
TTTGCTTCTTGACAATATAGAATCAAAGCA
ATTATCTCCCACTTGACGACATTCACCACC
CGAGAACTTAAGAGACCATGTCTCTTAAGA
AGCCAAGTCCTACATACCACTTTCGCCACC
CCTACAATCCACGCATCCTTTCGTGTGCTA
CCATCTGATCCACCTTTGTTCGCAAAAAAC
TTACAATTAAATGACGTCATTGTAAACAGA
GCTTAAGAGCAGTCCCTCTTGTCTGGTACC
ACCCGGTGTCATGCTAGAGAAGTAGGCTAC
AAGACGCATGCGTATATTACGAGGAGGACA
ACACCCGCGCCCAACACTCCCGCCAACGGC
TGACGGGAAGAAAGCAAAATGATGTATCAA
AACTTTAGGCCCAACTGCACTTAATGTTAC
GAACCACTCAGCACGCAGTCTCCACACTGA
CGCAAATACAAGAAAATGGTATGCCCTACC
CAGCAAACTGCTGCTCAACAAATTCGCGGA
TAATAAGAGTAAGGAGGTGTCTTGAAATAG
AATGGACATCAACTTGTGCCGTAGAGTGTG
AGAAACAATAACGTCACGTTAACATGGACG
CGCGCAGCTTCACGCCGACCTCCCACTAGA
ACACCAACCACCTCGTAATGACACTCAGCC
CTAACCAACCACTTTTAATTAATCGGGTTC
CCAAAAACGATTACGCAATTAGATTCGATA
AGTAGATTGAGAAATTAAAAGGCAGGAACT
TCATTACCGCGAGGCACTTGAAGGAGTGCC
CGACGGTAGTGATCCTAGGTGTTGGAACCG
CTCGATAAAACGTAGCGATGACGTCATTGC
AACCTTTTAAACTATATTACCCTTGCTGGG
GACACGCAAAAAAATCAGCAATAGAGGCCA
GCAGCTTGGCTGCGGGGAATTCGTATTTCC
TATGCGGCATGAAGAACAGAGATGACGTAA
AAGGAATAGGCGACACTATAAGGCTATATC
GTCAGGCTATGAACCTGGGTCTGCATCCCT
ATTTACTTGCACTATAAACGTGTATCCAAC
GCGACCCGACCAAACATGGTACACTTAATC
ACAGGGCATTTTTCGATACTATGACGTCAT
AACGAGAGCACTATAGGTGCAAAGGACTGG
ACCCAGTATCCGCATCCGTGAAAACCTACC
GCTACCAAACCCTCCTAACCATCAACAACA
CGGGATAGGAAAAACAAAATGTCAAGAAAG
AATAGAACCACCTTAAAACAATTACGTCAT
AAAACGTGAGACCCACCGCACCCACCCAGA
CAATTACTCCCCCCATTCGAATGTGCATGG
GGGCGAGCATTATGGTATATTCTGCCAAGC
ACCATCGCTATCCCGTTACACACATTCCCC
GTGATGTAGCGCGAGGATAGTAGGCAAAAA
ACCACCCTGACATTATGAAAGTGTACCAAG
GTTATTTGGTGCCGTGACCATACATGTTAC
ATTATGATCCTCACATGCATTCCCTACGAA
CATCGGGACATGGCGATGAAACCAACTTGC
TTTCTATGACGTCATTAACTAATACGGTTC
TGCCTCACCCTACAAGTGCGTAGGTTCGGC
TAGCGCAAAGCCCCGGGCCCTCCCACCCTT
CCGCCACAAATTGCCGTGCTCTCGCAGACA
CAGGGCCACCTTATAACCACCAACTCGTGT
CGCTATGACGTCATACGGTCGGGGCAAATG
AAGGTAAAAACATTCGCAAGGGCACATGAA
GGGCGCGTCAATATTAGCCGATTACGTCAT
TTACCTCACTGCAAAAGAACCAAAGCGAGA
AAGCGGTCGAGCGTGCCACGATGACGTCAT
ATATTAACTTTGTGATGGCAAAAACAGGGG
ACGTGCGTGGAATGAACTGAGGGGTAGAAA
TATCGCCGCCATCATCCTCGCCCTAGTTAT
AGCTAAACGTACATCTTCCCCATGCGACCA
CCAAACTACTGCCATTAAGCTAATCCAGGC
GCCGGAGGGGACAGATGCTTGAGACAAGTT
ATAAGCGAAGGAGTGGTGTAGTGATATGCG
GGTGGTATATAGTTGATGCTTTATAGAGAG
TGATCATTTAAATGACGTCATCGGTATATG
AATATCACTCTTCAGCTTTAACCCTTCCCT
AAGATTATTTAGCAGTACGTCATCAATACG
AGGTAAGGTAGGCCGGAGAAGGAGGAGTAG
TAAGAGGAGCAGGAGCATTCACACGGAAAA
AAGAAGTGAAAGAGTGATGATGAGAGAGGG
TTGTGAGCACTACCCGCGATCATGCCACGC
CTTCTTCGCCATGGCCATGCTCACGTTCTC
AAAAAGGCAGTATAAAGAAAAACAAGGAAA
CCAAGGAGAAATACAACAGATATCTAAAAC
TAATATTCTCCCGAGCACATTCCGGGAAAA
GATAGGCCTAACCTGCCTGTTAGGACAAAC
CAGATAGAAGTAATGACGTCACCAATGCAG
GTACCACGACTAAAACTTAAAACCTATATT
CGTAATTAAAGATGACGTCATGAAATGCAG
TTTTTGAAGAATGCCAATGACGTAGCACCT
CTAGCGTAACATATGACGTCACCAAGCCAC
CCCCGAACCCTCCACTTTTCCACCCATTTG
CGGTAGAACGCTGATGGCAGTAGGAACGGG
ATAGTTAAAACTGACAATATATGTGGATAT
TACACGACCGCGTAACCCCCCTGCTTCTCC
TAGACCCACCTCAACACCATTCTGGCCCAA
CCGCCTTACCCCCCCCGTCCACCCACACCC
AACACAAATCACCCCGCACACAACGCCTGC
AAAAGCATACTGCGTATGGTGACGATAGCC
TAGCGACGAGATGGCAGTAGAAATATTTGG
CTAAACGGAAGTAAAATAAAGGGATACCGG
ATGTGAGTAGTAGCCTAATATATCCGCCTT
AGACCGGGACTACTTCCCCCTGTCCCCTGA
TTCAGAGAGTGCACGGCACGGAAACGATGA
TAAAGTACACACGCCGTCCCCAAGTTATCG
GCAGTACGCGAACGTAAGTGATGACGTAAT
ATCGTAGAATGTTCTTAATAACACGCGTTG
GTGACCCCCTGTCTCTCCCTCCCGCTCACC
GTGCTCAGAGGCATTAATTATGCAGGCGGA
CGACTTAACAACTGTCAACGGATCCAGTTG
ACTCGCCGCTCCCCGTCGCTCCCGGTGGTC
ATGACGTAATCTGTCACCAATTCACTACCT
GCTTCGTCTATATCACGTCGCCCACTACTC
CGATCCCCAGAATGGTCCCCGCTCCCCTAA
GGGCAAGTAATAGAAGGAAGATGATGAGTC
ATGATGACGTCACACCGCGCAGGATCCCGC
ATCGCGATACCTTAAGCAGCACGACCCGCC
GACGTCCACTGGACGCACGTACCGCTTAAC
CACCTATACCGTTCTAACGGTAACCTGAAC
CACCCTTCGCTTGGATTCTATGTTCCCACC
AACATGACAATAGGCAGCAGTCATACCAAA
ATACACTACATGCAAATAAGTAACAACACA
AGGGGCGTAGTCCTTTACATAACTCGCGCA
GTTGGCCACCGGACCACGGGGTAGTTTTCA
GACAACTTGGAGTGAGACGAATGTAATATC
AATCACGCGAAGTCATTTCCCCTCCCGGCC
TCCTCGTGCCGGGACTCTGTCCCGAAAAGC
ATCCTAGAAGACAACGTAGCAGCTGCACTA
CTTCCTAGAAAAATCGATTCCTTAGAACAC
[truncated: 17,470,547 more chars]
