# Supplementary material for: Conservation of transcription factor binding specificities across 600 million years of bilateria evolution
Source: eLife. 2015 Mar 17;4:e04837. doi: 10.7554/eLife.04837 (PMC4362205; doi:10.7554/eLife.04837)
Supplement: Figure 7—source data 1. — DOI: http://dx.doi.org/10.7554/eLife.04837.031 [file elife04837s004.zip › TTCTTC20NTTC_KH_NATGACGTSATN_m1_c4_short.pfm]

7036	29123	27	600	29123	0	171	1840	666	29123	273	5311
3767	235	455	664	171	29123	17	3913	15406	72	9371	12204
15566	8099	13	29123	239	51	29123	245	13717	653	564	5710
2754	296	29123	729	1933	283	17	29123	522	439	29123	5898
