# Supplementary material for: Conservation of transcription factor binding specificities across 600 million years of bilateria evolution
Source: eLife. 2015 Mar 17;4:e04837. doi: 10.7554/eLife.04837 (PMC4362205; doi:10.7554/eLife.04837)
Supplement: Figure 7—source data 1. — DOI: http://dx.doi.org/10.7554/eLife.04837.031 [file elife04837s004.zip › TTCTTC20NTTC_KH_NATGACGTSATN_m1_c4_vs_TGGGCG30NCGT_AI_NATGACGTMATN_m1_c4_10mer.txt]

1	0	AAAAAAAAAA	0	-4.79	NA	124	-4.82	1.9109417005959
2	1	AAAAAAAAAC	2	-3.3	-1.40138119138163	60	-3.95	1.18500469721296
3	2	AAAAAAAAAG	0	-5.36	NA	106	-4.78	1.75409922910293
4	3	AAAAAAAAAT	1	-2.42	-2.09452837194158	83	-1.77	1.50950074278746
5	4	AAAAAAAACA	1	-4.38	-2.09452837194158	87	-4.87	1.55656825364544
6	5	AAAAAAAACC	1	-5.43	-2.09452837194158	42	-4.87	0.828329753274228
7	6	AAAAAAAACG	1	-0.76	-2.09452837194158	44	-1.11	0.87484976890912
8	7	AAAAAAAACT	1	-5.14	-2.09452837194158	45	-4.18	0.897322624761179
9	8	AAAAAAAAGA	0	-3.72	NA	160	-1.91	2.16583395022469
10	9	AAAAAAAAGC	0	-4.89	NA	55	-4.87	1.09799332022333
11	10	AAAAAAAAGG	1	-5.32	-2.09452837194158	126	-4.34	1.92694204194234
12	11	AAAAAAAAGT	1	-3.51	-2.09452837194158	50	-2.88	1.00268314041901
13	12	AAAAAAAATA	1	-3.52	-2.09452837194158	70	-3.97	1.33915537704022
14	13	AAAAAAAATC	1	-2.44	-2.09452837194158	34	-4.13	0.617020659607021
15	14	AAAAAAAATG	0	-0.65	NA	93	0.94	1.62325962814412
16	15	AAAAAAAATT	0	-3.43	NA	50	-2.03	1.00268314041901
17	16	AAAAAAACAA	3	-4.79	-0.995916083273468	111	-4.82	1.80019033630319
18	17	AAAAAAACAC	0	-1.63	NA	42	-3.54	0.828329753274228
19	18	AAAAAAACAG	3	-5.36	-0.995916083273468	64	-4.87	1.24954321835053
20	19	AAAAAAACAT	2	-2.75	-1.40138119138163	52	-2.1	1.04190385357229
21	20	AAAAAAACCA	1	-4.2	-2.09452837194158	50	-4.87	1.00268314041901
22	21	AAAAAAACCC	1	-4.46	-2.09452837194158	25	-4.87	0.30953595985906
23	22	AAAAAAACCG	1	-3.59	-2.09452837194158	26	-4.87	0.348756673012341
24	23	AAAAAAACCT	3	-3.74	-0.995916083273468	23	-3.31	0.226154350920009
25	24	AAAAAAACGA	3	-1.34	-0.995916083273468	59	-1.38	1.16819757889658
26	25	AAAAAAACGC	2	-1.6	-1.40138119138163	43	-3.01	0.851860250684422
27	26	AAAAAAACGG	5	-2.41	-0.485090459507477	37	-3.18	0.701578047635084
28	27	AAAAAAACGT	5	0.94	-0.485090459507477	23	1.74	0.226154350920009
29	28	AAAAAAACTA	1	-5.01	-2.09452837194158	47	-4.02	0.940807736700918
30	29	AAAAAAACTC	0	-3.57	NA	31	-4.87	0.524647339476005
31	30	AAAAAAACTG	1	-3.37	-2.09452837194158	24	-1.47	0.268713965338805
32	31	AAAAAAACTT	0	-5	NA	21	-3.52	0.135182572714282
33	32	AAAAAAAGAA	1	-4.79	-2.09452837194158	190	-4.5	2.33768420715135
34	33	AAAAAAAGAC	2	-1.18	-1.40138119138163	59	0.87	1.16819757889658
35	34	AAAAAAAGAG	1	-5.36	-2.09452837194158	152	-4.14	2.11454065583714
36	35	AAAAAAAGAT	2	-1.86	-1.40138119138163	68	-1.4	1.31016784016697
37	36	AAAAAAAGCA	1	-4.97	-2.09452837194158	76	-4.87	1.42139347527719
38	37	AAAAAAAGCC	1	-4.36	-2.09452837194158	21	-4.02	0.135182572714282
39	38	AAAAAAAGCG	0	-2.35	NA	54	-4.87	1.07964418155513
40	39	AAAAAAAGCT	1	-4.58	-2.09452837194158	26	-3.81	0.348756673012341
41	40	AAAAAAAGGA	3	-3.99	-0.995916083273468	152	-1.47	2.11454065583714
42	41	AAAAAAAGGC	0	-3.12	NA	33	-4.15	0.587167696457339
43	42	AAAAAAAGGG	1	-5.32	-2.09452837194158	135	-4.87	1.99593491342929
44	43	AAAAAAAGGT	2	-2.95	-1.40138119138163	74	-2.51	1.39472522819503
45	44	AAAAAAAGTA	0	-4.61	NA	89	-3.67	1.579296504723
46	45	AAAAAAAGTC	2	-2.61	-1.40138119138163	13	-0.84	-0.344390507547604
47	46	AAAAAAAGTG	4	-1.74	-0.708234010821687	55	-0.17	1.09799332022333
48	47	AAAAAAAGTT	0	-4.48	NA	41	-3.17	0.804232201695167
49	48	AAAAAAATAA	4	-1.82	-0.708234010821687	89	-1.09	1.579296504723
50	49	AAAAAAATAC	3	-3.19	-0.995916083273468	44	-1.33	0.87484976890912
51	50	AAAAAAATAG	0	-4.41	NA	58	-4.87	1.15110314553728
52	51	AAAAAAATAT	2	-2.9	-1.40138119138163	38	-1.68	0.728246294717245
53	52	AAAAAAATCA	1	-1.15	-2.09452837194158	45	-1.25	0.897322624761179
54	53	AAAAAAATCC	1	-3.98	-2.09452837194158	19	-4.87	0.0350991141572996
55	54	AAAAAAATCG	1	-2.7	-2.09452837194158	23	-4.87	0.226154350920009
56	55	AAAAAAATCT	1	-3.09	-2.09452837194158	14	-4.09	-0.270282535393882
57	56	AAAAAAATGA	5	1.05	-0.485090459507477	137	3.81	2.01064106081898
58	57	AAAAAAATGC	3	-2.3	-0.995916083273468	38	-1.08	0.728246294717245
59	58	AAAAAAATGG	3	-2.16	-0.995916083273468	64	-1.21	1.24954321835053
60	59	AAAAAAATGT	0	-1.23	NA	45	-1.33	0.897322624761179
61	60	AAAAAAATTA	2	-1.74	-1.40138119138163	43	0.82	0.851860250684422
62	61	AAAAAAATTC	0	-5.04	NA	27	-4.14	0.386497000995188
63	62	AAAAAAATTG	1	-3.27	-2.09452837194158	43	-2.25	0.851860250684422
64	63	AAAAAAATTT	1	-4.01	-2.09452837194158	24	-4.55	0.268713965338805
65	64	AAAAAACAAA	1	-4.79	-2.09452837194158	104	-4.82	1.73505103413223
66	65	AAAAAACAAC	4	-2.85	-0.708234010821687	40	-3.5	0.779539589104795
67	66	AAAAAACAAG	0	-4.4	NA	54	-4.87	1.07964418155513
68	67	AAAAAACAAT	5	-2.42	-0.485090459507477	62	-1.77	1.21779452003595
69	68	AAAAAACACA	5	-3.03	-0.485090459507477	54	-4.87	1.07964418155513
70	69	AAAAAACACC	1	-3.76	-2.09452837194158	39	-4.87	0.754221781120506
71	70	AAAAAACACG	10	0.91	0.208056721052468	35	-0.75	0.646008196480273
72	71	AAAAAACACT	1	-5.03	-2.09452837194158	31	-4.18	0.524647339476005
73	72	AAAAAACAGA	5	-4.23	-0.485090459507477	65	-4.31	1.2650474048865
74	73	AAAAAACAGC	5	-4.59	-0.485090459507477	23	-4.87	0.226154350920009
75	74	AAAAAACAGG	3	-4.4	-0.995916083273468	56	-4.71	1.11601182572601
76	75	AAAAAACAGT	3	-3.51	-0.995916083273468	30	-2.88	0.491857516653014
77	76	AAAAAACATA	5	-3.85	-0.485090459507477	48	-3.13	0.96186114589875
78	77	AAAAAACATC	4	-1.24	-0.708234010821687	21	-0.1	0.135182572714282
79	78	AAAAAACATG	3	-0.98	-0.995916083273468	56	0.57	1.11601182572601
80	79	AAAAAACATT	2	-3.76	-1.40138119138163	27	-2.12	0.386497000995188
81	80	AAAAAACCAA	0	-4.79	NA	39	-4.82	0.754221781120506
82	81	AAAAAACCAC	4	-1.45	-0.708234010821687	23	-3.31	0.226154350920009
83	82	AAAAAACCAG	2	-5.36	-1.40138119138163	36	-4.87	0.674179073446969
84	83	AAAAAACCAT	1	-2.75	-2.09452837194158	37	-2.1	0.701578047635084
85	84	AAAAAACCCA	1	-4.97	-2.09452837194158	27	-4.87	0.386497000995188
86	85	AAAAAACCCC	0	-4.29	NA	24	-4.87	0.268713965338805
87	86	AAAAAACCCG	0	-1.92	NA	24	-4.87	0.268713965338805
88	87	AAAAAACCCT	0	-5.26	NA	26	-4.39	0.348756673012341
89	88	AAAAAACCGA	1	-4.18	-2.09452837194158	30	-3.79	0.491857516653014
90	89	AAAAAACCGC	1	-3.04	-2.09452837194158	17	-4.87	-0.0761265209529248
91	90	AAAAAACCGG	0	-5.25	NA	13	-4.87	-0.344390507547604
92	91	AAAAAACCGT	0	-1.9	NA	18	-3.16	-0.0189681071129762
93	92	AAAAAACCTA	3	-4.75	-0.995916083273468	27	-3.64	0.386497000995188
94	93	AAAAAACCTC	0	-1.97	NA	14	-0.6	-0.270282535393882
95	94	AAAAAACCTG	0	-3.71	NA	22	-1.83	0.181702588349175
96	95	AAAAAACCTT	2	-4.84	-1.40138119138163	24	-4.42	0.268713965338805
97	96	AAAAAACGAA	8	-2.36	-0.0150868302617413	67	-3.67	1.29535275438183
98	97	AAAAAACGAC	4	0.42	-0.708234010821687	16	1.4	-0.13675114276936
99	98	AAAAAACGAG	3	-1.43	-0.995916083273468	57	-3.62	1.13371140282541
100	99	AAAAAACGAT	4	-1.86	-0.708234010821687	69	-1.4	1.32476663958812
101	100	AAAAAACGCA	3	-2.64	-0.995916083273468	35	-3.03	0.646008196480273
102	101	AAAAAACGCC	0	-0.5	NA	14	-0.6	-0.270282535393882
103	102	AAAAAACGCG	5	-0.68	-0.485090459507477	46	-4.87	0.919301531479954
104	103	AAAAAACGCT	1	-2.75	-2.09452837194158	23	-3.81	0.226154350920009
105	104	AAAAAACGGA	4	-3.43	-0.708234010821687	43	-3.25	0.851860250684422
106	105	AAAAAACGGC	3	-0.65	-0.995916083273468	17	-0.47	-0.0761265209529248
107	106	AAAAAACGGG	1	-2.32	-2.09452837194158	39	-4.87	0.754221781120506
108	107	AAAAAACGGT	2	-2.95	-1.40138119138163	20	-2.51	0.0863924085448502
109	108	AAAAAACGTA	10	-0.08	0.208056721052468	21	1.71	0.135182572714282
110	109	AAAAAACGTC	6	2.7	-0.302768902713522	12	4.42	-0.424433215221141
111	110	AAAAAACGTG	11	0.51	0.303366900856793	24	-0.49	0.268713965338805
112	111	AAAAAACGTT	1	-0.17	-2.09452837194158	20	-0.48	0.0863924085448502
113	112	AAAAAACTAA	1	-4.55	-2.09452837194158	51	-3.5	1.02248576771518
114	113	AAAAAACTAC	1	-2.77	-2.09452837194158	20	-1.1	0.0863924085448502
115	114	AAAAAACTAG	1	-5.36	-2.09452837194158	24	-4.87	0.268713965338805
116	115	AAAAAACTAT	1	-2.9	-2.09452837194158	19	-1.68	0.0350991141572996
117	116	AAAAAACTCA	1	-3.44	-2.09452837194158	25	-2.81	0.30953595985906
118	117	AAAAAACTCC	0	-5.52	NA	16	-4.87	-0.13675114276936
119	118	AAAAAACTCG	0	-1.03	NA	22	-4.87	0.181702588349175
120	119	AAAAAACTCT	0	-5.3	NA	17	-4.09	-0.0761265209529248
121	120	AAAAAACTGA	1	-1.68	-2.09452837194158	19	1.41	0.0350991141572996
122	121	AAAAAACTGC	0	-4.6	NA	15	-3.49	-0.201289663906931
123	122	AAAAAACTGG	0	-4.88	NA	20	-3.61	0.0863924085448502
124	123	AAAAAACTGT	1	-3.96	-2.09452837194158	31	-2.8	0.524647339476005
125	124	AAAAAACTTA	0	-4.46	NA	22	-1.48	0.181702588349175
126	125	AAAAAACTTC	0	-3.24	NA	7	-0.96	-0.963429715953828
127	126	AAAAAACTTG	1	-3.61	-2.09452837194158	17	-2.62	-0.0761265209529248
128	127	AAAAAACTTT	1	-5.52	-2.09452837194158	27	-4.87	0.386497000995188
129	128	AAAAAAGAAA	1	-4.79	-2.09452837194158	209	-4.82	2.43299438695567
130	129	AAAAAAGAAC	1	-4.07	-2.09452837194158	59	-3.59	1.16819757889658
131	130	AAAAAAGAAG	3	-4.31	-0.995916083273468	114	-1.59	1.82685858338535
132	131	AAAAAAGAAT	4	-2.42	-0.708234010821687	84	-1.77	1.52147693383417
133	132	AAAAAAGACA	2	-2.52	-1.40138119138163	68	-1.05	1.31016784016697
134	133	AAAAAAGACC	1	-3.67	-2.09452837194158	30	-1.56	0.491857516653014
135	134	AAAAAAGACG	1	1.57	-2.09452837194158	39	3.79	0.754221781120506
136	135	AAAAAAGACT	2	-3.74	-1.40138119138163	26	-1.47	0.348756673012341
137	136	AAAAAAGAGA	1	-4.23	-2.09452837194158	157	-3.02	2.14690594033917
138	137	AAAAAAGAGC	2	-5.52	-1.40138119138163	38	-4.87	0.728246294717245
139	138	AAAAAAGAGG	2	-3.1	-1.40138119138163	98	-1.23	1.67562761366143
140	139	AAAAAAGAGT	1	-3.51	-2.09452837194158	50	-2.88	1.00268314041901
141	140	AAAAAAGATA	2	-2.96	-1.40138119138163	64	-3.6	1.24954321835053
142	141	AAAAAAGATC	1	-1.98	-2.09452837194158	25	-3.76	0.30953595985906
143	142	AAAAAAGATG	5	-0.09	-0.485090459507477	78	1.31	1.44736896168045
144	143	AAAAAAGATT	1	-2.88	-2.09452837194158	35	-1.67	0.646008196480273
145	144	AAAAAAGCAA	2	-4.79	-1.40138119138163	74	-4.82	1.39472522819503
146	145	AAAAAAGCAC	1	-2.4	-2.09452837194158	38	-3.45	0.728246294717245
147	146	AAAAAAGCAG	0	-5.36	NA	46	-4.87	0.919301531479954
148	147	AAAAAAGCAT	3	-2.75	-0.995916083273468	41	-2.1	0.804232201695167
149	148	AAAAAAGCCA	1	-3.45	-2.09452837194158	27	-2.81	0.386497000995188
150	149	AAAAAAGCCC	2	-5.24	-1.40138119138163	17	-4.87	-0.0761265209529248
151	150	AAAAAAGCCG	1	-1.78	-2.09452837194158	22	-1.1	0.181702588349175
152	151	AAAAAAGCCT	0	-5.26	NA	17	-4.39	-0.0761265209529248
153	152	AAAAAAGCGA	0	-2.93	NA	55	-2.49	1.09799332022333
154	153	AAAAAAGCGC	0	-3.86	NA	31	-4.87	0.524647339476005
155	154	AAAAAAGCGG	1	-4	-2.09452837194158	42	-4.87	0.828329753274228
156	155	AAAAAAGCGT	0	-0.65	NA	24	-3.03	0.268713965338805
157	156	AAAAAAGCTA	2	-5.01	-1.40138119138163	32	-4.73	0.556396037790586
158	157	AAAAAAGCTC	3	-4.27	-0.995916083273468	8	-4.87	-0.829898323329305
159	158	AAAAAAGCTG	1	-2.82	-2.09452837194158	25	-1.1	0.30953595985906
160	159	AAAAAAGCTT	1	-5.37	-2.09452837194158	19	-3.97	0.0350991141572996
161	160	AAAAAAGGAA	4	-4.79	-0.708234010821687	153	-4.06	2.12109805638329
162	161	AAAAAAGGAC	4	-1.45	-0.708234010821687	50	1.32	1.00268314041901
163	162	AAAAAAGGAG	2	-5.36	-1.40138119138163	76	-3.7	1.42139347527719
164	163	AAAAAAGGAT	2	-1.86	-1.40138119138163	59	-1.4	1.16819757889658
165	164	AAAAAAGGCA	3	-3.59	-0.995916083273468	37	-2.69	0.701578047635084
166	165	AAAAAAGGCC	0	-4.8	NA	23	-3.58	0.226154350920009
167	166	AAAAAAGGCG	2	-0.58	-1.40138119138163	26	-1.23	0.348756673012341
168	167	AAAAAAGGCT	1	-4.58	-2.09452837194158	24	-3.81	0.268713965338805
169	168	AAAAAAGGGA	0	-4.23	NA	151	-2.58	2.10793997180578
170	169	AAAAAAGGGC	1	-3.89	-2.09452837194158	42	-3.71	0.828329753274228
171	170	AAAAAAGGGG	0	-5.32	NA	91	-4.87	1.60151964150771
172	171	AAAAAAGGGT	1	-2.95	-2.09452837194158	57	-2.51	1.13371140282541
173	172	AAAAAAGGTA	1	-4.05	-2.09452837194158	79	-3.31	1.46010798745788
174	173	AAAAAAGGTC	4	-2.61	-0.708234010821687	15	-0.93	-0.201289663906931
175	174	AAAAAAGGTG	6	-1.18	-0.302768902713522	74	0.19	1.39472522819503
176	175	AAAAAAGGTT	1	-3.97	-2.09452837194158	28	-2.81	0.422864645166063
177	176	AAAAAAGTAA	1	-2.91	-2.09452837194158	86	-0.82	1.54500743124437
178	177	AAAAAAGTAC	1	-3.97	-2.09452837194158	28	-1.25	0.422864645166063
179	178	AAAAAAGTAG	3	-5.36	-0.995916083273468	51	-4.87	1.02248576771518
180	179	AAAAAAGTAT	1	-2.9	-2.09452837194158	44	-1.68	0.87484976890912
181	180	AAAAAAGTCA	3	-0.24	-0.995916083273468	20	2.21	0.0863924085448502
182	181	AAAAAAGTCC	0	-4.94	NA	12	-3.07	-0.424433215221141
183	182	AAAAAAGTCG	1	-0.71	-2.09452837194158	9	-1.35	-0.712115287672921
184	183	AAAAAAGTCT	0	-4.05	NA	9	-3.51	-0.712115287672921
185	184	AAAAAAGTGA	8	-0.05	-0.0150868302617413	79	2.7	1.46010798745788
186	185	AAAAAAGTGC	1	-3.39	-2.09452837194158	29	-2.19	0.457955964977333
187	186	AAAAAAGTGG	1	-3.25	-2.09452837194158	51	-2.32	1.02248576771518
188	187	AAAAAAGTGT	1	-2.32	-2.09452837194158	45	-2.44	0.897322624761179
189	188	AAAAAAGTTA	2	-2.83	-1.40138119138163	27	-0.32	0.386497000995188
190	189	AAAAAAGTTC	0	-4.59	NA	11	-4.87	-0.51144459221077
191	190	AAAAAAGTTG	2	-2.72	-1.40138119138163	34	-1.88	0.617020659607021
192	191	AAAAAAGTTT	1	-5.1	-2.09452837194158	27	-4.69	0.386497000995188
193	192	AAAAAATAAA	4	-4.79	-0.708234010821687	95	-3.69	1.6445370265914
194	193	AAAAAATAAC	0	0.72	NA	48	1.69	0.96186114589875
195	194	AAAAAATAAG	5	-3.96	-0.485090459507477	71	-3.33	1.35334001203217
196	195	AAAAAATAAT	2	-2.42	-1.40138119138163	38	-1.77	0.728246294717245
197	196	AAAAAATACA	5	-4.6	-0.485090459507477	46	-3.06	0.919301531479954
198	197	AAAAAATACC	1	-2.63	-2.09452837194158	25	-3.2	0.30953595985906
199	198	AAAAAATACG	3	-0.65	-0.995916083273468	32	1.45	0.556396037790586
200	199	AAAAAATACT	1	-5.14	-2.09452837194158	17	-3.93	-0.0761265209529248
201	200	AAAAAATAGA	1	-4.23	-2.09452837194158	49	-4.45	0.982480433101486
202	201	AAAAAATAGC	3	-1.66	-0.995916083273468	21	-3.33	0.135182572714282
203	202	AAAAAATAGG	0	-5.32	NA	47	-3.9	0.940807736700918
204	203	AAAAAATAGT	2	-3.51	-1.40138119138163	32	-2.88	0.556396037790586
205	204	AAAAAATATA	1	-4	-2.09452837194158	32	-3.88	0.556396037790586
206	205	AAAAAATATC	1	-1.56	-2.09452837194158	18	-3.45	-0.0189681071129762
207	206	AAAAAATATG	6	-1.13	-0.302768902713522	47	1.02	0.940807736700918
208	207	AAAAAATATT	3	-3.92	-0.995916083273468	22	-1.96	0.181702588349175
209	208	AAAAAATCAA	1	-3.72	-2.09452837194158	52	-3.72	1.04190385357229
210	209	AAAAAATCAC	6	1.6	-0.302768902713522	24	1.54	0.268713965338805
211	210	AAAAAATCAG	1	-3.72	-2.09452837194158	33	-3.49	0.587167696457339
212	211	AAAAAATCAT	0	-2.75	NA	29	-1.2	0.457955964977333
213	212	AAAAAATCCA	0	-4.97	NA	17	-4.87	-0.0761265209529248
214	213	AAAAAATCCC	0	-1.23	NA	22	-3.36	0.181702588349175
215	214	AAAAAATCCG	1	-3.49	-2.09452837194158	13	-3.51	-0.344390507547604
216	215	AAAAAATCCT	0	-5.26	NA	9	-4.39	-0.712115287672921
217	216	AAAAAATCGA	1	-3.28	-2.09452837194158	26	-4.45	0.348756673012341
218	217	AAAAAATCGC	3	0.01	-0.995916083273468	14	-3.21	-0.270282535393882
219	218	AAAAAATCGG	1	-4.36	-2.09452837194158	18	-4.87	-0.0189681071129762
220	219	AAAAAATCGT	2	-1.01	-1.40138119138163	17	-3.24	-0.0761265209529248
221	220	AAAAAATCTA	1	-5.01	-2.09452837194158	12	-4.73	-0.424433215221141
222	221	AAAAAATCTC	0	-0.34	NA	15	-3.61	-0.201289663906931
223	222	AAAAAATCTG	1	-3.86	-2.09452837194158	5	-1.38	-1.29990195257504
224	223	AAAAAATCTT	0	-4.71	NA	6	-4.26	-1.11758039578109
225	224	AAAAAATGAA	2	-2.35	-1.40138119138163	89	1.22	1.579296504723
226	225	AAAAAATGAC	42	3.58	1.64314124634179	186	6.6	2.31640680870406
227	226	AAAAAATGAG	4	-1.09	-0.708234010821687	64	1.58	1.24954321835053
228	227	AAAAAATGAT	5	-0.36	-0.485090459507477	48	2.08	0.96186114589875
229	228	AAAAAATGCA	4	-4.97	-0.708234010821687	49	-3.68	0.982480433101486
230	229	AAAAAATGCC	4	0.24	-0.708234010821687	24	1.7	0.268713965338805
231	230	AAAAAATGCG	0	-2.24	NA	21	-3.29	0.135182572714282
232	231	AAAAAATGCT	4	-3.71	-0.708234010821687	24	-2.81	0.268713965338805
233	232	AAAAAATGGA	4	-4.23	-0.708234010821687	54	-3.8	1.07964418155513
234	233	AAAAAATGGC	2	0.38	-1.40138119138163	34	1.58	0.617020659607021
235	234	AAAAAATGGG	1	-4.29	-2.09452837194158	55	-3.44	1.09799332022333
236	235	AAAAAATGGT	2	-2.95	-1.40138119138163	29	-2.51	0.457955964977333
237	236	AAAAAATGTA	1	-4.45	-2.09452837194158	45	-2.81	0.897322624761179
238	237	AAAAAATGTC	3	1.31	-0.995916083273468	25	1.46	0.30953595985906
239	238	AAAAAATGTG	5	-2.23	-0.485090459507477	47	-0.09	0.940807736700918
240	239	AAAAAATGTT	1	-2.64	-2.09452837194158	36	-3.06	0.674179073446969
241	240	AAAAAATTAA	0	-4.45	NA	41	-1.52	0.804232201695167
242	241	AAAAAATTAC	2	0.8	-1.40138119138163	30	3.74	0.491857516653014
243	242	AAAAAATTAG	1	-3.87	-2.09452837194158	21	-1.61	0.135182572714282
244	243	AAAAAATTAT	0	-2.9	NA	26	-1.1	0.348756673012341
245	244	AAAAAATTCA	1	-3.75	-2.09452837194158	35	-3.17	0.646008196480273
246	245	AAAAAATTCC	0	-2.55	NA	18	-1.22	-0.0189681071129762
247	246	AAAAAATTCG	1	-2.6	-2.09452837194158	11	-3.92	-0.51144459221077
248	247	AAAAAATTCT	1	-5.3	-2.09452837194158	12	-4.09	-0.424433215221141
249	248	AAAAAATTGA	2	-1.58	-1.40138119138163	48	0.62	0.96186114589875
250	249	AAAAAATTGC	3	-1.55	-0.995916083273468	21	-1	0.135182572714282
251	250	AAAAAATTGG	1	-4.78	-2.09452837194158	26	-4.4	0.348756673012341
252	251	AAAAAATTGT	2	-3.86	-1.40138119138163	28	-2.8	0.422864645166063
253	252	AAAAAATTTA	0	-4.36	NA	30	-2.19	0.491857516653014
254	253	AAAAAATTTC	0	-1.47	NA	9	-1.64	-0.712115287672921
255	254	AAAAAATTTG	0	-3.76	NA	14	-2.17	-0.270282535393882
256	255	AAAAAATTTT	1	-5.42	-2.09452837194158	10	-4.87	-0.606754772015095
257	256	AAAAACAAAA	1	-3.93	-2.09452837194158	125	-4.82	1.91897387229316
258	257	AAAAACAAAC	5	-5.52	-0.485090459507477	46	-4.87	0.919301531479954
259	258	AAAAACAAAG	2	-5.36	-1.40138119138163	71	-4.78	1.35334001203217
260	259	AAAAACAAAT	5	-2.42	-0.485090459507477	58	-1.77	1.15110314553728
261	260	AAAAACAACA	7	-1.15	-0.148618222886264	52	-2.19	1.04190385357229
262	261	AAAAACAACC	8	-5.26	-0.0150868302617413	44	-4.87	0.87484976890912
263	262	AAAAACAACG	5	-0.11	-0.485090459507477	22	-0.58	0.181702588349175
264	263	AAAAACAACT	2	-5.14	-1.40138119138163	21	-4.18	0.135182572714282
265	264	AAAAACAAGA	2	-3.8	-1.40138119138163	72	-2.28	1.36732625400691
266	265	AAAAACAAGC	0	-5.52	NA	28	-4.87	0.422864645166063
267	266	AAAAACAAGG	5	-4.78	-0.485090459507477	60	-4.34	1.18500469721296
268	267	AAAAACAAGT	3	-2.71	-0.995916083273468	20	-2.88	0.0863924085448502
269	268	AAAAACAATA	2	-3.52	-1.40138119138163	45	-3.97	0.897322624761179
270	269	AAAAACAATC	4	-2.44	-0.708234010821687	28	-4.13	0.422864645166063
271	270	AAAAACAATG	11	-0.65	0.303366900856793	93	0.94	1.62325962814412
272	271	AAAAACAATT	5	-3.43	-0.485090459507477	29	-2.03	0.457955964977333
273	272	AAAAACACAA	6	-3.62	-0.302768902713522	48	-4.82	0.96186114589875
274	273	AAAAACACAC	7	-3.92	-0.148618222886264	49	-4.87	0.982480433101486
275	274	AAAAACACAG	3	-4.69	-0.995916083273468	40	-4.87	0.779539589104795
276	275	AAAAACACAT	6	-1.34	-0.302768902713522	28	-2.1	0.422864645166063
277	276	AAAAACACCA	6	-2.08	-0.302768902713522	32	-2.07	0.556396037790586
278	277	AAAAACACCC	2	-5.27	-1.40138119138163	44	-4.87	0.87484976890912
279	278	AAAAACACCG	2	-3.42	-1.40138119138163	40	-4.87	0.779539589104795
280	279	AAAAACACCT	2	-2.07	-1.40138119138163	22	-2.9	0.181702588349175
281	280	AAAAACACGA	11	0.33	0.303366900856793	38	-1.75	0.728246294717245
282	281	AAAAACACGC	7	-0.6	-0.148618222886264	27	-2.9	0.386497000995188
283	282	AAAAACACGG	3	-0.74	-0.995916083273468	27	-2.77	0.386497000995188
284	283	AAAAACACGT	18	2.61	0.795843385954587	20	2.12	0.0863924085448502
285	284	AAAAACACTA	4	-4.95	-0.708234010821687	24	-4.12	0.268713965338805
286	285	AAAAACACTC	7	-4.73	-0.148618222886264	31	-4.87	0.524647339476005
287	286	AAAAACACTG	3	-3.37	-0.995916083273468	24	-1.47	0.268713965338805
288	287	AAAAACACTT	5	-3.33	-0.485090459507477	18	-3.26	-0.0189681071129762
289	288	AAAAACAGAA	2	-4.79	-1.40138119138163	47	-4.82	0.940807736700918
290	289	AAAAACAGAC	0	-3.82	NA	35	-1.53	0.646008196480273
291	290	AAAAACAGAG	5	-5.36	-0.485090459507477	45	-4.87	0.897322624761179
292	291	AAAAACAGAT	8	-1.86	-0.0150868302617413	41	-1.4	0.804232201695167
293	292	AAAAACAGCA	9	-2.22	0.102696205394642	33	-1.94	0.587167696457339
294	293	AAAAACAGCC	5	-5.52	-0.485090459507477	16	-4.87	-0.13675114276936
295	294	AAAAACAGCG	8	-2.17	-0.0150868302617413	20	-4.87	0.0863924085448502
296	295	AAAAACAGCT	2	-4.58	-1.40138119138163	15	-3.81	-0.201289663906931
297	296	AAAAACAGGA	7	-4.23	-0.148618222886264	66	-1.83	1.28031487701728
298	297	AAAAACAGGC	1	-5.41	-2.09452837194158	24	-4.87	0.268713965338805
299	298	AAAAACAGGG	4	-5.32	-0.708234010821687	60	-4.87	1.18500469721296
300	299	AAAAACAGGT	3	-2.71	-0.995916083273468	32	-2.51	0.556396037790586
301	300	AAAAACAGTA	3	-4.61	-0.995916083273468	26	-4.26	0.348756673012341
302	301	AAAAACAGTC	5	-3.4	-0.485090459507477	16	-4.87	-0.13675114276936
303	302	AAAAACAGTG	7	-1.74	-0.148618222886264	38	-0.17	0.728246294717245
304	303	AAAAACAGTT	3	-4.48	-0.995916083273468	15	-3.17	-0.201289663906931
305	304	AAAAACATAA	8	-1.66	-0.0150868302617413	56	-0.28	1.11601182572601
306	305	AAAAACATAC	8	-5.48	-0.0150868302617413	29	-3.63	0.457955964977333
307	306	AAAAACATAG	2	-4.43	-1.40138119138163	44	-4.87	0.87484976890912
308	307	AAAAACATAT	8	-2.9	-0.0150868302617413	32	-1.68	0.556396037790586
309	308	AAAAACATCA	10	1.13	0.208056721052468	21	2.95	0.135182572714282
310	309	AAAAACATCC	2	-3.91	-1.40138119138163	18	-2.33	-0.0189681071129762
311	310	AAAAACATCG	10	-2.38	0.208056721052468	20	-2.24	0.0863924085448502
312	311	AAAAACATCT	2	-3.11	-1.40138119138163	18	-2.77	-0.0189681071129762
313	312	AAAAACATGA	9	0.72	0.102696205394642	112	3.45	1.80915900628595
314	313	AAAAACATGC	2	-2.63	-1.40138119138163	25	-1.45	0.30953595985906
315	314	AAAAACATGG	0	-2.49	NA	33	-1.58	0.587167696457339
316	315	AAAAACATGT	4	-1.56	-0.708234010821687	29	-1.7	0.457955964977333
317	316	AAAAACATTA	1	-1.74	-2.09452837194158	49	0.72	0.982480433101486
318	317	AAAAACATTC	0	-5.04	NA	22	-4.24	0.181702588349175
319	318	AAAAACATTG	5	-3.27	-0.485090459507477	33	-2.25	0.587167696457339
320	319	AAAAACATTT	1	-4.34	-2.09452837194158	17	-4.65	-0.0761265209529248
321	320	AAAAACCAAA	2	-4.66	-1.40138119138163	55	-4.82	1.09799332022333
322	321	AAAAACCAAC	3	-5.41	-0.995916083273468	50	-4.87	1.00268314041901
323	322	AAAAACCAAG	5	-4.23	-0.485090459507477	31	-4.87	0.524647339476005
324	323	AAAAACCAAT	1	-2.42	-2.09452837194158	30	-1.77	0.491857516653014
325	324	AAAAACCACA	6	-1.88	-0.302768902713522	30	-2.69	0.491857516653014
326	325	AAAAACCACC	2	-3.59	-1.40138119138163	36	-4.87	0.674179073446969
327	326	AAAAACCACG	11	1.09	0.303366900856793	22	-0.52	0.181702588349175
328	327	AAAAACCACT	1	-4.85	-2.09452837194158	21	-4.18	0.135182572714282
329	328	AAAAACCAGA	1	-4.23	-2.09452837194158	32	-4.45	0.556396037790586
330	329	AAAAACCAGC	2	-5.52	-1.40138119138163	17	-4.87	-0.0761265209529248
331	330	AAAAACCAGG	0	-4.23	NA	22	-4.71	0.181702588349175
332	331	AAAAACCAGT	0	-3.51	NA	20	-2.88	0.0863924085448502
333	332	AAAAACCATA	4	-3.85	-0.708234010821687	27	-4.33	0.386497000995188
334	333	AAAAACCATC	2	-2.46	-1.40138119138163	13	-4.33	-0.344390507547604
335	334	AAAAACCATG	2	-0.98	-1.40138119138163	32	0.57	0.556396037790586
336	335	AAAAACCATT	0	-3.76	NA	30	-2.12	0.491857516653014
337	336	AAAAACCCAA	0	-4.79	NA	22	-4.82	0.181702588349175
338	337	AAAAACCCAC	2	-3.74	-1.40138119138163	34	-4.87	0.617020659607021
339	338	AAAAACCCAG	0	-5.36	NA	17	-4.87	-0.0761265209529248
340	339	AAAAACCCAT	1	-2.75	-2.09452837194158	16	-2.1	-0.13675114276936
341	340	AAAAACCCCA	2	-2.81	-1.40138119138163	28	-2.57	0.422864645166063
342	341	AAAAACCCCC	0	-5.52	NA	32	-4.87	0.556396037790586
343	342	AAAAACCCCG	0	-1.75	NA	20	-4.87	0.0863924085448502
344	343	AAAAACCCCT	0	-4.9	NA	20	-4.39	0.0863924085448502
345	344	AAAAACCCGA	1	-2.5	-2.09452837194158	12	-4.15	-0.424433215221141
346	345	AAAAACCCGC	2	-3.43	-1.40138119138163	17	-4.87	-0.0761265209529248
347	346	AAAAACCCGG	0	-3.57	NA	14	-4.87	-0.270282535393882
348	347	AAAAACCCGT	1	-0.23	-2.09452837194158	15	-2.84	-0.201289663906931
349	348	AAAAACCCTA	1	-5.01	-2.09452837194158	26	-4.73	0.348756673012341
350	349	AAAAACCCTC	2	-4.74	-1.40138119138163	19	-4.87	0.0350991141572996
351	350	AAAAACCCTG	0	-3.71	NA	12	-1.83	-0.424433215221141
352	351	AAAAACCCTT	0	-5.37	NA	20	-4.42	0.0863924085448502
353	352	AAAAACCGAA	5	-4.79	-0.485090459507477	57	-4.82	1.13371140282541
354	353	AAAAACCGAC	0	-2.41	NA	17	-1	-0.0761265209529248
355	354	AAAAACCGAG	0	-4.78	NA	9	-4.87	-0.712115287672921
356	355	AAAAACCGAT	1	-1.86	-2.09452837194158	35	-1.4	0.646008196480273
357	356	AAAAACCGCA	1	-2.95	-2.09452837194158	18	-2.45	-0.0189681071129762
358	357	AAAAACCGCC	1	-3.34	-2.09452837194158	10	-4.87	-0.606754772015095
359	358	AAAAACCGCG	1	-0.5	-2.09452837194158	16	-4.87	-0.13675114276936
360	359	AAAAACCGCT	0	-4.58	NA	12	-3.81	-0.424433215221141
361	360	AAAAACCGGA	2	-4.23	-1.40138119138163	12	-4.24	-0.424433215221141
362	361	AAAAACCGGC	0	-3.48	NA	10	-4.87	-0.606754772015095
363	362	AAAAACCGGG	0	-5.32	NA	17	-4.87	-0.0761265209529248
364	363	AAAAACCGGT	1	-2.95	-2.09452837194158	7	-2.51	-0.963429715953828
365	364	AAAAACCGTA	1	-2.91	-2.09452837194158	20	-3.18	0.0863924085448502
366	365	AAAAACCGTC	0	-0.13	NA	9	-0.54	-0.712115287672921
367	366	AAAAACCGTG	1	-2.07	-2.09452837194158	19	-0.54	0.0350991141572996
368	367	AAAAACCGTT	0	-3	NA	17	-3.26	-0.0761265209529248
369	368	AAAAACCTAA	3	-2.38	-0.995916083273468	22	-0.79	0.181702588349175
370	369	AAAAACCTAC	3	-5.31	-0.995916083273468	26	-3.4	0.348756673012341
371	370	AAAAACCTAG	2	-5.36	-1.40138119138163	27	-4.87	0.386497000995188
372	371	AAAAACCTAT	0	-2.9	NA	46	-1.68	0.919301531479954
373	372	AAAAACCTCA	2	0.4	-1.40138119138163	20	2.45	0.0863924085448502
374	373	AAAAACCTCC	2	-4.64	-1.40138119138163	20	-2.83	0.0863924085448502
375	374	AAAAACCTCG	1	-0.86	-2.09452837194158	18	-2.75	-0.0189681071129762
376	375	AAAAACCTCT	0	-4.36	NA	11	-3.27	-0.51144459221077
377	376	AAAAACCTGA	0	-2.01	NA	43	1.04	0.851860250684422
378	377	AAAAACCTGC	0	-5.36	NA	15	-3.85	-0.201289663906931
379	378	AAAAACCTGG	0	-4.95	NA	16	-3.98	-0.13675114276936
380	379	AAAAACCTGT	0	-3.97	NA	18	-2.8	-0.0189681071129762
381	380	AAAAACCTTA	3	-2.47	-0.995916083273468	18	-1.57	-0.0189681071129762
382	381	AAAAACCTTC	2	-5.06	-1.40138119138163	27	-4.87	0.386497000995188
383	382	AAAAACCTTG	1	-3.61	-2.09452837194158	17	-2.62	-0.0761265209529248
384	383	AAAAACCTTT	1	-5.52	-2.09452837194158	23	-4.87	0.226154350920009
385	384	AAAAACGAAA	7	0.01	-0.148618222886264	63	-0.82	1.23379486138239
386	385	AAAAACGAAC	4	-5	-0.708234010821687	25	-4.87	0.30953595985906
387	386	AAAAACGAAG	2	-3.17	-1.40138119138163	33	-1.06	0.587167696457339
388	387	AAAAACGAAT	11	-2.42	0.303366900856793	38	-1.77	0.728246294717245
389	388	AAAAACGACA	4	2.79	-0.708234010821687	20	2.33	0.0863924085448502
390	389	AAAAACGACC	1	-2.24	-2.09452837194158	16	-1.03	-0.13675114276936
391	390	AAAAACGACG	5	2.76	-0.485090459507477	24	4.32	0.268713965338805
392	391	AAAAACGACT	3	-1.97	-0.995916083273468	13	-0.94	-0.344390507547604
393	392	AAAAACGAGA	2	0.57	-1.40138119138163	39	-2.74	0.754221781120506
394	393	AAAAACGAGC	0	-3.43	NA	15	-4.87	-0.201289663906931
395	394	AAAAACGAGG	2	-1.91	-1.40138119138163	44	-0.7	0.87484976890912
396	395	AAAAACGAGT	6	-2.66	-0.302768902713522	12	-2.88	-0.424433215221141
397	396	AAAAACGATA	8	-0.07	-0.0150868302617413	27	-2.58	0.386497000995188
398	397	AAAAACGATC	5	-1.98	-0.485090459507477	19	-3.76	0.0350991141572996
399	398	AAAAACGATG	15	-0.09	0.613521829160633	76	1.31	1.42139347527719
400	399	AAAAACGATT	0	-2.88	NA	17	-1.67	-0.0761265209529248
401	400	AAAAACGCAA	6	-0.64	-0.302768902713522	33	-0.19	0.587167696457339
402	401	AAAAACGCAC	4	-4.64	-0.708234010821687	24	-4.87	0.268713965338805
403	402	AAAAACGCAG	5	-3.69	-0.485090459507477	25	-4.87	0.30953595985906
404	403	AAAAACGCAT	1	-2.75	-2.09452837194158	31	-2.1	0.524647339476005
405	404	AAAAACGCCA	3	1.87	-0.995916083273468	19	2.45	0.0350991141572996
406	405	AAAAACGCCC	2	-2.98	-1.40138119138163	12	-2.84	-0.424433215221141
407	406	AAAAACGCCG	0	-0.59	NA	12	-0.57	-0.424433215221141
408	407	AAAAACGCCT	2	-2.21	-1.40138119138163	11	-3.28	-0.51144459221077
409	408	AAAAACGCGA	18	0.92	0.795843385954587	51	-2.39	1.02248576771518
410	409	AAAAACGCGC	2	-2.19	-1.40138119138163	40	-4.87	0.779539589104795
411	410	AAAAACGCGG	3	-2.13	-0.995916083273468	20	-4.87	0.0863924085448502
412	411	AAAAACGCGT	11	1.02	0.303366900856793	23	-2.62	0.226154350920009
413	412	AAAAACGCTA	2	-0.75	-1.40138119138163	22	-2.46	0.181702588349175
414	413	AAAAACGCTC	2	-4.27	-1.40138119138163	16	-4.87	-0.13675114276936
415	414	AAAAACGCTG	2	-2.82	-1.40138119138163	15	-1.1	-0.201289663906931
416	415	AAAAACGCTT	1	-3.98	-2.09452837194158	9	-3.97	-0.712115287672921
417	416	AAAAACGGAA	4	-1.06	-0.708234010821687	43	-0.4	0.851860250684422
418	417	AAAAACGGAC	4	-4.17	-0.708234010821687	21	-1.09	0.135182572714282
419	418	AAAAACGGAG	1	-4.63	-2.09452837194158	37	-4.87	0.701578047635084
420	419	AAAAACGGAT	8	-1.86	-0.0150868302617413	20	-1.4	0.0863924085448502
421	420	AAAAACGGCA	3	1.72	-0.995916083273468	14	2.57	-0.270282535393882
422	421	AAAAACGGCC	4	-3.31	-0.708234010821687	18	-2.71	-0.0189681071129762
423	422	AAAAACGGCG	2	-0.4	-1.40138119138163	18	-0.7	-0.0189681071129762
424	423	AAAAACGGCT	0	-3.04	NA	8	-3.15	-0.829898323329305
425	424	AAAAACGGGA	2	-0.32	-1.40138119138163	31	-2.49	0.524647339476005
426	425	AAAAACGGGC	1	-4.33	-2.09452837194158	14	-4.87	-0.270282535393882
427	426	AAAAACGGGG	1	-3.38	-2.09452837194158	34	-4.87	0.617020659607021
428	427	AAAAACGGGT	6	-2.95	-0.302768902713522	33	-2.51	0.587167696457339
429	428	AAAAACGGTA	6	-1.15	-0.302768902713522	46	-2.33	0.919301531479954
430	429	AAAAACGGTC	2	-2.94	-1.40138119138163	8	-4.87	-0.829898323329305
431	430	AAAAACGGTG	4	-1.18	-0.708234010821687	51	0.19	1.02248576771518
432	431	AAAAACGGTT	0	-3.97	NA	19	-2.81	0.0350991141572996
433	432	AAAAACGTAA	10	2.29	0.208056721052468	27	4.56	0.386497000995188
434	433	AAAAACGTAC	3	-2.75	-0.995916083273468	22	-0.43	0.181702588349175
435	434	AAAAACGTAG	7	-1.28	-0.148618222886264	20	-0.28	0.0863924085448502
436	435	AAAAACGTAT	10	-2.28	0.208056721052468	40	-0.51	0.779539589104795
437	436	AAAAACGTCA	25	5.07	1.12434745292662	6	7.47	-1.11758039578109
438	437	AAAAACGTCC	1	0.04	-2.09452837194158	8	2.19	-0.829898323329305
439	438	AAAAACGTCG	3	1.5	-0.995916083273468	18	2.27	-0.0189681071129762
440	439	AAAAACGTCT	3	0.31	-0.995916083273468	4	1.74	-1.52304550388925
441	440	AAAAACGTGA	14	2.51	0.544528957673681	31	2.4	0.524647339476005
442	441	AAAAACGTGC	5	-1.49	-0.485090459507477	11	-2.56	-0.51144459221077
443	442	AAAAACGTGG	2	-0.54	-1.40138119138163	23	-2.49	0.226154350920009
444	443	AAAAACGTGT	10	-0.72	0.208056721052468	26	-2.72	0.348756673012341
445	444	AAAAACGTTA	8	2.2	-0.0150868302617413	25	2.56	0.30953595985906
446	445	AAAAACGTTC	1	-2.83	-2.09452837194158	10	-2.72	-0.606754772015095
447	446	AAAAACGTTG	2	-1.37	-1.40138119138163	13	-1.88	-0.344390507547604
448	447	AAAAACGTTT	0	-2.39	NA	21	-3.13	0.135182572714282
449	448	AAAAACTAAA	1	-4.79	-2.09452837194158	39	-4.82	0.754221781120506
450	449	AAAAACTAAC	2	-2.01	-1.40138119138163	30	-0.71	0.491857516653014
451	450	AAAAACTAAG	0	-5.36	NA	33	-3.58	0.587167696457339
452	451	AAAAACTAAT	1	-2.42	-2.09452837194158	19	-1.77	0.0350991141572996
453	452	AAAAACTACA	2	-3.14	-1.40138119138163	24	-2.83	0.268713965338805
454	453	AAAAACTACC	0	-5.15	NA	16	-3.34	-0.13675114276936
455	454	AAAAACTACG	5	-0.02	-0.485090459507477	26	1.68	0.348756673012341
456	455	AAAAACTACT	0	-5.14	NA	13	-3.7	-0.344390507547604
457	456	AAAAACTAGA	2	-4.23	-1.40138119138163	27	-4.45	0.386497000995188
458	457	AAAAACTAGC	1	-3.95	-2.09452837194158	15	-4.87	-0.201289663906931
459	458	AAAAACTAGG	3	-4.69	-0.995916083273468	23	-3.67	0.226154350920009
460	459	AAAAACTAGT	0	-3.51	NA	14	-2.88	-0.270282535393882
461	460	AAAAACTATA	0	-4	NA	23	-3.88	0.226154350920009
462	461	AAAAACTATC	2	-2.49	-1.40138119138163	15	-4.04	-0.201289663906931
463	462	AAAAACTATG	3	-1.13	-0.995916083273468	29	1.02	0.457955964977333
464	463	AAAAACTATT	0	-3.92	NA	21	-1.96	0.135182572714282
465	464	AAAAACTCAA	1	-4.79	-2.09452837194158	36	-4.82	0.674179073446969
466	465	AAAAACTCAC	1	-0.69	-2.09452837194158	17	-0.76	-0.0761265209529248
467	466	AAAAACTCAG	0	-5.36	NA	13	-4.11	-0.344390507547604
468	467	AAAAACTCAT	1	-2.75	-2.09452837194158	18	-1.7	-0.0189681071129762
469	468	AAAAACTCCA	1	-4.07	-2.09452837194158	13	-2.93	-0.344390507547604
470	469	AAAAACTCCC	0	-3.52	NA	12	-4.87	-0.424433215221141
471	470	AAAAACTCCG	0	-3.31	NA	8	-3.28	-0.829898323329305
472	471	AAAAACTCCT	2	-4.01	-1.40138119138163	8	-4.39	-0.829898323329305
473	472	AAAAACTCGA	2	-1.61	-1.40138119138163	13	-4.45	-0.344390507547604
474	473	AAAAACTCGC	0	-2.28	NA	7	-4.87	-0.963429715953828
475	474	AAAAACTCGG	0	-2.68	NA	12	-4.87	-0.424433215221141
476	475	AAAAACTCGT	2	0.66	-1.40138119138163	9	-3.24	-0.712115287672921
477	476	AAAAACTCTA	2	-5.01	-1.40138119138163	11	-4.73	-0.51144459221077
478	477	AAAAACTCTC	2	-2.63	-1.40138119138163	19	-4.87	0.0350991141572996
479	478	AAAAACTCTG	0	-3.86	NA	13	-1.38	-0.344390507547604
480	479	AAAAACTCTT	0	-5.27	NA	17	-4.26	-0.0761265209529248
481	480	AAAAACTGAA	2	-4.79	-1.40138119138163	16	-1.19	-0.13675114276936
482	481	AAAAACTGAC	3	0.86	-0.995916083273468	25	4.19	0.30953595985906
483	482	AAAAACTGAG	2	-3.81	-1.40138119138163	17	-0.83	-0.0761265209529248
484	483	AAAAACTGAT	2	-1.86	-1.40138119138163	24	-0.32	0.268713965338805
485	484	AAAAACTGCA	2	-4.21	-1.40138119138163	10	-2.81	-0.606754772015095
486	485	AAAAACTGCC	0	-2.49	NA	16	-0.7	-0.13675114276936
487	486	AAAAACTGCG	0	-2.07	NA	20	-3.06	0.0863924085448502
488	487	AAAAACTGCT	0	-4.58	NA	12	-3.81	-0.424433215221141
489	488	AAAAACTGGA	0	-4.23	NA	30	-4.45	0.491857516653014
490	489	AAAAACTGGC	1	-2.18	-2.09452837194158	20	-0.83	0.0863924085448502
491	490	AAAAACTGGG	0	-5.32	NA	16	-4.87	-0.13675114276936
492	491	AAAAACTGGT	0	-2.95	NA	14	-2.51	-0.270282535393882
493	492	AAAAACTGTA	1	-5.01	-2.09452837194158	26	-4.73	0.348756673012341
494	493	AAAAACTGTC	1	-1.42	-2.09452837194158	10	-0.95	-0.606754772015095
495	494	AAAAACTGTG	3	-2.23	-0.995916083273468	32	-0.09	0.556396037790586
496	495	AAAAACTGTT	1	-4.48	-2.09452837194158	17	-3.1	-0.0761265209529248
497	496	AAAAACTTAA	0	-3.65	NA	33	-0.7	0.587167696457339
498	497	AAAAACTTAC	0	-1.92	NA	15	1.44	-0.201289663906931
499	498	AAAAACTTAG	0	-5.36	NA	18	-3.91	-0.0189681071129762
500	499	AAAAACTTAT	1	-2.9	-2.09452837194158	18	-1.68	-0.0189681071129762
501	500	AAAAACTTCA	1	-0.87	-2.09452837194158	14	2.09	-0.270282535393882
502	501	AAAAACTTCC	2	-5.09	-1.40138119138163	7	-3.19	-0.963429715953828
503	502	AAAAACTTCG	2	-2.3	-1.40138119138163	15	-3.11	-0.201289663906931
504	503	AAAAACTTCT	0	-5.3	NA	6	-3.63	-1.11758039578109
505	504	AAAAACTTGA	1	-1.91	-2.09452837194158	18	0.26	-0.0189681071129762
506	505	AAAAACTTGC	1	-3.84	-2.09452837194158	13	-3.3	-0.344390507547604
507	506	AAAAACTTGG	0	-5.11	NA	11	-4.77	-0.51144459221077
508	507	AAAAACTTGT	0	-3.71	NA	23	-2.8	0.226154350920009
509	508	AAAAACTTTA	0	-3.73	NA	23	-2.29	0.226154350920009
510	509	AAAAACTTTC	2	-4.2	-1.40138119138163	16	-3.93	-0.13675114276936
511	510	AAAAACTTTG	1	-3.76	-2.09452837194158	13	-2.17	-0.344390507547604
512	511	AAAAACTTTT	0	-5.52	NA	37	-4.87	0.701578047635084
513	512	AAAAAGAAAA	1	-4.79	-2.09452837194158	188	-4.82	2.32710209782081
514	513	AAAAAGAAAC	2	-4.26	-1.40138119138163	74	-4.87	1.39472522819503
515	514	AAAAAGAAAG	0	-5.36	NA	146	-4.78	2.0742667566992
516	515	AAAAAGAAAT	0	-2.42	NA	77	-1.77	1.43446555684454
517	516	AAAAAGAACA	7	-3.92	-0.148618222886264	74	-4.87	1.39472522819503
518	517	AAAAAGAACC	0	-5.49	NA	19	-4.87	0.0350991141572996
519	518	AAAAAGAACG	3	-1.54	-0.995916083273468	41	-0.67	0.804232201695167
520	519	AAAAAGAACT	0	-5.14	NA	32	-4.09	0.556396037790586
521	520	AAAAAGAAGA	4	-3.16	-0.708234010821687	104	-1.54	1.73505103413223
522	521	AAAAAGAAGC	0	-4.66	NA	41	-3.48	0.804232201695167
523	522	AAAAAGAAGG	1	-5.32	-2.09452837194158	82	-3.7	1.49737938225511
524	523	AAAAAGAAGT	2	-2.61	-1.40138119138163	74	1.26	1.39472522819503
525	524	AAAAAGAATA	0	-3.52	NA	59	-3.89	1.16819757889658
526	525	AAAAAGAATC	1	-2.44	-2.09452837194158	26	-4.13	0.348756673012341
527	526	AAAAAGAATG	9	-0.65	0.102696205394642	113	0.94	1.8180479537032
528	527	AAAAAGAATT	3	-3.43	-0.995916083273468	38	-2.03	0.728246294717245
529	528	AAAAAGACAA	0	-3.45	NA	51	-3.58	1.02248576771518
530	529	AAAAAGACAC	5	-2.49	-0.485090459507477	39	-2.94	0.754221781120506
531	530	AAAAAGACAG	2	-4.12	-1.40138119138163	43	-3.16	0.851860250684422
532	531	AAAAAGACAT	4	-1.24	-0.708234010821687	33	1.8	0.587167696457339
533	532	AAAAAGACCA	3	-3.75	-0.995916083273468	37	-4.08	0.701578047635084
534	533	AAAAAGACCC	1	-4.04	-2.09452837194158	18	-3.45	-0.0189681071129762
535	534	AAAAAGACCG	2	-4.37	-1.40138119138163	13	-3.67	-0.344390507547604
536	535	AAAAAGACCT	0	-1.97	NA	17	1.29	-0.0761265209529248
537	536	AAAAAGACGA	1	0.92	-2.09452837194158	25	1.27	0.30953595985906
538	537	AAAAAGACGC	1	1.27	-2.09452837194158	25	1.9	0.30953595985906
539	538	AAAAAGACGG	2	0.03	-1.40138119138163	21	1.68	0.135182572714282
540	539	AAAAAGACGT	5	2.86	-0.485090459507477	32	6.64	0.556396037790586
541	540	AAAAAGACTA	1	-4.4	-2.09452837194158	28	-3.66	0.422864645166063
542	541	AAAAAGACTC	0	-4.04	NA	9	-3.36	-0.712115287672921
543	542	AAAAAGACTG	3	-3.37	-0.995916083273468	21	-1.47	0.135182572714282
544	543	AAAAAGACTT	1	-2.45	-2.09452837194158	15	1.38	-0.201289663906931
545	544	AAAAAGAGAA	3	-4.79	-0.995916083273468	163	-4.82	2.18441033579762
546	545	AAAAAGAGAC	1	-2.27	-2.09452837194158	29	-0.24	0.457955964977333
547	546	AAAAAGAGAG	1	-5.36	-2.09452837194158	106	-4.87	1.75409922910293
548	547	AAAAAGAGAT	2	-1.86	-1.40138119138163	68	-1.4	1.31016784016697
549	548	AAAAAGAGCA	2	-4.7	-1.40138119138163	29	-4.87	0.457955964977333
550	549	AAAAAGAGCC	1	-5.32	-2.09452837194158	9	-4.87	-0.712115287672921
551	550	AAAAAGAGCG	0	-3.12	NA	21	-4.87	0.135182572714282
552	551	AAAAAGAGCT	1	-4.58	-2.09452837194158	22	-3.73	0.181702588349175
553	552	AAAAAGAGGA	2	-3.43	-1.40138119138163	96	-1.1	1.6550083264587
554	553	AAAAAGAGGC	1	-3.4	-2.09452837194158	20	-3.12	0.0863924085448502
555	554	AAAAAGAGGG	2	-4.65	-1.40138119138163	91	-3.34	1.60151964150771
556	555	AAAAAGAGGT	3	-1.81	-0.995916083273468	51	1.62	1.02248576771518
557	556	AAAAAGAGTA	2	-4.61	-1.40138119138163	39	-3.81	0.754221781120506
558	557	AAAAAGAGTC	0	-3.4	NA	12	-4.87	-0.424433215221141
559	558	AAAAAGAGTG	5	-1.74	-0.485090459507477	49	-0.17	0.982480433101486
560	559	AAAAAGAGTT	2	-4.48	-1.40138119138163	34	-3.17	0.617020659607021
561	560	AAAAAGATAA	3	-1.27	-0.995916083273468	70	-0.72	1.33915537704022
562	561	AAAAAGATAC	2	-4.15	-1.40138119138163	28	-2.47	0.422864645166063
563	562	AAAAAGATAG	1	-3.96	-2.09452837194158	44	-4.87	0.87484976890912
564	563	AAAAAGATAT	2	-2.9	-1.40138119138163	36	-1.68	0.674179073446969
565	564	AAAAAGATCA	3	-0.7	-0.995916083273468	26	-0.89	0.348756673012341
566	565	AAAAAGATCC	2	-3.53	-1.40138119138163	16	-4.87	-0.13675114276936
567	566	AAAAAGATCG	4	-2.28	-0.708234010821687	15	-4.87	-0.201289663906931
568	567	AAAAAGATCT	1	-2.64	-2.09452837194158	14	-3.22	-0.270282535393882
569	568	AAAAAGATGA	27	1.6	1.20130849406275	107	4.18	1.76348896945277
570	569	AAAAAGATGC	1	-1.75	-2.09452837194158	25	-0.71	0.30953595985906
571	570	AAAAAGATGG	0	-1.6	NA	27	-0.84	0.386497000995188
572	571	AAAAAGATGT	8	-0.67	-0.0150868302617413	30	2.13	0.491857516653014
573	572	AAAAAGATTA	2	-1.18	-1.40138119138163	26	1.18	0.348756673012341
574	573	AAAAAGATTC	1	-4.53	-2.09452837194158	14	-3.78	-0.270282535393882
575	574	AAAAAGATTG	3	-3.27	-0.995916083273468	30	-2.25	0.491857516653014
576	575	AAAAAGATTT	1	-3.46	-2.09452837194158	16	-3.13	-0.13675114276936
577	576	AAAAAGCAAA	3	-4.79	-0.995916083273468	67	-4.82	1.29535275438183
578	577	AAAAAGCAAC	8	-3.95	-0.0150868302617413	47	-4.61	0.940807736700918
579	578	AAAAAGCAAG	1	-5.18	-2.09452837194158	49	-4.87	0.982480433101486
580	579	AAAAAGCAAT	8	-2.42	-0.0150868302617413	57	-1.77	1.13371140282541
581	580	AAAAAGCACA	5	-3.81	-0.485090459507477	45	-4.87	0.897322624761179
582	581	AAAAAGCACC	0	-4.54	NA	24	-4.87	0.268713965338805
583	582	AAAAAGCACG	2	0.14	-1.40138119138163	26	-0.67	0.348756673012341
584	583	AAAAAGCACT	2	-5.14	-1.40138119138163	17	-4.18	-0.0761265209529248
585	584	AAAAAGCAGA	3	-4.23	-0.995916083273468	33	-3.95	0.587167696457339
586	585	AAAAAGCAGC	3	-5.52	-0.995916083273468	18	-4.87	-0.0189681071129762
587	586	AAAAAGCAGG	1	-5.18	-2.09452837194158	34	-4.71	0.617020659607021
588	587	AAAAAGCAGT	2	-3.51	-1.40138119138163	28	-2.88	0.422864645166063
589	588	AAAAAGCATA	7	-3.85	-0.148618222886264	26	-4.33	0.348756673012341
590	589	AAAAAGCATC	9	-2.46	0.102696205394642	11	-4.33	-0.51144459221077
591	590	AAAAAGCATG	9	-0.98	0.102696205394642	38	0.57	0.728246294717245
592	591	AAAAAGCATT	1	-3.76	-2.09452837194158	26	-2.12	0.348756673012341
593	592	AAAAAGCCAA	2	-4.79	-1.40138119138163	31	-4.82	0.524647339476005
594	593	AAAAAGCCAC	0	-2.41	NA	29	-2.82	0.457955964977333
595	594	AAAAAGCCAG	1	-5.05	-2.09452837194158	25	-4.11	0.30953595985906
596	595	AAAAAGCCAT	3	-2.32	-0.995916083273468	18	-1.7	-0.0189681071129762
597	596	AAAAAGCCCA	2	-4.97	-1.40138119138163	24	-4.87	0.268713965338805
598	597	AAAAAGCCCC	0	-5.25	NA	16	-4.87	-0.13675114276936
599	598	AAAAAGCCCG	0	-2.7	NA	11	-4.87	-0.51144459221077
600	599	AAAAAGCCCT	0	-4.8	NA	9	-3.6	-0.712115287672921
601	600	AAAAAGCCGA	2	-2.41	-1.40138119138163	15	-3.42	-0.201289663906931
602	601	AAAAAGCCGC	0	-2.08	NA	11	-3	-0.51144459221077
603	602	AAAAAGCCGG	0	-3.32	NA	9	-3.21	-0.712115287672921
604	603	AAAAAGCCGT	1	-0.13	-2.09452837194158	12	1.75	-0.424433215221141
605	604	AAAAAGCCTA	0	-5.01	NA	38	-4.73	0.728246294717245
606	605	AAAAAGCCTC	0	-3.56	NA	16	-4.87	-0.13675114276936
607	606	AAAAAGCCTG	0	-3.71	NA	5	-1.83	-1.29990195257504
608	607	AAAAAGCCTT	0	-5.37	NA	20	-3.51	0.0863924085448502
609	608	AAAAAGCGAA	3	-3.95	-0.995916083273468	49	-4.82	0.982480433101486
610	609	AAAAAGCGAC	3	-1.08	-0.995916083273468	22	0.29	0.181702588349175
611	610	AAAAAGCGAG	1	-3.99	-2.09452837194158	52	-4.73	1.04190385357229
612	611	AAAAAGCGAT	1	-1.86	-2.09452837194158	61	-1.4	1.20153399916417
613	612	AAAAAGCGCA	0	-4.87	NA	31	-4.87	0.524647339476005
614	613	AAAAAGCGCC	0	-2.09	NA	8	-4.6	-0.829898323329305
615	614	AAAAAGCGCG	1	-1.45	-2.09452837194158	28	-4.87	0.422864645166063
616	615	AAAAAGCGCT	0	-4.58	NA	5	-3.81	-1.29990195257504
617	616	AAAAAGCGGA	0	-4.23	NA	38	-3.5	0.728246294717245
618	617	AAAAAGCGGC	1	-2.23	-2.09452837194158	9	-4.73	-0.712115287672921
619	618	AAAAAGCGGG	2	-5.06	-1.40138119138163	28	-4.87	0.422864645166063
620	619	AAAAAGCGGT	0	-2.95	NA	32	-2.51	0.556396037790586
621	620	AAAAAGCGTA	4	-1.67	-0.708234010821687	28	-3.31	0.422864645166063
622	621	AAAAAGCGTC	1	1.11	-2.09452837194158	9	-0.33	-0.712115287672921
623	622	AAAAAGCGTG	2	-1.71	-1.40138119138163	23	-0.54	0.226154350920009
624	623	AAAAAGCGTT	3	-1.75	-0.995916083273468	17	-3.26	-0.0761265209529248
625	624	AAAAAGCTAA	2	-3.99	-1.40138119138163	50	-3.13	1.00268314041901
626	625	AAAAAGCTAC	1	-3.86	-2.09452837194158	16	-2.24	-0.13675114276936
627	626	AAAAAGCTAG	0	-5.36	NA	16	-4.87	-0.13675114276936
628	627	AAAAAGCTAT	0	-2.9	NA	24	-1.68	0.268713965338805
629	628	AAAAAGCTCA	1	-2.99	-2.09452837194158	14	-2.9	-0.270282535393882
630	629	AAAAAGCTCC	1	-5.52	-2.09452837194158	12	-4.87	-0.424433215221141
631	630	AAAAAGCTCG	2	-1.81	-1.40138119138163	13	-4.87	-0.344390507547604
632	631	AAAAAGCTCT	0	-4.93	NA	13	-4.09	-0.344390507547604
633	632	AAAAAGCTGA	3	-1.12	-0.995916083273468	18	1.78	-0.0189681071129762
634	633	AAAAAGCTGC	0	-4.47	NA	18	-3.12	-0.0189681071129762
635	634	AAAAAGCTGG	0	-4.33	NA	13	-3.24	-0.344390507547604
636	635	AAAAAGCTGT	2	-3.4	-1.40138119138163	17	-2.77	-0.0761265209529248
637	636	AAAAAGCTTA	1	-3.9	-2.09452837194158	15	-1.12	-0.201289663906931
638	637	AAAAAGCTTC	1	-4.82	-2.09452837194158	11	-4.87	-0.51144459221077
639	638	AAAAAGCTTG	0	-3.61	NA	22	-2.62	0.181702588349175
640	639	AAAAAGCTTT	0	-5.52	NA	15	-4.87	-0.201289663906931
641	640	AAAAAGGAAA	1	-4.79	-2.09452837194158	171	-4.82	2.23232369149352
642	641	AAAAAGGAAC	4	-5.03	-0.708234010821687	49	-4.7	0.982480433101486
643	642	AAAAAGGAAG	1	-4.64	-2.09452837194158	110	-1.15	1.79114050078328
644	643	AAAAAGGAAT	7	-2.42	-0.148618222886264	57	-1.77	1.13371140282541
645	644	AAAAAGGACA	9	-2.52	0.102696205394642	57	-0.61	1.13371140282541
646	645	AAAAAGGACC	4	-4.02	-0.708234010821687	14	-1.12	-0.270282535393882
647	646	AAAAAGGACG	0	1.3	NA	47	4.23	0.940807736700918
648	647	AAAAAGGACT	4	-4.02	-0.708234010821687	32	-1.03	0.556396037790586
649	648	AAAAAGGAGA	4	-4.11	-0.708234010821687	101	-2.65	1.70578065183212
650	649	AAAAAGGAGC	0	-5.52	NA	22	-4.87	0.181702588349175
651	650	AAAAAGGAGG	1	-3.38	-2.09452837194158	64	-0.79	1.24954321835053
652	651	AAAAAGGAGT	3	-3.51	-0.995916083273468	32	-2.88	0.556396037790586
653	652	AAAAAGGATA	3	-2.96	-0.995916083273468	49	-3.6	0.982480433101486
654	653	AAAAAGGATC	3	-1.98	-0.995916083273468	24	-3.76	0.268713965338805
655	654	AAAAAGGATG	7	-0.09	-0.148618222886264	52	1.31	1.04190385357229
656	655	AAAAAGGATT	1	-2.88	-2.09452837194158	33	-1.67	0.587167696457339
657	656	AAAAAGGCAA	5	-4.79	-0.485090459507477	38	-4.77	0.728246294717245
658	657	AAAAAGGCAC	8	-3.36	-0.0150868302617413	16	-2.69	-0.13675114276936
659	658	AAAAAGGCAG	2	-5.19	-1.40138119138163	33	-3.98	0.587167696457339
660	659	AAAAAGGCAT	6	-2.47	-0.302768902713522	30	-1.58	0.491857516653014
661	660	AAAAAGGCCA	0	-3.45	NA	22	-2.9	0.181702588349175
662	661	AAAAAGGCCC	3	-5.52	-0.995916083273468	15	-4.87	-0.201289663906931
663	662	AAAAAGGCCG	0	-2.05	NA	20	-0.66	0.0863924085448502
664	663	AAAAAGGCCT	0	-3.56	NA	8	-3.73	-0.829898323329305
665	664	AAAAAGGCGA	2	-1.16	-1.40138119138163	40	-2.12	0.779539589104795
666	665	AAAAAGGCGC	0	-1.93	NA	18	-3.12	-0.0189681071129762
667	666	AAAAAGGCGG	3	-2.23	-0.995916083273468	26	-3.34	0.348756673012341
668	667	AAAAAGGCGT	1	1.12	-2.09452837194158	27	1.62	0.386497000995188
669	668	AAAAAGGCTA	4	-5.01	-0.708234010821687	23	-4.73	0.226154350920009
670	669	AAAAAGGCTC	1	-4.27	-2.09452837194158	14	-4.87	-0.270282535393882
671	670	AAAAAGGCTG	1	-2.82	-2.09452837194158	34	-1.1	0.617020659607021
672	671	AAAAAGGCTT	1	-4.82	-2.09452837194158	12	-3.64	-0.424433215221141
673	672	AAAAAGGGAA	3	-4.79	-0.995916083273468	134	-4.82	1.98849993494177
674	673	AAAAAGGGAC	3	-2.54	-0.995916083273468	42	0.2	0.828329753274228
675	674	AAAAAGGGAG	3	-5.36	-0.995916083273468	117	-4.81	1.85283406978862
676	675	AAAAAGGGAT	5	-1.86	-0.485090459507477	42	-1.4	0.828329753274228
677	676	AAAAAGGGCA	2	-3.59	-1.40138119138163	48	-2.78	0.96186114589875
678	677	AAAAAGGGCC	0	-5.52	NA	25	-4.69	0.30953595985906
679	678	AAAAAGGGCG	4	-1.36	-0.708234010821687	30	-0.79	0.491857516653014
680	679	AAAAAGGGCT	0	-4.58	NA	23	-3.81	0.226154350920009
681	680	AAAAAGGGGA	4	-4.23	-0.708234010821687	91	-2.21	1.60151964150771
682	681	AAAAAGGGGC	0	-4.85	NA	46	-4.82	0.919301531479954
683	682	AAAAAGGGGG	2	-5.32	-1.40138119138163	82	-4.87	1.49737938225511
684	683	AAAAAGGGGT	0	-2.95	NA	43	-2.51	0.851860250684422
685	684	AAAAAGGGTA	2	-4.05	-1.40138119138163	49	-4.71	0.982480433101486
686	685	AAAAAGGGTC	0	-2.94	NA	18	-4.87	-0.0189681071129762
687	686	AAAAAGGGTG	3	-1.18	-0.995916083273468	67	0.19	1.29535275438183
688	687	AAAAAGGGTT	0	-3.97	NA	25	-2.81	0.30953595985906
689	688	AAAAAGGTAA	5	-2.36	-0.485090459507477	71	-0.46	1.35334001203217
690	689	AAAAAGGTAC	4	-4.93	-0.708234010821687	29	-2.39	0.457955964977333
691	690	AAAAAGGTAG	4	-4.91	-0.708234010821687	51	-4.87	1.02248576771518
692	691	AAAAAGGTAT	4	-2.9	-0.708234010821687	47	-1.68	0.940807736700918
693	692	AAAAAGGTCA	6	-0.24	-0.302768902713522	16	2.12	-0.13675114276936
694	693	AAAAAGGTCC	0	-4.49	NA	7	-3.16	-0.963429715953828
695	694	AAAAAGGTCG	1	-0.98	-2.09452837194158	14	-0.91	-0.270282535393882
696	695	AAAAAGGTCT	1	-3.6	-2.09452837194158	10	-3.61	-0.606754772015095
697	696	AAAAAGGTGA	10	0.51	0.208056721052468	75	3.07	1.40814824852717
698	697	AAAAAGGTGC	1	-2.84	-2.09452837194158	33	-1.82	0.587167696457339
699	698	AAAAAGGTGG	6	-2.69	-0.302768902713522	54	-1.95	1.07964418155513
700	699	AAAAAGGTGT	7	-1.77	-0.148618222886264	37	-2.07	0.701578047635084
701	700	AAAAAGGTTA	6	-2.27	-0.302768902713522	38	0.04	0.728246294717245
702	701	AAAAAGGTTC	1	-4.59	-2.09452837194158	18	-4.87	-0.0189681071129762
703	702	AAAAAGGTTG	1	-2.72	-2.09452837194158	25	-1.88	0.30953595985906
704	703	AAAAAGGTTT	0	-4.55	NA	28	-4.69	0.422864645166063
705	704	AAAAAGTAAA	2	-4.53	-1.40138119138163	65	-2.75	1.2650474048865
706	705	AAAAAGTAAC	3	-0.37	-0.995916083273468	34	0.58	0.617020659607021
707	706	AAAAAGTAAG	3	-4.63	-0.995916083273468	52	-2.04	1.04190385357229
708	707	AAAAAGTAAT	1	-1.9	-2.09452837194158	43	0.26	0.851860250684422
709	708	AAAAAGTACA	2	-4.97	-1.40138119138163	30	-2.98	0.491857516653014
710	709	AAAAAGTACC	0	-3.72	NA	15	-3.48	-0.201289663906931
711	710	AAAAAGTACG	2	-1.43	-1.40138119138163	25	1.54	0.30953595985906
712	711	AAAAAGTACT	0	-5.14	NA	20	-3.84	0.0863924085448502
713	712	AAAAAGTAGA	1	-4.23	-2.09452837194158	35	-4.45	0.646008196480273
714	713	AAAAAGTAGC	2	-2.62	-1.40138119138163	41	-4.44	0.804232201695167
715	714	AAAAAGTAGG	2	-5.32	-1.40138119138163	40	-3.81	0.779539589104795
716	715	AAAAAGTAGT	3	-3.51	-0.995916083273468	42	-2.88	0.828329753274228
717	716	AAAAAGTATA	2	-4	-1.40138119138163	25	-3.88	0.30953595985906
718	717	AAAAAGTATC	3	-2.49	-0.995916083273468	17	-4.04	-0.0761265209529248
719	718	AAAAAGTATG	4	-1.13	-0.708234010821687	62	1.02	1.21779452003595
720	719	AAAAAGTATT	3	-3.92	-0.995916083273468	30	-1.96	0.491857516653014
721	720	AAAAAGTCAA	1	-1.74	-2.09452837194158	25	0.13	0.30953595985906
722	721	AAAAAGTCAC	5	0.64	-0.485090459507477	16	2.21	-0.13675114276936
723	722	AAAAAGTCAG	0	-1.84	NA	12	0.91	-0.424433215221141
724	723	AAAAAGTCAT	3	0.88	-0.995916083273468	14	3.32	-0.270282535393882
725	724	AAAAAGTCCA	1	-4.97	-2.09452837194158	18	-4.87	-0.0189681071129762
726	725	AAAAAGTCCC	0	-2.19	NA	21	-3.07	0.135182572714282
727	726	AAAAAGTCCG	1	-4.26	-2.09452837194158	7	-3.42	-0.963429715953828
728	727	AAAAAGTCCT	0	-3.91	NA	7	-1.96	-0.963429715953828
729	728	AAAAAGTCGA	0	-1.36	NA	12	-3.88	-0.424433215221141
730	729	AAAAAGTCGC	2	-0.95	-1.40138119138163	10	-2.99	-0.606754772015095
731	730	AAAAAGTCGG	1	-2.25	-2.09452837194158	7	-3.46	-0.963429715953828
732	731	AAAAAGTCGT	1	0.76	-2.09452837194158	9	1.5	-0.712115287672921
733	732	AAAAAGTCTA	0	-5.01	NA	12	-4.73	-0.424433215221141
734	733	AAAAAGTCTC	0	-1.3	NA	3	-3.52	-1.81072757634103
735	734	AAAAAGTCTG	0	-3.86	NA	14	-1.38	-0.270282535393882
736	735	AAAAAGTCTT	0	-3.88	NA	16	-2.4	-0.13675114276936
737	736	AAAAAGTGAA	4	-3.44	-0.708234010821687	57	0.11	1.13371140282541
738	737	AAAAAGTGAC	15	2.49	0.613521829160633	132	5.49	1.97346205757723
739	738	AAAAAGTGAG	6	-2.18	-0.302768902713522	52	0.47	1.04190385357229
740	739	AAAAAGTGAT	6	-1.45	-0.302768902713522	28	0.97	0.422864645166063
741	740	AAAAAGTGCA	2	-4.97	-1.40138119138163	42	-4.79	0.828329753274228
742	741	AAAAAGTGCC	1	-0.86	-2.09452837194158	26	0.59	0.348756673012341
743	742	AAAAAGTGCG	3	-3.02	-0.995916083273468	20	-3.21	0.0863924085448502
744	743	AAAAAGTGCT	0	-4.58	NA	20	-3.81	0.0863924085448502
745	744	AAAAAGTGGA	1	-4.23	-2.09452837194158	50	-4.29	1.00268314041901
746	745	AAAAAGTGGC	0	-0.71	NA	16	0.46	-0.13675114276936
747	746	AAAAAGTGGG	1	-5.32	-2.09452837194158	51	-4.55	1.02248576771518
748	747	AAAAAGTGGT	3	-2.95	-0.995916083273468	32	-2.51	0.556396037790586
749	748	AAAAAGTGTA	6	-5.01	-0.302768902713522	43	-4.73	0.851860250684422
750	749	AAAAAGTGTC	2	0.22	-1.40138119138163	22	0.34	0.181702588349175
751	750	AAAAAGTGTG	5	-2.23	-0.485090459507477	45	-0.09	0.897322624761179
752	751	AAAAAGTGTT	1	-3.73	-2.09452837194158	38	-3.1	0.728246294717245
753	752	AAAAAGTTAA	1	-3.89	-2.09452837194158	27	-2.66	0.386497000995188
754	753	AAAAAGTTAC	3	-0.29	-0.995916083273468	17	2.6	-0.0761265209529248
755	754	AAAAAGTTAG	1	-4.71	-2.09452837194158	23	-2.75	0.226154350920009
756	755	AAAAAGTTAT	1	-1.99	-2.09452837194158	12	-1.59	-0.424433215221141
757	756	AAAAAGTTCA	0	-3.3	NA	23	-3.26	0.226154350920009
758	757	AAAAAGTTCC	0	-3.64	NA	12	-2.36	-0.424433215221141
759	758	AAAAAGTTCG	2	-3.37	-1.40138119138163	10	-3.84	-0.606754772015095
760	759	AAAAAGTTCT	1	-5.24	-2.09452837194158	7	-4.09	-0.963429715953828
761	760	AAAAAGTTGA	0	-1.02	NA	24	0.99	0.268713965338805
762	761	AAAAAGTTGC	1	-2.51	-2.09452837194158	24	-2.14	0.268713965338805
763	762	AAAAAGTTGG	1	-4.23	-2.09452837194158	29	-4.03	0.457955964977333
764	763	AAAAAGTTGT	4	-3.3	-0.708234010821687	22	-2.8	0.181702588349175
765	764	AAAAAGTTTA	1	-3.8	-2.09452837194158	17	-1.84	-0.0761265209529248
766	765	AAAAAGTTTC	1	-2.57	-2.09452837194158	14	-2.78	-0.270282535393882
767	766	AAAAAGTTTG	1	-3.76	-2.09452837194158	25	-2.17	0.30953595985906
768	767	AAAAAGTTTT	0	-5.52	NA	15	-4.87	-0.201289663906931
769	768	AAAAATAAAA	2	-4.79	-1.40138119138163	105	-4.82	1.74462048514838
770	769	AAAAATAAAC	3	-5.52	-0.995916083273468	50	-4.87	1.00268314041901
771	770	AAAAATAAAG	0	-2.47	NA	79	-0.77	1.46010798745788
772	771	AAAAATAAAT	1	-2.42	-2.09452837194158	51	-1.77	1.02248576771518
773	772	AAAAATAACA	4	-0.91	-0.708234010821687	46	-0.23	0.919301531479954
774	773	AAAAATAACC	1	-1.85	-2.09452837194158	32	-0.74	0.556396037790586
775	774	AAAAATAACG	3	3.47	-0.995916083273468	25	4.61	0.30953595985906
776	775	AAAAATAACT	1	-1.85	-2.09452837194158	30	-0.65	0.491857516653014
777	776	AAAAATAAGA	0	-4.2	NA	60	-1.82	1.18500469721296
778	777	AAAAATAAGC	3	-5.52	-0.995916083273468	37	-4.87	0.701578047635084
779	778	AAAAATAAGG	4	-1.21	-0.708234010821687	64	-0.41	1.24954321835053
780	779	AAAAATAAGT	2	-3.51	-1.40138119138163	39	-0.93	0.754221781120506
781	780	AAAAATAATA	3	-3.52	-0.995916083273468	39	-3.97	0.754221781120506
782	781	AAAAATAATC	1	-2.44	-2.09452837194158	18	-4.13	-0.0189681071129762
783	782	AAAAATAATG	6	-0.48	-0.302768902713522	52	0.94	1.04190385357229
784	783	AAAAATAATT	0	-3.43	NA	26	-2.03	0.348756673012341
785	784	AAAAATACAA	1	-4.79	-2.09452837194158	51	-4.82	1.02248576771518
786	785	AAAAATACAC	5	-4.23	-0.485090459507477	35	-4.87	0.646008196480273
787	786	AAAAATACAG	3	-5.36	-0.995916083273468	31	-4.87	0.524647339476005
788	787	AAAAATACAT	1	-2.75	-2.09452837194158	27	-0.19	0.386497000995188
789	788	AAAAATACCA	3	-4.25	-0.995916083273468	30	-4.87	0.491857516653014
790	789	AAAAATACCC	0	-5.04	NA	22	-4.87	0.181702588349175
791	790	AAAAATACCG	2	0.12	-1.40138119138163	10	-0.28	-0.606754772015095
792	791	AAAAATACCT	1	-3.63	-2.09452837194158	20	-0.69	0.0863924085448502
793	792	AAAAATACGA	2	-1.23	-1.40138119138163	40	-0.81	0.779539589104795
794	793	AAAAATACGC	4	-1.51	-0.708234010821687	17	-0.69	-0.0761265209529248
795	794	AAAAATACGG	6	-2.31	-0.302768902713522	24	-0.57	0.268713965338805
796	795	AAAAATACGT	7	1.04	-0.148618222886264	29	4.33	0.457955964977333
797	796	AAAAATACTA	0	-5.01	NA	20	-3.95	0.0863924085448502
798	797	AAAAATACTC	2	-4.73	-1.40138119138163	9	-4.87	-0.712115287672921
799	798	AAAAATACTG	2	-3.37	-1.40138119138163	19	-1.47	0.0350991141572996
800	799	AAAAATACTT	0	-4.89	NA	13	-1.05	-0.344390507547604
801	800	AAAAATAGAA	0	-4.79	NA	55	-4.82	1.09799332022333
802	801	AAAAATAGAC	1	-3.8	-2.09452837194158	32	-2.31	0.556396037790586
803	802	AAAAATAGAG	1	-4.44	-2.09452837194158	36	-4.87	0.674179073446969
804	803	AAAAATAGAT	4	-1.86	-0.708234010821687	26	-1.4	0.348756673012341
805	804	AAAAATAGCA	5	-3.07	-0.485090459507477	35	-4.87	0.646008196480273
806	805	AAAAATAGCC	2	-3.79	-1.40138119138163	14	-4.87	-0.270282535393882
807	806	AAAAATAGCG	3	0.88	-0.995916083273468	18	-0.41	-0.0189681071129762
808	807	AAAAATAGCT	0	-4.58	NA	15	-3.81	-0.201289663906931
809	808	AAAAATAGGA	2	-4.23	-1.40138119138163	42	-1.38	0.828329753274228
810	809	AAAAATAGGC	3	-5.52	-0.995916083273468	21	-4.87	0.135182572714282
811	810	AAAAATAGGG	1	-4.41	-2.09452837194158	49	-4.87	0.982480433101486
812	811	AAAAATAGGT	3	-2.95	-0.995916083273468	19	-1.02	0.0350991141572996
813	812	AAAAATAGTA	0	-4.61	NA	28	-4.1	0.422864645166063
814	813	AAAAATAGTC	1	-3.4	-2.09452837194158	14	-4.87	-0.270282535393882
815	814	AAAAATAGTG	3	-1.74	-0.995916083273468	39	-0.17	0.754221781120506
816	815	AAAAATAGTT	0	-4.48	NA	15	-3.17	-0.201289663906931
817	816	AAAAATATAA	0	-2.31	NA	33	-1	0.587167696457339
818	817	AAAAATATAC	1	-5.52	-2.09452837194158	23	-4.35	0.226154350920009
819	818	AAAAATATAG	0	-4.46	NA	29	-4.87	0.457955964977333
820	819	AAAAATATAT	1	-2.9	-2.09452837194158	25	-1.68	0.30953595985906
821	820	AAAAATATCA	3	-1.21	-0.995916083273468	18	-1.17	-0.0189681071129762
822	821	AAAAATATCC	3	-4.04	-0.995916083273468	13	-4.87	-0.344390507547604
823	822	AAAAATATCG	4	1.19	-0.708234010821687	17	-0.53	-0.0761265209529248
824	823	AAAAATATCT	0	-3.15	NA	11	-4.09	-0.51144459221077
825	824	AAAAATATGA	4	0.56	-0.708234010821687	64	3.9	1.24954321835053
826	825	AAAAATATGC	3	-2.79	-0.995916083273468	27	-0.99	0.386497000995188
827	826	AAAAATATGG	2	-2.64	-1.40138119138163	29	-1.12	0.457955964977333
828	827	AAAAATATGT	5	-1.72	-0.485090459507477	18	-0.52	-0.0189681071129762
829	828	AAAAATATTA	1	-2.22	-2.09452837194158	14	0.89	-0.270282535393882
830	829	AAAAATATTC	1	-5.04	-2.09452837194158	19	-4.07	0.0350991141572996
831	830	AAAAATATTG	5	-2.76	-0.485090459507477	18	-2.25	-0.0189681071129762
832	831	AAAAATATTT	2	-4.5	-1.40138119138163	17	-4.49	-0.0761265209529248
833	832	AAAAATCAAA	1	-4.79	-2.09452837194158	53	-4.82	1.06095204854298
834	833	AAAAATCAAC	2	-5.46	-1.40138119138163	17	-4.87	-0.0761265209529248
835	834	AAAAATCAAG	3	-1.18	-0.995916083273468	42	-0.93	0.828329753274228
836	835	AAAAATCAAT	0	-2.42	NA	36	-1.77	0.674179073446969
837	836	AAAAATCACA	3	0.19	-0.995916083273468	30	-0.19	0.491857516653014
838	837	AAAAATCACC	2	-0.54	-1.40138119138163	22	-0.7	0.181702588349175
839	838	AAAAATCACG	29	4.14	1.2727674580449	18	4.45	-0.0189681071129762
840	839	AAAAATCACT	3	-1.8	-0.995916083273468	24	-0.81	0.268713965338805
841	840	AAAAATCAGA	1	-4.23	-2.09452837194158	18	-4.23	-0.0189681071129762
842	841	AAAAATCAGC	2	-5.52	-1.40138119138163	17	-4.32	-0.0761265209529248
843	842	AAAAATCAGG	2	-1.16	-1.40138119138163	20	-0.57	0.0863924085448502
844	843	AAAAATCAGT	2	-3.51	-1.40138119138163	24	-2.88	0.268713965338805
845	844	AAAAATCATA	0	-3.85	NA	24	-2.19	0.268713965338805
846	845	AAAAATCATC	0	-2.46	NA	20	-1.91	0.0863924085448502
847	846	AAAAATCATG	1	-0.23	-2.09452837194158	28	0.57	0.422864645166063
848	847	AAAAATCATT	2	-3.76	-1.40138119138163	29	-2.12	0.457955964977333
849	848	AAAAATCCAA	1	-4.79	-2.09452837194158	26	-4.82	0.348756673012341
850	849	AAAAATCCAC	1	-4.06	-2.09452837194158	26	-4.87	0.348756673012341
851	850	AAAAATCCAG	1	-4.01	-2.09452837194158	12	-4.87	-0.424433215221141
852	851	AAAAATCCAT	2	-2.75	-1.40138119138163	15	-2.1	-0.201289663906931
853	852	AAAAATCCCA	2	-2.64	-1.40138119138163	25	-4.87	0.30953595985906
854	853	AAAAATCCCC	0	-3.37	NA	18	-4.87	-0.0189681071129762
855	854	AAAAATCCCG	1	1.3	-2.09452837194158	14	-0.45	-0.270282535393882
856	855	AAAAATCCCT	0	-4.63	NA	19	-4.39	0.0350991141572996
857	856	AAAAATCCGA	0	-4.07	NA	13	-3.7	-0.344390507547604
858	857	AAAAATCCGC	1	-4.86	-2.09452837194158	11	-4.87	-0.51144459221077
859	858	AAAAATCCGG	0	-4.01	NA	6	-4.87	-1.11758039578109
860	859	AAAAATCCGT	0	-1.79	NA	8	-0.64	-0.829898323329305
861	860	AAAAATCCTA	2	-5.01	-1.40138119138163	19	-4.73	0.0350991141572996
862	861	AAAAATCCTC	0	-3.91	NA	11	-4.87	-0.51144459221077
863	862	AAAAATCCTG	0	-3.07	NA	4	-1.83	-1.52304550388925
864	863	AAAAATCCTT	0	-5.37	NA	8	-4.42	-0.829898323329305
865	864	AAAAATCGAA	4	-4.3	-0.708234010821687	27	-4.82	0.386497000995188
866	865	AAAAATCGAC	1	-1.52	-2.09452837194158	13	-1.79	-0.344390507547604
867	866	AAAAATCGAG	2	-2.76	-1.40138119138163	15	-4.87	-0.201289663906931
868	867	AAAAATCGAT	2	-1.86	-1.40138119138163	13	-1.4	-0.344390507547604
869	868	AAAAATCGCA	3	-1.4	-0.995916083273468	26	-4.87	0.348756673012341
870	869	AAAAATCGCC	0	-2.12	NA	14	-4.87	-0.270282535393882
871	870	AAAAATCGCG	9	2.55	0.102696205394642	11	-0.42	-0.51144459221077
872	871	AAAAATCGCT	1	-3.39	-2.09452837194158	7	-3.81	-0.963429715953828
873	872	AAAAATCGGA	1	-4.23	-2.09452837194158	20	-3.79	0.0863924085448502
874	873	AAAAATCGGC	1	-2.59	-2.09452837194158	7	-4.87	-0.963429715953828
875	874	AAAAATCGGG	0	-2.76	NA	12	-4.87	-0.424433215221141
876	875	AAAAATCGGT	2	-2.95	-1.40138119138163	14	-2.51	-0.270282535393882
877	876	AAAAATCGTA	1	-2.02	-2.09452837194158	18	-3.43	-0.0189681071129762
878	877	AAAAATCGTC	4	0.76	-0.708234010821687	5	-0.96	-1.29990195257504
879	878	AAAAATCGTG	5	-1.77	-0.485090459507477	19	-0.54	0.0350991141572996
880	879	AAAAATCGTT	1	-2.11	-2.09452837194158	12	-3.26	-0.424433215221141
881	880	AAAAATCTAA	1	-4.79	-2.09452837194158	12	-3.41	-0.424433215221141
882	881	AAAAATCTAC	0	-5.39	NA	7	-4.12	-0.963429715953828
883	882	AAAAATCTAG	0	-3.12	NA	13	-4.87	-0.344390507547604
884	883	AAAAATCTAT	1	-2.9	-2.09452837194158	15	-1.68	-0.201289663906931
885	884	AAAAATCTCA	1	-1.75	-2.09452837194158	26	-2.4	0.348756673012341
886	885	AAAAATCTCC	0	-2.48	NA	17	-4.87	-0.0761265209529248
887	886	AAAAATCTCG	2	2.19	-1.40138119138163	11	-0.69	-0.51144459221077
888	887	AAAAATCTCT	0	-3.74	NA	13	-4.09	-0.344390507547604
889	888	AAAAATCTGA	2	-2.16	-1.40138119138163	8	1.49	-0.829898323329305
890	889	AAAAATCTGC	2	-5.51	-1.40138119138163	10	-3.4	-0.606754772015095
891	890	AAAAATCTGG	0	-3.12	NA	8	-3.53	-0.829898323329305
892	891	AAAAATCTGT	1	-3.97	-2.09452837194158	10	-2.8	-0.606754772015095
893	892	AAAAATCTTA	0	-4.94	NA	7	-1.41	-0.963429715953828
894	893	AAAAATCTTC	0	-5.06	NA	4	-4.87	-1.52304550388925
895	894	AAAAATCTTG	1	-2.18	-2.09452837194158	9	-2.62	-0.712115287672921
896	895	AAAAATCTTT	0	-5.52	NA	15	-4.87	-0.201289663906931
897	896	AAAAATGAAA	3	-3.97	-0.995916083273468	106	-0.71	1.75409922910293
898	897	AAAAATGAAC	2	-4.92	-1.40138119138163	49	-1.22	0.982480433101486
899	898	AAAAATGAAG	5	0.4	-0.485090459507477	71	4.13	1.35334001203217
900	899	AAAAATGAAT	2	-2.42	-1.40138119138163	48	-1.12	0.96186114589875
901	900	AAAAATGACA	12	1.96	0.390378277846423	29	4.67	0.457955964977333
902	901	AAAAATGACC	4	1.02	-0.708234010821687	30	4.16	0.491857516653014
903	902	AAAAATGACG	183	6.33	3.11495778089984	414	9.51	3.11652610881617
904	903	AAAAATGACT	0	1.02	NA	25	4.25	0.30953595985906
905	904	AAAAATGAGA	3	-2.71	-0.995916083273468	51	-0.35	1.02248576771518
906	905	AAAAATGAGC	5	-3.65	-0.485090459507477	28	-0.86	0.422864645166063
907	906	AAAAATGAGG	7	1.66	-0.148618222886264	69	4.49	1.32476663958812
908	907	AAAAATGAGT	3	-3.51	-0.995916083273468	28	-0.76	0.422864645166063
909	908	AAAAATGATA	9	-1.98	0.102696205394642	68	0.16	1.31016784016697
910	909	AAAAATGATC	3	-1.98	-0.995916083273468	21	-0.35	0.135182572714282
911	910	AAAAATGATG	13	2.39	0.470420985519959	54	5	1.07964418155513
912	911	AAAAATGATT	2	-2.88	-1.40138119138163	25	-0.26	0.30953595985906
913	912	AAAAATGCAA	5	-4.59	-0.485090459507477	51	-4.7	1.02248576771518
914	913	AAAAATGCAC	2	-5.01	-1.40138119138163	24	-4.87	0.268713965338805
915	914	AAAAATGCAG	3	-2.95	-0.995916083273468	30	-0.76	0.491857516653014
916	915	AAAAATGCAT	6	-2.75	-0.302768902713522	28	-2.1	0.422864645166063
917	916	AAAAATGCCA	10	-1.39	0.208056721052468	36	-0.22	0.674179073446969
918	917	AAAAATGCCC	0	-2.33	NA	20	-0.73	0.0863924085448502
919	918	AAAAATGCCG	2	2.98	-1.40138119138163	16	4.62	-0.13675114276936
920	919	AAAAATGCCT	1	-2.33	-2.09452837194158	20	-0.64	0.0863924085448502
921	920	AAAAATGCGA	3	-2.82	-0.995916083273468	21	-2.41	0.135182572714282
922	921	AAAAATGCGC	0	-3.75	NA	18	-4.87	-0.0189681071129762
923	922	AAAAATGCGG	2	-1.69	-1.40138119138163	23	-0.4	0.226154350920009
924	923	AAAAATGCGT	2	-0.54	-1.40138119138163	27	-0.42	0.386497000995188
925	924	AAAAATGCTA	3	-4.69	-0.995916083273468	26	-4.73	0.348756673012341
926	925	AAAAATGCTC	3	-4.27	-0.995916083273468	10	-4.87	-0.606754772015095
927	926	AAAAATGCTG	11	-0.96	0.303366900856793	26	0.11	0.348756673012341
928	927	AAAAATGCTT	3	-5.37	-0.995916083273468	18	-3.97	-0.0189681071129762
929	928	AAAAATGGAA	1	-4.79	-2.09452837194158	58	-4.82	1.15110314553728
930	929	AAAAATGGAC	5	-4.08	-0.485090459507477	28	-1.87	0.422864645166063
931	930	AAAAATGGAG	3	-2.67	-0.995916083273468	33	-0.89	0.587167696457339
932	931	AAAAATGGAT	8	-1.86	-0.0150868302617413	44	-1.4	0.87484976890912
933	932	AAAAATGGCA	4	-1.24	-0.708234010821687	25	-0.35	0.30953595985906
934	933	AAAAATGGCC	1	-2.03	-2.09452837194158	12	-0.86	-0.424433215221141
935	934	AAAAATGGCG	6	3.13	-0.302768902713522	27	4.49	0.386497000995188
936	935	AAAAATGGCT	1	-2.18	-2.09452837194158	18	-0.77	-0.0189681071129762
937	936	AAAAATGGGA	0	-4.23	NA	45	-2.49	0.897322624761179
938	937	AAAAATGGGC	3	-5.52	-0.995916083273468	31	-4.87	0.524647339476005
939	938	AAAAATGGGG	2	-1.54	-1.40138119138163	55	-0.53	1.09799332022333
940	939	AAAAATGGGT	2	-2.95	-1.40138119138163	45	-2.51	0.897322624761179
941	940	AAAAATGGTA	4	-4.05	-0.708234010821687	34	-4.71	0.617020659607021
942	941	AAAAATGGTC	4	-2.94	-0.708234010821687	16	-4.87	-0.13675114276936
943	942	AAAAATGGTG	6	-0.82	-0.302768902713522	39	0.19	0.754221781120506
944	943	AAAAATGGTT	1	-3.97	-2.09452837194158	25	-2.81	0.30953595985906
945	944	AAAAATGTAA	2	-2.08	-1.40138119138163	65	0.04	1.2650474048865
946	945	AAAAATGTAC	5	-5.52	-0.485090459507477	30	-4.26	0.491857516653014
947	946	AAAAATGTAG	1	-1.88	-2.09452837194158	29	-1.01	0.457955964977333
948	947	AAAAATGTAT	7	-2.9	-0.148618222886264	24	-1.68	0.268713965338805
949	948	AAAAATGTCA	4	0.7	-0.708234010821687	16	2.62	-0.13675114276936
950	949	AAAAATGTCC	0	-1.26	NA	10	-0.98	-0.606754772015095
951	950	AAAAATGTCG	12	4.06	0.390378277846423	16	4.37	-0.13675114276936
952	951	AAAAATGTCT	1	-1.26	-2.09452837194158	19	-0.89	0.0350991141572996
953	952	AAAAATGTGA	6	-0.53	-0.302768902713522	42	2.79	0.828329753274228
954	953	AAAAATGTGC	3	-3.88	-0.995916083273468	22	-2.11	0.181702588349175
955	954	AAAAATGTGG	8	-0.62	-0.0150868302617413	39	-0.65	0.754221781120506
956	955	AAAAATGTGT	3	-2.81	-0.995916083273468	36	-2.35	0.674179073446969
957	956	AAAAATGTTA	3	-2.17	-0.995916083273468	39	-0.25	0.754221781120506
958	957	AAAAATGTTC	3	-4.59	-0.995916083273468	16	-4.87	-0.13675114276936
959	958	AAAAATGTTG	1	0.11	-2.09452837194158	27	-0.14	0.386497000995188
960	959	AAAAATGTTT	1	-5.2	-2.09452837194158	18	-4.69	-0.0189681071129762
961	960	AAAAATTAAA	0	-4.79	NA	36	-3.25	0.674179073446969
962	961	AAAAATTAAC	0	-1.91	NA	25	-1.5	0.30953595985906
963	962	AAAAATTAAG	0	-2.39	NA	35	1.27	0.646008196480273
964	963	AAAAATTAAT	0	-2.42	NA	22	-1.77	0.181702588349175
965	964	AAAAATTACA	1	-0.82	-2.09452837194158	27	2.01	0.386497000995188
966	965	AAAAATTACC	0	-1.76	NA	29	1.51	0.457955964977333
967	966	AAAAATTACG	6	3.55	-0.302768902713522	37	6.52	0.701578047635084
968	967	AAAAATTACT	0	-1.76	NA	26	1.15	0.348756673012341
969	968	AAAAATTAGA	2	-4.23	-1.40138119138163	26	-3.34	0.348756673012341
970	969	AAAAATTAGC	1	-4.26	-2.09452837194158	16	-3.84	-0.13675114276936
971	970	AAAAATTAGG	2	-1.12	-1.40138119138163	23	1.17	0.226154350920009
972	971	AAAAATTAGT	3	-3.51	-0.995916083273468	35	-2.88	0.646008196480273
973	972	AAAAATTATA	0	-4	NA	21	-2.83	0.135182572714282
974	973	AAAAATTATC	1	-2.49	-2.09452837194158	13	-3.34	-0.344390507547604
975	974	AAAAATTATG	3	-0.39	-0.995916083273468	29	1.68	0.457955964977333
976	975	AAAAATTATT	0	-3.92	NA	20	-1.96	0.0863924085448502
977	976	AAAAATTCAA	0	-4.79	NA	30	-4.82	0.491857516653014
978	977	AAAAATTCAC	0	-1.01	NA	28	-1.48	0.422864645166063
979	978	AAAAATTCAG	1	-5.36	-2.09452837194158	15	-3.7	-0.201289663906931
980	979	AAAAATTCAT	2	-2.75	-1.40138119138163	11	-2.06	-0.51144459221077
981	980	AAAAATTCCA	1	-4.17	-2.09452837194158	20	-2.95	0.0863924085448502
982	981	AAAAATTCCC	1	-3.84	-2.09452837194158	24	-3.46	0.268713965338805
983	982	AAAAATTCCG	0	0.2	NA	18	1.56	-0.0189681071129762
984	983	AAAAATTCCT	0	-5.11	NA	11	-3.82	-0.51144459221077
985	984	AAAAATTCGA	1	-3.18	-2.09452837194158	13	-4.45	-0.344390507547604
986	985	AAAAATTCGC	1	-2.59	-2.09452837194158	12	-4.87	-0.424433215221141
987	986	AAAAATTCGG	0	-4.25	NA	10	-3.79	-0.606754772015095
988	987	AAAAATTCGT	3	-0.9	-0.995916083273468	16	-1.05	-0.13675114276936
989	988	AAAAATTCTA	1	-5.01	-2.09452837194158	14	-4.73	-0.270282535393882
990	989	AAAAATTCTC	1	-2.95	-2.09452837194158	8	-4.87	-0.829898323329305
991	990	AAAAATTCTG	1	-3.74	-2.09452837194158	9	-1.38	-0.712115287672921
992	991	AAAAATTCTT	0	-5.37	NA	13	-4.26	-0.344390507547604
993	992	AAAAATTGAA	2	-4.79	-1.40138119138163	42	-1.97	0.828329753274228
994	993	AAAAATTGAC	0	0.96	NA	27	3.41	0.386497000995188
995	994	AAAAATTGAG	0	-3.71	NA	22	-1.61	0.181702588349175
996	995	AAAAATTGAT	1	-1.86	-2.09452837194158	25	-1.11	0.30953595985906
997	996	AAAAATTGCA	2	-2.96	-1.40138119138163	19	-2.73	0.0350991141572996
998	997	AAAAATTGCC	0	-2.39	NA	15	-1.49	-0.201289663906931
999	998	AAAAATTGCG	7	0.99	-0.148618222886264	25	1.78	0.30953595985906
1000	999	AAAAATTGCT	1	-4.58	-2.09452837194158	23	-3.6	0.226154350920009
1001	1000	AAAAATTGGA	1	-4.23	-2.09452837194158	25	-4.45	0.30953595985906
1002	1001	AAAAATTGGC	1	-2.24	-2.09452837194158	12	-1.61	-0.424433215221141
1003	1002	AAAAATTGGG	0	-4.33	NA	23	-3.57	0.226154350920009
1004	1003	AAAAATTGGT	1	-2.95	-2.09452837194158	21	-2.51	0.135182572714282
1005	1004	AAAAATTGTA	1	-5.01	-2.09452837194158	32	-4.73	0.556396037790586
1006	1005	AAAAATTGTC	1	-1.32	-2.09452837194158	18	-1.73	-0.0189681071129762
1007	1006	AAAAATTGTG	1	-2.23	-2.09452837194158	18	-0.09	-0.0189681071129762
1008	1007	AAAAATTGTT	1	-4.48	-2.09452837194158	17	-3.1	-0.0761265209529248
1009	1008	AAAAATTTAA	0	-4.79	NA	13	-4.19	-0.344390507547604
1010	1009	AAAAATTTAC	0	-1.82	NA	12	0.72	-0.424433215221141
1011	1010	AAAAATTTAG	0	-4.66	NA	13	-4.11	-0.344390507547604
1012	1011	AAAAATTTAT	0	-2.9	NA	25	-1.68	0.30953595985906
1013	1012	AAAAATTTCA	2	-3.1	-1.40138119138163	15	-2.76	-0.201289663906931
1014	1013	AAAAATTTCC	0	-4.04	NA	13	-3.87	-0.344390507547604
1015	1014	AAAAATTTCG	0	1.27	NA	18	1.15	-0.0189681071129762
1016	1015	AAAAATTTCT	0	-4.04	NA	14	-4.09	-0.270282535393882
1017	1016	AAAAATTTGA	1	-2.06	-2.09452837194158	11	0.71	-0.51144459221077
1018	1017	AAAAATTTGC	0	-4.16	NA	12	-4.02	-0.424433215221141
1019	1018	AAAAATTTGG	1	-3.4	-2.09452837194158	9	-4.2	-0.712115287672921
1020	1019	AAAAATTTGT	2	-3.97	-1.40138119138163	15	-2.8	-0.201289663906931
1021	1020	AAAAATTTTA	0	-4.84	NA	10	-2.13	-0.606754772015095
1022	1021	AAAAATTTTC	0	-4.1	NA	12	-4.65	-0.424433215221141
1023	1022	AAAAATTTTG	1	-2.67	-2.09452837194158	20	-2.17	0.0863924085448502
1024	1023	AAAAATTTTT	0	-5.52	NA	7	-4.87	-0.963429715953828
1025	1024	AAAACAAAAA	3	-4.79	-0.995916083273468	106	-4.82	1.75409922910293
1026	1025	AAAACAAAAC	4	-3.32	-0.708234010821687	47	-4.05	0.940807736700918
1027	1026	AAAACAAAAG	0	-5.36	NA	65	-4.78	1.2650474048865
1028	1027	AAAACAAAAT	5	-2.42	-0.485090459507477	77	-1.77	1.43446555684454
1029	1028	AAAACAAACA	4	-4.38	-0.708234010821687	53	-4.87	1.06095204854298
1030	1029	AAAACAAACC	5	-5.49	-0.485090459507477	40	-4.87	0.779539589104795
1031	1030	AAAACAAACG	1	-3.05	-2.09452837194158	31	-3.46	0.524647339476005
1032	1031	AAAACAAACT	4	-5.14	-0.708234010821687	29	-4.18	0.457955964977333
1033	1032	AAAACAAAGA	3	-3.72	-0.995916083273468	42	-1.91	0.828329753274228
1034	1033	AAAACAAAGC	0	-4.9	NA	26	-4.87	0.348756673012341
1035	1034	AAAACAAAGG	6	-5.32	-0.302768902713522	76	-4.34	1.42139347527719
1036	1035	AAAACAAAGT	4	-3.51	-0.708234010821687	37	-2.88	0.701578047635084
1037	1036	AAAACAAATA	3	-3.52	-0.995916083273468	58	-3.97	1.15110314553728
1038	1037	AAAACAAATC	1	-2.44	-2.09452837194158	36	-4.13	0.674179073446969
1039	1038	AAAACAAATG	12	-0.65	0.390378277846423	61	0.94	1.20153399916417
1040	1039	AAAACAAATT	2	-3.43	-1.40138119138163	27	-2.03	0.386497000995188
1041	1040	AAAACAACAA	5	-2.65	-0.485090459507477	46	-4.27	0.919301531479954
1042	1041	AAAACAACAC	8	-1.12	-0.0150868302617413	27	-2.19	0.386497000995188
1043	1042	AAAACAACAG	2	-2.75	-1.40138119138163	39	-3.48	0.754221781120506
1044	1043	AAAACAACAT	10	-0.03	0.208056721052468	32	-1.08	0.556396037790586
1045	1044	AAAACAACCA	10	-4.2	0.208056721052468	43	-4.87	0.851860250684422
1046	1045	AAAACAACCC	1	-4.48	-2.09452837194158	28	-4.87	0.422864645166063
1047	1046	AAAACAACCG	3	-5.36	-0.995916083273468	20	-4.87	0.0863924085448502
1048	1047	AAAACAACCT	5	-3.56	-0.485090459507477	34	-3.08	0.617020659607021
1049	1048	AAAACAACGA	15	-0.76	0.613521829160633	25	-1.38	0.30953595985906
1050	1049	AAAACAACGC	12	-0.41	0.390378277846423	63	-2.48	1.23379486138239
1051	1050	AAAACAACGG	3	-1.65	-0.995916083273468	17	-2.7	-0.0761265209529248
1052	1051	AAAACAACGT	13	1.18	0.470420985519959	12	2.27	-0.424433215221141
1053	1052	AAAACAACTA	2	-5.01	-1.40138119138163	23	-4.02	0.226154350920009
1054	1053	AAAACAACTC	3	-3.59	-0.995916083273468	19	-4.87	0.0350991141572996
1055	1054	AAAACAACTG	6	-3.37	-0.302768902713522	23	-1.47	0.226154350920009
1056	1055	AAAACAACTT	4	-4.13	-0.708234010821687	18	-2.99	-0.0189681071129762
1057	1056	AAAACAAGAA	7	-4.79	-0.148618222886264	74	-4.82	1.39472522819503
1058	1057	AAAACAAGAC	7	-1.51	-0.148618222886264	19	0.51	0.0350991141572996
1059	1058	AAAACAAGAG	0	-5.14	NA	40	-4.51	0.779539589104795
1060	1059	AAAACAAGAT	4	-1.86	-0.708234010821687	36	-1.4	0.674179073446969
1061	1060	AAAACAAGCA	5	-4.97	-0.485090459507477	25	-4.87	0.30953595985906
1062	1061	AAAACAAGCC	2	-4.15	-1.40138119138163	22	-4.38	0.181702588349175
1063	1062	AAAACAAGCG	1	-4.64	-2.09452837194158	29	-4.87	0.457955964977333
1064	1063	AAAACAAGCT	3	-4.58	-0.995916083273468	17	-3.81	-0.0761265209529248
1065	1064	AAAACAAGGA	3	-3.99	-0.995916083273468	46	-1.47	0.919301531479954
1066	1065	AAAACAAGGC	6	-3.14	-0.302768902713522	34	-4.51	0.617020659607021
1067	1066	AAAACAAGGG	5	-5.32	-0.485090459507477	52	-4.87	1.04190385357229
1068	1067	AAAACAAGGT	3	-2.95	-0.995916083273468	38	-2.51	0.728246294717245
1069	1068	AAAACAAGTA	6	-3.72	-0.302768902713522	34	-3.83	0.617020659607021
1070	1069	AAAACAAGTC	2	-0.94	-1.40138119138163	17	-0.43	-0.0761265209529248
1071	1070	AAAACAAGTG	10	-1.74	0.208056721052468	27	-0.17	0.386497000995188
1072	1071	AAAACAAGTT	2	-3.81	-1.40138119138163	20	-3.17	0.0863924085448502
1073	1072	AAAACAATAA	8	-1.82	-0.0150868302617413	55	-1.09	1.09799332022333
1074	1073	AAAACAATAC	4	-3.21	-0.708234010821687	24	-1.43	0.268713965338805
1075	1074	AAAACAATAG	3	-4.41	-0.995916083273468	29	-4.87	0.457955964977333
1076	1075	AAAACAATAT	2	-2.9	-1.40138119138163	44	-1.68	0.87484976890912
1077	1076	AAAACAATCA	8	-1.15	-0.0150868302617413	28	-1.25	0.422864645166063
1078	1077	AAAACAATCC	2	-3.98	-1.40138119138163	16	-4.87	-0.13675114276936
1079	1078	AAAACAATCG	5	-2.74	-0.485090459507477	19	-4.87	0.0350991141572996
1080	1079	AAAACAATCT	1	-3.09	-2.09452837194158	19	-4.09	0.0350991141572996
1081	1080	AAAACAATGA	32	1.05	1.37120753085815	232	3.81	2.53739750665717
1082	1081	AAAACAATGC	7	-2.3	-0.148618222886264	26	-1.08	0.348756673012341
1083	1082	AAAACAATGG	5	-2.16	-0.485090459507477	31	-1.21	0.524647339476005
1084	1083	AAAACAATGT	6	-1.23	-0.302768902713522	25	-1.33	0.30953595985906
1085	1084	AAAACAATTA	1	-1.74	-2.09452837194158	52	0.82	1.04190385357229
1086	1085	AAAACAATTC	5	-5.04	-0.485090459507477	20	-4.14	0.0863924085448502
1087	1086	AAAACAATTG	9	-3.27	0.102696205394642	29	-2.25	0.457955964977333
1088	1087	AAAACAATTT	1	-4.01	-2.09452837194158	16	-4.55	-0.13675114276936
1089	1088	AAAACACAAA	6	-4.63	-0.302768902713522	52	-3.58	1.04190385357229
1090	1089	AAAACACAAC	6	-1.85	-0.302768902713522	41	-3.58	0.804232201695167
1091	1090	AAAACACAAG	6	-4.67	-0.302768902713522	27	-3.58	0.386497000995188
1092	1091	AAAACACAAT	6	-2.42	-0.302768902713522	31	-1.77	0.524647339476005
1093	1092	AAAACACACA	11	-4.97	0.303366900856793	41	-3.58	0.804232201695167
1094	1093	AAAACACACC	9	-2.78	0.102696205394642	46	-3.58	0.919301531479954
1095	1094	AAAACACACG	20	-1.38	0.901203901612414	25	-3.05	0.30953595985906
1096	1095	AAAACACACT	7	-5.14	-0.148618222886264	27	-3.58	0.386497000995188
1097	1096	AAAACACAGA	4	-4.23	-0.708234010821687	30	-3.58	0.491857516653014
1098	1097	AAAACACAGC	9	-2.92	0.102696205394642	19	-3.58	0.0350991141572996
1099	1098	AAAACACAGG	4	-5.32	-0.708234010821687	24	-3.58	0.268713965338805
1100	1099	AAAACACAGT	9	-3.51	0.102696205394642	25	-2.88	0.30953595985906
1101	1100	AAAACACATA	6	-2.35	-0.302768902713522	22	-3.3	0.181702588349175
1102	1101	AAAACACATC	9	0.43	0.102696205394642	26	0.32	0.348756673012341
1103	1102	AAAACACATG	8	-0.98	-0.0150868302617413	28	0.57	0.422864645166063
1104	1103	AAAACACATT	6	-2.44	-0.302768902713522	26	-2.12	0.348756673012341
1105	1104	AAAACACCAA	13	-3.58	0.470420985519959	30	-3.3	0.491857516653014
1106	1105	AAAACACCAC	9	-1.47	0.102696205394642	31	-2.07	0.524647339476005
1107	1106	AAAACACCAG	1	-3.68	-2.09452837194158	14	-3.3	-0.270282535393882
1108	1107	AAAACACCAT	6	-0.96	-0.302768902713522	34	-0.96	0.617020659607021
1109	1108	AAAACACCCA	3	-4.45	-0.995916083273468	25	-3.3	0.30953595985906
1110	1109	AAAACACCCC	8	-3.5	-0.0150868302617413	37	-3.3	0.701578047635084
1111	1110	AAAACACCCG	2	-4.21	-1.40138119138163	24	-3.3	0.268713965338805
1112	1111	AAAACACCCT	5	-4.45	-0.485090459507477	36	-3.3	0.674179073446969
1113	1112	AAAACACCGA	3	-4	-0.995916083273468	42	-3.3	0.828329753274228
1114	1113	AAAACACCGC	2	-3.06	-1.40138119138163	13	-3.3	-0.344390507547604
1115	1114	AAAACACCGG	2	-4.45	-1.40138119138163	21	-3.3	0.135182572714282
1116	1115	AAAACACCGT	4	-1.72	-0.708234010821687	36	-2.63	0.674179073446969
1117	1116	AAAACACCTA	5	-3.08	-0.485090459507477	24	-3.3	0.268713965338805
1118	1117	AAAACACCTC	1	-0.3	-2.09452837194158	27	-0.19	0.386497000995188
1119	1118	AAAACACCTG	1	-3.12	-2.09452837194158	17	-1.83	-0.0761265209529248
1120	1119	AAAACACCTT	4	-3.17	-0.708234010821687	22	-3.3	0.181702588349175
1121	1120	AAAACACGAA	13	-0.69	0.470420985519959	39	-3.83	0.754221781120506
1122	1121	AAAACACGAC	25	2.1	1.12434745292662	33	1.04	0.587167696457339
1123	1122	AAAACACGAG	5	-0.73	-0.485090459507477	25	-3.98	0.30953595985906
1124	1123	AAAACACGAT	12	-0.77	0.390378277846423	20	-1.4	0.0863924085448502
1125	1124	AAAACACGCA	8	-1.61	-0.0150868302617413	33	-3.2	0.587167696457339
1126	1125	AAAACACGCC	9	1.17	0.102696205394642	24	-0.19	0.268713965338805
1127	1126	AAAACACGCG	8	-1.03	-0.0150868302617413	30	-4.03	0.491857516653014
1128	1127	AAAACACGCT	8	-1.7	-0.0150868302617413	15	-3.81	-0.201289663906931
1129	1128	AAAACACGGA	4	-1.76	-0.708234010821687	29	-3.42	0.457955964977333
1130	1129	AAAACACGGC	3	1.02	-0.995916083273468	14	-0.06	-0.270282535393882
1131	1130	AAAACACGGG	4	-1.8	-0.708234010821687	20	-4.03	0.0863924085448502
1132	1131	AAAACACGGT	2	-1.84	-1.40138119138163	22	-2.51	0.181702588349175
1133	1132	AAAACACGTA	11	1.59	0.303366900856793	21	1.55	0.135182572714282
1134	1133	AAAACACGTC	42	4.37	1.64314124634179	18	4.83	-0.0189681071129762
1135	1134	AAAACACGTG	23	1.55	1.04096584398757	21	-0.23	0.135182572714282
1136	1135	AAAACACGTT	5	1.5	-0.485090459507477	18	-0.07	-0.0189681071129762
1137	1136	AAAACACTAA	4	-4.55	-0.708234010821687	26	-3.5	0.348756673012341
1138	1137	AAAACACTAC	6	-3.03	-0.302768902713522	36	-1.2	0.674179073446969
1139	1138	AAAACACTAG	3	-5.01	-0.995916083273468	18	-3.66	-0.0189681071129762
1140	1139	AAAACACTAT	9	-2.9	0.102696205394642	29	-1.68	0.457955964977333
1141	1140	AAAACACTCA	11	-3.44	0.303366900856793	28	-3.66	0.422864645166063
1142	1141	AAAACACTCC	7	-4.77	-0.148618222886264	30	-3.66	0.491857516653014
1143	1142	AAAACACTCG	6	-3.32	-0.302768902713522	19	-3.66	0.0350991141572996
1144	1143	AAAACACTCT	6	-5.01	-0.302768902713522	23	-3.66	0.226154350920009
1145	1144	AAAACACTGA	6	-1.68	-0.302768902713522	21	1.41	0.135182572714282
1146	1145	AAAACACTGC	6	-4.62	-0.302768902713522	22	-3.49	0.181702588349175
1147	1146	AAAACACTGG	3	-4.88	-0.995916083273468	17	-3.61	-0.0761265209529248
1148	1147	AAAACACTGT	5	-3.96	-0.485090459507477	16	-2.8	-0.13675114276936
1149	1148	AAAACACTTA	6	-4.35	-0.302768902713522	26	-1.48	0.348756673012341
1150	1149	AAAACACTTC	1	-1.56	-2.09452837194158	16	-0.55	-0.13675114276936
1151	1150	AAAACACTTG	1	-3.61	-2.09452837194158	24	-2.62	0.268713965338805
1152	1151	AAAACACTTT	4	-4.43	-0.708234010821687	24	-3.66	0.268713965338805
1153	1152	AAAACAGAAA	1	-4.79	-2.09452837194158	40	-4.82	0.779539589104795
1154	1153	AAAACAGAAC	1	-4.09	-2.09452837194158	27	-3.95	0.386497000995188
1155	1154	AAAACAGAAG	2	-4.85	-1.40138119138163	31	-3.99	0.524647339476005
1156	1155	AAAACAGAAT	2	-2.42	-1.40138119138163	25	-1.77	0.30953595985906
1157	1156	AAAACAGACA	3	-4.97	-0.995916083273468	33	-3.45	0.587167696457339
1158	1157	AAAACAGACC	2	-5.04	-1.40138119138163	13	-3.96	-0.344390507547604
1159	1158	AAAACAGACG	2	-1.15	-1.40138119138163	28	1.39	0.422864645166063
1160	1159	AAAACAGACT	2	-5.14	-1.40138119138163	18	-3.87	-0.0189681071129762
1161	1160	AAAACAGAGA	2	-4.23	-1.40138119138163	37	-3.02	0.701578047635084
1162	1161	AAAACAGAGC	3	-5.52	-0.995916083273468	18	-4.87	-0.0189681071129762
1163	1162	AAAACAGAGG	2	-5.13	-1.40138119138163	33	-3.63	0.587167696457339
1164	1163	AAAACAGAGT	8	-3.51	-0.0150868302617413	23	-2.88	0.226154350920009
1165	1164	AAAACAGATA	2	-2.96	-1.40138119138163	29	-3.6	0.457955964977333
1166	1165	AAAACAGATC	5	-1.98	-0.485090459507477	9	-3.76	-0.712115287672921
1167	1166	AAAACAGATG	18	-0.09	0.795843385954587	30	1.31	0.491857516653014
1168	1167	AAAACAGATT	2	-2.88	-1.40138119138163	21	-1.67	0.135182572714282
1169	1168	AAAACAGCAA	1	-3.72	-2.09452837194158	28	-4.02	0.422864645166063
1170	1169	AAAACAGCAC	7	-2.19	-0.148618222886264	21	-1.94	0.135182572714282
1171	1170	AAAACAGCAG	4	-3.82	-0.708234010821687	18	-3.24	-0.0189681071129762
1172	1171	AAAACAGCAT	12	-1.1	0.390378277846423	22	-0.83	0.181702588349175
1173	1172	AAAACAGCCA	5	-4.97	-0.485090459507477	17	-4.59	-0.0761265209529248
1174	1173	AAAACAGCCC	1	-5.25	-2.09452837194158	14	-4.59	-0.270282535393882
1175	1174	AAAACAGCCG	2	-4.11	-1.40138119138163	13	-3.51	-0.344390507547604
1176	1175	AAAACAGCCT	3	-5.15	-0.995916083273468	17	-4.39	-0.0761265209529248
1177	1176	AAAACAGCGA	7	-2.75	-0.148618222886264	23	-2.49	0.226154350920009
1178	1177	AAAACAGCGC	6	-3.61	-0.302768902713522	27	-4.59	0.386497000995188
1179	1178	AAAACAGCGG	1	-3.83	-2.09452837194158	15	-4.59	-0.201289663906931
1180	1179	AAAACAGCGT	4	-0.48	-0.708234010821687	19	-2.76	0.0350991141572996
1181	1180	AAAACAGCTA	4	-5.01	-0.708234010821687	15	-4.59	-0.201289663906931
1182	1181	AAAACAGCTC	2	-4.27	-1.40138119138163	14	-4.59	-0.270282535393882
1183	1182	AAAACAGCTG	2	-2.82	-1.40138119138163	15	-1.1	-0.201289663906931
1184	1183	AAAACAGCTT	1	-5.37	-2.09452837194158	12	-3.97	-0.424433215221141
1185	1184	AAAACAGGAA	3	-4.79	-0.995916083273468	43	-4.43	0.851860250684422
1186	1185	AAAACAGGAC	4	-1.78	-0.708234010821687	28	0.95	0.422864645166063
1187	1186	AAAACAGGAG	2	-5.36	-1.40138119138163	28	-4.07	0.422864645166063
1188	1187	AAAACAGGAT	7	-1.86	-0.148618222886264	49	-1.4	0.982480433101486
1189	1188	AAAACAGGCA	2	-4.97	-1.40138119138163	25	-4.87	0.30953595985906
1190	1189	AAAACAGGCC	2	-4.15	-1.40138119138163	14	-3.94	-0.270282535393882
1191	1190	AAAACAGGCG	0	-2.87	NA	20	-3.63	0.0863924085448502
1192	1191	AAAACAGGCT	1	-4.58	-2.09452837194158	19	-3.81	0.0350991141572996
1193	1192	AAAACAGGGA	3	-4.23	-0.995916083273468	52	-2.58	1.04190385357229
1194	1193	AAAACAGGGC	2	-3.91	-1.40138119138163	29	-4.07	0.457955964977333
1195	1194	AAAACAGGGG	1	-5.32	-2.09452837194158	49	-4.87	0.982480433101486
1196	1195	AAAACAGGGT	5	-2.95	-0.485090459507477	25	-2.51	0.30953595985906
1197	1196	AAAACAGGTA	3	-3.72	-0.995916083273468	35	-3.47	0.646008196480273
1198	1197	AAAACAGGTC	2	-0.94	-1.40138119138163	13	-0.52	-0.344390507547604
1199	1198	AAAACAGGTG	5	-1.18	-0.485090459507477	28	0.19	0.422864645166063
1200	1199	AAAACAGGTT	0	-3.81	NA	22	-2.81	0.181702588349175
1201	1200	AAAACAGTAA	7	-2.91	-0.148618222886264	28	-2.2	0.422864645166063
1202	1201	AAAACAGTAC	8	-3.98	-0.0150868302617413	20	-1.35	0.0863924085448502
1203	1202	AAAACAGTAG	3	-5.36	-0.995916083273468	18	-4.87	-0.0189681071129762
1204	1203	AAAACAGTAT	6	-2.9	-0.302768902713522	26	-1.68	0.348756673012341
1205	1204	AAAACAGTCA	9	-2.11	0.102696205394642	13	-2.37	-0.344390507547604
1206	1205	AAAACAGTCC	0	-4.94	NA	13	-4.87	-0.344390507547604
1207	1206	AAAACAGTCG	3	-3.22	-0.995916083273468	18	-3.75	-0.0189681071129762
1208	1207	AAAACAGTCT	2	-4.05	-1.40138119138163	9	-4.09	-0.712115287672921
1209	1208	AAAACAGTGA	13	-0.05	0.470420985519959	38	2.7	0.728246294717245
1210	1209	AAAACAGTGC	3	-3.39	-0.995916083273468	22	-2.19	0.181702588349175
1211	1210	AAAACAGTGG	2	-3.25	-1.40138119138163	21	-2.32	0.135182572714282
1212	1211	AAAACAGTGT	9	-2.32	0.102696205394642	18	-2.44	-0.0189681071129762
1213	1212	AAAACAGTTA	6	-2.83	-0.302768902713522	28	-0.32	0.422864645166063
1214	1213	AAAACAGTTC	4	-4.59	-0.708234010821687	6	-4.87	-1.11758039578109
1215	1214	AAAACAGTTG	1	-2.72	-2.09452837194158	22	-1.88	0.181702588349175
1216	1215	AAAACAGTTT	1	-5.1	-2.09452837194158	21	-4.69	0.135182572714282
1217	1216	AAAACATAAA	5	-3.16	-0.485090459507477	49	-2.22	0.982480433101486
1218	1217	AAAACATAAC	10	0.39	0.208056721052468	24	1.33	0.268713965338805
1219	1218	AAAACATAAG	3	-3.26	-0.995916083273468	39	-1.5	0.754221781120506
1220	1219	AAAACATAAT	11	-0.53	0.303366900856793	41	0.8	0.804232201695167
1221	1220	AAAACATACA	4	-4.4	-0.708234010821687	26	-2.47	0.348756673012341
1222	1221	AAAACATACC	7	-2.92	-0.148618222886264	29	-2.47	0.457955964977333
1223	1222	AAAACATACG	12	-2.94	0.390378277846423	24	-0.85	0.268713965338805
1224	1223	AAAACATACT	7	-4.4	-0.148618222886264	13	-2.47	-0.344390507547604
1225	1224	AAAACATAGA	6	-4.23	-0.302768902713522	36	-2.47	0.674179073446969
1226	1225	AAAACATAGC	5	-1.68	-0.485090459507477	21	-2.47	0.135182572714282
1227	1226	AAAACATAGG	2	-4.4	-1.40138119138163	33	-2.47	0.587167696457339
1228	1227	AAAACATAGT	4	-3.51	-0.708234010821687	29	-2.47	0.457955964977333
1229	1228	AAAACATATA	3	-4	-0.995916083273468	26	-2.47	0.348756673012341
1230	1229	AAAACATATC	7	-1.89	-0.148618222886264	23	-2.47	0.226154350920009
1231	1230	AAAACATATG	4	-1.13	-0.708234010821687	35	1.02	0.646008196480273
1232	1231	AAAACATATT	10	-3.92	0.208056721052468	17	-1.96	-0.0761265209529248
1233	1232	AAAACATCAA	5	-0.38	-0.485090459507477	19	0.87	0.0350991141572996
1234	1233	AAAACATCAC	41	1.58	1.61904369476273	13	2.95	-0.344390507547604
1235	1234	AAAACATCAG	4	-0.48	-0.708234010821687	18	1.66	-0.0189681071129762
1236	1235	AAAACATCAT	12	2.25	0.390378277846423	16	4.06	-0.13675114276936
1237	1236	AAAACATCCA	5	-3.36	-0.485090459507477	15	-2.18	-0.201289663906931
1238	1237	AAAACATCCC	8	-1.25	-0.0150868302617413	24	-2.18	0.268713965338805
1239	1238	AAAACATCCG	3	-3.36	-0.995916083273468	15	-2.18	-0.201289663906931
1240	1239	AAAACATCCT	3	-2.79	-0.995916083273468	12	-1.22	-0.424433215221141
1241	1240	AAAACATCGA	5	-3.04	-0.485090459507477	16	-2.18	-0.13675114276936
1242	1241	AAAACATCGC	14	-0.01	0.544528957673681	15	-2.18	-0.201289663906931
1243	1242	AAAACATCGG	2	-3.36	-1.40138119138163	19	-2.18	0.0350991141572996
1244	1243	AAAACATCGT	14	-0.83	0.544528957673681	11	-1.13	-0.51144459221077
1245	1244	AAAACATCTA	6	-3.36	-0.302768902713522	14	-2.18	-0.270282535393882
1246	1245	AAAACATCTC	3	-0.36	-0.995916083273468	13	-2.18	-0.344390507547604
1247	1246	AAAACATCTG	2	-3.36	-1.40138119138163	11	-1.38	-0.51144459221077
1248	1247	AAAACATCTT	3	-2.51	-0.995916083273468	18	-1.66	-0.0189681071129762
1249	1248	AAAACATGAA	8	-2.68	-0.0150868302617413	32	0.85	0.556396037790586
1250	1249	AAAACATGAC	40	3.25	1.59435108217236	170	6.23	2.22645857204112
1251	1250	AAAACATGAG	6	-1.42	-0.302768902713522	32	1.21	0.556396037790586
1252	1251	AAAACATGAT	10	-0.57	0.208056721052468	26	1.72	0.348756673012341
1253	1252	AAAACATGCA	11	-4.25	0.303366900856793	32	-2.92	0.556396037790586
1254	1253	AAAACATGCC	7	-0.09	-0.148618222886264	23	1.34	0.226154350920009
1255	1254	AAAACATGCG	10	-4.25	0.208056721052468	14	-2.92	-0.270282535393882
1256	1255	AAAACATGCT	6	-4.04	-0.302768902713522	24	-2.92	0.268713965338805
1257	1256	AAAACATGGA	6	-4.23	-0.302768902713522	26	-2.92	0.348756673012341
1258	1257	AAAACATGGC	5	0.09	-0.485090459507477	25	1.21	0.30953595985906
1259	1258	AAAACATGGG	7	-4.25	-0.148618222886264	28	-2.92	0.422864645166063
1260	1259	AAAACATGGT	7	-2.95	-0.148618222886264	25	-2.51	0.30953595985906
1261	1260	AAAACATGTA	9	-2.78	0.102696205394642	40	-2.92	0.779539589104795
1262	1261	AAAACATGTC	6	0.98	-0.302768902713522	14	1.09	-0.270282535393882
1263	1262	AAAACATGTG	8	-2.23	-0.0150868302617413	20	-0.09	0.0863924085448502
1264	1263	AAAACATGTT	3	-2.87	-0.995916083273468	29	-2.92	0.457955964977333
1265	1264	AAAACATTAA	1	-3.24	-2.09452837194158	34	-1.62	0.617020659607021
1266	1265	AAAACATTAC	8	0.47	-0.0150868302617413	65	3.64	1.2650474048865
1267	1266	AAAACATTAG	2	-3.34	-1.40138119138163	11	-1.71	-0.51144459221077
1268	1267	AAAACATTAT	6	-0.62	-0.302768902713522	24	-0.84	0.268713965338805
1269	1268	AAAACATTCA	3	-3.75	-0.995916083273468	19	-2.55	0.0350991141572996
1270	1269	AAAACATTCC	1	-2.82	-2.09452837194158	15	-1.32	-0.201289663906931
1271	1270	AAAACATTCG	1	-3.92	-2.09452837194158	12	-2.55	-0.424433215221141
1272	1271	AAAACATTCT	0	-3.92	NA	16	-2.55	-0.13675114276936
1273	1272	AAAACATTGA	8	-1.58	-0.0150868302617413	30	0.62	0.491857516653014
1274	1273	AAAACATTGC	3	-1.57	-0.995916083273468	22	-1.1	0.181702588349175
1275	1274	AAAACATTGG	6	-3.92	-0.302768902713522	23	-2.55	0.226154350920009
1276	1275	AAAACATTGT	2	-3.86	-1.40138119138163	24	-2.55	0.268713965338805
1277	1276	AAAACATTTA	0	-3.92	NA	22	-2.19	0.181702588349175
1278	1277	AAAACATTTC	1	-1.81	-2.09452837194158	16	-1.73	-0.13675114276936
1279	1278	AAAACATTTG	2	-3.76	-1.40138119138163	23	-2.17	0.226154350920009
1280	1279	AAAACATTTT	1	-3.92	-2.09452837194158	19	-2.55	0.0350991141572996
1281	1280	AAAACCAAAA	1	-4.79	-2.09452837194158	40	-4.82	0.779539589104795
1282	1281	AAAACCAAAC	6	-4.63	-0.302768902713522	49	-4.87	0.982480433101486
1283	1282	AAAACCAAAG	2	-5.36	-1.40138119138163	37	-4.78	0.701578047635084
1284	1283	AAAACCAAAT	4	-2.42	-0.708234010821687	34	-1.77	0.617020659607021
1285	1284	AAAACCAACA	9	-3.99	0.102696205394642	48	-4.87	0.96186114589875
1286	1285	AAAACCAACC	3	-5.49	-0.995916083273468	37	-4.87	0.701578047635084
1287	1286	AAAACCAACG	5	-2.83	-0.485090459507477	29	-2.99	0.457955964977333
1288	1287	AAAACCAACT	1	-5.14	-2.09452837194158	20	-4.18	0.0863924085448502
1289	1288	AAAACCAAGA	3	-4.05	-0.995916083273468	25	-2.28	0.30953595985906
1290	1289	AAAACCAAGC	1	-5.52	-2.09452837194158	11	-4.87	-0.51144459221077
1291	1290	AAAACCAAGG	2	-5.32	-1.40138119138163	34	-4.34	0.617020659607021
1292	1291	AAAACCAAGT	2	-2.53	-1.40138119138163	22	-2.88	0.181702588349175
1293	1292	AAAACCAATA	1	-3.52	-2.09452837194158	32	-3.97	0.556396037790586
1294	1293	AAAACCAATC	2	-2.44	-1.40138119138163	21	-4.13	0.135182572714282
1295	1294	AAAACCAATG	5	-0.65	-0.485090459507477	37	0.94	0.701578047635084
1296	1295	AAAACCAATT	2	-3.43	-1.40138119138163	22	-2.03	0.181702588349175
1297	1296	AAAACCACAA	5	-3.38	-0.485090459507477	28	-4.77	0.422864645166063
1298	1297	AAAACCACAC	6	-1.85	-0.302768902713522	28	-2.7	0.422864645166063
1299	1298	AAAACCACAG	5	-3.48	-0.485090459507477	18	-3.99	-0.0189681071129762
1300	1299	AAAACCACAT	8	-0.76	-0.0150868302617413	23	-1.58	0.226154350920009
1301	1300	AAAACCACCA	4	-4.17	-0.708234010821687	32	-4.87	0.556396037790586
1302	1301	AAAACCACCC	1	-5.1	-2.09452837194158	52	-4.87	1.04190385357229
1303	1302	AAAACCACCG	4	-5.24	-0.708234010821687	33	-4.87	0.587167696457339
1304	1303	AAAACCACCT	2	-1.89	-1.40138119138163	24	-2.67	0.268713965338805
1305	1304	AAAACCACGA	13	0.5	0.470420985519959	19	-1.75	0.0350991141572996
1306	1305	AAAACCACGC	14	-0.36	0.544528957673681	43	-2.64	0.851860250684422
1307	1306	AAAACCACGG	3	-0.57	-0.995916083273468	14	-2.54	-0.270282535393882
1308	1307	AAAACCACGT	27	2.78	1.20130849406275	22	2.35	0.181702588349175
1309	1308	AAAACCACTA	3	-5.01	-0.995916083273468	11	-4.12	-0.51144459221077
1310	1309	AAAACCACTC	3	-4.73	-0.995916083273468	18	-4.87	-0.0189681071129762
1311	1310	AAAACCACTG	2	-3.37	-1.40138119138163	24	-1.47	0.268713965338805
1312	1311	AAAACCACTT	3	-3.16	-0.995916083273468	15	-3.03	-0.201289663906931
1313	1312	AAAACCAGAA	1	-4.79	-2.09452837194158	13	-4.82	-0.344390507547604
1314	1313	AAAACCAGAC	0	-3.84	NA	26	-1.9	0.348756673012341
1315	1314	AAAACCAGAG	1	-5.36	-2.09452837194158	23	-4.87	0.226154350920009
1316	1315	AAAACCAGAT	3	-1.86	-0.995916083273468	19	-1.4	0.0350991141572996
1317	1316	AAAACCAGCA	3	-4.97	-0.995916083273468	21	-4.87	0.135182572714282
1318	1317	AAAACCAGCC	0	-5.52	NA	24	-4.87	0.268713965338805
1319	1318	AAAACCAGCG	3	-4.46	-0.995916083273468	13	-4.87	-0.344390507547604
1320	1319	AAAACCAGCT	2	-4.58	-1.40138119138163	13	-3.81	-0.344390507547604
1321	1320	AAAACCAGGA	3	-4.23	-0.995916083273468	20	-1.83	0.0863924085448502
1322	1321	AAAACCAGGC	0	-5.03	NA	24	-4.87	0.268713965338805
1323	1322	AAAACCAGGG	1	-5.32	-2.09452837194158	17	-4.87	-0.0761265209529248
1324	1323	AAAACCAGGT	0	-2.53	NA	16	-2.51	-0.13675114276936
1325	1324	AAAACCAGTA	2	-4.61	-1.40138119138163	15	-4.26	-0.201289663906931
1326	1325	AAAACCAGTC	1	-3.4	-2.09452837194158	10	-4.87	-0.606754772015095
1327	1326	AAAACCAGTG	4	-1.74	-0.708234010821687	14	-0.17	-0.270282535393882
1328	1327	AAAACCAGTT	1	-4.48	-2.09452837194158	16	-3.17	-0.13675114276936
1329	1328	AAAACCATAA	2	-2.15	-1.40138119138163	20	-1.46	0.0863924085448502
1330	1329	AAAACCATAC	8	-4.72	-0.0150868302617413	18	-3.73	-0.0189681071129762
1331	1330	AAAACCATAG	2	-4.43	-1.40138119138163	24	-4.87	0.268713965338805
1332	1331	AAAACCATAT	4	-2.9	-0.708234010821687	19	-1.68	0.0350991141572996
1333	1332	AAAACCATCA	5	-1.17	-0.485090459507477	29	-1.48	0.457955964977333
1334	1333	AAAACCATCC	7	-4	-0.148618222886264	23	-4.71	0.226154350920009
1335	1334	AAAACCATCG	6	-2.75	-0.302768902713522	15	-4.71	-0.201289663906931
1336	1335	AAAACCATCT	3	-3.11	-0.995916083273468	14	-4.09	-0.270282535393882
1337	1336	AAAACCATGA	7	0.72	-0.148618222886264	68	3.45	1.31016784016697
1338	1337	AAAACCATGC	6	-2.63	-0.302768902713522	17	-1.45	-0.0761265209529248
1339	1338	AAAACCATGG	1	-2.49	-2.09452837194158	15	-1.58	-0.201289663906931
1340	1339	AAAACCATGT	1	-1.56	-2.09452837194158	19	-1.7	0.0350991141572996
1341	1340	AAAACCATTA	0	-2.07	NA	29	0.72	0.457955964977333
1342	1341	AAAACCATTC	1	-5.04	-2.09452837194158	23	-4.24	0.226154350920009
1343	1342	AAAACCATTG	1	-3.27	-2.09452837194158	18	-2.25	-0.0189681071129762
1344	1343	AAAACCATTT	5	-4.34	-0.485090459507477	20	-4.65	0.0863924085448502
1345	1344	AAAACCCAAA	1	-4.79	-2.09452837194158	28	-4.82	0.422864645166063
1346	1345	AAAACCCAAC	0	-4.68	NA	25	-4.87	0.30953595985906
1347	1346	AAAACCCAAG	4	-5.36	-0.708234010821687	21	-4.87	0.135182572714282
1348	1347	AAAACCCAAT	3	-2.42	-0.995916083273468	14	-1.77	-0.270282535393882
1349	1348	AAAACCCACA	4	-4.71	-0.708234010821687	26	-4.87	0.348756673012341
1350	1349	AAAACCCACC	2	-5.51	-1.40138119138163	88	-4.87	1.56799694946907
1351	1350	AAAACCCACG	5	-1.2	-0.485090459507477	10	-2.82	-0.606754772015095
1352	1351	AAAACCCACT	4	-5.14	-0.708234010821687	21	-4.18	0.135182572714282
1353	1352	AAAACCCAGA	0	-4.23	NA	12	-4.45	-0.424433215221141
1354	1353	AAAACCCAGC	0	-5.52	NA	19	-4.87	0.0350991141572996
1355	1354	AAAACCCAGG	0	-5.32	NA	10	-4.71	-0.606754772015095
1356	1355	AAAACCCAGT	0	-3.51	NA	10	-2.88	-0.606754772015095
1357	1356	AAAACCCATA	0	-3.85	NA	15	-4.33	-0.201289663906931
1358	1357	AAAACCCATC	2	-2.41	-1.40138119138163	19	-4.33	0.0350991141572996
1359	1358	AAAACCCATG	1	-0.98	-2.09452837194158	27	0.57	0.386497000995188
1360	1359	AAAACCCATT	0	-3.76	NA	19	-2.12	0.0350991141572996
1361	1360	AAAACCCCAA	1	-4.31	-2.09452837194158	31	-4.65	0.524647339476005
1362	1361	AAAACCCCAC	1	-2.78	-2.09452837194158	54	-2.58	1.07964418155513
1363	1362	AAAACCCCAG	0	-4.41	NA	15	-3.87	-0.201289663906931
1364	1363	AAAACCCCAT	3	-1.68	-0.995916083273468	24	-1.46	0.268713965338805
1365	1364	AAAACCCCCA	1	-4.97	-2.09452837194158	31	-4.87	0.524647339476005
1366	1365	AAAACCCCCC	1	-5.52	-2.09452837194158	80	-4.87	1.47268676966474
1367	1366	AAAACCCCCG	1	-4.04	-2.09452837194158	31	-4.87	0.524647339476005
1368	1367	AAAACCCCCT	0	-4.73	NA	36	-4.39	0.674179073446969
1369	1368	AAAACCCCGA	1	-2.33	-2.09452837194158	17	-4.15	-0.0761265209529248
1370	1369	AAAACCCCGC	1	-3.26	-2.09452837194158	20	-4.87	0.0863924085448502
1371	1370	AAAACCCCGG	0	-3.4	NA	11	-4.87	-0.51144459221077
1372	1371	AAAACCCCGT	0	-0.05	NA	21	-2.61	0.135182572714282
1373	1372	AAAACCCCTA	0	-5.01	NA	18	-4.73	-0.0189681071129762
1374	1373	AAAACCCCTC	0	-3.13	NA	19	-4.87	0.0350991141572996
1375	1374	AAAACCCCTG	1	-3.71	-2.09452837194158	9	-1.83	-0.712115287672921
1376	1375	AAAACCCCTT	0	-5.37	NA	20	-4.42	0.0863924085448502
1377	1376	AAAACCCGAA	2	-3.52	-1.40138119138163	11	-4.82	-0.51144459221077
1378	1377	AAAACCCGAC	0	-0.74	NA	16	-1.37	-0.13675114276936
1379	1378	AAAACCCGAG	1	-3.56	-2.09452837194158	7	-4.87	-0.963429715953828
1380	1379	AAAACCCGAT	5	-1.86	-0.485090459507477	8	-1.4	-0.829898323329305
1381	1380	AAAACCCGCA	1	-4.45	-2.09452837194158	16	-4.87	-0.13675114276936
1382	1381	AAAACCCGCC	3	-1.66	-0.995916083273468	34	-4.87	0.617020659607021
1383	1382	AAAACCCGCG	0	-2.79	NA	11	-4.87	-0.51144459221077
1384	1383	AAAACCCGCT	2	-4.53	-1.40138119138163	22	-3.81	0.181702588349175
1385	1384	AAAACCCGGA	0	-4.23	NA	14	-4.24	-0.270282535393882
1386	1385	AAAACCCGGC	0	-1.81	NA	5	-4.87	-1.29990195257504
1387	1386	AAAACCCGGG	0	-4.63	NA	13	-4.87	-0.344390507547604
1388	1387	AAAACCCGGT	0	-2.95	NA	13	-2.51	-0.344390507547604
1389	1388	AAAACCCGTA	2	-1.24	-1.40138119138163	10	-3.35	-0.606754772015095
1390	1389	AAAACCCGTC	2	1.54	-1.40138119138163	16	-0.13	-0.13675114276936
1391	1390	AAAACCCGTG	1	-1.28	-2.09452837194158	16	-0.54	-0.13675114276936
1392	1391	AAAACCCGTT	0	-1.33	NA	19	-3.26	0.0350991141572996
1393	1392	AAAACCCTAA	2	-4.79	-1.40138119138163	34	-3.86	0.617020659607021
1394	1393	AAAACCCTAC	4	-5.32	-0.708234010821687	32	-3.5	0.556396037790586
1395	1394	AAAACCCTAG	0	-5.36	NA	13	-4.87	-0.344390507547604
1396	1395	AAAACCCTAT	2	-2.9	-1.40138119138163	18	-1.68	-0.0189681071129762
1397	1396	AAAACCCTCA	2	-2.44	-1.40138119138163	16	-2.51	-0.13675114276936
1398	1397	AAAACCCTCC	2	-5.52	-1.40138119138163	45	-4.87	0.897322624761179
1399	1398	AAAACCCTCG	4	-3.15	-0.708234010821687	14	-4.87	-0.270282535393882
1400	1399	AAAACCCTCT	2	-5.3	-1.40138119138163	23	-4.09	0.226154350920009
1401	1400	AAAACCCTGA	0	-2.01	NA	13	1.04	-0.344390507547604
1402	1401	AAAACCCTGC	1	-5.36	-2.09452837194158	18	-3.85	-0.0189681071129762
1403	1402	AAAACCCTGG	0	-4.95	NA	13	-3.98	-0.344390507547604
1404	1403	AAAACCCTGT	1	-3.97	-2.09452837194158	14	-2.8	-0.270282535393882
1405	1404	AAAACCCTTA	0	-4.79	NA	16	-1.57	-0.13675114276936
1406	1405	AAAACCCTTC	0	-4.4	NA	15	-4.87	-0.201289663906931
1407	1406	AAAACCCTTG	0	-3.61	NA	17	-2.62	-0.0761265209529248
1408	1407	AAAACCCTTT	1	-5.52	-2.09452837194158	33	-4.87	0.587167696457339
1409	1408	AAAACCGAAA	3	-2.82	-0.995916083273468	39	-4.82	0.754221781120506
1410	1409	AAAACCGAAC	6	-5.21	-0.302768902713522	58	-4.87	1.15110314553728
1411	1410	AAAACCGAAG	0	-4.85	NA	18	-3.46	-0.0189681071129762
1412	1411	AAAACCGAAT	5	-2.42	-0.485090459507477	18	-1.77	-0.0189681071129762
1413	1412	AAAACCGACA	1	-0.04	-2.09452837194158	16	-2.64	-0.13675114276936
1414	1413	AAAACCGACC	2	-5.04	-1.40138119138163	20	-3.43	0.0863924085448502
1415	1414	AAAACCGACG	2	0.04	-1.40138119138163	8	1.92	-0.829898323329305
1416	1415	AAAACCGACT	1	-4.8	-2.09452837194158	10	-3.34	-0.606754772015095
1417	1416	AAAACCGAGA	1	-2.78	-2.09452837194158	16	-3.39	-0.13675114276936
1418	1417	AAAACCGAGC	0	-5.52	NA	8	-4.87	-0.829898323329305
1419	1418	AAAACCGAGG	1	-4.64	-2.09452837194158	19	-3.1	0.0350991141572996
1420	1419	AAAACCGAGT	0	-3.51	NA	12	-2.88	-0.424433215221141
1421	1420	AAAACCGATA	5	-2.91	-0.485090459507477	20	-3.6	0.0863924085448502
1422	1421	AAAACCGATC	4	-1.98	-0.708234010821687	14	-3.76	-0.270282535393882
1423	1422	AAAACCGATG	7	-0.09	-0.148618222886264	60	1.31	1.18500469721296
1424	1423	AAAACCGATT	0	-2.88	NA	13	-1.67	-0.344390507547604
1425	1424	AAAACCGCAA	1	-3.75	-2.09452837194158	18	-4.53	-0.0189681071129762
1426	1425	AAAACCGCAC	6	-2.92	-0.302768902713522	27	-2.45	0.386497000995188
1427	1426	AAAACCGCAG	2	-4.55	-1.40138119138163	12	-3.74	-0.424433215221141
1428	1427	AAAACCGCAT	5	-1.83	-0.485090459507477	15	-1.34	-0.201289663906931
1429	1428	AAAACCGCCA	4	-0.97	-0.708234010821687	16	-2.52	-0.13675114276936
1430	1429	AAAACCGCCC	2	-5.52	-1.40138119138163	16	-4.87	-0.13675114276936
1431	1430	AAAACCGCCG	3	-3.31	-0.995916083273468	13	-2.98	-0.344390507547604
1432	1431	AAAACCGCCT	1	-3.48	-2.09452837194158	14	-4.39	-0.270282535393882
1433	1432	AAAACCGCGA	3	-1.08	-0.995916083273468	21	-2.86	0.135182572714282
1434	1433	AAAACCGCGC	1	-2.01	-2.09452837194158	15	-4.87	-0.201289663906931
1435	1434	AAAACCGCGG	0	-2.15	NA	19	-4.87	0.0350991141572996
1436	1435	AAAACCGCGT	4	1.19	-0.708234010821687	16	-2.39	-0.13675114276936
1437	1436	AAAACCGCTA	1	-3.84	-2.09452837194158	16	-4.73	-0.13675114276936
1438	1437	AAAACCGCTC	1	-4.27	-2.09452837194158	11	-4.87	-0.51144459221077
1439	1438	AAAACCGCTG	1	-2.82	-2.09452837194158	10	-1.1	-0.606754772015095
1440	1439	AAAACCGCTT	0	-4.74	NA	11	-3.97	-0.51144459221077
1441	1440	AAAACCGGAA	2	-3.89	-1.40138119138163	17	-4.82	-0.0761265209529248
1442	1441	AAAACCGGAC	1	-4.51	-2.09452837194158	9	-1.45	-0.712115287672921
1443	1442	AAAACCGGAG	0	-5.36	NA	11	-4.87	-0.51144459221077
1444	1443	AAAACCGGAT	8	-1.86	-0.0150868302617413	12	-1.4	-0.424433215221141
1445	1444	AAAACCGGCA	0	-1.11	NA	9	-2.39	-0.712115287672921
1446	1445	AAAACCGGCC	1	-5.52	-2.09452837194158	5	-4.87	-1.29990195257504
1447	1446	AAAACCGGCG	1	-2.69	-2.09452837194158	13	-3.11	-0.344390507547604
1448	1447	AAAACCGGCT	0	-4.58	NA	5	-3.81	-1.29990195257504
1449	1448	AAAACCGGGA	0	-3.67	NA	19	-2.95	0.0350991141572996
1450	1449	AAAACCGGGC	1	-5.52	-2.09452837194158	10	-4.87	-0.606754772015095
1451	1450	AAAACCGGGG	1	-5.32	-2.09452837194158	18	-4.87	-0.0189681071129762
1452	1451	AAAACCGGGT	0	-2.95	NA	7	-2.51	-0.963429715953828
1453	1452	AAAACCGGTA	3	-3.98	-0.995916083273468	12	-4.71	-0.424433215221141
1454	1453	AAAACCGGTC	1	-2.94	-2.09452837194158	6	-4.87	-1.11758039578109
1455	1454	AAAACCGGTG	0	-1.18	NA	14	0.19	-0.270282535393882
1456	1455	AAAACCGGTT	1	-3.97	-2.09452837194158	8	-2.81	-0.829898323329305
1457	1456	AAAACCGTAA	4	-0.54	-0.708234010821687	25	-0.33	0.30953595985906
1458	1457	AAAACCGTAC	6	-5.52	-0.302768902713522	21	-3.64	0.135182572714282
1459	1458	AAAACCGTAG	1	-4.12	-2.09452837194158	15	-4.87	-0.201289663906931
1460	1459	AAAACCGTAT	4	-2.9	-0.708234010821687	24	-1.68	0.268713965338805
1461	1460	AAAACCGTCA	7	2.24	-0.148618222886264	14	2.5	-0.270282535393882
1462	1461	AAAACCGTCC	0	-2.8	NA	14	-2.78	-0.270282535393882
1463	1462	AAAACCGTCG	1	-1.33	-2.09452837194158	6	-2.69	-1.11758039578109
1464	1463	AAAACCGTCT	0	-2.52	NA	7	-3.22	-0.963429715953828
1465	1464	AAAACCGTGA	3	-0.38	-0.995916083273468	20	2.33	0.0863924085448502
1466	1465	AAAACCGTGC	2	-3.73	-1.40138119138163	22	-2.56	0.181702588349175
1467	1466	AAAACCGTGG	0	-3.58	NA	18	-2.69	-0.0189681071129762
1468	1467	AAAACCGTGT	3	-2.65	-0.995916083273468	9	-2.8	-0.712115287672921
1469	1468	AAAACCGTTA	2	-0.63	-1.40138119138163	17	-0.42	-0.0761265209529248
1470	1469	AAAACCGTTC	0	-4.59	NA	9	-4.87	-0.712115287672921
1471	1470	AAAACCGTTG	2	-2.72	-1.40138119138163	16	-1.88	-0.13675114276936
1472	1471	AAAACCGTTT	1	-5.39	-2.09452837194158	15	-4.69	-0.201289663906931
1473	1472	AAAACCTAAA	6	-3.89	-0.302768902713522	24	-2.72	0.268713965338805
1474	1473	AAAACCTAAC	3	-2.34	-0.995916083273468	30	-0.85	0.491857516653014
1475	1474	AAAACCTAAG	2	-3.99	-1.40138119138163	14	-2.01	-0.270282535393882
1476	1475	AAAACCTAAT	6	-1.26	-0.302768902713522	18	0.29	-0.0189681071129762
1477	1476	AAAACCTACA	2	-4.97	-1.40138119138163	27	-4.87	0.386497000995188
1478	1477	AAAACCTACC	5	-5.21	-0.485090459507477	18	-4.87	-0.0189681071129762
1479	1478	AAAACCTACG	1	-2.74	-2.09452837194158	37	-0.62	0.701578047635084
1480	1479	AAAACCTACT	1	-5.14	-2.09452837194158	15	-4.18	-0.201289663906931
1481	1480	AAAACCTAGA	1	-4.23	-2.09452837194158	7	-4.45	-0.963429715953828
1482	1481	AAAACCTAGC	5	-3.97	-0.485090459507477	13	-4.87	-0.344390507547604
1483	1482	AAAACCTAGG	1	-5.32	-2.09452837194158	16	-4.26	-0.13675114276936
1484	1483	AAAACCTAGT	3	-3.51	-0.995916083273468	19	-2.88	0.0350991141572996
1485	1484	AAAACCTATA	1	-4	-2.09452837194158	14	-3.88	-0.270282535393882
1486	1485	AAAACCTATC	0	-2.49	NA	16	-4.04	-0.13675114276936
1487	1486	AAAACCTATG	1	-1.13	-2.09452837194158	31	1.02	0.524647339476005
1488	1487	AAAACCTATT	0	-3.92	NA	16	-1.96	-0.13675114276936
1489	1488	AAAACCTCAA	2	-1.1	-1.40138119138163	34	0.37	0.617020659607021
1490	1489	AAAACCTCAC	7	0.43	-0.148618222886264	25	2.45	0.30953595985906
1491	1490	AAAACCTCAG	0	-1.2	NA	8	1.15	-0.829898323329305
1492	1491	AAAACCTCAT	3	1.52	-0.995916083273468	15	3.56	-0.201289663906931
1493	1492	AAAACCTCCA	2	-4.97	-1.40138119138163	25	-4.87	0.30953595985906
1494	1493	AAAACCTCCC	2	-3.54	-1.40138119138163	30	-2.83	0.491857516653014
1495	1494	AAAACCTCCG	0	-5.36	NA	23	-4.13	0.226154350920009
1496	1495	AAAACCTCCT	4	-3.51	-0.708234010821687	25	-1.72	0.30953595985906
1497	1496	AAAACCTCGA	1	-1.44	-2.09452837194158	17	-4.45	-0.0761265209529248
1498	1497	AAAACCTCGC	1	-2.3	-2.09452837194158	33	-2.75	0.587167696457339
1499	1498	AAAACCTCGG	0	-2.51	NA	9	-4.04	-0.712115287672921
1500	1499	AAAACCTCGT	4	0.84	-0.708234010821687	17	-1.64	-0.0761265209529248
1501	1500	AAAACCTCTA	0	-5.01	NA	14	-4.73	-0.270282535393882
1502	1501	AAAACCTCTC	1	-2.65	-2.09452837194158	16	-3.28	-0.13675114276936
1503	1502	AAAACCTCTG	1	-3.86	-2.09452837194158	15	-1.38	-0.201289663906931
1504	1503	AAAACCTCTT	2	-3.24	-1.40138119138163	11	-2.16	-0.51144459221077
1505	1504	AAAACCTGAA	0	-3.93	NA	13	-1.55	-0.344390507547604
1506	1505	AAAACCTGAC	2	0.53	-1.40138119138163	18	3.83	-0.0189681071129762
1507	1506	AAAACCTGAG	1	-4.03	-2.09452837194158	16	-1.19	-0.13675114276936
1508	1507	AAAACCTGAT	3	-1.3	-0.995916083273468	37	-0.69	0.701578047635084
1509	1508	AAAACCTGCA	3	-4.97	-0.995916083273468	19	-4.87	0.0350991141572996
1510	1509	AAAACCTGCC	0	-2.82	NA	18	-1.07	-0.0189681071129762
1511	1510	AAAACCTGCG	0	-4.36	NA	11	-4.87	-0.51144459221077
1512	1511	AAAACCTGCT	3	-4.58	-0.995916083273468	14	-3.81	-0.270282535393882
1513	1512	AAAACCTGGA	0	-4.23	NA	19	-4.45	0.0350991141572996
1514	1513	AAAACCTGGC	0	-2.2	NA	11	-1.19	-0.51144459221077
1515	1514	AAAACCTGGG	1	-5.32	-2.09452837194158	10	-4.87	-0.606754772015095
1516	1515	AAAACCTGGT	1	-2.95	-2.09452837194158	18	-2.51	-0.0189681071129762
1517	1516	AAAACCTGTA	0	-5.01	NA	14	-4.73	-0.270282535393882
1518	1517	AAAACCTGTC	1	-1.75	-2.09452837194158	13	-1.31	-0.344390507547604
1519	1518	AAAACCTGTG	1	-2.23	-2.09452837194158	17	-0.09	-0.0761265209529248
1520	1519	AAAACCTGTT	1	-4.48	-2.09452837194158	10	-3.1	-0.606754772015095
1521	1520	AAAACCTTAA	3	-3.97	-0.995916083273468	13	-3.92	-0.344390507547604
1522	1521	AAAACCTTAC	2	-2.25	-1.40138119138163	17	1.34	-0.0761265209529248
1523	1522	AAAACCTTAG	0	-4.07	NA	15	-3.75	-0.201289663906931
1524	1523	AAAACCTTAT	1	-1.35	-2.09452837194158	22	-1.35	0.181702588349175
1525	1524	AAAACCTTCA	1	-3.7	-2.09452837194158	16	-2.88	-0.13675114276936
1526	1525	AAAACCTTCC	3	-5.11	-0.995916083273468	29	-3.62	0.457955964977333
1527	1526	AAAACCTTCG	0	-4.71	NA	13	-4.87	-0.344390507547604
1528	1527	AAAACCTTCT	0	-5.3	NA	8	-4.09	-0.829898323329305
1529	1528	AAAACCTTGA	4	-1.91	-0.708234010821687	23	0.26	0.226154350920009
1530	1529	AAAACCTTGC	2	-3.86	-1.40138119138163	15	-3.4	-0.201289663906931
1531	1530	AAAACCTTGG	2	-5.11	-1.40138119138163	15	-4.77	-0.201289663906931
1532	1531	AAAACCTTGT	0	-3.53	NA	22	-2.8	0.181702588349175
1533	1532	AAAACCTTTA	1	-4.69	-2.09452837194158	18	-2.29	-0.0189681071129762
1534	1533	AAAACCTTTC	3	-4.21	-0.995916083273468	17	-4.03	-0.0761265209529248
1535	1534	AAAACCTTTG	1	-3.76	-2.09452837194158	16	-2.17	-0.13675114276936
1536	1535	AAAACCTTTT	0	-5.52	NA	18	-4.87	-0.0189681071129762
1537	1536	AAAACGAAAA	5	-1.49	-0.485090459507477	60	-2.75	1.18500469721296
1538	1537	AAAACGAAAC	3	0.04	-0.995916083273468	31	-0.88	0.524647339476005
1539	1538	AAAACGAAAG	7	-1.59	-0.148618222886264	37	-2.03	0.701578047635084
1540	1539	AAAACGAAAT	9	1.13	0.102696205394642	24	0.27	0.268713965338805
1541	1540	AAAACGAACA	12	-3.92	0.390378277846423	29	-4.87	0.457955964977333
1542	1541	AAAACGAACC	4	-4.99	-0.708234010821687	20	-4.87	0.0863924085448502
1543	1542	AAAACGAACG	11	-3.83	0.303366900856793	16	-3.07	-0.13675114276936
1544	1543	AAAACGAACT	2	-3.9	-1.40138119138163	9	-3.56	-0.712115287672921
1545	1544	AAAACGAAGA	4	-3.16	-0.708234010821687	28	-1.54	0.422864645166063
1546	1545	AAAACGAAGC	3	-3.47	-0.995916083273468	26	-2.96	0.348756673012341
1547	1546	AAAACGAAGG	4	-4.72	-0.708234010821687	30	-3.17	0.491857516653014
1548	1547	AAAACGAAGT	4	-1.89	-0.708234010821687	24	1.79	0.268713965338805
1549	1548	AAAACGAATA	3	-3.52	-0.995916083273468	47	-3.89	0.940807736700918
1550	1549	AAAACGAATC	10	-2.44	0.208056721052468	11	-4.13	-0.51144459221077
1551	1550	AAAACGAATG	39	-0.65	1.56903327418807	53	0.94	1.06095204854298
1552	1551	AAAACGAATT	7	-3.27	-0.148618222886264	28	-2.03	0.422864645166063
1553	1552	AAAACGACAA	8	1.29	-0.0150868302617413	24	0.25	0.268713965338805
1554	1553	AAAACGACAC	9	2.83	0.102696205394642	20	2.32	0.0863924085448502
1555	1554	AAAACGACAG	1	1.19	-2.09452837194158	13	1.03	-0.344390507547604
1556	1555	AAAACGACAT	11	3.92	0.303366900856793	14	3.44	-0.270282535393882
1557	1556	AAAACGACCA	6	-3.21	-0.302768902713522	20	-3.56	0.0863924085448502
1558	1557	AAAACGACCC	3	-2.21	-0.995916083273468	13	-2.93	-0.344390507547604
1559	1558	AAAACGACCG	1	-3.84	-2.09452837194158	10	-3.14	-0.606754772015095
1560	1559	AAAACGACCT	1	-1.12	-2.09452837194158	11	1.82	-0.51144459221077
1561	1560	AAAACGACGA	5	2.11	-0.485090459507477	30	1.79	0.491857516653014
1562	1561	AAAACGACGC	7	2.46	-0.148618222886264	26	2.42	0.348756673012341
1563	1562	AAAACGACGG	5	1.22	-0.485090459507477	8	2.21	-0.829898323329305
1564	1563	AAAACGACGT	31	4.05	1.33945883254357	21	7.17	0.135182572714282
1565	1564	AAAACGACTA	4	-3.21	-0.708234010821687	9	-3.47	-0.712115287672921
1566	1565	AAAACGACTC	1	-1.94	-2.09452837194158	12	-2.83	-0.424433215221141
1567	1566	AAAACGACTG	2	-3.37	-1.40138119138163	19	-1.47	0.0350991141572996
1568	1567	AAAACGACTT	2	-0.84	-1.40138119138163	17	1.91	-0.0761265209529248
1569	1568	AAAACGAGAA	4	-1.09	-0.708234010821687	48	-4.82	0.96186114589875
1570	1569	AAAACGAGAC	1	0.56	-2.09452837194158	17	-0.6	-0.0761265209529248
1571	1570	AAAACGAGAG	4	-0.77	-0.708234010821687	29	-4.03	0.457955964977333
1572	1571	AAAACGAGAT	7	1.52	-0.148618222886264	25	-1.4	0.30953595985906
1573	1572	AAAACGAGCA	7	-4.7	-0.148618222886264	20	-4.87	0.0863924085448502
1574	1573	AAAACGAGCC	2	-3.44	-1.40138119138163	17	-4.87	-0.0761265209529248
1575	1574	AAAACGAGCG	3	-4.77	-0.995916083273468	4	-4.87	-1.52304550388925
1576	1575	AAAACGAGCT	1	-2.48	-2.09452837194158	10	-3.2	-0.606754772015095
1577	1576	AAAACGAGGA	6	-2.57	-0.302768902713522	38	-1.1	0.728246294717245
1578	1577	AAAACGAGGC	3	-2.21	-0.995916083273468	15	-2.59	-0.201289663906931
1579	1578	AAAACGAGGG	3	-3.46	-0.995916083273468	24	-2.81	0.268713965338805
1580	1579	AAAACGAGGT	7	-0.62	-0.148618222886264	28	2.15	0.422864645166063
1581	1580	AAAACGAGTA	3	-4.31	-0.995916083273468	19	-3.81	0.0350991141572996
1582	1581	AAAACGAGTC	3	-2.53	-0.995916083273468	9	-4.87	-0.712115287672921
1583	1582	AAAACGAGTG	6	-1.74	-0.302768902713522	20	-0.17	0.0863924085448502
1584	1583	AAAACGAGTT	6	-1.71	-0.302768902713522	8	-3.11	-0.829898323329305
1585	1584	AAAACGATAA	11	-1.27	0.303366900856793	63	-0.72	1.23379486138239
1586	1585	AAAACGATAC	16	-0.04	0.678060350298204	21	-2.57	0.135182572714282
1587	1586	AAAACGATAG	8	-1.68	-0.0150868302617413	25	-3.87	0.30953595985906
1588	1587	AAAACGATAT	11	1.05	0.303366900856793	10	-1.47	-0.606754772015095
1589	1588	AAAACGATCA	15	-0.7	0.613521829160633	9	-0.89	-0.712115287672921
1590	1589	AAAACGATCC	1	-3.53	-2.09452837194158	11	-4.87	-0.51144459221077
1591	1590	AAAACGATCG	0	-2.28	NA	9	-4.87	-0.712115287672921
1592	1591	AAAACGATCT	2	-2.64	-1.40138119138163	21	-2.7	0.135182572714282
1593	1592	AAAACGATGA	76	1.6	2.23620496834475	194	4.18	2.35851829405419
1594	1593	AAAACGATGC	11	-1.48	0.303366900856793	23	-0.71	0.226154350920009
1595	1594	AAAACGATGG	5	-1.6	-0.485090459507477	22	-0.84	0.181702588349175
1596	1595	AAAACGATGT	16	0.1	0.678060350298204	15	2.65	-0.201289663906931
1597	1596	AAAACGATTA	4	-1.18	-0.708234010821687	40	1.18	0.779539589104795
1598	1597	AAAACGATTC	1	-4.34	-2.09452837194158	11	-3.78	-0.51144459221077
1599	1598	AAAACGATTG	5	-3.27	-0.485090459507477	21	-2.25	0.135182572714282
1600	1599	AAAACGATTT	3	-3.38	-0.995916083273468	12	-2.61	-0.424433215221141
1601	1600	AAAACGCAAA	6	-2.29	-0.302768902713522	33	-2.12	0.587167696457339
1602	1601	AAAACGCAAC	14	-0.65	0.544528957673681	32	-0.24	0.556396037790586
1603	1602	AAAACGCAAG	6	-1.98	-0.302768902713522	16	-1.4	-0.13675114276936
1604	1603	AAAACGCAAT	10	0.31	0.208056721052468	23	0.9	0.226154350920009
1605	1604	AAAACGCACA	9	-4.97	0.102696205394642	28	-4.87	0.422864645166063
1606	1605	AAAACGCACC	11	-4.36	0.303366900856793	32	-4.87	0.556396037790586
1607	1606	AAAACGCACG	9	-2.15	0.102696205394642	17	-2.96	-0.0761265209529248
1608	1607	AAAACGCACT	6	-3.69	-0.302768902713522	22	-4.09	0.181702588349175
1609	1608	AAAACGCAGA	5	-4.23	-0.485090459507477	12	-3.95	-0.424433215221141
1610	1609	AAAACGCAGC	3	-3.7	-0.995916083273468	11	-4.87	-0.51144459221077
1611	1610	AAAACGCAGG	0	-5.03	NA	22	-4.71	0.181702588349175
1612	1611	AAAACGCAGT	11	-2.74	0.303366900856793	49	-2.88	0.982480433101486
1613	1612	AAAACGCATA	7	-3.85	-0.148618222886264	30	-4.33	0.491857516653014
1614	1613	AAAACGCATC	4	-1.16	-0.708234010821687	9	-4.33	-0.712115287672921
1615	1614	AAAACGCATG	17	-0.98	0.738684972114639	28	0.57	0.422864645166063
1616	1615	AAAACGCATT	2	-2.92	-1.40138119138163	35	-2.12	0.646008196480273
1617	1616	AAAACGCCAA	6	0.36	-0.302768902713522	19	0.37	0.0350991141572996
1618	1617	AAAACGCCAC	3	1.9	-0.995916083273468	16	2.44	-0.13675114276936
1619	1618	AAAACGCCAG	4	0.27	-0.708234010821687	19	1.15	0.0350991141572996
1620	1619	AAAACGCCAT	2	2.99	-1.40138119138163	19	3.55	0.0350991141572996
1621	1620	AAAACGCCCA	2	-4.64	-1.40138119138163	13	-4.87	-0.344390507547604
1622	1621	AAAACGCCCC	3	-2.99	-0.995916083273468	25	-2.84	0.30953595985906
1623	1622	AAAACGCCCG	0	-4.32	NA	6	-4.13	-1.11758039578109
1624	1623	AAAACGCCCT	2	-2.03	-1.40138119138163	12	-1.73	-0.424433215221141
1625	1624	AAAACGCCGA	3	-1.24	-0.995916083273468	12	-3.1	-0.424433215221141
1626	1625	AAAACGCCGC	1	-0.89	-2.09452837194158	11	-2.47	-0.51144459221077
1627	1626	AAAACGCCGG	1	-2.13	-2.09452837194158	8	-2.69	-0.829898323329305
1628	1627	AAAACGCCGT	1	0.7	-2.09452837194158	17	2.27	-0.0761265209529248
1629	1628	AAAACGCCTA	1	-3.86	-2.09452837194158	9	-4.73	-0.712115287672921
1630	1629	AAAACGCCTC	5	-1.89	-0.485090459507477	14	-3.28	-0.270282535393882
1631	1630	AAAACGCCTG	2	-3.54	-1.40138119138163	9	-1.83	-0.712115287672921
1632	1631	AAAACGCCTT	4	-1.26	-0.708234010821687	6	-2.17	-1.11758039578109
1633	1632	AAAACGCGAA	8	-0.73	-0.0150868302617413	56	-4.32	1.11601182572601
1634	1633	AAAACGCGAC	15	0.91	0.613521829160633	15	-0.07	-0.201289663906931
1635	1634	AAAACGCGAG	9	-0.41	0.102696205394642	30	-3.61	0.491857516653014
1636	1635	AAAACGCGAT	21	1.87	0.949994065781846	14	-1.31	-0.270282535393882
1637	1636	AAAACGCGCA	8	-3.2	-0.0150868302617413	28	-4.87	0.422864645166063
1638	1637	AAAACGCGCC	5	-0.42	-0.485090459507477	21	-4.87	0.135182572714282
1639	1638	AAAACGCGCG	5	-3.24	-0.485090459507477	37	-4.87	0.701578047635084
1640	1639	AAAACGCGCT	2	-2.13	-1.40138119138163	10	-3.81	-0.606754772015095
1641	1640	AAAACGCGGA	2	-3.35	-1.40138119138163	18	-3.5	-0.0189681071129762
1642	1641	AAAACGCGGC	4	-0.56	-0.708234010821687	14	-4.81	-0.270282535393882
1643	1642	AAAACGCGGG	4	-3.39	-0.708234010821687	22	-4.87	0.181702588349175
1644	1643	AAAACGCGGT	5	-1.18	-0.485090459507477	20	-2.51	0.0863924085448502
1645	1644	AAAACGCGTA	10	0	0.208056721052468	25	-3.47	0.30953595985906
1646	1645	AAAACGCGTC	14	2.79	0.544528957673681	13	0.09	-0.344390507547604
1647	1646	AAAACGCGTG	6	-0.04	-0.302768902713522	20	-0.54	0.0863924085448502
1648	1647	AAAACGCGTT	10	-0.08	0.208056721052468	34	-3.26	0.617020659607021
1649	1648	AAAACGCTAA	2	-2.4	-1.40138119138163	21	-3.13	0.135182572714282
1650	1649	AAAACGCTAC	7	-0.76	-0.148618222886264	19	-2.34	0.0350991141572996
1651	1650	AAAACGCTAG	1	-2.09	-2.09452837194158	23	-3.75	0.226154350920009
1652	1651	AAAACGCTAT	6	0.2	-0.302768902713522	5	-1.35	-1.29990195257504
1653	1652	AAAACGCTCA	5	-2.99	-0.485090459507477	19	-3.29	0.0350991141572996
1654	1653	AAAACGCTCC	2	-4.76	-1.40138119138163	9	-4.87	-0.712115287672921
1655	1654	AAAACGCTCG	1	-4.1	-2.09452837194158	3	-4.87	-1.81072757634103
1656	1655	AAAACGCTCT	1	-3.8	-2.09452837194158	11	-4.09	-0.51144459221077
1657	1656	AAAACGCTGA	5	-1.12	-0.485090459507477	19	1.78	0.0350991141572996
1658	1657	AAAACGCTGC	3	-3.81	-0.995916083273468	14	-3.12	-0.270282535393882
1659	1658	AAAACGCTGG	0	-4.33	NA	7	-3.24	-0.963429715953828
1660	1659	AAAACGCTGT	2	-2.85	-1.40138119138163	12	-2.24	-0.424433215221141
1661	1660	AAAACGCTTA	0	-3.9	NA	14	-1.12	-0.270282535393882
1662	1661	AAAACGCTTC	3	-3.15	-0.995916083273468	15	-4.87	-0.201289663906931
1663	1662	AAAACGCTTG	1	-3.61	-2.09452837194158	13	-2.62	-0.344390507547604
1664	1663	AAAACGCTTT	0	-3.02	NA	14	-4.87	-0.270282535393882
1665	1664	AAAACGGAAA	5	-2.56	-0.485090459507477	28	-2.34	0.422864645166063
1666	1665	AAAACGGAAC	9	-1.03	0.102696205394642	19	-0.46	0.0350991141572996
1667	1666	AAAACGGAAG	5	-2.66	-0.485090459507477	35	-1.62	0.646008196480273
1668	1667	AAAACGGAAT	9	0.06	0.102696205394642	27	0.68	0.386497000995188
1669	1668	AAAACGGACA	8	-4.88	-0.0150868302617413	23	-3.01	0.226154350920009
1670	1669	AAAACGGACC	6	-5.04	-0.302768902713522	13	-3.52	-0.344390507547604
1671	1670	AAAACGGACG	2	-1.43	-1.40138119138163	19	1.83	0.0350991141572996
1672	1671	AAAACGGACT	2	-4.94	-1.40138119138163	13	-3.43	-0.344390507547604
1673	1672	AAAACGGAGA	2	-4.23	-1.40138119138163	26	-2.65	0.348756673012341
1674	1673	AAAACGGAGC	2	-4.6	-1.40138119138163	18	-4.87	-0.0189681071129762
1675	1674	AAAACGGAGG	3	-5.13	-0.995916083273468	32	-3.19	0.556396037790586
1676	1675	AAAACGGAGT	2	-3.51	-1.40138119138163	18	-2.88	-0.0189681071129762
1677	1676	AAAACGGATA	3	-2.96	-0.995916083273468	20	-3.6	0.0863924085448502
1678	1677	AAAACGGATC	9	-1.98	0.102696205394642	12	-3.76	-0.424433215221141
1679	1678	AAAACGGATG	24	-0.09	1.08352545840637	42	1.31	0.828329753274228
1680	1679	AAAACGGATT	2	-2.88	-1.40138119138163	22	-1.67	0.181702588349175
1681	1680	AAAACGGCAA	7	0.22	-0.148618222886264	16	0.49	-0.13675114276936
1682	1681	AAAACGGCAC	4	1.75	-0.708234010821687	19	2.57	0.0350991141572996
1683	1682	AAAACGGCAG	1	0.12	-2.09452837194158	7	1.28	-0.963429715953828
1684	1683	AAAACGGCAT	8	2.85	-0.0150868302617413	18	3.68	-0.0189681071129762
1685	1684	AAAACGGCCA	4	-4.71	-0.708234010821687	17	-4.79	-0.0761265209529248
1686	1685	AAAACGGCCC	1	-3.28	-2.09452837194158	12	-2.71	-0.424433215221141
1687	1686	AAAACGGCCG	2	-4.77	-1.40138119138163	13	-3.06	-0.344390507547604
1688	1687	AAAACGGCCT	0	-2.19	NA	10	-1.6	-0.606754772015095
1689	1688	AAAACGGCGA	4	-0.99	-0.708234010821687	32	-2.12	0.556396037790586
1690	1689	AAAACGGCGC	0	-0.74	NA	8	-2.6	-0.829898323329305
1691	1690	AAAACGGCGG	1	-1.99	-2.09452837194158	15	-2.81	-0.201289663906931
1692	1691	AAAACGGCGT	5	1.29	-0.485090459507477	12	2.15	-0.424433215221141
1693	1692	AAAACGGCTA	1	-4.54	-2.09452837194158	17	-4.73	-0.0761265209529248
1694	1693	AAAACGGCTC	0	-3.01	NA	13	-3.15	-0.344390507547604
1695	1694	AAAACGGCTG	1	-2.82	-2.09452837194158	14	-1.1	-0.270282535393882
1696	1695	AAAACGGCTT	0	-1.92	NA	6	-2.04	-1.11758039578109
1697	1696	AAAACGGGAA	4	-1.98	-0.708234010821687	51	-4.54	1.02248576771518
1698	1697	AAAACGGGAC	3	-0.33	-0.995916083273468	18	-0.16	-0.0189681071129762
1699	1698	AAAACGGGAG	3	-1.66	-0.995916083273468	33	-3.79	0.587167696457339
1700	1699	AAAACGGGAT	5	0.63	-0.485090459507477	16	-1.38	-0.13675114276936
1701	1700	AAAACGGGCA	4	-4.97	-0.708234010821687	23	-4.87	0.226154350920009
1702	1701	AAAACGGGCC	0	-4.33	NA	8	-4.87	-0.829898323329305
1703	1702	AAAACGGGCG	1	-3.64	-2.09452837194158	12	-3.19	-0.424433215221141
1704	1703	AAAACGGGCT	1	-3.37	-2.09452837194158	16	-3.81	-0.13675114276936
1705	1704	AAAACGGGGA	1	-4.23	-2.09452837194158	34	-2.21	0.617020659607021
1706	1705	AAAACGGGGC	2	-3.38	-1.40138119138163	17	-4.87	-0.0761265209529248
1707	1706	AAAACGGGGG	0	-4.71	NA	35	-4.87	0.646008196480273
1708	1707	AAAACGGGGT	1	-2.42	-2.09452837194158	26	-2.51	0.348756673012341
1709	1708	AAAACGGGTA	2	-4.05	-1.40138119138163	21	-4.71	0.135182572714282
1710	1709	AAAACGGGTC	1	-2.53	-2.09452837194158	11	-4.87	-0.51144459221077
1711	1710	AAAACGGGTG	10	-1.18	0.208056721052468	32	0.19	0.556396037790586
1712	1711	AAAACGGGTT	4	-2.6	-0.708234010821687	17	-2.81	-0.0761265209529248
1713	1712	AAAACGGTAA	10	-2.36	0.208056721052468	27	-1.83	0.386497000995188
1714	1713	AAAACGGTAC	7	-1.11	-0.148618222886264	22	-2.33	0.181702588349175
1715	1714	AAAACGGTAG	4	-2.75	-0.708234010821687	48	-3.62	0.96186114589875
1716	1715	AAAACGGTAT	3	-0.02	-0.995916083273468	17	-1.22	-0.0761265209529248
1717	1716	AAAACGGTCA	4	-1.66	-0.708234010821687	12	-2	-0.424433215221141
1718	1717	AAAACGGTCC	2	-4.49	-1.40138119138163	10	-4.87	-0.606754772015095
1719	1718	AAAACGGTCG	1	-3.24	-2.09452837194158	10	-3.31	-0.606754772015095
1720	1719	AAAACGGTCT	0	-3.6	NA	11	-4.09	-0.51144459221077
1721	1720	AAAACGGTGA	16	0.51	0.678060350298204	50	3.07	1.00268314041901
1722	1721	AAAACGGTGC	7	-2.84	-0.148618222886264	12	-1.82	-0.424433215221141
1723	1722	AAAACGGTGG	3	-2.69	-0.995916083273468	23	-1.95	0.226154350920009
1724	1723	AAAACGGTGT	6	-1.77	-0.302768902713522	17	-2.07	-0.0761265209529248
1725	1724	AAAACGGTTA	3	-2.27	-0.995916083273468	28	0.04	0.422864645166063
1726	1725	AAAACGGTTC	0	-4.59	NA	8	-4.87	-0.829898323329305
1727	1726	AAAACGGTTG	1	-2.72	-2.09452837194158	16	-1.88	-0.13675114276936
1728	1727	AAAACGGTTT	0	-4.27	NA	18	-4.69	-0.0189681071129762
1729	1728	AAAACGTAAA	7	0.79	-0.148618222886264	32	2.63	0.556396037790586
1730	1729	AAAACGTAAC	16	2.32	0.678060350298204	28	4.5	0.422864645166063
1731	1730	AAAACGTAAG	7	0.69	-0.148618222886264	19	3.34	0.0350991141572996
1732	1731	AAAACGTAAT	17	3.41	0.738684972114639	28	5.64	0.422864645166063
1733	1732	AAAACGTACA	14	-4.25	0.544528957673681	23	-2.36	0.226154350920009
1734	1733	AAAACGTACC	12	-2.72	0.390378277846423	16	-0.49	-0.13675114276936
1735	1734	AAAACGTACG	11	-3.72	0.303366900856793	13	-0.76	-0.344390507547604
1736	1735	AAAACGTACT	5	-1.62	-0.485090459507477	21	0.65	0.135182572714282
1737	1736	AAAACGTAGA	5	-2.78	-0.485090459507477	17	-2.22	-0.0761265209529248
1738	1737	AAAACGTAGC	11	-1.25	0.303366900856793	28	-0.34	0.422864645166063
1739	1738	AAAACGTAGG	4	-2.88	-0.708234010821687	26	-1.5	0.348756673012341
1740	1739	AAAACGTAGT	7	-0.16	-0.148618222886264	29	0.8	0.457955964977333
1741	1740	AAAACGTATA	5	-3.93	-0.485090459507477	23	-2.45	0.226154350920009
1742	1741	AAAACGTATC	15	-2.29	0.613521829160633	25	-0.57	0.30953595985906
1743	1742	AAAACGTATG	15	-1.13	0.613521829160633	35	1.02	0.646008196480273
1744	1743	AAAACGTATT	7	-1.33	-0.148618222886264	18	0.57	-0.0189681071129762
1745	1744	AAAACGTCAA	8	3.57	-0.0150868302617413	28	5.39	0.422864645166063
1746	1745	AAAACGTCAC	27	5.1	1.20130849406275	12	7.46	-0.424433215221141
1747	1746	AAAACGTCAG	4	3.47	-0.708234010821687	17	6.17	-0.0761265209529248
1748	1747	AAAACGTCAT	62	6.19	2.03260601310351	13	8.58	-0.344390507547604
1749	1748	AAAACGTCCA	3	-1.47	-0.995916083273468	15	0.11	-0.201289663906931
1750	1749	AAAACGTCCC	0	0.07	NA	12	2.18	-0.424433215221141
1751	1750	AAAACGTCCG	0	-1.57	NA	6	0.89	-1.11758039578109
1752	1751	AAAACGTCCT	2	1.16	-1.40138119138163	5	3.3	-1.29990195257504
1753	1752	AAAACGTCGA	4	0	-0.708234010821687	14	0.19	-0.270282535393882
1754	1753	AAAACGTCGC	2	1.53	-1.40138119138163	12	2.27	-0.424433215221141
1755	1754	AAAACGTCGG	1	-0.1	-2.09452837194158	10	0.98	-0.606754772015095
1756	1755	AAAACGTCGT	5	2.62	-0.485090459507477	13	3.38	-0.344390507547604
1757	1756	AAAACGTCTA	3	-1.19	-0.995916083273468	6	-0.34	-1.11758039578109
1758	1757	AAAACGTCTC	3	0.34	-0.995916083273468	10	1.74	-0.606754772015095
1759	1758	AAAACGTCTG	0	-1.29	NA	4	0.45	-1.52304550388925
1760	1759	AAAACGTCTT	4	1.43	-0.708234010821687	9	2.85	-0.712115287672921
1761	1760	AAAACGTGAA	7	0.86	-0.148618222886264	29	0.42	0.457955964977333
1762	1761	AAAACGTGAC	28	2.5	1.23767613823363	32	5.12	0.556396037790586
1763	1762	AAAACGTGAG	2	1.17	-1.40138119138163	24	1.14	0.268713965338805
1764	1763	AAAACGTGAT	23	3.46	1.04096584398757	17	3.51	-0.0761265209529248
1765	1764	AAAACGTGCA	11	-3.14	0.303366900856793	16	-4.57	-0.13675114276936
1766	1765	AAAACGTGCC	10	-1.19	0.208056721052468	20	0.23	0.0863924085448502
1767	1766	AAAACGTGCG	3	-2.83	-0.995916083273468	21	-3.85	0.135182572714282
1768	1767	AAAACGTGCT	7	-0.54	-0.148618222886264	16	-1.55	-0.13675114276936
1769	1768	AAAACGTGGA	7	-2.19	-0.148618222886264	21	-4.29	0.135182572714282
1770	1769	AAAACGTGGC	6	-0.55	-0.302768902713522	15	0.1	-0.201289663906931
1771	1770	AAAACGTGGG	5	-1.88	-0.485090459507477	24	-3.7	0.268713965338805
1772	1771	AAAACGTGGT	11	0.41	0.303366900856793	26	-1.41	0.348756673012341
1773	1772	AAAACGTGTA	12	-2.37	0.390378277846423	20	-4.65	0.0863924085448502
1774	1773	AAAACGTGTC	8	-0.12	-0.0150868302617413	12	-0.02	-0.424433215221141
1775	1774	AAAACGTGTG	10	-2.05	0.208056721052468	28	-0.09	0.422864645166063
1776	1775	AAAACGTGTT	10	0.24	0.208056721052468	22	-1.64	0.181702588349175
1777	1776	AAAACGTTAA	5	0.7	-0.485090459507477	21	0.48	0.135182572714282
1778	1777	AAAACGTTAC	15	2.23	0.613521829160633	22	2.56	0.181702588349175
1779	1778	AAAACGTTAG	8	0.6	-0.0150868302617413	22	1.27	0.181702588349175
1780	1779	AAAACGTTAT	12	3.33	0.390378277846423	21	3.67	0.135182572714282
1781	1780	AAAACGTTCA	4	-3.3	-0.708234010821687	14	-4.04	-0.270282535393882
1782	1781	AAAACGTTCC	3	-2.8	-0.995916083273468	17	-2.46	-0.0761265209529248
1783	1782	AAAACGTTCG	2	-4.43	-1.40138119138163	8	-4.01	-0.829898323329305
1784	1783	AAAACGTTCT	2	-1.71	-1.40138119138163	6	-1.61	-1.11758039578109
1785	1784	AAAACGTTGA	5	-1.02	-0.485090459507477	20	0.99	0.0863924085448502
1786	1785	AAAACGTTGC	8	-1.34	-0.0150868302617413	21	-2.24	0.135182572714282
1787	1786	AAAACGTTGG	2	-2.97	-1.40138119138163	19	-3.92	0.0350991141572996
1788	1787	AAAACGTTGT	10	-0.25	0.208056721052468	18	-1.52	-0.0189681071129762
1789	1788	AAAACGTTTA	3	-3.8	-0.995916083273468	20	-1.84	0.0863924085448502
1790	1789	AAAACGTTTC	1	-2.4	-2.09452837194158	23	-2.87	0.226154350920009
1791	1790	AAAACGTTTG	4	-3.73	-0.708234010821687	11	-2.17	-0.51144459221077
1792	1791	AAAACGTTTT	0	-1.44	NA	8	-2.05	-0.829898323329305
1793	1792	AAAACTAAAA	0	-4.79	NA	29	-4.82	0.457955964977333
1794	1793	AAAACTAAAC	4	-5.52	-0.708234010821687	25	-4.87	0.30953595985906
1795	1794	AAAACTAAAG	1	-5.14	-2.09452837194158	33	-3.17	0.587167696457339
1796	1795	AAAACTAAAT	2	-2.42	-1.40138119138163	51	-1.77	1.02248576771518
1797	1796	AAAACTAACA	3	-3.63	-0.995916083273468	30	-2.64	0.491857516653014
1798	1797	AAAACTAACC	4	-4.5	-0.708234010821687	25	-3.14	0.30953595985906
1799	1798	AAAACTAACG	6	0.74	-0.302768902713522	22	2.21	0.181702588349175
1800	1799	AAAACTAACT	2	-4.57	-1.40138119138163	26	-3.05	0.348756673012341
1801	1800	AAAACTAAGA	1	-4.2	-2.09452837194158	23	-1.82	0.226154350920009
1802	1801	AAAACTAAGC	0	-5.52	NA	17	-4.87	-0.0761265209529248
1803	1802	AAAACTAAGG	0	-3.93	NA	37	-2.81	0.701578047635084
1804	1803	AAAACTAAGT	0	-3.51	NA	19	-0.7	0.0350991141572996
1805	1804	AAAACTAATA	0	-3.52	NA	19	-3.97	0.0350991141572996
1806	1805	AAAACTAATC	2	-2.44	-1.40138119138163	13	-4.13	-0.344390507547604
1807	1806	AAAACTAATG	4	-0.65	-0.708234010821687	27	0.94	0.386497000995188
1808	1807	AAAACTAATT	2	-3.43	-1.40138119138163	10	-2.03	-0.606754772015095
1809	1808	AAAACTACAA	1	-4.64	-2.09452837194158	27	-4.82	0.386497000995188
1810	1809	AAAACTACAC	4	-3.11	-0.708234010821687	23	-3.06	0.226154350920009
1811	1810	AAAACTACAG	2	-4.74	-1.40138119138163	10	-4.35	-0.606754772015095
1812	1811	AAAACTACAT	3	-2.02	-0.995916083273468	20	0.04	0.0863924085448502
1813	1812	AAAACTACCA	5	-4.26	-0.485090459507477	22	-4.87	0.181702588349175
1814	1813	AAAACTACCC	1	-5.52	-2.09452837194158	28	-4.87	0.422864645166063
1815	1814	AAAACTACCG	2	-2.61	-1.40138119138163	11	-2.69	-0.51144459221077
1816	1815	AAAACTACCT	0	-3.46	NA	18	-0.46	-0.0189681071129762
1817	1816	AAAACTACGA	6	-0.67	-0.302768902713522	18	-0.58	-0.0189681071129762
1818	1817	AAAACTACGC	5	-0.32	-0.485090459507477	16	-0.47	-0.13675114276936
1819	1818	AAAACTACGG	3	-1.57	-0.995916083273468	17	-0.34	-0.0761265209529248
1820	1819	AAAACTACGT	10	1.27	0.208056721052468	32	4.56	0.556396037790586
1821	1820	AAAACTACTA	1	-5.01	-2.09452837194158	13	-3.95	-0.344390507547604
1822	1821	AAAACTACTC	0	-4.73	NA	13	-4.87	-0.344390507547604
1823	1822	AAAACTACTG	6	-3.37	-0.302768902713522	9	-1.47	-0.712115287672921
1824	1823	AAAACTACTT	0	-4.05	NA	17	-0.82	-0.0761265209529248
1825	1824	AAAACTAGAA	0	-4.79	NA	25	-4.82	0.30953595985906
1826	1825	AAAACTAGAC	2	-4.13	-1.40138119138163	19	-2.68	0.0350991141572996
1827	1826	AAAACTAGAG	0	-5.36	NA	21	-4.87	0.135182572714282
1828	1827	AAAACTAGAT	3	-1.86	-0.995916083273468	15	-1.4	-0.201289663906931
1829	1828	AAAACTAGCA	3	-4.97	-0.995916083273468	8	-4.87	-0.829898323329305
1830	1829	AAAACTAGCC	1	-5.52	-2.09452837194158	41	-4.87	0.804232201695167
1831	1830	AAAACTAGCG	0	-1.41	NA	14	-2.81	-0.270282535393882
1832	1831	AAAACTAGCT	0	-4.58	NA	10	-3.81	-0.606754772015095
1833	1832	AAAACTAGGA	2	-4.23	-1.40138119138163	13	-1.38	-0.344390507547604
1834	1833	AAAACTAGGC	3	-4.99	-0.995916083273468	9	-4.87	-0.712115287672921
1835	1834	AAAACTAGGG	2	-5.32	-1.40138119138163	18	-4.87	-0.0189681071129762
1836	1835	AAAACTAGGT	6	-2.95	-0.302768902713522	12	-0.79	-0.424433215221141
1837	1836	AAAACTAGTA	1	-4.61	-2.09452837194158	17	-4.1	-0.0761265209529248
1838	1837	AAAACTAGTC	2	-2.88	-1.40138119138163	3	-4.87	-1.81072757634103
1839	1838	AAAACTAGTG	0	-1.74	NA	17	-0.17	-0.0761265209529248
1840	1839	AAAACTAGTT	0	-4.48	NA	14	-3.17	-0.270282535393882
1841	1840	AAAACTATAA	1	-2.31	-2.09452837194158	27	-1	0.386497000995188
1842	1841	AAAACTATAC	2	-5.52	-1.40138119138163	20	-4.45	0.0863924085448502
1843	1842	AAAACTATAG	3	-4.46	-0.995916083273468	24	-4.87	0.268713965338805
1844	1843	AAAACTATAT	0	-2.9	NA	17	-1.68	-0.0761265209529248
1845	1844	AAAACTATCA	4	-1.21	-0.708234010821687	20	-1.17	0.0863924085448502
1846	1845	AAAACTATCC	1	-4.04	-2.09452837194158	13	-4.87	-0.344390507547604
1847	1846	AAAACTATCG	6	-1.54	-0.302768902713522	9	-2.93	-0.712115287672921
1848	1847	AAAACTATCT	0	-3.15	NA	10	-4.09	-0.606754772015095
1849	1848	AAAACTATGA	5	0.56	-0.485090459507477	105	3.9	1.74462048514838
1850	1849	AAAACTATGC	5	-2.79	-0.485090459507477	24	-0.99	0.268713965338805
1851	1850	AAAACTATGG	0	-2.64	NA	18	-1.12	-0.0189681071129762
1852	1851	AAAACTATGT	5	-1.72	-0.485090459507477	15	-0.29	-0.201289663906931
1853	1852	AAAACTATTA	1	-2.22	-2.09452837194158	23	0.89	0.226154350920009
1854	1853	AAAACTATTC	0	-5.04	NA	10	-4.07	-0.606754772015095
1855	1854	AAAACTATTG	0	-3.27	NA	14	-2.25	-0.270282535393882
1856	1855	AAAACTATTT	1	-4.5	-2.09452837194158	19	-4.49	0.0350991141572996
1857	1856	AAAACTCAAA	3	-4.79	-0.995916083273468	25	-4.82	0.30953595985906
1858	1857	AAAACTCAAC	0	-3.79	NA	23	-4.87	0.226154350920009
1859	1858	AAAACTCAAG	0	-3.47	NA	15	-3.24	-0.201289663906931
1860	1859	AAAACTCAAT	3	-2.42	-0.995916083273468	33	-1.77	0.587167696457339
1861	1860	AAAACTCACA	4	-2.1	-0.708234010821687	20	-2.49	0.0863924085448502
1862	1861	AAAACTCACC	2	-2.83	-1.40138119138163	19	-3	0.0350991141572996
1863	1862	AAAACTCACG	4	1.85	-0.708234010821687	11	2.04	-0.51144459221077
1864	1863	AAAACTCACT	2	-4.09	-1.40138119138163	21	-3.22	0.135182572714282
1865	1864	AAAACTCAGA	1	-4.23	-2.09452837194158	9	-4.23	-0.712115287672921
1866	1865	AAAACTCAGC	1	-4.86	-2.09452837194158	13	-4.82	-0.344390507547604
1867	1866	AAAACTCAGG	1	-3.47	-2.09452837194158	20	-2.98	0.0863924085448502
1868	1867	AAAACTCAGT	0	-3.51	NA	7	-2.88	-0.963429715953828
1869	1868	AAAACTCATA	1	-3.85	-2.09452837194158	21	-2.7	0.135182572714282
1870	1869	AAAACTCATC	0	-1.52	NA	12	-2.42	-0.424433215221141
1871	1870	AAAACTCATG	2	-0.98	-1.40138119138163	15	0.57	-0.201289663906931
1872	1871	AAAACTCATT	2	-3.76	-1.40138119138163	28	-2.12	0.422864645166063
1873	1872	AAAACTCCAA	1	-4.79	-2.09452837194158	15	-4.82	-0.201289663906931
1874	1873	AAAACTCCAC	1	-4.04	-2.09452837194158	22	-2.94	0.181702588349175
1875	1874	AAAACTCCAG	0	-5.36	NA	7	-4.23	-0.963429715953828
1876	1875	AAAACTCCAT	2	-2.75	-1.40138119138163	8	-1.82	-0.829898323329305
1877	1876	AAAACTCCCA	1	-4.93	-2.09452837194158	11	-4.87	-0.51144459221077
1878	1877	AAAACTCCCC	0	-5.45	NA	22	-4.87	0.181702588349175
1879	1878	AAAACTCCCG	1	-0.99	-2.09452837194158	17	-2.85	-0.0761265209529248
1880	1879	AAAACTCCCT	1	-5.26	-2.09452837194158	21	-4.39	0.135182572714282
1881	1880	AAAACTCCGA	1	-3.89	-2.09452837194158	6	-3.7	-1.11758039578109
1882	1881	AAAACTCCGC	1	-3.67	-2.09452837194158	10	-4.87	-0.606754772015095
1883	1882	AAAACTCCGG	0	-4.91	NA	5	-4.87	-1.29990195257504
1884	1883	AAAACTCCGT	2	-1.62	-1.40138119138163	11	-0.41	-0.51144459221077
1885	1884	AAAACTCCTA	1	-5.01	-2.09452837194158	13	-4.73	-0.344390507547604
1886	1885	AAAACTCCTC	1	-2.24	-2.09452837194158	13	-4.87	-0.344390507547604
1887	1886	AAAACTCCTG	2	-3.71	-1.40138119138163	11	-1.83	-0.51144459221077
1888	1887	AAAACTCCTT	1	-5.11	-2.09452837194158	12	-4.42	-0.424433215221141
1889	1888	AAAACTCGAA	0	-2.63	NA	17	-4.82	-0.0761265209529248
1890	1889	AAAACTCGAC	3	0.15	-0.995916083273468	7	-2.15	-0.963429715953828
1891	1890	AAAACTCGAG	1	-2.67	-2.09452837194158	9	-4.87	-0.712115287672921
1892	1891	AAAACTCGAT	1	-1.86	-2.09452837194158	13	-1.4	-0.344390507547604
1893	1892	AAAACTCGCA	2	-3.56	-1.40138119138163	14	-4.87	-0.270282535393882
1894	1893	AAAACTCGCC	1	-0.77	-2.09452837194158	11	-4.87	-0.51144459221077
1895	1894	AAAACTCGCG	1	0.26	-2.09452837194158	8	-2.72	-0.829898323329305
1896	1895	AAAACTCGCT	1	-3.64	-2.09452837194158	8	-3.81	-0.829898323329305
1897	1896	AAAACTCGGA	1	-3.7	-2.09452837194158	9	-3.79	-0.712115287672921
1898	1897	AAAACTCGGC	0	-0.92	NA	9	-4.87	-0.712115287672921
1899	1898	AAAACTCGGG	1	-3.74	-2.09452837194158	7	-4.87	-0.963429715953828
1900	1899	AAAACTCGGT	2	-2.95	-1.40138119138163	13	-2.51	-0.344390507547604
1901	1900	AAAACTCGTA	1	-0.35	-2.09452837194158	6	-3.59	-1.11758039578109
1902	1901	AAAACTCGTC	1	2.43	-2.09452837194158	17	-0.54	-0.0761265209529248
1903	1902	AAAACTCGTG	5	-0.39	-0.485090459507477	13	-0.54	-0.344390507547604
1904	1903	AAAACTCGTT	0	-0.44	NA	13	-3.26	-0.344390507547604
1905	1904	AAAACTCTAA	0	-4.79	NA	14	-3.41	-0.270282535393882
1906	1905	AAAACTCTAC	1	-5.52	-2.09452837194158	15	-4.22	-0.201289663906931
1907	1906	AAAACTCTAG	1	-5.36	-2.09452837194158	12	-4.87	-0.424433215221141
1908	1907	AAAACTCTAT	1	-2.9	-2.09452837194158	10	-1.68	-0.606754772015095
1909	1908	AAAACTCTCA	1	-3.5	-2.09452837194158	10	-3.57	-0.606754772015095
1910	1909	AAAACTCTCC	1	-4.77	-2.09452837194158	18	-4.87	-0.0189681071129762
1911	1910	AAAACTCTCG	0	-0.09	NA	16	-3.1	-0.13675114276936
1912	1911	AAAACTCTCT	2	-5.3	-1.40138119138163	19	-4.09	0.0350991141572996
1913	1912	AAAACTCTGA	0	-2.16	NA	18	1.49	-0.0189681071129762
1914	1913	AAAACTCTGC	0	-5.51	NA	7	-3.4	-0.963429715953828
1915	1914	AAAACTCTGG	1	-4.99	-2.09452837194158	4	-3.53	-1.52304550388925
1916	1915	AAAACTCTGT	0	-3.97	NA	9	-2.8	-0.712115287672921
1917	1916	AAAACTCTTA	0	-4.94	NA	13	-1.41	-0.344390507547604
1918	1917	AAAACTCTTC	0	-3.51	NA	14	-4.87	-0.270282535393882
1919	1918	AAAACTCTTG	0	-3.61	NA	4	-2.62	-1.52304550388925
1920	1919	AAAACTCTTT	0	-5.52	NA	23	-4.87	0.226154350920009
1921	1920	AAAACTGAAA	1	-4.79	-2.09452837194158	29	-3.11	0.457955964977333
1922	1921	AAAACTGAAC	1	-5.21	-2.09452837194158	17	-3.62	-0.0761265209529248
1923	1922	AAAACTGAAG	2	-2.33	-1.40138119138163	22	1.73	0.181702588349175
1924	1923	AAAACTGAAT	2	-2.42	-1.40138119138163	28	-1.77	0.422864645166063
1925	1924	AAAACTGACA	5	-0.76	-0.485090459507477	31	2.27	0.524647339476005
1926	1925	AAAACTGACC	0	-1.7	NA	14	1.76	-0.270282535393882
1927	1926	AAAACTGACG	3	3.61	-0.995916083273468	31	7.11	0.524647339476005
1928	1927	AAAACTGACT	2	-1.7	-1.40138119138163	11	1.85	-0.51144459221077
1929	1928	AAAACTGAGA	2	-4.23	-1.40138119138163	10	-2.75	-0.606754772015095
1930	1929	AAAACTGAGC	0	-5.52	NA	18	-3.26	-0.0189681071129762
1931	1930	AAAACTGAGG	1	-1.06	-2.09452837194158	26	2.09	0.348756673012341
1932	1931	AAAACTGAGT	2	-3.51	-1.40138119138163	13	-2.88	-0.344390507547604
1933	1932	AAAACTGATA	4	-2.96	-0.708234010821687	22	-2.25	0.181702588349175
1934	1933	AAAACTGATC	2	-1.98	-1.40138119138163	14	-2.76	-0.270282535393882
1935	1934	AAAACTGATG	6	-0.09	-0.302768902713522	18	2.59	-0.0189681071129762
1936	1935	AAAACTGATT	0	-2.88	NA	16	-1.67	-0.13675114276936
1937	1936	AAAACTGCAA	3	-4.79	-0.995916083273468	20	-4.82	0.0863924085448502
1938	1937	AAAACTGCAC	5	-4.18	-0.485090459507477	16	-2.81	-0.13675114276936
1939	1938	AAAACTGCAG	5	-5.36	-0.485090459507477	10	-3.16	-0.606754772015095
1940	1939	AAAACTGCAT	3	-2.75	-0.995916083273468	17	-1.7	-0.0761265209529248
1941	1940	AAAACTGCCA	1	-4.11	-2.09452837194158	14	-2.63	-0.270282535393882
1942	1941	AAAACTGCCC	1	-5.05	-2.09452837194158	21	-3.13	0.135182572714282
1943	1942	AAAACTGCCG	2	0.26	-1.40138119138163	9	2.22	-0.712115287672921
1944	1943	AAAACTGCCT	2	-5.04	-1.40138119138163	19	-3.04	0.0350991141572996
1945	1944	AAAACTGCGA	1	-2.65	-2.09452837194158	31	-2.41	0.524647339476005
1946	1945	AAAACTGCGC	2	-3.52	-1.40138119138163	15	-4.87	-0.201289663906931
1947	1946	AAAACTGCGG	3	-3.72	-0.995916083273468	13	-2.8	-0.344390507547604
1948	1947	AAAACTGCGT	1	-0.37	-2.09452837194158	16	-0.19	-0.13675114276936
1949	1948	AAAACTGCTA	0	-5.01	NA	11	-4.73	-0.51144459221077
1950	1949	AAAACTGCTC	0	-4.27	NA	11	-4.87	-0.51144459221077
1951	1950	AAAACTGCTG	0	-2.82	NA	17	-1.1	-0.0761265209529248
1952	1951	AAAACTGCTT	0	-5.37	NA	12	-3.97	-0.424433215221141
1953	1952	AAAACTGGAA	0	-4.79	NA	24	-4.82	0.268713965338805
1954	1953	AAAACTGGAC	0	-4.41	NA	19	-2.24	0.0350991141572996
1955	1954	AAAACTGGAG	1	-4.96	-2.09452837194158	17	-3.29	-0.0761265209529248
1956	1955	AAAACTGGAT	3	-1.86	-0.995916083273468	14	-1.4	-0.270282535393882
1957	1956	AAAACTGGCA	2	-3.59	-1.40138119138163	17	-2.75	-0.0761265209529248
1958	1957	AAAACTGGCC	1	-4.32	-2.09452837194158	13	-3.26	-0.344390507547604
1959	1958	AAAACTGGCG	4	0.4	-0.708234010821687	13	2.09	-0.344390507547604
1960	1959	AAAACTGGCT	3	-4.58	-0.995916083273468	17	-3.17	-0.0761265209529248
1961	1960	AAAACTGGGA	0	-4.23	NA	17	-2.49	-0.0761265209529248
1962	1961	AAAACTGGGC	0	-5.52	NA	12	-4.87	-0.424433215221141
1963	1962	AAAACTGGGG	1	-4.27	-2.09452837194158	24	-2.93	0.268713965338805
1964	1963	AAAACTGGGT	0	-2.95	NA	14	-2.51	-0.270282535393882
1965	1964	AAAACTGGTA	0	-4.05	NA	14	-4.71	-0.270282535393882
1966	1965	AAAACTGGTC	0	-2.88	NA	8	-4.87	-0.829898323329305
1967	1966	AAAACTGGTG	3	-1.18	-0.995916083273468	28	0.19	0.422864645166063
1968	1967	AAAACTGGTT	1	-3.97	-2.09452837194158	14	-2.81	-0.270282535393882
1969	1968	AAAACTGTAA	1	-3.4	-2.09452837194158	14	-2.12	-0.270282535393882
1970	1969	AAAACTGTAC	2	-5.52	-1.40138119138163	14	-4.36	-0.270282535393882
1971	1970	AAAACTGTAG	2	-4.61	-1.40138119138163	13	-3.41	-0.344390507547604
1972	1971	AAAACTGTAT	1	-2.9	-2.09452837194158	18	-1.68	-0.0189681071129762
1973	1972	AAAACTGTCA	7	-2.13	-0.148618222886264	10	-2.28	-0.606754772015095
1974	1973	AAAACTGTCC	1	-3.98	-2.09452837194158	15	-3.38	-0.201289663906931
1975	1974	AAAACTGTCG	5	1.33	-0.485090459507477	8	1.97	-0.829898323329305
1976	1975	AAAACTGTCT	0	-3.98	NA	10	-3.29	-0.606754772015095
1977	1976	AAAACTGTGA	5	-0.53	-0.485090459507477	67	2.79	1.29535275438183
1978	1977	AAAACTGTGC	4	-3.88	-0.708234010821687	17	-2.11	-0.0761265209529248
1979	1978	AAAACTGTGG	3	-3.34	-0.995916083273468	15	-2.23	-0.201289663906931
1980	1979	AAAACTGTGT	2	-2.81	-1.40138119138163	17	-2.35	-0.0761265209529248
1981	1980	AAAACTGTTA	0	-3.31	NA	18	-0.25	-0.0189681071129762
1982	1981	AAAACTGTTC	2	-4.59	-1.40138119138163	14	-4.87	-0.270282535393882
1983	1982	AAAACTGTTG	3	-2.61	-0.995916083273468	20	-1.88	0.0863924085448502
1984	1983	AAAACTGTTT	2	-5.5	-1.40138119138163	16	-4.69	-0.13675114276936
1985	1984	AAAACTTAAA	0	-4.79	NA	17	-2.63	-0.0761265209529248
1986	1985	AAAACTTAAC	2	-2.24	-1.40138119138163	19	-0.76	0.0350991141572996
1987	1986	AAAACTTAAG	1	-5.03	-2.09452837194158	21	-1.03	0.135182572714282
1988	1987	AAAACTTAAT	1	-2.42	-2.09452837194158	22	0.38	0.181702588349175
1989	1988	AAAACTTACA	2	-3.54	-1.40138119138163	24	-0.29	0.268713965338805
1990	1989	AAAACTTACC	2	-4.39	-1.40138119138163	14	-0.79	-0.270282535393882
1991	1990	AAAACTTACG	2	0.83	-1.40138119138163	16	4.23	-0.13675114276936
1992	1991	AAAACTTACT	1	-4.49	-2.09452837194158	16	-1.15	-0.13675114276936
1993	1992	AAAACTTAGA	2	-4.23	-1.40138119138163	25	-4.45	0.30953595985906
1994	1993	AAAACTTAGC	1	-4.28	-2.09452837194158	14	-4.87	-0.270282535393882
1995	1994	AAAACTTAGG	2	-3.85	-1.40138119138163	15	-1.12	-0.201289663906931
1996	1995	AAAACTTAGT	1	-3.51	-2.09452837194158	10	-2.88	-0.606754772015095
1997	1996	AAAACTTATA	1	-4	-2.09452837194158	8	-3.88	-0.829898323329305
1998	1997	AAAACTTATC	3	-2.49	-0.995916083273468	12	-4.04	-0.424433215221141
1999	1998	AAAACTTATG	0	-1.13	NA	13	1.02	-0.344390507547604
2000	1999	AAAACTTATT	0	-3.92	NA	15	-1.96	-0.201289663906931
[truncated: 998,000+ more rows]
