# Supplementary material for: Conservation of transcription factor binding specificities across 600 million years of bilateria evolution
Source: eLife. 2015 Mar 17;4:e04837. doi: 10.7554/eLife.04837 (PMC4362205; doi:10.7554/eLife.04837)
Supplement: Figure 7—source data 1. — DOI: http://dx.doi.org/10.7554/eLife.04837.031 [file elife04837s004.zip › TTCTTC20NTTCKH3_sig.seq]

TGTGAGTCAAGCTACATACA
CCACGTGTGACGTGATACAA
ATCCATAAATGATAGCTCGC
TCCACGTAAGACGTGGGCAT
AAGACGAAGTACATATGATA
CATCCATAATCACGTCACCA
TCAGCGCCACGACGCGACAT
CGCGCAGCTTCCTTCGAAGC
ACGCTAGCATTAAAACCCTC
CAGGTACGAACGATAATCAC
CTTACACGCGGACTCCCACC
CGTCAACAGCGGTGACGTCA
CTCAGGACAACGCATACCGA
AGTGGCTACCTACCGCATTG
AGTGAGGTGAAACGTATGTG
AATCGAATCATCTTGATCAT
AGGATTACGAATGATGCAGA
CCCACCTCCTTCCACTCTGA
CATTCACCGAATAAAGGTCA
GGCGGCGTAAAGTAGGTGGT
AGCAGTAGTAAGCGCTCCGC
AACAGTAACGTTACACATCG
TGCACACCTTGCCGATGGTC
CATAGGCCCCATTGGGATAC
GCCCAGGGCCAAATGACGTG
ACCATGACGAGATATGAGGT
GTGACCACCACCGCGTATTA
GTATACCGATGACGCGATTT
GGCTCTCGCGGTTTACTCTC
AGTACCGAATCAATAAACGA
ACTACACCCACGTATACATA
GTAATGGCTGATGACGTGGC
TAAAGTTGAGGTACGTCACC
ACACGTCACACCCTACCACG
GCGTGCCACACGCTGAGGAT
TGGCAGCGTCATACACGTGA
CGTTAACTGAAAAACGCAAG
AACAGACAGACGAAACACGA
CCCTAGTTACAATCGCGTCA
ACGACAAACGATGACGCGCC
ATTCAAGCGACGTGTTTACG
CAGAATTCGACATAGCTCGC
GTGGACTACACATCCCACGA
CACAACATGTTTGGCCCAGT
GTATACGCTATGGGAAAAGG
GATGCGAGTGTCATTTGATT
ATAGGAATAAACAAGAATTG
CCGATAATAGTAAGGCAGTC
CGCATCGTGGGGCACGGAGG
ACTGCACGTATGTTCCGTAT
CCTGGCGAAACGTCACGTAG
CACCGACGACCATAGCGTGA
GACCATCTGTTTAGGGCCAC
GTATGCTGCGCTCCCACCGA
GTCATTTCTGGACGAAGTAG
GCGTACAGCAGTGTGATGCG
GAGCCTAGATTATTTTCCGC
GCCGTCAACATCGTCTGACA
CACGACCACCAAATACGTAC
CCCGGGTGTCCAATTCGATC
GTCGAAGTGAAGTGAATACT
GCCGCACGTACCGAACCCAC
TCTCATATGGTGCGGTGATA
ACAGTGCCCGTCTGACGAGG
AGATGAGACGCACGTACATA
AGTAACTAGAATGACGATTG
CACCACCTCACACCCTAAGC
CTGTAGGTCGTGATGCTGAG
ACGTTTGGGACGTGACGTCA
AGGAACACAGCGGTCCACTC
ACAAGCGGATGATGTTGTGA
ACCTGCAAACTACGTGCTTA
AGCACCCCGTCACCTCACAC
GCAATGACGTGATGACAAGG
CATACCATGCTGAGCTGAGC
TAAACATAACGCCGGATCAC
GGTGAAGGCAGACAGCCTTA
CTCAATGATCAAGGGCATCA
GGTTCGCTTTAATCACGTCA
CCTTGCCACACACGCTCACA
CATCCACTGAAACGGTGGAC
GAACACACGCCCACTACTTC
ATAGGTGAGACATCAGTTAT
CGAACACCTGCGCCCTACGC
ACGTGAGGGGAAGAAGGTGG
CCACACGAACAAGCATACGG
ATAGAGAAATGACGTCACTA
TCGGCCTCATCGTAATGCCG
AATACGACACGTCGACCTGA
CATGATGACGTGCGACCAAG
TCCCAAACCAAGCACGTCAT
CACATCACATCATAAACGCA
TCGGCTATAGGTGCGTCACG
AACAGTGCTTTAGAGAATGA
AGGTCCTAAGCAAGGGTACA
CGCGTGGCCGGTCTATATCA
TACCGTTTCACAAATCGGAT
GACACGCATCATGGTGCGTG
GATGACGACATCAACCTTGA
AGGACAAAAATCATGTGTAT
CCTACCGATGTTCGGCTTTC
ACTCCGACGGAGCATGTCGG
CGCGTTAGATATGACAATGT
AGCACACCATGCAAATGCAG
CGAAGCTAAGCATCGACTAG
CTAAGGGCCTTGCCGCCCCG
CCCACCACAATGACGCCATG
GTATCTAAAGTGATCACGAA
CACGTTACGACCACCCAACG
GGTAGGAGACGTCATTCCCA
AGAACGAGCGGTCATTCGCA
CGTCTTTGTATGTCACATGG
CCATCGAATAGGTTGAGATA
GTGAGCTACTGTTACAACAC
CTTGTGACGTTACTGCCCAC
AGTATGCGTGTTGGCATGCA
GCTCTACGTTGATCACGCGA
GCGTCACGGATGACGTGACG
GTACCGCAAGTACACGATGA
GCCTTTAGCGCCCACGTGCC
CATTCCTTTCGTACGTGACC
CAACATAATTACGTTCCTAT
GGCTTAGCTAGAAACAGCAG
AATGGTAGGTAACGTTAGCA
CCGTAAGCACCAAGCACTCC
GCACTACCGGTTACGATAGC
TGTATGCCGACAATATGAGT
GGCCTGATCACATTCGCGTT
AAGATCACAGACATACGGCA
AACACGCACGTTGACTGAGT
GACGAGAACATAGCGTCATA
CGCCGCTAAACATGAGCTAG
ATGGTTCGTAACCAATGATC
ACTTACATCATCGTAGTCTA
CCAAGTCAGACTGGTGCCCT
GGACTCCACATACCAAATCA
AAATACGCCTGTTGTATGCC
GAAACTGACGAATGAACGGC
CTCATACCACAGCGAAAAGT
CGTTGACGTGACTTCCTTTG
ACAAGACCAATAGTGACAAG
CCCCCTTTCGCACCACCCAA
AGTACTAAAAAGATGTAGCC
GTAGCAGTGCGGATCAATAC
CACACACCTTACGACGCGAC
CCTAGTTAGGAGAAATGAAC
CCCACCTTACCCCGCGTCCC
TGAGTAGGTGATACGCTAAA
ACGTCTATGAAGGAACGCAT
ATGGGCCACGTGATTACTAC
CATGCACACAGGACCAACTC
ATGTCGAGACAGTCATGGTC
ACAAATGACTAGGGTTTGCA
CCTACCACTAGATCACCGCC
CCACCACCCTATCACGTGAC
GTATTGCGGAACCACTGACT
TAGCGGTACAAGCATGTACA
TGTAAGGACTAAGACGATGC
TAACACGAGATACACCTGCA
TCAATACCACGCATTTGTCG
CAACGACGCGTTAAACAATC
AAGAATAAGGTCTTTCATGC
GTGATACGTCCTGATGTCCC
GGATGACGTGACGTTCTGGG
CTATTCACCCTATGTCACAA
GATATAACCACGCTGTTGTA
CAAGAGATGAGTAACCTGCC
GTTGTACACGATCCCCGAAC
AAACTGTACAAAATTGCGTC
CAGGATGACGTGATGCTGTG
GCAATGAGGGGCGTTTACCA
CCGCCCTAATAACCCGACCC
GAAAAGTAACCCTATCAACA
CGTGTTGACGCGACACCCCA
TAGCACAAGTCTACACCTAC
AAGAACACTCATGACCAAGT
ATCCCTGAAGATGTACCGCG
TCAAGCATGGCCAATTCTTA
AAACGGCCTATTAGCCGTTA
CATAGACACGCGTTATGCCT
GAGCAATGGCAGTGCCGCGA
AGCTGTTAGGCGCTACGTCG
GATGAGGTATGAGGTCATAC
ATTGATATCGCATCATAGCG
TGGTGTGACGCCGCACGAAA
TAATAATGACGTGACATGAC
CTGGTCTGATGACGTAAGGA
ACACCACGTCACCCGTTAGG
CACGTACAATCCCAGGCCAC
AGCGTATGACGTCAAACAAA
CCAAGACCGGTGACAACATG
CACTCAGCTAGTAGCGTGAA
AAGCATGCGGCGGTTACGCC
AACTAGTTCGCAACAATAGG
ATCTATTGATCTGTCCTATG
TCCCGTGATGACGCGTCCCT
CACCGCACCGCTGATGTACG
GGTATACGTAACTGTGAAGG
TGGGACGATGGGTGCACGCG
GTTGATAACCGCCCTCAGTA
CGCTACACGACCGTAAGCAG
GTGAGACGTTCAGAGGGACA
GTAGCCTCGGGGGTGAGTTG
CCACAGATAGTGCGGTAAGA
GCTATTGCGCATCCTAGCCA
CTATATGTATGATCGCGTCA
CGTTATGAATAACCAACAGA
CGCGGATGCCGTCATGCGCC
GTCATCCGACATTGATATGA
CACGACAGTAACATTACGTA
GCGAAATGGAGCACACAGGA
AGTAGTGACACGTACAATAT
CTCCGTTTACGACAGACTCG
ACCTAGAATGTTAGTTGCCG
ATCAACCCAACCATCACCAC
GAGTATGACGTCACATCGCC
ACGAGTGTCCGGCCCACTTA
GCCTGTCAACAACAACCCAC
GGATGATACCACTCTGCTGC
CCCACGAAGGCGAAGTTGAC
GGATGACGTCAAACACATTG
GTCCTCACGAAGCAGAAAGT
CACAACATAGATGGTCAATG
GTGGCTTCAGGCGTGTTGAA
GAATGACGTGACCGAATAAG
GTACCCAATGACGCGATCGA
TCGCTGCCACGTCAACCCCA
TTCAGCGATGACGTCATTCG
TGTGTAAAACACGCTATACC
CATTGAAGCGTAATTCAGGG
CAGGGCATATATCGTTCCTG
ATGTTTGAACCTGCAGTTCA
GCACTACTAGGGAAGCTTGA
ACGCACTTTCCCGCTGCTCA
ACAACACGCCATACGCTTGT
GGCATTGCGTACTGCAGACA
AGACCTCAGCCGCCCCGACT
GTTCCCTTCTGTAGATGTCG
ACGACGACACAAAGACCATT
AGCACTACAATTGCCCACAC
GTTGGTGACACTCCTTATCT
CCACACCAGTCGCATTGCCC
GTTAACGCAATCCCGAGTCC
ACTATGATCACGTCACGTTA
ACGCTACGTGCGGTACCGTG
GCGACCACGCTTTTGTGATG
GGTAAACCCTACACTACACT
CAAACAACCACCGCATAGCG
GCGATAGCGTGAATTGAGTA
AGCCCAATGAGCAATCCCTG
ACTTCCGTTGAACTACGAAA
GCGATAGAACCAGCGACACC
AACTAGGCCGCGCGCCGCAC
AAGACATAAAGAGGAGTATG
GTCGTAGAGATGACTGCCCA
CATGTAAAGACGTTTTTTCC
CTTAACGATGTCGAGGTCGC
TTAACGCCGAGACCCGTTTC
ATTGCAAAATAACGTCACCA
ATGACAACGACTGCGCACGA
TCCGCTCCCCACCCAGAACA
ACCGGCGATGACGCGACATG
CTCCAAAGAAAACCACACCG
GATACGTGATTACGGCCAAG
TCTCGATAGTTAGCAGGTGC
GTTGTGTGGTGTGGAACCAC
TACACGATATAGCGTACAGT
GTGGGATGGCGGTAACAACG
ACCAGTTACACGCATAACGC
CCAACACTACTATCACACGC
GAAGCACGTCATTTAATCGA
CGTACATCAAGTACATTTCA
ACGAAGCGTAGGAGACGGCA
GTGGCGTATGTACCAACGAA
TAGCAATGACGAATTAGAGT
TACAGACCAAGACGAAACGG
GCTGTATTCAACATGATGAT
CATGCACACCGGCACCAGAC
ATGTGGTTGCGAAGAAGAAT
TTGGCAGTATGACGCGATAA
GCGTGATCGCGTGATCACCG
CCGGCACGTGCGCCACCTGT
GATTATGTTGGCACCAAGCG
ACGAATGATAAGAACACCTT
AGACGACATAGTGTTTACAC
ACTCATCGCCCGATACCGCA
AACGCGTGCATACGACTGCC
TGACGCACTAGGCGTACATC
CTAAGGCTAAGTTTATGCTG
GACGACCCACCCGTGCACCG
GGTCAAACCGATACACGAAG
AGGTTGATGCTGTGTCGTCA
CGCCCGTAAATAACGCGTTA
ACGAGGTCAACCAACTCTCG
CCGATCGCGTACCAAACCAG
GGAGAATGAATTCAGCTGCA
CCTACGCCACCTACACCTGG
CAATAAAATGCGCATGACGA
GTGGTTATGCAATTGCCACG
GGAGGAACACATTTCATGTA
ACGAGGCACGTCATGCATGT
ACGAGATGACGTGCAGCACC
CTCGAGAATTTGACAACTCA
AGCGAAATACCGCTTGCACA
CCCAGAACCAAAGGGTTCAA
CCTAATAGCCACACGCCACC
TCAGCTGCCCCACGCCCCAG
GCCATGTATTACAGACTGTG
TGTAGGACGCACGTACGCGA
GAATATGCAATCGTGACGTA
AACCCGATACTTCCCATCGA
ACGCAATAGTGATGACGTGA
GTGCTGACGATTGACGTGAG
CAACGCTCACCGTGAGGTTC
ACGAACGAGACGCAGCAACG
CCTGGGTGACGTCACCATGT
TGAAAAGGGACAAACATCTT
CGGAACGATGACGTGTTAAC
GCGAATGACGCGACAACACG
GTGTGTTGTCACATCACGTC
CATACGATACGATGGCGTCA
ACGCATAACACAAATGCAGG
AGCAACAAGGATGGGCGCAC
ACAAATCCTTACGAACTTGA
GTACCACGAAATGCATGTTA
CGATGACGTGAAGCCTGTTG
TCAAGACTGTTAGGTCACGT
TGCAATGGTCCTGCCCTGAT
ATGATTTAACCTACCATATC
CAACGATGAATCACCATGTG
ATATCGTGAGCACTGGCAAC
AGCGCAAGGCACGTGTGTTC
AGCGTAAGTATACGTACAGT
AAAGCAAGTAATTCGATCTG
AACGAATTCGTGCGATATCG
GCACGTGGACACGGTGCAGC
GCCATTTGGTATGTAACACC
CTGCCAAGAATCACGATACC
GATGACGCGATGCAACAACG
CAAATGAAGGCTAAGGCGAA
TATCACGTGATGATGCCATG
CAACCAACGACGTAACGTCA
CAAGTGGCATTGTAGCTCAC
GCACGTGATGCGTACGTTGG
CCTGCCGAAACCTTTCGAGA
CGATCAACACGTTAAGATTG
TAAGGCAAGCACAGGACTAC
GTTCCAACACAACTCGCCGT
ACGTATGATAATCAGATGCG
GACAATAACTGACACTTCCA
ACGCATGACGACACCTCTCA
ACAAACGCGAGGTGAGTTGC
CTTCGAGATCGACAGACGAT
GAGCAGGCCTAAATCGCCTT
CATTGTCGGAGAAATCACGT
GTGAACTTAGATGCCATTAC
GCCGGAAGTTATGGTATAAG
CGCTGTGCGCATTGCGCAGA
CTAAGGTAAGATAGAATTGC
CATCCCGTTGTGAGTTATTT
GGCGTGAATACATACCTACC
TACCGTCTGATTAGACGGAT
ACCTCATTCCAAAGACGCGT
TCACGTAGGTTAGACCGTGG
TGCCTTATTATGAGGCGATA
ACAAATGACGTGACAGTCCC
GTACACTAACGACCGCACGT
ACACAAGCCGAGCCTACGAC
GTACATCACGCATGACATAA
CCTCCAGGTCGAAGAATGGC
GATGTCTTCGGCACGCCCGA
CCTTGTCAAGGTCCGCCTGA
TCATCCCCGCATTGCGCACA
TGTGACCACCCGTGTGTCAC
CTGACAAAAGAACGCTCATG
GACAATGACGACATCACTGT
ATGACGTACTAAAGACTATC
AATACACGAATGATATGACG
ACTAGCAGATATCATCGTAC
ATACCAAGTTGAAACACGTA
GCGCGATACTAAAGTGAGGT
TACACGCCTCAGCGCCAACT
ACCCACTGCCAGAGGGGGAC
CATATCACGTCATTATGTCC
GCATACTATTGACACTTGGC
TTCTCGGCCTACCAAAACCG
ACAATTAGAACTTAAGATAT
CTCCATGGCGAACAGTACGT
CACGATAGCGCGTCGCTCGG
AATGATGAAGTGATGACATC
ACTACGCGTATATACATGAA
CGTTTCGTGTAACGCGCGCA
CTAACCAGGCGAGATCGATT
CCTGCATAACACGATATGAG
CCTTCCCGCCATAATGACGA
ACTCGCTAATGACGTCATCC
GTTCACGCGTGATCTGCCGT
GTGTGTCAACTGGGCGTGAC
GTACTGCAGGAAAAGCTACA
ATAACGAACGATACACCGCA
CGAAAGGATGCGCGTGTCGT
ATTACAGAGTTAAAGACGCA
CACGTAACGCTGGGCTGCCT
AGAAGACATGCACTGTCTGT
GGAGTGCCTCCGCCCTCACT
AGGACGTGACGTCATCTACG
GAGTAGATACCCACGCCGAA
CAATATCGCGCAACACGCCA
CGCAAACGACACCCTCCACG
GATAGTATATACACCTATAT
ACGGAGCTGTACGCTACCCA
ACTGTCGCAGTGTTCTCTAA
GATGTCGACTGTCCTCATAT
GCGTTACCGTCCCAACGCGT
CCTAATATGACGTCATGTTA
CGAACCACCTGCGACACACG
CCCGCTCTAGCCTTGTCCTA
ATGCAGTAGCGGCGCGTAGC
GCTCACGTGGCACAGTGTAC
AGAGCCGTGCTTTACTGCCA
GTCCACCAGCTGCGCGCGGC
GAATGATATAGAGAAGGGCA
GTCGTCAACCCGAAACATCG
ACACGGTGCGCCCGCCACGA
ACAGGATGACGTCACGTATG
AGTAATATCAATCGCGTCAT
GAACTACTCAAGAGGATGAC
AGTAGGCACGCGTAGGTAGA
GTTAACGCACGCGACAGACG
AGGAGATACGACATTTAGCG
GTCGCTAATTAGGAGGGATG
AATATAAGTGCAGACTGCGG
CCGTTCGTTCCAATGTACTG
ACGAACAAGGCACCAACCTG
CGTGCTCATAGACACCCCTC
CACGCTGATCCGCACCATAG
ATTATGATACGACACGGATA
GTAGCGACACACCTTGCCCA
CGTAAGCTAGGCTTCGAGGA
ATCGTGTGGTAAGGCCAATA
GGCTAGGAAATGATTCGAGA
CGATACTACAACGACGCACG
GTTAACCGAACCACGACATC
GCATCTAACGATACCGCAAC
TTGATGGACGCGTACCACGC
GCATCGCTACTGAATGACGT
CCAAGCCATCAGCCACAATT
CGAACACAGGCCCACTCAAC
CCCATTGTGGCAAGCCACCG
CACCCACGCGTTGCCGTTAA
ATGCAGTTTGATGTCGTCAT
ACAGAGTAGACATCACGTCA
ATAGTGACGTTACCTCGACT
AATCGTCGAACAGACCTACA
GACCAGAAGTGCCCCTAAAC
GCATAAGAAGTTAATGCCAC
TCCGTAGGGAACGCATGCTA
CCGACAGGATGGTGACGTCA
CTGATGCGCATCGATCAGGG
ACACTATGACGTGACACCCA
GTTAAGGACGAAATACACGA
CACGTTGTCGCCATACATAG
TTATCGGACACACGCTCTCT
TGCGTAAAACACGTCCTTGC
CTCAGTCCTTAACACGTAAA
ACGCTCACTTACTACGCTCC
ACACGAGAAGAATTAGGCGT
GCCAGTATCACGTTACCTAT
CACAAGTGACGTCATCACGC
ACCTCACCAGAATGACGTGA
CCTGATCACTGAGCCCAACA
ACGCCACAGTATGTAATTGC
CGATCTTCCTGTCACGTCAT
AATGCCATGGGAAACTGCAA
GGTGCCACGTAATCACTACG
CGATGACGTCATACGGCGAA
TAACTGACGTGTCCTGCTAA
TTGTACGGCGGTAGCCCGCG
CCGTCGTTCATCGAACAACG
GCAACGAAATCGTTGCCGGA
CTGACGTCTACACGACCAGA
ATGTGATCGTAGTGCACGGA
ATGGTGTACCGTGATTCGTA
CCAAAGGTTGGTGACGTGAC
TCCACCAAATGACGTTGCTC
CGTAGTCCCCGATGACGTGA
CCGTATCACTCATGAGCAGA
CCAATGACGTGATAACGTAG
TAGAACGACACCCACTTCCC
AACACCATGCATGCGCTGCG
GCGCTGTCCTAGGGCTAACT
CCGGCATATGACGTCACACT
GCAAAGGGTATGAGAGTGGA
CATCCTTCACATACCACTCG
CCACTTGATTGCATAACACC
GTGTACAACCACAGTCCACA
ACGCGATATGGGAGCGTAGA
GTGTGCGCAAGAATTGGCCG
CATCACCCCTCAATTTTCTA
GGCACGGACACAGCTAGTCC
GCATCGGAGCCAGTTATGCG
ATACACAAACGATACTCCTT
GCAACATACACTTAGTAATT
AAGTAACAAATCCAGCTCCA
GGAAGTGCAATGCGTCATTA
AACCGTGTGTGACACACATG
AATGTTAACCATGTAGCCTA
GTCGTACGGCGCGACGAACC
CGCGGTGACGTGTACGCAAT
ACTACGTCAACCACCATAAC
CCCTATCCACTCGAAGTATC
CAAGACTGTAACGACGCGAT
CATGAACAACACACGCACCC
GTTATCAGCTTATGACGATA
GCCAAGCCTAAGTAATGCGG
AATGCGATTAGGTTAGTATG
CCGCCATTGCTACGCGTTGC
GACGCATTACGGAATGCACG
GCACCCACCCCGAATAAACA
TCTATGGTATCATGTGCACG
CCCACCTCCCACTAGCAACA
TAGACACTGTGATTATGCCG
CACTCTTTAGCAAGCTTACC
GACGCCAGTGATGACGCGAC
GCCAACACGACACTCTATGC
ACTCTGCTGTACCCAACATC
CCCGCGCTAGCTGACATCAC
CCCACGAAACAGTTCCACCA
TGTCACGATAGACACGTGAT
GAGGCGCAGAATCAACAATA
GTGCGTATACATTCACAACC
ACTATGATGTTAGCGAGGCA
CCTGTACCTGGCGGGTGTCG
GTAAGACCAGCATGCACTTA
TGAACTAACATACAGCAAGC
AACCTACCCGCCGATGCCTC
ACAGTGCCGGAGTGCAATTG
ATTGAATGACGTTACGTATC
GAACCCACGTGGATGAGCGA
GCAGGCAATAAGAGCCTACG
GCACAACACACGAATTGCCG
CTGGCATTCACGAAACGTAA
ACGAACGACACGTGCAGCCA
GGGTGCACTAGGGGAAGCGG
GCCACGTGATTCGTGTAAGA
GCACACCCCCGCAAGCACGA
AAGATACATCCTGCTGAGCC
GCAACTAGTGCATACGATCA
CTTTACATACTATAGCCGTC
TCGATGATACGTCAACACAC
AGGAGTTGTGGTTGGTAACG
ACAATCGATGCAGCTTGCCT
GCATGAGCGCGACAACCTGT
GCTGACGACTCCAGAGTATG
CCCATGACGAAACATACCTG
CACGCGAACGTACGGACAGC
CCTTCTCATACCACGATACA
AGGACAGGCAAGACTGGTTG
CCTTCACTAACGTCATCACC
CATCAGTGGTACACGCGCGC
GCCGTAATGACGTGATGTCA
TGACACGTGCGATGACGTGA
GACGCGAGATAACTAGATGA
GCTAATCATTAACACAGCAG
ATCACGATTAGACATCGGCA
GCCGGAGCGTACTTTCGCAA
GACGTTAAGACCGTTATATG
GCCTCCCATCCGCCGTGCCC
GCGAATGAGACAATGACGTG
GCCGCGGTGGCGTGGCCACA
CATCATGCATACGATTAGCC
ACACGTCACGCTTGCCGTGG
CGGTCCGGCACCCACACCTG
AGTGACGTCACCTCTTTGTT
AAAGAGCTACGCCAACCACG
CGTATAGAGCTGCGCGACAC
TCAACTCCCACTATCCCTCC
AGAACCGCCTGACACGTCGA
TCTCGTTAGCTATGGGTTTA
GATAAAAGGAAGAACTGACA
CGTATACGTACCGACTAACG
AGGGCGTACCGAACGACCAT
TGAATTCAACTTGACTGGAG
AAGGGAGTCGAGGGACCATG
GTCAAACATACCGAGTACCA
AGCGGCGTAGCCCCGCGGAC
TATGCGGTATGCTATCATCA
AACAACCAAGAGGTCACAAA
GTACGCCTCCACAACGTTCG
TTCGGATCACAAGGTAAAAT
GTGAAATTAGTTCAAACATG
CTTGCCAACCGGGCGTATTG
ACCACTCACAAAAAACATGC
CACTTAGCTCCGTTATCACA
GAAGAAAGAACCACCATCAA
GCAATACGGCGTACCACCCG
ACACTGTTATCTTACACTTA
CTCTTGGGTGATGAAAACCG
ATCCACGAATGGCATAGTGT
ATTATGTTATTAATATCATT
TCACAAGGCCACGGTATGAG
GCTGTAGACGCACCACGTCA
ACCCTCTACCCTTCACTATC
GACACGCATAGCCGATCGCG
CCGCCCTGCAGATCGCGTCA
CGTGCCGCGTCCCAGCACGC
CAGCTGAAGTTGAACTCACA
ACTACCAGATGACGCGATAA
CACAACACACAACGACTCTC
CATGCTTCAGTATGTGCTAA
GAGTTGGCAGTCGACGTAAC
GGTGCGATGTGGAAAATAGT
ATAATGAGGTGTGACGTAGT
AGATACGTCACCTTTCACCG
ATAGAATACCATCACGTCCG
ACGGTGGATCCTATGGTTAT
ACTTACGTACGCTAACGTCA
GTTGATGACGTGATCGTTGT
AGCAAACATCGGGACAGAAC
CCCGTACCTTCACAACTCCC
CGACCTGCCTCCGCACACTC
CCTACCTCAATGACTAAGTG
ATCACCACGTCGGGCACGTA
CACGCGCATACGTCAACACG
ACGAGAGCGAATAGAGGTCG
GAACGAATACGCCATGTACC
ACGTGAGGCATAACATGCTC
GGACCACGAGGATTACTCCG
ATTGTGATAAAATGCAGCTA
CGATGAAATAGTAGGCGCAG
TATCCACAGATGGCGTGTAC
CGGCATAGGCTCAGTATCCC
AAACTCTACGTAACGCGAAC
ACGAATAATCGGAACCCGCG
ATAACTGCCCTAATAACGTG
GCAACCACCGCTCCTCAGCG
ATCTTTAGCACACAACTGCA
CAACGATAGCCACGTAACCA
TTAGCCGCCGATCAACGTCA
AGCGTAATAGACGCGATGAA
AGAAAACAGGGCAATCTCAT
GCAGTACATAACGCGTGATG
GCAACCAACCGCGGCCAGTG
GTGGATCTCCCTGCAAATGC
AGCATATGCAATGACGTCAG
CGCGCAACCACATCATGCAG
TGGCTAGCGTGTATTGGGAG
CCCACACTAATGTTGACCAC
CACATCTCTCAACAATGCCC
GCAGGATGACGTGATTTACG
CGACTAAGGAACGGAAGTGG
AATCCGAATGTACAACACGT
CTACACGTAGCATCTCCACG
AACCTGAAATCAACACCCCG
ACTCGATGGCGACACCAACG
CACAGAGAGTAGCTAACTAC
TACGTAGGACAAGATGACGA
GTGTCGATCCGACGATGACC
AGAAATACCACATCACGTCA
GTGAACTAAGACGACTATTG
CAGGGCTGGCCTCCTAGGCA
CTGTTTGATTTCAAGTCCTC
AAGTATGCGGAAACGTAGTG
GCCGCTATCCTTTGGGCTCG
ATAACCTACTGCACACTATC
ACAACATCTCGCGCATTCGC
GCGTCCATGCCCCATGGTAC
CACGCACTAAAATGACGTCA
AGGCACATGTCGTTACCAAG
GCACGTTCGAACAATATGCA
CAGTCAGTGTGGCGACGTGA
CAGGCACCGAAACGGCTACC
CAAGTGTCCAACTGCGACGC
GTACTCCCTATGTAAGTACG
CCCACATGCAAATGAAATCG
ACGAACGAACTACACGACGA
AACAAATGATCCGTACACAA
AACGTCACGAATGATGCTAA
GTGAGAAATGAATTTACGTG
AAACTGACGCGATACGCGTT
TTCACGGTTGAGGATGGTCC
GCGTATTGCTGTTCAGTGCA
CACCGTACACGCAGAAACAG
ACCACCCAATGATTGCATCA
TACACTCCGTATCGACGCAC
TGTGCAGATACACTCTCCAC
GCCTATACATGACGACATTA
CCTCACCATGTCCCTCCTGA
GTCTAGACACGGTTTTGCAA
CCTAGCATGACTCTAATAAC
CGCACCTCACACCACGTCGC
CCAAACACTATTGGGGTAGC
CTAGACGATGACGTATCGCC
AACAGTGACATGACGTTTAC
GCAGACGCGCGACGACCACC
ATACATATGACGTCATCCGG
ACCAATACGAAAGGCCGTGG
GTATCTGGAAGAAATGTCGA
ATAGAGATCGCGTATAGACA
GCTACGATACCACAACCACC
CACTACACCACATCGTCGAT
TTGCGCCAAACGCTACGTTA
CAACGACTACGATGCCGGAA
CCCATGAACCATGACGTCAT
AGTGAAACGATCAAATGTAC
ATAGAGAGAGTGAAGATCGT
GCGGCACGTTGGAAGTCACA
CGCATGAAACAGGAGCATGC
AACAACATGAGAAAAGATAA
CGGACGACCCCCTTACCACC
CGAACGAATTAGTGACGTCA
AACAGGTACATGCAGAATGA
ACCCATGACATCACGCGATC
TGTATGAATCACGACATACC
GGCATCACGTCATCCGGTGC
TACCATAAAGGTGACTGTTG
GATGGGAACGGACACGACCC
ACGACGAATGACATCACAGC
AACAGCAAGGCGAAGATCCG
GTGGTTAGTAGCCCACCCGG
AAAGTCGCAGTGACGCGATG
GTGTATTGACGAACCACACA
CTTAAGGGCCAAGGTGCGGA
TAAAAGACAAATGTAATGTA
CGTCGACGACACGGCTCCCC
GCCACTATGTCATCTCTGCC
ACGGTAATGACGCGATCCTA
GAACACACGGGAACCTCCTA
TTAACGACGAAAATGATGAT
CGTAACATGCACCCGCACCA
ACGAATTACGGTGAATACGC
TTGAATACCTCGTTGATATG
GCGTTGACGTAAGGTTAACA
GGAACGAACCCTGCGCCCTC
GCCATTGTGTATATGTTGTG
CCGTTAAGTTTCGATGAGTC
CCAGCGACATAGTAACCGCG
AGCTCTACTGATGATAACAG
TTTCTTACGCCAAACCCACG
TCATCCGTGCCGCGTCAACG
TGTGCGTCCACACTCTGCGG
GAATTGATGCTGTAACTGTT
TGCCGGTCCCGTCACTACCC
GTCGCGGTTACGATTGCCCG
CATGTGTTCCCATCGCGTCA
GACACAAAATGGATCTTACG
ACGAATAATGATACGTACCA
ACCAACGTGATCTGTTACAG
TCGACGTCGCCTCACCGCGC
CATCCATCCCTGAGGAGCCG
ACCCCCAAGACATTCCTCCG
CACACGCCACCATGTCACTG
CGGCCTAGCAACACATAACG
AACTGCAAGGCACGAAGTGT
TCGGACATCGCACGTTCACC
AGCGCCGCCTGCCCTCACCA
GCGTGGCCACCTGGACAGTG
GTGGCAACACACATTAGAAA
AACAAAATGGAATCGCGTCA
CAAACGCAAATGATAACCCG
GACGAGACTAATGTTGTTAA
TGCTACATGACACGTGTAGC
CCGGACACCGACATCATCAC
AGTTCCACACTGGCTATGTG
CGTGTTGATGACGTCACCAA
GAGGAATTGTCCATACTTAG
GAATGCGTGGATGACGTCAC
ACCACGTAGTGTGCAGCACG
GCAAAGGTGAAGGAACACTG
CATACTACCCAACACCAATG
AAGCGTGGTCGCTAGTCAAC
AGTCTAATATGGGGGACATG
ACCCGCGTCGCTACCCATGA
CCGCTAAGCTGCTGAGTCCC
GCGCATAAAGTGAGTAGCAC
GTTACGATCGATGTGCGTGG
CACATCTTGGCGATGTCACG
GATAACACGATGCCGAGATA
TCCGTTCATTCCATAGTAGA
TAAGGTAGTCGGACGTCCTC
GGAGACCACATAGCACACGG
GTGAATGACGGAGTTGTGTG
GTACGATGAACGAGTACCGT
AGGCAGTGGAACGAAGATAC
CGTTAAGGACCGCTTAAGCG
ACGGTGATGTATGTTTGTCT
CACTCATAGTAGGCGAATGC
CGGATAGATCCAACCCCCGC
GACAACGCAGCACATCACGA
CGCCCTGATGATCTACGACT
GCGCCCCAACGGTCTAACAG
GCTCATTCCACACGTGTCCG
CAATGTCAACTGCGCGCGGA
TCAGCAAGATAAGTCGCCAA
GGCATGGATACGTAACTCCG
GTATCATCACCACACTACGC
GTGCAGGTACACCTGACACG
CTAACACCCTCCATCGCATG
CCAGTGGTGTGCGGGGGAGG
TCCTCGATCACGTCACCATT
ACCTAATCTTGCACTTCACC
AGCTGCAGACGACGACAGTA
AGACTACACCGCTCTCGATA
GCCATGCGTACAGTTGTGGG
CGTAGTACCGCCAGTGTCCC
GCGTACGTCAGGGACACTGG
CATCAGATCACAACACCATG
AAAAGAACGTAACCGTTTGT
ATTCCGGATCGCCCCATACA
ACCGATAGAGTAAATGCTGG
ACGCATACCGGTGAACTACC
ACGATGACGTGACGCTTACT
GCTAGCACGGAGGGTACGTA
ACGATAATGATGAGGATGGC
CCGCCCAACGTGAACTTCTG
ACCACGTCTATTGCGTCGTG
GAAAAGAGATACGCGACCCC
CAATAGCCGATCGCACAGAA
CGCACCAGAAACGCTCCCGT
CCCTCCCCACCTCATCCCGC
AAATCCGATTTCATACAACC
GATGACGTGACGCGAACTAT
CCCACGTACCCAGTCCAAGA
GCCCCGCATGTGAAACAACC
CATTCACAGTAATTACGTCG
AATGTGTAGCGTATTGTCTA
GTACCCGTGATGTGCCCGAG
GATGCAGCACGAAATAGTTC
ACATCACGAATACTCCAAAG
ACTTGATCAGGATGCCACGC
GACGATCACTGGTATGACCT
ACACACCTAAACGCGCGATG
ACGCATGAATAGCAAAGCCG
AGGTGCTTGGAATTTGATCA
ATTATAGGAGTTACAGTGTA
TCAGCACGCACGAGGTCAGG
GAAACGGATTTTGCCGTTGT
ATAGACCAACAACATCGTCA
AATAGGTAGACACCAGGTCA
ACATTCGGTGAAAAGCGACA
CAGCAACACGGTGCGTCCGA
ATAACGTTTCACCTACTAGG
AGATAAGAAGGATGACGTCA
GACACAAGATCACGTCACTA
TGGGTAGCGCCTTGACCTAC
GACAATGTTCTTGTTTAGAA
CATTGAACGAACAATAACCC
AGTGCAACTTTGGTGCAGAT
CCACAGCATCCGTCTAGCGA
CTAGCGCCAAATAGCACTCT
GCATAATGCGTAAAAATATA
TGGTTAGCTAGCGACCATTC
ATTAGGCAAAGAAAGTTTAA
GTCCGCCTACGCACATCACG
ACCCACACACACTTGGGTGA
TGACGCCGAACGTAACATAA
CCCTTATCACACTCGCCAGC
ATAAAATACGTATTGTGCAC
CTTGAATGTGAGTGTCACAG
ACACGGAAGGTGTCGGTATG
GTTTCCAACATGGTACGTAC
GACATCTAACGTATGCCCTG
TTTTATTGCACGTAGCGGCA
CCGTCCCTATCGCAACCTCG
AAAAATAGCGTACATCTCCA
GTTGTCACGTCACCTCAGCG
ATGACGTCATAATTCTGCCC
CATTAGACACGCGAATCAGG
CCACCCTACACTCTGGCACC
GAGAGGGATCCAGGTGTGCC
ACCACGAAGGCGGACGACGC
GCGCCTACAGCCGCATAGCT
GGCTTGCCCTGTCGCGCAAT
TCGGCAGCATCCATGACATG
AAATGCTCCAACCACTTCAC
GCATCGCACCAAAAACACAG
ATCGTAATTACCACCTGCAG
GACTAGGCCATGTCCTGAAG
ACACGAGATCACGTCATCGA
GTAACCAGGATGACGCGATA
AGCAAGGTAACGTGATGCAT
CACCACGAGATGTCGCGCCT
GTAAATTCAGTCATTACAAA
CTTGTTAGGATGTGCCATGG
GAAGACAGACTAGAGTATTT
TAAATGATACGGATTGCGCC
ACTCACGGGTACGCCGTGCT
TACGTGATGCGATGACCCCC
GTCCAAGGCACTGCGACCAA
ACAGCACATTTGTGCTGCAC
CGACAAAATGACGAGTGGCA
CCTTAAGATGCCTGGCAAGT
GCGCACACGGAGGGGACGAG
ATTGACACTTTGTAGCAGCA
GTCAACACGGGGAATGTCAG
TCCGTTCTGTGTCTGATCCT
CACCACGCGAACCGCACCCT
ACGAACTGAGTATGAAGGCA
CGGTGCCACGAAGGCAGTAC
ACGGCGAATAGATACAGCAC
CCATCACAACGTCGCGCGCC
CGCTAAGTGGCCTTAGCCCC
CGAGAATGATAGTCTAAGCG
GTGCCAGGCATGGATGAGTC
AAGTATAGGATACACTACGT
GCACATACCGCCTCATTTAG
TTATCACGTTATCAGTTAAG
TGCGAGTATGACGTGTCCAT
ACAATAGAAACGCGACCATA
AATGACTGGATGTACCTCAC
TCCCCCCTATCGTGTACGCA
GTGGTTCGTGCAACGAGTCA
AGCCTATCGCGTGATCCTAC
AGTTATGACGTTCAATATTA
TTGATTGTATGCCAAGACAC
GAAGGGAGCAATGACGTCCT
CACCCGCACACGATTGCGCG
GACGACCAACAACACGTCAC
GAATGAAGTAACACTAACAG
CAGCGAAGTAAGTGACGTCA
GATGAACGTAGTTAAGGGTC
AGTGCGACAGGCTAGTTGAA
AGTCCGACATTGAAGACCAA
CGAACAAGCGACACTCCCCT
GCAACGACGACACGTACCGC
GATTGTATTAGATCTGGACA
GCGATCACGCGACCATAACG
CCTTACATGACACTATTGCA
CCATCCCTTCCCCACGATTG
CCACGCTCACTTTGCCCAGC
ACATACGTCATACCACCATT
ACCTGCACCCCTCCACCTCA
TATCGCTCGTATGGATCTGG
CACAAAGCCATTTCCACCCG
CATTACGGCACCACCTCCCC
CATGGCTGCAGTAAATACCT
ATCGACACGCACGGTTCGTG
AGATTACGTGAATGACGTGA
CCCCTTAACGTTAGTGACCA
GTCCAGCATGACGTATTCAT
AGAAATGTACGATGACGAGA
ACCCAAACAGCACGTTTCGT
TTACACACCGTCGCGCAGAA
ACCTTGCCGTTAGGGGATTG
CATGACTTTGCCACAATCGA
GTTGATAAGGAACTACCACC
TTAGACGGTCACGTCACATC
GCGCCAAGCACGCCAACCCA
CTAAATGGTAGGACATAATG
CGTCGTCATCCTCAATCATG
TACCATGACGTGTGCCTGTG
CCTACATAGCGACACTATCC
GTACATCATGTACAACATCA
GTAGCGAAGATGCCATATCC
CACCGCGTACGCCGTGACCC
CCCAACATGCTGTGCACCAG
ACGATCTTGCTGCGTGCACC
GTTAACAGGTAAGGACGACG
ATGTGACAGGTGATTCCTTT
GCACGGTGGCAAGTACAGGG
ATCTCACCCAAATAAGTTGG
GTGAATTCTACCGTCACGAA
TTCCATTAACAGGAATGACG
GATATATGATGGCTGCAATG
GCTATAACATGACGTGACAC
TCGTCGCGGTTGTAGCAAGT
CCACGACGCCACTGCAATCG
AGGTGCATGCAAGATCATGT
CCGAAAGACACCTATAAGCA
ATAACGCTAGCCTGGTACAC
ACAGCCGTTATCGTATCAAA
ACTACGTGACGCACCGATAC
CTTCACCCATAGACTTATGT
GCTCTTGCTGCACTGTGCCA
CATTGGAACGTCATAGCCAC
GGTGCCATGGATGAAAGTTG
CGTACGTGTGGTAGGATTGA
TTATAAACATCGTTTGGTGT
GAATTAAAAGGAAAAGGTTA
ACTGACGCATGATATTAGCG
GGCGACCAACGCCCGCACGG
TGCTACAGGTCAGTTGGATG
GGGTGACAATGCGGTGCAGT
GGAAAGAAGATCACGTGACA
CATCACCCTACTTAGCAACA
AAAAGATCATCAAGTCACCC
GAGTACCGCGTAACACGTGA
TTCAGCTACTAATAGACTTG
ATCGAGGCACGATGACGTGA
CAATCTTGATCGCGTCACGT
ACGTCATCACCTGGCTGTCC
GTAACATATGACGTCATATC
AAGATGACGTGATATCACGC
CGGAAATATGCCACAGATCG
ATTCGCCACCAATACGCACC
ACTAGGCACTAGACATGGAA
AATGTGGAGGGCACCGGCAG
GCAAGGCAAGCACGTGTCTC
GACAATCACGAATAACGTTA
ACGGTGCCTAGCTGCCCCGA
CCAAGGTAAGATTGCATGTG
CGGATCAGTACGCACAACAC
CCCCCCTGGCCGATGCGGCC
CTTAGCGTCGTGACAATGCC
CACATCGCCATTATCGCTCG
AAACTTGCGATGACGTCACC
CCCTGATTCCTCCCTCTTCC
TTCTGAACACTTGAGCTAGG
TGCAGCTAAATGCGTAACTG
CGCATATGGCATAGACTACC
AGTGTGATGCATTGGCCTAG
CTAAGTCTGCAACAAGTGCA
GCAGCGCCGTCCCGTGTCCG
GAAGCGTATTCTGAGAATGT
AGCATATGTACGTGACGTCA
GCATAACATGAGTACTCCGA
GTCGACGCAATATCGCGAAG
CTCCACGCGACACCGTACAC
GAGGCATCACGCGATGCGTC
TGTACATGAACTAATTGTGC
ACACCGTGACCACCCGCGCT
GGCACACCGACGCTGGAGTA
GAAAATACGTACGTGTAGTA
GCCAAATGTTGTAGCGGCCA
CTAGCCAAAATGTACCTCGC
CCGAAGCGCGCATCGCGTTG
TCAAAGCCCGCTGATAACTG
TTGCTACGATAAGCCATGAG
CTCCATGTAACGTAAGGTAG
ACAAAGCGAAAGTGATAATG
ACCTCGGCGATAATAAACCG
CAGATAAGGACAAGCTGCCC
AGCATGTTATGGCCTGCTCG
GTACACAGTGAGGTGGACCT
ACTTTCATAATCATGATTAG
ATCCGTCCTAAACCGACCAT
TCCGTACTCACACGTTATGC
CCACATCCAGCCACGACAGC
AGGGACACGTCGCGCACCGA
TATAAACTACAAACAGGTTG
TGTGGTCACGAGAGCCAATA
AGCCAGGTTAGGCCAGCTAA
GCTACCCTCCTCAACGTTGA
CGATAACGAACTATGACCTA
ACGAATGGGAACCCTAACAT
CCGCACGATTACCTCGTGCA
ACGGAGCTGTAGGCGCAAGG
AACGCGATACAAGACACGTA
GGCGACATATGTGCCGAACA
CCCAGATGACGTATCGCCTA
CATCACGCATGACCAAACAC
GCCAACACTGTTCGTTACAA
AGATGAACTGTAAAGCTTAC
AGGAACGTCATCCCCAATGC
ACCTGCTAATGCCGTCATCG
CACATCGTAGTTACCTACCA
GAGGGCCGCCTCATCTTTAC
CATGATAACTAATAGCATAG
CTCGCGCAAGCTAAGAATGA
TTGTTGCATCACGTCACAAT
CTAACGGACGCCAGCCCACC
TGATCGGCTGGCATGCCTCG
ATGCCGCATGCAATAGACCC
ACCAACCTCCAGATGACACT
CTGCCATAACGAACGACGAG
GCCAACCTGATGGCTGCGTA
CGAGGAACACTAGGGCAAGA
GAATGAAAGAAGGGCGTATG
AAGTAGACGCGTTGACGTGT
GATGACGTATCCTCAAACCA
GAGTGTCAGAAAGATGACGT
CCTGATATGACGAATGAACA
CATGTCGAAGCAAACCATTA
CGCTCATTACGAAATGACTC
CTAAAAGCGTGCTTTCAGCA
CGATGATAGAACGTAGGCAA
CAACACATGGGTACGGTGAT
GATGACGTGAGTGCAGGTCC
GTAGACAGGTCAGGGGCTGA
TGTGATAAAGCCAGAAGCGA
GCAGGATGACGAGATCAACA
CAATCGAGCTAACTCGAACC
AACGAGAACGTTTCGTCCGA
AGTATAGCTACAAGAGAACG
GTGAGTGTCACCATTACGCG
TGCCACGTTGCTCACTCCCT
CCATTGACGCGCACACAGCA
GCGACCACCACACACTCGTA
GATAGTACACAGCGTACTTC
GATGACGTCACTGACGCATC
CGAAAAAGGCGACCCAACTA
ATGAAGTGTTGATCCTGCCA
TATAACGATGGGTGTGGTTG
CGTAGTCATGGGGAAGTGAT
GGTAATAACCTGATTCACGT
ACTTTGGTGTGTTCAAAATG
CACAAAAAAGCAGCACGTGA
TTACTTGTGACATGACGTGA
AATGAGAACTCCATCCCGTG
GTATAGCTAAAATGGCGCAC
CTAAACACACATCGCGTCAT
CCTTCCCACCGACACACCCA
GGATGTAACGCTAGAAGACC
AACGACACTGAGCGTAACCA
GCACTTTCACGTTGCCGCAG
GTCAACGGGCTGCAGTCGCG
AGGTATGGGAGTTTGTCTTC
CTACGCGCCACCCGAGCATG
GATAGGAACATGAAACACCC
TGCAACATGTACGCTCAGCG
AACTTACGACGATTATAATT
CTATGCGACGCCTCCACGCA
ATTTGCTATCCCCGTCTAAG
GCAAAAGAACGCTAACCCCC
CATCGCCAACCCAGGCATTC
GGCCATTACGTCGTTCATCC
CAAAAATCATTGGTAACGCG
ATCACAAATGCCACCCGCAC
AGACTATCGCACCGTAGCAC
GAACGTACATACCCCAAACC
AATAGCATGCTAGGTCAAGA
ACCGACAACTGTTCACGATA
CGTGTAATTGCCACACATTG
TCCAAAACAACGTGATCCTA
CTTAGTGAAAAAGCGCACAA
ATAGCACGAACCCAATCCCC
ACAACCACGTCTTACCCGAC
CAACTTGCATGATGACGTCA
GAAATACGTCTGGTGACGTG
CCGGATGAACTCGTGAAGGT
CACACTGAATGACGTCACCC
ATGTATCGTGACGTCATCAT
CACCATTCATGATGCACATA
TTACACCATAACGCACTAGG
CGTGGAGTGAGGGATTTGCA
GATGTCGTCATTGCACGACA
AAGACCTGCAAAAACGTTAC
CTGTCGTGCTACGCACCTCG
ACTGAAACGTGCACATCTGG
CACGTAGGGCGGATAATCCA
GAAACCGTTACGTACGAAGC
CATGCCTCACAACAGTGTGA
CATGGATCAGGCAGGCTGCA
CGCCCGGTTAGCATAACGTG
GTTCAAAATCCACGCCTGGG
AGCAAACAAACGCAAAGTCT
GAACAACACGTGATAGAACC
CATCGTAACAACGTGATGGC
TAGTTGACCGAGTGACGCGA
CGTCACGTCACCACGCAAAG
ACACTGTGTAAGAACGCCCA
CATACCCGACTAACCCTTTG
GACAAGTATGGGGAACTCAT
GGCGTGTAGATGACGCGATC
CACCAACCGTGCCGCATGCG
GGTGACGGCATGTTGTAACG
ACGTACCGAATCACGTCATC
GACAACGTATCACGGGGACA
CGTATCGCGTGACTGACGAC
GTACCAGCAGGCCCACCACA
GCTAGTCTAATGAGATCCAA
TTAGTGACGTTGAAGTGGGA
ATGCAGGATCACGTCATACG
ATAGCTTAGGTCTTAAGATC
AAGTACAAGGCAGTCCGACA
TTGGAACTAGTGTGCATTTA
ACCGCAATAGGTGTACCTCC
CACTGTAGACGTAGTATGCC
GGCTCAGGAACGGAGCCACA
ACGACACTCTACAGCACGTA
ACCAACAATACTGCGAGTCG
CACGCTAACAGATCACGCCA
CTAGAGTAGACTGACTACCA
CGCCCACGTCCAGGTGACGC
CCCACGCTAGCCTCATCCCG
CACGGGAACGGCACACCCTC
TAACAGGCCATGCTCACGTA
CAATCAGCGTGGGGCAGGCA
ATGCTCGTACAATGACGTCA
TAGGAACAACATGCAATATG
CCCCTCTATCGTCATATGAA
AGGAGGTGACGTTGCGTTGT
CCACCACGATGAACACGTCA
AAACGACGTTGAACGAATAA
TCTATATGGGAGGGGAAGTA
ACCACAAGTGCGCACGCGAG
TACACTAGTGCCGTGCCCTA
CTTAATCACGCCGATACGTC
AATGAGACCTACCTAGGCAC
CACACGCCCAGGCACAAGGG
ACGGGAAGGCGTGGCGTAGA
CTCGGACTAAACGGATTACG
AGCGTGATGTTACGTAACTT
AGCGGCGCGCCATCCAGAGG
GGTAGGTGATAGCAACATGT
GCAGATGACGTCACCTTACT
ACACTAACAAGGACCTAATC
GACCGAGCACGCAAGATACT
CGTAATATCACGTCACTAAG
GCAGCACGTTTAACCGATGG
TTATGTGAGTGATGCACGCA
CTCATGTGCCAGCCGTTGAG
TGTACCGTGACTTCACTGTG
CCTCCCCAAATAGATGTGAC
ACATGCGACACCAGACCAAC
ACGAATACATTACTAGTCCA
ATCGAGACGATGCCGTGCGG
TGATGACGTGTGGCCATGGA
CTGAAGAACGGGTTCGCCGA
ATGACCTGTCAAAGCGTACG
CGTCACGTCATTGCACAACG
CTGATACGTCAACCTCCTCG
CTCTCCGAGAGCAACACACC
TCATACGAGCTCGGCCACAA
AGGCGTAATTATGAACTCCA
GGCAACGCTATATCGCGTCA
CGTGTGGCTACGTGTCGACG
ACGAATGACTAGGGGCTACG
TTGCACATGACGTGATCATA
GTTGGGATTGCGAAGCCATA
CTTCAGATCCAACATGCGTA
AATATCCTACTCGTCAACAC
TGTATACACTGGGAAACAAG
TATGTGATGACGTCACAACA
CTAAAATGGTGATGTCGCGA
CACCCATAGCATGTAAACGA
ACTACGCCTATAGGAGGATG
CAGACATTAAGATGTCGTGG
ATAGCTCAGTCGAGGACAGC
GTACCAATAGCATTGGACAG
GGCCCACATCGCGCGAGCGG
CGCGTACCGAACCAACCTAG
CTGAATCAACGTACCAATCA
CGTCCACTGTCACATACCAC
GAGTCGAGATATACATCACC
AAACTGTACAAACACCCAGG
AGCATTATCGCCACCTACAC
GCTTGACACAGACGAAGCAA
GACAAGGCATTATTGCTATA
GCACGGTGTACTGCGTAGCT
CGTAGGAATTACCTCACACA
AGTACGCACTTTCCCCACCC
TCGCGTCACGCAACACCACC
GCAGTGTTGCTTTCGCGGAG
AAATAACGGAATGAACTGTT
ATGGCGAATCCTACAATATC
CAATGATACGTCATGACCCC
GACCCCGAACCGCTGCGCAA
TAAGCACAGAAGTACCGTCG
GCCAAAACACCACTCTACGA
CCGCCACCCCTTACGTCATG
CTAATGGTGGGAGCTGCATG
GCGCCAACCTTTATAGCACT
ACCGAGGGCACACACCCCTA
GTCAAGTGGGGGCATTGTGG
CCCAACAATGTCTCTTCCCC
TAACGCTAGCATTGCTAACG
TTAGAACGGAAAAGACGTGC
ATCACGAAAATGCAACGGAT
GGTATGCGTTAGATACACCA
CGTGTACGGGGTGTGTGAAG
CGACGTCACGTCCAGCGTTG
CAACAACCTAGGAAGCACGA
CTAAACTCAACCTGAATGCG
GAATTGGGAACACCTTGCAC
GCATTGAAATGACGACATCC
CGGGGCGGTACACGATCACG
CCGTGGTAAGGCCCGTCATG
CCCGCAGAAGAAGGTTGGCA
ATGCGTTTCCAGCATGCGCT
ACAAATGCCACGCGTCAGGC
GACTGCATTCAACCTATCCA
TTGCGTGACTACGCGTAAAT
ACGGTAGAAGAGCTTACCAC
ACAGGGACAACGCAACATGA
ACAACGACGTGATCTACAAA
GGCCGACGAAACACGACGCC
CCCCACCTCGACTGAAAACG
CATCGCCATAAGGCTCGCGG
ACACGAGGGCACGTGCTCAT
TATTGGCATACGCCGATCAA
CTACGTACACAAATGACGCG
TTAAAGCGCACTCAAGCGTA
CCTAATCCTCCAATTCCCCC
TCCGCTGAACACGACGTCTC
CAACGCCAATATGATTACCG
ACTAGTCCATGCACAAGGCC
TCTGTCAACCTGAGGTGGGT
CGCAACTGCTATCGCGTCGT
TAACGGATGGTATGTTCCCT
AAGGCAAATTCGACTTTGAT
TTGCAAAGCAAGGTTGCTGA
TCCGATCCACCAAACACATC
GACAAGGCTGCACGTTAAAT
GGAATCATGTAGACTCATCG
GTGCCCGCGAATGATTACGT
CACACGACAAAAAGCGAGAA
ATGCAGCCGCGCGTACTAAC
CGCTAAGGATGCATTGCCGA
GTAAATTACGCCACAGCCAA
ACGCACTTACCGTCCCACCC
ACGCACCGAGGTTCCCACCC
GGCGAGGCATGACGACACAA
GATGACGCTATCGTCGCACC
ACGTCATCACCAACACATTT
TAGATGGAGTAGCACCATCT
CCCCAGGCAAGAGCACTAGA
GCCCCACTCATAATGACAGA
GAACGTGCCAATTCAACACA
AATGCACATACATGAATAAA
AGATGGTAGCAAACTTAGTG
ATACGATGTATGCGTATAAA
GATCATCGGTACACGCTCTC
TTCAATGACGTCACCCCGAT
CAAAGGATGAAGATATCCCA
GACGGAAAGGAAGAGTGTGT
AACTTTTGGGAAAAGCGTAA
GTAATCGATTGGTGCGATAT
CCGGCACACAAGGCTCCATA
AACGGAGTCACCCCATACCA
CTACATTCCCCCCTCTCACA
GCGATGTGAGGATAAGCTGA
CAAATTAGGATACGAGACGA
CCCCAGCACCTTCACATCCT
CCACATCTGGGATGACGTCA
TATCGAACAAGGATATGCCC
CCTGAAAACGTATGACGATC
CAGTAACGCGCCACGCATAC
CCTGAGGAAAACTGGACACT
GCCCTACCAAACGGGGCAAG
CATACGCATACGTCACCCAA
GCCACGAAAGACATTCAGAC
CGCAGGATGACATCAGCCCA
CTTGCCAAAGTGTGCGACAT
GCATTTCGTGATGTCATGAC
AATGATGGTGATACCCTGCT
AAGGGCGACCAACTGCCAAC
GATGACGTGACGATGCGACG
GAAATACGCTTAACTGTCGG
GACACATCTGAAGGACGCAA
GATCTCTAATAACGTCATAC
CAAAGGATTGCTAACCACCG
GCCGAAATGACGCGACGACG
TCGACAACCATTTTGCACCG
CGAATGACGTGATCGAAGCT
AATGTAGCTACACATCGTGC
CCTCTCCACACGATAGAAGC
CTAGTAATGCTGTGGCACAC
CACTGTGGACGCACATCGAC
CTCGACGCGAGAGCATAACT
AGGGTGGCAGCAAGATAACG
TTGAATTATCGCCGCCCACC
GGTGTGTCAGGGTGTGATCC
ATGACAACGCATGACAACGC
TCTTTACCGACCCGACACGG
GGTCTAAGTACGAATGTAGC
CAACCGTTCTGGAATACGTG
GTTCATTCTTTTGCCAGACA
AGAGGCATGAATGGCGATCA
CCACGTGTGACGTGATACAA
TCGCCGCCCACTCCACTACG
ACCTATCGCGTGACGAGCAT
ATCGAACACCGATAACGCGC
TAAGCATCAGTGCGTGCATG
GGCTGCGTGGACACGTCACC
CCACACGAACGTCGTAAAGA
GCCCCACACGCCCGCGTCAG
CATAAGGCTTATTGATAATG
GTTGCTGTGTTAAGAAGGGA
ACGATGATATAACCGTGTTT
GACTACACGCCGTGATGCTG
TCGATCAATGACGTATACCT
ACCCAGAAGGGAGAGAACGT
CCAACACCGAGTTACAATGC
TGCTACCCTAGACACATGTG
ACCACGAAATAAGGTCGCCT
CCACACTCTCGTCATCGCGA
CACCAGTCACGACATGTTCC
ATGAGTAATGGGTAATCTCG
GTATCCCGTAGGGGACGGAC
ACGCACGAGACCTCCACGAC
CCATCAACTGCATAAGCCTA
ACTGCATGTCGTATTGCTAC
ATTCCGCACATGTACCCACT
AGCCGTGCTCAAGGCACGTG
TAAAACGAATGACAGAAGCA
CCAGCCAGGGCGTCCCACTG
GTAATCGTATGTGGCCTATC
CATCCATGGAAATGGTGTGG
TAAGCCAACGCGCACACTGT
AAGGCACGTCACTCGTGACA
GTGATAACTAGCTGCATCAC
TTAAAGACAAGAACATTACA
AGCTCGTTACTAGGGGTACA
ATTAGTTGCGTAATGTGCTG
GCGACGCCGAGAGGATCATT
ACCTCAATTACCAGATGAGC
ATTATGGATAATGGACGTGA
GAAAGAATAGGACGGTGCCA
CACGGAAACACCGATTCACT
CCATCTGACTCAAAATCAAC
GGTTGTGATGCAGCCGTGCG
TCTAACGCAGAATACCCACT
CAAATTCATAAAGGCGCCTT
CCCAACTGTTCCAACCACAG
AACCACGATAGTGGACGTCG
AATCCACCGTGAATAACGCG
CAACAAGTACGCCGACCACC
CGTAGGTCTACCCGCAGCTG
CCAATCGAAACTAGGCGATA
GCACCCGCCCTCAGTACCCT
CCCTAAGTGCTGGCACCACG
GACAGGCTACCAGCAAACGG
ACGGCCAGTTAATGTGGGTG
GTAATGCCCACGAGCACAAC
CCCACGACAACATCACGTCA
CACCACCTACCAGGCGTAGC
AGGATACGCCATCACCACAA
TTGATCACGTCATCATAAGT
CGGAAGCATCACCACGTCAT
ACGACACCCATGCCGCTATG
AGTAACAATGTCATAGCAAA
GTTACTAGACACATTCACCC
GTATAACGTTGATTGGTGAG
GGCACGAACTAATCTGCGGC
GTACAGGATCACGTGACCCT
TAGCAATGATGAAAATCCCA
GACTTTTCACAAAGAGTGTA
GAGGTGTCAAGTCTTCATGA
CATCCACTGTGACCACCTCC
TGTGCGATCACGTCACGGTC
ATAATCGACGTGGAACACCG
AGCACGGTCAACGTGGGACC
GCACAGCACCCGATCGATGG
AGAAAAAGGAGCGATTGGCG
GCCCATCACGTCACCGTCCT
CCGTCATGAATGCATGGCAC
TTATACAACGTGTAATAAGC
ACGCGTAAGGCAGGGACTAG
CCTAGGCATGCCTAACACCA
GCATCTAAAACCATTGGCTC
CAATTCCCCGTTGCATCCAC
AAGATGAGGAACGACGTCAT
GTGAGACTGTGTTTCTCAAC
GAAACTCACGAATGTGACAG
CCCCACACACACGGTTAAGC
ATCTGATGTAGCACCACCGA
GTGCATCGTAAAGGCTTACC
CGACGAATCGCTGTCTGTCG
ACTGAAATAGTAGAATACTG
CCGGCGATGCTGACATGAGG
TAGATACCTGAACTTCAGGT
AAGCGTGAGGCAACACATAC
AAACCGTTCGTGTCACGCAC
AATTCGTTCCGATGACGTCA
CCACCAGTAAAGGAGACCAG
TGATACGTAGTTGAGCGTGC
ACAATATGCAGTATGATCCC
CCCCCACGATATTACTCATC
AAGCGCCAGCCAGATAACCA
GACAACAACTTGACGCATGG
CGTAGGACCGTCCTGATGTG
ACCAGTTGGTGACGTCACAG
ACACAGCGGAGGAAGACACG
CGATTAGAGATTAAGACACA
ACCGCTACAGAAGGAGCATG
ATAACATTTTTCACTCCCGC
CAGCCACGAATAATACCAAG
GCATAGGACCCGGACACACG
AAAGGCACTACCAACGCGCA
ACAGTTACATCTCATGACGA
CTACATACGTTGGTGGCATA
AACGTAAAATCCCCCCTTGT
GGCTTAGTCCCATAACAACC
GCTTACGTCTAACACGTACC
CACGCTAGCTGACTGCGTGT
ACTACACGATACGCAATACG
CAATCCCAAGTTGACGCACA
CATGCATACGGAATGAGCAC
CGAAGCGAACACGTGAGTGA
GTCCCAAGGTAACGCTAAAC
ATACACACAATGCACAAATG
AACGCAAAATCCATCGCCAC
CGTATTGTTATGATGACGTA
AATGGTAAATAGGAATTCTA
TCGACAGATGACACTCGTCA
ATACTTGTCATACCGCCACC
CACGCAACTCCGATTGCGTA
GAAACGATGGTACCGCGTTG
TGGTACGTGCGTGACGTCGT
CACACATCCTCACGTCATCG
GCAAACACGACAGTACGACC
GTGACCTCTTCTGCGATGTG
TTGCGTGATTGCATTTCACG
GATATCGCGTGATGCCAATG
ACTCCAAGGAACGGACTGAA
TATGCTACTTTGACATTTTG
GCCCCATACGGATCATACAG
ACATCACGCATATGCTCGCA
CCCATACTGATGAAAGCATG
GGTACCGTGATACGCGCCCT
AGGTGAAGTGACGCGCCACG
AGGACAATGATACGCGCGGA
CTGAGACAAGTGGCGTTGGT
GTAAGTACATAACTTGAACC
ACCAAACCGACATACTTGCA
AGAGTAGTAAAGGGACTATC
CAGCATGTAGAGGCTGCACC
CTGTATCATGACGTCATTGC
ACGCCCTACTATGCCACCAC
TATTACGACTATGGACGACA
GCGCAGTACAAACGTGAGTC
CCTCTTACATGTCCACGTCG
AGCTTAAGGAAATAACGGAA
ACACGAATGGACGCGCAATC
AATGACGTCATGAATTCAAT
TTAGCACGATGACGTGATGT
GCGCTAAATAGCCGCGTGGG
GATCAACAGATGAGTATAAC
AAGGTGATACGGGACACGCA
ACGATCAGATGATACCCGCG
CAAACATAGAATGTGCACAA
GACTGACATGATGACGCGAC
AGTGAAAGACGGTTTTGCGA
GCACGCCGCGCCCACCTCAG
CTGTAACGTGATAACCGATA
AGCGACGCGTTGACGCATTG
GAGATAACTCGACGGCGCAA
GATCAATCGTTAAAACCCAC
GTGAGGTAACGCGATCGCGC
CCCTCACATGCGTTGCATGG
ATGACCACTTAGACGATAGG
ACTATCACGTCATCGGGCAG
CCGTTTTCGAAAAAGAGGGA
CGGTTGCGTGACCGAGTGGG
CGTACATAAGATCACGTCAC
CGAACTGAATATAGAGCCAG
AGAGCTTCCCTACCACACGA
TCAACCATACACCCAACACG
GAAGGTACCTTGTTCTTGCA
GAGCGCGATATGAATATTAG
AGGTTAACAAGTTAGCGATA
GAGTCACGTCATTATGTTAG
GTAAACGTGATCCCCTGTCG
CAGTATGACGTCATCGCCGT
GACAGCATGCGATGACGTGA
CAAAACCTACAACTGCCAAG
ATTGAATCTGAGAAACTGAT
AAGACCACCCAACTCACACC
CGTGGGTTGACTCTGTGGTG
GATAACACGAGAAGCACAAG
ACAGGACCTCATACTAACAA
TATCGCTAGTCCGCGTCCGT
AAGTACAGACACTAGCATAG
AAACGTGATGAGCACAACAT
GTAAATGCACGCAAGTACAG
ACGTGATCTTAAGTATCAGG
CTTTTATTAATCGTACGTGA
GCAACTGATAGCCCTCGATG
CCAAGAGATAGATGACGTCA
CATAATGATGCCCGAAGCTT
CCCAAAGCCACACGCCACTG
TCTGATGACGTCATGATCAC
CCACGCATGACGTCATCGCG
CGTCGTCTGTAGCCCACCCG
CGAACCCTAACAAACGTAGA
CAGGAACTGCCTACGATTAG
ACAGCATGCCGCCCTTAACC
TGTGAAGCTCTATTATAAAC
TCCGCGATCACCTCCACGTG
TCTAATGTAACGGGTTCAGC
CACAGATTAGTTACCAATAA
CACCATATATCAACAGCAGA
AACATGCACGGAGGTCTATG
GTCGTGTGTATGACGTCATG
GTGACCGCATCTCCCACCGA
CCCTACCCAGTGACGTCATC
GCTACGTTACCTACCGCGCA
ACTATTAACATGATTACGTC
ACCATAACCCGTAAGATCTC
CCCCATGATGCGTCACATCT
ACGCCGCCCACGGATCACTG
CGCATTCGAGAATGAATTTG
AGAAGGAGTGGGGCCTATAG
AAGAAACATGATAAGCAACC
AGCCAATGTTCATGTAAACG
GCGGCCATCTGAGCACAGCC
GTAACCTAGAAATCGCGTCA
ATAGTGACGAGATGATAGGA
CCAATCATGTAATGTTCTCC
TAACTTACTGACGTATTCCA
ACGCAGATGTTGACCACCCC
ACTTATGTTGACCAATCTGC
AGGTCGAGAAATATGGCCAA
ATGCACACCGGGATCGATCG
CCACCACACGACACTTTAGC
TTACATCCTGCGGTAAATGG
GCGGGGACGTGTCAGCGCGT
ACAGGACATACTTGGTCATA
ATAACGCAATGACAACTCTC
GTCGTACCGTGAAACTGTGC
GGAGGACACGAATGAGCCAG
CTCGCGGCATTGTGACAGCA
GCCATAGACGGGGGGAATGG
GAATTGCGCAAATGATCGCG
TGAGTACGTTGTCCCGTCAT
AATGAAGTGTAGCAAAGTAG
ACGGAATGAAACGCATAGAC
ATCACCAACGATAGCGAAAC
ACGAACTCCGAATGATATGT
CAAGGGTGTGACAGCGCCAC
CACGCCGCTCGGTCGTCCCT
GCGACCAACAGTTGTGTCAC
ACGCCAAACGGGTACATAGC
ACGGTGGGGTAACGTCATCT
TGACCAAGGTGACGACGCAA
CCATCCCTAGATGACGTCGC
AACGTGGCTTAGCTCCCATA
CTGCTACGATAAACATGTAA
CAGAGGATTGTATACGAAAC
ATGCTGGATGACGTTATAAG
AGGGATTGAAGGTATACAAG
GCCTGGAGAACAAGGACGTG
GACCCGACCAGTAACATCAC
ACGCTAGCGACCACGCAACG
TGGACTACAAGGATGTGACA
GACGAGGAACACAAGCTGGT
CACGTGACCTCTCCCGTATG
TGCACAATAATACGCGAAGT
GGTCTAATGGAACCGCCCGG
AAAAGATAATGGGTGAGATG
CTACCGTACGCGCAAGCCCA
AGTCCTAGCACGAGTAGATA
CCTTTCCAGCATGGTGTGCG
CGGTGATACGTGAAATAAGA
AACCGCGTAACATATGCTCT
AGCATAGTACGTTTGCCCCC
ATACAAGACACACAGTGCCA
GCGTCACGAAGATTGTGACC
ACGATAGAGGTGATTGGGCA
GACTGTACACGATGACGACA
GCCGGTGTCGGCACACATCT
GCCAATTACCACATACCCCA
GCCAAGGCATGACGCGACAA
GCGTGAATGGGAAGCTGCCC
GCGATTAGCGCCAACCTCGT
GACAGGGTGCAGAAGACACA
ATGCCGTCACTATCGCGACG
GCAAAATACGTGCATGTTCG
TGACTTGTGCCCTTAAACTG
ACGACCTCATGGCTCACAAC
AGTAGACAGCGTAGCATACA
GGTGACGTAGAGTAAGGGTG
GTCTGAACACGCAGCCACAA
ACACCTTTGTTGCGCCGTCA
AGTCAAGAGATACCTATCGT
ACCAAGGCGATCACCGCCCA
TCGAATCAGTTTATTTGTCA
GTTGTAAATCAGCTATGTTA
TCCTACTAAGCAACCGAGTT
GCCAAAATCCTTGGCCACAG
AAAATACACACGACGAACAG
CCCTAGTCGACCTGTCCTAC
TGGGCCTCACACGTCACCGC
GACAGGGGACATCAGGCAAG
GCACGTGACGTCACCAGCGG
ATCCCACTTGTGATCAGCGA
ATGTGTCGCGTTGTTGGTGG
GGGACTGGCGCGGTAATAGC
GAAGCCGATGGGAACAAATC
TGCATAACGTGTACTATGAG
ACCTCACACAGGATACAGAT
GACCACATCATGATAACGCA
ACAATTACGGCCAAGGTTGA
AGTCGTGAGTGCTCGCACGA
TACGGGAGAAATTATGTAGA
CAAATGCTGCCTCATCCCTC
AGAGGATGAAACGTGAGGAG
ACGATGCACGTCGCGTACAA
GTTCGAGAGCGCAGAGTTTG
TACAACGTGGAACGACTGTC
CGCCTTTCCCCCACGTCACC
GGGCGCAGCGCCAGTTTGAC
ACTACACTATCGAGAGCAGG
GGTGTGAGGCACGTAATACG
AGGAATGGTGAGGGGCCACA
CATTATACGTTACGCACCTA
GTCATAGGAATCGAGCGATG
CGTGGTGTTATCACACTACC
GTCATACCAATTGGCATGTC
GTATCTCAAGTAGAGCTCGA
ACGAATGACGTCATAACTAA
CGATACCCGTAACGCATGCT
GAGCACTAATGCCATCACTG
CAAGACGCGTACGACCAACC
GGCAGCATGGAGGGGCGACG
AGCACGTAGCAGATCCACCC
GCATGCCTCATCGTGCTCAC
ATTTTGGCACGACAAGCGCG
TAACGGGACCGAGGTACCGA
TCAATGACGTTAAACTGTCG
CGAAAGCTTTAGCTAAGACA
CGACGAAACACTAGCTTCGA
GCGAGAGCTCAGTACCGTTG
ATCAACTGACATAAGTTCAA
GCGCACCCCTTGACGAATGG
GATATAGTGGCCATCCCACA
AGGGCACATGTCGTATCCTC
ACATCAGATTTCGTCACGTG
ACCAGCATGTTCCAGATTGA
GCATCTAACGCATGCGGCCA
ACCGCTATCATCATCACGTA
CATAAGTGATGACGTCATTG
GTAGGGTAGGAGGAAATTGC
CTATGACGTTACGCTGTACT
GGTGCGGGAACGAAAGTATG
ACAATGCCATAAGCACACCA
GACGTCACCTTGATACTTAT
CGCTTTCAGCGCGACGCCCC
GACCCGAGTATCCTCGCCAC
ACGCATAGTGTTTGTGACGT
GAGTCATGGACATAAGGTAG
ACGCAAGTTACAACTGGCGC
ATTCCAGTGTAAGATATGCG
AGCATTATAGCTTTTGTGGG
GCTCGAATGATGCAATACAG
ATGCTACCTACTCTAATATG
GACCACCGAGAACAAGTACG
GGCTGGTCCACACGATACCG
GAACACGCGACTCACAACAC
CACACAACAAAACGTCGCCT
CAAATGGTCACAACTCACAA
GCCCATCGATTGGTCACCAC
GCGAACGTGATCACGTGATG
AAAAGGGGTATTATACGCGC
CATACAGCACAACCGACCCA
AATTTACAGAAGGTGCGATA
GAGTTGGGTCGTGGTTTAGC
CAGCGTACCCTCCCGCCCCA
GTTACACAACCTAATCCACA
CAAATACATCACAAATTATC
TACAAGGTGACGAGGCACGG
GCCCCTTGTGACGCATAAAT
GCCGCCAATTACGTCACGGG
GGTACTACGCAATTTGGAAC
GCACGCGTAGCCACGAGAGG
GCATCGATGACGCGGTCTTA
CTGTGCACCACAGACAACAC
GGAGAAATTGAGATCGGCAC
CTAGTGTCATTGCACAACGC
CCCACGCTCGTCTGCAATGG
ATCCGAACACTTGATTACCA
GCGCCCAATGCACATTCAAC
GGCGACGTGAGGCGTCACGT
GTGACCAAGCGTAAAACGCC
TATCACGTCGTAGGCGTGCT
AGGCTCGATGACGACATATG
CCCCTCGACGGTTATTACAA
TTAGCAAAGATGCATACAAG
GAGTTGCGAGACCCGTCACG
ACACCTCGTTTGTCATGCAA
CTCGAAACATCACGATGTGG
ATCACACATAAGCAATGCAC
AGTCATCAAGGTAGTGACGT
GACACGTCACTTTGCGCAAT
ACACATACGCGTAGCAAGAG
GTATACGTTGCCGTAGGCAC
ATGTCGCGTGACTGGGAAGG
ATGCCGTGACCAACGTACTC
AACAACGAGATACGGCGATG
CTGCCATACACACACGCACC
CACACAAGACCACGCACCCC
AAGATACGCCGTCCTTCCCT
TGGAACCACGCTGATTGCAT
TACCCGCGTGAATGAAGACG
GATGTGTGCACCCGAATACG
GTTGGTCAAACTGGAAGTTA
ATGATATAGATGGGTTAAAC
AACCACCTCACAGGCAGTGC
AAGGGAGCGTTATGCCACAG
ACAAGGGGCAGGCCACGGGT
GGCAGATCTAGCCTCAGGCC
CGAAGTGATTGATCGCGTCG
GTTGCCTTAGTCACGTGCCG
GATCACGTCACCGATGGACA
ATCAACGCACTTACCGGATG
GGTGATTGTGGTACGCGCGT
GCATGGCGTGACTTCGCCCG
AAGCTAATGCTACGACGTCA
ACGATGACGAGACAACACAC
TAAGCTAATGATAAAGGCAT
ACGCCATCACAGAGCTGAAG
CGCGACCAATGGCGCGTAAG
ACCATTATCTACGAACCATT
CTACACAACGACTGCACGGC
GAAAGTACGGTGTGAGACAA
CAGAGATCATCGACAGGACG
ACCGTCACCACATGGTATGT
AATATCGTATTTAATTGCGA
AGTGTGGTAGTCACAACAAT
ACAAGAGAAAGCAAAGCTCT
CTAATCTCATGACCTCCACC
TGGGATCACATCATACGATA
CGGCCACCTCAAGCTGGCGA
TCATACCGCTGCCCCTACGC
GTGTCCACGTCATTCCGTTG
TACACACCCTAATGTCCACA
TCGCATTATGGTCCGCGCTG
GACGCGTAAACTCGAGCAAA
TGCGACGCGCATGCGAACGT
CCATTGCAAAGTGACGTGAC
ACTATTAGTCACGTGTTTGA
CGACGATGACGCGATCGTGC
TTGGTCACGTCATACACCCG
CTGTGACGTGAACACTAGAT
GTTACGATCGGCGACAACCG
AGTGCAGTTGATCGTTTGCG
GATTGTAGACATGGGACCTG
TTACCGTACCACGGGTATGG
GCGCACAAGTTGACGCATAC
CACGCTAAGTTACCTTACAC
GAACACATGGTGCAATGACG
GACGTATTCACCCTCCTCAC
GATGTCGTGATGACGCATCA
CACACCACCTTAGGGGATAA
ATCAACCAACGAACCAACCT
ATAACGCAAGGGCGACCACT
ATCGACCAAAACGGTTATCT
CGTCATAATGCGCATGATGA
TGGTATGAGGACACTCTTGC
TTTCAACAAGAAGTGACGAG
AACTCCTCCGTGCATTGCTC
TGCCAGCCGCGAGAATCGAC
CAACGCGTAAATCACGTCAT
TACACACGATGTTGATTGGG
GTCACTTGATGGCGATAAAT
CGACGGTACTATGGTGTAAC
GACCAAACGTGACACGTCAT
ACCATCATAACGTCATCGAA
TTGCCAATACCGGCCACCCT
CTTATATCGTAGAAAGTTGT
TTGAGAATCATAACGTTACC
ACGGTAAGGATTGAGGTGGT
CCTCCCACGATGCACACCGC
TTCAACAAAAGATGACGTGA
GATGATGATGAGGTGATGGC
TCGCGTGACCACGACATATC
CACGCTAGCCGGATACGTGA
ATAGAAAGTTGGCACTTCTT
CATGATTGGCGGACACGCCA
CCTTGACATGACACCCTAAC
ACTCACGTCACGCACCCACC
AAGACGGATTCTAAAGCAGT
CCTACATAAGACAGCGATCA
CATCAACACTTAGTCATCAA
CCACGTGAGCACACTTTAAC
GCGAATGAGACACCACCGTG
CAGCAATTTACCCGAGTAAT
AATTCAGACCAGAACATTGC
GATGACATTACGTAAACGTG
TGTATTAACGCGCGACCAGA
CTGCGCGTCAGCGTATTACG
TATCGATGGTACAGTTAGGC
CCCACGTCATCGGCGATCAA
CCTTCAGTATAGCATGACGT
AGAAAATGTAGTGTGTTCGT
GTCACGCATAGCCGGATGCC
GTAGCTATACCGTAACGTGT
ATGGAATTACGTCATACTGC
GAACGAAGGGTCAGCGATCA
AAGCAAGCAACAAGCACAGC
ATGACGTCATCCACACTCAC
AGCTAGGGGGGGCGAAAGTC
GCATAACGTGACACGAACAC
ATGACAATATCGCAATGATA
ACGATACATTAGTGCCGTCA
CAATGAATGACGACATAATG
CGCAGGGAGCGTGACGTGAT
GCGTAATTTGAGTGACGCGA
GACACAATGACGTCATGTAA
CCACACGTGAAATGGGAACG
TAGCCGCTATGTGACGTAAC
CCAGTCCATGTCACGTTACC
TACTACAAGGAAACGCGGGT
TTCACTACTGAGTGACCTAC
GGTACACGCTGAATAGCTTG
CGTTAACGCCAAATCGTAAC
GATCAAATGACGTACACATG
GACAACACCGCTATCTCACG
CGGCCGATATAACGGATCTG
CGGACGATACTATCGCGTCA
TGCATTACGATATCGCGTCA
ACAAATGATACACCAGTGCG
GCGACATATGACGATATCAA
ACGCGCACGATGTCACGAGT
CAGGCTGCTGGTAGAGCATG
ACGAACACGCAACCACCTGG
GTCTCTACGCGCGTGGGGTG
TTATGTTAACGGGAACTGAC
TTGCCTCGTGTCGGGTTAGC
ATGACCAGTATGAGTTGTAG
ACCGAAGTGACGTCATTCCG
TGACAAGACAAGGTCGTCTG
GAAATGGGACCATTTCAGCT
TTAGGATGTCTCGTTCCATC
CCACTCCATGATAACGGTGG
ACTAGGTGATGAACCGAAAA
GCGAATAAGGGAACGCACAC
AGTATTGTGTGTGGTACGTG
CTAGTGAAAATGCCCTTGCG
GAGCGAACGCTACGTATCGC
AGCTAGTAGCAAAGCTGAAA
GGGCACGCCCTGTTCCACGC
ACAAAGATCAAATCATCTTA
ATAGATACGGGACATATCGA
AACGATGATAAGTGACGTGA
CATGAGATACGATTGTATGG
CTCACGAACAAAAACGTCAT
GTGAAACAATAATGCGTCTT
ACAAACAAATTACTCCCACA
GGTTCACAACGCAGTGGTGC
ATTCCATACTTATGCTAGAC
GGTCTACCTTTTTGGAGCAG
GCCTGCGTTTACCGTAACTC
GGTTGAGATGACGGTGATAC
TAACTAAGGCGTTTCACTCC
ATCACCTTTTACGAGCCCAC
CACCGCGGGTGAGTATGGCA
GAGTGGAACTGGGACAAAGT
CAGGCAGATAACTATGCCCA
GGGCATGCCACAACGACAAG
AACTTACAAAAGTCACGCCA
CACAACGTGACTGCCGCGTG
CCACTTAGAAATTGATCACA
GACCACCTCTTAAGCAATCA
CGGATCGTCACTGCGTCGCA
AAGTCTGAGAATCATTGAAG
TGGAGACATGGGATGATACG
TAATTTAACACGTGAGGCAG
CCTCTCGCGAAGACAGATCC
ACAAACCTGATCCATGCCAC
GCGCCCAACGTCAAACCTCG
GGCATCATACAGTAGTTTGG
CGATGCGGCGACACTAACCG
CTATTGCCTCGTGCGTAACC
TAAATACAAATTCAATGCGT
AGCCACCGATAGAATGGCAA
TAGAAGCGAATGAGCGCTGT
GCCATGACAACAGCGTCCGT
GCTGCACGTGTAAGGCCCGT
CCTCCTGTGTGCCCATGCAC
GTGATGACGCCATCCCACCC
GTTACCCTGTCATCAATACC
GAGTGATGGCGTGTACATTG
CGTGCAACGGGAAGTCAAAC
AGAACGATCATGTTGCACAA
CGTCCATGCTTGTGCCTAAT
GCAGATATCATCTCACACTC
CTCACACCACCAGACACTGC
CACCGGATAGTGACCCTCAC
TTAGGTTACCACTGCACTGG
ATGGTAAGCTTCTAGGTAGC
ATGAACAGTAATCACGTCAT
CGCGCCTCCCGCCAACCACT
AACGATTTGCTTCTGTCCCA
ACGCGACCCGCAAGAACACA
GTTCGAGTGGGTCACGACAC
AAGTGGCCATGCCATCAGCA
ATGTACGCGTAATTAGGCAC
AGGAAATCCTTCGTTGCCCT
GTTCGAATAGCTCCGGACAA
CTCCACGAGATAATCCCAGC
ACCTACAATGTAGAGCTCCA
GTTGACGATGACGTCATGCG
ATGACCCAGCGGTTGAGCCA
GTCTCCATGAGTAATGGCCC
TTTAGCGCAGATGTCGTGAA
CCACATTTGCTACACGTACG
TAGCGTAAGTTGATGATGGC
GTAACGGTGCCATACTATAC
CAATGACATCCTACCCACAC
GAAGACACGTGACCAACAAA
GATACTACACCACCATGGTC
GGCAGTGACGTGATTATAAT
AATGCTTAGCGATCGTCCAC
ACCGACGCCACCACGTAGCT
GGTGGCATACAAGTAGTGTC
GTGACATTGCTTGACCGCAC
CCTGTACACGCCACACTGCA
CGCATAGTGAGTTCACTTTG
AGCAGGACGCTACAGCGTCG
GAAAATCGCGTTTGCCATTG
CGGCAGCCAGTACGTCACTA
ATAAAATAGGGGTGATATGT
CATGAACACGTCATCCATGC
CGCTGTTGTCTACGTGTCCA
GTTAATGACGTGATAGCCCG
CAGCATCGCAGAGTACATCC
AATCGTATATTACGACCACC
GCATACTCGCTATGACGTGA
AACACCGGCACGACGATGCG
CGCGCCCTATACGGCCTAGC
CAGCCACCGATACCGCTACA
AGCTGAACGTGATGACGCGA
AGGCATCCGAGCCCGCCGAA
CAATGGATCGATGACGTGAG
CTCACACATACACAGCCGCA
GGTATCGCGGCAGGAGCAGG
AACTATAACGAAGTACCCGC
CAACGACAACGCGACACACC
TGCCATGTATGCATTGTTGT
GGATATCACGCCAACCCTGC
CATTATCAATTACAACAACA
TATGAAGATAGTAAGTACAC
AGTGGATGGTGCGTGTTTGC
AGCAGCTGACCCTCATCAAA
GCGTACGCTTAATCCCGTCA
CTGCACAACGTAGTATCCCA
ACAAGCAGGCAAGGGGTTAG
CCAACGAGCCAGCGTTACGG
GCCCCCTACGTTACATCGTG
GTTACGACGTAGGGCGCATG
CAAGTGCTACGACGAAAGCA
ATAGGCAACGTAACGTTAAC
GTGGTGTTCTCAATACACCA
AACCGCTGATGACGCTATCA
TGCCCCGACCTACGTGAAAG
AATGCATGGTATATAAAGGC
GCCGTTTGAGATGTCATCTA
AAATCACCATCACGTCACTT
ACATAGACATGTGTGCAACG
ACATCACAAGGCAAACTATA
ATGGATACCGTCTCACACAG
AGTGCTCCACCGACCACCGC
GAGAGTAAAATGTGCTCGAC
AGCAGCACGAACTGTCGTTA
GCACCAACTTATCCATACTA
AACGTGACCTCGAGTAAAAG
CTTCGTGACGATGAAGTACA
AAGCGCATAAGTGGGTAACA
GTGGAACGACGTGCACGACG
ACTCAAGTGTGTGGAAAAAC
ATCCACGAATGCTGCAACCA
ACACTACGTTGAATCACGCA
AGCATAGAACGATGACCTTC
ATGATAGCTATGACGTGATG
GATCTACGTACTACTACGCG
CCACCAAACAACGCGCCCCA
GCCGCCTGCACGCACAGATA
AGACGCCAGAATACGTCACA
CATCACACTGGGTGGACATA
AGCTCCAGGGTGCGTGACTA
CGATGATAATACCACAAAAA
GACCAGGTGTAAAAACGCGA
GCTTGATGGACACGTCGCCC
AACAACAGCGATTGCGGGAT
ATGACGTCATGTGGTTCGCA
CATCGCGACCGACAGCGTAA
GCCGACTGACGACGTGATGA
CGATGATGGCATAACTTAGA
CCGAAGACCATTGTCCCAGT
CAACGCGAATTCGGCGTACC
GTTCTACCTCCACGCACAAT
CATCCCACACACATACTAAT
GTATACAAGCAGAGATCTGA
GTCACCATACGGCGCGTACG
CGTACAACATGGACACGTCA
CAACAGCGAGGTCGAAACAG
CTCGCTTACTCCGCCTCACG
CACGTAACCTCACCAGTTGA
ATGGTACCCACTAAAGACCG
ATATTTGATACTCTTTGGAC
ACGGTTACCGGCGTCATCCG
GTACTTAAGTACACGTTGAC
GTGTAACACTCCAACGAAGG
ACGAACGATTACAATGATGG
TCGCCCGAAATGACGTGGTA
CCCGCACCATGGCCCGCCAG
CACATTAACCTCCGCTCTCA
AAACATGCCAGATGACGTCA
GCTCATCCCTCGTACGCGTA
CCGCTCACATAGCGGCGGCG
CTCGTCGCTGTGACGCGATA
TAGCATTGATGATTAATCAA
TTAATCAGCGCATGTACAAG
ACATGTGGAGTGCTATATGA
ACATATATGTGGAATATCGC
AGGTGTAATACGTCATCCCG
GATCAAATGGCAGCAAACTG
AGAGAACGTACAGCGAACTA
AGTGAGACGATAATAGTGTA
AAAACACGATACTTCGACAC
ACCACCTCACAAAGCACACT
TACGAATGAGTACGTCAAAA
ACCTACGTACACACTGAAGA
GCGTGCATGACGTCACCAAA
ATGGGGTATCACACACGCGG
GCACACAGCATCGAATACCC
ACCACGACTGATTACGTTCG
CGGACCACCTCCAAACCTCC
GTGAGAACGCGTCGCAAGCC
TTAGCACCACAAACGAAAAA
ATCGCTGAATCTAGGGCACA
ATTGCGAGCAGCAACTACCA
GACCTATAAAGAAGCGCATT
CCGAGATACAAAAGCAAGGC
ACAGATCGTACTACAACATA
GAAGTGACGCTGATGTCATT
ATCACGCAATGGATATCGTC
CATCTGAAGATAACGAAACC
GATACGTGGTACGGTGTCGG
AGCATGATAATAATATTAGT
CGAACCTAGAATATAACGTA
GGTACTAAACGGCTCACTTA
CCCTAACAACACATACGGCC
GAGCGCACTACTAGATCGTA
ACATCTTACGTATCACGTCA
GATGACGATACCGTGGGACG
CGTGGCATAGTAAAACAACG
CGATGCTCAAACTAGTACAC
CACGAATATGAGATTAAGCA
GATATGCTAATATAGCAGTG
TCGAAAAGGATGATGCTGTT
CACGGCCACGGGAAAACCAA
ACACTAGCCGAAGGTACCTA
CGATGACGACATACGGCATG
GGGAAAATGACATGCATGCA
GCCATACCAAGAATGACGTG
CGAGAAAAGTGGGGACGGTC
ATGTGCACTCTCGAGAAGAC
GTGAGCTAAAGCACATGGCG
TGCATGACGAGATCTCGTTG
AACACGCAAGACCCCGTCAC
GAATACATGACGTCATCTGG
ATGCTGCGTGTATACGCCAC
AGCAAGATGACGTCATGTGG
TGGATTACGTGATCAGCCGA
GAGTAAGCAGTATGTTTCCA
CATAACGCGGATGCAAACCC
AGCCCTATGGATGGAAACTG
ACTGTCGATGATGACGTGAT
GTTCAGATTACTGCGTAAGC
CTACACGGGCATGGTATACG
CGTCTAAGTGTAACCGTCAT
CCTAATCACTGCTATCGATG
ACCTAGAACATGCTCGTGTG
AGGCACACAGAACACGTTTC
AATGATCTTCCATGCCGCCG
ACAAATATGTGTTTCGAGTG
CCCGTAAGAATGAAACTTAC
TGCATACATAAACGTAATTC
AATCGTATACACTTGACTCA
CTTCCACGTCGTAACTGCTC
AGGATGTCATGCCGTCAGCG
CGTGTGACGCCGTCATCACA
GTGGTCACGTGATCATACAC
CCAGAAAAACATCACCGTCA
CGCGTTAAGCTACTCGCGCA
ATGGTACGTATCGGTAATGA
CACCGAGATCGGTCGCAACC
ACAGAATACAATACGTCGGA
CCACCTCCCACCAAACGCAC
CGTATTATATACGTGTAACT
GATATGCCAAGCGGAAGGCG
ACGTACCGATTTCCTTGTGC
CCCCGGACGCATGTGCACCG
ATGCAGCTTGTCTCCATGTA
TGAACCGCCGTACGCTCCCG
ACGGCCTCAGTCGTAGTCAC
ACCATTCTGTCAACACGTCC
GACGACATAATTAAGCGCAA
GGCGAAGTGCAAAGGATGCA
TTTAAAAAAATACTAGACTG
CGTGACGTCTGCCGCGTACA
CACCTCCCCGCTACACCGAT
GCACGACAACAGAAACCGTG
ACAGCTAAAAAGCGTAACGG
GGGAAGATATTCCTTAACAG
CATCGGTCAGTGAAACTTAG
CAACTGATCGTTGGGATACG
CACATCACAAATGATGGCAA
TTCACGGATACGACAACGCA
GGCGCGTAATCCCATGCCAC
CCATGAGGACTGCGCGTGCC
CTGCGCTCTACGATCACCAA
GACATCCCACAGGGTCACTA
CCACCGGAAATATATCGTAA
CGGCAATGACGTCACTTCGC
GTGAGTGAATAACAAGCAAT
CCCACCTACCCACCCGCTCC
CATCACTCATGGATGAACTG
CCCTTTAAGTAGCTAGGGAA
CACCAACGCGGCATCCGCGG
TCTCGTCACAGCGCGCATAC
AGAATTTGAAGGTGACGTGA
GCATGAAGGGCCAATAGGTG
ATTAGGGCCACCACCATGTG
CGTACCGCAAAAGATTGTTG
GACATTTCGCGAACCACCAC
CCGATTAGGACGCCACGCAC
TATGAAGATAAGTGCACGTA
AAAACGGTACTATACGGCGA
CAGCACATTCGACATAACTA
ACGACAATAAGCGGCCATAA
CCGACATAATGCCGGCTCCC
CGACTTAAACTGTCGCCCAG
TACACTATTTGATGACGTCA
TTGCTATCACCCAGATATTC
GTGATTGTACATCGATCACG
AACACACAATGAGCATAGGG
GACGTGCCGATATGTCGTCA
GCACCATCCCAAACAAGGCC
CAACCCGAACAAATGCACGT
CCCCCGAACACACGACAACA
GGTACGATACTATCAACCGA
AGCCAGCATCGATTATCCCG
TTGCCGATAAGAAGTAAGCT
ATGTGCTGCTACGGCGACAC
GAGAGACCCCGAAAGTAAGG
ACGTCAAGCAGTGAGGTTCA
AGATGTATCACGAAGCACAT
ATATAGCTTCCCACGCACTC
AACAAGGCGTACTTAGCCGT
GCAGCTGGCAATGCACACGT
CACACTACATCTATTGAATA
CATATCGCGACAGACGCACT
CATACGACCTATGCCGTCGA
GCGTAGGCGTGTATGCGCTG
CCCCCATTGCGTAAGAACGG
AAGAAACACAGCTCATGAAC
AGCACGAGGGCAATGCAACG
GCAGACAATGTCGATTTGCA
GTGTGTGGCAGGCCTTATCT
GATGACGTCATTCCACGGTT
AGCCGTACTACCAGGATATT
AAGTAATAAACCAATACCCG
TACGCACCATCTACATAACA
CCTTAATTCGCAGGCATATA
GTTCCGGCACTCGATGACGA
CGCACGAATGAGGCACGACG
CCGAACGAAAACAGTCGACC
GGTCAACGACGTGTGGCTGA
GCGCCAATACAGTCTGTATC
CAACAACGGTCATCCTCGTA
ACACGAACGATATCACCGCA
GGAGCATCAAGTCCCCACCG
TGAGGATCAAATTACTATCG
ACACTGCTATGCATTTGAGG
TAGCAAACGTACAATGTTAT
TGTAGAACGCAAGTCCGTCC
AGGAAAGTACCACGTTACGC
GAGAGCTAGCGTACGTACTG
CAGACTTTGGTGCGTACAAT
GCATGTTGAACTGTAGACCA
AGCTAATTAAGTGCTTTCAT
GTGAATGCAAGTAAATGCGT
CACATGAGCTAAGAACGCTA
GTATACCACGCGTAGTGTGC
GATCCCAATGACGTTTCACG
CAAACTTACCGTGCCTAGCG
ATCACAAATAAAGCAATCTG
GTCGGGACGAACTAGGAATG
GAATAACTTGTTGTACGTCA
ACATAGTACGCACCCTCGGC
TGTCGTACAGTGAATCGTAA
CAACGTACGCTGAAGCCTGC
GAACTGAGAGATGTAAGCTT
AACTAGCATGTCGGCCATGG
TGAAGTGAGATTACCACACA
GAATCAGTACGTTGTTAGTG
GCGGCTCACCACACATACCC
GACATGAAAGAATTGGAGGT
TCTGATAACGTGATAGCGCC
AGCAAGAATCACATACATTC
TGATGACGGCACAATAAACG
GCCGGAAGATGCCGCGCGTG
ACCATGAGACTGTCATACAT
ACTGCGTCGACAACAAGTCG
CCGCACGCACCAAATTGCGC
GTGTGACGGGCGTGAACCCA
CAACTTAACGAATGACAGTT
CAGTGGAATTTAAGGTCGGA
GAGACTGACATGCGTGTGCC
CACGTGACGATGACGTAGTC
AGAACGATAACGTGACCGTA
GTGTCGGATCTCAAGCTGGG
CCATAAGTGCACCCCCTCTA
CCTGTAAACAAATAATTGCA
AGCCCTTGTCTCACTGCACG
CCGCGATGGACCGCCAGACG
AATGAAACCATAACAGTTAG
ACGTCATAACATAGCCTCAT
ATGATGATCGCTAAATGTGG
ATGTTTACGGCAATGTCCTT
AAACGCCACTTCGTTCATGC
CTAGAGTGATCACGACGTGT
CATCGCGCTATGAATGTAGG
TGACTGAGCAAACCATGGCC
CGCTATACAAACCGAACACC
AGTCCTGTATCGCGCTACGT
AACTACCAATGGATGCGTTC
CACACGAATGACGACACTCA
CTGTGGCTGCAGCATCGGAG
GTGACGTGTTGGGTCTACCC
CAGAGGCAACGAAATATGAA
TATTCGCGTAGACGTCACTC
TACATAATACTGGCTCCGCT
CACTACGTGTTACCACGGCA
GCACCGTGACCACCCGTCGG
GAGTGCATGGACACAGTTAC
GGATACCATTACTGCTCTTA
CATCGTTGCCATTCTGGCCC
CCAGCCACACACTAATCACG
CTCACGTACTGCAGGTAATA
GCGCACATGACGTCACAACA
CATCACATACTGAGTACAAT
ATGACGTCAACCAGCCGATA
CCGTCTCGCATACGTCATCG
ACCACCCTGCACAGTAATTA
CTGACGTTCACGCCGTGTCA
GTCGACCACATCACATTTCC
GTATGACACATGCCATGCAA
CGCTAGGTCGATGACGTCAT
GTGTGGATGACGTCATCCCA
GCACCTCTACGATACAACGC
ACCAACAGCTCACAACCATC
TCGGAAAGCAAACATGACGA
TGCACGAATGACGCAATTCT
GTCGCTACCACGTGGTGTGA
GATAATCACGAATCAAACAC
ACGAACGAGAGAACGGTGGA
TAAACGGCCTAGTGACGTGA
AACAATGGAGAGCGAATAGG
CAAAATGGATACGCCACCGT
GCGTACCGCGTGCCTACGAC
GTACCATGATATGCGACAGA
AGACTGAGTGTGAGGACCGG
GCTAACTTCAAATGCGAGCA
GGAGGAAACCGTAACCCACT
CAATACCTAACTCACCCTCC
GACGGTCGAATGAACCTACA
ACCGTAGTTACCCGCCATTA
CCCCCACGACACCCATCACG
GAATGCGGAACGACAACCGG
GTTCCTGCCAATGTAATGCT
GTCAGCATTGAATGACGCGA
CCCCTCCCGTTTAGAACAGA
CAGGCGGTGACGTCATCAAC
GATTACGTGAGTCGAATCAC
CACTTCATGAACAGCAGATT
TGGCACTAATTAGTAGGCAA
CAGTGAAGACGTGAACTGTG
GGTCGAATATGTAAAGATAC
TGGTGATATAAGCCATGCTC
ACCACAATGATCACTCGGAT
ACAACCTGCCTACCATACCT
GTGATGGCCCTGGAATGACC
GGCATGAGATGACGTCATCG
AACGCATTGAGCGTGTTGGC
TCGAAATGACGCGACCAACC
GTCTAGGACACAATAGTACC
CCCACCCACACCGTACCCTA
CCACGCGATATCACCATCCC
CTGCCGAGTAGTGTGTAAGA
GGCGTACACAACGATTAAGC
AAATAGAATCAGCTGTCAAT
GATATACAAATCGAAGATGC
GATAATGACAGGAATTCCCA
AAAGCTAACAAACGTGGTCA
GTAGATTACGCGACTGACAC
ATAGTACATCACGTCATCAT
GTTCTTGGGCGATGTGCTAG
AGCCAGTCCAAACCCATAGC
TTATCACGTCATCGACGGGA
GTTGCATGATGACGTCACCA
AGAATCTTAAGATCTATTGC
GGTAGAAAATGTGGAAATAC
AATAGCTAGATTTGATCACG
GCAGATGACAGTCCACCGCC
ACACATTTCCAATCAACTTG
CATTCACCCTAAACAACGCG
GTACCGAATACGGATATGCG
CTTCGCAGCGGTACATTCCA
CACGAACCACAAAAGTCAGG
AGCATAGCACATCACGTCAT
CGCGCACCATCACGCGACAC
ATCGGTATGCCCAATGATGG
CTGACCTACCCGAGCGCGGA
TAGTGTGAAAACACGACATC
GGCGAAAAATCATCACACTG
ATCAACTGTTGAGTGGAGTT
TGTAAATCATGACGGTGTTG
GCAATGATGGCAGATAAATG
ACCCAGTGCTCTTCGGATTG
CCGCCATGATACAGGGCGTT
TGAGGTGAGGACACAGTACC
GGTGATAACAGCCTACTGCA
ACTGTGTCGATCCGATTACG
GCTCGTCACGTGAGACGCGT
CTTCAATTGTGCGTTGCACG
GTAGGATTGACTGAGTAGCA
AACGCGCCCATAACTGGTAA
GCGAGTAGCACTAAGCAGCA
ACTAAGCACACATATGTGTG
AGATGAACCATTTTTGACGC
TTCCCTGCCTACCTTACAGG
AATATGCTACTGGACGTCCT
CACAACCCCGGGACGCGTAC
CATTGCCATGCACCACGCTA
GTGCTTGATACTTCTTACGT
ACACGAAGTGAGTAGCGGAC
CTTCCGACAGCGAAACTGTA
GTAAAAAAGGGCGATACATG
CCGAGGCGGCAAGAGAATGG
AGCACGTACCATGTGCGTCA
GACCACCTCGATGCAACGCA
CCTCGGAACAAATGACGCGA
GTCGAAGCTTGATAATGACG
CGATGAATACAGCGACCACC
AATGAACATGACGGGACAGT
AGGAAGACGTTACAACGACA
TACGATGAGTGACTTTGCAC
GCGCAAAATGCCGTATCAAA
CCCACCGGTATGACACGTCA
CGGCAATAGATGACGTGTCC
ACGTATGATACAGAGCCCGC
GTAAAATGACGTGACCAAAC
AAATGATAACAGCGCATAAC
AGTTGGTGGCCGCACGGAAG
ACAAAGGAACAACGCGTACG
ATGACGTATGTGGAATCGCG
ACCATGCATATGACGTCATG
GTCATCCACTACAGATGGGG
AGTGGAACATCGTTGATGAT
GAAGGATAAGTTGGTGCATA
GCCCGCTGTACAATCGAGCA
CCACACGATAGGATATGTAT
ATGCACCACGTAAACTACGT
AAGGCTCATGTAGGAGCTAA
ACCACGACACGTGATGACTG
GTCCTCATGGAATCGCAGTA
CGGAAGGACGCCCCCAGTCA
GTAACCAGATGGGTCCAATA
GCTTGACCACCATGAGGGCA
GTGCCGTGCGTGTCGACTAC
GACGTGCACGATCTTTACCA
ACCACCTCACAAACGCGACA
AACGGTGACTCGGCCACCGT
CTCTACACGTAAGTAATAGC
CATGCTAAGCATCAGTCTTC
AAGTGGGCTCACCTTGGCAA
GACCAACGATATGAGACCGC
ACCGATAGTGGTTGCGAAGT
CCCTATCGTAAACAAGTACG
AAAACTTGTAAGAAGAAGAC
GAGAACATCTGAATACTCTT
GACGGCTATTCAGCGTAGTT
CATCCCGTACCGACCGGCAG
ATGGTAACGTGGCACTATCC
AGCGGATCACGACATCACAA
TGAGCACGCGACATTCACAG
TTACAGGCAACACCTCCCCA
GTGACGTGATACAGCTTGGT
ACTTCCGGCTTGGCCCAAGA
AGATGTAAAAATGATGCACT
CCCATACTACAGACGAGTGT
GTAAACGGGTGACATACACA
CTCACTCCATGGCTTATGTG
ATTATCACGTCACTACCATC
GTCATCGCGCGACTACGCAT
GTGAGCCATATAGCCAGCCA
TACGCAACATGAAGTCCACG
GCGCAGTGCGCAAGCAAAGA
ATGCAACAATGGAACGCAAG
AGCAATTAGATCACTAAGGA
AAAGAAAACCAGACCAACCA
GCTAGTTGATAGTAGCAAAC
GCGAGATGGCCATCGAGTCG
AACCGCTACCTAGCTGATAC
GGGCAAGGACATACCATATA
ATGTCGTGCCGACTGATACG
GCAGGAAGAGCCATACATGC
TCCACAGCGGCCACCTGCTC
ATGACGTCATCTCAGTTCCG
GCGGTGTTTCGTTAAGATCT
GGCATGTTCGGAGGAAAGCA
ATTTGACGATGACGTCATTG
CCCTGGAGTTGGTGCCGTCA
TCGCTGAGGCTAAGAGACAA
GGCATTGACAATACCTACCT
GCGATCCCGTCATGACCTGC
CCCACCGCAATTGTCCCGTA
TACACGGATCACGTCACCCG
ATGAAGACGCTATCGGAACA
GTGATAACTGACGGAGGACG
AACGTGATGTCGTCATCATG
CGTACGTGTTGACGTAACCA
GTAATAAAGAACATGACATG
CCACATCGAGAATGACGACA
TTTGCTCGATGACGACATGC
CCACACCGACCATGACGTCA
ACACCACGAGTTAACGGTAA
TACACCTGAGATCACGTCAT
GGTGCGAACAGCATGATAAG
GGACGCGTGACGTCATTAGG
AGTACGGCAGACCAACGCAC
CGTCCCCCGCATATTTTGCG
ATATTTGTGATGGAGTGTGG
TACCAACAGACAGTGTTCAC
CTGATGACGCGAGCACCACG
GAGACCTAATCATGCAGTCA
CAGACACCATGGATACGTCA
ACCAAGAATAAATGGGCCAT
AGACAAAATCAATATATGAC
ACATAATACGTAATCGACCT
AACCAGGGCAGTGTATAGCG
CACAGCGTAATCCGACGGTA
GTATCACGTATCCTCCACGA
AACAGGCACTGGATACGTGA
ATGGGATGTCAGACGATTTT
ACGACATTAATACCGTGCCG
ACTGGTGAACGATCCCGTGA
CGTATCACTTCACAATAACA
CTCTAGGCATATCGCCAATG
GACATGAGACAAACGTGCTA
ATGCGACACGACGATAGCGC
TGCAGCGTGGTAACAACGTC
AGGGCTTGGATGACGTGCGT
GCCGTGTCTCTATCCCCCAC
GAAGGGAAAGATGACCACGA
GATCGCAACACGCGATACCG
TAAGGCGGTCACCTCACTGG
CCTATGCGTAGGTGGTTCAA
CGTATGACATCACTGACTGC
GACCACACGCCCAGTGCCCG
AAAATGACGATATCACTCCA
GCCATTATCATTATTACGCC
GGTGGGTGTGCGAATTCACG
GGCGCACATTAGTGACGTCA
ACGTCAAGATATCACGCCAG
GAAACTAAGTGGGCATATTG
GCAGAAGAGGTTAACTCCAT
TCCACCCACATCACGCGTAT
TGCTCTGGGAATACGCGTCA
GTCTGGTGATGACCACAGTA
ACACGCATGGCTAGATTAAT
AAGATGACGTGACTGCCTAA
TAGCACAACCACCAACGCAC
CGGATGCGCCTCCGCCCCAA
TGATGAAAATTTTATAAGGC
CGCATTCATGAAATGACGGA
CGCTATCAGCATTAGCAACG
TCCCCGCGATGGATGTAGGC
GACAAGGTAGACGACAGCTC
ATAACCCTGCCGCGTCGTGA
CTAATATTCGGCCTTACCGG
CGGCGACACCAAATGAGGTT
CGGGCATTACGATCACGTCA
CGCTAAGGACAACAACGTCG
ACACACTCTCGTGTATGATG
ATATCCAGGTGAACGTAACC
ACGACGATACGCAGCTATCC
ACATCACACCGCCGCGTTCC
TGGGTAAAGGAAGCACAAAC
CGCCTCCATGATTGTTGGAT
GACGTGATCATAAGTGCCCA
TACACTAACCTGTACTAGCC
AGATGACGTAATTCATCACT
AACTCCTAATCAAGCACGTG
ACGTAACTCATAGATACCCC
CGCGTTAAAGGTAAGGCCTG
GCATCAAAGTCCGGTACGCG
CCGACTAACAAGGAGGTAAG
ATGGCCAAATGATAGCAATC
ACCACTGTGGATGTGCTACC
CAGAATTGTTGACGTGTCGG
AGACGAATGCGTAGCATACG
ACACTATCACCGCGACCACG
CACCTACACCCGGGAAATGA
AAATTAGTACGAGACGGATC
GCATGACGCGACCTGAGCTA
CTAAGCCAGCATGTTCTAGT
CCGACACCGACACACACACA
CTTACACGAATAAGCCAGTC
GCAGACCTTCACGTCCCGCC
ACGTTTTTGAATCACGTCAT
ACGTACATCGACACCTCCCA
CCAAGAAGGCCACGTGCTCC
AGTCTTAGTGTTGGCCGATG
GATTAACACATCACGATCGC
GATGTGAGTCGGTCGATGTA
TGTGCACCTAGCACTCGCCG
GTATGCCTGAGTCTCATCGG
TTCGACAACGGTGGAATCGT
CGGTTTTGACTATACTCCAT
CTACGACTATCATCCCCCTG
GCAAAGTGATGACGAGATAA
GACGTGATGTCGTGATAATG
TAACCATATGGGCACTGTGT
CACTTAACAGTCGTCGCGTA
CTAGAAACAAGGCACCTTCG
AACGACGGGACACACACGCA
AATACGCTAGTGCACTCACC
TCCAACTCGGCATGACGTGA
GGCAAGATACCATGTGAATG
CACGCAATGAAGCTGGCTAA
GGTACAGCCGAGGCTGCATA
TATATGGTCCACACCGTATC
GAGGCAACACACCCGAACAC
GCGATACGTCACCCCGGCCA
ATATCGATATACCTAATAAG
TAGGATAGGGTTATTGTGTA
ATCAACAGGTTATCGTGCGC
TAATCAACGTGCGAAACCGA
AAGACCCCTCAAAGTGCTTG
GGATGTGTGATTCCGATGAA
GAGTATGTGACGTCATACTA
ATCCCGTAATGAGCAATCGC
AACACGACACATTCCTGAAC
CACGTGACGTCATCCAAAAA
CACACACTAACGACATCCCC
GCCACAAAGGCGATACGACC
AGGCGCAATGGATAACCGAC
CGCCATCAACGCACACCGCA
TGCGATAAGGGGGTTCCCTG
GTTTGATACCGTTTAGGGTG
ACAGCATCATATTGAGACAG
GGGCGTATCTCATTCAAGTA
AAGTAGTATTAAAACCACCA
ATGGAGAACTCGCGCGCCGT
TCATGGACTAAGGAAATGAA
AACTGAGGCCGGAACACACT
ATATAATTGGCAAAAAGGCG
GCACGCATTAGATGACGTGA
ATGATCGGCGATACGTCACA
ATGCCTAGACAGCACCTGGA
CCTCTGCGATTATGCCGTCA
GCCATTAGTATGTTACACCA
CATCTACAAACGACACAGCA
TTCAGCATCGCCCATGGTCC
AATGCGCCCACCCACTACAA
GTGTTTGCGTAAACGCAAGA
CTCGTGTAACGTCATCAACC
ATGTGCTGACGAACGGTACT
AGCAAATGACGTCATCTTGT
ATCCGATGATGCCCTATGCC
CGGTCACGTGATTGAGAGTG
CAGCATGCATACTCGAATAC
GCACCATTGAGACAACGCAC
AGCAAGTAACTGCATTTCAC
AAAATGCACGATGGTACGTT
GTCCGTGCCGCCGGGTCTAC
CAACCCGACCCGCCCGCATG
CCGCTCGAACAACATTGGCA
GATACCAAGGCTGATGGCAA
AAGATCTCATTCGGGTGACG
CAACACTCCGTTATCATAGA
GCCGCTCCCCCCTCGTTCAG
TAAACGGAACTACGTCTGGT
ACACGCGCGGACTGGTCGCG
TAACATGCCACGGTATTCGT
ACAACGAACGCGACATTCCA
AACACGCTTCAAGTAAAGCT
CCAAGGATACTCTGGTAACG
TAGGACACACGTTCATACCC
CAACCCAATCAAGATACTTA
GGAGTGCGATCTGCCCAAGG
ATCCACCTATTACTGATCTC
CTCTCACACTCAGCTAACGG
ACCGGACGCGTAAAGACGAT
AAGTGAACTTTACCATGGCA
GCAGATGGCTGAACAAAAAA
GACACGGCGACACCACCATG
GTAGTTACAGGATGACGCTA
ATGCGAGAAGATGAGTGGTT
GTTACACGTAACCTTGAGGG
CCAAAGGCAGCGTGACGACA
ACCGTCTACGTGACTTAAAG
CCTAGCATCTCACGTCATCG
CGCGGCCACACCGGCACCTA
CGTCATCGAAATAGCGCGTG
CTGGTGCCGCAGCACGCCAC
CGCTTTAGCCCATCACGTCA
CTACACGAAACGTCATTCTG
ACGCGTATACTCGCACCAAC
GGCCCACCGCACTGGTAAGC
GGCGTGAATATGCAGGTAAA
TCGTGATCGACCAGCCGACA
GATAACGCGATACGGAGCCG
GCTCCACTTAGCTTGCCTAC
CGCCATACACGACACCAGCC
CTCATCCCTCATGCATTAGG
ACGGCTCCACCCCACGACAC
GTGCCACCTTAGGGTATGAG
GTTCGCGTGCTCCACAGAGC
GCAGGACATTGCACTACCGT
CCCGCGCTAGATGCGAATAC
GATGGTGGTGGACAATAGAA
CCGGAAGAAACATTCCTGCC
AGCACCACCGATTTGTTACG
CAGTCCTTACGCCGCCACCG
CGTTTGCCTCGTACTTATGT
TACATGGGATGGGTGCCATG
GGAAGATTGAGCTATAGCCA
CGTATGGATGAATCGGAATC
CTGCCCCTTCATGCCAGGAT
AGCATACAAGAGGTGCACCA
CACCACAAGACACCGTGTCT
CGCGCCCCTCACACCGATCC
TGGCTGTGAGATTAGTACCG
CAACATAATCCACTTTGTTA
CCTAGGATGTTACGCACCGC
CCTCGTCATCGGATACATAG
GCGGCACAGTTTAAGTGTCA
AATTCTATGAAATGACGTGA
ATATAGACGAATACATACAG
CTGCTTCCCATAGCCGATAC
CGCCCCCAAGCATCGCCGAG
CTTTAGGTTTTAGCGCAGCA
ACACGATGACGTCATTGAGT
GGTGACCTTGCGGGCGGAGA
ATATAAACGGGGCAATACGG
CGCATCCCGCACGCCATCCA
AACGCGAGGCCACCTCAAAC
CGGGAGGTCAATTTTGAATC
CCGAAATACAGCGGGCAGCA
AAGCCCGAGCATGACGGTAC
CACGCGGATTAATGACGTGA
GATATTACCGTCATCTTTAC
ATACGTGATCGCGCCGTACG
GTGACCTTGCAAGAAGACCA
ACAATCATGACGCGACAGTG
TCGGATGAGGCACTCGCAGG
CGCGTTCGTTAATGACGTGA
GTATATATCTGCACGATCAC
CACCACCTATCACGACGCTC
GTATCCACGTTCTTCCGTCA
TCCTGAGAATACGAGGTGAT
CTGCCACCCGACGATTACGT
ACCATCACGATCACGTCACC
GCAGGGCTAGCACACGTATG
CCTGGCAACTATGTCATGCA
GTAGCATACGATGAAAACGT
CGCGAGTCTTAGCACCTATG
CCGCCCAGCGTTACCACACA
ACTGACCACACCCTTTCGAA
AGCAGCACGTGCTAATCGGC
ACGCAACGACATCACGTCAT
CCATTAAAATACGCACCGCA
CACCCTGTTACCGTCATCCG
GGCCCATATATATACGATAG
ATAAGAACGCACGACCTACG
CCTACCGGAGGCACGAGTGT
TACGCCGCACCGACCACGAA
AATGCGCAGTGACGTGATTC
AACACCGTAGTGTATTAACC
TTCCACGACCACGCGCCAAT
TCATACCAGATGCGCGTGTA
GAGAAGAAGCCAACGCGTTG
AATACGTACGTTGATCCATA
AAGTATGTCACACCTTAATG
CTCACTACGTCACGCTCAAT
CATATATCCGCCACGTCATG
AGGAAAGGAGAGTGACGTCA
ATATCGCTACATAGCGCCAC
GTGTGCCACACATCTCAAGC
ATGGCAGTTAATCTACATGA
CTCACACAGGAAAGCACAAA
AGCTGCGGAACACACGTCAC
CATGTCCATCACGCCCACCG
ACCCCTCATGACGTGCAATC
CAATGGGCACGATCACGTCA
CGCTTGCCCCACGTCACCAA
GTCACATAGCACACCGCGCA
ACGTGATACGTACCGTTACA
GCCTTCTACACAATAACATG
CCACCTATACAAACCCCCAC
CCAGAAGCACGGTACGACGG
GGGTAAGAATAACACACCAA
AATACATTTGAAAACAGCCA
GACGCCAGTGCGTACCGCGC
CCGTCATTAGGGATTGTCTT
AATCGCTGCAAACATGTGAA
ACCTCTTGTCACAGATTAAG
GAACACGTACTGACATAGCC
GTACTGGAGAGGCGTAAATC
AACTTGACATCAGCATCACA
ATTTCGTATGACTCACGTGT
AGCACTGGCGGACTATGTCG
CATTTGACGACTTACTACTG
AATACCATCATTTTAACGAA
ACGCAATCGATGTATAACAA
GTGACATCGAGTGTGAGGGC
GTCACATGGCAGGGACACAT
CGCAATAACAACAGCACGAT
ACGGCGTAACCGCATTACCG
CTTAGGATCGGTATGACAAC
TGGATGACGTATTCATAGTC
ACATGTCATAGCTAATGAGT
GCTACCTAATGACGACATCG
GTCGTAATAACGAAGTATCG
AATCACTGCCCCATATCTAA
ACGAACGATAAAGAAGCCTA
ACTCATTAGTACCAACACGG
GTAGTCATGATGCCATACGA
ACGGCAGCGCGGGACCTATC
AACATCACGCAGACACCAGC
ACCCCTCACATACCCCACCG
CTTGCCCTTACGCCTCAGCG
TAATTGCTCGTGGCTCATTA
CGATATCGCGTGAGCCGTCC
ATAAGCGCGAGTCACGTCAC
GCGATACGTGACACGAAACA
GCTAACAACCGATGACGTCA
GATAACTGTTTGCATCACCC
GAAAATGTTATACCCACGCG
GCAATGGACACCACTTTAGA
GCCCATCTGGGCAGACGCGC
CGGCATGTTCAACGATCGCG
CCACCGTAAAAACACGTAGG
AAGAAGTTTAGACATTTCCT
ACGGTGACGACATATCGTGG
CCCACCGGCGCGGCTCCCAC
AAAATCGGAGAGTGCTAGGC
CCGCCTACTCCGCACCGTGC
TAAAGGTGCAAACGTGAACG
CCTAGAGGATGCCACCCTCC
GCACACCAAACTTACGCCCC
GCCATGACGTGACACGGCAA
CGCACGCCACACCAAGTGCC
TACAAGGCGTGACGTGATGC
GCGTAGCCGAAACGATACAG
TTCACTGCATAAGTTATCAA
GCTTCCGCGAAATCGCGTCA
AGCGTAACTGTAATGTCGCC
GTACATGCGCAACACGCCCG
AGTAAGATTCGCATCACTCA
ATACACGCGTGGGTACCAGT
ATAATCGTAATTAGAGTTCG
GTCATGGGATTAATTCAGCG
AAAGGATCTACTACGTACGA
TACACCCGTAATCATGTAAA
AAGCGGCTCACCTCACCCAT
AACCCCTCACGCACGCAGCA
ACCATAGTAACGCTGCGGTA
ATTAAGCCCGATGGATTACT
GCGTAACCGGGTGCGCAAAG
CGAACGGGGCGGTGGTGGCG
TAAATGGACCACTAACGTCA
TGCCACGAGCCGTCCTGAGA
AAACATACACGTATGGTATG
GTTAAAGGGAATAATGACGT
CATTGTGAATAAACATTGCA
GTGACGTAACAAATCGCGTG
GATTGGCAGATAAGGTGTCA
TTGGTGACACATCAACAACA
CCTTTCGCCAGATGATGGAA
ACCGAAACACCTTACAGCTC
ATCACGAATCGGTAAGAGAT
CGTTGTTCGAGGGCAATAGG
GCCATGAGCATGCTCGCGTG
CTAAGTTTACGATGCCGATC
CAATATCAAAACCAACTTAA
TATTTCAGATAAATTCAAGC
ACTACGTCACCGGCGGACCC
CCCAATACATGACGTGGACA
ACAAATGATAACGTAAACTA
TCTAGGCACCAATGATGGGT
TATATGTGAAGGAGGTCCGA
CCCAGACAGACACCCCGTTC
GGTCCAGACTGCCGTGTAGA
CGTGACGAAGTGACGTGCAA
AAACAACCACCGCGATAACG
GCAATATCGCGTATCGCACT
TTTATGCTTCCCTAACTTCA
TTAAGTAACAATGGTGCCTC
GCAGGTAGAATTGATCACCG
CATAGTAATATATCGACTAT
ACCGTCCACGCATACGGTGT
CAATTCACCTGCTTACACGA
CCAGCATCGTATCCGCGCAA
CCTCTGTCCACCAATCACAG
AGTGATCACACATTCTGATC
CAACGAAAATGACGACATAC
GTACATCACAAGGAGTATGG
TTTACCTGAAATGAGGTGAC
AGAAGCTTCGTCAGAGTAGC
GTACGCACACCGAGCACTGC
CCAACTAACAAAGCGAGTAA
AGCCCGGCCAAGTTAGAGCA
TACACGAACCAGCCATTCCC
CCACCTACGAACGATAGCCA
ACGCGTTAGCAACAGCACGC
TAGGTGGTGATGATGGATCA
CGAGCGCGCAAGGAGCCTAA
GCGTTATCCGGATGACGCGA
TACAGTACACGCATACGCCG
GCGACGTCAGGAGATGACCA
GATGCAGCGTTCGTATGCGT
GATGATGTTGTCCGCGATCT
ACGCAAGAAAAGATCCTAGG
GTAGACATGGATCATACGTG
GGATGGTTTGTGAATAAGGA
ACGAGTGATAACGATATCCT
CAGAGGCATACTGACCGTTA
CATGAACACATCAACGTTGT
ACGACGTACGCGAGCACTGA
ATACCTATCGGATGTTACCC
GCAAAAATAGAATAGAGTGA
TACCCGCAGATAGACTTAAC
AACATGTGTGTGCCTCGACA
GCTGAATGAATCTAGCGCAT
GGTAAATAATAGCTGCACTG
ACGGTTATACCGTCATCGTA
TCAATATTAATGTCACGTCA
ACGGTTCACGCGGGAGCCCG
TCCACGCGACTAACCGCGTA
TAAATGAAAATGCCTGAATG
AGCAATTCGGAACGCCACAC
AACGCGGTCGAAAGACCTCT
CGTCCGATGATAACCGTCGG
CCACCGACGCAAACACTTAC
CATATATCACACATTACGTC
CACAGTAGGTTTACCATCAG
GATAGTACGACACTATACGT
TTAACGTGAAATAGTACGCC
CTCCCATGGCTAGTAGAACA
AATTGAATGGACGTACGCCC
GAATTACTGGCGCCCCATCA
GCCCCGTGTGTTCAGGTGGA
GCGAACGAACATGTGGACTG
GTATACGCAATTATCATGCG
AACTGCACCGGATGACGTCA
AAGGAGGGACATTACGCTAA
AGGCCTAACACAAGTTACAT
AAGATGGAACTCCGGTGCGT
AGGTTATCTTATCACGTCAT
CGTCTGGAGGAAGGGTTCGT
AGTGGCAGCACATACCGTGT
GTCTACAGCATAAGACCAAG
CAAATAACATGTGACGTCAC
CACGAAGATGGGGTGACGTG
CCATCGCAGTGCCAACTACG
TTAAGTCCATGACGTCATAA
ACATATCTTGGAAGATGACG
GTGATGACGTGACCTTAATC
CGATCGAACGATTGCAATGC
GTTTTTGAGATTAAGATGGG
CCTGTACACACCGCGCGGCA
GACGAATGACCTCGCGTCAC
CGCGCACCCTGCGCACACGT
GTGAACACCCACTACGCCAC
CTTAAGATCGATATTATACC
TGGCAACACACATGACGTCA
CGTGTGTACCATTGCCACGT
GATGGAACAGTAACGTAATG
CTCACAACGCATGACGTCAT
CACACCGACCTAACCAGTCA
AACTTCCAGTCATTGCATAT
GACATGCTCCTCTAGCCCGA
GCGTAAGGTATATGACGTGA
CTGCACTGTATGAAAAGAAA
ATTAGGTACGAAATACGTCA
CCAGTATGAACTCGTTTCAA
CAGGGCAGTAACTGCACAAC
GGTGAAAAGAAGCACACATG
CCCAACATACGGCGCGCTAG
GACATGTGTTCCGTAGACAT
CAATGCTAGAAGACGGCGCA
CCACGCATAGACGATGTGGA
ACAGCATGAATGTACTGCGG
CACGTGCGTATGTTACCTTA
ATATCAAATGACGTCGTACC
GCACACGCCGATTAACCCTA
TACTGATACCGGAATTCACC
GGAGAAGAACGTAAGGTTGG
GTGAGCGGTACTGTACTGAG
GTGGCACACCTATCACGTCA
GAGTTAGTGGTGACTGTCGT
GTAAGCCAACATGAGTGCTG
GCACCCAACGCACCAATCGC
GGCAGCCGAACGCATCTAAC
CCGTTCATGTCGTAACGTCA
CCATCACGAGATGGATCCCC
TTAAACTAAGGGATATGGTA
GACGTAAGGCATTATCACCA
AGCACCCAATGCTCATAATG
AAAAGACAGTGCGAGATACG
AAACGTTAAATCTACGCCCA
CTTAAGATGACGTTATATGC
ACACAGTAATCACGCCACAC
CGATGGTGATACTTAGTGCA
TGAGCAACCGATACATGATG
GGGTATAAATGCTATGCCAG
ACCACGGATGATGTTAGATG
CCCATCTACCTGATACCGTC
CGTGTAATCTGGACGCCCAC
TCAGAGGGGTATGATGCGAT
TCGTAACGCAATGACGTCGG
CCTACGGTACCACCGCACAA
CCCCCCGAACGCACGCATTC
AGCATCAGCAATGACGTGAG
ACCACGAGATACTACATAGG
ATACTAAAAGAGCACTTGCA
TGGGCAGGCCCGAGAGGATA
TTACGAAAATCATCACGTCA
ACGGACACGCGACCCCCGCG
GCATACCTTTACACCACACG
ACTCCGACACACCTAGCACG
ATGCGATACATGCATAAGGT
CCCTTGAGCCTACCGAACCC
CCCGCCACACCATCGCGTCA
GTTGAGATATTGCGTTGTCT
GTGGCTTAGGCACCCTTCGT
GGTGACATCAGCACATGTTT
CACGTGACGTGGCCACCAAC
GGATAAGGCGAATGACGTGA
CCCGTACCATGAATCATCAA
ATGCTATTACTCCGGCACGG
TAGTTTGCAAAAACGACGAG
GGATTACTATCCGTGTTAAC
AAACTACCAATTGAGGAACC
GATCTCCACCGCGACAACAC
AATGGTACAATGCGAGCGTG
AACGTCAAGTGCGCGTCCGC
AGGGCGACACCTCACACAAG
GTCCCTTACATGACATGCCC
GAACTTGCGATACACGTGGT
GAGATACCATGCCACCGTTG
ACACTTCGCTCCGTTCAAAG
GACGCAATATAAAATCGATA
TACGCATAATGTTGTGATCC
AGTAGCAAGCTTGACGCGCT
GACATGATGACTGTGTAGAA
CATCTGCCTATACCCTGTGC
CCCACAACGGACAGGCGCGG
AGCTTAAGAATACACAAGCA
ATCATGTGACGCGATCCAAC
CCTCACTATCACCCGTTCAA
AACGCTCCCGTACCTCGCAC
GCCCCAACCGAAACGTAGCT
CATATGACGTCACCTCGCGA
AACGGACAAATCCAATACCA
TGCTGTCAAGATGATGGCAT
ACTGTAATCAAACACCGCCC
ATAATGCAAATGACGTCATT
GTGATAAGCCAACGCTTAAC
TGGCAATATCACGTTGCTAC
AGTAACGTGGGGCAGTGATA
CCATGATCTGAGGTACCAGC
AGCACCTACCTTCCACTCGA
AATGCTGAAGCAAAAGCTGT
ACAGATGGCTTAAGGTTTGC
GTACTATAACCACTGACACT
CCGACCACCTCACGCTCACG
AGGTACGATGACGTCATTTG
TGCAATACAGGTTACACCAC
GGTGACGAGGAGTAAGTGCG
GAAGCGTACCATCCACCCAA
CCTGGTGACGCAATGCGCTA
CCATGTTCCACACCAAGGCA
CCACAACCCCAAACCATTAC
GATTGCGACATACACGCGAC
ACATATACACATCACAACAC
ATTAGGAACTATTCCTACTT
TTAGACGAATGGAGGCGAGA
CATTGATGGTGGCGCTCGAA
ACCCGTACAAGGCACATATA
CGTGACGGAATGTATCCTAA
ATTACATGTGATGACGTGAC
TGCCCTTACACGGTGTTCAG
CCTGTACCGACGAGACCCAC
ATCGCGCATATAACCCCGAT
CACTGACACACTACCCCACC
GAGTACACAAAATACCTCGA
CGCGCGCTGCTAATAAAAGC
TGCACGAATTGTGAGCGCGC
TTGGCGGGATGGGATGCCCG
TCCGTGAATAACGGACAGCG
CCTGATCACGAGGCACGACC
GTAACAGCGCATGTACGACA
CACCCCCGCGACAAGGGCTC
GGAACGACGTCCGACAAGAT
CGACCACCACCACGCCGTGC
AGTCACGAAGTAAACACACA
AAGCACGTACGGCGATGCGA
AAAATGTTCGTAGATGACAA
ACACGTCACCATACGACTAA
CTCTTATCGTACGCGTCACG
AACAAGATCACGCGACACCA
CCTCTAACACACAGATGTGC
CAAGTCAGGTATGGTCGTTG
CCTGCTGGATAGGATATGCG
GCAATTTTAACAAACCCCTC
AGTAAGAAGGTAAAATTAGA
ATGCGAAAGTACGATGGTGA
CCGATGACGTCACACCCAGT
CCCACATACCAACATGCCAC
GGACCGTTAGTGCCGTTGCA
GATAAGGTTAACCCTGCTCA
CGATCACGTCATCGCCGCCT
ACCACCCCCACCGACACGGC
CTTTGAGCGCAATCGTACTG
ATCCATGCACGTCGTCCCCC
GAGCGAGAAGCACACTACAT
GACTAGCATCTGAAATGATC
CCGCGTGTGCGTAACGGACA
AGGTACTGAGAGGAGGGCCC
AACATAACTGTTACTGCTGC
AGTGACGTGATTGAAGTACG
CGACACTTCCCCTGGCGACA
CTATACCCTAATGACGTCAC
ATGCCATCGAACAAGCAGCG
TACCCTCCCACGTTAATGAG
CCACTGGTCTGGAAACAATG
GTCCATGCGAGCTGTGCTAG
GGTATGATGCGACATGACGT
TCCGATGACGTCCAATGTTT
CGTTATGACGTCATCTAGTG
CAAGAATAAAGTGCCGGGTA
CTGATGCTAGTAGGTGCAAA
AATGTACGTACGTCCTACAC
AAATACGAACTGTTGTGGGG
GTGCGGCTACAGCATTCCAC
CCGCTACACGATCCCACTCA
GATGACATCAACGCGACGCG
CCTAAATAGAGGGCTATTAT
GAGCACACCCCCCCTGCATC
CCACAGCCCCGCCTACTCGC
ACCGTGTAATGGGGTGATGC
CCGTGAAACAGAGGAAATTA
CACCTTGAACCGCCACCCCC
GACTGTGTGTAGCGCAACGA
CGGTGACGTGTCCTTGCGTG
CAGCCCACGTAGAGTTGCGA
CCACAACACACTGTTCCACG
GCACCCCTTTACGTAGCATA
ATCCGATGATGGGTTGGACC
CAACGCAAATGATCTATTAC
GGTGGAGTAGGACACCTTGT
CTAAATGACGCGATTCGTAG
AAATACATGCCCCACTACGA
AAGATACATCAATTACGTCA
TCGCTTAACAGCGCACGCCG
GAACGACGGCTACGTGATCC
GGGTATGACGCTAATCATAC
CTGGCGGCCACCGCATTGCA
GACCATGAACATCGTTTAGC
CCGCTAGAGCCCTCAGTTGA
GCGGCTTGCATGCTACCTTA
CCCAGGTGAAAGACACGTCA
ACCTACGATAGCCTCATTCC
GCACAGTACTCATGACACCC
AACGTTAGCGTGTAACGTGT
ACGGAGCGTAATGGTCACGG
CTATACTGTCCACGTCATTG
ATGCCCCATCAGATACGATA
GTGCTGCGTCGCTCCTACGG
GTCCTAGCAGATGTCGTAAC
CAACGTGATAAGGGGAAGAG
GATGAACTCTAAAGATTTCA
TCCGTGCACACCGACATAAG
GTAGCCTTACTGATGGAACA
CTGCATGTCCCTTTATTACA
GGATGACGAACAAGATCTAG
TCGGGAAAGGCTACTTACCA
CTAATGGGAGGACGACATCC
CCTCTCCCTGATAAGCACTG
CTTACTCAACGTAAAATGAG
ACGACGCGGCTGACACCAGG
TGGAGAGCACAATTACCTTA
GAAGGACACAACACGTCATG
GTGCGGACACGATGCGATCG
GCAGACCCATATATCACGCA
GTACCCTTAACCACCGATTC
CGTCCTGGGCAGGTGGCGAG
AACGAGTACAACGATACTAC
GGACTTGAGGCCGCGCCGCC
TCGAGATACGTGATACATCG
GGGGCGTACTGGAGAAACGC
TCCTGAACGGGCCTAGATGC
AAGATGACGTGCAATGCAAA
GATGTTCCCGTGACGATCCG
AATATGCATAACAAGCCTGA
TGAGGTGATACGGATAGTGC
GGCTACACCTTTTGGGCAAA
TCAAGCTGACACCCCTCGCT
CCACGTCATTGGCAGAGCTA
TCGCGTTGCCACTATGATAC
ATTCTTCCGATCCAACTCAC
GTGACGTCACTACCTAAACG
TGTGGCAAGATAACAAAGTG
GTCCGCTAATGGATCATTGG
CCCGTCAACGTGCACGTACC
GACAAATGGGATTGCGTTAC
TCAACAGGGTAAGTACACTG
AGTGTTTCACGCGATATCGC
TATGATCCTACCCGTGTTAA
ACTAACGTATTACCGGATGC
TGGCCAGCGGGATGACGTGA
GCGAGCCACGCCCCTATCGT
TGCATGATGTAGTTTGATGG
CAACTGTGATTAGGGCCACG
TAGCAACTAGGCACGGTAAC
CAGAACAATGTAATTTGGCA
GACTTCGACCACCATCACAC
CCGTTACCTCGCTCACCACA
CACGAACCACACACAACGCA
TGCCATCACGGGGAACCGAA
ATATACCTCGCTTCGCTGAG
CCTGTAGTCCCACACCACGA
CTCCGCAACACAGTGAGTGC
GCAGTTAAATCGTAACGTCC
CAAGATAGCCTATCCCATGA
ACGTGTTACTACAAAGGCTA
AACAATCGTGATCTGGTGGA
GACTTGAATCACGTCATATT
CACCACGCTTAAGGATAGCA
CACGTCAAACGTCACCCACC
ATCGCAACGAATGACGTCAT
CGGGCACGACCACCAACAGA
CCTCACACCACGCGAACCAC
TTGATACACCGACAGTATGT
GTGGCCTCGCTTGAGAATAC
GCAATGCGTGGCTCTAGACA
ATGCGCCACCCGACATGACG
ATGCAACAGGGATAGCGTCA
GGCACGTGAGATACTCTTGT
CAAAGCTGTACGATCACGTA
AAGAACAGCGGATGATGTCA
CGACGATGTCGTCAGCCATG
CATAAGCGTTGCAGGAAGCT
CCGTTAAAGATGTGGAGGAC
GTCTACCGTATTAGCTACGA
AATATGCAAGACATGTAAGT
ATTCTGCGCGCCGTGCATAT
AAAATGCTGGCAGCACGTGA
ACTACGTGCTAGATCGCGAC
ACGGGCCGTGCCACGTATGA
CCGACTTTCCACGAACATGC
ATTCTGCGCGACTCTGCCTC
ATCGGATTGCAGGGGAGCAC
CGGACACGGCACACAGTGGA
GGTGACGTGATAGTCACGGC
ACCAGATGACGCGATGATCA
GAATTACATTAGGGCCGTCG
ACCATCCTGATGCATCCCAT
GCGTACATAATGAACACAGG
AAATGCAAACCAAGGATACG
CCCAGCATGCGCAGATACGC
GAGTTATATGTTGCATAAGG
CGCGGACACGTCATCCGATG
CAGTCGAAACCAAACTCATG
CCAACAGCGCTAAACGCCCA
GTGCCTAGTGAAGCAATGGC
ACGGCGACCATACCTCCCCA
CGTTGTAGACGAGCCCTCGT
CAAGACGCTCGACCACCTAC
CCTAACCCCTTACCCCGCCA
CGTACTAACTATATGCCAGT
AGCTCTCATGACGTCACTCA
GTGTGCAATGTTAGACAGCG
TCCGAGATCCTGTACATGAA
ATCTATGACGCGACAGTGCG
GCATGGCCTGGCTAAACGCC
CGTACAGAATACTACTCCTA
TCGGATTCCGCGGTGCTTGG
AGCACGGACACAATGACGAT
GCCATCACCAACAAGGCAAG
GATGCGCCCCGCACCACATC
ACCCCTCAACATTACGTCAT
GCGTTGGTGCCTTCAGTCAC
TCAACGAGATCTGAGTCACA
TACAACGTAGTCCAATACCC
ACGACACACAAATGACACGA
CGTCATGTCGTGCATAATAC
TATATCATGACGGAGATTGA
GTACCCAAATGCCACCGTAG
GCTATATCACGACTACCGTC
ATACAAATCCGGTGAGCTAC
CCTAGACGTCACACTCGGCA
TGACACAAATGATAACCAGG
ACAAGAACGCATGGCGGGCC
GGCATTGATGACGTGATGAT
CACTTGAGCATATCGCGTCA
AGAATGACGTGATAACGCCT
AAACATTCTCAACGAATGGC
GACATAAAGTAAATTTACGT
AATCATGCGTGGAGCATGAC
CACACGCATGTAGCATTGAG
CAACCGCACAATAAAGACTA
AGCCATTCACAATCACGTCA
AGAATTCACTTAAGAAGCAT
GCGTACTACTATCACCACCC
CAGGTAATGACGTGACTTAG
CTCATAACGGTCAGCACCAC
ACGGGATGGTGACGAGGGTG
ACGCAATGCGCTGCCGTACG
AAAAGTTGCTAATGACGTCA
GGTGTATAGTGCTTATACAA
AGTAAGACATGACTCTTAAT
TGGACCACACGTCATTACGC
CGTCCACATTGAACACTAGG
CAGTCGTAACGCGTCACCGG
GCTGACGACATGGTGGCCGC
GTGATGATGATGGGGGAGCG
ATTAGATGTGAAGTGACCTT
GTTGAAGGGTAACCATATAC
CCAACTCCCTCGTAGTATCA
GTCTAATATTAGCAATCTTG
CTCTATGGTGGGTGATGAGG
CGCCGAGATGATCACGTCGA
ACAGCATTAGGTGTCACTCG
CTGACTACCAAAGTACAAGG
ACCCTCTTAGCATTGTCACT
GAACCCAACATCATAGCACA
ATTTTGACGTAATGACGTCA
ACTAGCAATACGACATGCAC
GTGCACCCTACTATAACTCT
CCACCGCACCATGACACCCT
ATGACTCATCGCGCGAAACC
AGATATAAATGGATGGTATA
GTGGCCGACCATCTTACCAA
ATAAACCACAACGTGAACAC
CGCTACAATCGAGATCAACA
TTAGCAGGTGTGGAATACCC
CCTGCCTCGCCATGGTACCG
AAGAATGAGTGTTGGACTCC
GCCGTTATTAATATGCGCCG
GCTGATCGGAACTAGTATGT
TCGATGATGACTGTACAGCA
CGGGCAAAATAGCATGTGCT
GAGATGACGACATAACGACA
TGCTCTGACCATAATATGCC
TAGCTTTAGTAGAAGCAGAA
CCGATATCAGCAATATACGT
CAACCAATTCGATCCCACAG
GCGGTCTCCACCCTGCACCA
ATCCTTCTCGCCGACCCCCG
GCGATGTGCATGCGGTTTTG
ATCCAATTCGTGTAAAGTGT
CACAATCACGACACACTCCC
TGCACACATAGTTTACGCAC
CTAGAGCAAAACTGTGTGCG
GACGAACTTGGTTATATCAT
GAATAACAGCGTGACACGCA
ATGATCAAAAGATGACGTGA
TGGACACTATAGACGGAACC
CTTCAAGGACGTAAGAGTTA
CGATGTTGTGGTGCTACATC
CAATACGGACGCACCACTCA
CGCCGATTTGACGCACTAGG
CAATCACGTGATTACGCACA
CGTCATAGCTACCGTGTACA
GGATCCGCGCCCCCCTACAC
CGCATTGACCATCATGTTAA
CGTAACGATGACGTCACAAG
CCAGGGAGTACAACACGTGA
ACGACAATATACTGGCGTTA
AGCCATGCCTGGGTGTCGCG
TCAAACGAACTGATACAACA
GTGGCCACTAACTGATAGCA
GGCCGCGATGACGTGATACA
CGGCAGTAGGGTTGAGCACG
CAGTGAAGAGGTACATGTAC
CATGCGATGTGGCTAGTAGA
GAATATCATGAATGACGACA
GTGACGAACAATATCTGCGA
AAAATGTAGCCATGCACGCG
TAGTAGCAAATAACGTGATG
ACGCCAACTACACGCCTCAC
GTTATCAACATAATGCCGAT
GTTAAGGAGAAAGTTACCAC
GCAACGTACCACCACTCCCC
GTGACATGGTCAACCCCTCG
AGTTTTACTGTCTGACACAT
ATCATATGTGAATGACGTGA
TGCAATTGTATAGTATGATT
ATGACGTCTTATGAACAGCA
GTGACGTGCCTTCCCTACCC
GCACCACTCGCATTACCAGC
GTTCATGTCGGAGCTGTGCC
CTACACGTAACTCCAATGGT
ACTAAGGCCCCAAAAACACA
ATGGTACTAAGATTGGCTAT
CAGCCACGACGATGCAGCCA
CTGACGCGTGAACACCCTGT
AGGCGATAGTGATGACGCGA
TGATTGCAATGAAATGAAGA
GTCACTTGAATGCGTGATAA
ACGGACGACGGGAACCTATT
TCCTGGATAGAGGTACGTAG
CCAAAAATATGATGACGACA
ACGACACCAGATAGCGTAAT
GTTAGAGGCGTGTCGCGTCA
ATCATAATGACGTGGCCAGC
TAAGGGATGAGTCCAACCCG
CGATAAGATCACGTCACGAC
GGGTGCTATACATTGCGATA
AACCGCGGATTTAATTATGT
CACGGCACATTGGCCCGACG
TGACCATTACCGAAATTCGT
ACATGACTGCCACGCCATTG
CACAGCCGTTACCCCACCTA
ACCGCCTGCACGACGTTTTC
AAAAGGAAGGGCCCTTACCC
GTAAGTCAATGGAATGATGC
TCCGAGTAACGCAGCCATAG
TAAGAGGACGAAAAAATGTT
GTAGAGTCAACACTGCGAGG
CAAATTCCGGTCGCCACGTG
GTCCGTTGCTACGTCCCGAC
CGTGTCTAAATGGGTCAAGT
TCAACATACAGTAGCAAACT
CGAATCGACTGCCATGAATG
CACTCCAACTTGCTAACCCC
ACGTAAAATGACGTCACCCG
TCGCAGTTACCGTGGCGTGG
GACTTAACAGTGATCACTTA
ACTCACCGTATTGTAATCGC
ACATAACACCTATTGGGGTG
CTGCACGCATGATCACCAGC
CCGCTTGGGCAAGCAATCTA
CTTAATGTAGTGACGCGTCT
CGTTCAAGGGTGTGTAGTCA
CCCCATCACGCACAAACAAG
GTGCCATACACGCTCCCACC
TTGTTGCACAAAACTACATC
GCTAAAACAACGTTGTCCCA
GAAGTAGCAATAAGTTATCG
CTGAGTTCTCAACTTTCTTA
CACAACAACAACGCCCTCCC
CTCACCTGTCGATAGAAAGA
GCTAACAGTACTGAGCGATG
GCGCCAAACACGCTGACTAC
AGGATCGAAAGGGCCACTTC
AGGAGCTACGTCACTAGAAG
ACGTGGTACACCGCCTAACG
GCTATGCCTATCAAACCAAT
CCTAACGTCGTGCGATGCTG
CGTATGATGCAACCCATCCC
ACACGATAACGCACGCGCTG
AGTGAAGAGGAAGATGATGG
TGGAGAGGACCATGCCCCAC
ACAGTGCAGCGACACCTGTA
CACCTTGGGAAGGGTAGTAG
TAACCATATAATACGTACTG
GATTCCATCAAAGCAGGCGA
CTGACTAACGTCCAATAGCC
CGGTAGATGGTATGACGTGA
GCATATCACGTCACACGCAA
GAAATGATGACGCGAACGCG
GACGTATCGCGATGATGTCA
GTAAATGTGACCGTGCATAC
AGGCAAGGGATAACGAATAT
TCCAAGGTGATGAATAACGG
CACATTGCATGTATATTTCG
ACGCCAATCAATAGAGCGGA
TGGTGCTAGCAGATGATATG
CGGTCGAAACGATGACGTCA
CAGAGTCGTTCCGAATTTAG
ACCGATGTAGGGTCACTGCA
TACGCGCGTAGTGTGTCATC
GCCGTCACACCCTCACACAA
TCTATCCCGTAATGAACGGC
ATGAAAATATAATCACGTTA
ATCGCAATGTACGCGCCCAT
CACTCCAACACGATTATACG
GCGCGACGTGGCCATCCCTA
ACGTTAACAGTTAATTCGAG
AAAAACTAAGGATGACGAGA
GAGATGCGCTATTGGACGGC
TGCTCACGTCACCGTTACCG
CCGCGCCATACCCTTGCACG
CTTGTGCTGCTCTAACGAAA
CCGCCATCAAAACGTGCATA
AACGACACTCGCATATACAC
ATTCGCATGAAAGTGTTACG
TCACTCACGAAATGACGGCA
CAGGCCATACTATGACGCGA
AACGACGAGCGCGCCGAACA
GTAATGCTGTGCACACCAAC
ACGACTGAGTGCGTGCCCTC
CTACACGACGCGACACGTTA
CGACTGACCACAAACACCAG
ACTACCATAAAAACCGCATC
CGCTCGAAGCGATGGTGGCA
TGATATCACGTCATGTTATG
TGTAAGTACTGGAACAATCG
TCCGATGACAACGAACATGC
ACATTCGAAGTATTATCGTG
TGCCCGACACCAAACACCAA
ACAATCCGCCAGTACATCGC
TATCACAACGACCACCCAAG
GACTTAGACGCATGCTCTCT
AGCGTGAGGGTAGGTACGCG
TGCACAGCAAGAGTCGTAAT
AAGACGAACGATCTCACGCC
AGCGGACAAAAGATTCCGCA
GCATAAAATATGAATGAATG
CTCACGTCCCACCGACGCTG
CGCAGAGTCGCGCGCTGCCG
ACGAGCAGAAGGAAGGATAC
CCAAGCCGGTAGGCACGACA
GCAGCAACGAGACGCGATAA
CGCAGAGCCAACGCTCAACG
GCAAAATGGCTGAGTGAACA
GACGAACCTTTTTAATGTCG
CTATCGTGCCCAGGCTACAC
ATCCACGAAGACCAAGGACC
GTACTGTGCCTGCGGGATGC
TGCGAGACAAAGCAGGCATC
TGTGTCGCAAACCAACACTC
GGAACGAAAACGCAAGGTCG
ACAAGTGGAGGCTCACGTGG
GCGATGGAAGAAGCAATGTC
ATGACGTAACTCACGCCACA
ATATGCCGTAACGCACATCG
TCATTGAGTGAACCAACGCA
TTCCTATAGTTGACGTCCCG
CCACAACGAACGATATGACG
ACATCTCGCCTGCCTGACGT
CGTATATGTCGTAATCAACC
GAGTAACAGGTATCGCGACA
GCGGTACACGTGGCAGTGCA
GCACTTATGTATAAAAGGCA
GAAAAGAATGTACGACGTCG
ACGTTCAATGGTCGGTAGAG
TTTGAGGCGAGAAGGTGCTA
GTAGCGACCAACACATGTTA
ACCACTACACGATATCCACA
CACACGCATGTAGGGAGGCA
CCAATGACGCAAACTCGTCT
ACCGACGTGGTGACATGGAC
ATTTCCGCACCACCTCACCA
TACAACGCAACAGACCATTC
AGGTGCGCAAAGAGCCCTAC
TGATGTACAACCACCCCTTA
CGCCTTTCGGTCATGGATGC
CACGTGGGGGTGGGCTATCA
ACAAAGAGAGTACAACGTAC
CGAATGGTGTCATCATTAGA
AAAGGCAAATGGTACTCATA
ACACTTACACCATCGCGTCA
CACCGGAATGAGGGACACAC
AGGCACCACCCTCCACGCGC
ACTGTACGTGAATACCACCC
AGAATGTCGTATTCGCCTAC
AGATATACAGATGACGTCAT
CGAACAGCACGAAGATCACC
AATACAGACAGTGGAAGGTA
GACGCAGATGACGTAATTGT
TCAGGAACAGTAACTGCGGT
GATGACAGTGAAGAAACGAG
GCAACGCAGGAGCATGCTAT
CCCAAGTTGATGACGTGAGC
AACATCACGTCACGCCACCT
CCCTTTACACCACATACTAA
AACACCTTTCGCACGATAGG
CCGCACAAAAACGAATGGTC
GCTGACGTTACCGCCACAGG
CTGAGATTGGTTGACGTAAT
ATCAACGTGTACCCACTGCA
ACAAGACGCACTTCGTAGCA
CAAAGGTGTAAAGCATAATG
GTTACTCGCCAATTCGGACG
GCATCACGTATAAAACACTA
GCTATTACGTGCCGCCCACA
ACAATAAGAAGACCACGTAG
CTCCACCTAACACTCACGCA
TCGACTCACGTGCCCACACC
GAATACGGCATAGATTTTTA
CACACGATGACGTGATGGCT
ATATGGCGTGGCCCCGTAGA
GCGAAGATCACGTCATCACT
GACTCCCACTAACAACAAGC
ACATCTCAAATGCAAAACGC
TAGGCGGAACGCGCGTTGTA
TATACAAGACAGGAGGCCAA
AAGTCATGAGAACGTTCCAA
CGCTCCAAAACATGTCACTC
GCAGATGACGTCACCCAAGG
GGCCTTAATCGTCCAACTCG
TCCGCGAAGAGTTACGACAG
CATAGGATCATGCCACTAGG
GAACCACCAAACCCCCTTAA
TATGAGGTAACACGATATGG
CCTCACAGCAACACGCGATC
GGCACACCGTGCCACTCGTG
ACGTCAAGACCAAAGCGTAC
CGTCGAAATTGCTTAGACAC
CAACGGATGAGATGCACATG
ATAAACGCTACATGCCGAGC
ACGCCCAACCATGCAATCCC
GTCGAGAAGGATGGTATGAA
CGAACCACCACATCCTCGCG
CACTACAAACCAGGTTGCGC
TGCTAGCCATGCACCATGAC
CATCGTTGCAAAGGGGACGT
GCACGAACACACATAGTCCG
GTAGACAGTAGGCCACGTCA
ATCATGTGAACAGTGTTCGA
CTCTCCATTAATAGGTCACC
CCCCAAATGATACGTGGACG
AACGGTATCACGTCATGACC
CCAATAACGACCTACACATG
ACACCCTCCCATAGCATGGT
GACGACAGTGACGTGATCGA
CGTAAGGTCTCGTCCTGTTT
GAGTACAGGCTGTTCTCCCC
ATCACGTCACCGAAATCGCA
GGAAATGACGACACCAATAG
ACGCGCATCAGGTGACGTCA
CGCAGTCAAACACATGCCGC
ACATCTGTGGCGCACCTCCA
GTAATTAAAACGATGACGTT
CTGATGAAGACAATGTGTGA
AGTTACCGTTGTGTGACGTG
GCTAATGACGCGATATTCAC
GCGATGAGTACAGTGGCTTA
AGTTGCGGGCGGGGGGACCA
CACACTCACAAACTGCACGC
CAGTGTATGACGTGATGACT
TGACGTCGTGCTTGCACTCA
ATGTACTCACACCACATTCA
GCCCCAATGACGTATCTACT
GTACGTACACCGGTTACACC
CAGAGTAGCGTAGAGTATCA
ACCGAACACTCAACACGCCA
CCGTAATGACAGTCCACCAA
GTCTGACTTGGATACCATCA
ACCGTGTAAACACAAAGGTC
ACCCCCCACGCAAGTGCACA
GCATATGCACAAACTCATCA
AGTAAAACCTTAGCTAACGG
GCGAACGAGTGAACACTCTA
TGAATGATGCATACCGTCAT
GTGCCGTGACGTCATTTGCG
GGTACGAAATACGAGTGTGA
CGCCAATGACCATAGACTAA
ACCAAGCCTATGCATGATGT
CACTAGTCGGCAAACCACCA
ACGTGAACTAACACAGCCCC
CTCAAAACGCATTGCGCCTC
CCCCGATCCATACCACTGCA
TCTCTGCAGTTAGGCAGACT
CACTGACACGGCGACCATGA
AAGCTCAGACTGGCTAGATG
AGCGCAAACCGTGCCATACC
TGAATTTACGACGATAATTA
ACGGTCAGACAGTAACGTCA
GATGGTGACGGGAGACACAA
CGGTACGGTTTAACGATCGG
CCTTCGTTCGCCCTGCAGCA
GTTGAGATGTTGATGGTTTG
ACCGCATGTTGAATGAAGCA
AATAGAAAGTGCGTAGGCTT
ATGACTTAACACCGACACTC
CTGAGCAGGCAACACCGATT
AACGTAAGGGTAGTTATGCG
AATAACGCAGCACGGCTATG
TGACATTCACTGTATACTCC
GAATTGCCATAGGGCAGTGT
GCATCACGAATAAATGCAGT
ATGACGTTCCTAAGCCGTAC
GAAGTCACACTTTCACGCGA
AAGCCGCGTAGAAAACGCTA
CATGTAATATTGAGAGCATG
ATTAACCAAAGTAATAATCG
ATGCCTCCGTGTGAACTATC
GACGGGCTATTTCCCCAACA
CGCACGAACGAACAGCAGCA
GCGTGAATGACGACATCAGG
AAATCAACTCGAGGACAAGG
GGTGAGCAAGCAAGTGCCTG
GTTGCGGACGAGGACGTAGA
TGCAAAATGATATGGCTGAT
CCACCAACTGAATGTCGTGA
CCGTGGCATCACGTCATGTC
TTTACCTCTAAGGTCCGTGA
GCAGATACGGCTCACCTCAC
AAGGCGCAAAACTGCTCAAA
CCACCCATGCCGCCGAAGCG
ACGAGACGCGACCATTCACA
CAATGGCGACACCGATATAG
CGCATTATGATTTGACTCGT
GTGCGAAATAACGGATGACG
AATAGAACGGAAACAATGCA
CGACTGACACAACGCGCACA
CTTTGGTAGGCCCCTTAACG
CCCTCTGTAATAGACTACCA
GTGTGTGGATAACGTTAATT
CTTGGACATTTCTCGTACGT
CGACGAATAGGCGTTAGTGC
ATGACGTGATAGAGATGTTT
AAAATGACGTCACGTATCCG
GCAACACAACGCGTATGCGG
CCTCAAGACGATCGTTATAG
CCGGCACGTAGACGGAAAAT
GTGGGCAGATAACGTATCAA
ATCACATGACAGCAGATGCG
TGCACAACCTATACACTCAA
TGTACACAACATGACGTCAT
CCAGTGCAGCAATGACAGGA
GATGACGTGTTCCCAAAAAG
GATGACGACACATTCTTCCG
ACGTTATCGGTTTAGCGAGA
CCTAACGATCTTGTTGCCGA
CCGCTGAAGGGAACACTGTC
TATGTGTTGCCGCACCGTAC
GATGACCTTCTTACATCGCA
CAGTGGCATTACGTCATTCG
CCTTCAAAGCGTATCACAGT
GCAAATACTGCTACGTGATA
CACCACTACGTACACATGCC
GCGGACATGACGTCATCGAG
ACCGAGACGTTCTCACATCA
AGCAACGGATAAGATCCGTT
AAACGTAACTGCTCAAATCG
CACCAATTCGACGACGTTAT
TCTGACGCAAGCTACGCTCG
CGCGGCAATGACGTCACCAG
ACGCGAATGAGAAAGGGACG
CTCACTTGCTTACGTAATAG
CCAGCCAATGACGTGATAAC
AAAGCAAGACGATATGACGT
CAAGTCATTCGTCAATTCAC
CACGCAGGTATGTACGCGGA
AAGTAGTACAAGATGACGTA
GCGAGTGTCAGTTTATGTAG
GACCAAATACCATGCGTTGC
ATAGCTCTCATGCTTCCATA
ACATAACTGCATCCTCACAC
TAGAAGTCATGACGAGAACA
CAGAGGGACACATCGCGTCA
GCGTGTGGACAGCTCACCAA
CCCATCAACGTACGAAACCA
GAAAATCGCATTTCTATAAC
ATCACGATTCAGCTACGATC
CACCGCCAACACGACCCATC
CCAACTGTCACCGCGTAATG
GCCACCATCCCTACACCAAA
ACCGAATTTTCATGCGCCCA
TCATGGTCGCAAAGGCTACC
CCAATGCGCGCGACGCACGC
CGCATTGTGGTTAATGACGA
ATGTTAGTCGATGTAAGAAG
ACCTGGCTAGGGACACGTCA
TGCGTCATTACGCGAGTGCC
CCCACATCGCACTCATATCG
CGTCTCCCCGCGATGGTGGA
TGGGGTGTCACGAATGACCA
GGACACCAGAGACACTCGAC
AATGCGCCCACCGCACTCCA
AAGGTCTCTGAAAACTCGCG
AGGCGTGCAAAGAATGCTGA
CCATCATGTTCGGAATGACA
ACGCTACTGCGCCCATTGCC
GGCGAAACATGCCGCACTAC
GCTACGCGAGGTCCAAGGAA
GAGAGCACGAATGACTTCCT
GCCATGACGCTGTGCAATAG
CGCTACAATATACGCTGGGA
AGTACGGTGACACACCTGAC
AAATCGAAGCTAACGCACCG
CGACATGACGATCGCGCAAC
CATGGAACGCAATTTAGCCC
ATGACGCGATACTGACCGTA
TACGCCTGCCACCTACCGCA
ACGAAACCTGCTACACTCGC
CCGTCAATGGGTACGTACAT
ACTGCCTTGAACACGAGATG
CTAGCTTATGACCTTGTACG
CGACCGCATACCAACACTCC
GTGACACGAAACGGGCACCG
GACGTAGCAGTTTAGCCAAA
AGTAAATATAATCGTACTCG
CACAAGTACTCACATCCAAG
TTGACATCGCGTGGCCGTAC
ATTGTAGCCTACAATGCTTC
TCAAGGTACACACGCTGTCG
AGTGACCACCGACCGCTCCA
CACTAACTACTGTGCCGCAC
GGCACGATGTACTTATAGCT
CCATCTCCGTCATCACGATG
CGCCATCACGCCACACCACG
CCGCATCCATTCACCACAAA
GCATAAACAATGGCGTGCAC
ATGAGTTGGACTACTCTGTA
AATCATAGAGCTTTCGGCTG
GGTAGCGACCTAAGTTGCGT
ATGGTTTCAAAAGCGAGATG
AGCGCTACAGGCGACACCCA
TATTAAACGTGAAACAGTGA
TTCGTACCGAATTGAGTCAT
GCACATCCCGCTACCACACC
GCATGGTGACGTAATCTGCA
CATGGGAGTTAGTAGTTATG
ACATAGCATGACAACAGTCT
CGCTGAGATGCAGACGACAC
AGAGTGACGTCACACGCCGT
ACGACCCGCCCAGCATTACA
CACATATTAGTTGGACACCT
GAGAGATGACGTAATACGCT
GCGGTTATGCCCCATAGCCA
GCCCGTAGCTCTCCACACCA
CACACGTTACACAGACATCC
CATTCCAGATCACTACCACA
GCTTAACGACACGACTACCA
CCTACTACACGTCATCCACC
AGTGAAGGGTTTCCCGCATT
GGAATGGACGCCTCTCGAGT
CGACGCAGCCGAGGATGCCG
ACTGCGATTGCGTAACTCTT
CGTACCACCCACATTCGCGA
GGTGAATCTACATTACTTAT
CCAACACCCTCGGCCACACG
TTAATGACGTGACGATCCCG
AGTAAACCTAAATGGACACG
GTGACCGATGAACAGGATGT
TGTGCTTCATGACATGCGCG
GCGCAACCTTAAGCACTGCT
CCGTTACGCAACGTGGGATG
CATCCATGATCTAACACCCT
ACGCATACGTTCATGTAACC
GGGTGAACTAGGTTGAACCA
ACCACAAATCGATTACGATG
GATTCACGAGATAATACGGT
ACACATGCATTCGAAAATGC
CATCCCACCGCACTTGACTC
ATGTTCCAATAACGCTCAGA
GTCCATGACGTAATGTGTTG
GCGACAATTAGGCGCCACGC
ACGTGACATAGTTGGATAGT
GTTACTACGTCATGTGACGC
ACCCACGACGATCTCGACGT
GTTGTAGATGAGCAGAAGTA
TACGGCAAGCGAAATCGCGA
ATCGCACATAAAACGAAGCG
GCATCACAATGGGTATGGGA
AAACCGCCCACCTAATGCAC
CCGCCAGAAATCGAGATTGT
GCGTACAACGCGCATTATCG
TACATTTATCATGCACAGAC
TCCGTATGCGATGACGTCCA
AAACGTGCATGACAACAGTC
TCTGACGAGATCACGTCATC
GTCAAGTTTCCTGGACTAGC
ATGGCACATCACTCCGAACA
ACCTAGAACAACCACTGCCG
TTCGATAGGACTCAATTCAG
GGTGTTCCTCACTAAGATCA
GGCCGCGTCATTACCGATGA
GCGCGTAAGTACAGCATCCC
CATGGCTATACATCACGTCA
CACACCTAGTGCATACCATC
ACCTTCAGATTATGCTAAAC
CTACGCAACGCAGCTAACTG
AGAAGAATTGATGATGTGAC
TCATCGTTATGCGGGTCTAG
ATGGTATACGCACCGCAAAG
GTGCACAATCAAGTGTGCAC
AGTTACATTATGCAGTTGCG
AAACTACATATGGACCCACA
GTTCACCTTGCAGGGACTGG
AAGACGGAACAATGAGTGGG
ATTCGATGCTTATGCGAGTC
CAACTACACCCAATTCACGA
GCGCACAATGCACACTGTGC
GTGCGACAAGTTATTATTTG
AAGGAGGCGAACTAACGATG
GCACCAAGACGCGTTACGTA
GCTGCCACTTGATGCGATCA
CCGTTGTTTGTTAAGGCATA
CACGCATCACGAACAAGGAC
GAAATGGGTGATGATATGGA
TCAACTCATTCTCCATAATA
GCGCCATCCAGACGCAGGAG
CCAAGCATAAGTACACGTCA
TTGGCGCGAAAGTGTGGCAT
CACGTATGACGAGGACAGTT
AGACCGTGGTTAACTCCATT
AATAAGGAAACATCCACGTG
ACAACATCATTCACGACGTG
CGTTATCCTCGCCGCGCCCA
GATGTCACCAAGCGACACTC
ATGCACGGTGGAAGGCGTGC
CAAGGCATAGTATACCACCG
CGTAGATGACGTGCGCCCCA
CCTCCCGAAACGTGACGAGG
CCTCATCCCCAACACTCCGA
CCCACCGAACTGAAAACGCA
CTTGACGATAGTGTTCTTAA
ACACCGGACAACACGCCACC
TTATGATGCTAAGACCACCT
CCGTACCCTGCCCTTCCCGC
AATGCACTGAAATGACGTCA
ATTGCCAATGGTTACGTGTG
ACCACGCATAGATAGCAAGG
CATTTGCGGCGGATAACTGA
GCATACGAGACAGGTTCTGT
GAAGTGTGACAAAGTTCCTA
CACGCCGCGTATCACTACCG
CCAACGCGCAGGGCGAGACA
CCTCATGCATACCGATAGTG
CATACGATGGTGAATAGAGC
GACGCCCATAGCTTGTACAA
GAAAGAATGGAATGATCCGC
ACTTCATGCTATGCCGCCAA
ATCACCTCATAAAAGCCCAG
CCGCATGAAAGAACAATATG
GAACGTGACATACCTTATCG
ATTTATTGTCCTAAAGCATG
GTGATTATCGCAACACGCGT
CCTTACCGACCCGGTGGAGA
CCGTTAAGCTAGCGACGCTG
GTAGTGGAACCTTCGGCACG
ACCCTTGGCACAACAACATG
CGCGCATCACGATAATCTCG
ACCGCATATGGATGCAATTT
GAATGCTTATGACGTATCGG
CGTACCCATAACGACGCCCA
CATGTATCTTCCGAATACAG
TGCCCCGCCCCACTTCTATG
ATCGGAATTAGAGTGCGTTT
CTCACAAAACGCGTACCCCC
GGCGTGACGCTTGGTGATAG
CAGTGATAGCAACACGTACA
GATACTCACACGAGTCGACA
ATGACGTGACCATGGATATG
GGGTGTGCGCCCCACTATGC
TCCTACCATTAAACCCACAT
GCTGTGTGGTACCGGTACAC
ATACCGCTTACACTACTTAT
TAAGATCACGTACAATTAAT
CACCACACGCACACATACAA
TCCGCAAGCAACACCACGCC
GCACACTACGTCATGCAATC
CAATGGTTGATCGCGCGATA
CCTATGAAAGAATAGATGGA
CCCAAAACACGGGCACGCCG
CAGGAACACATTAACATCCC
CTAACACGCCACTCGATCCG
ACCCTCCACTGAACGCCAGC
AAAGATGATGATGTCATCAA
CACACGACAAGTGCTCTTAC
GGCGTGATTTTCGGCTGTGC
GTCCGAACCGTCATGTCCGA
TAACCAACCGAACAACGTCA
AAGAGATGACGAGATGCGAC
GCTACTGAATGACGCAACCC
AACGGGATGACGTACTGTCA
CTACGGCGTTGTATGACGTT
TCATCGGTCGAACGATAGCA
GGAACGTGGTAGAACAACCG
ATGCGAATAAATCGCGTGTA
GCGAGCGTGACAAGTGCGAC
CTACTAAACGAACGAAAGCA
CCCCGTGCCGCCTCGCGCAC
AGATAACGTTACACGTGCCT
AGCGCGGTTACGCCACAGCA
ACGTAAATCACCTTAGGTGG
CCAATCTTGAAGACATAAAC
GACTGCATCGTCATGCGTAC
CTTCCCCACGCATCTTAGCA
GCCACGTACGTGTAGCAAGC
GCCTCCCAACAGAACACTGA
CCAAAAACGAGTTGACGGGA
TTCCGCGCACTGACACCCTA
AGTACTGTGGGAATGATCAT
GAGCGTAAGCGACACGCCTA
GCGCCACATATACGCGACCA
ATACGAAAATCCCTACCACA
GTGAGCCCTAGGCACACCGG
GTATAGAGCCATGGCCCCCA
CGTAACGCTAAACGTGACGA
CGGACGCACACATACTCATT
TGTTGTGTGGTAATACAAAG
GAGTATTCAGTAAGGGGCAC
CACGAGACGTACTTTTCCCG
GATCACGTTACTACAATGCG
CCAAACACGACACAATACCG
CGAAAGGGAGTGACGTGATG
TTAGCGTCAAAGTGCCGTGG
AATCAAGTGATGATAATAGA
CTGTAGACCTCACCCCGCGA
CACGCGACAATAATTCGCGA
CCCCACGTGCCAACCCCCAA
ACACTTAATTTATCAGCATG
GCATTCCATGACACCATGGA
GCCCGACCTGGATAACGTCA
AATGTGAATATATAACAGAG
CATTGAAATCCCACACTTCA
ATGAGGACCAGGAAAGTATA
GCCTATGGACAACTCCGTGA
TTTGATCTCGAAGATTAAGG
CGCTACTCCTTCGGAAATAC
ATTGTTGACGCGATCACACG
ACGAATGAACCGTGCCACCG
CGAGGAGACCACGGCATACC
GTAATAAGAAGAGTGCAAGG
ACCGACACTGCTTACGACCA
GAAAATAGGCATAGCCACTT
CGCTCCTTCATCAAGCACTT
ATACGAATCACACGCTCCCG
GATGAACCTCGAGATACCGT
GCATCATCCGTTAGAGATGG
CCAAACAACACCTACTGCTC
ACACGAACGTATACAGCGCA
CCACCAGACATCCCCCGCAC
GTTCCATATGCAACAAATGA
GCACGGTCAAGCACTTGCAT
ACGGTGAACATCCTAACCCG
AGTCACGGGATATAGTGGCC
AGTTCACAGTGCCTAGTCCG
ATCGCGTTATGCGTGCGGGG
ATCCCCTCCTCATGTAACCC
GGGGGATACGAAATCGACGG
CCTGGCCGAGGTGACCCTAC
CATAATTATACTGTCGTGTA
ATGATGACGCGATATTAAGT
AATGAAACGCGACTGGTATA
GTAACCATAACGTTTATGAT
TAGGGGGCGTTGCGTCCTCA
ACACGGACCACGTCTATCCT
GTCTGCAGCTGAAAGGCAAA
TGGCCGTTAAAATGACGTCA
CATACGACGGAAGTGGCCCC
AGAATGAGCGACCAACGATG
ACACCATTGCCTTACCGCGG
CCCACAGGTGACTCTGAATA
ATTTATGCTACCATCTACCA
TGCATGGCTGCACAGTCCCA
GGCACTGAACCATACGTCAT
CGGTAGTGGGGTATGATTTG
AACTAAACGCAAGACTACTC
CATGCCGTAGTGAGAGTGGA
CGCGAATCGGATTCGAGCTG
CGCGGAACGAAGTCGAACAT
GTAACGAGAAACGAGCCCCC
ACGATACACATCGTACAGAT
TACCGCGTAACAGCGGTAGA
TAAAGTGAAGAAACACGCCG
GCGATAACGTCACCACGGTG
GCAATGTAGAGATAGGAACT
ATAGTCAGGTGAACTCACAG
CCACAATAGCGATCACGTCA
CGACCTCCTCACATTGGACG
AGCGGACAAACACATGATGT
ATTAGAGACGTCGGACCACC
CCCTTCGTCGACGCCGTGCA
ATTGAGAGCTGAAGTCTCAC
TACACACATGCCCCTTCAGC
CTACTGTCAACCTGTTGCTA
TCCACTAAGGGAAACGCTTG
CGTCCAAAGAAACGTATCCC
ACCACACAGAATGCCCTCAC
CCCGAACTCCAGGACTGACC
ACTTGCGATACGCTGTACGG
TGACCTCGACCTATCTACCA
AGCAAGTACACATGGCCGTC
ACTGATGATGGCAAGTGCTA
CATACTACATCACGTCATCA
GGTATACATCGTGGTGAACA
ACCCTCCTGCGATATTGCCA
GCCGAATGCCATACATTGGG
CTAAACGATGGTCGTATTGA
CCCAGAGAATGACGTGATAT
CGAGGTGACGTAGCCGTTCA
TAACGGAACAGCGTATCCTC
GGTTTGACATAGTTAACCGA
TCGGCTCCCCGCATGGACGG
CCCATCAGTGTAAAGATCGG
AGTGAGACGCTGCGTCCCTT
TAAACGTACATCCACCAAGC
AACACATAGTTTTGGCCCCA
CGCACCTCCCTACCCACCAC
GCGACCACCGCGGTACGCGA
TACCAAAGCCGACGCAAAGA
CGTACACGAACTAACAACAT
GAATCAGCAATGACGTGACC
CCCCCGAGCCGCATCGCACC
GCATAGTGAATACGCTGACT
TGCGTAGCCAGCGATAACAC
GGGAAGGAAACGTTACCCCA
AATAGCATGTAGCGGTACAT
ACCCGATGACGATACACCCC
TAGGTCACGATAATACCCTG
GCCTAGCCGATGACGTCACT
GTACATCGGGACTGAGTCCC
CCCGCCGACCCATCACGTCA
ACTATGCTAGCATGTTACGA
TAAGGACATGCAGAAACGTC
GACGGTATCACGCCTTCTCG
TCGTCTCCACGATGACCCAA
AGAACCACCACGACAGGTCC
AAGCCCATCTACACCTCATG
ACCATCACGTGACAGCGCGA
CGTTCACTTAAACCGTCGTC
TCATTGGCGACTAAGCGCAT
TTACGAAGGGAGATGTAGTT
ATGTACTATCACGTCACCTG
ACGATGTGTAGTAGAGTGCC
CGGCGACCACACACCCACAC
CTAACAGAATAGCATAATGG
TTGTGCACCGTAACTAATTA
CGGGCGGACATCACTCAGGA
CTGTATCACAATGATCGGAA
GCTCCATCCTGATATTAATA
AGTATACGTGTACATTAATC
CAGCAAAAATCGAATATCAC
CTGTAGTGCAGAAGATCATG
ACGCCCGAGCGACCTAACAA
CCCTACCCATGTCGAAGCCA
TCTGGACGACAAATGTAACG
CCGGCGAATCGATGCCGTAC
CATCACTTTGAAAAGCTAGC
TTGCGTGATGAAATCACCCG
GACGAAATGATATGGGTTCG
ATTGTCGTCCCAGTAGTTAG
AGAATGAAGTTCTCGAAACA
GCGTAACGCCAGGTGTATTA
AGTTACCGCCCGTAACTTGC
AGCGAGAACGGTGCAATTTG
TGTCGAACAACTCACCCCAC
GCGTGGAGCAAACCGAACAC
CGACGCGCGCACAGTCACGT
AAAAACGATCGTGTACGCCG
GGATGACGGTACTTATTACT
TTACACTCCGATTCATGTGC
CCATCGATCACCACACGGTA
GCATGAGAGCAAACTACTCC
TCCCAGGCAAAGGAAAGAGA
GCAAGCTTAATATAACCACA
CGCAACACGAATCAATATCG
GATATGACGCGATGCATCGC
ACTGCATCACGACTGAGACA
CAGTAGGTTTCGGCCTACTG
GTGCTGCGTGCCACTTAGTG
TGATACAATGATCCGTCGTA
GTTGATACGCCGTAATTAAG
GTGATGTGGCATGCCAGATA
AGCACCTCGCATTTCACTAC
CCTTCTATGTAATCATTGTG
TGGAAATGACGACACCAAAG
AAAGGAGTAGCTGATACTAA
TTTGCATGACGAGGTGTGGA
ACGTCACCACCACGCAAGCC
GGTGTGTTTTGCGATCACGA
ATCAACATGACTTATTATGT
CTCTTTTCCTGACCGCTAGA
CGTAGTGACGCGACGATCCG
CACCGAACGTCTCTCGCTCA
ATCACCACAAATCTCAACGC
CGCAGCCGACGCAAGATCAC
CGACCACTTAACACCATCAA
TGCGTTCCATCAACACTCTG
CCACGTAATGACGTCATTAG
CTGCGAAACGCGAATAGGGT
GGCGCGTCACAATCACGTCA
CCAGTCAATGCAAAGCATGA
GAGGAGTGACTATGACGACA
GGACTAGTAATCACAACCCA
CAACACGAACAATCATAGGG
ACACAAAGGATAACTGAGCA
GACGCCCGGTATCGATCACG
CCAAAGCACCACGTCACCAT
GCCATGACGTGACCATGTGG
GTTGACGAATATTGCTTGCA
GTTACCCTGGGGACGTCGCG
CATCCACGAGGCCACGTACG
CGCAGTAATCCTAACGACTA
ACCCCACATCACAAGAACGA
ACGAAGGTAAGTAGACACCA
AGCTTAAGCTGAGATGACTG
ACGAATGATGTTATCGCGGT
AAATAGCGTGATGTGCCACG
ACGGGTGTGACGACGTACAG
CTCGTCGCCCACGAACCTAG
CACAGACGTATGACGTCATG
CATACGGATGCTCATGTGAA
TACAACACGACGCAGCATGG
TATATCTACCGATCCTGCAC
GGGGATCGAGCAATGACGTA
TACGATGCTGAATGACGTGA
GATTTAAATACAAGTCCACA
AGAATTTGTGATGACGATAT
GATAACGAAGAACAATGACT
TACCAAACGGCAATACACAT
TAGCATACAGGATTACACCG
CCTATAAACATGGCGTGTCT
TATCGCGTTCTGCCCATTGC
ATGGTGATGACGAATACTCG
ATAGCCGGAATGTAAGTCAT
ACTGCGTGAATGACCGTCAC
CTGCGAATAAACAGGCTAAA
TAAGAGGTGAGTACATGAGG
TAGATGTTCGTAACACGAGG
ACACAAAGAAGGAGTAAATC
ACACTTGACGGCCAACACTC
TTGTGACAATAAGTACGTGT
TTGTGTCGATAGGAACCACA
TCACGACCTAACCGTGTCGA
TAAACTTAGATTCGAACACA
AAGTCAAGACAAGCCGACGA
TCATTCTGCTGATCACGCAC
CACACACCACCAACAACACG
AGAAATGACCAACCTTGCAC
CGTGACAACAAGATCACGGA
CACGTACATGACACCGGCAG
ATGGCAATGACGTCATTAAC
AAGACCATTACTCAAGTGCT
GTCACTGCTACGAGCGGTTA
GGTGATATAAGGTCAGATCA
CAATGCCGAAAGGGACGAGT
GATAGATAATGACGTCATCA
CAATGGTTACACGTAAGACG
TCGTCCAAGAATGAATACAC
AGCACGCTCACGTGGCACAC
GAACGATACTATGGCTCACA
CGGCACGGAGGAAGCGTACC
ACTCGTAGGCGAAATATCCA
GCCAATACAATGACGCACAC
GGTATCCGGCTGGTCCTTAG
CATATGCGTTAAGAGCGCAG
ACTAATCTCGCGTTCACCGA
ACGCGACACGTTGTTCTAGC
ACCGTCCAACGTATGGCAGC
CAGCTGACAACGCGCAATGA
AACAATTGAAGATGATGCGG
CCGACCCGCGCACCTTGAGG
CGTTGATTGAAAGCACGTCA
CTGCATTCTCGGCGACAACC
GCTGTTAAGATCACGTAATA
GTAAAGTGACGTGTCATGAC
CGAGACAATGTGACATATAC
TCATAGATTGTACGACACGA
GAAAGCATCACGTCATCGTG
TCAGTACGTGAATACGTACT
TTGGAGATATGGAAGAGATA
AAGTGGCTACGACTGTGAAA
CTCACGACACCCCTCTAATT
TCTGCGACGAGGGTACGTGA
CGTAGTTTGGGGGAGCGTAA
AGTGGCGTGTCTCGCCAATG
AACCACCTTTATCGACGCCC
CATTAAGTGTACAGTGAAAG
ATGCCGCTCCTGATGTGACG
TGACGTGTAGAGAACATCCG
CCTCGGATCTGCCGAATGTT
CACTATGATCGACGATCTTT
GTGGGCGTTCGGCGATGACC
CACCCGAACTACGTACACCC
CCAGATCTCGCAAAAAGACC
GCAAGCACGGTGTGGTGACA
AGCGGATGGTGATGCCCAGA
GCTTACGCACATAATAATCC
CGCCGCCTTGCCCGATTGCA
GTTAGAGAATGACACGGCTG
GCATGAATGCAGGTCAAGGC
AGAATGATAAAGCAACTTCC
CGACGAAGTCACGTGACACA
TTGTGCCACTACAAAGATCC
CTGAGACAGTCGAGGTGACA
GGTTATTATAGATGACGTGA
TTGAAAGCAGTGGAGCCTAG
AAGGGATTAGCATGATCTTG
TCAGGCTGGAAAATGACTCG
GGTGTAAAATAACCTCCTCT
GTGCGGGATACGTCGTACTA
ACCAAACAGTGTTCACCTGA
ACCTAGGGGCTGAAGCACTC
CTGACACCGTGTACGTTCGC
CCGATATCAGAGCTACGTCA
CGCATGAGAATTGAATCACA
GACATCGCGTCAAACGTAGT
ATGACGCATCACTTCCAACA
GTCATAATCACGTCATGCCT
CTCCCGCCTAACAATGCATT
GGTGTCAGACGAGGGGTGGA
CATCGTTACCCCATGATATT
GCACAAGGATGGTTGAACTA
CAAGTGTATCATCTGCTCTT
ACGCGCCTTAACTCCTCCGT
ACCCAACGTACCGTTACGTG
TGGGACGTACGTATGTCCGA
GAGCAACGAATCGGAATGCA
GATGCATGATGACGTGAGCA
AACGAAAAGCGATGACGTCA
TCATACAAACGAAAGCGCAA
ATGTGACGGAAGAACGTTTC
ATCACACCCTACACCACCAT
AGCCTGACAGTAGCGGAGAT
AAAACATCGCCACAGAGTTA
ACTAAGACACCCTACGTATC
TGCAAGTGAAGATGACGTCA
ACACTTAACCAGCACGTCAT
AGTGCGTGTCGATAACGTCA
TACGTCATCGCGAAATCGAT
CACACCGTACCACAACTTCC
CAACCTCCACATCAGCAATC
ATCAACCAATACAGTTAGTG
TCGCCATGGATAATGGTGAG
AACGCGACAAAGCGATACAA
TTAAGTGTGACGGGGGCACC
AGGATCAATGGCTCGTCGTA
TTGAGGACGTTGTGACGTCA
ACCGATATTGTCAAATCTAG
ACGGCAACGTGGAGTTAGAG
CCCTTTTCTTCACGTACGAC
TTGTCACTCTAAACGTTAAG
GTGCAGACCATGTGCTCATC
ACGCTACACAGCCGATGTTC
GGCGACACAGCGAGCACTGC
AAGACCTACGTTGACCACCG
CCGCATACAGTGCCGTGGCA
ATATGCGTTTGGAACGATGT
CATCCCGTCCACCCTCCCGT
GAACCTCCGTTCGCCGCATC
CCTCGTATGGCATATTGAGG
TCCTCTCTGTACATCCCTGC
GATATACGATACGATCGCAG
TGCACCGGTGACCACGCGAA
GCGAGATGACGTAATCTTCA
GCACGCTCCATCGAACGTCG
CTCATTCCATGCAGTATGAT
GTAATGACGACACACCATCT
TGGAACGCAGCATCGCGTAC
GTGCACAAGACCAACAACCC
GCTGAAAGCACACCATACCC
CAACCGATAACATAACCCCA
ATCCCTCATGACTGACTGCC
ATCTAAGGCGAACCGCAACA
ACATGCAACGAATGACGTGA
GTGCCCTAAAAGACAGAGTC
GCATAGACCTTGCTAGACGC
GGCTGTGAATAGAGCGCGGT
AGCAACGAACGAGACTGGAA
ACGCAAAACAAGGACATTGT
TTCACGCAACTGCACTACAT
CACACGCAATGATTACGTCA
ACAACGAGATGACGCGATCG
CCACGTTTGCGAACGAGATG
CAGTACCCCACCAAACACAA
AAATCGCATGCGATATGAGA
CCGTTCTAGGGAACATTAGA
CATATCACATCACGAATGCC
GTGTAGCATAGATTACGTCA
CTCTGAAGATAGTTGATTGC
CCACGATAATACCCGATCCG
TAGATTGTAATATTGTACCA
GAATAACAACATGACCAGAT
GTTTACACGTTCTGTCACAC
ATCCATTCATGTTAGCATAG
AATGCAAAATCGGTTTAACG
CGTCGGTGACTCGATAATGA
ATCCATCACCCCTCCGCTCG
GCGACTAAGAGACAGAGCCG
CTCGCCCGACATGGCGTCTA
ACGCCACCTTGCACGTCGGT
AAGAACCTCTTTGAAAGTAG
TAGTCAAGCAGCGAAGATGA
GGCATACAAGTTGACTCCAA
CGAGCCCAAACGGACGCACT
ACGCATGAAAAGGACACAAG
ACTTACGTGGCACCCTACCG
GGTCACCGAAGTTTGGCATA
CGCCACAAGAATGATAGCAT
TTACAATTGCAACAGTGGAA
ACCGTGCAACACGCATATCA
AACATTGGACCAGCCGATAC
CAGCTGGTGAGTAATGTGAG
GACATCAGTTGGTATGACGA
CTGAACACCGGAACATTACC
GCAAGACCTATGCAGCAGCA
TGCTCAATAACAGGAATAGA
GTGCTTTGTTGTAAAATATT
ACGTCAATACCATCATCCCC
CCCAAACGAGTTAACAACAA
CCCACATATCATGCTCCATA
GTAACCTGGTACGATGCACA
TTGACACGGTAAGGTGACAG
GAATGTATCACGGCGAATGG
CGTAATACAATGCACTCTGT
GGGCGGGATGATGTACATTC
CTGATCAACTCTCGGCATAA
CGTAGGCCAGACGCGTTAAG
CATGAGGATTGCTGAACCTT
GATGACGTAGTAATGACGTA
CAACTAAGTCAATGACGCGA
CGAAGGCATGACGTCGTAAG
GTCGCATATACCCTTACAAT
GTGCCAGCAAACAAGTACAG
GCACCACTATTTTGCGCGTT
GAACTTTGCCACGCTGAGGC
CACGCCACAGCACACTCCAT
TTATAGTCCTTGTCGCGTCA
ACCGTAACAATGCCCTATGC
GCGCTGCCAGACAACGCTAA
AAGTGTAAGTTTCGCTTCCC
ATGCCCCTCACTAACCGTGA
GACGGTAGTCTGCTCGGTGG
AGGGAACACATCATCATCTT
GGTCCACACATCACGGTAAA
GCATACGTGACGTCATCGCC
CACACAAGTGTACGTTTACC
TGATCTAGAGCACACGACAT
ACAACGAAACTACGTATTCG
GCCGGTGCAACGTCACTACC
CACGTAGAGGACAGCTGCAC
GTAGTGATCGAACTCCCGTG
CCACCTGCCCCTTAACACCA
AGTTGTCGCGTCATCTCGTT
CGAATAAGATCATGACGTCA
GCATGTTGAGCACATGGTCT
TTGTCGATACGCGACACCTG
TTGTACTACAATATAGCCGA
CGATCACGTAACAAACAGCA
ACCATGGTCGTACGTCCCAG
TCCACCCACCCGCAACAATG
AAAATGCTGAAGGTAGTGCT
ATGAATCGCGGGACGATGCA
GGGTGGATGGTGATGCGAGT
CACCGAACGAGGCCGCATAA
GTTCATGACTTGAATGTAAG
AATGTAATCACGCGTCGCTC
TTGCAGAGCACGAATGACAC
CTACCTGTGCACATTACTTG
ACGCTGCTGCACGGAATGCT
ACTGCTGATTTAATCAAGCT
ATGGTGTTGGGGTAATTATC
GCGGCCATTTGCAAGCAAGC
GTGCGCTACAACACGGCGCA
ATAGATAACGATAGTCAAGC
CGAAGGTCACGCGATGCACA
TAGACAAACACCGAAAGTAG
GTCCTAGAGACGGAATCTTG
GATCCAGCCCATAAGCCTCA
ATTTACGCACATGCTGTAAA
ATACAGGCAATCATCATCGA
GAGTAAGCTCGATCACGTCA
AACCACGTAACGCGTCATCC
TTTGGGATAAGATACCATGA
CGTGTCACCCACTGACCATA
AACGGATGACGTGACTGTTC
CGCCTTTCCACGGCACGGCC
CCCCAAAAACAGACACAACA
GTAACGCGATAATTACTGGA
GTTAATTTTGTCCCGTTGGA
CAATACACCACAATACTGCC
CAATGGCGGTAATGACGTCA
TTAAAAGTAGAATGACGTCG
TACGTCAACATAGGTCTAAA
CTTAAGATTAAGTGATAAGA
CCCTTGTTGTACGACGTTAC
AGGTGCATTACGCATTGCTG
CTCGGATCACGAACCATCCG
TCACATACCTATGCACGTGA
TCGCAGCCCCGCGACGCAGG
ACGCTAGCGACCACGCAACG
CTCACTACGAATGCCCATGA
GACGAAGCAAGAGCGCATAA
CAGACACTTGCACCACCTTA
ACTGGACACTCTGACGTGCA
GAATTCGTGAAGCTTGAGTA
AGTGATACATAAGTTACGGG
ACCATGCAACACGCGACTCG
GTGCTGCCTACGCAGTGGCG
GCATGCTAAGGTGACGCGTG
ATTGATGACGCGATACCGAG
GCATGACAGATTCTACTCAA
ACAAGCGAAGTGCACTAATC
CAATCAACGATAACGTCACA
TCTTGACACATCAATGAACG
CGCAAGGACGCATGACGTCA
GCAGCTTACCTCCGTTGGGC
CACACACTGCATAAGACACC
CAAACCGACTATCACCCTAG
AACACAGTGTTCTACATGCG
TAGATAGGTATGGCCTCATA
AAGTAAGGTATGTATCGGAA
CATTAATACAAATGATCGCG
GTATGACCTTTAGGACAATC
TCGAATCCTGCGCGGTCTAG
CACCGAAGCGACGGACGCCC
CAATACCTGATACACACGCA
CAGGTTATGTTAGACAGCGG
GCGAATAACACTGCGGAGAC
TACTGCAGTGCTGGCGTACA
TACAATGAATGCGGGCTGGA
GGAAATACATTCAACTGTCA
GCACCGTTTGCACCACCCTC
ATCGGTAGCCATACCTACGT
GAGGGTTCGAGCAACGTTGA
AGATGACGATCGCGTGATTT
CTGATCGCTATTGAGTACAA
GAACTGGACCGATAACGTCA
CACGAGATGATGCCATCGAC
ACATATATACGCGACGGACG
AACGTGAATGACGTGATAAT
TGACAGGTGACGTGATGCAG
CCTTCGATACACACGTTCCC
CCGCATGAAAAGCATTGCCG
AATCATGTTGGAAAGAAGTG
TCTCGGCCTACACGCCATTG
GCTACCCGCTCAGTGATGAC
GGCCAACGACGCGCCACGAA
ACGACTACACGATACCCCCA
CTCAACATTACAGTGCAATT
GAAGCGAAACGTTGGTGATA
ACCAAAGATCACGTCATAGG
ACAAGTAGTAATTCAAGACA
TGCCACGTGATATCATCACC
ACCCATACAACACACGCTGT
TAAACAATCAGGTAGCATGC
AGTGAGAACAAAAGCACCAA
ACGTACGATAACAACACACT
GCCGTCATAGAAGTTGCGCT
GGGCCAATCACCACTCATTA
CATGACAGCGACTACCCCCG
CGCACTCGATACCGCACCGT
CATCGTAACCGAACCCCCAT
CAATCGACACCTCCTAGTAT
GACCCGCGATCGTCACCACC
AAGCGCAGTAAAGTAGGTAG
ATGCGGAGATCACTCTTGCA
CGTGTCTCGAGATGACGTCA
CCTACTGCTAAATGACGTCA
AGTTAATACAAGCTCACCTT
GAATCACCTTAACAGCACGG
GCAGTATGAACGGACACATG
CCCACACTTGATGACGCAGA
TGGACACTTTGAATTTACGT
GAACGAAACGTAGACCGTTA
CCACCGCGCCATGCCTCACA
AGGAATACGAGTGAACTCAC
TATCCGAAACAACGGCCCAG
ATCGCTTTGAAGCATGACGG
TAACTCAACCCGTTGATTAC
TACCGTTGATGACGCGATGC
GAAACTTGATTCAGACGCTA
GTAGACCAGCCTCGCGATGG
CAAGTAACCCTGGGGATGGC
AGTATATCACGAACGAGACA
ACAAATCGGTGGCGATACGC
ATGCTTCAGATAGGTCTGGA
GCCCAACACATGCGCCACCT
CCTGCCCTCAGCCATGTTGC
GTCAATAACGATTGACGCAA
ACAACCACATACCATGTGCT
CTGCATTTTTAGAATGTCAG
CATCCGTAGTAAAGCCAACC
GGCGGCTTCGTCGTCCCTGA
CGGAGAAACTTTGGCCACGC
AAGTCCTATGACGTGATTAC
CGCCGATGCCACGTCATCCC
CCTCGCGATATACGGATACG
CTTGGTTCGTACGATGAGTG
ACGATACGTCGCCGTGTCGA
TTACCAGACGGGTCAATGAA
GGGATGAAAAGTCAAGAACA
GGAGCAGTCACATGTGAACA
ATCTGTTACCACGAGCCACC
TTGTAGCATACGCGTAGGAA
CCGCAACCCCCGCGCAACAT
CCTGCACGCCACATCCACCC
CAAAACCACTCCGCCACAAT
AACTAACGAATAGCATTGAC
CCACTACTCCGATTTTCCCC
GAAGTATACGGCTTCTGTGC
AAAGGGCTGTGAATTAGTGC
GCTAATGCTACGTCACATTC
TCGCAATCAAATACCCTCTG
AATGCGCCGTTCTTGTAACG
AGTGCGTAGTGACGTCACAC
TCGTATACCACATCGGTTCG
AAGAATGATAGGCCGGGACG
CACAACAATGTGACCCGTAC
ACCAATAAGACTAGCCCGAT
CCGTCATACCGATGAATGAC
CCACCACGTTTAATGGCCCT
CGCCACGTAGCATCACGTCA
CGCCTAACTACACCATCGAC
TGCCTGGCGCATACGACCAT
TTACAGCAGGACAATTTTAT
GGACGTAAGGGGAAACGTAC
GCACCCTCCCCACACCACAC
TTCGTGAACACACAACGTTA
CTCTTGACGAACGCTGTGGA
ACACCGTATCGCAAACCACC
GAGCAAGCCTGAGATACAGT
CGGCTGCGGCCCGCACATCA
CCTTCTATTGTAGCTCACGC
CTCATCCCGTGAAACACTCT
AGCGTAACAACTCAGCACAA
TATCCACATCATACACGTGA
CCTAACCACGTTGCGTACAT
GTACGATCAAGTGTTCCTGC
GTTACGAAAGAAGTACTTAC
CATGATCCGAATGTACCGTA
CCGCCGTGGCACCCGCGTGC
AATCCGACTAATTTATTAAT
CGCACACATGACGAGTAGTG
ACGCTGGACACAAAATTCAG
GGAAAGAAAATCGCGTGTCA
GAAGGATATACAATGTGAAT
AATACCACTATTCAGCAGTG
GAATTAGCAGCTGCAGCTGG
ACGAACGAGGGCAATACGTA
CTGAAGCACACTAACTAAGG
TTCAGTGGTAACGCGAGAGG
AGTGTACGCGTAATATGTAG
GCGATGGACCTCCGTATTAA
GAGCGGTATGGATGCAAGAT
ATGCATACTGGATACTTATG
TACAAAGCAGAAAAGTATAG
CCACTGCGTCCATCACGCTA
GATCGTAGAGTAGTGAGTTA
CCACCACACTGCCCCCCACA
GCCACGTCACCCATCCCCTC
CATTACATAACCGAAGCCTC
AACATGACACAGCTCCGTAT
ACAACTCTTCGCGTCGACCA
AATTCCCAATTAGCGTAACA
CCACCTCTGATGATGATGGC
CCCATCAGTGCTACTCATGA
AGCCTAGCAGGCATGGACCA
AAGGGATCCGATAAACACGG
ACGCGAGGCACACTAGACGC
CCACTGTGACGTCATAGCAA
TTACCAAAAAACGTTATTCG
GTTCATAGTTGTAATGACCA
ATCACGGCTGATGGTATATC
CCACACAACGCAATCAAAGC
GTATTGATACACGCACACGC
CAGCATCCTCTCTGCCCAAT
ATTACGCCCATCCAGAAGCC
GAAAGTGCATGCTTCGCACT
TGAACCACCAGTGAGTTGAT
CTGAGTATATCCAAACGACA
CTGATAACTAATATGACACC
CACTGTTATTTGATGAGTCC
TTAACGTCGATACTCACCGA
GCTAGCCACACACCGACCCG
CCCTCCTACAACACTGTCAG
TCCTCTAGGGCATCCAGCTC
AAATGACAAAAGATCTTTTG
CTGGGACCACAAAAACGATA
GGTAGCGTAAGTGATGAAGC
CCATAAACGATGCGCTCTAA
CGGCAACGGCACAGGCACAC
CATCTTAAACGCACCATCTG
GAAATCATTGAGATGACGTA
ACATCTCATCGTCCCATCCC
GGCAATTTGCCACTAACCAA
GATGATACAAACACCAGCCC
TACGGATGGAGGGGAGCACT
GCGCGCACACGCGCAACCAC
CCGGCGATAATGGACGAAGG
GTCACCGACAAATGTCTCCT
GAAGACGTACGTCATAGCGA
AAATGTGCGTCACTGCGTCA
GATACTATCGCAAATGCAGG
TAATCGTAACCCATATGTCC
CGTTATAGAGATGACGTGAC
CCACCACCGACCCTCTCACT
GATGACGTCACAGGCATTGC
AAACACACTGATACCAACTT
GTTGTGCTGATGTCAATAAC
ATTGTACGGAAACAAGTAGA
GTATAATGACGTGATTCTAG
TGAATGATAAGTTTCTGCTG
AAATATCGAAACAATGGGAA
AAGACTTATACGAGCAAAGA
AGAGTAAATACTAACATTAC
GCTCACGTGAACGAGGCAAT
CGGATGCCGTCGCAGCATAC
ACAATTGTAAACGTAGGATA
ACGACTGTTCGCCAAACCAG
TGAACGACAAAACAAGCGCA
GGTCTAGGCACTAGCTTGCA
AACAAAAACACCAAATCGTG
ATGTCGTCATCGAAGGATAA
GGGAATGGAGTGACGAACCA
GATAGAGCGTACTACTCCCT
AGTGTGTGACTATAACGAGC
ATCGCCCATGCACGAGGTCG
CAAACCTTGACGCACCGCAA
ATGTGGTGTGAGAAAGGATG
ACGAATTAAGAACGAACGAA
ACGTACCTTTACCGTCTTCC
GAGGCAACACGGTAGTAACG
ACATGCGATGATGTCACGAG
CGTGTTAATGACAAGCAGTA
CAATGTAAAGTGACGTCATT
TCAAATAGTTCCACGCCACA
GACGATCGCGTCCACCGTTG
TAACACGTGAAATGACGTCA
TTCACATAACTACGTAACCT
ATTGACGTCATTAGGAAGGG
GCACCACATACACTTAGCAA
GATGCATACGATAACGTCAT
CGATAGCCAAATAAGTGACA
GGACGGTGCGGTATGCTGTG
GCCACATTCCCCCCAGCCCA
ACACAGTGACGTCATCTAGG
TTGCACATCGTGCCACGCGA
AGCATTGAGTGTTACCGCAC
CCACGACACTTAGCACCCTT
GTGCACTTTGCGACGTACAC
GTTGCACACATCACCCCCCG
AGTAATACATTAAGTAGCAA
GCGTCCCAACGTAACGTGCA
AGCCGTATTACATGACGTGA
AAGGGTAATGGAACGTCACT
GTGACTGCGTCTACCACGGA
ACAGCATGGAAATTTCAGCA
TCGCATCCACGCGATCGCGA
ACGCGCTAGATAGCTTTGCC
CGCTTAATCATACGAATAAA
CATCGTCACTCACCTCCATG
CTGATCTTAGGATGTGCATC
GTGCGCAATGTGCAATGAGT
ACGCCCAACGCGCCCGCGTG
TGCAGAACGACGCGATAAGA
GTCTCAGAAGCAATGACGTG
TCCCGATTCCCGACCAGCGT
CTTACAATAACGCGCACCCG
CCACTTCGTCCCAAGACGCG
CGACAAGGCAATGACGTCAC
GGAATGATACATACATAAGG
ACGACATAAGATTAAGGCCA
CCTCCGTCGCAAGCGCCCAC
GATTAGGTTGATGTAGTAAT
CCTGAATAGCCGCTCTGCAA
AACGCGTAACCGACTGCGTA
GAGGGAAGACACGGATGTAC
ATTATCAGCCAGAGGCGCAA
GACGACAGTGACGTGATCGA
ACCATAACGATGACGCGAAC
CTACCAATTTATGTAACGTG
ATACAACGATAAAGTGATGC
GAATACCTAGGTGCAATGCC
ACGCGGAGGGGTGTAATGGG
CGGATCGGCAAACAATGCAA
TTGCCGTACGTCAACTCCCT
TGCCACAAAGTATGAGTTGA
TGCGATAACGTCACCGCAAA
TTCACGCAAGCGCTCTGCCG
GCGCGCGAATACGTGATAAG
GCCCAAACTACAGATCATGG
AGTCTCACCGGCACGACGCG
GAGATCAGTAGGTGGTAGAC
GACGTGCGAGTGCGATGACC
CGACGCGAACACTTACCAAC
CTAACGCTACATATTGCAAT
GTGACGTCACCACAGCTATG
CGTCCACAATATCTTTCGCC
AAACAAAGCAATTGTTAAAT
TTCATCAGTTTTATGTACTG
CCTGCGATGACGTCATGGAA
TCGTACGAATGACGTCAAGG
CCGTTGATGACGTTACCTGC
CCGTACGACGTCATCCACGC
GGGCGATTGTAGCTAACCTA
GCGCACGGCCGACCATTCCG
CAAGAACACGTCATGCACAG
GTGGAAAAGGCAAACGTCAT
GGTGTACACATGGAAGCCTG
TAGAATCATGAATGATAGCA
CTCTGTACACGAATCTCACC
AAGCCTACGAACGATCGCAG
TCTAAATGACGTATAAACGG
GCCACATCGTCAGTCCAAGC
GCAGACCTGAGGCCACCACC
ATGACGCGACTTGTCCCTGC
CCCTTCCGAAGCTACTCTAG
TATCGCGTCATATTTCCGCG
GAACAACGGCAAACCCACTC
CCAGGGCGAATGGCGTGTGA
TTTCATCACTCAGTGAGGTC
CAGGGTGTCTCTCACTATCG
GGATACTACGCCCACTGGCA
GCCAAGGAGCGCCAGCCTGA
TGTAGCGGTGCGCAACAACG
ACGTAGGCTAACGCAACGTA
CAAAACGCCTTTGCACACTA
GCCCAACTCCTACCCTCGCA
GGTGCCAAGATGTATTTCGT
ACGACACATACATCGGTAAT
CATAAGTGCGTAACCCTATG
CGACGCGACGGCGGAACTTG
GGTTCACGTCACAGTATGCG
CGTGACACGTAGCGCACGCA
CCTACCAACCTATGTCCCAC
ATAGCGTATCTAATACGTAC
GAGAGGGAGCTTTAGCCATG
TCGCAAGGAAAGGTGGCATC
TTACACCCCTAAAACCAGAT
CCCAACACGAACAAAGTAGA
TACGACGTGATAGCAGCATC
TGCTGTTCCTTAGAATCGAA
CATCACATACGTGGCGCGCA
TCCACGAACTGCACGACGCC
CGCAGCCTAGCAAGCACCAG
CCGCGTCGTTATGCGACACG
AACGAGGTTGGGCAGCTCTG
CATAATGCCCACCGCCACAC
CGCAACAATAGGCACGAGCC
CCCTACCCTCCCACACATAC
CGGTAGCGACCCCCTTCGTA
ACGAATGAGGCGAGGATGCA
CCCCCGCAATAAAACCGCAT
GTAAGGTGAGGATAACGTCA
GCAGCCCATGCATCCACGAA
TGATGACGTCACATGTGCCG
TGTCCACATCACACACCGCA
GACTAGCGAAGCGTAATGCG
GCTACGCACCGCCCGCCAGA
AAGACGAAAGACGGTAACCA
AATGTACCCCACCATCCTTA
TATATGCTGTCACGTCATAG
CGAGCTGTTGGCGATATGGT
TGCGCGATGGAGTGATTCGA
ACACAGCAACCACGCTTCCA
AATGCAGCTTTTATGCCAAA
GTTAGTACCCTACCACGTCA
CACCAGCATTAGGTCGTACG
GCGCATGCGATGACGTGCCG
CGCGACACGTGCTACGACGC
TGGATGACGTGATGATCGCC
TACCTATTATCTCGTATGTC
CCCCCAATAATGACGACACC
TCGTTCCAACGTTCGGTAAG
CTGGTAACAATGTGCCTCCT
TCTGCCCTGCCACATAATGC
CATCTGATTGCATCACGTGA
CTTATGTGCCCAACCTCCGC
CTTGAAGACGGCTCACTACA
AATCCCGTTTCCGCAATCCA
CTCGCACCACCAACACACAC
ATCCCATCCCCTACGCTTAC
CTGTTAAACACAGGCTGCAG
CCGCACGACTGCGCACATGC
GATGACGTCATCTCAATACT
TGCAGTCCTACTTGGCAGAT
GCGAACATTTATCTCGTGCC
ATTCTCGTGAGAACGTTTAG
CACACTCATATTAATAACCG
AGTCACGACACACCATATGA
CGAGTCGTAACATGACGTCA
GAGTAAACGAGAATCTGCAA
CAACCATTGTAACGGTGTTA
AATGTGGAAATGACGTCACA
GCAACTTGGGGCAAAGGTTA
CAAGGATACTTCACGTCAAC
CGGCAGGTACGAACACCACA
GATGACGTATACCCTCGAGT
GTTACGCAACGTAATCGAAA
TTCCATGTAATGTTGCGTGA
AAAGGGGGGTAAATGCCTGG
ACGAACAAAAAGACGTAATA
TCGCCCATAGTTCATACGCT
GAGTCATTTCATCAGACGCC
CGATAGCGGTATCGAAGTCA
ACGAATCGTACAACGCACGA
AGACAGAAGAGAGATACCAG
TACCTATTGATTGTACGTCA
GCCAACAATACGGCTCACGT
CGTCAGCATCCTAACTTTTG
ACATAACCCGTTACGCTCCA
CGATAGGCAACACCGAACAC
GCGAAACGCGAGTGGCACGT
CCATAGATCATCATATTCGC
CGGCACCGTCCTTCGTCAAC
GTAATGACCGTTTAATTAAG
TTGACGCAGAGCCATAACGC
CCATCACGAGATCAACGTGT
CCATAGCGGAAACGCTCCAT
CATTGAATGATGTGAAGTGT
AATGCAGATTGATGATGCGA
TGCGCTATGTACCCTACGCA
CCACATCGAAAGATCTATGG
ATGCACGCGCAAGACACGAC
TCGTCGCCACGTCTACATTA
GTTGACACTGGGACGCTCAA
AAACAGCTTAAGAGTTATGG
ACTCGCCAATGTAACCTCAT
ATTGCACGCATTACCATTCA
CTAGAACGCGAACCTGTAGT
ACATAAGAGACCAAAGAGCG
GCTTAGCTGTACACGTTGCA
CATGAGGATTCTTTTTACCG
GTAAGATTTGGAAGTAGCTT
GTACCAACCGATGCATTCCT
GAGACCATCTCGTCATTAAG
CTATTGCACTTAAACTGGAG
CAGTACCACGAGGGCCCACA
ATCCACAATGATGGGCATTA
CACCGGCATGCCCCCTTGCA
CGAATCGCACACGTCACGAT
ACAAATGCACCGGAACACCA
ACTCCCCGGTACACACAACC
GTCCACTGACAGTCCATGAC
CACACGCACGCGATAGCCCC
AGTGCTTACAGTTATGGACT
GGGCTCACACGCTACAATCA
ACGATACGTGACCATCCTTG
ATGAACACGTAGCAGGGTCC
ACAAATGATACAGTACGTAT
CCCATACTGCCCAAACACCA
CTGGACGACAATCCGTATCA
TAATCGACCTCAGATGACGC
AACGCAGGACCCCCTTACCT
GCTATCCAGGCTTCAGATGG
AACACTACGACGACGTCATC
GATTAAGCTATGATAGAATC
GTTCCCAAACAGGACAATCA
GCATAATTCTAAGTGCGAAA
GTGACGTCATACGCACTGCG
CTCACGACGACAGAACACCC
GGTAGGTAGGAATGACGTCA
GCCTTTATATTCCGACATAG
ACCTCGCAGGAATCACGTCA
CCTAAGGTCACATAAAGTCC
ATATCGCATTTGGGTATCAC
CTCGCGTAGCTTGACTGCTA
AGCGCGTATGCTGCGTGCTG
GCATTAAATCATCCCCCACC
ATTGCCATTGCTTCTCTGAA
AGAGTTTAAATTAGAGGACC
GTCAACTAAGATCGTTCGCT
TGTCACCATGCCACGTAGCT
GATTACTATAATTGCAAAGT
ATGCAGAATAGCTAAACACG
ACCTGCACAAGCATAACTTT
ACGCTCGCTCTGCCGATGAC
ATTAAGTGTGTGCATTAATG
TACGCAACAATCCGTCGACA
AACAAGACTGGACAGGAATA
GCGCTACGGGCCGGAGTCCC
GTTGACTAGGCTAGGGCTGT
TAGCTTAGGAAGAAGATCGT
AATCTCAGCGGGCCACACTT
GGGTGATGACACTACACTAC
AAGGTCAACCCGGAGTAGGC
CCGACGGAGCGACCCGAACA
ACCTCAACCCAACTCAACAG
AGCGTGCTAGTGACGTGGCA
GCGATTGAGTGGTATGGAGG
ATGGGACACGTATAATGCAT
GGAGTGCAGTGCCGCCGACA
ACTAAGCTTAGCGTCTGTTA
CGCGGGCACGTCGTTCCCCC
ACCCCACACAAACCGATTAC
CGCTGTTAGATCGCCGTGTA
TGCTACGTTAGATGATGATA
ATAGATAAAAGATCTTTGTA
CGTCGTGCGTCAGAGTCAGT
ATTCTGATAACCACTCATCA
GCGATGGCAGCACCACTCTC
GCGAATGGCGCGCAATGACG
AGTTAACAGCGACCAAACCA
AGTACACGCATCAATACGCG
GCACGCACGATCCATCAGTC
CCCCAATCGAAACGGTGACG
TAATGCACGTAATGACGTCA
AGCAACGTAATAGGTGACGT
ACGCTACACATGATCGACTG
GGCCTACCCTATGGCACAGA
ATTGCCATAGCAAAAGTTGG
GTTCTGTGTGGGCGCAACGA
GTGATAGGGTGAGGCGGTCA
CCCCCACAACACACACCGCT
GGCAGAAATGAACAGGGAGT
ATGTCTATGTTATTACGATA
GGACGGAATGGAAACGAGGA
ACAGCTAATTTGGTTGTACC
CTAATCATCAAGCTTTATTG
AAACACTCGGATCCCATCAT
CAATTACGTCATCAATTCGA
GCAAAAAGGGTCGCATACAT
TCCACACGTTAGACCCCGCA
ACGCAAGGACAGACACGGCG
ACGTCATGCGGCAGCGCGAC
TACAGTTAATCATGCTACGT
ATGCAGTAGAGACATAGCCA
CATAGCCAGACGTAATTCGT
ACGCTCTAACGAGGTGGTCA
AGGCAGGATGAACCACTACA
GTCAGGCAACATGTGGACCG
GCGAGAACGCATACTCATCA
GTACAACACCACCCTACTAC
TTACAGTGTGCCGTGTAAGG
ATTGTCCGTAGCTCGTGGTA
GATATCCATTGTCTGTCTGC
GCAATAAAGCACATGTGTAT
GAATGACGCGAGAAGCGCGC
ACGCGCTGCCCAACGATGCG
GTCGAATGATACGAACCCGA
ACCACCTGATGTTAACGGAT
TCGTCAATACGTACAGGAAG
GCTTAGGTTATACAGCTGTA
AGGGTTAATAAGGTAAGCCT
ACCCCCTCATCCCCACATCA
AACGTTAATGACGAATATCA
GATAATGACGCGATAGCAAG
GTTGGTGAGGCAGAAACATA
CTGCAACCCCTCCGAGTGCA
GCTATCAAGTCGAATCTCCG
TAGACATTAGAAGACAATCC
GTTGCCGTACGAGCCCGCAA
CGTATAATGACGCGATAAAC
CAAGCCCAAACGTGCGTAAC
GCACCGTAGGGCGAATGTTC
GTTGGAGACAGGACAGTCTG
AACACCGCTCACTCTCCTTG
GGTGTCAGTGCCCACCAACT
CCACCTCACTGGACATAACG
CCGTCCCATGCGTGCTTGGG
GCCATGACGTGATACGCTGT
TTTAATGACGCGTGTTAACG
GGTGACGATATGACGTGATG
GAATAATTGCAGCAACATTT
CACACACGTGAATGTCGTCA
ACAGTAGGTATGCCACGTGC
GTGGCACCGTGGACCCACAC
ATACGTCGGAGCAGCATCGT
AGACCAACAAAGAACGCGCT
CAAGATTGCATTGACAATAT
GAGCATATGGGCTGTCAACG
CATCCGGTCATTATTTATGG
GACGTGACGTTACACCCGCC
CTGTTACCGCGCAACATCAC
CCAGCACTGAAAGTTATCTG
ATATAATGAAAAGTGCATGC
TCAACGAGCCTTGCGAAACG
GAGTGTGTTCTAAGTAGGGC
CCCCGACTGAACGCAATGCC
CACTGACCTGTGATCATGAA
ATCCTCGTTGGGTTCGACCA
CACCCCCACGAATGACGTGG
CTACTCGATGGGACGATGGG
CCACACATCCACGCCCACCG
CTAACCCAACTACACGCCAC
CGATGTAACGTAAGCCCGAA
GTGTACTATCACGTACCAAT
TCTTTACACGCGCTCGCAAT
CAACCGGAGGGATGACGTCA
CAAGCACGATTGAGACCGTA
AAACGACGCGATAATAATCG
CTCCTGCAATTGACAAATGG
TCCGCCGATGCACATTCGCC
CCACGCCTCGATAAACGTCA
CAAGTGGATATCGTCATTAC
CTTTCAGCGTAGCGGCTGTA
GACGAGGTGCGTGTGCGGAA
CTATGTACCGTGAAACGGTC
ACTTAATGACAACACCCACT
AGTCACCGACGAAAAGCACA
CAACAATGGCAGTCACGTCA
TAAGCAGGGAACGGGTGACG
CAATCACGTCATGGTACGCG
CCGTGTAGATCGAGCATACA
AGCACCGTCATCAGCATTAT
TACGAAGTAGAGGGCTAATC
CAAAATATACCATGGTATTG
GACAGCGTAACACCTTCCCG
AAATCAGACGACCAAGAGTA
CCTAGTCAGCTGATGCAATT
AGATACTCGCAGCAAACTGG
AGCATACATCCATATCACCC
CAGCAGTAAGCACGCGACAT
ACGACTGAAACGATGACGTG
AGACTAAAACGAGACACGTA
GGCCCAGGTAACACGCGCAT
CGTGGCGACACTTCGATCAC
GTACGTCGCACCACCAGTAT
AGTGATGACGTCACACGTAT
ATCAGATGTACCGAAGGACC
GTTGCATAGCGATGACGTGT
TGAATGAATTCCTCTTGTGC
GAGACGATGATCTACCGCCT
GCTAGTGCTGAATGACGCGA
GCGTGCCACGCGAGCGAGCC
GAATAATTTGGAATGATACG
CAGCTATGCGGCAGTCGGCG
CCGGCCAAAGTTGGCTTGCA
GATGGCTCACGTGTTATATA
CTGTGGGCCCAAAAGTGCCC
CTTAAGTGGAATGTACGACA
TATGTCCGTATTATGCTACG
GCGCCAGTGGAGCCACGTCA
ATACGTTATCGAACGTACGA
GCGTCAACATGATGACGTCA
CTAGGTGGTCAATGCGCCTT
CAGTGTACAGTATCACACGC
GCAAGGATAACGTCATCGCA
TCAACGTAACACGCAGCTCA
CTGGCGTGTGGCATACGTAT
ACACCATGGCCTTAGTTTGG
GTGCATACAGTGTAGTAATG
ACGTGGCTGCATAAATCGCC
AAAAACACGTTGTCGCTACG
GCAATTGCGCATGCCGGCTA
TGTGCATATGCGCGAATAAC
CACACAAATGAAAAGCACCA
CGCCCTAACAAGGCAAGGGG
CAGATGCGGACAGGCCGCAT
AGGAAGGGGTTGGAGGTCGC
CTTTAACGCCGCGCAAAAAA
AGCCACTCCGCTGTCGACTG
GTCGAACATACGCTCCCACC
CGACACGCCAAACGATCCTG
GCTAGCGTGCGATGACATCA
ATGGCTAAGGACATTATCGA
CCGTGTAATGACGTGATACC
GGGACAGGCCATACACATGT
ACAACGAATGCGAACAAGTT
CTACGCTTAGCATCACGTGA
ATGTCGACCTACCTCCCGTA
GTACGACAACGGGTAAGTAT
GAAGTAAGCTCGGTTCATGA
GGACCCAACGATCATTGAAC
CGATTACGTATAACATCCTG
GAACAATACGGCCTCCCGCC
CTACAAACCGTACATGGTGA
AGGGTGCGTTACCAGAACGG
AAATGTGTCGTAATACCCCA
TCACCCCACATCACGTTCGC
ACCTAAAGACACAGACCGTC
CACGCGCTCTTGTCAGCACG
TGCCCGGGAGCAACACGTGA
GCACATCACGTCATTACACG
GGGGTGGTCACAAATTGTGA
GTGAGCGAAGCGACCATTAA
GCAAAAGTAGGTAAACCAAC
TACCGATCAGGTTCACGCAT
CTGTATCTAATGAGGTACGA
ACCCTACCCTCAGTCGTGCG
ACGAAGACAGAGATTAGTGG
GCCACAACGAAATCAATCAC
GCCACTAAATGTGATTCATG
TTTCGATGAAAGGGCATATG
TTACTATTAGTATGTGTACT
TATGCCCGAAATAGATCGTA
GACATAAGTGTTACCTTATG
CGATTCCATAGCTGCCAACT
GTCACGTCACTCGTCGTCAT
ACGCTAGCACAGCGGTTTAT
AGTTAGAAATTCAAACGTCA
CGAAGATAACCGATTCAACT
ACGAGTGCGTGCTCCCCCCA
GTTTCATACTTGGAGAATAG
ACTCAATACAGAGAGGCAAA
GGTACGACGACCACTGACAT
CATGGTCGACGACTGCGCGA
CCTAAGAGAGTACACATTGA
GGAGGGGGGTGACAATGGCG
GGGAGAAGACATTACCATCA
GCACGGTACAACCACTACGC
GTATGGATCGAAGTATACGA
CACATCAGTCGAACAGCCCC
ATGACGTGATGCTGAGGTGC
GCGGATCGGGTGCGTAACCA
TCTGTGTGGTACAGCGACCA
CACACGTCACGTCATCCTCG
CGCCCCACACGACATTGTGT
GTATCGCGGTGCCTCTATGC
ATGGTACGCCATGACGACAT
AATCGTTTAGATGTGTTGGG
GCCAATCTCGAGCATTACCC
TCACGAGCGTGAAAGATGCA
CTATCAACGCAGAACGTCAT
ACGTGTACTAGATGACGACA
GCTGACAACGACCATTTACG
CAAACAACCATTGTTCGGCA
ATAACTACGGATGACGCGAC
CCTACGACGTAGCTGCTGCC
ACGCACACAATAAGCCATCG
TATGACCCATGCACCTACAT
ACCAGCACCGATGTCGCCCT
GCTTGTGCATTAAGCGGAAG
GGGGGATGACGTGATACCAA
GTTGTACTTTTCAGTCCTAG
CATCAGTATGATTGCACTGT
TGCTGCACCTCGAAGTGACA
TAGACTATGACAAATTACAC
GAGTCACTGGATACGGACGC
GTGCTAGTAGATCGATATAT
CATCTGTACGATGAGCGCGT
GATATGACGCGATGATGTCC
GCTGTTGGCGGATGTACGGG
GCCATGTTAGTAACGTCGCA
CACCGTCTAATACTTACACC
ATACAATTGCGCGGTGACAG
CGCAAGTCGACCTGCTTACA
TTCGCGTGACGCGGCATTTC
CTAATGGTGACGTAGTAACA
GCGCTGACGATACTGACGTA
ACGAACAATGCAGTAGACTT
AGTCACCAGTCTATTGCTGT
AGCATATCTCAAACGAACCA
CCTATACGTCGTGGATGTAC
GTGACAGCCCACCATGCTGT
GGATAAATGACGAGATATGA
GACCCTTTGGCATGACGTCA
CCCACTGGTGGCAAGGGGGG
GACGACGTCATCACGCTACA
GTCAGCTGAGCGTAGCTACT
GCAGATACGTTCCGTTGGCC
AACGCAAGCTCAAGCGATAG
CGCATGCTTTATACCGCACA
GAAACGACGACCCCGCCACA
ATGATGTCGCGTGATGACGT
TGACCACCAAAGTAGCACTC
GGCGGAAGTATAGTGCGTAG
CCGTGATGGTTTGCGTCCCG
CTCAGGATGTGCTTAGCACA
ACCACCTAACATCACGCGCG
GTCAGGATCTAGGTGTGTTC
CATATGGACAATTTATATGA
TACACGCCACTACTACGTCC
AGCCCAAACGAGTGCCCTAC
ACCGTATAGAACACACTGCG
AATCACAACGGAACGGTGAC
GACAGCCAAGGGATATGATG
CTTGTTCCAACACGGAGACG
AAACAATGACGTGATGCATG
ATTACAACGCTGTATGACGC
GTAACGCACGCATAACGTGA
GTAAACGAGATAAATCTACG
CATAACTTGAATGACAGCCG
CCTGGAATAGGTGACGTCAT
ACATACGCGACCCACTCCCT
ACTCTGACACGGTCCACCCA
GTTCGGTCAACCATGCGTAG
GATAATATGGCGGACCACAG
GCGAATTAGATCACGCGTGG
ACAGCAGCTATCTAGTACCA
TCCAAGACGATGCCTAATGC
GCAGTAAGCTGAACTATTCA
AGGCGATAGTGAGCTAACAT
CTTGACATTATATCCTTATG
TGCAAGTTAACGACAATGCA
CCAGACTAGAAATCGACCTA
CGACGGGACAATCTATGATG
CCAAACAAAGGAGTATCACA
AGAATGATACGAGCCATCCG
TCCTAGAGGTCTAGCGCCTA
GTTCTAAGGTGGTGACGTCA
GATGCACGGCCAGAACCCAG
CACGATTGATGCCGAGCCCA
GTTGAATTGAGATGACGTGA
ACAACGTTACAACGTCGCAA
GCAAACTAGCCCTCACACTC
CTGAAGCCCTGACGCATATG
ACTGAAGTACTATCACGACA
ACTGTTCGGCGCACCACATG
CCGACCTACCGTACACGTCA
GGAGTAACGCCGTTACGTCA
CCTACCACCGACCACACTCG
GGTTGAAGGGCTGTCATAAT
ACAAATTAGCGATGGCGCTC
GATCCTACACGACTCATTCA
ACAAACAACACGTATGCACA
CGCATCGATCAAAAATCACG
CCACAGTGAACATGACCTGG
ACCGAAGCTTACACGCCATC
GCGCCCTACCGAAACGATCC
AAACCTTTGACGATATGACG
ACGGCTATATATTAGACAAG
CATGTATGGCATGAATCTAC
GTGTTGCAGCAAAATGTCCG
GCACGCTCGCGGTGGAACGA
CCCATCATACAACAAAAAGA
GGCACTAACTCCCCCCTCAC
GCGCGTCAATGCTAGTCTCA
CTCAACATGCATGGCCATGC
CTGAGATCGACATGACGTGA
ATCCTTGCGCGAGCTATATG
CTCAACAACTGCATGTTCCA
AGCGAACCACGGGGCGACAG
ACGTAATGATAACGCAGGCC
CCATGCCACATGCAGTGTAG
CTACACGAAAATCTGGAGAC
CACATGCCACATTGCATCGC
CATGTCACAGCGACCACCCA
CCTACAAGTAACCGACACTC
GACAGCATATTGACTAAACA
AGCATGCGCAATGCTGAAGG
GATCACAACTGCCGTTCCCG
TACTGCCGAATGAAGGTTAC
GCCGTCACACGACACTGCCA
GCTGCAACGACAAAAACGTA
CACGTCGTTGAATCCCATGG
GAGGAACCGTCAAAGTGCTC
GAGCTACCGGGTGCCACCGT
TCCGACCGTACTATCACACT
CAGTTCAGTTAATGACGTCA
GGTCTACAGCGAGTGCCGAT
CCCGGGAAGTCGCGAGACCG
GCCGATAACGTCACGGCGTG
TTTAGGCCGTAGACTCCGGA
GATGACGTGAATAACAAACT
CACTGGTGGTCGATGACGTA
GAGTCGTAACCCACATTGCG
GTGATACGATCCAGACTAAC
CGTCAGATAGCTACCCGTTA
CGCACGAACGAAAACACCCA
AAAGGAGAGTTAGCACTACA
CCCATCACGCATGAGCGCCA
CGTAGTCGGTTGTTACGTCA
ATGACCCTGGGTTCACGTCA
GCCGACGATGACGTCATTGA
TAGATGACGTCACTCAGTAA
ACAAACGTGACATCAAACCA
AATTACGCCTATCGGGACAC
CTACTGTACTAAAGTAACGT
AGTGCAACCTAGCATATGCA
TCGAGTGATGGACGAAGATA
AACATATTGGCTATAACGCG
GTGATGCGTTGTCAGCAGAG
GCGGCGACCACCCCAGACGA
AAGGTACACCTAAGCGTAGT
CGATCCGTCGAGACGTGACC
CGTCGTACCGCCGACCCTGA
AGCAGCTCGACTGGCGTTAA
ATTGAGACCGCACCCAACCA
CATGGAAAATGTCTAGACCA
GCCTATGAGGCGCTCCAGGA
CTCGGCAGGATAGACAAGTG
GATGAATAAGCAGAACAGCG
CAAAATGTGTTACTCCCCCG
AACCTGTTGTGCAAGTATTA
GCGTGACAGCCTCACGACGA
CTGCGATCACTGGGACGTAG
AGTAAGAAAAAGGGAGACAA
ACGTGAGCGCACTAACGATG
AGGGTGACGTCATGCTATCT
ATCACATTAGGGTTTGCACC
CCATCAAAGAAATGACGTAT
CCAGGGTTACGAGATCCTAC
CACAGGCTGCCTCCTATAAG
TGCAGACTTCCTGATGAAGG
TATATGAGTACCAACATTGA
ACATCAATGATGTTCGACAC
GACTTCGTAAAGGATCACAC
CATCACAAGGGACCTGTCCA
GCTTCGCGATCACGCAACAC
CATTTCATAAACCTAACCCC
ATTATCTTAAAATGACGTCA
AGAAATAAACGCGTCACGCC
CACCCCACCGCACCTCCGCC
ACAGATAGGACAGAAGAAGG
AGGTCACTAGGTTTAAGCAA
AGGTCATGCCGTGGATACCC
CACACGCATGAGAATGATTA
ACTATGAGAAGGGTTAAGTA
CGCACTCTGCCCACCGCACG
AAACATGGACGCGGATACAC
ACTATAGAAAGAAGACAAGG
ACCCTCAGTGATGTTTAGAC
GTCATTAAGTATGACGCGAG
CCTAGCACAGCCACAATTGA
GCGGTACGTCATCAATCAAT
TGCCTGCAATACACCCGACC
CTGAACAGCAGTACAAACCA
GTGGACCACGTCATCAGTTA
ACGAACAAAAGAAGTTAACA
CTGTCGCGTCATTACTGCTC
CGTTCCTAGTTACGATCGTA
ATTACCATTGATCACACACG
CCACAGAATGTTTTACTGTG
ATTAACACATTGACATGAGC
TCGTACCCCACACAACCGCC
CCGTTAATGAACAGCACGTG
AACAATTAGTGACGTGTACG
ATGACGTCATCGCATCATGG
ACGAACAATAATTAATGGAA
GCACGACGCCGGTGACCACC
TAGCCACTAGTCCCATGACG
CACCTGACTACCAAGTTCCG
GCAGCAACCACTACTCACTA
GTCGTATGTGACACACGGTG
CGATAACATGATGATCCATG
CCACATGTGCAAAGCACGCG
CGTGATCACATTACACGTAT
CATTAACAACCACCTCACGT
TCATAGGTCATGCGTCTTCC
GACATAGCCTCTTCCATATG
GATGACGTGGGCCTTATGCC
ATGACAACCGTACGAACTGA
CTGTCGTAACAACACATACG
AGGACAATCGATATACGCAG
CCTGAGGTGCCCCATCCGAT
CAGCCATACGGAAAACGACA
CTTATACATTGGATACTTAA
ATCACACACGGAGTTTGTGG
CAATCACGACATCCCACGCA
GGCATGTCCACGCTGTCGTG
GGGTCACCTGACGTAACAAA
CACCCTCGCTGGCTGAGCCC
CTAGATCGTGACTGGTGAAG
CACTTCCGGCAACCTGGCAT
TGCGTCGAGGACTAAGTAGG
ACTTGTCACGAATAATAGAG
ACGCGATTACCACATGTTTC
TGCCACGATATCACCTCACC
CCCAACCTCCCGCACATCGC
CCGAACTAGCACGCATGTGT
GCGGTGATGATCTAAATACG
CGTCTATGATTGACATAAGC
CCAAGTGACATCATCAGCAA
CGTACTGGCTGTGCTGTGCC
ACTGAGAATGAGACTATCGA
ATCACAACGACAGCTTATCG
GATGAACACCGTGCTTGATA
AGATGACGTAATAGGGTCAG
CCTGATATAATCCACGCCCT
CCACGTACAACTTTTAAGCT
GATGCGAAACAGAACACAAC
GCTATATGGGTTGTGGACCA
CTCGGTGCGGACACGTCACA
ACGCAAGGAGCGATGACGAT
GCTACATAGCGGTGACGTCA
ATTGCCAAATTAACCACAGC
CCCCACGACACCACAATACC
TGCCACGCGTGATATGCCAC
GTGAGTTAGAGTCGAACAAC
ATGGATGATACAGCGTTATA
GTATTCCATCGAAAGTCACG
GTGAACAAAAGTTGCGTATT
GCGAAGTGTAATACCACCAT
CTAAGTCATTTAAACACTCA
CAACCCGTACGCACACCTTC
TCTATAATGACGACACCGTG
CCCCAGGCTAACACTATCGC
GATAACACTGGTATAGTAAG
CCACCTTTCTATGATAGCCA
CCTCAAACATGAACCTGACC
CCACCCCCTGCCTCGCCAGG
CCTGACAATGACGTCACACG
CAAGAATTGACATAATTCAC
AAATGAGCTGGAAGCGACCA
GGAGATGTACATGCAACGTT
GAGGTCGGAAAGTGACGTGA
CACGTGTAACAGATAGATAG
TTGAGAACAATGTCCGGACA
ATCCAAGACCCATTAGTGCG
GTGTCAAACGACGTCAACAG
GTACGAAGTAAAGTACATCA
CGTTAGCATAGCTCGCCAAG
CTATCAAGACATCCTGCCTC
GTCCTCAAGGGCAGATGAGG
ATGTCATAATGCGAAATGCG
TGACGCACGCTACATACTAG
GTCACCTCACGTGAGAACGA
CCGCCCCAATTCCCTACCGC
TTCCCGTATTTGCCGACGGT
ACGTTATACATTCTGTCTCG
CGTAAAAAGTAGAAACGTCA
ATATCAAGTGGGACTAATCA
TGCGACTCACTACTTTGATC
AGTTCAATGACGTCATGCTT
TGCTAAATACATTTAGACCG
CCTGAAATAAGAACAATGGA
ATCACATGCGGACCGATGAT
AATCAAATACGAACACGTGA
GAAGCGCGAATAGTGAAACA
TGCGGGACCGCTTTGTAAGG
ACACGCTAACGTTAAATCGG
TCTGCGCGTCGAGCCACGCG
TTGCAATAACACAAAGCCTT
ATAGACTATGCCCCGCGCCA
AAGTGGCGTGTCGAACGATG
GTGAGGTAAGTAAGATCCCT
CAAAAACATAGGAAGAGGAG
ACACGAATAACGCTACCACG
TGGGGGTGTGCGCGCTATGA
CTAACTGCACATTGTCACAG
GCACAACGCGCATCGCAGCG
CGTCCCGCGCTGCTGCACGA
GCGAAACGCACCGTAGGACG
GCGGAGAAGTACTATGTGTA
CACGTTAACAATACCAGTTC
TTACAACCATGAATGGTAAA
ACAATCACTAAGCCTGTGAA
TCTCGCCACGAGTGACGTGA
CTAAACAAATCTGAGATCGC
ACTCCCTCCTCCACACGTAC
GAAGACGAAATTCACACATG
GCGACGATCACTGCCCCACC
ACAGACGATCTATGACGTCA
ATAGACGTTAGGTCCGTACC
CATCCGAATTTACCTCCCTC
GCGTATAACTTAGTTTACAC
GCCCATGCCACAACGTATGG
GTTAAGCCACGTCTTGCCTA
CCGTGCCTAGTACGTATCGG
CTCATAGTATACCCTTCCAA
GTACATGGCTTACCAATTGC
GCCATCGGCCCGACTCCCCG
CCCATGGCCATACCACTGTG
AAAGTACATGATGAGGTAGA
GCGTATGCTTGCCATCGGTA
CATGATGTGATGATAACATT
AGTACGCGTTATCACTTGAG
GTAAGCTAAATATCACGTAC
GACGCAAATGACGTGATGCG
ATGTCGAGTTAAAGATCATG
CCATCGTAACCACCCCACTA
AGATACGTCACACAGTGAGG
ACTCGATACAAGACGCCGTA
GGCCGGGAAACGCGATTTGG
CTCGCAACCGGACGGGGCGG
GGCTGGATAACGTTAGTGAG
CGGTACAAAATGCCACAGTC
ACAGTGGTACGATGGAGGGG
TTGTGACGACATACAGGGAT
AAGCACTGCGACAAGTCTAG
TGTTCGTACGACAAGTAGGT
CCACGAATACACTGGAACCA
CCCGGCGTGACGACATAACG
CCCTTCTGTCCACACCTTCC
CATGACTACTGCGACTCCAC
CCGAAGTTGTGGCGAGGCTA
GGTGTCCTTGGATCACGTAT
ACGCCTATCATGTCACCTCA
AGATGCTCAAGATCACGTTA
TTGTGAACCATACAAGTCTG
GCACGCAGCGTCGACACTTA
ACCTACTTAAATGACGTGGC
CGATACTCAGTCCGAGCATG
CTAACTACATCGCAGTACAT
AAGACGGTGCAAGTACGCGA
ACAAGAATAGTAGAGCTAAC
AGTACTACACCGAACCTGAC
CGCCAGGGCATGACTCGTCA
GCCTGGCGTTAAGGTATGAA
GCGACCGCACCGTAGGTATC
ACTGCGTAGCTCCCACCGCG
AATAGATGACGAGGATAGTG
GTTAAACGAACGATATACAG
GTATCACGTCATGATAATGC
TACGTCAGAATCGTTCAGCA
AGGTAAACACGATGATCCCG
ACCCGGGATCACGTCATTAC
GACAGGTTGTCAGTGTAATC
AACACCACCAAGATACGTGA
GGGCAACGCCGTAACCGTCC
ACCACAATATGCGCATAGCA
CCTCGACCGCTCCCCTTCCC
GCAATCGGTGACTACCCTCG
CGTACCACCGCGGAACGTAG
AGCATGACGTCATGTCATTG
ATGTTGCGAAAGTAGTATGC
AGCAACGAACCTACCACCTC
GTAATGCCGAGCACGTGCCT
GGTGACTATGACATCATCGT
AAAGCAACCCTCACCTCATC
CAGTCCGAAACACGTGTGCA
TGCTAATGATGCATTAACAG
GCGTAGCTATGCTTGGGAAG
GTGTATGAATGTGCACAGCC
CAAACGGTACGCATGGCGCG
TGATGATGATGTGCTTACAC
AGTCAACAATGACGTTACCA
GGCAAACCGAGACAACGCTG
CGGTGCATTGGACGTAGGAT
CATGATGACGTCATCAACCA
ATATGTTATCGAGGATGCAA
TCCTCCCCAAACACAGTGCT
CTGCCGGCGTCCGATCTCCG
TTGTGTGGAGCGATGTCCCA
AGGGGTGCGGAAGGACTGTG
AGTAGGCACGGAGGCGAGCA
ATCTAACCAAGGTCGTAACG
CGTGCGAAACCGCGACACCG
TCGCTTCTCCGCCCTGGCTA
AGTGGCCACCGTCGTCACCG
ATAAGCCAGTAGTGACGTGA
CCATTCACCCAGCGATGACG
CAACACGGTTGCGTGACGTC
TCAACGACGTAATACGTCAC
TTGTAAATATGTCCGTCAAG
CGTAAGAATACTCCCTTTCC
TCCCGTCAAATAATGGGAAG
AGACGAAATTCGTGACACGA
ATTATATGATAAGCATGATC
TCTAATTAGTAGCGCGCCAA
AAGGATCATGACCAGCCCTA
GCGTACATGCTACATCAGGA
GATGCACGCATTCTCTCAGC
GCTGCTAAAGTCCATTCCTG
ATACCTAATGTTCGTGCGGA
ACAATCCATGTGTCACGTCA
GGTTCACATGACATTCACTC
GAGCGAGGCACAGGGCACTA
ATAACGCCACCCACCTACCC
GCCCCCTCCTAACGCCCGTG
AAAACCATCACGTCGTGTCG
GTCCTCAAACAACGTGATCA
GTCTCTATTAACATACTGCA
GACGTGCTAGGGACGTGTAG
ACTAACTCGTCACATGCGCC
GGTGATCACTAGAGCGTGCA
CCCCCGGCCTCACAACACGC
TATCATCACAGAATGATGCA
ACCTGACGAGCACTAGCACG
CGAAGACGTAGATCACGTCA
GTCAACGCCAACGGTACGCC
GAGAGGACGATAACTACCCA
GCGGAGGAGTAGGCACCCCC
GGCTATGCGATACCACACCG
ACTGACATAGGGATGCCAAG
GTCTAGCGAAATAAGCAGGC
CTCGAATCGTATGCACGCGA
ATGTACAAGACAAACGAATC
GTTACCACGTCATAAGCGGG
CTTCCATTAGGGCACAGCCT
CATCACGCGAATAGCAGGCA
GATAACGATAATTAAGATGG
GCGTACCGATCTCTCTGCTG
TAGTTCAGGCATTCCATCGA
CGCGCCGCCACGCGACTGCG
GTGTGACCGGCATTACCAGA
CCACCTTATCCATGGTCGAG
CAAGGCAGCTCTAAACGTGA
GCCCAGTGACACCCAAACAA
TATACCTCTTAATTTGTGCA
TGTGACACGAAGGTACTGTT
CTAATGCTGGGATGACGTCA
CTAACGTAGCCCAGGGTGTT
TGTATGTTGCGATAAAGAGT
GGCAGCGATGACGCCATGGT
ACAACATTGGCCACGTGACG
GGCATCGGATGACGTTACTG
AGGCGATTCTGCGTTCGACA
CGTCGTGTTGTGGACATACG
GCCATCTCGTCATTAAGGTG
AAATGCGTTATGGACACGAA
ATACCAAGACCTATTCGCGG
ACACGCGCTCAATTCGTCAC
CTCACCATGATCTGCGCCAA
ACCGTAAACTAATGACCGCA
TACGATCCCCTCACGAACCA
AACGCAAGGCACCTAATCAG
TAAGCATCCTGACAGACGGT
CTAGGACGGATGACCGACAC
GCCTGATAATGACGCGACCT
ATGGGTGAAGAACGACGTCA
GGATTCACTGACGAGTCACA
CCGAACACACGTGTGACGTG
ACGCGCTTCGTTCTCTCCGT
AAACCATGACGACACGGGTG
CAATGGAGTCATATCGGTAA
GCCTTCCACCCGAAGTATGT
TTGGCTTCAAGAATCGTATT
CGACACGTAACACCTCCCCG
TCCATGACGTGATAACACTC
TAATCGTATCACGTCATAGC
CTTCCCATTACCTCACACGG
CCTGCAACATACTGTTCCTA
GAAGGGATTTAAAGTCTCTA
GCACGACACTGTGTTTCGCG
GCGAACGATAACACCTTTCC
CTGCATAGAAGGACGATGCG
GCGGAACCAGAGTATCGTCA
ACGTGTTGCGCGATGTTCCG
CTCATCAATGACGCGATGCG
CGAATAAATTGAGTATCGTT
ACGGCTGTAGAACCACTTAC
GATCAGTAAAGGAAACGTCA
ATGTGTAAGGCAAAGGGATG
AGTGCACGGAAGGTAATATG
CAAACGCGTTAATCGCGACG
CTGTTCCCAGCCCTATGTAC
GACATACACGGCCTGCCGGT
AACATGCAGGCTATGTGTCG
AGATTGCAAGGATACTTCAG
ACGTTGAAGCATGACGTCAC
AAAGTTCGCTAACTAACGCG
GCGTGGTCACCGCGAGGCCG
CAAGGATGAGGCAAGAAATG
TCCATACTTGTCGACGACCC
TCACTCCTTACCATCCCCAC
AAGAGCACATTAGTGCATCA
GCACAAATCACAACCAGTAA
CAAAAGAGAGGGAGCGCTGG
CGCGATTCATTATGACATAA
ACTGAGACCGTGAGGCCGAT
CCACACTAGCACCACCGCCA
AAGTATGACGTCATTGTCAC
CCAAATCCGTTTACACCCTC
CGATCTTAATGATACTGCGC
TATGTTTGGTCACGTCATAA
GTGTGATGACGCTACGTCAC
ATCACCTCATTAGTTCACGG
GCGATGACGTCATGCGCTTT
CAATTCATTTTGGGTGTATA
GAGATGATACAGTGCATGCC
CACTACAATGACGCGATTAT
ATCGATTGATGGGAACTCCA
CATGACCATAAGACAAGACA
GCAGATTAACGCAAGGCATC
GCACCGCTCGCACAGCATCC
CTGTATCGACAATCCATCCC
ACGCAAATGACATGACGTCA
CGGGGACAACGCACTTTAGC
CACATCCTACACTTCCACCA
GCGATAGCGTTCTCCCGAGC
GCCTAATTAAAGGTGCTTAT
CGTCCACAGTAAAGCCTTAT
GCGCGGACACGCAACACTAG
ACGGCACCATGTGCATAGCG
AACACGTCATCATCCCGCCG
CTCGAGGGCGTGGTACACGC
CACCCGTGGACTCGTCGCTC
ACGAAGGACAATACGTCGTA
CAACCTACAAATGATACATC
CTGACTAGATCTACGCTATA
CCTTGCCCCATACTCGCACC
CCTCCTGCCCGCCTCACCAC
GCTGTCCACCGACCTTACTC
GCGTGAGGCACCCCTAACGG
CGCCAACCGTCACACATGAC
GGTTCACCCTTGCCTTGACC
GACTGAGCGTGCCACTGACG
GTAACGATGACGTCATCAAG
AAGTACTTCAGTGAAGTACC
AAAGTAAGGTTCATATTCCA
CGAGGCCTGCACGACCCTTC
CCCACGCTGAAGTCCGTACG
CGCAATAACAACGTGCGATC
GGAATACACTAACATGTGAA
TCCACCACAATGCCAAACAC
CGCGTGACGGCTTCAGTTGC
GCCACGTCACGTCATCGCGG
GCAAATGGATATATCATCAC
AGACACCGGGGCAAAGCATA
AACCGTGACACGTTGCGAGC
ATGCGTATGACATAACAGTG
TCCATCCCGTGTCGAGGACA
TGCCGAGGTAGATGACGACA
ATGCCAACTATGAGTGGTAA
GTGCGCCAACCTAACCCTCG
GGCGATTCCCTTACATACCT
GGCGTCAATAACGACGCAGC
ACAAGCAAGGCTAAATGTAA
CGTACTGTTGGACATCGAGT
ACGAATGCGTTGCGATCCAC
GTGATATTCGCGTTACGACA
TGCATCACGCATGTACCAGC
GATAACGAGAGTTATCGCTA
GCCCCTACCAGGTCAGACCA
GGACACTGTCTTACCTTACA
GCAGTAATGCGAGTGCGCCC
CGTACATTGTCACCAGTGTA
CTGCGGCTGACATGGTCTTA
AACATTGAAGGTAATGCGCG
ACTTCCTATACGATGACGAT
GTATTACATCACGCGATACC
ACTAGAATGACGTCACACGT
ACCCTGACAATGTGATATAC
ATACGTACATGTGATGACGT
CAGCGATGACGTAATTTACA
TTAAAGGTGGCCAACTTCAT
GGTAAAACCGTTATACGAAG
CCGATAAAGCATGACGCGGT
CTACTTATCTATACAAACAA
GTGATCACAGCACCACTGCC
TCATGTGTGGGATACAGTAT
GCGTAACACCGTCAGGGAAC
CACACAACCTGAATGAACGT
GCACAGTTCAGGGACCCATG
GCATCACGAAGATGCAAGAC
CAAGGCCACGTGACATCACT
ATACCGAATTTGGAACTACA
GTGTTAGGAACCAAGGCCTT
GTCACCTAGACTAAGTCGTG
CATGCACGCTACGATTTGTC
AAACCGCGTTATCCATGCCG
CTACTGTAGCAAGTTCACCC
CATAACATTAGTGACGTGAT
AAGGATTGGTATGCCGCGTG
GCATGGAGGGAGGTGGACGG
AGAAAGGCATGCACCGAACA
TGCCCACACGTCGCGCCACG
ATTGATGACGTCATGACCAC
GCCGCCAACCCCCTCTCTCA
GAAAATGGCATCATTACGGC
ATCCCTATAACGATATGCAG
ATGACGTATGTTGCCGTATT
ACCTAACTACACGTGACGTT
CTTTTCTAGAGCGAACTACA
ACTGACACCAACGCGTTCCG
CTAGCAAGGATACACTCCGC
GCTGCAGGTGCTCTCACTTA
CGCAGAACCGAAAGGCCACT
CATCACAGTAATCGTTCACT
GTTGATGACGTGATACTGGA
ATGCTAGATAGTAACGCGGT
ATGACGTAGCGATGGCGCAT
ATCCACTTATTCTGAACTTT
AGCGTAAAGGCATGGCATAA
CATGAGATGACGAGATGATA
ATGTGGTGATAATGACGTTA
GGCGTCCCTCACACCGTCAA
AGGTTATGTGAAAAGCCGTA
CCGAGGGAATGACGTCATCA
GTTGGATGACGACATATAAT
CGCGTACATGCTGACCGTCC
TGGAAAGATAAACCGTAAAT
TCGATCAAGAATGACATGCA
ACCCTACAATGGATGAGGAT
AGAGGCAAGGTATCACGGCA
CACCACTACTAACACCCTCC
GATGCTTCCCATCTACCTAA
ACTCATACTTATTTGCACAG
CGCTTCATTACTCCCTGGGG
AGTTAAACGCGTACTAGAGT
ATAATTGAACACTCCATTCG
TCTACGTTAATCGCGTGTAA
CATCCCGCCATAACAACCCA
ACACGAAGAGACACACATCA
AATGACGGGGAACGTACACA
CATAGCGTGCTAGCGAGAAC
ATATACATAGTCTGAATACG
CCGATGATGCGGTGTTGCCA
CAACGACACGACGACACCCG
CAGCAGTACCAATCAACCAA
CGACCGACCAACACTTCTTC
TAACTGACGCGATGACGTGG
GGAGGGTCGGTGACTTGTGA
TTACGGATCAGGAGGATAGT
GCACAAAGCAGAAGCATCAT
GCACAACAGTCCATCATCTC
AGAATGGAAATCAGGCACAC
CCTACACATGACAAGTTCGA
CCCACCTGCCACATGGCCCA
CAGCATCTAGGACGGACACA
GACGATTCCATCTTGACCAC
GGCATATCACGTCATTACCA
GTCAGTCGATGACGTCATTT
CCACAAAATAAATTACGTCA
GTTCCGCGAATCCATCACCC
GGATGCACACGCCCTGACAT
ATCAAGCCGAATGCTTATGA
AGTTATATGGGTCTTGTACG
GATGACGTGGCACTTTACGC
AACCTTACGTCGATGTGACG
GACGTATTCGTCAGTCAGCC
ACGAATGATTTACACGAACA
AGACGAAGAATCACTCAACC
AAGGATGTTGATACGTTATG
GAGTGTATGCCTACCCTGAC
CCCATGAAGCCGGGAAACGA
TGCACAATGGGATGACGCGA
ATACCGGGACTGTTACGACA
GACAGTAAGTTTCACGCCCA
GGTTCGCCTATCAGTACGAA
TAAACCTCGCCTCTCGACAC
CGCACTGCCCACTTACACCC
TCTGATAACAACCTGTACCA
TTGATCGACGATGATATATA
TTGCAAGTTGCTACCACGGG
GCGACGCTATACATACACCC
AGTAGCAGATATCACGGATA
CTTACCTATTCCCAAGCACA
TGACATAACGTAGGGTACCG
GCGATGATACAATAGCACAA
ACGTCCCCGTTGAAAGCGGT
GCAGCTAGACAGCATCAACC
GTGATCAATGACGTCATTTA
CTGCCTCGCCAACGCCTCCC
CTGTCGATAATCCATGGGTT
CGGTGACGAATGCACGTGCG
GCTAACCGCGAAATGTCTCG
CCAGATGACGTCATACCACT
ATGGTGCCAAATGTACATGA
CTATACGCAGACATACGTCA
GCAGTCATAGGGCAGTGCCG
GTAGAGTAAAGAGCGGATTA
GCGACGTAGTGAAGTGGGGT
TATAGTAAGTGAATACGAGA
GGATCACGTCACTGACACAG
TGACCTTGTTAAGAATAACA
TTATCGCAAGTCATGGCAGC
GAATTGAGTGTGTTGTTCTG
CATGGACTACCACCGAGACC
TAGGGCTTAACCGTCTACTG
GTGACGTATAACACCGCTAG
ATCTTCGAGCACACCGCCGT
CGATGACTGCATTATGCTCC
CCGCTACCAACCATCCCGCC
ACACTGGTCCCAAACACAAG
ACCGCACGGTGGTACACTCA
GAAACCATGACGCGATCACC
ACCGCGATCACGTCATACAG
TTGGTGTGAAATGACGTGCA
CCTGCCCATCCCGCTTGACA
GGTCAGTGATATTTCCACGG
CCAGTTATGATGACGACAGT
AAGTGGATAAAGATTGGTCA
AGATAACGTGATCCAAGTCC
GTAATAATTAGCCTCTAAGA
AAGGGACAAATATCATGGTG
AGCCGACAGGTAAATCGTCA
GATCTAACATGTGGTACGTT
CTCCATATTATTTTTCAGTG
GAATGAGATCACCACAATTA
CTAAGGTTCTCCACCCTCAC
GTTATACGTGCTGCGTTCTC
ATCACGTAACACGCGCTGCT
GCGATGACGGCGCGGTGCAC
ATCACGCATAATGAACGTCA
ATGATGACATGACGACATCG
CACCGGTACGTAACGTGATA
GCCACGATGTAACTGCCGCC
GGTGAAACGTAAATATACGT
CTCGCGTTAAAGTGCTCAAA
GAAGCATTCGCGGGACTCAC
AACATCAATTAGCTAGGGCG
AGAATACATGCTGAGCTGGC
ATAATGCTCAATCATAGCTA
AGCAACAGCCGATGACGTCA
CCCCTCGGCGCACGACGCCG
CGTGACGGAGCATGACGACC
CCAACGTTGCCGACCACTAT
CTTGATACCTTGCGCCACCG
AAATGCTATCGCTCGCGATA
GCCAACGTTAGTACAGCATG
CTGTTACACGCGAGCCACAC
GTTGGCGATATCACATCATC
GATATCTAACAACCACGTCA
GAGGGCATCACGTCACGTGT
TAGACCAATACGCATACTCT
AAATGACGGATACCGCTGGT
TGACAAACTCATATATCTAA
CCACATCGGTGATCGCGTCA
ATTCATGCTCATCCGTTGCC
AGTCACTCAAGATCCCAATA
ATCACGCGCACCTAAATGCT
ATGGAGTAGGTGGATTTACG
CTGTCAACGATGACGTGACG
CCTCAAACCCGACGACGTCA
ATTGCCCTAGCAGTACGAAG
AGCCATCGGAGAAATTGTAG
CAACGCCACAATGCGACACA
TACGAATACGAAGAGTGAAA
CATGTGCAGGTTAGACGTTG
CCACCTCACCACGAGCCACC
AGATAGTAGATTAAATTGCA
ACTTAACCGCGAATTATGTA
CCCTGACGTGGCCAAGCTTC
TAATGTCAGAAACTATCCAT
CGCATCGCTCGTGAGCCCCT
AGTCGTGTAAGCATGGTTGC
AATGAGTGGAAGTACATCTT
ACGGCATTAGGTTAAGCGTG
ATATGTGGCTATGACCCACC
ATTAATTGTATCAATTCTAA
AAGGTCTCAAGTATATGTTT
CTCACCAACCGAGGAGGTAC
ACCGTAATGGGGTGACGTCA
CACACCTTGTACGCCATCAA
CGCGCTTACCACCCGTCCCG
GCTAATAATAAAGCGAACTT
TTCAATACAAGTTGCAGTAA
ACATCAATGCCACGGTCAAC
ACGTTAAGCGCGGCCAAGTC
CATAGGGCAGAGAACGTGTA
GTGGCGAGGGACAAGTCACT
ATGCCCCCACCACGCGATAC
GACTACTACTGGCCCCACAT
AAGTTAGTGACGTCACTTCG
ACAGGACGGTTATAGGTGCG
TGGGTGATGCCGGAAACACC
AGCTGATAGCGTAAAGACGG
GCTTAGCATCACGTCATGCC
CAGATGGTCACGTCATCGAT
CATCATCATCATGCAATCCG
CACGGCAACGCAACCATCTC
GAGGAACCTGCATCGCGACG
TTTAGCGATGCATGCCATTA
GGCGAATGATAAGCCTCGAC
AGTGCTAGGACACTCCGGCG
TTCAGGAATGATAGAGCACG
TAGCCATTAGCGTCACTGGC
GATGTCGTCATCCTTAGTGG
CGTCACGTATCGCCTGTCTG
GGAGATGGTTTAAGATCTGG
CGTATCGTATGAACCCCGGC
AGTATGACCCCATGTACGAT
CAGCAAACGTTCCCACGCCA
GCACGCTGCAACGTTGACCC
GCGACCATATGCCCATCCCC
GCCCTCGGGTAAAAACGGAC
CCATACGCGGCGACCCACCA
ACAAAGATGTTTACTACTCG
TGGCGTAATGATAGCGGCTA
GCACGGTAATGGATGGATAC
CTCCACGGCAATAATTGACA
GTATCTCGGTGACGTGATCC
CTATGCCGAACGCATGTGCG
CCTCATACACCTACGTCCAC
CAGACAATATCACCCACAAG
GAGTCAGTTCCCGTCACGCG
CTGCTTTAGTGACGTCATCC
ACTAATGGGGCAGAAGGAGT
GCATCCATAGTTATGGACAG
CCGGACTAACACAACACGCC
ACGATTTATGCTACCACGTT
GCGACACCGCCCACACGTCA
GACAGTGTCTACTGACACTG
ACAGGATGCTCGAGAGATGC
AATATACCTTGATACGCTGA
AAACGTTATCACGACGAATA
AAAGTCCTGATCAGCAACGA
CTCGGGCTAAGACGATGTGA
AATTGAGGGGACTAAACGTG
TACGGCCAATTGGTCGGTAC
TAAATGGACATGGACAGCAG
CTAGCTTCCTGACCACAACC
CATCGACAACTTTCCATCAA
AGACTCCTTTGTTTGCGATA
ACGCCTGTCCAGGCACCACG
GCCGCGGAAATCGTTAAACC
CGACGAAACCAGAAATTATT
AAGCCGCGCTGCACGTCACG
CAACATGTGGCCACCCATCG
GGCCGTTGCCCCGAATGACG
CCGACACACACCTCCCCCCT
AGATTGTTCTGGTCAAATCG
CGTCTCCATCCCTTCACTGA
AACGGTTCACACGATCACGA
ACATCAGCCGAATGAATGAC
GTTACGTCATTATCGCCACA
CACATGAACACTGCGTTACC
GACTCGAAAGGCGATCCACC
CACCACACCCTAAACCTCCC
GCTACCACGCCACTGATGAG
ATTGCGACGTCATATAGCGG
GGTCACGTGACGTCAGTTAT
CCCGAGAGAGCAGAATTCTT
GCGCTTTGTGATATGACGAC
CTCCTAATGGCAAGGCCTCC
CTAACTATACAGTCATGACG
ACCAGTCACTCTACACGACG
GTATTTCCGTACACGCACCC
AATTAGCAAAGGATGACAAG
GATCCGTGCCACTCTCGCAA
GCAGACTCCACCGAACGCGC
GCCTTAGGCAGCACTACGTA
CCAAGTTAGGTGGACGCGCG
GAGTCAATTCACTTATCACA
GTTTCGTAAGCATGCAAGTG
AACATATGTATCCAGCCATC
GCAACACGGTATCCCACCTG
GCCAAGACTCACCCTGGCCA
GCCACCTACCCGTCTCACGA
CCGACCGCACCGTATGCACG
TATGTACACGAATACCATGG
ATGGTAAGGCAAGCTCTAAC
ACACTGCATACGCCATACAA
TAGACCATACGTGCTTAGCG
AATGACGTGATATTCGACCC
TCCTTGAAGAGGCGATGGAA
GGAATACCAGAACGAATGAA
ACGACCAACTGTCATGTCCC
TCGCGATGTGATGGTCGTGA
ACATCACGCTATACTACGTG
AAGTTCGAATGGTGCTACAG
AGCATGACGTCACGCATTCG
CCACCTAACACCACCCAACA
GATCACACTGGTACACGCCA
GTGACGTAATGGTGAAAGGA
GATGACGCGATGTCGTGAGC
GCCACCACTGGGTGGTTGTC
GCTAGCACCCAGGCAACACC
CCCTCACAACCGGATTGGTA
TAATAACGTTGCAGCGCTCA
CTGCCCTACGTTGATGCGTG
GAGACCATGGAGATGCACTT
GAACGCACAACGCACCATGG
GTAAGGGAGATCGAACTTAT
TTTTTGAGGTCAAGGACAAT
ACGAAGCGATAGAGCTACAA
AGGATGACGTGCGCGCACCA
CCTATGTCATATGGACAGAC
AACGTACCAGGCGTACTTTG
ACTAACGGGTTAAGTAAACC
GGGACCAAGATAAAGCTTAG
AGACATAGGCAGCAACACAG
TCGAAAACGATAACACGTGC
ACCACGAATGAGAGCTCTTC
ACGTTTAAGTGGACCGGAAA
TGGCGTAATGATTTCGGGAA
ATACCATTCAGCTAGATGAC
ACACCTAGATGACATCGTCA
GAGGTATATGCCATTACATC
CCTCAGAGGTAAGCACGCTC
ACGCCGCCGTTATGACGCCA
ATAGTATTGCGGCAGCATTA
ACCAACAACGTCATGTTGAG
GCAACCACCCACACACAGCG
TTGACCTGCAACTGATGAGG
TACGTCAGTTAAGCGCAATG
TGGCGTAATATATTAGTTTG
AACCGTAGTGCGAATATAGG
CGCTCAGCTTACCCTGATGG
GAATGCACGACATTCGGTAC
GTAGTGAGGGGGATGGCGGT
ATCGTAACTGCGCTCGTGCG
TCGCCTCGACATTCACAGCC
AACGAGGTAACCATTGCTAG
GTGACGTAATCGTTGTCAAC
CGCTGACCACATCCAAGCTA
ACACGACCACCTACCCGATG
TGCCTCCCTCATCCTGCACA
ACAAGGATACGTGGTTGCGT
CGCTCGCCCTATTCGATACC
TCATACGTCACCTACTATTT
CGGCTCAACCACCGCGAAAC
CCCCTTACCGCTGGGTGACC
GTGCCCTCGTATGCGTGAGG
AGCAGTACAAAAGGCCGAGG
ACGCCGGCAACCCGATTCGA
CCCACATACGAAGTTACGTC
GTAGCAACGCAGTACTATCG
GTCGCGCTATCCACACACCA
TAATGGCATTGATGTCGTTA
AAGGTCACGAGATTGACGAC
CGCATAAATGCTAGTGCACA
CAGTAGCGACCACCATTTCC
GGCTGAGCGATAAAATCCAA
GTAATGACACCAAATCATCC
CGTCGGATCGACGCACACCC
AGACGCGGCATCACGTGTAC
CCTTCACGTACACCCCTCGT
ATTGCAAGCGTCTTATCACG
GTGCAGTTGCGTCATCCATG
CACATCATTATGCCAATGCC
TTTAACTACATCTTTCAGCT
AATACGTTGAGGAAGTGCGA
GCATGGCCTTACGTACACAC
ACCATCACGTTTATGACGTG
CCTGAGGATGACGAGGTTGG
ATTGGACGACTGTGACGTAT
TTCAAACTTACACCAGCTGA
CCAATAAGAATTGGGCCACC
CGAATGGGGGTGTAACTCAC
CTTGCGCCACCTGATTAACG
ACTAAAAGGAACCCGGACCC
CCATTCTGCCTTAAAGCAGT
TAGCATAGACGACATGTACG
GTGAGAAAGCATTCGGTCAG
GAATCAAAATGATGCACGCG
AAGAAGACATCCAACGTATA
GAGCGACGTAATCACGTCAT
AACATTGATGAATAGTGACG
CCAATGATAGGTAGCCAGCA
CTATTGAGCTACCTACAAAC
CCCGAAATGTTATCGCGTCA
CGGCGGAGTGCATGACTACC
GATGATGATTGCCCACCAAG
TGACTGATCGATAAGGGGTG
GACCATCATCACGTCATCCG
ACGAACGATGAGGGACTAGA
GTTGACACATCAACTAGAAT
CTTAAATGACGTCATCGCCC
GACGCGGTTCGCCTTGCCCC
AGCCACGCGTGTCCAGGACG
TGAATGAATGATTCATATGT
TCCGATCAGATAATGAATCC
GGTAATGACGGCATTATTAG
CCATCACGCACGAGCGCAAC
AGCGTAGTACCGGTCACGCA
CACGAAGCCTGAGCGGGCGG
GCAGTACAGATAATTACGGA
TGGATCCGTAAAACGACACA
GTAGAAACACCCCAGATGGC
ATGACACTAACTACCACGAA
GCCCCCCATGTACTAACCCT
AGTTACGTAGTAGCTGCCAT
ACTCTGCACCTGCGGGTAGC
ACGTGATCACGTCACCGGCC
GCGCATGCGATAACCCGTGA
CACATACTGTAACGCAACAA
GCTGAGTGCGCGCGTACTAC
GGCAATTATCACGCACACCC
CCACGGACCACGAAACCCCT
TCGTGGACGTGGTAACGTCA
ATGAGATAATTGCATCAGCG
GAGCGAAGCTGGCGCATGCC
ACGTTCATAGGGAAATCCAC
CGCATTGCCTGGATACGTTC
ATCAGAATGTTCACGCGTAC
AGTATGCTGGCATGACGTCA
ACAAAACGTAGCGTATCCGA
TAAAACGTTACGGCACTGCT
TAATCACGTCATCACGCAGG
ACATCCTACGAACGTGTGAC
TGCGCCCCACCATACTACTC
CCGATGGAACGGAAACCCTC
GCATCACAACTGATAATACT
CCTTCCATCACCACACAAAC
TAGCATGGACGTAACTGCCT
TCCTAAACATCGCCGAAGAC
ATAGGAGGTAATGGACTTAG
CACGTTGCGTGGAACGATCG
GCAACCGGTGGAACACGATC
AACGGTACAATTATCACGTG
GCAGTGACGAGATGACGACA
ATACATTGTATGACGTGATG
GAAGGTCACGCGATATATTC
AACGATGACGACATCCTTAT
TTGCAACAGGTGGAATAGCC
CTGCGCTGTTAACGTACCGT
ATGCAATACGCCTCCAGCGC
TCACCTGACGAGCTGCGTGA
GTGTATTACGGAGAAGGCTG
TAATCGCGCGAAATGTTGCG
CCATGCAATCCACCTCACAC
GACGATAGATCGAATGTGCC
GCGCACAACAACAGCTCAAT
GAGCTAAACTACACGACATC
CACTAGCCAATGACAGATGT
TACGGTACCTAGCAACACGT
ACTTCGTAACGCGCACGCGA
ACCCCAGGCTCCACGATACC
GCCTCGTCGATGACGAGGGT
AAATTCACAATGCGATGACG
AACATGGTGGTGCCTCCACG
AACATCCAACATAACACGCG
CACTCTTGCGATGTGATAGC
ACCCTCTTTACATGACGTCA
TGTTGACGAGGCGTGGCTTA
AGCACCGAAAAAATCGTCAC
ATAGGTCGGTTACAATACAT
CAATGACACGTCATCTCACC
ACGAACAACACGAAATCTCC
ATGGTCATACAAACAAATGG
ACCCTCCCACCCAGGTAACC
ATACTAACGGTTATGTGCTA
AGAAACAGAGTGTGCTGGCA
GTTACGTCGAACACGTCATT
CCTACGCACGACACTGTGCG
TATCTGTAGGCGTACCACTT
TAAACTAATGCATATGATTG
ACATGCGCTGAGCATTCCGT
GCCGGCCATGATGTCCCAAG
CAAGAGTTAGGGTTTATCGC
AAGGAAGTTCAGTTTCCATT
CAGTAACGTGTGGCACACCG
GCAAATTCGCCGTCACACCA
CTATACTTCAGTCACCATGT
GCAGAACGCGATGACGTAGG
GCGGCAAGACAATACCGAAT
GGCAAGGAGCATGAAAGGGG
GTAGTCGCGGAAAGACGTAA
AAGACTATTTCGCACTGACT
ACAATCACGACATCGCTGGT
CGTTCCAGTGCAAGGACTCG
ATGTTTTGACATGACGCAAT
ACGGACGATACAAATGAGTA
CATGTTCCATATAGAGAATC
CCACCGAACACAAAGACGCA
TGATGGATCGAAGAACAAGT
CCCTTCCCCTGTAGGCGCGT
ACGAAACTATCAAAGTATAA
CTCCGGATATAACATCGTAG
CCCATGACCCTCACTGTGCA
AACCCATCACGATGACGCAC
ACCTTCTGATGGGGAGGTTG
CTAGAACAGCAAAATGCCAT
CTACCCACGACCATCCCTCG
ACACCTACCGTAAACGAGTA
GTGATAAACAACGAACCAAG
ACCATAATGACGTCATCGAC
TAATACGAATCATGGATTAG
CCAAGAGACGTTAACCCAGG
TATTTCGAATCTGCACCACA
GCTGCAGTATGACGAATGCG
AACTCCCACCCCCACTCAGT
CCTAACGATACACCTCTTGT
TTGTACACGCACGTCACACG
GCTACGTTGGCCTGGAGGCA
AAGGAGACAAAATGACGTGA
CTGAATAACAATCACTCCCG
ACCTTACAAGCATGACGCAA
GGACGGCCAGACCACACACA
GTGAAGTAAACGGTGCGGGA
TAGTTCAAAGGGTTCGCGTG
ATACTGGATAACATCGTATC
GACGTAACGCACCCTCCGGC
CATGGTACATGAGAGCTGCC
GCTGAGATGTTAAGGCACAA
CTCCACCAAATGACGTAACA
TTTGTTCACCGTATAAGTGC
CCAGGCGTAGACACTCTCCA
AAGGTAAATTGGTTGTAATC
AATGTGTTGGGCTAACTACG
ACCCGCCCACCACCTCACAT
CTGTCGGTGAGGTAACGTGA
ACGAACGATACCCACGCAAA
GGATCACGTCATGTGACACC
GTGTACTAACAATGCACTGA
GGATCCCTGGTTTGATGTGA
ATAACTGTCAATGCCACACC
GTGTGTTGCTACCGTATCGC
GATGACGTGATACTGCACCC
GACATACACACGATAACACC
TCGCGCGCTCTCGTAGCACC
ATCGCAATCCAACAAAGTGT
CATACACGTTGTTACGTCAC
CACCTCCCGCCTCGTACAGA
AATATGATTTAGAAGTAACA
TGTGGGCACACCGACCCTCC
TACCCTCTAACACTCGACCC
CATCCCTCACTCTCACGACG
GGCGCAACACACACCTGGAG
AGCTACTTAAGTAGACCACG
GCATTCTTGATACCGTTGTC
GGCGCTGAAACTTGCACATC
AATGACGTATACGAGATTGC
CATCGAAAGGAATGACGTGA
TAATACGCGGTACACGCGTG
TGACCACGACAGGTGCGCAT
CCGTGTAGATTAAAGGTACA
GGCCCCACCGACACACTTGC
ACGATGATAAGCAACATTGC
ATTGTGTACTATGGTTCATC
GTCAGTAGCAATGACGTCAT
ACATCTCGTGAATAGCCACA
GACGTACGCGAGATACACCT
CTGACAGGGTTCACCGATGA
CAAACGTACAAAAGATCAAA
TGGATACAGGAAAATGCCAC
AACATCGTTAATCGCGACAT
ACCACGCCACAAATCGTCGA
CGGTCACACTGGAATACATG
GCCAACGCAATCGACCTCCT
TACACTCACACTGCCACACA
GAGGATGCAGAATTACGTCA
CATCCCCCTCAAACACACTA
CGGCCAGCCAAAAACGCCAC
GGCACGCAGCACTGTGCACG
GCGACCTGACTTGTAAACTC
GGCGTTGGCGATCTATGATC
CCGATGACCACATACTACTG
CGTACACATTTCATCACGCG
CCCACACAATACACATGTAA
CATACGTGATGCATGACGTG
TCTGAAGCAATAACTCGATG
GTATGGTACCACGCCATGAG
GTTATGTAAGTGTGGTAACT
TGCCTCAGAGTGAGTGACAC
CATAGATGCTGTCCCAAAGA
GCGTGTGCCCCAAACTGCCA
CCGTACCGACTCTAGGTCGA
TGTCACGAACCAATACCTCG
AAGCAAAGGTGGTGACGACA
CATTCACGCCCAAAGCATCG
ACCTGACATGATAACACGCC
AACAGTTTAGTGCATTTACG
ACTATCATAGTCACGCCACA
CTATCACCTAATGACGCGAG
AACTACTAACTCAATTGTGA
CGGACTAAAACTGTTAGATG
GACACGTCATCCCAACGCGT
TGTCGAATGATTCTAATGTC
ACCGTACGAGAATCGCTATT
AGTGTCTTGTAGCGTGTCGC
ACGAATGAATAGCATACATA
GTCTCGATGATGACGTCACG
CAACAGCAACACAGTTCATA
GGTACTTGTTATGAGCGCGG
GTCAGCCGAGCGTATGTCGA
GTGCGCGATGCGTACTACCA
CGCTGCATTAGCGTGTGATA
AACCCTTCCACATACGCGAA
CAAAATGGCGTAATACACTA
AATACATCAATGACGTGACA
CGCGTGGAAAGTAGTCTACG
GGTCACCGAGTGGTATTGTG
GAACGCACACTCGCTATTAC
GCGCCACGACACGACACTCC
GCTACTGCCTAAAGCAACAG
ACATGAACGAGAGAGCGCTA
GTATGATGGTACTGGCGTGT
CGAACGAAGGACTAGTAACG
GCGCTAAACCCGAAATTTGC
CATAGATCGGAGATTGGATC
GAAATGACGTCATCCATAGT
TTATCATGCCACAGTATGAC
AACATTGTAATTAGGGTAGC
GGCTTTAACGCCCGATACCC
GCGCACAACTAAGGGATATA
TATCGAATACACGTGAGCCA
GCAACCACAAGTACACGTCA
GATGTTTGGGCGACGCTTGA
TGTGGGAGCAGAGACACTGC
GCGAGATTGTGTTTTCATGC
CTCATGGGTTAGGCAGGTCA
CTTACGTGACACCACAAATG
CCCTCGATGCTAACGGTACC
TGCAATAACGTCATACATTT
GACAAGGCGTTGTGTACCTC
GGTTGCATCGGGAACGCAAA
GCTAAGGTACAGTACGTGGG
AACACTTGACCTGGTATCGT
GAGAATAGATTCCCCTTTCA
GCTGATATGATTTTCGTGAC
GTAATGACGTGGCCTTAACA
ATAATGTAAGTACGGTCCGC
CCGTAGGCAAGTACGCATAC
AAAGACACCGTAAAGTCGTA
GTGGTTTTGCACGTACCCTA
GCAGACAATCGGAATTACCA
CCATAGCGTACATCCATCTC
GATACCATTCTTTGAATCCG
AGGACAAGATCGGAATATGC
TTAATGATGAGCGGGATACC
CGAATGATGACGTGATACCA
ACCGATGACGTCAGCGATAA
GTGCAACTGTACCACACCAT
CAATGCATCCTAAAAACGTC
ACACTCCTGCTTGCCCGCAT
GTAATCAGCAACAAACCAAT
CTGATGTACAAGGGGTGGCG
CCATTGCAGTCAGACTTCAA
ACGTGACCGTTCCATGTCTG
CCAACACGCGTAACTACGAG
TACACACACCCTCGAACTCG
TGAAATACCCAGCAACGCTG
GATGCCATGATATTGATGCG
CGCAATGATAATATGCTCTA
GTACGCTGCAATCATCACAA
GATGACGTGATAGTCCCACA
GAAGGCGTACAGGACATAGA
CGAGGAACACGTCACCGCGA
GTCATCAGGAATAGCGGTCC
AGCTACTGTTACGCTTGCCC
CATCCACTCACCCACTCCAC
TACGTGATACACCTCCCACG
GGCTCTACGCACTGGCACGA
CCATTACGTCATCCGTGATG
GTCATACACAAGGGACCACG
CGTAAGCAAGAATACTGCCC
AAGGCATCATAGGCCAATTA
CGGATTGATGACGATACGCT
AGTAATATAGGCAATCTAGG
GAGATGACGTCATCATCACA
CACGCCAACGAACGAAGCAG
GAGTGTTAGCGCGACACATG
GGACGTTGCGGTTCACGTCA
ATCTTGATGGCCTGTTGTGA
AATGTACGCAAAAGCGCTGG
ACGAATCAACCGAAACCAAT
ACAATGAAACACCATTTCCC
ATCCTAAGTAATTCCCTTCC
ACCACATAGCAAGCACGCCG
CACTAAGAGCGATGAGAAGG
ACGGAACGGCGCGAGGCCTC
ACAACAACATACGAGAAGAA
GGTAGCGCAGGGAACTCTGA
CGAAACCGGGATGTATGATA
GGTGGTTAGCTGTATACTGA
TCAGACACCAGCATCCTGCC
ACGATGACGACATATAACCT
TTAAGCGAAACGTAAGCACA
GTCACTCATTGTGAAGCATG
TATTCACTCTTCCTTTGCGC
CATGTTGCGCTGAGCCTTGA
GCGTGCCAGTTTGCTGACCA
ATATCATGACGGAAGTGACG
ACGTGTACTTAATTGAGCGG
CAGCTCGCATATGCGCCAGT
TTTAGGTAAAAATGATCACG
CCTGAGGATCGCGAAACGCG
CTTGCGTGCCAAACTAGCAA
CAATGATGCCACAAGCTGAG
CCACTGCACACCGTGCACAG
TACCATACAAAATAACTTGA
ACCAACCAACGCAACCATTG
CATGATAACGAACGATACTG
ACTGCCCACGTCATCCGTCA
CTCGTACACACAGAAGCAAA
ATATGTCGTGAGGGATAACA
ATGCTCAGCAAACATTACGT
CCATAGTCCGACACTCACTC
CGCGAGGGACGATGACGTCA
ATCGCGCAGCGGGCTACACC
ATCGGCAATGTGTTAGCTAT
CCTCACGTGATACAGTAACA
TCTCCAGACCTGCCCGCACG
ACTGCAACGTAGGCTCTGCG
CCGTTCACGTGTGCGCCGTG
CGCTCCGTCGTATACATCCT
CTTGCGACCCATCGAGTGTC
ATACGAGATGTAAGGTAAAC
CACCGTCGACAACAGACACA
TGTTTTGCCACCCCCGCCGA
ATGACAAGCCATTTGCTATA
ATGCTACGGGACACAGGATA
AGATGCGAAGCAAAGTCTAC
GCAAATAGTAAGGTGACTAA
ACACCCCACGTAACCCGCAC
GCATTAGTGGGAGATGATAG
CTGGCGTAATAGGATGATGC
GACACACTATGCAACGGTCA
CATCGTGCGATACCGCATCC
GGGCAAACGTCATAGGTGCG
ATAAAAACAACAGCATACCC
ACATGACGTCACCCCTTCAC
CGTCCATCACCGCACGCTTC
TCCTTGCTAGGTGAAACGCA
ACGAGGCAACTCGCACCCTC
GCTACTCATGTAAAGCTACT
GCTTCGTGGATAGTGGTCAC
ACGTCGCGGCACAGAAGGTC
GTCATGTTGAACGTAGACCA
GTTCACGCACCGTTCTCCAC
CTATGTGCGGACACCACACA
CGTTCAAAACGTCACCGATC
GTGGATCACAACGACGTGCA
TAACATAGGTGTACAACGAA
AAACAAGGCATGACGTCATC
TGCGAATCACACAAAGAAGG
CCTCGAGAAAGGCAATGTCA
GTACGCTTGAAATGACGTGA
CCTTTCCACCTGCCGGAACA
AAAGCGCACCATTCCCCTGC
TCCTGATGGACCACAATAAC
ATGAAATGAGGCGGATATAC
CCCTGAGCCACACAACCCCA
CTACACGACACTACGCCCCA
ATAGAATCACGTCATATTCC
AGACGTAACCGTACCCTCTT
TTGGGAGATGCACCCTATGT
CTCATCAAGACGTGACCGGC
TCCCACTTGGTCACGCGACA
ACGTACACAACAAGCTGCTG
CATGATTTAACAACGTTACA
GCACAATTCCTTGTGTACGC
CGACATAACCTAGCATATTG
ACCTTCGAATGACCACATGC
GCAGTGCGTACTATCCCAGC
ATGGACGTAAACGAGTCTGG
TAGTACCGGTACCGCAACCA
ACAAGAGCGTAGAGAGCTTG
GATGATCACGATGACGTGAC
CATCCACCTACACACAACGC
GGAGTGTCCTCAACGTACAC
CCGTATTGACGCGACCTATG
ATCGCACTGCGATGCCACAA
AAACCTGTCACACAGAGCTG
GATGGCGTAACCCGTCGACT
ACCGAGGGGTAAGTTGCGGG
GCCACCTACACTACTGGGTA
GCATAGCCCAGCCAGCGCTA
GGTGTACGAAGATGACGTCA
CGGTTACGTGACACGTACGC
GGCGCCCACCACACGTGCCG
CGAACTTCCTTTCCGTGCTG
CCACAACCCTTAGTTCAAGA
GGATGACGTAACTAACAATG
ATGTTTCAAAAAACACGTTC
ACTGACTAATAGCGTATCGC
CATACGTGGACAGAGGGACA
CTGGTGCCGGTATCGCGTCA
ACGAAGCCACGTCACGCGAG
TGGCGCTTTTCGCACCACTC
TCGGTATGATAGATAATGAT
TACAGAACGTAGTGCTGAGC
CAACTCACGTGATTACGCTT
ACGGTGACGCGGCGTCCACA
ACACCTAAGTACGTCGTGAC
GATGACTACGCGCTTCCACT
GAACGTCAGGTAACGTCACA
GTACAATAACGCTAGCATCG
GACCTGTGACGTTATCACCG
ATGTCTACGCGATTCGTGCC
GAACTGACAGCGTAACGATG
GGCCAACAGTACGTGACGAT
ACGTACACACGTCACCCACC
CCTAACAAGTGGCCTGCCCA
TCCTCCAACTCGCCCAACGA
CCTACGACACACCACGCGCG
CACGTTGTCTCAACGCTCTG
TCGCGTCACGTGTACAACGC
TCAACACGCCACTTTATATC
GATTGTGAGTGACGCGACGA
GTACACGTCAATCCCCATTG
CCCCCCGTTATAGCTCGCCG
AAATGACGTGATCTTACAGC
GACCAGGACATGGTGGACCG
CCCGCCATCTTACAAGACCA
GCAAACTGTGTAAGATAAAC
TGCGTAATACGTAATGCTTC
GGTGACGCTGATACGATACG
GATACTGTCTGTGAGGATGA
CGGTTTAATGAGAGTTGGTG
GTTTACCGTGAACACGTCGT
CATCCCATGTGAAATACGAT
CCTGCGAGAAGATGACGTCA
GTACCCCTAGAAAGCATCGA
CTTCCCCGCGCACGAGTTCG
CTGCAGATGTCGTCACCTTC
GCGTTCACGTCACGTTCACC
AGGACGCTCTGTACCCGTCG
GTGTCCAAGACACACGCGTC
TTAGTATGCATGTGGAAAGG
AGCACGGTGACGTGACTCAA
GTCCAAGTCACGCGAAGCGT
TCATTCCAAGATGACGTGGG
CTTTCGCCAAACGACCACCC
CCCGCCGACCGTTATTGTGG
GTTCCGCACCAGTGCTGCTA
TGCCTCAGTCAAGTCCAAGC
ATGAAATGAAGCATACACAG
CAATCGACGCGCATACGCAC
CATGGCGTCAGAGCAACCAG
TCCTGTAAAGTTAAACTGCA
TTGCCACAGTACGCGTAGGA
GTAAACTAGTGCGTATGACG
CCCCTCGATTTGAACATGTT
CAAGATGACTCGATCAACGC
TTCACAACGCCACACTGACC
AAACGAAGAATCGTACCTCG
ACGGTGACATGAATGAGTAC
ACTTCGCCTCCCATCCCCCC
TTTGCAATCGGCACCCCTGC
ATCCAGCACTAGGAGTATCG
CCCCGCGTGACATCACTCAG
GGCATCTGATTTTATTTGCC
CTTTCGAAAGAGACGATAGG
CCCCATATGTTAGCTCCTCA
CTGTAACAATGAGATACGCA
TCACACGACTAAGAGGTCAA
GTCATGAAATCGTCATCACT
CACAACTTACACCGATCACG
ACAATGGAGCAACCAGAAAC
GATCCGTTTGATGCGACATC
ACTCTACTCACTCACCGCCC
CAGTCAGGTAATAACGTCAT
CTTCTATCCCGTGGCCGCAC
AGTTATGACGTTACTTGTGA
AGGAACTGAAACATTTCCAC
TCCGAGGATGACATCCTACC
CAACTGGTAACCACGTCCAT
CAATCACATCGTACTCCACA
CTTACACTAGCGACGAGACA
TCTGTCCTATATAGACGGGT
CCTTAAAGTGACGTGGTGTA
AAGGGCTGGTCGATGGTTTC
CTTTCATTCTTATCGCGTGC
CCTCTAGATGGCAGACCACC
TCCTTCCCAATAGCATCACG
ACACAGCAGAGATACCCCAA
CAAACGTTATTCATGCCGCA
CGAAGCTAGGACGCGGTACG
CCGCCAAACGCCCTCACCGC
CGCTCAAGGTGAGTGACGTG
CCCCACACCGTATCAGGGAC
CAAAAAGACCAGAATCGTAG
ATGCGTTGCTCCCACGTCAT
GGCAAGTATGTTCCGTACCA
ACGACGGCCTGCATACAGCG
AGCTTGGACGCCTATGCGAT
GCAAACACAGCAATACGACG
CGTAGTTCCGCCCCGCTCAT
CCGCTCAAATCATCCACCGT
TACGACACGGTCAAGTGATG
GTTGTCAGCCCCCAACACCT
CTCACACATTGATGACGTCA
AGCTAGCGCACCAACGCTCT
CATAACGTGTGCAATCGCGT
ACCAATTATGTAATCGGCTC
CGCCTGTCAAGTTAGGGTAG
AACACAACACGCACCGCGTG
AATGCGATGTCAAACACTCG
TCGCACGACCCCGCCACTAA
AAGACAGCCAAGCATATGAT
ACGCACATAGGGTGACGTCA
TTACAAGTAGTGACGTTGAA
ACACCCCATCACGTAATCAC
GTACTTACGCTGATACCACG
AGCAGTATGATACACATAGC
ATCGCAACACACGGCGCCCT
CACTCTCATCAACATAACCG
TAAGTCCACATACACCTATG
ACGCACGGATGACAACCAAG
CATTGCCGAACAAGCAAGCA
GACGCGACGAACTCCCTATC
AACGTCATGATTCGTACCCC
AAGAAGGGCACGACCAGACC
GATAAACCTAAACGTATACT
TATGTAGCGATACGGGCCAT
ACACATGCCTAAGACTCAAT
ACGATGTCAAGGGAATGACG
ATAACGCCGTGAACGCGCTG
ACCCCCGACTTATCGCGTCA
GACCAATGTCCTTCACGACC
TACTGAGGTTAGATGGTGAC
ACGTCATAGTGATGACGTCA
GCGATAAGCAACATGTAACC
GGATGATGTGACACGAGGGG
AATTAACAGGATGTGTAACG
TGACATACGTAACATAGGGT
CTCTACATTGATACGTCGAA
GACATCACTAACAAACGCAA
TAACGCTGATGAGGTCGGGA
AGTATTGGTTAGGCACACCT
GGGCACGCCAATGAAACTGA
GTAAGTCGGCGCAACTATGG
ATGACGTCACCACGTACACC
AGCGGTACTCGAGTCAGTTA
ACCGTGAGGCTACACTAACA
ACGCAGCATAAGCACGTCAC
GCATCAGTATACTGTACGTC
AAGATAATGAGTAGAATGAT
ATTTCATAGTCACTTCGAAT
AATAGTGTTGTGATACGTCA
CCTGCGTCTTGATGACGTCA
CTAGATGATTGCACTGCCTC
GCCCCTCATGTTATGATGGG
CTAGCTGAGCTACACCGCCA
CGATCAGCAGATTGAATGAA
GTCACACCAGTATACGTGAA
CCAAGGATAGCGGACCACGT
GACGCATCCTCTTGCCTCCC
GAGTAGACGTGAACGTTAGT
CATCACGATACCTCCATACC
TCGTCGATATCGCGTCATCA
CACCCGCCTTTGTACCACGA
CCTCAGCTCCATTGTGACTC
CTTGCGAAAGAGACGGTTGG
AGAAATAACACAGTTCACAA
ACGTTTTGTCGTTCACACTT
CGATGAAGATAAACGCGACA
AACGTCGTTTCCATGCAATA
GCGAGATGAACGCGTTATGT
GATGACGTCATCGCAAGGAC
GCCATCTCTAAGCACGTGGC
GTGTACAATAGGATTCGAAA
GCGTGATCACCAATGCTGCT
TGCTCATGAACTGGTGCATC
CCGGGACGCACCCAACGTTA
CGCAATGCCGTATCTACACC
ACAACGTATAGGCCTAGAGA
GTCCGAAGTGGAGAGAAAGT
ATCAACATCGAATCACGTCA
GCGTGCCGCAGGGCACCCGA
GGACGGTGACCACGTTGACG
GCTACAGATCTTGAGAGGCA
GGTGACAGGTATCGTATACG
GCACTGAACGCGAGGCATCA
AGATAATGTGTAGCAAAAGG
CGTGCCGGACGCAGCTAGTG
ACACTTAGGAGACACGTCAT
TCCGGACCACGCAATCGACA
AAGGAGGATATCGAGATAAC
CCAACACTACGGAAACGGAC
TTTGGTAGGTCTTACTGACT
TTCACGACAGTAGTTGACGA
CACGTTATCAGTCATGGCCA
TACACAAATGACGTTCCCAA
ATATAGGTGTACCCTAGCAG
GTTCATGATGACGTGATGCA
GTACCCCTTGAGGTTTGCCT
CGGTTTCCAACAACCCACTC
AGAACAAGCAGACTAGCCGA
CATCACGTCATAAAGTATAC
ACCATACCATGGAAAATGAC
ACATAAAGGGAAGGACACGT
TCAAATGGGATCATGCCTAA
TGCATATAAGTTATATTTGC
CCCCTCCCCGACACACAACA
GTGGGTCATAGGGATAACAC
AGAATGATAACAACTCCTCT
CACGATGATACGCAACACCT
GCACTGGGAGAACAGTTGTA
GCTACGATAGCTAATTGCTA
GTGCGGTCACGTCATCGACC
AAAGGATAGGAACGCAATTA
GCCTGAATTGATGACGTTAT
ATGCGTTGACAGTGCGCTGA
GTGCATCACCCCCCCCTGAG
AGGAACACATCGTGTAGCCA
GGTAGTGTACCCACTACGTG
GGTCGTCGACCACGTCATTT
GACATTGGACCACGAACATC
CAGATGGCACCGAGCTGCTC
CGAGCACTGGACCTAGGTAG
AATAATCAAAGGAGTTGCGT
AATGAACACTACAGCGAGTA
CACTTAGCGTGTGTGCATGA
ACAATTCTTACGGCTATCGA
GCGACATCGTCGGGCATGCA
GGAGTATGACGTAATCTTGC
CTACAGAATGTATGTTAATC
TGACGTCATTGGCTCCAACT
ATACGGTTAACGACTAACTT
TGGTACGACGCGATAGTTAA
ACCACCGCGACAGTTGTCAG
CATCCAACACTGTGACTTCC
GCGACCTGGCAACGGGCACG
CTACACGAACGAACGCACGC
CCCAGCCTAGGCCGTGCTAG
ACGCAGCTGATGACGTCACC
CCCCGCGCCGCAGTGATCGA
TGTTGCCACAGATGACGTGA
GTCACCATGTTATGACGTAA
ACATGCATAGTTCCACACAA
GGGAGTGACATGATGGGATG
GTGTCATCGGGAATAAGCGT
CGTGAAACATGTTTTGTGCC
AAGCAATCAGAACATCACGT
ACCACAACGCCGCTCCCTGC
CGCTGTCGACCAGAACACCA
TTAAAATGGTGACGTCACAG
ATCACGTATAACACATTGAC
GTACTTGGCACTACATACAC
CCTTCCTACATCCGCTCTCG
GCTGTCATGACCGGCACGAC
ACTATGAAACGATAGGTCGG
GAACATCGTAATGTGAGGGT
AAGCTTAACACGTCACCATT
GCGCAACACGTCACCCGCCG
TATCGCCAATGACGTAACCG
TAACAGCGCTAATATCTGAC
ACCGCCTTGATGCCCGTAGT
ACCAAATAAGATGACGTGGC
AAGGGTACATTCAACCCTAT
GTTGACCACTTCGAACACGT
GTCGATGTTGAACGACGCCA
ACATCCGGTGACGGTCCATG
GACCCCTGCTGACAAGACCA
TGAACCAGGTTCAAAAGAAA
ATGCTATAAGTGAAAGGGAT
AACCCGCGTGAATACAACCT
CTCCCACGATGAAAGACAAC
ACGGAATAGAGATCGTAAAG
CGTGAAGGGCAGGCAAAAAT
AGTGAATGCGCATGACCTGA
TATAGTACGACCCCCTCCCA
ATGGCCAATAGAAGACCATC
GTCACATCGCAACCAATATG
GTTACCCATTGGTCTGACCC
AATCAGAAAACCAATATCAA
ATCACAACAACGCTCGGTTT
ACATAGAACCTACTTGCACC
GACCCGACCTGATTAGGTCG
CCGCCTCGATAACCACCTCT
GCAAGGCGTGATCACGTCAT
TAATGGACGCACCTCCCATA
TAACAGACGATAACTAGATG
GCTATGCACTGTGAGGACTG
TGATGGCAACATCGCACGAT
ACGCATGATTAGCATTGCCA
GGTAGCTGTATGCAGGCAGG
CACCCCACGACACCCAACGC
TCGAACGTGAACTAATCTTA
CACCCGTATCACGCGATACC
CCCAAGCATATAGACGATAG
GAAAAGCCACACAACGTAAC
ACACGTACAAAACACTGTGG
CCTGCGAACCCACAGGGCGA
CTCACTGTCGAAATCACGAA
CGGTCCCATGCACACACTGA
GGAAAGCCAGACGCCGATTA
CAGATGAACATCACGTCGCA
ACGCGATACGCGACCAGCGA
CAACATGGCGATATATCGCA
GTACGGTACGTACACGATTC
AGATAGCAAAGCTAAGTATC
CACACAGCGACTATCCACTC
GTAATGAAGTGTAATTGCAC
GTAGATGTACATACCATGAC
AACTGAGCTGAGACAGCTGG
TTACAAGCAAAGGAGATGGA
CTTTCACTTGACTGTGTACG
CATCCCGTGATGCATGAACC
ATTGATCCGTATAACGTAGG
CACCGAAGATGCATAAACGG
GCAAAAGAGTTACCCGTCCC
GCATGATGACGATTGGTGAC
GTCGCTACCTTCATGGTAAC
GCGATGCGCGGACGACCACC
CAGCCTCCGTGATGACGTCA
GCCGCGTCTATAACGACCGT
CTGAACCGACAACCAAATCG
ACGAACCACGTCATCGTCAA
CTCACGATACGATGACGTCA
CGTAGCAATGCTAGGATCAC
AATTCTATAAATCACGGATA
TACACGCACTCAGCGGTAGG
CACCCCGGATGTCGTCATTA
ACTCCATGTTATTAATATGC
AAGCACCTGATGTGACGTCA
TGACAACAGCGCCATAGGAA
TGCGTAATCCCTAGACTACT
CCACGGTGACACGAGATTAC
CGCACCGACACCCCGCGCTA
TCGCCAGACGTACGCGGAAG
GAACGAACCCGTGACGTATC
GCACTGAGGAATGATAAAGC
TCAATGAAGTATATCACATA
GCGACGATTACGACATCAAA
ATAAAACATACCCAACCAAT
AATCGAACCTACAGATATGT
CCTATGGGCCGCACGCTCTC
AGATACGTCTAGCCGTACCG
AGCAGTGAACAGACAATGCT
CGAACACACGCAACTGATAA
CTTCTATTCTCCCTACATTA
GGGAAGAACAAAGTGCTACG
GCGCTGTGCAAAACCATGAA
AACGTGGCAATACGCGTACC
TTTAGTACTGGTGTGCTATG
ACATTGAGATGGTATCCTAC
GCGACTGATCAAGTCCATCA
ACGTAACGATACAAGAATGC
CCCGTAAGATCCCGTCATCA
ACGTAATGCAGGTCCACGCC
GCATAAAGTTTACCTGGCCG
AGTTGTCCAGGGCCGTACAC
GACCTGATAACGGACACCAC
AAAAATAACCACGAAGTATA
ACTTACTGAAGAATATGGCT
AACAAGGGGGTAAGCATATG
GCATTACGGCTTACGTTCCG
GACATCACGAATGATGATAC
ATCTGTCATCTGGTGACGTG
CAATTACGTCATTGTATTCA
AGTACCAATGACGTGGACAA
CCGCGTAGCCACGACTAGGA
GAACAACATTGATAGCTACG
TCACGTTGGCGTGACGGAGT
CAAATGATAAGACGACGTCA
CTCGGGCGAATTAGAAACCC
TTGCTCCAAGGTAATCGCGA
GAGGGACAAGTATGCCGTCA
GAAGCCAATGGTATTCACAA
GTGCAAGGTGGTGCACCACG
GCACCATATGCAACGCACAG
CGTTAGCAGCGCTCAATGTG
ACACGAGAAATCACGTCATC
AGTACATCACGTGATACACA
CAACACAGGCACGCGGCACA
CGGCCTTTCACAAAGGCATG
AATCCAAAAAAGCGCCCACC
CTTCAAAGGGACTGTTGGTG
GTGACGCATGACGACATCGC
AACCCACAGTACCATGCCAC
GAAGACAAATGACATTATTT
ATCACGCAATGATAGTCACG
AGACGTGACGAAATTATGGC
ATCCACATGGAATGTGTGCG
CCGGCCACGCCCCCATGCCC
ACACTTAACGTGTTACGCCG
CATGACGTCATACGCCACCC
TGAAGTACGTAATATGACGA
CCAAAAGTACGCACGCATCG
CCGTATGAAAGGGCTGAGAA
GTAAAGAAAGAACTCATCAC
AGCGTATACGACACATTGCA
TCGCAGATACGGGCGGTAAC
GCGACAGTCAAGACGATGCC
TGATTCGGTCCCATGCCATC
TTTATAAATGACGTCACACA
GCTGCTTACGTACCCTTCGC
GTTCCATCACGTCAGCATTC
ACTGATGACGTCACCGGCCG
CGTCCCTGCCGAAAGCCTAA
TTTACTTAGACAACGAACAC
GTGCATAACTAGCTATCTTA
ACGACGTGCCCTACCGAACA
GCGCCCACCACACGTCCGCG
AATGACGACATGCCCTACGT
GGCACAACACTCCTTCTACA
ATGGATGTACCCTACTAACG
CAGAATGCTACACCCAACAC
AATACAATGCGGGATCGGGG
ACTGAGACACGGCGACCGCG
CCATTCCGTCCACCGCCGCG
CCACACACGAAAGGCATGAC
TAATCAACTTCTCTCCATGC
AACGACCTCAATCGGCATAG
CTGATGACGTCATCCTCATG
GGTACACACTGTAAACGTCA
CGAGAGACACGCTGTATTTG
ACCTCACGATAGAACACCCA
ATCTACGTATCGTTGTGGCG
GGCCAAATTAGACCACGCGA
TGCAGGGCAACTACGACATT
GACCGAGACACTGACGTACA
TGATACCTACAACTGTCGTC
GAAGTGAAAATACATGGGTA
CTCACCAATGACGTGAACCC
AACACCGTACGGGATGGGTG
GCGTCATCAAATACTGCAGT
GAGTAGAGAAAGCCTCACGT
TGTACACGACACTGACAATC
CTTTAAAATGACGGGCTAGG
GATAGCGTCATATAAGGGAT
GCACCCACCACCCGATGATA
GTATGCGACCGCCAACTACA
ATTGATGGAAAATGACGTGA
GCTTCACAACATACCTCACT
TCCGCCATACTTCACGCACA
TAAGCATGCTAGCTTGAAAT
GTTATGACGACACGCCACAT
AAGCTGTCGGCGACGTCAGC
ATATACACGCCACTCGACCC
CATATACGCAATGGTTAGTA
TATGAATGATATGTACCCCG
CACAAACGTCGGACTAAACC
GACGTGCATGTTGTCACCTA
ACTTATTGTCAGCTGTAACG
ATCCAAGCTACATGACGTCA
GCACTTACTGTTGCACGGTG
CGCAACCACGATACAACACT
GTTGCGACAGATCACGTGAC
GAACGACGCGACCACCTACC
GTCCTTCACGTACAATGCTC
ACAAAGGACATAAGTATGCT
ACGAACAATATGACTGCATG
CATCGCAATGGTGACGTGAC
CAAAGAGGATGACGTCATGC
CCTACCTGTGAGTGACGTCA
CGCACCACGATGGGACGGCA
CCTCCTTACTAATGACGATA
TGTATAGACAGAACATAACG
CCCAGTGATTCGATACACGT
GTGAACGAATGTTCATCGCA
AGGCGTGACGTCTGACGTCA
CACATATGTCGAATGACCGC
AACGCACGATACCGCGACAC
ATTAGCATCGATACATGCTC
GAATATAAAGAAGCAACGTG
AGGCACCAACGACAAAGCCG
TCAGTGAGCGCAAGACAATG
CGACCATGTGCCAAACAAAC
GAGACCATCATTGTTACCTG
GCATCATAAGTATACCTACT
CCATCACGAATTATGCGGAG
GACGATTGTTTCGAGTAATG
GTAACGATGACGTGATACGA
GGCGTAACGGCGCGCGACCA
AGGCACGACGAGTAACACTC
CCCCTCATGCACACCGGTGA
CAAGACGTCATTGAGTTATG
AACACGAATGACGCGATCTA
GTCGCCCACTGACGTGACAG
GACGTCCCGTGATGCCTTAG
GAATCTTTCGAACTCCCCAG
ACGTGGTCCCTTACGCACCA
ACCCCGCGACCGTGACCATC
ACTTCGCCTTCGTGCTAAAC
CTGTGCATACAGAAGGCTCA
CACATCCCAACACTTCGCCA
ACTCAGATACCCAAACACCG
GTGTAGACGTAGACTGGACG
ATCGCGGGGACAAGGGCCGA
CCTCACAGCTTAACCAATCG
ACCTCGTGAACACATACCAC
AGCTGGAAGACACGTACGTA
TATTGACCATTCAGTCATAT
AGTCCGTAAACGATTTCCGC
GACAGCAACTCTGCGGGATG
CGCATCGCTCACCATGGCCA
GGTATAACGACGTGTTATTG
CTCAGCGTGGGCTGGACAAG
CTAATGCACGTCCAAACAAC
GGGAACACCCACATGACATC
TCGCGATGACGAGATCATGG
AGCGATCACCGAACATTCCC
AAGCAGGATCAGAGCGTGTA
ACACCTAGTCAGCCAGATCG
TACACATAAGACTAACTAGG
TCTGGAAATGACGCGACTCA
ATGAGTGTGATGCACCGTAA
CACTTTATGGCCAACACAAG
TCCCTTGTGCTACGCGATCC
CAATCACACGACCGCAAACG
GCATGGTATCGCGACCACAC
TGCTTAGATGACCCACAACA
AATCGAAAAGGAGGAAAGAA
CATCATCAGAGACGATGACC
ACCCATGTGCCAAGCACAGC
ACGTATGGCAGGTACACGCC
ACTTGACTACGCCAACGCAA
AACCACCCACCATATTTACC
AAAGCCTAGTACTAGTCATG
ACGCTCGACCGCGCTCACAC
ATAGGATGACGTAAATTGAT
GCGACATGGCACGACAACGA
GATGTCAACATTAACATGGC
ACGCGTTAGCCGTCATGTAC
AGTATCACGTCTTCTGCACA
GACGAAGAATGCACGTCCTT
TAGCATAAGCCATCACAACA
ACACTCATAAAATGAAGACC
GTAAGCTACGGAGTAGGTAA
TGAATGATGCCTCCTCCCAA
TGCACTCCCTTTAAGATGAG
CGATTCAGAAGTGTATCGGT
TCCACAATGCGCATTAGATG
GATGTATGAACACCGTGTTT
CCCAACGGTGAATATACCAA
CCTATGTCGTCATTACTCAC
CAACCAATTCGATCCCACAG
AACAACGTACGCGTGACCAT
CACTAGGTATCGTCGCGTCA
CATATCAGAACGATGTCTCC
CCTACACCGATACTTTACAG
GTGCCACACAGCGATTGCAA
TGGGCAACGTGGTATTGCTA
CCTTCAAAGCCATCACATAA
CGACGCACGACCCCTCTTAG
GACGCCACCGGCGTACGACC
ACGATAACGGTCAACCCCTA
TCGCGGAGATGACGTGACAG
AGTGACTCATGATAACGTCA
CCAACTACCTAGATAGCGTT
GCAGCCAACAGAAAATTAAA
CCCGATCACACAAGGTGTTT
GCCAACGAAAGATGTGGACA
GCCACGTCTACGTTATCGCG
GACAAAAGAATTGTCTGATG
GCATTCCATCACTTCAACGA
GGCTTTGCTTTTACACCGCA
TTGACTACACGTCATTGCGA
ACCCTCACCAATAACTATCT
AGGAGTAGTTGCGGCAGTGT
GACAATGGAAACGGGCTAAC
GTGGCGTCTATCACGCGATA
CTCGCAACACTCACACCACA
ATGCGCAACTACGCTACACG
TACCAGCTAGCAGCGTATTG
CTCCCTAAGATTTGTGTGTA
GGCCATGCAATGCAGCACAG
ACGTCAAGATACGTCTCCTC
GAGGAGTGCGAATGATGACA
ACGCAGGCCATCGCTGTTGA
ATGTGTTATTTACGATATCC
AAGGGACATACAAACTGAGA
GTATCATCTTGTAATACCAC
GTAAGATGTCACATCATCCA
GGCAGCGCCTAGAACCTCCG
CGGTGTGTGCCTCACCTCCC
ACGCCGACTGCATCACGTCA
CCCACTGAAGCCTGTACCAC
AACTCACGAATGAACGTTAG
TGTTGCGCAATAGCTTTACG
AGGTAGTGTGACGTGACCAA
CACGCTAAAACGAGATTGTG
TGGCACGTTGCATGCACGTA
TGCATGGAAGGGGGTGAAGT
TGTCTAAAAAATAATGCATC
TTTCGTCTAAACCCTCACAC
ACCAGTATGCGATGACATCA
GTATGTACGGCATACACGCT
CTTTCCACAACAACCACCGA
CCCACACGATTATGGCCCTA
GTGCGCGACCGTATTGTCCG
GCGTAGGTTGGAGGCGTTAG
TAGGTGATGGCGTAACCGTG
GCAAATGTCAAGCCACGTGA
TTATCAACGTGATCTGTACG
ATACCTAAGCAGAATGCTAC
AAACCCAGTGATGATTCGCA
ATGATGACGCACACTAGCGA
AGCATCACGAATAGGCTCAG
CTCCGCTTTGCAATGACGTG
CCTTTGCCGTACGGTCACAG
CCGTCCCTCTCAATAGACGT
ACGAATGCAGGAATTTGGAC
AACGGACACGACTGACCCGC
GCGAATAGCAGAAAGCATGA
ATTGCAATTAGCAGCGACAG
AGGATGACGTGATACCGTGC
AGCATGTATGACGTCATGCC
GAATGTGGATATGACTCCAC
GCTCCTGAATCACGAAAACG
ATCCAGCTAACAATGACGTG
CAAGCGTGAGTGACGTGAGC
TGACCATTGTGGTGTATAGG
GAAAAGACAAGGCTGTTGTA
ACGGTGGTGATTCACAAGAT
ATAACGGACACAAAAACGTA
ATAATCACCGGATTGGCTCG
GGTAATGCTCATAAGAGTTG
CTAGTATGTAAGTGACATCG
ACCGCTAACTAGCCCCCCCG
GTGGGTAGTTCATTTAAGGA
CGCCCCGACGACACACGCAG
AATAAGGGTAGAGGGCGTCA
CGAACAAGAACTCAACCTAT
GAATTAAGTGACGCCCAAGC
CGTACACGATAAGCATTATA
TAAATCACAAATGAGCAAGG
GTGCAGTATGACGTCACCAG
GATAGGATTACGATCTACCG
GCCACAGATATGACGTGACG
GCATACAGCGACCAAACGCA
AGCAAGTATGAGTGACGACA
CATCACCATTGTAGACATAG
CAGTTCCATTGCCCCAGTCG
GAATGATGATGATGATATAG
GCTTCCGAAGGCCGCGTAAC
GAAAGGGTACAGGTTTAAGC
GTTGGTCATTCATTAATGAC
CCATGCAACGCTGGTCACAC
GAATCACGTCATTCAGGGGG
CCATACCCCTAAGCCCCCAT
GCCACCGAGTTAGAGCCCTC
GAACAGTGACGTATCACTTG
TCATGACACAAGAGACAACA
CCGCCCACCGCGTCACGTCA
GTGTGCCAGGGAACACGTCA
ACGAAATGACAGTAACACTC
CCCGTGCAACACCTTATCCG
TGACTGGCATCGTTAAAGGC
TGCGTCGTGGGTACGTTAAC
CTTCGATCCTTTCTCCCTCT
AATTGAACAGCGAGTCCACG
ATCGCAAGGCGTGCAGTGAC
AGGCGTTTCAAGACAGAGCA
CGTCGCACACCGAGTTGCAG
TTCGAGTTTAGGTTACTCTT
GCAAGAAGCCACCCACAACA
CAGCGACGTCACCACAACAA
GGCAGAGGTGAAGGTAGGGT
TACCGTCAGTGACTGATTAT
CCTGTGGGAAGATCGCGCCA
CACGATATGGTCTGCCACGT
ACGCTTACACGTCCGATGAC
GCGAAGTCTGACTTAGTGAT
GTGCCCGAAAACGCGACGAG
TCACCCACCGTACTCGGCGA
TGACACCCAACCACCCACGA
CACACGATGACGTGATATGT
AATGTGGAGGATGAGACACG
ACTCGTGCATCCGAGCGTAA
CACCCGCGACTCCGTACCCC
ACGACCAACACGGCAACCGC
AACGCCGTACGTATGCACAA
GCACGCGGAATGGCTATGAA
CGACGATGACACGTGATGCA
CATGGCCCGTCCACCTTCAC
CCACTGCATCTGTGCATAGA
GTGGAATGACGTCATAAAGC
CGTAGCCATCCCCAGTAACT
GGGACGAAAGACCAGATCGA
CACCACCTAATAACCGCCCA
CCACCGACCACCCACCGATA
CCGGATCGTGACGACGAACA
TAACACGAGGCGTGGTCAAA
CAATGGCATTCCGTGTGCAT
AAATGACGTGACCAGTTAAC
TGGCATATGCATACTTCATG
GTAAGACAACTAATGGACGA
GACTAAAACGGTGGATACCA
AGTGCATGTATGACCGCCAG
TGCTAGGATAAATGACGCGA
ACGTGTTTACCCAGCAACCA
CCTTCTTAGTGTCGCGGCCT
GATAAATTATGCGTAAACAT
GGACCAGGTGAATGGCGTCA
CCTGGGTTCCCCCCACACCA
CACTCACGAACAAGATCGCG
AGTTAGACATACTCACTGCG
CCAGCATATGATAAGAGTGG
ACCAAAAAAACGTAACGGAC
GGTCCACACCTCCCCACACT
ACTTTGACACAACGAAACGA
ACTTAAATGTGCATGTCTGA
GCTACGCAACATCTGCCATG
ACCGGACAAGGCCAGAGCAG
GCTCGAACGAGACAACACTC
CACGATGACGTGATCGCACT
ACTTTGAATCATCATCAACT
TATGCCCAAGTGTGGCCATA
ACAATGGAGGACAGTTGTTC
GTGATACTGTCCAGCTGGCA
CCGACCTAGCAGTACGCACA
GCCACAACGTGATAACGTCA
ACACGCCCGTACACACACGT
TTGATGACGCGATACTAATT
GCCCCACGCCTCGCTTGCCC
AGATCAACTGCGATACCCAG
TCGTACATACAATGAGGTAC
GCTTTAATGATACACGCACG
AATCACGTCATTTCGTGCCA
ACAAACAATTGAACAACGAT
CCCACCCCTGCGGAAACACA
AAAGCTACGACATCACGTCA
AACTACACATAGCAGGCGTG
TAACTTGGTGAAGGGTATGC
TAATCACACATCATCGAATG
GCCGCGAGAAATAATGAGAC
CTTATTACGCAATCACCAAT
ACGACTTCAGTGGGCGTGAT
GTTGGACGACATCCTAATAC
ACTACACGGCGTGATGGCGA
AGAACATCACAACATGGCTA
CTACAGGACGCGGCATAACC
GTGTGGGACACGTCATACTC
ACGACGAAAACGACGTCACA
GCATCACCAAAGAAATCACC
CCCCGCACACCACGCAATCA
AGCGTTAATCACAGGTATGG
ATAACACCATTACTCTTCAG
TATTCTGATCTAACACATAC
ACTACACACTGCTGACCGTG
TTGCAGCCGTGTAACCCTCT
GCGCGCATAGAGACGCCACA
CACAACGCGTATCCCCCTGC
CCAACACATATCAACATGTG
CCATGACGTCTTCGGTACGC
ATGAACGTAATATTACTCAC
TCCATCCAATCCTACTGCTA
GGTTACATGGTGTGTGTCTT
GCGACAGCCCTACCCCGTCA
ACTATGTCATACCGTGACGT
GCGAGAATGATAGCAGTGAC
AGGATAATGACGTCATCGCA
ATACTGATCACGCGGATCAG
CATACGCCGTCGTCGTAACT
AAAACACACATGACGCGACC
CATATCGCGTCAGAAGTAGA
AAAAGTAGCATGTGAACTAT
TCGTCATTCGGTTACGAGGG
CCCCCACCACGCGACATTGC
AAGCCATACCACAGTGTAGT
CTAAGCTCATTGCCGCGAGG
CCCAATACACGAATGACACC
CAACACGAACGAAATTACGA
ATGAATGATATAACACTACT
GTTGGACTTGCCTAACTTCC
ACCTGATTGGTATCGTACAC
GACGCAGAGTTGGCTTAACC
TCCAATAATGGGAATTCAGG
GACAGATGTTTATCCGACCC
GAAACGAGGAACAATGGCAG
CACGCGATGACACCATTGCG
GTGAGCGATCCGCCTCGCCA
GTGCCGCACGAACCACGTGC
ATTCATCTCCACATCGCCAT
GTCCCGTATGGATGAATGTA
CAAGTATAGCGTCATCCACC
GCCGAGCAGGATGGGTTCGC
GTTGGCTGAGCTAAACTGCG
GGGCGATAGCTCTTAAACAA
CCGCCTATCGTAGTCTAGGC
CATGTGTCGTAAATACGTCA
ATACGCACGTCATCACACAT
GATCGTGATGAGTTAACGTA
CCATGTCGCGTGATATAAGA
AACGCAGAATACCTACGCCA
GTTACGTCGCAAGCGGACCA
CAATGATATCCAAAACATCG
TCACGACACATCATTATGCG
CGACGGCGCGGGACAGCAAA
AACAGGAAGAAGATCCACGG
GTTATCCCGCAAGCGACCTA
CTAATACGTACACGTCATCC
CAGATTGACATAGGCTCAGG
AGTGCGTAGACTGCCCACTT
GATAACCGTTATGGTATGAG
GTGTCCTAGCCGCCTTTCAA
GTCACCTCTATAGCCACAGA
CTAATTGTTGCCTGACGTGA
CACACGATCCGATGACATCA
ATGTGACGTGATGGATGCTA
CGATGAAAGAACAAAGCAGG
GAAACCTACCGTACTACGAT
ACGAGTACTACCGTGCACGA
GAAAAGTCGGTAAATATGGA
AAGACGTAAAGAGCCATCAC
TGGGCCATTGCGTCATCGCG
ATCCTCACGGAATGGGCAGG
CACAAGATCTAGCTGCATAG
ATAACTAAGCAAAACTCCAA
CGTCGACCACACTGACGTCA
AGGTGTGCCAAACGAGCTGA
TAACCTGAGCAACTTAGTGG
AACCCATTAAAAACAACGCA
ATGAATATAACGTCATCTGT
CTTGCCCAAAAGTACATGTC
TCAGTAGACAAGGATACGTA
ATACTGTGCGTTGCTCGCGC
CACCCTACACAAGATGCTCC
GCCCGAAAATGATAGCGTGA
AACCATCGTGTTCCATATAC
CGAAACTGCCTAGTTCCCTC
CTCATCGGCGCCACCGTACC
GAACGTTATCTGGGTATGCG
GGGATCCGCAAATGACGTCA
CATACGGGTGGCAGTATGAG
GCGTCCCGCTGATACACCGA
TATGACGTCATTACTTAATG
AAGTTGAAGACAGCGTTTCA
CCGAAGTGGTACGGATGAAG
TGTCAGAAGAACTAAACGGC
CGATTGTAATGTGTCATCGA
AAGGGCATACGCTCCTGTCC
ATGTCCTAGGACGGACGAGG
CCCGAAATTGATGACGTCAT
TCACGATTGACGACGTGTCG
GCAACAGATGACGTGTGGGG
GCCTCCTTTTACTCCACATT
AGGAGGAACCAATAACATGG
TGCCTGGACGTACGAGAACC
AAACTGGGTCACGTCATCTG
GACGTAGAACGACTTCACGG
AGGCGATGTCAGCATCACAT
CCTACCCGAAACCAATTAGC
AGTCACTCAAATGACGCGAT
CGTATGATACCTAACGTCAT
TAACGCAACTATCGACGTCG
ACGAGGATACGTCATCGTGA
GCCCATTTGTAATCACGACA
ATGTATATAATGACGTATAG
CCGAGTCAAATACGTTGCCA
AACTACATTCATGAGGGGAA
TACGAGACCAATAGGTTTAC
GGCATGTTAATTCGATGACC
CGCTAAAATGTGAATCGAGT
ACCTTAATGACGTCATCAGT
ACAAAGACCAACACGTCACA
ATCACGATATACTAGCACAA
GGACCACAAAAACTCATCTA
AACCAAGACGGCACGACATG
GGACATGTCACGTCACCTCA
CGAAGCCAATATGAGCCCAT
AAGGCGCACACCGCAACGCA
GATGACGTCAACACTTTGAC
CACCATATGAGGGACTACCG
GATGACGTAGTGACGTAATG
CTCAGTGTGCGAGTATGTCC
AGTTGACAATCACATCACTG
GATTGGGCAGGGTTGACGTA
CACGATGTATCGTCGATGGC
GCTAACATTTAGCAATGCCC
ACTCGTCATGTGATACGTCT
CATAGTATACTGATGCAACC
CGTGCGCATGATACGCAAGC
GAGTAAGATTTCCTTACACC
CTCACAAACGATACACTCAA
AGTGTAATGGATATTGTCTT
AACTTGACGCAAAGAGTAGC
GAGATGTGCCGTGACAATGC
GTGTTGGAGGTTTCAGTAGA
CGACAAACACGACAAATTGG
CGAATGACGTCATTAAAGTC
ATAATCATCACGTCATCGCG
GATGGGTGACGTCATCGTAG
GAGAAGATCTAAAGATTCGC
CCATGAACAATGACGTCATG
GAGGATGACGTTATGTAAGC
GACATTGTTCATGATGACTA
CTGCTCTAGGAATGACGCGA
GCCAACATGTTGTTATCTAT
GCGCCCACGACACTGGAACG
CCGCGTGTCATGATAATGAA
ATGACGAAAATGGTTGTGCG
CAGAGAACGCGGCGTACGTA
CATCCCAGACCTCACACTCG
CCACAGCGAGGAGACATCCT
ATTGTTAAGACAAACATCCG
AAGGTGACATACATGATGCT
GCTACACTGACGAAGGCAGC
CGCGAAAGTCACCACCGTTA
CCACAATCAGTGACGATTAC
GCCTTAAGGGTAACGGACAT
GTTCCACACTTCGGCGCGCG
CTGTCACAGATTCCCAATCG
GTACACCGAGTGTTGATGTA
TCGCATAAGGATGGAATGAT
AATGGGTGGCTGTTTGCCTT
ACGAACGAACTGTACCTTTG
CGGCTGTCTCTCCGATCTTC
CAATGGCCATGACAACCCTA
GTAAAGCTGTGTGAATGTTA
AACTGGCCTAGCGTACGGTC
CTCGCATGCGGTACGGTAAC
ATGATGAAACACGATGCTTG
ATAGCAAACAAGGTTGATGT
AGGCCCAACCCAAACCAGCA
CCACGAACAAAGCGCATCCG
CGGTAAGGCGAATAGAACCT
GCCTGCAAGGCAGATCCAAG
TATCGTTAGTTAGGCGATTC
CGTGCTATGGTTGTGACGTT
AAGCAAGTGATGACGTGATG
ACGAGTATGGTCTCGTCATA
TAGTGAACTGTAGGTCGTCA
ATCCCAAACAAAACATCTCT
GTGGCACAGGCAACCACACC
AAACAAGTTGCCCACCTCAA
ACTCTCATGCGATCACCTCA
TAAATCCAACAGATAATTGT
GTGACATTTAATAATCGTTA
GTACGTATGGCGCGGTGTGA
CCAACAAGAAGAGAGCATCA
GGAGGCAAAGGACTCACCTG
CACACCTATTATATGAAGGA
CGCTACAGGTGATGACGCGA
AGGTTGAACACTAGCGTACA
AAATTAACGGAGCAACGCCA
AGGATAGTAGAGCGACACCG
AGACTCCTGTAAATGCACCC
AAACAAGATATGACACGTCA
CCCTGTTACACACGACACAA
AAAGAATAACCATGCGACGG
GGCAACCCAGTAATTCTAAT
CACTCTGATGCACTCGAAAC
TTATGACGTATGATGAGACG
GTAACAACAAAGCTTTGCTT
GCCAACTCACGGCACGTGAG
ATAAGGCCAATCGCGTCATA
ACGTAAGACGTCATCGACAC
CATCATCACCTCACACACTG
CAGTCCCGATGATGGCAAAG
AGCTGCGCAATGACGTCACG
GAAGGGTAGACAGATAGTAC
ACCACCCTCGCCCCGACCTC
ATCAGCGGTACGGCGCCCCA
AATGTTAAGACAAGATCGAA
ACACGGCAACAACCACACTG
CTGTTGTTCAGGGAATGATA
TCAAACCCACTGACATCATA
CAAAGAGTGCCTCGTCTTAC
TGTGTGTGTTTGATACCTCG
GTATGACTGAGCCACGTCAT
GGTCACACCATCACGATATG
GAGTTAACGCGTGAACCAGT
CTCGGTGTTACACGAGTGGT
TCCATTGACATGAGCGACAT
TGGTGTTGTGACGGATGGTG
CCCATCCTGCGTACCCAGCG
ACGATAATCGTAACGGTATA
ACATGTGACATGCCCATATG
CGTCCTAATGACAGTTAGAG
CTTACCTTAAACCTTACGCA
GTATCCAACGGATATAGTGC
CAAGTAGTGATGACGTGACG
CAAATCTCATGTCCGACGCG
CCCTGTCCACACAACTAATA
GTAGTGTATGAAAATCAGTA
CGTAGATGACATCATTTCGA
CACACCGTACCTGACGGCAA
ACGAACCCTACGTTACGTCA
CGGGTCGAAGAATAACGCTA
AGCTGGCATTCGCGCTTCAC
CCCCCACGAGCAGAGTGAAG
TGAGTTAGGGACATCATCAC
CCAAAAAGTACGATAACGAC
CTCAACATTACAGCCACGTG
GTGATGACGTCATCACATCC
ATGATGCCCAACAAATACGC
CGAGTTTGATGATGCCACTA
CTATGCACGAGATGACGTGA
GTACGCGTTGGCTCACGAGA
AAAGGGACACGGAATGTCAT
TCATCTGTCAGGCCGGCGGC
CGCTATAGTAAGAAAGTGAC
ACGTGTGTAATCACAGCCTG
TGCATTCCCACGATTGCCCG
TCTCGATAGTTTAAATGTAG
CCGACCAAGCCGTAGATACC
GCTGATGATGGAACGAATAC
GGTGTGAGGATGACGACATA
CGACCTCGAAAGGACGTTGG
AATGACGTAATTGACGCGAT
GACTCCCATGCATGCCAACA
GACGCCTAATATGTCGTGGC
AGGTAATCTGCGAACGAATA
TGGATAGCCTGCGGCAAGAA
AACAAAAGCAAAATGCTGCC
TTGTTCGCCATACGTCACAA
CAGCAGATGACGTCACATAA
GTCCTATGATGGAACACCGG
CACCCGTCCGAGAAATCTCG
ACTAGACTAGATATCGATGA
ACTGTACATGACGACATACC
TTAACATTGAGCACGATATG
CGCTAGAAATATAGCGATCG
CCGGCCTAGCACGCCAGGAA
GATCTGAGCAAAGGTATGTA
AGCCCTACACTATATGTACA
CGATTCAACACAGGATGAGG
CAAGACGTTCCTGGCCAAAT
CCTGATCACGTGTACCATCA
CGAACCATGCGAACGATAGC
ACCGTCGGCGGTCGGCAAGC
TCAGCTAATGACGACATAGG
GGCCACTACTGTGCGAGCTG
ACTAGCACGCACTCATAATA
ACCAAAACGCGGTATGTACC
CCACCTACGAACGAGGCGCA
GACCTTGACTACGCCACACT
AACAGTAGTGGTTCACTGTA
GCAATCGCGTCATCACACGC
ATCCCATCGAGGATGTCATG
GCTCATCACAGATGATACAC
GTTCCAGGATCACGTTACAC
GCTCTACGTATGACGACATT
CTAACGACCACCCAACATTT
TGTGCAACAAAATGTTTGCG
ACCGACCCAATCATGCCACA
GCGCCGCAGACTGTAAGGCA
CCAAGTGCAATTACGGTGAG
TACATGCAGCCACGTGCATC
AGGGCATAACCTCTGCTACG
AGCAATACGTCAACACCGAA
CAGTGCCAAATCAGGGAAAG
ACGGATGACGTTAGCAAAGC
TAGTGATGACGTCATCAACA
ACGTAGTACGATCTGCGGAT
CTGACTAGGTGATGTCGTCA
AAATATCGTCAATCACCTCC
TTTACAGATCGCGTCATTCC
GGCTGACTTACAAGGAACGC
GACGTGCGTTGCGCTGAGGG
ACGCTACGCCCATTGGTACC
TGTGTTAGGCCCTGACGTTT
GGAAGTACACAAGTTAGCTG
AATGACGTATTGTGTTTAGT
GTCGTCCCATATGTACCACG
GTATGTATCGCTCGTTCGGA
CTAATTTGTCCTACCATCGG
CGTATGCGTTTTAAAATCGT
TAATGACGTAATGCGAGACA
GCCGTGAATGACAATAACAC
CCCACGGAACATGGCATGCG
CATACACCAACATGACGTTC
GCTAGCAATGCAGAGGTATG
GTAGCCAGGCAGGGTACACG
CTCACACTTTCACCGCACCG
AAAAATGGTCATACGTAACA
GAGAATGATCGAATGTTACG
GTAACGCGGTGCGAGTCAGG
TAGAGCTGTAACCACGAACA
TGAAGGACACATGTTAAAGG
GGTGACGCGATGTTAAAGTG
GCCCGTGACGCGACGCGTGA
TTACGAGAATACGTGACAAC
ACGAGTAGCAAATGACGTGA
GTATGAAAGGACCAAAAATG
ACGTCATGATAGTAGTCGCT
ATTTCTGGGAAATCACGCAG
ACGAATGTCCGGAGTGGTGG
ACCATGACCCATCACTCGTG
GCCCTCCTACATGGGACACC
GTCACGCACCCGAGTCTTCA
TCGTTATATACCCCACCTCA
CAGCTTAGCGGAGTAACGCC
ACACGCGATATCATTATTAG
TGCTTGTCGCACGGCCATAA
CACACACACATTTGCCGATA
ACTATTACATGCTAGCAATG
ACCACGAATGGCGACTCGCT
AGAGATACAATGACGCCCTA
GAAAACAAGTCAGTCCTAGG
ATGATACGGTACGGGCCCGC
GATGATTCATTAAACCCTAA
AACGTTGCATACGACTCACG
GGGCCAAAATGATGACGCGA
GACGCCGTGTTACACTGACG
TCATGACGCGATTACCACAT
CCGTACGTCATAAGAATGAG
AGTATTAATACATACACACC
GCGGAAATGGGGACCACAGA
ACGAGCCTACACTCCACACT
CATGCCCACACGACTAGCGA
TCGATCAACTCCACCGTATC
CACGACTTGTGACGTCATCC
CTCGTTGCGTAGGCGCGACA
TCGGACGGCCGGACCACAAG
GGATCACGCTGATACGACGA
GGCAGCACGTCACGTCATTT
AGGACGTATGCTTTTAACGG
GACGATAAAATATTCTTTTG
CTCATGCTATGCCGACACCC
AGACATTTACGCTTAAAAGA
CACGCGCGACGTCAAGCGCT
GGGCGACATCACATTGTGTC
CCGAACACACATGACGTCAT
CCATACAGCACATCCATCCC
ACGATGACGTGATACATGCG
TACCCACACGCACGTTGCGT
GTGTGATCCAACTCGATGAA
CAATGACGACATCATATTCT
CGCTGCACTGCACGTCATGC
GGACGCAAATACGATAACGT
GGAATATAAGGAAGGTTCGA
TGTTAAACGTGATGACGCGA
CTACGCTATGGCGGCTATGT
ATGAGGAAAATAGTGTGACA
GCTTGATACGAATCATGCAC
GCGACTAATACGATAGTGCC
AGCAGGTGACAAGGTGCACA
CATCTCGTCTCCCACCTTTC
GTCCCTAAGATCAAAAATCA
AGAAGTCACGGTGACGTTGG
GTAAACTGAATTGCGCCTTA
AGAAGTAGAGGTGACGTGAC
AGGGCGGAAACACGTGATGA
GTCGATGGTGAAAAACGTGT
AGGCACCACGAACGGTAGCA
GCAACCATAAGTCCAAAGCA
GGCTGAACGCCCCTCACCAC
CCCCACGTGACGGACTACAC
ACTACCGCCTTATTGCTGCG
ACATGTTGTAGTGTGCATAG
GTGGACTGCACGACAACACC
GGGTGCGCTGAACGGACCGA
CCTCAACGACGACGCCACCC
GCAAGGGTTACGTATGCTGG
GCTAACGATGCATGCTGATC
GTTCAGCAACCACACTCACA
ATAATGATTGGCATTGCGGC
CACACGCCGCGCTAACGGGT
CGTAAAAGTGCGTACTTACG
GTTGTAATGACATCATTGCG
CAGCGTACCCGCAAATTGGG
GTCCCGCACACCATCCCCCC
CGTCACGCGTAAGACCACGG
ACACACCGTACACCTCATCC
ACGGGATGCTCCCTCCACGC
CCACGTCCAAACCGACCACC
ACTGTCACGACACTAACTAT
CTAGGCCGGTGCCTGACAAA
CCCCGACACACTGAACCCAC
CCCTTGCACTCGGATACCCT
GCGTTTCAAACAATGTACAA
CGCACGAACGAAACACATCA
CGTCCTCGATGCAGTTTCAG
TAGGCTAACACGACACTTCG
CCACTACACGGCACGCGCGT
AGTATCTAATGACGTCATTC
GTATGATACATAAAATCGAC
ATACATCTCCCCGGACACCC
GATTCCACAAACGACGTACA
ATATTCACATCGAATTCAAG
ACCCTGAACAACCAAGGTCA
CACACGTAACGGCCAACTGC
ACTACCCCATTGAGCTTACC
GCTTGTTCACGCTAGCTGCC
ATGACCCACCAGTAATGGGC
ACGGATGCGCATTGTTAAGG
CCGGGCAGTACATGGCTAGG
GATGATACGTCATCTACCGA
CGCTCCTCCCCAAAGCCCAC
GCTGAGCATAATGAACAGCG
CTAGGTGTGGAGTAGATGCG
CAATCACCAATATGACGTCA
GGAATACGAATTCAACCACA
GAACACAAGTACACGAACCA
TAAGCGTGAACGCATTCGTC
AAGTTGATGACGCGATCACC
ACACACATATGCGTTGATGA
CCAAGCACCGAACGAAACCA
CTGACTATCGTCACGTCCGC
GCACCTACTATTCGAGCATT
CACAAAGTCCGTAAGTCAGT
ACCTCTTCGTCAACGCCACT
CGGCATCATCTTAACGGTAC
GAATGAGATATAGTCTCAGT
GTGATTAAGCGAGGGTATTG
CAGATCCAAATACATCTATG
ACGAACGGCGAAGCGAACAC
AACGGGTTAGAACAATAATG
TACTATCCTAAATGACGTCA
GAGACGATTAAGACACACCC
GACACACCTATCGTTTCGCG
GCGGCTGTTCGCAAACATGA
ATGGGTAGGTAGTTCTAAAC
CAAGGTGTGGGGATACTCAA
CTCCCCTCACTCTCCGCCCA
AACTGACACAATGCGTCATT
CGATTCGCAACAGAAACGCA
CCACTAACGCAAAATTAGGG
AAGGAGATGGACACACAAAC
CGCCTTATGAGATGACGTCA
GCTAATACCGACGGATTATG
AGACCCGTAGTGCATGCTGC
CGTAGCGTGACCAACCTAAG
TCCACTGCTATTGGCGATAA
ATGTTTACGCAGTTCCTAGA
GATTATCACGATTCACGTCA
ACGGATGCTGATAAGAAAGG
GATCCCACTATTACAACTAA
CATCCCACAATGACGTAGCA
GATCTACATAGATGACAGTA
ACACTCACCACACCTCACAC
ACTAATGAGCGATGACGTCA
GTCATGAAGGCTGATGCGTC
ACGACATCGGGTACCATCCC
CCTCCACCTGCATGATGTGA
AAGATAATGGCTTACCGCAC
GAAAGCATGATTGCGGGGCG
GAAGGGCCACGTGATACTCG
ACTTGAACGTGGTCTAGAAT
GGCTAACACGTAACATGCTA
GCCACAAGGTCGCGTCATGC
ACGTATCGCGTTGCATGACG
AATGTTCGTGATATAAGCAA
ACGCAAAATGCATGACGTCA
GTGTGTCCGCAGCATGTTTC
CGGATGCCAATCTCCGCTTG
CGCGCGCAATGAAGCAGTCG
GCGTTCTAGTTGTTTGCGCG
AAGTCGCGAGCGTGGGGTAA
AAACCTAGTGAAATAACGGA
CGAGCAAAACGAACAGACCC
CCTCCACTAGCTGAGACGAG
CGCTGACACAAAGGGTAGCA
GTGACGTGAGCCTTCTCCAT
GTGAACCCCCAATGCCACAC
TTATCACGTCATCAACCCAT
ACGTGATACAATGCAAGTTA
AACATTATGATTGTTCCCAA
AATGTTTAAGCCACATGAGC
GGTAGCGTCCGAAAACCGAA
GGAAAAATGTGTGAAGTCAA
TTACGAGGGTCGAATAGTGG
AATTGCACAAATATGCTCCT
CTTAAGATCGACCCCTGCAC
ACTGACACATGGCTATCTTG
GACTCCGTATCGCGTCATAT
ACCATCGAATGGCCGTGTCA
AGAGTTGAAGATAAGGAACA
CATGCACACCTTCACACAAA
GCACGTTAGGGTTGCGCTGT
ACCGATCAAAACGATCGAAC
CGACTCATGCGTCACCGTTG
CATGTAAAGTACACCCACGT
TAACAAGAATCACGTGACAC
ACGATAATTAGCTACGTTGC
CTTATACTTAATCCTAACAC
GGCATTACGGCAATGCTGCC
GCGCATCACATGTAGTTAAG
ACGTTGTAGAGGAGTAGCGT
TATATCAGACGGAAATGCGC
CACCACCATCGTATGCAGTA
GCCTGGTAGTCAGCCTGCCA
GTTGCATCCACACGACGCTA
GTGGCGTATCGTGTACCTTA
CCGCAACGCGATGACGTCAT
CGACGCACAAGACTGCGCGC
CCTGAACAGCAGTGTAAACA
GCTGATATCTGACCACGTCA
GTATTGATGACGTCACCATA
ATCTAACATATCCTTCACTA
CCGCGGGACAGGAATGACAG
TTGGCACAATAGCGATGGGG
GCTGAAGAAGGTATGAGCCG
AGATGGATGGACGAAATGAG
ACCCGGATAAACACCACCCT
GATAGGTACGAATCAATGTG
GGCGTGTACAGAAGGTATCG
AACCGAGCTTGATACTAGCG
TACCATCCCTACCTACCTCC
GGCCAGCACCCCTGACACTA
ATAGCGCTCTGCAACACATC
CGACTACGACGTCATCACCA
CAGCACACTTGGACACGTGA
ATGCACTCGAATTCCGATCA
GATACCTTTTGTGATATCGC
TATACGATCAGGTGGCATCC
CTTCTACATGTACTGATGAC
TATCCAAATGAGTCGAAGGT
GGGAAAGGAAGCACCTACGG
AGCACCAGGGACGAAGTACC
TAGCAAAGTACGAGACGGTA
GCGACACTGTTTCACAGCAG
ACGAACAATGATCAGCACGA
CGAGATAATAAGCATAGCCC
ACTTAACGTATCGCTCGCGT
GCCGAATGATAATCGCAATC
TGGACTAGCGATGCGCGATT
GCATAACTGGGGATAGGGCA
ACCCCACCCTCACTGCAGTA
TCGCCCTGATGACGCTACGT
AGCGTAGAGGATGCTGGTGA
TCCCGACCCACCACGAGATA
ATTCCAATCACGATGTGAAC
ATGGAATATACATACACCGG
ACATCTATGTCATCACTTCC
CAATTCCGCAAATCACGTCA
GTACATGCTTGCACACAACG
AACTAGCTGATGGGGCAAGG
GACCACGAACACCATGCGCA
GCTATACGTCACCGCATACC
ACTGTCACCCCAGCATCTGA
CAATCTGAATCATAAGATAG
CCTCAGGGACAGTATCCGTC
GACCAACCACGCCATGTACG
GTGGCCAAGGGGAGCGACAC
CCCACTCGGCGGTTGCGTCC
ACCCTTGATGCGCCGGTACG
AACATGACGCTCTTCGTCGG
ACGCCTAGCACAACATGACC
CCTAAGTGGACACCGCTCAC
TCACCCCCACGTAATCCCCT
ACCCCACGACGCACTCAACA
ACCCGTTGCATAGAATGCGC
AATGATGAGCATGGATAGGC
TTCCCTAAACGCGGACGGCC
TGCGGGTGATTAGTCCCGAC
ACGCAACATGGTCGTTCCGC
CATTTGTCGTGACGGTGGGT
GTCTCCTCCACATGATGGTG
GACAAGCCCTAAGACACATG
ATCGTATGCCACAATGAGTT
CACAATGCAATTAGGCCATC
ACATACGATGACGTCACCAC
GAAAACGGACGAAACAGCTC
TTCACGAATGAAATGGACGG
GAGCTGGTGACGTGATCACG
AGCCGCGATCCCCACATCTT
AATGTGCGGATAGCGATGAA
TCACGGAACGATCTGCTCCC
GACGCACGAACGATAAATCA
ACATAACAACAACGCGACCA
AGATCCGAAGCACGCACCCG
TGGAATACCACGTCACCTCG
CAGCACATTGGTACACATGC
CGAACAAAGGGGATGCTGGG
GTCACGCTTGTGAGGGGTGA
CAAGAAATGACGGTACCGTT
CGCAAGTGCAGATTACGCGA
TCAGGACTGCTCACGTCCAA
GTATTACGTGAGTACCTACG
AGCGTTAAGTAGATTGGACA
GTCCCCTAATGAGTGTAGGG
AACCTCGCCCGCCGATCACG
ACCTCAGCTTCGACCCGCCC
TCGATATGCTATGAGCTGAT
ATACGTAGCACTATTCAATA
CCACCATTCCCCCTGATCCA
GACTCCCTCACACATCACCA
CATGGTGAGGGGAGTGACTG
GGCGAATACACATCGCGCGA
TAAAATGTGTGACCGACCCC
ACCAGGTCGCAGAACCACTA
GACACCACCCTCAATATTCC
GCAATGACGGCTTATCTGGC
GTACCCATGACGTGATTACC
GTGAATTCGTTGAGCTCGCT
GCTATCACCGATCTGTTCCG
CACCATACGCCCTCAGTATC
CACCGCTACAAAGAAGGTGT
TGTAACTAGTCATGACGTGA
GTAACCCTAAAATAGTCCAA
GAGACAACGATATAACCATG
CGTGACGTAATCACTGAATG
TTGTCCAAGTTGCCTGGAGG
CTCCCTACCCCAACACTCCC
AGCCCAGTCCTTACGTGAAG
CGCAATTACCCCTCATTTCC
GTGAATGGAGGTTAAGACCA
CGGCGACTGTTGACCCGAGC
GTCTTCGTCAAGCAAGCCAT
TTGCTGATGATGTGGATGGA
ACGCAGCAGAACCAATACTG
AAGGACAACGTAGCCATCAT
ATGATAACAGAAATCACGCA
CAATCGTACAACACAACTCT
AGCATTGTCCCAAATTGCGT
TAAAATGACGACATCGATAG
CGCTACCAGCCATAGTTCCC
CATGGCTGTGATACTGATTG
GACACGCGCGATACACGTCA
ATGTCGTTAAGAATGTCAGG
AGATGAAGTGACATCAACCT
CGCCCAACGACTTCTACCCC
GCGAATCACCGTACAACAAA
CAATACGTATCATGCCTTGG
GGCAAGATGCCATAGTAATT
TACACTACTGACACGACCCA
CAGGACAGTGACGATCTTGA
GTTGACGTTGCTATCCGCAG
GGAACAATGACCACCTTGCG
AACAGGACATAATATAAAGG
ATGTGGCGTGCTCGCACCGG
TCGGCGCAAGGACACCAGGT
TCGTAATGTCCAAATGGCTC
CTATCCTACCAGCCACCCGC
TTGGATGAAAATACATAGCA
GAACGGGCGGTATACGTGAG
GTTACGTGGAAACGGCTACA
GCTTTCGTTACACGTAACGC
ACGGCTGGGTAAATCTCGGT
GTAAGACGGATGCACCTCCT
GGTGTTATGACGTCATCCAT
TAACCTGTAATGTGGTGCGC
GTACAAACATCATCACGTCA
AACTGTTACATACCCTTCCC
GATCACGACACCACTAATTA
AATCACATGTGATCACGTCA
AAATTCAATGACGACATACC
ATTGGCATGTCCCTCAATCT
CAGCGCGATTAAGACTTCCA
AGCCGTCCTGCAACGCAACG
ACGCCGTAGTACCGAACACT
AGTGTCATGAATACCTGAAC
CCGACATAGTACGTGGTTAG
GTAGAACCGACTAACGACAT
ATGTCCACCTGTGCAGTGAA
CGCACCGCGCGATCGCCAAT
CTGCACTTAACATCATAGTC
ACCACTGCAGGACCACCGGA
GCGTCACCGTGTCACGCACG
TCGCTGGGAGGCAAAAACAC
ACCAATGAGACAAGCCACTG
ATGAGGGTCAGAATAGAGAG
GATGACGTGCAACTAACATA
GACATACCTACCATGTTACC
AATATAATGGGTAACCCTAA
AAGAATCAACGCATTCACGA
CCTTACCCACACCGACACTT
ACGTAATGTACAGCGAAGCA
GCGTCGCGTCATTGGCGCGA
ACCACAGCAATTAAGTTACA
CCGGCTTTAACGCACACTGA
GTACAAGGCGGAATGCATCG
GGATGATGACACCGATACGA
GTAAACGAGTACTGACCTAA
ATGTGTGACGGTACGTCTCC
CCGAACCTGCTCACTGCCGA
ATGCGACCAAACCACGTAGA
AGGTGTATGGTGTATGGTGA
CCGAACAAGGCAAAAGGCAG
AATCACGTCATATATGCACG
GTTACGTGGTAAGACGATTT
CAGTTAAATGATGCCACAGT
TCAGCAAAACGGACAATGGC
TGGTCGTACGATACATGGTC
CACATACTTAAACCCGCAGC
ATCAAGCCCAATGTGGTGAG
ATCGCAAGACTCATAACACA
GCTAGATTACGTGTACGGCA
ATACTGTAACACAAACGTGT
TGACCAACGGTGTTACAGCG
TCGTCCTTGAACCCCAACCA
CGCGGTCAGCAATGCGGCAG
CCCATGCACGTCGTCGAACC
AGGCACACGGCGTACGCCCC
ACGCGAACAAGATTAACGTC
GACCAGTATAGCGCTGTCTC
GAGATCGAGGAAAGTGTGGA
CACACTACTCATGAGCAGCC
GATACGCTAAGCCAGGTGTG
GGTTAAACCAGAGATACCCA
AAAGGATGAAACAACACTAC
TGGGTGTAGGTACGATAAGG
CACATTGACACATGCGACCA
GAACCTCAAGTACAGGTTAG
GCATCCCAAACAAGACCCCC
GGCGCAATGTGATGCCTAAA
GGGACATGAATCACCGAAGA
TCGGTGAATCGATGATTTGC
CCAACAAATAATACCGTCAT
CCCGCACGACGGAGAAGAGC
CCGTACCGCATGGACACCAT
ATACACGAATTTCCCTCCCA
GTGCTAAATGTTTACAATGA
AATTGTGGCACGTGGCACTG
AATGACCTGCAATAGACCAA
CGTCAGTGTGGAGTGTTGTG
CGCATCGCACGTCACAGCTA
GACGAAGACCTCGTCCCCAC
GAGGTCACAAGTTGACGTGA
AATGACATCTACCGATGCGC
GTGTAGACATGATCGTGACA
CCTACACAACGATGACAGCA
GGTACAACTAGTGGTACATG
GGAACGCGCCCGACAATCCG
ACGACAGTAATAGAATATGT
ATTGACCAACGCGCTTTCGT
ACAGTATGACGAAGTAGTGC
AACAGGACACTACCTCACAC
ATGTATGGAACACACACGAT
CCGACGGCCAACCTTACCCG
CCGACTCATCGTGACGTCGT
GGACACTGCCCAGAAGGCCA
CTGTCACGCGCGCGCGACGC
GTTGCAGCGCAGTTCACCAA
TACGAATATGCGCTTGCCAG
ACTCCCACCGACCTTGACCT
CCGCCAAACCAACTCTAACA
AAAACTTGACGAGTAACGCA
CTGATGTGCTTACACCAGCT
GTATTGTGACAATCATCGGG
GTCGTAGCGTGGCATAGTCA
GCAGGTGTACGGTGACACGC
GCATGTCAAAATGACGTTAT
GCCAAATAGGCTGCTCAACG
ACGTGACGAAGCATGCGCGT
GGCTAACGAATGATGCAAGC
GTTAGGCGTGAAACGTAAAG
CCCACCACGAAACTCGTCAT
GGGCGACGACCCCCAAACGC
CCTGCCTACCCTACCCAAGC
ACACGAAAACCACCGTACCC
GATACCGCAACGCGCATACC
CCGATGACTGCGACCCTACC
CAACCCGCTATCACAGCTTG
ATGCGTGTGTTGTTAAGTAG
AGCACATAGAGGCAGGAGAA
GCGCCTAAGATACAAGCCAA
CGCATCCACATGCGGCAGTG
CAACCACCAACGTGGTAAGC
CAGAATGTACTCGAAGGATG
GTAAATGATACATCATTGCG
GTCAGGGCGACGAGATCGGT
TCATGCACCTGCCCCTCCTA
TAATGCGGCTAATCCTGTGA
GTAGCGTATGACGTCACTCT
ATATAAACGTAACACATTGA
CGAGCACGTTAAAATGGCTA
CTCTATGGTGGTGACGCTGC
TCCGGAGAGTGATGACACTG
CTCTGTCCTAGCTTACCGCG
GCCACACCATCCAACCTCGG
ATAGTGTCGTAATCGAACGA
GTATTCGATGGAAAGAACTT
AAAGATGTTGAGGATGAGGA
GCTGATGCCTAAGAGAGCTT
CGATATAGTGTCGTAAGGTA
CGCACAACAGGTACCCCCCC
ACGCAAGCTACCCCAAACAC
ATCCACTTAAGCAGGTTCGG
TGCACTGCACGCACGTACCA
CCTCGTACGGTGACACCACT
ATTAGGACAGGATTAAAAAC
CCTGCGAGCGCCCCTGGCGG
ACAGCACTAGCCATCTTCCA
ATTAAACAGGCAAATGACAC
CACACGACGCACGCCTTCAG
GTGGTGAGGACGGTGAGACC
CGACACACTCATGAGCGCAC
TCTGAACTTCGACATGTCGT
CGAGATATGGGTGGCTACCC
GCCTGATACGTCACGTACGC
TGCATCACGGCATGCGAATG
CAAGAGCAACAAACCAGGGC
GGCCCACGATCACACAACAA
GAAGAATCAACCGCAATGTG
TCAATTCTTCGAATCGAGTA
ACCGGAGGGTATGCTAGATG
ACATCTCCCACAGAGCACCC
AGAATGACTTGTGATGCAGG
AGATGAGTTAGGGGTCATGC
ACTCGCCCTGTAAATAACGT
GACCCAGAGGCTTCACGGCT
AGCCCACCGCGAAACGTGAA
CTTAGCATGGAACCCGTCAC
ACAGGTACGCTACCTAAGGG
CAAACGAGGCTAAGCGCATT
AGCGACAATGACCCGCGATA
AAGTACGGGTTGCAAATGGC
AGCTTCATCTTAACCCCCGT
CATACCAACCAACCTAACAC
CTCACAACGCATGACGTCAT
CGAAATGACGTCACTACTGA
CTGGCAACGCAATCATCTGA
GCATTCGTTGTGGCCCATTG
CCCTCACCAATGACACGGCC
GAAGCACTAGAATGACGTCA
TGGCCATCACGAATATACAA
GGACTATAAGTAAACCTGCT
GGTATCACGTCATGCACGCA
CTCTCGCAGCAACGCGTCGA
CTTTTGATGAGTTACGTCAC
GTCACCGGACTTCAGCCCAT
GCTTTCGATGACGACATCGC
GTTACGGAACATCTTGAGAT
GAAGTCTAAAAGAGTAATCT
ATATGACGTCATTCAGCCAT
AATGTATTATACGATGCTAA
ACGAACAATGGACCACAATC
GTATGACGTATTCGTGAAAT
CCAGACCATGTAACACTCGT
GGAATTTCCCAGGACCCATG
GCACTCACCATGTATGCGTA
CTAACGACACCTCACGTATG
GACGTATGGTTGGACTTGAA
GTAATATCGTGACATCACGA
CAGGGTGACGTGATCGACCC
ACACCACCTCACAGCGAAGT
CGAACGACACGCGACACCGA
ATACCATAACAACGCGTCAT
ATGGACATGTAGTGTGGATA
CTCGAAGATGACGTCACGCA
CAAGCCTAATGACGTCGCAA
GTACTACGATACGGACAGTG
GACGACCACTTAGCGATGAG
TACACCTTGCCGTCGAGCCG
TGTTAATTTAGTGTTCAACA
GTCGTTACACCTCCTCAGCC
CTACCTGTTAGGCTGTGTTG
CTGCAGGTCAGGTTATAGCG
GCAGTCGTAACGACCTGCCA
AACTCACACCGGCCATAGCG
TCATCGCGTGGGTGACGTCA
AGCTCATAGGTACTGTACAA
GCGTGTTCTGCCAATCGAAG
AATTGTTGGTAAGAACTGAT
GTCGTATGGCAAGGCGCCCC
TAGACCGGTAATAATTGCCG
TCCCGACACACACTACCTAT
GTTACGATCGTTGTGTATCT
ACTTCATACTACATCGACCA
GATCGTTTAAGACAGGTTAG
TCACTCCTGTTGACATAATG
GAGACACGGATGGTCTCTAC
ACAGGGCCGATATGGATCCT
GCCAAAAATAGCTCAGTAAC
GCACGACAGTCTACATGTCC
CGTAGTACATGATGACGTCA
GGTACTTCGAAAACACGTGA
AAGGGTGATCGGTGCACATG
ATTCCCACGCCACAGGTACA
CGTAAAAGTATACAAAACGA
AAATCGTGCGTACTCCCGCA
TCAGTATCATTCGAATAGCA
CACACGGTTAGGAAACGTCA
GGTGTCCCAAATAGCTGTTA
GGCGTGTTCTAATTGTGAAG
CGCTGACGTAACTCACGCGG
GATGACGTCATACTTTACTC
GGGGCAGGATATCGGTCGAG
CAGTGTGACCCGTCAATCCA
TCGTGCATGACGCGATGCGT
ATGTAGCTGATGAGAGCCAG
AGCCAACGCGAAATACGTCA
CACGTCATCACATGCAACGG
TGTGCCGGTCTGCGTATACC
CAAGTTAACGCGACCAGCGT
AGCACATGGTACACATTATT
CCCAGCGAACACGCAAAGCT
GGGAATGAAGAGGGCCAGAG
GCGATCGTCCGTACACTACT
ACGTACGTTCGCACGACTGT
AGCGAAGTAAACGCTTAATA
CGCGATCAGGCGATAATATT
ACCACGAATCCTCGCAGACT
AACCCGAACAACACAACACA
GAGAGGACACTTTGAAAAAG
CCCTCCTGCCACAAGAGAGA
CGCGAAACTTACAACCCTCT
ACGCTGATCGATCACGTGTT
CCTACAATGACGTTATATCT
ATATGCTAAATTACACCTCA
ACAACGATCAGCGAAAGTCA
ATTCATAATAAGGCTCAACG
CGCACACCAACCCCCGTCAT
CATGGCGATAAGCCCATTCC
CTAAGGTAGCGACGTGCGTG
CGTGTTAATTCCTCACAAAA
CACGATAGTAAGCACTGAGC
TCGTTGACATGACGTGATAT
CAATGACGTCATTGCTATAA
CTGACACACGACACTTACAC
CGGTTAGACGATTGACCCCC
GTGATAAGGATATCACACCA
GCCAGAATCGCGATACATGA
AATTACCACGGCAGCGACAA
GCGGCCTGGAAATAATCTCG
TGCGGTACAGGAAGGCGTTG
CACGCAAACTAACAACATCA
GCACGAATGACAAAGCGCAA
TTCTTGAACAACGAACGATA
TGGCCCAAATGCCAACGCGC
GATACCACCATTCCCACTCG
GTAATCGAAAGAGAATCACG
CCGCATCAGACAAAATTATG
CCGTTAGAGCTTAGAGTAAA
TACGATCATGCTCCTTCTCT
GGAATATAGTGCATTAGACC
GACAGTAACACGTCATTGTG
CATATCTCCCGTTGCCGTGC
TAACCGTGAACAACGAAATT
GGTGGTGACGTCTCACCTTA
AAGCATACTATGCACCCATG
ACGCAGACCGTCCTCCGACA
CCCACGTATAACAGCGCAAA
CCTCCAAGAAATGCCGTGTA
GATAGCGATGATCCCATCCC
TGATGTAACCACCACTGGCA
GAGTCTTTCCAGACAAATAG
ACGTACGACATTACGCCTCT
GTGGAGGAGGGGACACTCTG
TACATGCAATACGCACCCTC
ATGTTACCATATGAACCACC
TCGACCCGCAGGTAAACCGT
ACCGCCCTATGCTGCCGGTG
GCACAACAAGCCTTTTGCGA
GTGACGTCACTGCAAAGTAC
CGTCAATACCAATACGCAAC
CCGTAGACGGTACTCACCGA
CCTCCCACCAGCCACTACGA
CCTCCATCGAAGGCGAACAC
GCGGATCACGCAATTAGTTA
CGTGACCACAATCTCCTCAT
GCTAAACAACGTAGTTTCCT
CGTTGCATATAGCCCACCCA
TTCCCATGCGCACCAGAATG
GAGCCCGCGTGATCACGTCA
CACACGACAGACAACGTCCC
TGTTGCTACGCGTGGCGATC
AACGTGTCTATGTTGAACCG
ACAATACACACCAGTGATGG
TTGACGCACCTTTACACGCG
AACCAGCCACAACACACGCA
GCCTATGGTAAAGCCTTGGC
ATGACGTGATAGTGCCCCCG
GACCACGTATCACATACGTC
AGGAAGGTGACTTCCGCTCT
GCGCATGTTACGCCATATCC
CTGGCAATGTCTACCACTGC
TCTCGCCTGCCATGGTTGCG
ATGCAATTGACTCACAGATG
GATGACGACATAACGCCCAA
AATACTAGACGTGGAGTGCG
CCATCGTTGGTGCGAGAGCA
GACCAACGTTCAAGGTGCAA
AGTAAACCGCAACAACACAC
CTACACTGACGAAAGGGACG
CACGTAGAGCGATGACATCA
CCTCGTCACGGCACAACTGG
CGTGACGTAACAGTACAATG
CCACACGACACAAATACGCC
CCGGTGCGATACCGTTCGCG
TATGGATTGCGTTCATGCTG
ACCCTACGAACTACGTGCGT
GAGTGTGACTGGCATCACCG
ATCGCGCCGAGATGACGCGA
GTCATAACACGTCGACCAAC
AGCACGGAAGGAGACGTAAT
TACGTGTCAACCAACAGGTC
CATGCCAATGATTGCATGTG
GCGTATACCTATAGGCTTAC
GGATGATGACGTCATCTGTC
GATGACGTATTACATGGCCA
GGACTAGGTGACTGCTAGGT
TGTATATAGTGTCGTACGCA
AGTGCAATGCAGACTCGTAC
AGTTGATACAGCCGGTTTGG
GAGGCGTACCGGAACACTGT
ACCACCACACATGGTACCCG
GCAACGGTTATTCAAAGCGA
TTACCAAAGGCGAAGGCAGA
ACATCAGCACGGGATGTTAA
ACGAATCGCGTCACCCGGCA
TTACCACAGCACGCACTTCG
AAACGGTTTCCATTGGGTGG
ACACACGATGCATGCGTCAC
CAACGTATGTGTACTCACGC
GAAGTGAACCCCGCATGCCA
CCTCACTAAACTGCGACCAC
ACGTCGTCAAGAGCGGGAGA
CGTCAGGCGGATAGGTGATC
AAAGACCGAGGAAGAATGTT
AAGCGTAGGCGTAAAATGCG
CACCGACCACCAACACATGT
GCAAGAGGTAACGTATGCCT
GATCCGTTGATTAACGATGA
CCGAGGAAGGCATTATGCGT
CATACGCATCGCGTAACTAG
CACCCAACGAGATTACGTCA
AACGTGGGCGTGAAATCCCC
TTGGTCTATATGAATCAGTT
GCCATACATCCGCCTGCGTA
CAGTGGAACATAACGTATGC
ACCCGACAAATGACACCCGC
AAGCTGCCATTTGCTCAAGG
GACGAGGATGCCGTAGGGCG
GACGTTGACTGCGAGCTCAA
TAAATCGTCGATGATGACCT
GCTGAGCAGCAATGACGTAA
CAAACGGTCTACCTCCTACA
CGCGCGGATATGAGGTCATA
GCCAAATGGTGACGTAATCA
TCATTACGCTATGATACTGC
AAAAGATCACGTACGAATAG
AACGGCTCAACATAAGTAAC
ATGCGAAAAATGAGTCGGCA
CCAAACAACTCCGACCATCC
GCTATGGCCCGAACGATACG
CAAGTGGAAACGTCACACAT
AGCACAAAACGGGTAACGCG
AATGTCACGTGTAGCGTGAT
GCCCATGTAAAAGCAACCGA
CCTCTGCCTTACTCAATCAC
AACTCAGGATGACGCGATCA
AACAACGATCGCTGACGTCA
GTAACTTCTGGATGACGACA
GCCGCCACGAGCGGTGACGA
AATCGCCACTGCATCAACAC
GTCGAACATCACGTGTGCGA
ATCACATGGGAACACCACAC
CGATGCAAATAACTCGTGGG
CCAGTCAAGATGCCGTCCAC
GGGAGAAACAGCACTGTCCC
CATACACTGGAATGACATGC
TTGGCACATTGGTCGCTACT
AGCAAGATGACGCGATAAAC
GACGTCAGCATATAAAGCAT
TCTATGACGTGTCACGATAA
CATCGTACACAACGGATGGA
GTGACATGTGGTAAGATCCC
GCACACATCTACGTACCATA
AGCCGGAATGGTACGGTCGG
GTCTACTCATCACTACAACA
AAAACATATGTAAGCCAGAG
TATTAGGTAATGACTTAGCA
CTAGGTGCAATGAATATGGC
ACAACGATCACGATGATGCA
ATAAACAATGACGTCATCGG
CAGGCATAGTATGCGTTATG
ACACGAAGTGTTTGTGTCAC
AGCACAGCAACCATCGAAAA
CTGTATTGCGCAGTTAGGCC
AGTGATACACGCAGCACAGA
ACGACGGGCACTGCGTCTAC
AGGCCAACGATGGTCGTTAG
CCATTCTAGATGACCAGGGG
ACCACGATTCGGCTGTGACT
ACACGTGATGACGTCACTAA
CAGTGTATAGGATGACGTCA
ACGCTAGCATGACCCCCAAG
CACGACTATGCTACGCGGAG
CGCAAGATGGAAACCAGCGT
GTAGCAACTAGTGTGCTACA
CTCGCCCAATACAAATGCTG
GACGCCACAGCATAACGACA
CGAATACCTGTTTTCAACCA
GTTGTATCACAGTACGTCTC
CGTACCGATCACGTCGTGGG
TAGCAGGAGTGGACGTACAG
ACTGGCGCATTACCCATTCC
CTGCATCGCGCTAAGTTGGC
GCTCCTAATGACGTCAGCAC
GCTATTACTGGATGAGGCGA
GCGCGCGTTGCGTGCATGCA
TCCTTGCCCACCGGAACCAC
ATCAACAATTGTGCGCGCGT
ACGGGATATATATGACGTGA
TAACTACTATACGTTAGGCA
AGAATCACATGTATACGGAG
GCAGGACGTCACTCCCATCC
CAGCGCTGCGCTAACATCAC
CAGTGTCACGTCATACCACG
GCGAGAGTGCGTATGCACTG
AAGTACGTATACACAGTTTA
GCTGCCCCTGCGATGACGCA
AGTTGCTACGAACACTACAC
GAGTTGTATGGATGACGTCA
GATTTCTAAAGCGAAATGTA
CCTAGACATGACGAGACTAT
GGGTTAAGTACCACATAGCG
TGCGATGGGGTCACGACTTC
TAATCCGTGCGGCCAAGTTA
AGATTATGAAGTGATCAGAT
CGGTAACGTCATATGGCTTG
ACTTCCACCTACAGTATGAC
CCGTCCCCGTCAAGAGCCCG
CAGGAGTAAAACGCGTCATT
AGTACGTACAATGTAACACG
GTTTGTTGCCCCCATGGCCA
CACCCAAAACGACGTCACGA
GACACGACCTACTCGCGTCA
CGCACGTGACGTGGCCACAA
CGTATGGAAGTCGTGCGATA
CATGCGCGCATAGACGCAGC
GGGATGACGAGAGATGTCAC
ATATGACGTCATTACACGCT
GTGAGTTAGACGATTAACAC
TGGACATACGTGGCGTGCCA
GCACAAATCACGCGATCACC
CCCCTCAAGATGCCTAGTGC
GGCAGGTCGTAGGTAGATTA
CGCGTACCATGATCATGACC
ACTGGATCTGAACATCAGGC
TCGACGCATAGTTCCGGGAC
AGACTATATGAAACTGGAAG
CAAGAAGCGTAATAGCAGAT
ATCGATGTGGGCCCACGTGC
ACATGCAATACACCAAACTA
ACGCTAAGCGTAACCCACGA
GCTTGCCCCGCCACGTTATG
ACTGCCACTTATCCCATCGC
AACACGTACGTGACGTCATC
GCGACGCACTGAACAACACG
TAATTTAAAATCTAAGGTCA
ACCTTGAACCATGCAAATAC
GCTAAGAGAGGCATGGCCGA
ACCATCGAACACGTAGACCG
CCACACTAGACACACTGTGC
CATCGCAAAAAAATAATTGG
AAGGATGACGTCACATCCTA
CATGCTCACGAACAAATGCA
TCACGTCATAATGTCTACGC
GCGTAGTGAGGATGACGCGA
CCTACACCACTTTAACGATA
ATGATAACAGAATATGCTGA
GATGACGTGTTCATCGTCAC
TGTCCCTACGTATCGCAGAA
CTCACTAACGATAAGGTCAA
CCCAATCGAATATCACGCGG
GACGACTACAGAGCTTGCCT
CAACGGGAGCCCAGCCCGAC
ATGACGCGTATACGTCATCC
GCACCAATCGCATCGATGCA
GTATACGAATGTAAGAATGA
ATGCCGTTGTACCGTCGAAA
CGCCAAGAGATGACGACATT
CCACCGAGACATGCCAACGC
AACATCGTACACACACATTC
GACATAGATTGGCGTAACGC
GCGCTCCCCGATTCACACCG
CCCACACCGACGGTTTCCAA
GTCTAGCTGGCGGCGTGACC
TGAGAATAGCCAAGTAGGAG
CGTAATGTTCACATTAAAAG
CCACCTCGTATTTCATGCCA
CTCCGTTACACATGTAACCA
ATACCAAGCAGCAAATATGA
GCTGAGCCATAACTAATGAC
ATTGTAATTGGAAGCAAAAC
AACAATCTTTAAGGTGGGCA
CACTATGTTATGCATAATTG
ACACGCATGAAAAACATGAT
CCAATGATACAAGACAGTCA
TACGGAGCCAGTACGTTTTG
ACGGCGTCATGAATGTGATC
GATCCGCCACAGGTATGAGG
GCTCTGGAGTAAACGGGGCA
CGTCTCAATGACGACGGATC
AGACCAATTGCAAAGTGATG
ATTACCAGCAGTAGCCTACC
ACTGCCACGCGTGACCAAGG
GAGTGACGTCATTCCACCTA
AAAAGATGAAATCACGTATA
AAGCGTAGTTGCAGTGCGCG
GTCGCGAAATCAAGAGTCGC
GATAAATGACGCAGACTCCA
TATGGTTTAGATGACTAAAC
ATCAAGTAAACCGAACACTC
ATGCCTCGTAGACACCCTGC
GCCACGATAACGTGACCACC
CTTAACCTCCAGGTCTCTAT
ATAATGTTATGTGTCAGAAC
CTAACACGACACCGATACCC
ATTAGTGACGCATATCGTCA
CACCACCAAGGCATACGCTC
GGAGCCAGAACGTGACGTGA
GTGCGCTGGGTAAGACCATC
AACGATAGGAGGGTACGCTC
GCCAACAAAGTTACTGCGAA
GGCAGCAGAGCCTAACTGCG
GATGACGTCACCTCGATCAA
CTGATTACAACGCAGCAAGG
TAAGGTGCTGCTACAGCGTA
GTAAATCGTGTTACGTTAAC
AAAGGGGATATAAGCATGTC
GTGGCAGCGATGACGTCACC
TGACGAGTAAGGTCCATCGG
ACAGGACACAGGATGAGGAC
AGCCGGACTCGTAAACGCCT
ACCCTGATTACGTACCCTAT
GATATTCTACATACGAACAG
AATATGGCATGCGTCCTCAC
ACCTTACTAAACAACCACCA
AAAATCTTCCTACATGGTGG
CGAACGTTAAGGATGCTAAC
ACAACTTATCCCTCCCCCCG
CCACAAACCATGCCACCCTA
ACAAATATACTGGCAAGAGC
CAGCTCCATGCCACTGCTGA
CTGCTCGAGGAGTGACGCGA
GCCAGAATAGTATGAAGCCA
GCGCATCCCGAACGAACGCT
GCTAAGATCGTGACACTGCC
AAAAGATGCTCTCGTATTGT
GGTATGCATCGGAAGGGAGG
AGAATTACCAATGACGTAGC
ACGATCCTGCTACACCCATA
TAACAATACCTAATTGGTGC
GCAGCGCCACTTACTCACAC
ACACGGTCCGCACGGCGACC
CCATACCACAATAAACACCG
CCCACGAACAATGTGCACAA
CACCGTGTGCCCCTACCGCT
AATAATTTTGTGTAATTTAC
GCCGAGGCGTAACACCGAAA
TAGGATGACGTAGCCTACGG
ACCAAGTATTGATGATATGC
CGAGCAATCAAAGTCAACAC
TCGCACGCGACCACCTACCG
GCTTAGACACGACTAGTCAC
GCATCACGTCATCCTCCTCA
ACACAGTGACGTCATCTAGG
CTTCACCCACGAACGCACTC
CGACCACGTCACCCTGAACA
GCAGCAACAAACTTACCTAT
TCAGATGCCCTCACAACGAG
CCTCCCGTACAGTCAGCAAT
AACGTTAATCATACTGCGAC
CTTATGTAACATGTCGAAAC
AAGGTATAGTGAGCCTTGGC
CTACCTAGGATGATGACGGA
CATAATGAATGACGACACCC
AGCGTGATGACGTCATCCGA
ATGCGCTAGTTGAGCGCAGT
TGCGCGTATGGCTACAATAT
CTATCTAAAACAAATTTTGC
GCGCAGTAGTGACGTCATTA
CGCATCCTTACATCGAATTG
AAGCGCGAAAATCATCATGT
ACGCCACCCTCATGACGCGA
GCCACGTATACGTAGACCCT
GAAAACACCGACAAGGTGCG
GAACATTACGTCAAGCATGA
GTGCCGCAGTCCGTCTCCAC
GGCATTAACGTGATGAGTCC
CACGGTGAGGCAAAAACATC
CACGCACCGACATCCGTCCT
ATAAACAGTATGTGCATTTT
GCATTGTCCATCTAACGACA
TATGTTAACCAAAAAGCATT
ACGCACGCGGTGGGGCATGA
CCTTACTTATCGCGTGATGG
CCAACTGGCAGCCCACACGA
GTGACTAGCATGCCACGTCA
CACGTATGACCAAATACAAC
TAAGCGAGGCGCTGTGCACG
AATCGCACGCCAAGTTACAG
TATCACGCCAAACAAACGAT
CTCAGCGCACTACGCATGCG
AAACAACACCGTCATTAGTC
ATGATAACGATCAACGTGGG
CATCATTAAGCAGTAAAGGC
CCTGCGCAAATAACGTATCC
CGACAAACTGCACGTCATCG
GTCCTACCACTTCTTTAATC
CGCATATATGACTAGCCTAG
TAACGCATAACCATCTCACG
GTAGGCCAATGGTGATGTAG
CGTCTTGCTGACACGGATGT
ATTCTGGCATGCCTACCCAT
AGTGCGCGACTGGATGACGT
CTTCTATCTGCTGTAGTTAC
TTCGCGTGTACGATCATTCC
ATCAGCGTGCCACAACAAGT
CACTGGCACGCTGATCGCTA
ACCAAGCACCGGATGTTACG
CCCCCCTCCACTACACCCTG
CTCCCCGCGACCACACGCCA
CACGACTTGCCGTATCCCTC
TAAAACGGTATGACGCTATG
CCCATAGGGATCACGTCATT
CAACACGCCATGTCAAAATG
AAGACAAACTATAGCTATTA
CAATGAATGCGCGCACCGCA
CCAGAGACACCAACACGCCA
AGTTGATTGGCTGCAAACTG
GTCTCGTGGCCGCGCAACGC
ACGAATGCAAACCACGTTAA
ATCATAGTGTCACACGTCCG
GGTTCAAGGTTGTGACGACG
GCCGCAAGTATGATGAGTGG
ATCAAAAATCTTCGACACGT
TCGCATGCGCACAGTACAGC
TCGACGCAAGAACGCGTACG
TGAACGGCCCCCACTCCAGC
GCGTTAAATTGGTACCAACG
AGGATGCGCAACGCGATAGC
CCCTACACGCATAAGAACGT
GCGATGTCGGGAGATGTACC
TGATATGACACGTTACAACA
GCGCGTCAATGGTATAGCGT
CATGACGTTACGTGTCCGAG
AAATGGCTTGAGAGCACAAT
AAACCAAAATTATCACGTCA
CCTACGCGTTGCATGTAGAA
GATTATAAGGTATGTTACGA
CATCCCGTACGAACGAGGGC
TCAGTTAGACGTCACGTGGA
GTAACTACGATAACGTCACG
AGTCGCAACACATGGTAAAC
ATAACTGTACGAAATGTCGT
CACGTATGATACGTATTCGT
GATGCAATGCAATTACAGTT
TGCTCCACCCGGGCGTGCTG
CGACACCGCCAAACTCTCTA
TCACCAGGTACCCACCCACG
TTAACCGGCCAACTTCAGCA
CACAGAAATGGTCAGACACG
ACTACGAATGTAGTGCATCC
AAGAGTGACGTCACCACCCA
GTGAATGAAGCAGCTAGGCA
CATACACCACATAAATCGCA
CTCCCCGATCGCGTGATCGT
TAGAAACTCCTACACGACAC
ATCGTTCCACTCACCTGCAA
CTCGTCGGTCAACACACGTG
AAATGGTACATGACGTCACC
TGTTGAGACGTGGAGGCCGT
ACACTTCACACAGTGTTGAA
CCTACACTGAATTACGTCGT
TCTGACTGGCACACACAACG
CGCTAATGACGTCATCTTAC
GCTATACGTTTGACCCTAGC
CTGCGACAACCAAGCAGCCA
CCATGACGTCCACGCTCACG
GCGCATAACAGGCGTGCGCC
GTACCAATTCCGCTGATCCA
GATGGAAGCATGCTACCAGG
GGAGCCATGCGATCATCGCC
CCGCGATGGCGAAGTAGGGG
AAGCAACGATTAATGGTAGT
ATCAGAACCCGTTTATACTG
GTAACGATACGCACCGCGGT
CCAAAATATGGAAAGACAGA
ACCAAACGGGATACGTGACC
CCCATCCGTACCCTGTACAT
CATCATTATAACGAACCAAC
GTCACACCGAGCATCGACAT
AAAATTGTAAAACAGAATGA
TAGACAACGTTTACATCACC
GGCAGATGACGTCACTTACC
TTGATTGGTCGTACTATTAG
TGATGACTTCATCGTTTAAT
GCGATATGTGACGTGACCTC
GCACGTGCGCGAGCAACCGG
ACGTGCAAAAGATGACGTGA
GATGACGTCATGTGTGATGG
CACCACCACAATGAGAGCAA
GTAATGTCTTAAGCCCGATA
GACATTATGACGTCGCCACA
GACTAAGAAGACCATCGGCC
ATTGTATCGATAACGTCATC
CGCCAACGTGCTGGACAAAC
TGCCATGCCATAATATGAGG
CACGCTCGCCCACCCTCATC
CTCAATAGTGCTAACGATGC
GACCCTCACGTACGAAACCA
CATAACGAGATAACCATACG
GTTACCGATGAAATGCACTA
GTGAACGCAGTGACGCTACA
GCGACCCTTGACCTCCGAAC
CCGTACGATACGAAGCATTC
ACACAATGAAGGAATGTCTC
ATTAAGGTGATAACTGTGCG
CATCGTCCTCCAGCGTGACC
CGTGGGCGGAGTTGGCTTTG
CCCCTACAGCGAAAGTAACA
CCGACCGAATGATACACCAG
CTACACTACTACGCTAAAAG
GTGTGAATTTAAGCAACACA
TAATGAACAACGTGACTGTG
TACAGGGATCGTTGATAATG
AAGTGACGTGATAAGAGATT
CCACCAATACCATTGCACGT
GTGCGTGTGTCCTACAAGTT
CCACATGGACGCTAAGTATG
TAGGCCATCACGATACGCAC
CGCACCACTCAGGCATGTGA
CCCAAGACGATAAATCACGG
CACGTAGAACGCGCTCACAC
AAAGTAGGTTGATTACGTCA
ATGGCTGGTGTAAACTCATG
AACGATAAACAATTCGGCTT
AACCATGGCAGGAATAATGG
CTCACAACAGGATGACACCG
ACAACTCCATGCGAGACACA
AGCACTGAGTGGTAATGTAA
CAGCATGGGCGACACGCTGA
AGGTGACGTCATATGTTGGT
ACGCCTACCACCGTGCCCCT
GCATTATCACGTCATCATGA
CGATCATGTACGGCGATAGG
GGTGGCACCACGACGCAGGA
ATAAAATATGGTAGCATTGG
ACGATGTAGACGAGGAACGT
GCCTGCCTGAACACTCACGT
GGGACAGTGGATGATGGTAT
AGTGAACCCTGTCAACACGT
ATTTAGGATAAAGCTGCACG
AAAGCCTCCAAAGTACATGC
CTCGTGATGACGTATCCGGA
GCCCGCTACACTAAAACATA
GTGCACCAAAGCCGGAAAAC
CTGTTCAAGAGCGATTGATT
CAAATGATAGCAAACATGTA
ATCGCATCCAGAGGGAGTCA
CCCTAGAGAGCATGACGCGA
CCTAGATCGGCACGACGACA
AGATGACGTGATACGCACCA
GACCCGACGACACCTCGCCT
ACGTTTAAGTACCTGCGCCC
ACCATAAAGCGCCCCTCCAA
CGTGGATCGCGTCATCGCAA
ATACTGCAGAACTGATTCCA
CATTTCCAAAACATGTTGTG
CTATTGGTGGAATATGAATA
CCTGACCTCTATTGCCCAAT
CGAACGCAATAGTCACCGTA
CAGTTGTGAACACAATCCCA
GAACCAGATTGGGCCTCGCG
ACATGGTATGTTGCGGCAAG
CAGATTACGATGGGACATCG
GCTAGGAGGTGATGACGTGG
CCTCCCATCAACCACGTGTG
GGTCATGAAACACTAACTCC
ACCCGTTACAGGCACCTCGA
CCATTGCCATCGGAGATGAC
AACGCATCGTCTTTGCGATC
ACACCAAGGCCAAAAAACAA
ATGTGAAAGGCCGTGACATG
AACATGCTGGGTATGGTAAT
GTACACTCGTCCCACTCGCA
ACGAACAAAAAAAGACGTCA
ACCGCAGTACTAGACGTAAG
GACCGAAGCTCGAAGAATGC
ACACTACTTGCAATTTATAA
TAAACGTCATATCCCGTGAA
AATACGTGATGTGGTGAGAC
GGTATAGGCAATATAACCTC
CCCCGGTCTAACAGCCCAAT
TCCCAAGTATCCTATGCGAT
GTGGACCAACCACAACAAGC
AAAGGTAGTCGAATTACTCG
TAAGACATCGAATGACGCGA
GGTGAATTGAGAACCCTGCT
TAAAAGTCGATAAAGTGGCG
TTGAAAAGAACAAGGAAGGG
AGCGAGATGACGCGATTCGC
TACTTAGCACCCTTTGACAC
CCCTTCAAGGATGGGTGCAG
GACAGACACTTACACGACGC
GTGAATACGTCACCATCCAC
ATTTAATCCCGAAATATGTG
GCCGTCGTTGATTCGTCATA
TCAAGATCACGTGATCTGAC
GCGTGACGATTGGCTGGCGA
CCATACCCGCACAATACCAG
GTTTCACACATCGACACACC
CCGTGCAACACAGGCACTGT
ATTAACCGTAAGATCCCACC
TCGTCCGGGACTTATGCCAA
AATGGATGAGATGACGTCAC
ATGCGTCACCGACCATACGA
GATGATGACGCGACCCAATG
GCTATCTTGCAATGCGCGAA
CCCCAGTATTTAAACAATCA
ATGGTTTGATAACGTCACCA
CTTGTACGCAAACATTAGAA
GATCGTACACGTTTACTCCA
AGCAATCAATGATAGCAGCA
CTACCATATCGATGACGTGA
ACAATGTGGCAGCGCGGATA
CTCAGTGTCCTAAGTATCCG
TGACACCGAGGCAGCTATGG
TGCGTAGTCACAGCGCACGA
GTGTGCGCGTACCATGGCGC
CGCACGAACATGACGGCATG
GAATCAAGTGCTAAGACATG
GGCGATACACAGAATCGCAC
CGCTGTTACCGATGACGTCA
TATGCAATGGGATTATATAG
ATAGATGACGCGATCATCCC
AAGGCGTAGTCAAAAGCCTG
AAGGCGAGCAAAGCGTGACC
AGAATATCTGACCGACTCGC
CGAGAACGTCGTCAACAGCG
GAAGACGCTTGCCGCACGAA
CGTGTTATCGCGAGATGCGG
ACTGGGTCAGTGACTGAACT
CCCACAGTGACACGATTCAC
CCGTGCATAACGCACCTCGC
TAACGTTATCGGGAGTGTAT
ATACGACACGTCGCATCACC
CGCACCGTCGGATCACGTCA
GAAATGACGTTATCGTGCGA
CCTCATTGGAGCAGTATGCA
ACGGTACTGAATGCAAACAG
GATGACGTGATTCACTGACC
GCTAAATGCCCCAGCCCTCG
AGTAATGATAACCAACGGCA
CACTATGCCCAATCACGCGC
GACACGGCGACCAGACACTC
AACAAAAACTTACGCAGACA
AGAGTGGTACGGCGACACAG
GAAATGTCGCGTCATCCAAT
GCCAGAATGACGTGCATCCC
CATACATATCGCTTGCATCG
AAACCCCAGCTACCGAAGCG
AATACGGTCCAGAGAACTGC
ATGCCGCTACATTTGACTCG
CCTACACACGAACGTCACCG
AGGACAATTGAATGACGACA
ACCAATGAGCGTGTATCCTT
CTCCCACGCAACACGACATC
ACCATCCCGAATGCTTACAC
TCCGTAATTCCCATCTTAGC
AAGTTAACACTGGCACAATA
CGCAACATGCGCGATAAGTG
GACCTCCCATGATGATCACT
ACAAATTAATGACGTTACCG
TACTACGTTACCACCGACCG
AGCAGGGACGTCCGACCACC
CAGTGTTGCACAACGCCGTA
ACCACCGGACTTCAACCAAA
GGTACGTCACCGTTGCACCA
GTGTGTACACGATGAGGGTA
GTGAATATCGCTCTGTGACT
GGTACCACACCTTGCGCACA
CTACCTCACAACCGATAAAC
GTGCCGAAGGGACACGTACC
TTACCGACACCTGGATCGCA
GTTGTGTTATTATATTCACA
ATATAACTAACCCATCTACG
CCTATCCCACCGCCTCTGCG
GATGATCAGCCAATACTGGC
GTTAACACCAATTAATGCTG
GAATGAAGTTCGGGATGATG
GTGTGATTCGTCAGGATAAC
TTGGTCTACGTAGCTGAACC
GTCGAGCCAATGCGTAATAC
ATGATGAAGTGATGACGTGG
TTGGACCATCAGGATATAAT
ATCGCGTCCAAACCTTTACG
ACATAGGATGGATGCGAGGA
ATGTGGATGATGTCCGACGA
GCTTAGTGCGTAAGCTTCCA
GAACGATTCCTAATTGACCA
ATCGCATACACCCCCACTCT
AGGAGGGAATAGACGACAGC
CATTCACTCAAGGCCAAATA
CTTGTTAATCTGCCACACCC
GCCTTTACGTCCGAGGTAAC
CAATGATGCACTGTTGACCC
TTGATGACGTGACCACGTAC
ACTTAGGTAGGCCTTGCTGA
GCATCACGCAACGTGGACAC
CGCGCCACCGTACAGCACGA
GTCTGCCCCTGCAACGCCGT
AATGTCATTGCTAAATGCGA
GAAACTAAGATTACCTACAC
AGTCACGGCCACGGCACTTA
GCGCAAACACATCTCCGACA
ATGGGCCCTTCGCATCCACG
ACCTCCACCGTACACTAGCA
AGGAGTTACGCAAGTCCAAC
CCAGCACAGAAATATGTGGA
CGTCAGCTGTGCGCACTGCC
CATGAATACGTCATCATACA
CGCAAACATCCCCCACGCTA
GACACAGCTATATCGTCATG
AATGACGAGAGAGTAAGGTG
AAGCACGTATGAAACAAGAC
ACCACCAATGTAGCACAGCA
ATCTTCAATGACGAAAACAA
AGGTGAGGTTTGATGCGTGG
AGTGTAAGCCCTTACCAATG
CACTCTGCCCGTCGACCATC
AAGGCCTTTAACATGACGTG
ACGCGCGAACCGATGTGATA
AACGAAGTGTTTGTATGAAC
ACGTCATTCATGTGACTCGT
CACACTTACTAGCGCGAATG
GCAGGCTACGAATGATTAAC
CTCGTCACGTCATTATGTCG
GCGCAGCCGTGGCGACGTCA
GCATGGTTACATGACGTCAT
ACCCCGTATCCACGACATCA
AAGTTACTGTGATAACATGT
CTCGACCCGTCGACCAGCCA
GAAATGACGACATTACACTT
ACGCTAATTGTTACGTTCAT
GGTGGGCGATTGAGTATCAC
AACCGATAGCGTTTACGCAC
GCGCATTAGTTCGTCGACAA
CTGCTACCGTTTGACCAATA
TCCTCCCGCACTAACATCGT
CGTTAACATCGTGACGTGAT
CGATAAATCGACAAAGCTAG
CAGCTCGTCACATCCCACGC
CGTTTCAGTGCAATGACGTA
CAGCTTAAGCAATGGGTGAG
CCGTAGATGTGATCACAACT
TCACTGCAACGTAGCTCAGG
ATTCCTCGTATGCGTCATGC
TTGACATTGCGAGGTAGCGA
CCACTAATCAAATCACGTCA
GCCAATCCCTCCACGTACCC
CACACCATCGATGTTAACCC
GGCATGACGCGACGCGGATG
ACTCAAGGCGTGAGTAGTAT
ACCAACCCAACACAGCGCAC
TCACCCGCCATCACTCACAT
GTAATGACGACATTGCCCGA
TCACGAACAGTACGCTGAGA
CACCCTCATCCCGCCAAACA
GATGTCACCACTGCTGTCAT
TACACCTACGAAACGTCCCG
AATGGTTGCTATGGATACGG
TAGACGTGACGTGCGCGCGC
CTCACACCACCACCTCACGC
TCGCAATAACGTACCGTCAC
ACGAAGGGACACGTGTAGCC
CGAATCAGAACACAATAGTG
GGCCTGCATCGTTGATGCGA
CGCAAATGGAAAATACTGAT
CATAAGTTATTGCCTCCGCC
CTTTAGCACGAAAGATAGCA
GGCCCCGTGATCCTGCACAG
CCGAACGAAGAGTCACGTCA
TCAACCACCCAGTGGCATGT
CTACTTAAGCAAACCGCCTT
CATCATGCAATATCGCGTCA
CTGCGCCACGACAACGTGCA
TAACGTGTCTCCGGCGGCAC
AATATTAACGATGATTAGCA
GATGACGCAACTCGGCGTTA
AACGCAATCTGTACTCAGGC
GATTTACCTGTTATCGTGGT
CTGGCGATGACGTCGTACCG
CTGTGATGACACTGATGCAT
CAACACGAATAAACCCGCCC
TTATCAAGGCCAGGGTTGGG
TATTACGCCATCCCAGTCAG
AATGGAAAACCAGTATGTGC
ACTAGAACGCATATGTAGTC
ACATACCTTGATTCCATGCG
ATTACCCATCACAAGGCAGA
ATGGCAGTGGAAATCCGGTG
CAACGGGTGGGAGAACTTCA
CTAACACGTCACAATGACGA
TCTTGATGTAATAACATCAC
AAGTCAATCCGCAAAATACG
GCAGTGTTCATGTTGATCAC
TCTATCAGATTGTTACGTGA
GCCACCCGCGTGACCTTAAC
ACGCGACCATACAACAACAT
GCGACATACCTCCACCTCCA
ACATACCGTCAGGTTACGAT
GTACGTGACAACAGTGTGGC
ATGGGCCTACATTCGTTAAC
GGTAAGATCAATGGACATCG
GAAGAACAACATAGGTCATG
TATGCACATACTCCGTCAAA
ACTATGATATCGTGATCATA
ACCGTACCCTACACCGATAA
CCAACACGCGGAAGAACCGT
CGTAATGACATCGCACGCTG
AGCGTTGATGATCGGATAAA
GCGCACCTACGCCCCACACC
ATTCCGATTGAGAGGCTACC
CCCCTCCAACACCCACCCAA
ACTATTAATCCCAGTTGCGA
ATTTAGGTGTGGTAATCTAG
AACGTCATACGCCGTCACGA
CTCATACGAAACAAACGCCA
AGCAGGCACGATGCTGTGTA
GGATGCATGGTGTAACGTAT
GCGACATGCAAGCAAGACCG
GGTAACAAGAACTACCGGAA
TAGGCGATTTACCACGCCAT
CAGGTCGAATAAACACTTAT
ATTAATGAAAATGGACACAA
GATGCACAAGTGGCTATTTC
CAAGTGTGCGAACGCACAGT
GACGTTAACCGTAAATAACG
GCGACGTACGATCCTGGCTA
ACAAAGCATTAGAGCATGAA
AATCCTACCGCTACACTTCC
GGGGTGACGACACATTCAAT
GTATCGTACCGCGACCTACC
AAGCGTACCATAATGATGTG
CGCCTTCATTACGGAGTGAC
GCCTGAAACGCATGCGCCAC
AGCGAGCAAAAGATGTTGAC
ACCAAACCTACACCGCTATG
CAGAGGTCATGTTACATCCC
AAAGCGGTACGTGCCTACGC
GCACCACAAGGCATCAGTCC
GCACAATTACGCTATCGTGT
GCCTGGCACACCATGGTGCG
GGTTGAACGAATGATAAGCA
GAATGATACGGGAGACAGGA
CACTCGCGATAGCATCGCGT
ACCCCAGTCGCATCGCGCGA
CATGTCAAACGGACATACCG
TCTAATTGTGTATTACGTCA
GCCAAAGGGTGTATGAGTTA
GTGCTATTATCGCGTCACCC
CGAGACAGATGACGGTAGAG
GAAATGACGCGGGAGTTGTC
CTCCTTGACCCCTACGGATA
CAAACTAAGGAGAAGGTACA
CCTTAATGATGACGACATCG
TGTTCAGGATGTGTGGTGTC
CGAGGTAGGACCGTCTCACC
TGGTGTGACGTAATTGACTA
GTGAGGACACGTGATTCAAA
TAAAGATACGGTCACGCTCA
GTAACACAAAGCTGCTACGA
AGCGTCCAGACATAAAAGTG
TAGTTCATCCTAGTGATTCC
GTAGGAATGACGCGTGGATA
ATGCGCCATCACGTCACAGT
TCGCGTGTGAGAGACTAACC
CCTGGCCGTGACCTCTGGCG
CTACGCCAGTGGACACGTCA
CTACATTCTTCACGCCACTA
CCAACAAACCTCGATGTTTG
CCGATCACGTAAAGCGGCTT
ATGATTACGCGAGAACGTCA
GCTAACCCCCTCCATAACCC
TCGTTACACGGTGAATCCTG
CCCCCGTCGCTCCCGACGAC
AAACATGTTACGAATAGTAT
GTTCGTGCCCAATCACGCCA
CCGATCGCGTCACTCGGAGC
GGCAATGCGCGTAAATCGCG
AAATATGCTGTCATCGAAGC
ATGCCAACCCTTTCCCTACA
GAAAAGAGGTAATGACGCAA
GCAACGGATGACGCCATTGG
CCCACCCGTAACGACCCTAC
TATTGACACGGACCAACGAC
CCGACTTAAGCTATCGATTG
GTACTTAAACCACCGACTCC
CGGTACCGAACCCGAGAGCA
ACATACCGAAATTACCGCCC
ACTCAACGCTTACCATGACC
GCTGTTGACCCATATCATCC
GCGTCAGGTATCAATGGATA
AATGCTCCACATCCCTTCCA
AAGTGTCATACGGGTCATAC
CGGAACCATCCTAAGTGCGA
CCGTGTCGTCATCACGGGAC
CTCCATCACCACAGTATGCG
CCGATGATACGTAGTAATCC
ACGAGGCATAAGATACCATG
CCTAAAGCAACACACACAAA
CACCCAACGTAGCGATACGG
TAAACATAGGGAAACAAAGG
ATAATAGAATGTCATCGTAA
CACTTGCATCACCCGCGCAC
TCAGTGTAATGCCACAGGTA
CACAGGGAATAGCACATCAC
CGGTGAAGCAAATGAAACTA
ACGCAGGTGTGACGTCATGG
ATCGATAGCACCGTGAGCGG
GTGGATAGTGCGTAACGTCA
ATCACGTAACGATGCAACCA
AATGCCGATAACGTCACCGG
GGGCAAAGTTAACGCCTAAG
ACAACAACAGTGGCATGAGA
AGTTATTATCCAACGTCACG
CATGCACAACGACAACACTC
GATGCCAGTACTCGCCGCGT
GCCCGATCCCGACAGAATAT
GTCCGTGTCTATTGGTGTCA
TTAGTGTTGTCGTAGGCTAG
TATCGCGTCATCCTATAGAA
AAAGCCCAACGCAGATGACA
GAAGAAGCAGGAACAAACGT
GACTGACTTTGTATTCACGC
CTACACTTCCTGTGTCGAGA
ATAAGGCATGACGTCACGGA
TCGTTGTCAGCCTGTGAGTG
GTACAGGTGTCTCGCCACGT
ATGCAGCGAGTTTAGCATGT
TCCTCACGTAAATTGCACAA
ACGGTTACACGTGGTAAACG
ACGTGATGACGTGATCGAGC
CCCGCACTGTTTTACCACGC
CTAGACACAACGTGCCTAAC
GTACGTCAGTTTAACACCCG
ATCACGTAATGAGAGCAATG
GTCAGCACGCACCGGGTACA
CACACCGCCGAGTGACGCTA
GACGGTACCGCACAATTAGC
GCGGTTAGGCATGAGGTCTT
GCTGAACAGAGATCAAAAAA
GAGACTGATGAAGCGTCTCG
GATGACGTCATTACTGCGTA
ATGACATTACATTGGCATGT
ACGTATGGGTATAACTTTCC
ATGTTTTGAGGTTGTTAACC
CATGAAAGAATGCTGCTCGG
GAGAAGCAAATCACGATGCC
AGCGATGTTGACCCCCGTAC
CCAAGTCTGATATCACGTCA
TACCAACATAGGCAAAACTA
GTTTATGGTGAAAGAAGTAA
AAACCGCATCATTCACGTTA
CCGGACGCACATGCTCAGTG
CCGTCAGGGTGGGGTCCCAC
ACGCGACTCCCTATCACCTA
GGTTCGTTGACACGTGATGC
GAACATAGACCTCTGGGGAC
AACCGACACCTACCGCGATA
GGTGTGTGTGAGTGGAACAA
CAGCATGAGATAGCGTCGTG
GTTATCACGAGTATAGCTGT
AGATGAAAGCAGCCAGTCAA
ATCTGCGCAAAACGCCACGG
ACGGGCACATAAGCACAGAA
GAACACGGGATATCAACAAG
AAGTACGACGTGACACACGT
GACATGACGTCATAACAGGC
CTGGTGAAAACCCAACACTA
ACCGACTGTTGCAATCCCTA
CACTTTGGTGGAAGAGAGAA
ACGAAGTTCACATAGATGGC
GCGTGTCACACAGTGTGCTG
GTCATACGCCGAATATGCTT
GTTAGAGAGCAATGACGTGT
ACGTGGTGACGCGACACGCC
ACAGATGGCGTACACGTCAC
GTGACGCGTCTCATCCCTCA
CGTTACAGGACTGCACTCGT
CAGCATCCCGACACCGTCAT
TCTTACCGACACGCCGGCGG
AAAATTCACGATCTATGCGT
ATGCATCGCACATGACGTCA
CGCGTATGACGGACAGAGGC
CTTACGGATCTGAGGTCTGG
ACTGTTAACGTTCAGGTCGA
ACCTAACGTGAACGAACGCA
ACACACGAACAAAGCAACAA
GCACATCTATCACGTCACCG
TAATGGTATGTGCCAAACCG
TACTGTCCTTCCCCTTGCCA
AACTCAACAAAAGATACGCA
GAGCGCAACGGAGATGTATA
CAACTGAAGGTGAGAATGTG
ACTAAATGACGCGATCAAGG
CTCCCTCCCTAAAGCTTGGT
GTACATAAGTATTTTCGATA
AGATTTAGCCCAGGACAATC
GATGCACGAGATAATTGCAG
GTTCACCACCCAGTTTGTCA
GTATGCATTATCATACGTCG
CTTAGGCGAGCTGCACTGCT
ACCTCGTAATGCTATGTAGC
CAAGACTACGGAATATATGA
CACACCCTCTCACGCGTCGA
ATGTTTACATGGTGGGAAGC
AAGCGTGACGTGATGTCGAG
AGGATTGATGTAAACATGCA
AACTGTGTGACGTCATCGCC
AGCGAAAAACACATTTCCGC
AAGAGACGAGCCTTGTCCTC
GAGTGTTAACCATGCTAGGA
AACTCCGTTACTAGGTCTGG
GACCAACCGTATAACGTCAG
TGCTGAAGCGAAATCGACGG
CCTACACAACTCGATGCGGT
GCCCCAACATCTCCTCATAG
CTGATGACGTCATCAACGTT
GATAACACGCCGGAACTGGA
CGCAGTGATGACGTGATCCT
TTGAACACGGACACTTTCCG
CCACCGATTACGTCACCATT
CAGCCGATGACCCACTACGG
GAGGTGTACAAATGTTCCGG
ATAGTGCTAGGTGAAGCAAG
CAACACAAATGATAGCACAA
AAGAAGAATCTAGTTAACTT
CGACCTATAACAAATGATAC
ATGCGAAAGATGTTGACACC
CGCAAGACATCACGTCATAT
GCGTCACTCTCTCTCATGCC
CCGCTCCACACACACGCAAT
TTGGTCACGAAAGATAGGAA
GCAGCACCATCCACATTGCA
CTTAAGATACGGCATCACCG
ACCACGCCCCCCTTGCCTCA
CAAATGGTGTTTTCATACCG
AGGCTGTTAAGGCCGTATGG
AGTTATCGTCCATCCAATCG
TCTACTACGATGCTTCGTGC
AATCACGTCACCGCTTTACA
CACACGAACGATAATTGACA
ACTGCTCAAATCACGTCGTA
CGCAGAGGGACGTAAAGTGT
AAAGCGTCTGGCCAAGCACA
GAACTCTCAAGAACGCTGGA
ATCACGTATCCTTATTATGC
ATGAGGCCAAGAGACTGCAG
GAGATGACGCCATTACACCA
GAACGGAACGACCTCTCCGA
GACCTACTGCACATTCACCG
CATGCAATGTGTCGTCATCA
TCCGTTACATGAAAAGCATC
CTCCACAGGCGAGCCCAGCG
CTGACCACGCGCGAAGTGGG
GCTGCGTGCCAGACAAGCAA
TTAGTGCAACAACGTGCACT
TGACATGACATCCCGACCAA
CCACACGCCTCCAGCCACTT
ATCCCTAACGACGAAATCGC
TGCACTACGCCTCACGTAAC
CCCCCCGCTTCTCCCTCGCG
CTATCATCACGTTAAGGTCC
GGGTAGTGGACCGACATACA
ATAGCCACGTGATCAATGTG
CACGTCTGTATCATTGTAGA
CCCCCGTTAACGCGTTGCCC
CCGATACATGGCATGCACCC
TCCTCCATCTCGAGTCTCAC
CAGCACTACATTCTGCACCG
CTCGCAAGAAGGCGTCCACA
ACATCGGGCTGAGTCCTTGT
AAGACGATGACGACATACAC
TGATGTATCGACACCCGTCG
TCAAGGATAAGGGCAACCAC
TGATCGGACGTGATAGTACG
ACCATGACGTCATGCATCTA
ACCTTATCACGCACCGCGGG
GCCAAATCACGATGATAGTC
TTGTTGAAGCCATAACATAC
AAGCACGTGATACTAGTATG
TGACGCACCCGCGTTCCCCA
ACGATTCAAATTCCACTTGA
GCCACGCTCGTCGATACCGC
ATTGACATGGATGAGTAATG
CGTTTGACATATGAAGATAC
TGCGATACAAAATGACGTCA
TGGCACTGGACACCGTGACG
TGTAGCGGACAATGAGTGCA
ATCATGTTACAAGCATGTTG
GGTGACGTGATCGTTCCACT
AAAAGCTCTATGCCTTTAAG
ATAGATTGGCAATTGAGTAC
GAGATGATCTGATGACGCGA
GGCGAAGCACCAGGTCGTGT
ACCAATGATACGAACATTCA
GGGGGGCTACGCAATACAAC
CTAGTTTGGTCTAATGCGTC
ATGTCGATATATTGTTACAA
TGGCAGCAAAGGGAGGACCA
CTGCCTGTGACGCACTCCCC
ATCACAGCATACACACATTA
GTAAGAAGGGTAGAACACAG
TCCGTCATAACTACACGACG
ATGGTATATCCACAACACGA
GCCAGGCAAAGGAGGGACGG
CACTACGCAACATGTTGAAG
GGTTGGCATTCATGCACCGG
TGAAAATGACGAGATCCGGA
CAACCAGTCTAGCCATAACA
AGATCACAGGATGACCACCA
CCCTAACGTCCCGCAGTTCA
CCGCACTGGATAGCGCAACC
GTGAAGTGTAGGGATATGCT
AACAGTAATGTAACACGTGA
ACGTAATTCAAATACGCTTT
ACAAACAATGAAACTTGCCC
GTAAGGGCATGGTGTCGATA
CTGTTTATACTTCTCATTTG
TCGAAACAGTCCTCTGCCCC
TGTCACGTCAGACGCAACCA
GAAAGCTGATGTCGTGATGG
GCATATTCAAGGTAACACTA
TTCATGAAGGACAAATACGG
ATGCTGTTTCCAACTGCCCA
TTAGAGAAATGACGTGATAG
AACATGACGATACGCATTAC
TCACTGAATAATGGTGTACG
GCCCCGGTCGTGACGCCCCG
ATTTACTAGTACTAGTACGG
GATGGATTGTACGACCATCA
CACGCCACTGTACACGACGC
AACCCTTATGACGTCACGTC
ACACAAGAATGATTGGCGTG
CTACCAGTGCTCCCCATGCC
AAACCCGTGTAACCACATGG
CCGAAATACATGATGACGTG
CCACGTTACCGTCTTGCCGT
AGGCTCATGACACAACACAG
ATCTTAACGTAGCGAACGAA
GACACGTACACGCGAGTAGT
GCCACGACATTAATAGAGAT
TCATACAGTGTATGTTGAGC
GAACTAATGTAAAGGGATGG
ATAACACAAAGTTTACCCCT
GAGACTATGGAGAATGTCGA
AACGCGATGACGTGCCGTCA
CATCGACGACCATCCATGCG
CTGACGTTCCTGAAGGTGGA
TAATGACATTGGGGGACCCG
CTAAACACTCGGTAACGTCA
ACCTGTGTAATAACGAGACA
GTGCTCCCCCGACGCAACGC
CACAAGAATCGGGATCACCA
ACGACGGGTGACGTAGCCTA
ACATTGCACTGCTACGCGAC
GGCGACAATTAAACTGTAAT
GATGCACAAAATGCCGTGAT
GCAGGACACGCAGCGACGAC
CAGTGTTATGAGCCATATCA
ATTTAGGACCAACATGACCA
CCGCGCGTCCCACGTACAAG
CGGAGCACACCACCGATCAC
CACGCACAAAACTATCATTC
GCCGCCAACCGAACAAACTG
ACGCGAATGACGTGATCACC
CTAACAAAGTACGTGTGACG
CCGAGATAACGTCATACCTC
AGCACTACGAGTGTTGACAT
CCACGTGGTGCCACCTGAGC
AAGGCAGTCATGGTTCTGTG
CCCCACCATCTTCCTCGGTG
GTCGTCCACTAGTAATAAGA
CCACACCAATCGCACAACAG
TACCAATGACGTCATTCACC
CTGTCGTCAGCACCACGTCA
CGCCTTCATGATTGCCATCA
TATACCGGCGGAGACGTACG
CTAGCATTTACTCTTAATGA
CGTTGACGCGAATGACGTCA
CTAATCACGTAAGCCCAATA
ATTGGAGACGTAAAAATGGC
CATTATCGGCCATCGCCCCC
TGCCCCATAATTACGTCATA
AGGATGACGTAATTAGTACT
CGTCTCAGGTAGTCATCGCG
CATCCTACTGTGCAACACGT
GGGTCGAAGTACCGCAATCA
ACATAACATGCTGCCGCATC
CAACGAATAGCACAGCACGC
TCCGGACCATCAGCGACCAT
GCGTATGCATTAACGAACCA
GTGTGACAGTGCGTCCATCG
GCGTAAGTATGCCACGTATG
GCCATGATGACGTATCGCGT
GCCGTTCTCCATATATCCTG
CAGACCGAATATACACGTGA
GTTGGCCATACGCCACCGTG
CGTTTGCCATGTAATGCACA
TGCCCTCCTGCTCAAGACAA
CGATGACGTGAAGTCCGCCC
AGCTGATAATGTCGTTACAC
TTGTTGCACGCCATGTCCGC
CTCTCGACAAAATCGCGTCA
TATACCCCTTCCTGCCAGGG
TATTACCGCAAGAAGATCGC
GGCACAAGGCATTCTCAGTA
ACGCACAACATTAAAGGACA
ACGATACTGGCACCCACACG
TCTCAATAAATCACGAATTG
AAGCTCATTCACCCCAACAG
CGAACGAGGGAAAGTTAGGA
ATTATGACGTGACTGGCGGA
AACACCTTAAGGTGACGTCA
AATACCATCATCGATCGACC
TACGACATAAATACGATGAC
ACGTGACTGACGAGTCATCG
TGTTTGCAAAAACAGTAGCA
CAAAGGAGATATAACAGCGA
GAACTAACTAGCTCCTCCCA
TTTGGATACTGCCAACGATA
CGTAAGATGTCGACATCGAC
ACAAGGTCCGTTCTAACGAG
TCACCGTTCATAATGCAACG
CGCACTCAGCTACAAGTAGG
CGTACGATCAAGGTTAAAGG
GTTAGTCAGTGTGACGTCAA
GTGTATGCGAATATGCTCAT
GGATGCACTCATGGAAAAGA
TGACATGTGACGACATACGC
CAAATCGTGTCTGTAGGTCG
ATGTGGATGTGTCGCATCGA
GTGTGAAAACCCACTCCCAC
GTCACTTAGCTTCGATAACG
CCACCTCCAGGATAACGCGA
ATATCGATCAACACCGATCC
CAATGACATCATCCATCACG
CCCACGCCCAAAACCTGCCG
CATACACCTTAAGTAGAAAA
ACCGCATAACAAGCGTGAGG
AACGTTTAAGCTAATACTGA
ATGGCTATGCCACAAACTAG
GTCAGGCCAATCCAACTTGC
GCGAGTGATGATCATGACGA
GCGCAAACATGATGACGCGA
CCGATCCCCGTGCCTTCATA
GATAGACTGTACACACGTGT
TCGGACCATGGTCACAACAT
GCGTTTTGATGACGACACCC
CCAAATGCATGCAACCTATC
ATACAACTTGCCGTCTATGC
TATGATGATATAGCGTGCGC
CCCATATCACGAATGCCACG
GCCACGACGTCATCGCACTC
TAGGTGACGGTATTAAGCCT
GTGCATAATGTACATTCTGC
GTCACATCATCCACAGTGTG
CGGTGCATCGTCACGTCATT
GCTTCTAGACACACGCAGCA
ACCGAAGACACTGCAAGCAT
AAACGCAGAATACTAGGAGG
AATGTTCTACAATTCCTACG
TCTGTGGGTAGTGGACGGGC
TAACCATAATGCTCTCATGG
GCGTAACCAATAGCCTTGTA
CACAATCACGGTCAATACAA
ACAACGAATGACAGAGCGAG
TAGCGTTCTGAATTGTTGAG
AGCCTCTCGCTCACGACACA
AATAACGCGAAATGATAGCA
GCATTGCGAGTAACGCGTCA
CACGTAGACACGTCACCGCT
GCATGATGACGACATCTGCA
AGCAGAAAATATGTTACTAG
CTAATCGCAATGAGAATTAA
GGAAGAACGGACCACGTGCC
AACATGTCCGCAAAGCTTCC
TAAAGGGTGTGACGTACGGG
CCGAAATGGCGTATTGGTGT
TCACGCATAACATCACACGC
ACGATGACGTCATTCACACC
AGAACCGCCCATTAGTGTGC
ACGCTTATCGTTACGTCATT
ACGAACGTAAGTAGGCCATG
CCCACACAAGCCGTAACACG
GCCACGCGACCCTCCCTATA
GCTTATGATACGGTGCATCC
CATGTACAATGCACGATTGA
GTAGTACACTACCCAGCAGA
ATGACGTGATCAAATGCCAC
CTAAGTACTTCAATAAGGGG
GCGTCACGTAAATGACGTGG
AGTATCACGCGACACCGTAC
CGACAATCGACTACCCGTAT
TACACCATCAACTTCTACCA
GAGATAGGTATGGTGTCTTG
TCACGTAACGGCACCCCATT
CGGTAAATTACTGTATCCAC
CGCCGCGAGCAACCCATCCA
ATTATGACGTCATAATCGGT
CTACCGTTATCACACGTCAG
AGTGACGTAGGCGACACGCA
ACCTAAATGGGTTAACGTGC
GAACCACTCTCAGTAGGCAC
GCATGGCTGTCCAGTATTGA
GTGCCCTGTTAGGTGTCGTG
GATGCTGTAAAACAGCTCAA
CGCAGGAAAACAAGCCATGC
CCTGCCGAGACCGATGCATA
ATGAGGCGTAGAAGATCGCG
CCCGTCCAGTGCCTCATGAG
CCTAAACACCCGATGGCCTG
CTGCGTGTTGGCCAGATGCT
CACCAATAATGCAAAAGCAA
GATGACGCGATGACCCAACG
CGGAATGACGTGTTACCTGG
GTGACCAATACGACGACGCG
ACATCAGAACAACATTGACA
GCCGAATGATGGATGCAACC
GAGGACCACGCTTGCTTGAG
AGCCGACATGAACACACATG
ACTCCACACCAAACAAGGGC
GACGGCAGGCCGGTCCGCCG
CTTCGCATACGGCACCCCCC
GTTGCGTACGGCTCGACGCC
CCGAGTACACGTCTTCTACC
GCCTCGTTGATAATAACCAG
CAGTCATAACATAGTATCCC
TATGCAATCCACGCATTCCA
CCAAACCACCCTCCGCTACA
CGTTAATGAATGTATGGTGA
CCCGATACGCGGAGTGTGCG
ACCACACGGCGATACCAAAC
CGACCGATGACGAAACGGCC
TACGAACCGCCCTGCCCGAC
GCTGCGCACCCCACCACCTG
GCCAAGACGGGACACTCGAA
TCGTGCATGACGAACAACCC
AGCTGCGATCACGTGATCTA
ACACGTAGAACGATACGTGC
GCATGACATATCATAATTAA
GGACATGATTGATGTTTGTG
GAATCATACAGAGCACAGGA
TGCCCCACAACCACTCACTC
GACATCCGACGAGAGCGTGC
TTTATGAAAAGAACATATTA
GCATTACGTCATTAATCGGT
TGCGTCACAGATTATTTGGA
ACCCCGTCATCTCGATGACG
AACACGTTGCCCTGACGTCA
CCCGGCGTGAGAACTACCCC
ATAACAATAAGGTGTCGTCA
TTCCTACATAGATGACGTGA
CCAGTGACGTGATACGAGGA
GTAAGTGGCATTGCATTCCT
TCACAACAACGAGACAAAGC
GACGCGTGAACAGAGTGATA
GGTTACACGTCATCCGCGGA
GCGCCCTCCTCACCCCACGA
CCTCTACCACTGTGCATCCC
GCGGTTCGGGGTTGACATTG
CATAACTGTTGGACAGACCG
CGATGACGTCATCCATCAAT
GAACCAAAATAAGATGTTAT
TGACGTCATACCGTCCCTAG
GTGTGAGAGGCAGACACACC
ATCCAGAACGCTACAATGAG
AAACTCTGTGGAGTGTCACG
CGATAAGAGGCATAGTCGAA
ATGACAAGTAGATATCGTCA
GAACATGATGGGCGGATACG
CGCGTGAGAGCGGCAGTACA
GACGCATCTCACACATAAGG
ATGAACTAATGCGTTCAATG
GGCAGCAATGCACGAGTTCA
GTACTGTAACCAAGCTTATG
GTTAATCCCGTCACCGGCAA
AATTGTACGTTAGGGTACCA
GCCCACGCTCCGAGCTCACT
GCAGAAAGTGAATACCGTCA
ATGACGGCACCAAGGTACGA
AGGGGTACACGATATTGCGT
CACAGCCACACGCGCCACGA
ACCAGATGCGCGAAGGTCCG
CGTGCAACGACGTTGATACC
AATCATGCACTGAGACCTCA
AATCGGCCTGATGACGTGAC
GACAACGAATAACGCGCATA
CCCCATGAGCACACAACGGA
TAGTGTCATCACGTCATCGT
TCATGCACATAAACAGGCGA
ACGGCGATAACTATCGTTGA
CGGCACTATGCACGCGATGA
GCTGCGCGCGCGATAGTGAG
CATCGAGTGAAGAACAATAT
AGTGAAAAAAGGTTTTGCCT
TTTTGTCACGTCATTGCGCG
GTTATCATTGTGAAGGATAG
CTGCGACCATCGCACCGACA
CCTGACATACTTATGCTAAA
GTGACGTAAGTGCCCACCGC
ACAACTAGGACTAAAGCTAA
CCAGGGCTTGGATAACGTCA
ACAGTTATAAAATGAGCACT
TACGCTCACGATGGCATTGA
CAGCGTTAAGTGTAACACCA
CGATGCGATCCCACCAAACC
ACACGTTGACTGCGTGCTCT
GATGCGTGTAGTTAATGTAT
GCCCCGTTGTGCCTATTCCT
CATACGAAAGACATGCTACG
TAAACCAGCACGCCTCCCCG
GCATTTCGCATATAGCGTAA
CCTCTACACCACGATGATGA
GTCACTACGGCGCCCATACC
CTTGACCTGCCGAGACCCGT
CCTTAACGGTGCCCGAATGA
CCGGTTAAATAGCTACGGCT
CAAACACACCCAACAATGTG
CTTGGGAGCAATCCCTCATC
TACGCACGACGCGATAGTAA
GTCGACATATCACGCTAATG
GCGGAGGATGACGCAACCCG
GTGATCACGCGCTGTGCAAC
CACGTCCCCTCCCGTACGCG
ATGCCACAGCTAACGCTGCG
ACCGGCGTGTATACGAGTAT
AACGGCTACATCCCCTAAGG
CTATGACACCCCAGTGACAA
ACGTCATCCCGAGACTCAGA
GATCGAAGACAAGGCGGTAG
CGTGTTACTTCAACAAACAT
GTGTTCGAGGTTCAGTACAC
GCACAAAACATAGACCACCT
ACCAACATCGCGCACGTGCA
AACGTCACCACCGCTCGTGC
CAACCCATGCCACACGCGGT
GCCGTCCGTGTGAACTAAGC
GATTCGACGGCTTGGTATCC
CCTACCGTGCCGATACCCTC
GAGCTAAAACTTGTTGCGTG
CATCAAGTCATACGACATGC
GGTGGATAACGAGCCTAGGT
AATACAACTGAACACACCAC
ATGAACAGTAATCACGTCAT
TCGAATAGATACGACGCAAG
AAGATATTCGAAATTGTAAT
CTCATTCGTGAGTCACGTGA
GGGCACACGTGGTGATATGG
GCCTGAAACGATTATGAATA
CAGCTGTGAACTTTGTGTAT
CACTTTCGTAACACACTAAC
TGAACCACGTAGCCCCATGC
CACCATGCGTATAGTACATC
GAAGCGAATGATCAACACTC
GTACCAGCCATCCCACACCA
TACGCAACAATAAGCCGTTT
ATTCAATGTAATTATGTTGT
CCCTTCACAGACGCAACGGT
GGGCAGAATGTGCTCCGTAT
ATAACATTCAATTGACGTCA
CATGACATCATCGTTGCACA
TCACAATGATAGGTCAGACG
GCAGCGTACGTGACGTAGCC
GCGTCCCACAATACAATGGC
ACGTCACGCGTCCAAACACC
GCCATGCAATGACGTCTCGC
CAAGCACCCGTATGGCCCAT
ACGTCGTAATGTTCCATGCC
AGGTCAGTTGGACCGTTCTG
GCACACTAAGAATTACGCGT
CTGTACGGATCTTAGCGCAT
GTCGCACACCACGTCACGCA
ACGTCATCGCGCTAGCGCAA
GTCATACAACGATGATGCGA
AAACAGGACATAGCCCATCC
CTAAGCTACAAAATACACCA
TTGATGAATGACGTCATACA
TCATCGATGACGATACAACA
TGCACCTCTAGGCAAATCAG
TCCACGACTAGACGTTCTCG
GCATGAATAGGATAACAGCG
GAAACGAAGTAAATACAGTC
TAGAGTAGATGCTCGCTTGC
ACACTTTAAGCGATATGGTA
ACGCGTGACTCCAGATGCCC
ACGTCGAGAGGATACACTCT
CATAGTAGATGTAAGTCATC
TGATGACGAATACTCCCCGA
ACTGACCAACGCAAATCGCC
GCCACATGCGAAAGGCAGCA
ATTATACGATCCGTTATAGC
CGTTTCCCGTACAAATTGCA
AACTTCGCAGAGGACCTTTG
CCACATAACACGCGACATCT
CGCCCAGATATACCGTTTCT
GGCAATGCTCCGAAGGTATT
AATGGAAATGCGTGACACCA
TCCGACTGCATGCAAGTAGT
CTGAGTGATCGCAGAACAGG
GCCATGTCACGACGATCAAG
AGGAATTGTGTCGCTGACGG
ACAAGTACGCCGTTACCACC
TCGCTACACACAACGTAACC
ACGAAGACACAATCGAAACG
GACCCCTGGTTAATATAGTG
GTGAAAGACATAAAACGCGA
CAAACAACCGATACCTCCCC
CTACGAATCAATTGAGCGCG
CCCTGGCCATCACGTCATAC
AAGGTGCATCCCTAATCACA
ACGATAACACACATTACAAC
AGCATACATCGCGTGCCCGA
AGTTCCTGCGTGGTGACAAG
CGCAGTACATACTGCCATCA
GTAACACGCCACCAGTTGAG
GTTTAAATCCCAGAATGTAT
TTACACGAGATAAGTGGAGA
TCAATGGCACAATAATACGC
CGTACAACAATAGTGGGAAG
AGCATCCAACTACATTTCTT
ACTACGCGAGCAACACTCTC
GACTCGGTCCATCGTACACA
ACCAGGAACCGGCAATCTAG
GGATGTTACCGCGTGACAAC
ACAGCCATAATGCGGTAACA
ATCGTCACGGACAAACGAAC
GATCGGCCTTACCGGTGATG
GTTGGACTGCTACAAGCCAT
CAATTGCTACACAATATCCA
AAGGTTTACACCATATCACG
ACCGCGCTATCCCGTGGGCC
AAGGGTAATCGATATTGTCA
TTAACCACAATGTTGTAAAG
GTACAGGAGGCAGTTGTTAG
AGCGATAATGACGAACATAC
TGAATCCTTTAGAGAGTATG
AACAGCAACCTTTTCACATG
ACACTCATATGACCCTATAC
CGCGTTACGCCATCGCATAT
ACTCAACCGAGTGTCGCGTG
GCTACCTCCGCATCCATCAA
CTATCGAACAACGAAAATAC
ACGTTATCGTGACACTGCAT
CCCAACACTGAATGAGCAGC
ATCAATTCGCTAACGCTAAC
ACGATAATGCCATCCTGCGT
GAATGTAGAAGCACAATAGC
GGTCAGATGTACGTCTACCC
CATGACTGTTACCTCCTCCG
GTATTCCAATGACCAATGCA
GGAAGACGTAGCCCTATCCC
GTATGACGTATGCTCACGTA
GATTATAAGCAGTGCGTCCA
CATGCGCCACCTCAACTCCC
GCCGAAGTCACGTGACCTGT
ATCACACATGAAGTACAATA
GAACCAGCCTACTTAGCATG
GTACAACAAAGGAGGTGGCG
CGTTTAACGTAAGAGTATGA
TACACTTTGATCGAGTCCGA
GACTTGAAGTGTATTCCGGC
TAAGAACGCATAGTCACGGT
GAAATGACGTCACTCACGGG
TGAATTGCGGGATGATACTG
ACCCCAGTGACGTGATGCAC
ACCAAACGATGACGTCATGC
CGGTGATACGAGAAACCGCA
CACAGGCACCTCCCAATGCC
AAGAACCATGATCACGCGCA
AATACGCCCTTTCGACCACC
CGCAATCTTTGGCCCACCTA
AGGAAGGGTTAAGGATAGCG
CTCAACGGTGCACGCGATCC
CTGCACTTGCCATGAAATCA
CATAAGTGTTGTTCATGAGA
ACACTCCCTTCACACTTACG
CTCAGGGTGTTCGAACACGT
GCAGAAAAACAATGCCGTCA
GAACCGGATAATTGGACGTA
GACTGGCCACACAGCCACTG
CTAGTTAATTGGCGTGTCCT
CATCGGACCACGATGCTGCA
GCCACGTCACGCATCTGTCC
CACGCTTACAACATGGCATC
ACGCGCGCGTACGAGCACCG
CTTACGTTCATGTCACCCAA
AGACTGTGGCCATGAGGTGC
ATGTACAACGCACGATCATG
GAGACGCATGACGGATCGTG
CTTAATGCGCTACGTGTAAT
TGCACGAAGCGTGGCGAACC
GCGGGAGGGAGCGCACACCG
AAGAGCCGGAAATACCATTG
GATATACAGGTACGATGATG
GACCTAATAACGATTACTGA
TCCCCACCCGTCAATGACGA
GGCATAACATACAATCAACG
ATGGAATATCGACGTTTGTG
ACGAATCGAGCATGATACGA
GACGGATGACGTAATCAGTG
CTCAATGTATATGACGTTGA
AAAGGTGAGCCGGACGTACA
CCCATCATATGATGACGTTA
ATGACAATGAACAACGCCGT
GCGTCAAAAGTGACGCGACA
GGGACACAGGATGAAGCCGA
GCGTCAATCTTCGTAGTCGG
TTGCCATCATGTATTCCAAC
GTACCCAACCGCGATGATGA
AGCAACGCGAACAGCAAGCG
ATTAGCCTGCATCAGAGTGT
GCCGTCATAGCACCGCAACA
CATGTTACAATTCCATTGCC
CAACAGGTCTCGCGTCATCA
GCAATATTCAACACGTGTAA
AATGCACAATGATAAAGACG
TGTACCGAAATAGATGTGAA
CACTGAGTGAAACTCCAACC
ACCCCAGATAGGCACCCCAC
TCAATACACCGACTGAGAAA
TTAGATGTAAAACTATACCA
AGGAGCAAGGTTATGATGCG
CGACGTGTACGTGGGATAGG
CACGAGTACGAAGACCACAT
AGAGGCTGCGGTGTCGTCAT
ATTGACGTGTGATGACGTCA
CACACGATAACATGCGTGAA
GTGTGCGCGCCACTACATTC
CGACAAGTGACATCGCGTCA
AAGTTGAGTACGGAGGTGCC
GACCGTTCCACCTTACACCG
GGCGCCCTTGCCCTATGTCC
ACGTGTACAATTGGCGTATA
CTACATTGGGCTGCCACGCG
CTGAAAGAATTACGTTGTCA
AAAACGCTGCGTTTAAAAGG
ACGAAGACCACCAAACACCC
CGATGGAATGGATAACGTCA
GCTTTTAACCGTTACGGCAT
GCCGTACCATACTGACGCGA
CAACGATGAGTGCGCCGACG
ATCTCCATGCAATAGTGCAC
ACGCAACAGCCTGCTGAAAC
TTAACGTTGTAAAAAGTGAA
CCACATCGACCACGTGCAGG
CACCACGATCTACGCACACT
TTTCAACCAGAGACACGTCA
GTAAGCATCTCAGGGCACGC
GCGTAGACAGGAAAGTCAAT
ATGTGCGCTCGATCTCGTCA
ATGAGATGAGGAAATTTGTG
GGTTGCAGGCGGACACAACG
GCCCTCCGTCCCGCGCAAAG
TGACATTCATTATTATGATC
CTTGTGACGTGATTACCTAA
CGCCATTCCTGATGACGTCA
TAGTCGGTGGATACCTTCAC
AGTATGTGATAAACGCATCA
GCGCATACGGAGATGGTGTG
TGCCCACAACCTGCAATACC
GTGCATGTGCTAGCGTAACG
TTTCACGTCATCACTCGCTC
TGCGCCCAATGGAATGATTG
CAAGGCGGGCGAAATGAGGG
CGCACCTCCACCAACGCCGA
GTAAGAAAAGATGACGTCGT
CCGACGATGCGAAGGGGAAC
GATGTGGAAGTGATAGACTG
ACGAAAAGGCGAAGTTACCC
CGTCATGATCTAACGATGCG
GGATCGCAGTGTACCGCGGC
ACAAGGGAGCGCAGCTACAA
CGCCATACGACTGTCAGCCC
GCACCCACGTCACCACCGCG
CCTACACGCACAGCACACGT
ACTATGGAAGTAAGAGCCAT
ACCGAACAACAACACCCCTC
ACGCTGTTGACCGCCTAAAC
GTCTCAACGGCCAAAAGTAG
CCCTCCCCCTGACACAACGG
GTCCATTGAATTGGGGAGGG
CTAATATGACACGCGACCAC
GGAAGGACGAGAAGTATCAG
CAATGACGTAGGTTCGGCGC
GGCATGAGAACACCCACATC
GGTATCACCACCTCACAAAC
AGAACTACGACATATTTGAC
TCCGCGACACAATAGTGTTC
TGCCGATATAGGAAAATGCC
CCAGCTCCTCAATCACGTGG
TCCACGTGGCGTCCCGCGCA
GCGTACAATGGAATGCCTTA
GCATGAGAAGCACTACAAAA
CAGCATGATAGATACACTCA
CACCACAAAAGCAACCATCA
CTAACGCTGACGTGATGCTG
GAGTGAAAGGATGACGTCAT
CAAAACACGACACAATCCCG
GCGTCCGTCCACGTCACCAC
GCAAACAAAATCAAGACAGA
GTGGTCTCACTCATTAGAGG
TATCTTATCGTCTATCGACA
GCTATTACGCTCACACGTCA
CGTTAGCAAGGCCGACCACC
GATAAGTCACAACGGCTTAA
GAGTACACGTCACTGACACG
CGGTTCGCCAACGCCACCAA
AGACTGAGTGACGTCATTGT
AATTAATCATGATGACGTAA
GCAAAGGAGGACATTACAAG
TTAGTACGTGACGTCACGTG
GCCATTCGTAACCAGAACAC
GGCAAATACGATAGCTTAGG
AGGAAGGTAGTTCCACACGG
CACACAGAACGACAGTAGCA
ATGTAATTCAGCATTTGCAG
GCGCACAAGACTTTACACAA
ATGAACAGGAAATGACGGCA
CATCACGACGAAGACGGACG
CCCAAACGAACGAAGAACAC
AATGACGTGACGTTCGCACG
CCCGCTAACAAAGGACTAAC
CTAGTGATGACGCGATCGCC
CATTACGTCTCACCACATCT
GTAACGATCATACGCCATCC
GTGACCACAGCCCCTGGCCA
GGAATGATATAACACTAAAA
CTGCCATCTCATCAAGCCGA
TAAACATTATGCAACGCGTA
GATGGCGTAAAGACTTCACG
TAGGTGCGGCTGTGTGTTAC
CTGCCGCCCTGAAATACTCA
TGGAGCTAGATAGATAGACA
ATACATGCCTTAGTCTACAT
CCGTCACACCTCCCGCATCC
GCTTAACGAGGGGTAGTTAG
CTCAATAAGCAGTCCTGGAG
CGCATTCTGTTCTAAATTCA
CATCCACGCGATCTCCGTCT
ACTTCTCTTGTTACTACACA
CGGTTGCGTAACCCAACTCA
GCAGCTCATGACCGTGGCAG
AGTTAACCAAAATATCCCCG
ACCAACCGTGCGTACTCATT
ACAACTATGGAATACGTCAT
CGACTTTGTATACGTATAAC
CAAGCATGACATCATCACCG
GCGATCGAGGAGGTGGACAC
CACATACAAGACTAACCAGA
ACGTACCGTCTTGCCTATGT
CTAAACGGATGACCATCACG
GCTAGACATGACGAGATACG
CCTGTGATGACGCGACACCA
TTGCTGCCATGCGTTTGCTG
AGGACTGACGCAACGTCAAG
ATCAACACGTGCTATTGGCA
GAGCAGGATGGCGACCACGT
CCACAGCATGTTAAGAGACA
CATCTCCCTATCACGTCATC
CCTACACCATACGTGTAACA
TGACACAGCGACCAGGCAAC
AGGTGACGTGATCAACGGCG
CCAATGATTGGTGACGGCCA
GTACCAGCACAAGTTGATCG
TTTCAATTCAAAGCCATACA
CACGACTCTGATGACTGATC
GTCGCACACCCACATAAACG
TGCCATAAGGATCATAGTCT
ACGCTGCCAATACTATCGTT
CATCGGCGATACACGTCACG
GTGCTTACATACCATTCCCA
GCGATGACGTAGCCGAGTTG
TTCGCCTGCACCCCCGACGG
CAACGAAGAAGAGATTGCGC
CCTCACATGCCTCCTTGCTG
CATCATCGCGTCCACACGCG
ACATAACACACGTCATCTAG
CCAGACAGGCCAACTAACCG
CGCGATGACGTCATACCGAG
GCGCACACCGACACCTGCAC
TCAACGAAGGTTTAAGCCTT
AATCCGCAGTGATGCCACGC
GCTGGTGTTTACATGACCAC
GTGATGCCACGTATGTAACG
CTTATCACGCCATCTGGTAT
CTCAGTACGCCACGCCGCTC
CTCATAACGGTATTACGTAA
ACCAAAACCCAAAGCTTACA
ACCTCAAGACAGATACAAGG
CAGCCCGAGGCCTGTTAAAA
ATGACGTGATTTGCTCACCA
ACAACGATACCGTGCGCGCA
AGCTCCTATTCCATCACTCA
AGAGGTCAACTTGGAAGACG
CTTCCACGAACGCACGACAC
AAGAAGCGTAAAGCGAAGTG
GACTACGCCGTAAGTTACGT
ATTGCTTATGTGATACAAAG
GCTTGAGGAACTTACCAAAT
CCGCCTGAGGCACGCGCCAT
AGTACGTAAAATCAGGTATG
GCACGTACCGATACATCGTG
ACGCATACGGGTAGTCACAT
CGCATGTGCAGCAGTGGACA
GCATGGGAGCGCGTGACGGG
GCTAATGGACGAGGTACGTC
ACAATCCCACCCAATCTCAA
TCGAAACTTACGATACAGCG
GTGAACATGGCGGATGAGGT
ATGGTTTTATCTAAGGTTAT
GACCGATCACGTGATATGCT
TGGCGTAATATCCCAATAAC
ATGCCGACCACCCATGGCAC
ATGCTACATATCACCTCCGC
CAAGTAAGGGTTCCACTACG
TGCGCGACAGATTCGCTACA
ATGAGTGGCGACCATTAATA
CGCTGCAGGAATGACGTATG
GTAGGCACACTTATTCAAGC
ATTGAAATGACGTCATCGAG
ACACGCAGGGAACACAGCGC
CCACCCATGCGATTTCAAGC
AGCCTGCTCTCACCCACCAC
ACTGTCACGATACCTACTCT
ACAACCCGAATGTGTCGTCA
ATGGGATACGTAAGGTGACA
TAGCATTGACCGGTCTGCTA
GTCACCGCAAGACTCCGCAG
TACGCATGACGACATGGAAA
CACCGCGCTGCCCCAGCAGC
ACACTACACAGCAACTAAGC
GTCAGGGCGAACCTCCGGAG
CATCCGAAATGAGGGTAAGG
AAAAGTGTATCAGTGCAATC
CTCACACTAATGACGATTGC
CCGAAACCCAACTACACCCC
TGATACGGCGTCACTGTCCT
GTTAAAATGGAGCTAACGCG
GTGACATCCTGACACCCTCA
GAAACGCCGAACCATGTACA
GCCCTCCCTCAATAGCGTGG
CGCGTACACCCTCCCAAACC
TGTGCCGACATAATTGACGA
ATAACGTCATCTATGAGGTA
CGAAATTACGTATTAAGTGC
GTAAGTATTCATACAACGCA
CGTTGACACCGACAACAACG
AGGCACTGTGAGACGATAGT
GATTAACTGCACGGCAGGAA
ACGCACACAGCGTCCGCCCT
GTAATGACGCGACATTTACC
ACAAACCATAGGAGCGTGAC
AGCAACGAGAATGGTAAGTG
GCCGGTAAATCGCGAGATGA
CCCACACTTGATACATCTGC
AAATACACCGAAGCACCGCA
TAAGCCGAAATGACGACACG
GACCTCGTTCTGATTCTGCG
GCCTCAACCTTACGCAACAC
GCCAATCCATGCGTAACAGA
AGAAACGGATGCACATACCG
AACGACAAATGCCAACGCCA
AAGTAAATGACGTCATCATT
ATGAGAGCACGGGGGTCACG
GATTAACAACCACTGATGAC
GCGCCCTGACGCTATGCCGA
CCTACGCAAATTTGGTACTC
CGCACGGTCATGCGTATTGG
GGTGACGTGATCTTAGAAAA
CGTGGTCGCGGACTGATACG
GTTAACATTACATCATACGT
TGCGTGAGCAAGGTAGCTGC
TTAGATAGGGCGAACACCGA
GTACTTGGTCTATTCCCATT
ACGGTGTGCGTCAGTACGAC
TAACGGAAAGAAACAGCGCA
CACCACAATTAAGCAGCAGA
CTGCTCAACGGATAGCGGCG
CTCTTGCATTGCGATAGTAT
GCACGTCCACTGACGCATGG
CGCCACTACAGCATGTGTAG
TCCCTAACCCGACGCTGCGC
GTACTGAATCGGATGGCGTA
CCTCTTGATACAACTAGCGA
CCGCCCACGAATTGGTTGCC
CAGCATAATTACGTATATCC
ATGTTGAGTGCAGGCCCTAC
GTAGTAAGACGTCATCAACA
CAGGACCTGTTATGACGTCA
ACCATACGTTGGCCCAGTAC
AACGTCAAGGCCACGTGTAA
CCACATCGCACGAATGATAT
CTACCGACAATCGCGTGACC
GCGATGACGTGATACTTGCC
CGTAAGCCAAAACGTATCTG
TGGATCACGAATGACGCAAA
TCAGGATAACATATTTCCAT
TTGACCGAACACATACCGCA
CTCGCACAGAGAAAAGCGGA
ACATGAAGTGACGTCATGAG
CACAACAACAAGTATGTCTA
AGTAGTCACGCAGCCACCAG
AATGCAGACCGTAGCACGTA
GGCCAACAGGCCGTTCCAAC
AACACTTTCAGAACGATACC
ACTTTAAGTATGAACAATGA
CAAGTATCGTACCCATAATG
CAACGCAATGTTGCACAGTG
GCAGCGCAAGTACCCGTGAC
CTCCATCACGTCATCCCTCC
CCACTATGGCCATGCCATCA
CAATGAGCTAAGCTCAACCA
CCCACGTGATCTACAACCAG
TGTTCGGTTTCCATGTACAC
ACGACTCAATAGGGTGCAAG
GTGTGACGGGACACGTACCT
ATATTAAATTCCCCATACCT
GGGATGATTCGTCCCTTCCT
CGTCCATGATAACGCTCACC
CCAACAACAGGGGAGGCCAG
ACAGTAGAGAGCGTGAATCC
GGCATCGATGACGTCATCCA
GTAGATAGTGATGCATCACC
AAGCCACCAAAATCGCGTCA
CCGTTGGGAATCAACTATTC
ACGAATGTCACGAGACGAAA
GTGCACAAAAGCTCGACAGT
CTATGTGGTACATCACGTCA
GGTGACGTGTAATGAGCCAC
AACGATATACTACCGTCATG
GAACAAGTGTAGTGGCGTCA
GAAAACATGGCGTGATAGTA
TGCACGAGTAGTGGTTACAT
CAAATGATTGTCGTATGCAT
CCGGAATGTGCTATACGTCA
CACGTCATCCATGTGCACAC
ATAGGAAAGAAACGTTAATG
CGGTACACTTAGCCCACCCC
CCTAACGACGAAAACGAATG
GTACGTGTGAGTTTACCACA
GCACATAATGATTGCGAATC
GCGATCAGTGACACACACTG
AATCACGTCATACGGGAACG
ACGTTAGAAGGCACGACGCA
GTCACGGAAAGAGGGTTACC
TATCGATATAGTGATTAATG
CACTACATGTAAACTTACCA
ATACCAGGGATGGCATCATC
CGCACACGGCAAATCACGCC
ACATATGACCATAAATCACG
CTGAAGTCGTGACGTGGCGA
GACCGTGGCCACTAACGTCG
ATAGGTACAGTTAACGTGCT
CACAGAACGAAAGAATGCAC
ACAAGTGCGCATAGGCACAT
GGGCCATGGGCGAAAATGCG
CTCACCGCACGACAAAGTAC
GCGTGACGAGCTATGACACG
ACACTCACTCTACCGCGCCC
CCCACTCAAGGTCAAACTGC
GCCCAACCCACACGCACCAT
GTACGATATGGGGGACGTCA
GCTTCTCATACCGCCCCATC
ATCACAATATATCCCCTACC
ACGACTGGGACGCAGGTCAT
ATGTGCTGACAAAGAGGCCA
ACGTTTCGGTACCCATAGTT
ATAACGTCATCCAATATTGG
ACCGTCACGTCATAGCGGAC
ATCGGGATACAGCAGTCGTG
CTAGACGTAGCATGCGATGG
CCCCGATTTCGACGCCATGA
GGCATTAATGGACAACTCAC
CGTTGCAACCGACCCGCCTC
GGGGAACAGCACTGTCCCGG
GCTGCGACCTCATCGCGTCA
CTAGCCCCGCGACCCCCAAC
ACACATTATGCTTGGACCAA
CAACGTAAGATCATTCATAT
ACGTAAACGGGTCAACGCGA
ACGATGATATGAGACGTTCG
AACACGAGATGTACACTACC
GCCATCGTCGGATGTGGCGA
AAGCATGACGTCATCCCGCT
CATTTAAAGAAAAACGTCAT
CTTCCATCATATCGCGTCAT
TCGACTGCATCGAGAAAGAA
ATATCACGTCACCGTAGCAC
TAACACGATGTAGGGACGTG
GCTCTGCCAACTAGCGTACC
AAGCACATCACTCCGTCAAA
CTGATGAGCTAAAGCCTCTA
ACTACATTGCCATGGGCAAG
GGGTATCAACCCCAATACCC
CATCGTGGCGACACAGTGTG
ATACAGTATGCCTCAATTAA
CATAAGTATCATTTTCATAG
ATGCCGTAAGAATGACGTGA
ACAATGATGATTACTTAATA
GCCTAGTACTGAGTGCCATC
GCCAGCTCATGCGTAAAAAC
CATCTAAGTCGACAGCGCAC
CCTCACAACACACGCCCGCA
CCACAAGTCAGATGGCCACG
GTCGCAATGTGACGAATTGC
TCTCCCCACGCCGACCACGC
GCATTATGCGTTGTTGCCCA
ACGCACGCACCGTACACACC
GATCGACCTCACCTCCCACG
ACTAGGCTTTGTATGCACCC
ACCGCGTGACACACACGACC
TAGACATGGTGACGTGTCAA
CAACGAGTTGACGTATTGCA
CATCGCCACCTCGCGAGGGA
AGATGACGTCATACACTACC
CGCATGACGTCATCAGCCGA
CTAACGACGCAATGACGTCA
GTTGGCCGCAGATAAGAACA
AACTGCGAAGTGAACGCTAG
GATAACGTCATGACACAAAC
CTCACCTTAGAATTCTACCA
CCGCATACAGCTGCTGGGAT
ACAACGGCGGATGCCCCTTG
AAAAACGAATCCTTGTGATA
GTTCGCACTAGCTGCAACGC
GGGGTTAAGTCACACTGATG
GGGGCGTAATCAAACCCCCA
GGGGAGCTTACAAGATCAGG
GCATTGTAAAGGCAGGCCTA
ACTTTCCAGGTGCACAGAGC
GCGTGGCGTCACCTAGCAAC
GTAGGTATGATACAACCTGA
ACGAAATCGCTCCCAAACAA
AACATTTTGTCACGTAATCA
CATTTAAAACGGAATGACGT
GAATGTAGGTCATGCACCCA
AATCCGCGTTCAACGTCGAC
ATGGTGTCGACAGCCCAAGC
CTGACTCAACGCGGGTTCAA
GATGCCGATAGCATGTGGAT
GGCATATGTTGGAATCTGAT
TAAACGATGACGTGTATGGT
CAATCTTGGCCGATTCAATG
CGCAGCGATGACGCGACTAA
AACGATATATGTGCATTCCC
GCAAGTAGCGCGTCTGCTAA
GCGCGTGGAGATGACCCACA
ACAACCCAACGCTAGTAACG
AGAGTGCAAACGTGGCCACG
GCAACACGCCACCTCCCACA
AGGACCAAACTTTACGTGCA
AACGATTACGATGCGTCAGT
GCCTTTGGCGATACCAATCA
GAATGGTAACAGCGACATGC
GACCAGACGCGAATCGCACT
CTGTAGCGTGACGCGACAAT
AAACTGATATGCGTAGACCG
GAATGCTGAACGGTGTGTCC
CTGCATGAGCGACCCCCTCA
GCCCCCAAATGTCGTCATCA
ATGATCGATGACGTAATGCA
GGTCGGTACGTTGCGTACAA
GATACTAACGGTTCCGATGC
CGATTACGTAAAAAACGTCA
CTACCTTTGACGTGGCGTTC
CATGAACGTCAGCGCAATGG
GGAGATTTAACCAGGCTGAC
GGTATATGGAGACATCACGA
ACGTGTTACATCCGCTGCCC
TACGTATACGATATCCCCAC
CTATAAGTGTGCAATTTGTA
CGGTAATAACAGAAGGCAGG
AACGCCCCAGCACATGCTTG
CATTTTGCAATGACATTGTA
AGAGATGTGAATAACGATAC
ATCTTGATTATACTTGCCAA
CACGCAACCACACGCCACCT
CTTTGACCGCTACGACGTCA
AAACATGACGTGTCGAGAGG
GTAGAACGATACGTCACAGT
CATCCCCTCCACGACCATAT
AGACGACTTTGCCCTACATG
TACCGAAACGATGAATTTGA
AACAACAGCTTAAAGTGTAG
CCCAACCATAATGCTTTGCA
GCAATGACGTCATCATGCCG
ACGTGATGACGTGAGTGATA
GCAAATGACGTCATATTGAA
CAACTAGCTCACCAAGCCAA
CAGTGGTATCGATCACGTCA
CCTCCACCATCATCACTACG
GAAGGCCATGTTTGCGCCGG
GTGATGCTTACCACCTAAAC
CTACCCCGCAAAGGGCAACC
CTATGTAATTACGGGCTCGA
GAGTTGATGTGCGTAACTTA
ATTCAGCGGATGACACGCTC
CGCTGAACATGCTCATGTCA
AGCAAGACGAGAGTTGAAAT
GTCGCCGTCCGCAACTCATA
GCATCCGAAAGATGATGTCA
TGTAACGCGATAGGTCAGTG
ATAGGACGCACATGAACTAG
CGAACGAGCGTTGGCCGCGG
TCATAAATAGTATGACGAGA
GGCGTCATATCAAAGCATAC
CAAGTTTAATAAATTTGAAC
ACCCATCCGAACACCCCCTA
AATGGGCGAAAAGTGTGAAC
ACGTACATTGACGTTGTGAG
GCCATGACGTTACGCGGGCA
CCTCACCACCACGTACCACT
CTCATCGCAGCAACAACCCA
ATAGTCCAAGCAGCATCGTG
ATGACGAAACCGCCCTCAAC
GCTACATAACCACGATATGA
GATGACGTCATGCCGTGATA
GCGTAAATGTGCGGTGCACG
GCGTCGATGACGTACGTACG
AAGCCCCACACTCAACGTGA
CCACCAGATGCGGCGACCTA
TGCCTCGCGTCACGTCACTA
ACGAATGATAAGCATCATGA
CGATCAGATGACGTATTGTA
ACTCAACCAAATAAGTCGTC
AAGATCGCGTGATAGTACAC
CTACACACGCAAGCACCCAA
CGGCATGTTGCAACGTTAGC
ATACATATCAAGAAATACGT
CATCTTCACATATGACGTCA
AGGTGGCACCGATGACGTCA
ACACCAGACGAATAATGACT
ACTGTTACTTGTAACTATGC
GAGTATGGTGCGCTATTGGA
TGCCTTAGACGAAAAGATTA
CACTGACGTCATCGCTCCTC
GCCCCCCGACCTTGTCACAA
CATAAGCATGTCAGGCTTCA
ACGACACCTCCTCCTGCACG
TATCGCGCTTGATGGCCACA
TCGTCTGTTCATGTCCCACC
GAATGTGAATGGCGATATAA
GCCATCTAGCGCGAGGGCGC
ATGTTTATTACCACCCCGCG
GCGCCTAAACCAATCACTAC
CATTGTAAAGCAGCCTTGGG
GCGTTCCTTCACCGAACATG
ACTTGGCACAAATGTGAGCA
ACCTTACAGGAGGAGCGTCT
ATATGCATATTGTCCAATAT
GTTCCGAGAACGACAACACC
GTATTGCTAGAAGCAGTAGC
CTGTCCAACAGTACCACATG
AGCAGGGAGCAGTTGCCACG
CGAACGACGCGATCACCACA
ACTGAATCTGACGTTGACCG
ACCAAATGATCCGAGACTGT
CCACAACGGTGGAATAATGC
AGGTATGAACGCTAAGATGA
CCCCTTCGTTTCCATGCCCG
CTTCGGTAACCACTCCCACC
TAACAATGAATTTCCAATTG
CCAAGACACAGTCATCATCC
GCGATAGAGTCAATTGGGCA
TATGTGAATACGCTCATAGA
GCACGCATAGCATTTAGACA
TGGCACAAAAAGTTTGGACA
TGAATGGGCACGTCATCATG
TATAGCGTTGAATAACTATA
ATTACCGCTGTGTAGCTCGC
TTAGCATCAACTCACAGGTG
AGGCATGGACACGTGTCGAT
TCGCATGATGACGTAGTATG
ACGTACGTCGCAACCCGACG
CCACCCGTCGATGACGCCAC
ACATACTTTAGTCTGATCTC
TCAACAAACGATACTACTCC
GTAACAGTGATGACGTATAG
ATGGCCGTTAACGATTAGGA
TGCGTAAGGGGAATTGGTTC
CGCTCTTAGTAGGTAGGTGC
ACTACCATGCCAATAACCTA
GTCCACCGGGGAGGGCATGA
GCATGATACTAGGCACACCG
ACTACCGATGACGATACCCC
CCCTCTTCCCTACATTGCCA
AAGACGTAGAGTAGTACTCC
ACCGCTAGCGTCATAGGGCC
AGATGCATTGAAGGGTAAGT
CAGATAACACACATGGTCTG
GCACAAGTTACATGACGTCA
TGACAGGGTCGTTGAAATTG
CATCGCCTCTACGCGCGTTA
GTGGGGTGATGTGGAGGGTG
TGCACTAGCTTTTTTCGCCC
CACTAACACTCACTAACATG
TCCGCAAAGGTCACGGAAGG
CCTCCGCTCCGGCCACCGCC
CCAACACGAGGCAACCAGCC
GCGCCGTGACCCGCGAGACC
GTGCATTATACGGTCATGCC
AATGACGTGATACGTACTTA
ACAGGACGACGTCACTGACC
TCCCCCATCCCACACTCTGC
CGTGTCGTGATTCCCTACCG
CAGTTGGGTACGCCACGCTA
GATGCCGGTCCAACGTGATG
AACGCGCACCGTGCCAAGCT
CACACGAACAAGACAATGTA
CCTACGCTACAATGCCCGCT
AATACAGTCAATGTTGAACA
CATTACCACACGTGATCGAT
ATGTCTGTACCGAGATGCAA
ACGATGACTCGCCCGTCCAA
CCTCTCATCACGTCCCGTGG
GCGCTTTTACCCTTTAGCAG
ACCGAGCTTGGTTTATCTCG
GTGCCTGACGGACCATATAT
ACCCCTAAATAATGACGATA
AGCTAATGATACAGACATGC
CTGACGCCGCTACTGTGGCC
GAGGAATAAAGAATTCACAC
AGACACGTCACTCTCCACGA
CTGCTAGATCATATTCCAGT
GCCGATTATAAGCCAAGGAA
CCGATGGGACTGACGACATG
GAGAGAAATAAAACATGTAT
ACATCAAGTAGCTATGATGC
CATATGTGAATACTCGTCCA
GCCTTTCGGATTAGTCTCCC
CCACGCAAGCACACCCTGCC
ACCGTACTTCGACCATCAAG
AAGCGCAAAACCGAACACAT
CGCACTACACGTTACGCTCC
GTGATCCATCGTACCTCCCG
ACGCTAGGCGACGTAAAAAC
GCGCACGAACGGAGTCTCCG
GAATCGTACGTATCACCGTT
AGTGTAAGATACACTCCATC
CCCTCGATAAACTCATTTGT
GCTTTGAGATGATTTCGCTA
AAATCGCGTAACCCTTCTCC
ACGCGATGTCTTCAGTACCG
CGCCCACCGACGCGCCACAA
CACCGCAACACACACGGCAC
GTAACGCAAGTACTGCTCAC
ACCACGAACGATTACACACC
ATAGGGGTGATGTGGCCCCG
AGCATGCCACATTTCCTAGT
ATGCGGTAGTTAACGTTGAC
TGATGTGCATACTCTTACAG
CGCGATGACGTGATAACCGC
CACGTCACTCGCAACCCCCA
ATTGCTTTGTGGATCGAGGT
CTGGAACCAGCGGTGGTTCC
CGCTTACACTGAACGTCAGA
CCTACCCTTAGAACACTACG
GCCTATCGTTTTAACTTTTG
GGTGCCGTAATCGGGAACCG
AATAAGTGAACGAACGACGT
CGCTCTTTCACGTCACGCCA
CCCCACGCTTCACTAATCCC
TGATGGACCATGCCACTCGT
TCATAGACTGATAATGCTTG
CATCACATGTGCGGGGTCAG
ACACGCATCCACCACCATGT
AGTGACGGCAACGAGTAGGA
ACGCTGGCCGTTGTTTCCCC
CTGGTTGGCATGTGTTGTGA
GCGAAATATTCACTAGATGT
AACACGATTAAGAGAGGACG
TCGAGTATAGGGCAGTTTAG
CTCGCGCGATGACGTCATCA
CATGAGGAAAACCGATCACA
CCCTTCACTCAAATCCCCGA
CCTTAATAATGGCCTAACTG
GAGATAGATCGATTCGTCGG
ACTGCAAAGCAATGACGTCA
CGTACTTAAGTGTGACGTGA
GTGATGACGTCTTCACATTG
ACGAACTGCTACCACCTCCC
GACAAGGACCACGCTTTCCA
ACCGTTTTGACGTTACCTAA
CCGGAAGCTGCAACGCGTGA
AATGTACTGTCCCTGCTAAG
ATATATCGCGTGACGACATT
ACACGTCATTACGCATATCG
CTCATAACGCTACGACGTCA
TACTGTCGACACGTGTGCCA
GTTGCCGCACCATTAGATAA
CTAGCACTGGAACAGCGCAT
AAGCAGGATTGCTGAATAGC
AATTGAACCATCTAAGAGTA
ACAAGACGGCATGAGCGACC
ATAGGAGCTTGATAACGTCA
CATCCAACCAGTCACGATGA
CAACTCCGCGACCTACCGCA
TTCAAAGAGTGCTTAAAAAC
CCACCCGAACAACGACGCAG
CTTCCCCAAATCAGAATGTA
ACACGTTGTGAGTTCCCAAG
ACGAAACGATGTTGTGAGTA
CAGGACCTTTACAGCCCCCG
GCAGCAAAAAGCAATGATGA
ACATGCTAGGAACGCGCAGC
ACGCAAACCTGTCCATTATC
CGATACAGACACGTTTAGTG
TGGCGAATGACGTCATACCA
GCCTTGACGCAACACTCGCG
CCGACAACCCTACGGGTGCA
TACGTTATCTGCTGGACAAC
GACACATTACCACAGTTGGT
CATAGCAGCGGCGTCACGTG
CTTCATCAAGAATAAAAGCA
GACGCATAGTGCATGCCGCA
CAACGGGGGATCACGTTACA
GGTTGACGTGATTCCTTAAT
CGATCCCAGCAATGACGTTA
AGCGACATCACGTTGACGAC
TCACGTCATGCATCGCTACC
ATAGCCCAAAGTTAGCTGTC
CTGGTTCATGTGGTCACCAA
GTGTTGCTATCACGTCACCG
TTCCCCACATTGTGACGCGA
ATGTGCACGCTACCCGAACT
AGGTGGTGACGCGACACTAA
TGTCATAGGTAGTTACCATT
CTTGCCATGAGGGACAAAGT
CTTGCCATTTAAATTGTTCG
GAACGAAAGTAGGGGCAGAG
GTAACATGACGATGACGACA
AACGCGGCACTGCCATACGC
CCTGCCGCAACCCCCTCACC
ACCGATAACGCCCGTTCCCC
TAGTAGGAACAATTACGTCA
GCGACCACTTCAACCTGATC
CACCCTCCAACGTCCGCAGC
TGATACCTCCATTGTCGGTA
ATTCGCTCGCGTCATCTGCG
AGACGATTAAATCATCGTAT
CTATGCTTCCATGTGTTACA
GAGTACAGATCAGTGCCCGT
CAGCCTAGCACGAACTAAGA
CCATACACCGCAGCACGCTC
GACACCTACTTACCATGATG
GCACTCTACACATATCATCC
ACGCTTATCCGGCGACCCCC
CCTGGGCGGGCCGAAACCAC
GAGCCGACGTGATGATGGTA
GTGCGCGATGTGACGTGTTA
CGATGAATGCACGCGATACC
ACACATCCCAACGATGACGT
CACCACAGTTAGGAATTACC
GTTGGTTATGCGGTCATTGG
TTGGTGTAAGATACACGATA
CTATTCCGCCCATAACTCCA
CAAACATCACGCGATTAGCC
AGGCACGAACGACTAACGCA
CTAAACAGTCGTCGTGTCTA
GTGAAGGTCAAGTAACGACC
GATGAGCAGGCACGAACAGT
CCCGCCGGATGCAAACGCGT
CTATATGTAACATTGTACAA
AACATCGAACAACCGTACCG
CAGATACAACGTATGCCCGG
CCCTGCGCCAGTTTTGGCTT
TTGCTACTCAACTTCGTTGT
ACACGCGACGAGCCACGTCA
GCTTCGAACATGTTTGCGAA
ACCACGCATTAGGCGACTTC
GTGCTTTCATGGACACCAAA
AGACGTGACAATGACGAAGC
ATTATCAATACAGTTAGCAG
GCTGCATCAAATCCAACACA
CATTATGACACCGATTGTAC
AAGTATGGTCGGGTACACGA
AAGGTATGGAGCGAGCATCG
ACTCAGGGATGCCAAGTGCT
CCCGCCTAGTCCTTCCGGCC
AAGAATGGAACATTCCGGCA
CGCAAGAACCCACGTAACCC
ACGACCGAGCGGCGCCCACC
AGTCCACTTTGTGCGTACGC
CAACATCACGTAAGTGTCCG
AAAACATAAGTTGTCGAACA
GATGAAAGGAAAACGACATA
AAGGCCCTCTACCCGAAGGG
ATAAGCATAAGGAGTATCGT
CATCGCGTCACCTACAAAAG
AACGGACAACGCAGATGCAC
GTTGTGAATATAATGCAACA
TCCGCTAATTGTGGGATGTC
AAGCCAGTAGAAAAGATGGT
GGAAGTGGGGCGGATAACTG
CGCAATGATAGCTAAGCAGC
AGACGATTGCAGTTATGACG
TGAGGCGTACTCGATTGTCG
AAGAAGCGAATATACAAGTA
GACCATTGATGGCAGGACAC
ACGTGTTATAAGGGGTTAAG
TGATGTCCATCGATGGTGAA
GCAAAGATGGAAATAGGGAT
AATCGACAAAGCAGTAGTGC
GGGTTGGACAGCAAGGATAA
ACGTACGATACAACCACGCC
TCCTCTAATTGCGTATGCCA
CTATTCAAAGTGTAGGATAG
AAGATAACAAGACGTATCCC
CATCAGGCGAACGAGCGCGC
CTTAGCAGGATAGGGTGCAA
TGAACGTGCGTTCCTATTAG
GCTTGGCGTTATGCAATGCG
GTTCATTTACAACCCTAAGG
CGATAAGATCGCGTGTCATG
TGCCTAACTGGATTCTAGCA
GCGTCCTATGATGCCTACGT
GCTGGTGACCGAGGGTGACG
ATCAAATATGACGTCACCCC
TGTTGCATGTTACCTACAGA
AGATGCACGCGATAAGCACG
GATCACTATGTTTCCATCGA
CCTCATGATGTTGTGCATAC
ATTACTCACGACCCTTGCGA
GAGAAGAAATTAAATCCCAG
CTGCCGCGAGCCGTTATGCC
AGTTAGTAACACGTGAGACA
TAGGTCATTGTTGTTGCGTA
TATCGCACCATCACACACCA
GTCATTGCGAAAGCGATGTA
GTACATGGAACCAACACCCT
TACAATTCGTAGTGACGTCA
AACGGCGCAAAGGCATGGCG
CAACCCAATGCTAACCGACA
GTGAATCGAAGAGAATGGAA
ACGCACTGCATGGCAACCCT
GGCAACGCTGCCCGTTACCG
TGTTCAGAGGACGCAAGGCG
CTGCCAAAGGACGGGCGTGC
TCAGTACGGAATAGGCACAT
CGTCCTACCCAACAAGTACA
GATTTGCATCTGCTAACGAG
CCCCCCAGCCAAAATACGTC
GCCACGTGCTCTCGCTCTCC
CTATCACGAACGACTCAAAC
GCCCACCGATACCGCCATCA
CATGTAAGTGCGCCTCACGA
CACAGTATGAGAGGGCACAC
GCTGCCAAATTGGTTATGTA
GCGACCACCTAACAAAGGCA
GATGACGTCATGGCAGAAAT
TAGAACGACCACGGTACACC
CCGTCGAGCCAGCGGTACGA
CCCAAGGACTGCGCTGTCGT
ACGCATGGTGACTCAACAAG
AGCGCAGCGCGTGAGTAGCT
CTCATTAACAATTCTAACAT
GATGTTACATACAGTTAACA
CCAAGATGTATACAGAATCC
CTTCCGATGTTAATACGGAG
CCCACGCAAGGGCAGCGTCT
ACGCGTTAAATGATGACGTG
TGCTTTAGAAAGACCGTAAT
CATCCGAGTATAATCCAACC
GCCGGCGACCGTTGTCCGAG
GACCAGTTGTGAGCAGGCAG
CAGCTGAAAATGACGATGAT
GCATACCCAGAGCTCAACGG
AAGTCAAATAAGAACACACT
GCAGCCATGGACCACCTCAC
CATCCTAGTGACGTATTGCA
CGGCCGAGGGGCACGCAAAC
AAGGTAATTCTCCATTACTG
TATTTGAGTCCAAAACGTCA
ACAATGCAGACTAGCCAAGG
AATACAACATCTGCCAAGAG
AATCTGCGTTGCAGGCACAT
TAGTTACTATCGTTATGGCA
TACATCTCGTAGGAGCACAA
GTTGCCAGACTAGCTCGAAG
GGGGCATAGGATTGCACGAA
CATCGCGTGGGAACATAAGC
CGTTAGGAATAATCACTAGA
CCCGTGTTGATACCTCACCA
TATAATATCACGACACCGCA
GGCGTTACGTGACATGGTAC
ACGTGTCGCCCCGTCTTGCT
CTGATCACATGCACCCATCA
ACCAATCACGGGAGCAACGA
CAATAACGATTCTCTCCGCC
CCAGTGGAAAGCACGAATGA
ACGTGGTAGATAAAACGTGG
CTGATCAGCGAATCATCACT
AAGCACAGTGATTACGACGA
AATGGTAGAGCGGTTATGCG
AAGCCTATCACGTGACGCTG
TCGGTCATAGCACGAAGTAG
AACAAGAATACCAAGTGGAT
CGCGACTGACCAAAGAACGT
CCGGTTGGTTTCGCCAATCG
CCGTATACGCGATCCCCCGA
TACAAAGCATGGTACGCCGA
ACGCAGACAATCCATGACAT
AAATGAACATAAATGGTACC
CATACTTGGTCAGCCGAGAC
CCACCGTGATCTGCACACCC
TGAAAACGGTGCAGTAATCG
ACCGAATACAACTACCGCCA
TCGAGGATAAGACAACACGG
AGTGGAGCTGCCACTATGAG
GCGCCGTTATTGACCCCGAC
CATTGAAATGGAGTTAGCAC
CTTGTAATGCTGTCGATACG
GCGCCCACCCTTCAAGCCAG
ACGACAGATACGAACAATAA
ATTTGCAACACAACGCATCG
ATGATACGGTAAAAGGTCGT
CCCACCGCACGAGAAAGCAG
GGTTATGACGTGATACTAAT
ACCACCCTGAACGAAAGCAA
GAAACCCAACGTAATCACGT
GTTGCGGTGTAACGGTGTGA
ATGTCATTTGCGCTTACTAT
CCTGCCACGCCGAAACAAGC
CGCATCCTGTGCGCTTGGCA
CACACCATTTTTGAAGGTGA
GCGGGTAAGGCACTACGCAT
ATCAATCCTCGATCCCCGAC
GTAAGGTATTGACGGACAGT
AGACCTGATGAAAGCATTAG
GGCGTAAACATCTATTGTTA
AGTCCTAACCAACCAGGCCT
GCGAACACGTGACCACCAAT
CGCAGTGCCGAGACAATGTC
CAAGTGACGTGATAACCCCA
GTTGCGGCAATGGTGATATA
CCAAGTGAGTGGTGACATCA
AACATTGCACTGTAACATGG
TCGCCATGCTCATGCATGCC
CATGATGCGAACACGCCACA
CCTAAATTCCAGCCACAATA
GCTTACGAGGACATACGTCA
CAATGATACACGACACAAGA
GACAAAGGCAAGGTTTCACA
ACTGCTAAATTACGTTGATG
GCTCCATCACGTAAGCGCAA
CGTTCATAGAAATGACGTCA
CCACGTTACATCGCAATGTT
GTATGCCACGGTCATGCTGG
CGGTACGTGAATTGTGTTGC
CTCACACCCACCGAGGTCCT
TCCCATCACACCTCACATTC
TACACACCATACGATGACTA
GACATCACACACGCATACCG
CATGACGTTCCCCACTCCGA
ACAATGAACACGTCAAACAA
ATGCAACCTACAAACATCGC
CGAATAACAGACTATATGCA
ATTGAGAAGGAATAATGTTG
CCGATTGCTACAGGGCTAGC
ACCATCACGAATTCTTTCCG
CGTGAGGCGATCCACGCGTA
TGAGTAGTAATGGGAAAATG
GACTACTGAAACACATAGTG
ATCCCGTTGTTACCGAACAC
TAGTAAAAGCTCAAAACCTA
TCATAGATGAGACTGCGTGT
ATTCCGGAAGGCAGTATTGC
GCCACGCGCAAATGAGGTAG
AGGAACGTCATCAAGAATGC
GCAAAAAGGCGAAGAAGACA
GAGCTGTGCATACCACAGTA
TCCCACACCAACCACCGCAT
TTGCAAGAACAGCACATTGC
CAACGCGGAATGACGTTACA
CATATCGGTAACAACCATTG
GGTTCACCACTTTTTCGCCA
CGCAACACGACGTCCGTGCC
ATAGCTTGACCACACGCACA
AAGTGCGCGTAGAGATATAA
CCAACATACTAATGCTGACC
ACGTGTGATGACGTGATGGC
AGATAGCCACTGGCTTCTCA
GACTCCCAGCCTAACACAGT
TCTACGGATGACGTCATTGA
GCAACGCAGGACCGGGCTTA
AGCACGTCTAGCTACATCTA
CCAACCTGCGTCTTCCCACC
CGGATAACAGATAAAGCACG
TTTATTGATGACAAGACTCA
TTGCCCCTCTCCGCACAGCG
CTGACCACCAAAGCATGCCC
AACCATCCCGAATGAGCCAA
AACGACAATCTACGTCATCA
CCAACCTATACCATCACGCG
CAGTAGCTATTACGCCACCC
CATCCTTCGATCCGTCGTGT
ATGAAGACGGACTATTGACG
AAACGCACGAGTGTCTAACG
GGCACATACTAGAGGTCTTT
GCAAAATGAACGACATACCA
CCGGAAATTACCCCCACATA
CGGACCCGGCTATTACGAGG
GATGATAGGGCACGAACAAG
ACCACGCTGCCCCATCACAT
GATGCAAAATGACGGGACGG
ACTACTATCACGACACTATC
GCTGAGGTGACGCGATGCGC
GCGACACAGCATGATGGTGC
ACCCCCTTTATCAATGACGT
CCTACATCAACACGGATACC
GCCATAGATAGCGTTACCAT
TCTTATATGACACGCACCAG
CCATACCGAACAATAATAGC
GTGCCGATGACGACATCACA
ACTTATCGTGCACGAACTCC
ATCACAATACTTCTTGTAAC
AATGACATCATTCACCTGTG
CTTACCATGTACATGAAAGA
GCAACTCGTGCGTGTCCATT
GATAGGGAAACAAGAAGCAT
ATAACGACGATGATCATCCC
TGCCAGCGTGGCGTCATCTA
CAAAACGAGCACAGTGTTGG
CGCCTGGCATCACGCGACGC
ATAAGTAATGTGGCGTTTAT
GTGATGCATGACGTCACTGC
GTAGCGTGCGTAACGCGTCG
GATACCGAAGAATATCGTCA
ACGTAACAAGGGCCGACCTC
CAACAATAGCAACAACCACC
CACGCCTTGTACATTTCCCA
AACCTCGCAAGGGCGGTACA
AAATACATCCTCAAATATCA
AATCACATGGCCAAACACCC
GCTTACACCCTCCTCGTGTA
GTTCCCAGAAGCTATCACGT
GCATATATGTTTATGTGCAG
ACGAACGACATGATGGCGTA
TGATCTAACCACAGGGAGTG
AGCGAACAGTATCAGTGCAA
GCGATGAGCGAATGGTACGT
AATACTACCGTATATACACG
ACGGATTGGTGCGACCATCG
GGTCGCGGATCCCTCCGATA
CACACATGTGACAGACAAGG
GAGAGCGATGACGTTATCGA
ATCCACCAGCAAGATGTACA
CACAGCCGTGCCCGTATGAG
GTCGGTGCGATAGGAATCGC
CACAGTATCGATGACGTGAC
TGTCACGTCATACCCGTCGC
TACATTGACGGCGATCACCG
CCCTAAAGTTGCGAAGGCAG
AGGACCAACACCCGACCTGG
CCTGGCCGCACGAGCCACAC
TTAGTGAAGGATAGGCTGGT
GAGTAGCACTAAATGTTATC
AAAGCAACTGTATGTGCCCT
ACGCACTTACGAAGATGACG
CTCATATAATGCAACCACAT
GCAACAAACCGCATCCTACG
TCGACGACTTTATGCCCCCC
CCCACTGAAATATGCCCCCA
CGCATTTTAGTTGCCACCTG
TGGTCGGTAAGACCAATACG
CGATGTAGGAGGAACACAAC
GTCTGTTAGTCTCGATGGTT
GATATTAAATGGAGTAAAAG
AGACCCAGTGTGAAAACGTA
ACGCTATTACCATGACGTCA
GTGTAAACATCACAAATAGC
GCCCACGCCATGCACGCGAC
AAAACATATGCTGTGCCATG
TACTATGACAAGTAAATCCG
CCTTTGAGATCCGTCGGTGA
ATACGTTGGCAAGATCTCAC
TTACCTCCGACCACCGAACC
AGGGTCAATACAACATGCAG
CCACTAAAGGGAAGGCAGCT
ACTCATGTACGTACGGCCAA
GTCACGTGCACGCATTCCAG
TCCCAAATGTTGCATGCCAT
GTGGGTGGTACGACGACCAG
GGCACGCCATGTCGTCACGC
GACTACCGACATGAGATAGC
AGCTACGTCTTACACCTCCT
CGAGAACACTGTGTGACGCA
CACCATTTGCCCACGAACGA
CCATTAACGAGGAACTCGTT
TCCATATGGTGCGGCGCGCC
GCCTGGCATCACGTCATCTG
ACAGACGGGATACGTCATAC
CAAGCATCTGCCAGACCACC
CGTCCCGTGGACATCCCGGT
ATTGTCACTGCTTACACTGT
ACACATAACCACATTTCGCG
GTGCAATTCAATAAGACTGT
AGCACCACGACATGACGACA
CACCGCTTGTATGCGTGACA
GCACTGCTAACTGAACTCAC
ACGAATTGGATACCCACGTC
TATCAAGAATAATCTATGAG
CCCCACGATGCGTCGGCTCG
CACATCCGTAGCCGACGTGG
ACCAACCTCACACTTCGCCG
GTCTTTGTCAGGTTCACCGC
ATATAGCCGTGGCTTCGTAA
GTTAGCCAATTAGGTGCGGC
CGCAACACTCTTAGCCTCTC
CCTATGCCGTCATCACATAC
ACGTAACTCCGAACACTCCG
GATGCATGTGTGAGGGTATT
CACCGCCCACCACCACACGA
CTGCACACATGCGCTCACTT
GAAGTTGAAGTAATGACGTG
GGTGTAAACACATCATTCTC
CGGTCGGTAACGTCATACAA
CCTAGTGACGACATCGCGCG
CCACTGAGTGCTAGTTAGGG
GTATGGACCTACCTATCACG
GTGTGTGTGGAACAGTACCA
ACCAAAGTACACCACCCACA
CGTACCCATTCATCACGCCA
GCGATGTCGCAAGTGTGTCA
AAGAACTCAATGACGTCATG
GTCACATTCTCGTACCACCG
CCATGACGTGATCGAGCTAG
CACGCTTGCTATGCACGCTA
GGAACACCCAGGGAGCAAAG
CTCGTGGCGATACCCAACCA
GCCATGATTTATCGCTAATG
ACCGAACGTAGTCCTGATGT
GCAATATGTTAGAATGCACG
CACATTGTAATATGTGCATA
CACCTTACACATACGTCGCA
ATGCCTCATGGCTAACTATC
CCCTCCCGCACGACACGACC
ACAGACCTGAGAGGACAAGC
AGTACGAACGATACTAGCGA
CTATCGCGTAGCCAACACTG
TGCGACGGGGAAACTGTATA
AAGTGCACCTACCCACCAAC
ACGACAGATTAACGGACAAA
AATGAGGTGCAGCACAACTG
GAAATCTCAAATGATATCGC
ATCCAGGTTACCTCCGCTCT
TCTTGTCGCGAGACACGTGA
GGGGTGCTGTGGGCATGACG
TGAAACTACCAATCACCACA
GCGACTGCACCAATGCCTCC
ATACAGACCGGAAAGGGTTA
GTGCCAAATATCGATGACGT
CGCTATACAACGGGGCTTAA
CTCTTACCCGTGCCAGGTCA
TTCTGATACGGAACTACTCC
CACACAACACAAGATTCCAA
GTCGTGTCTACGGCATCATG
GCTCTTAGCAAGTGCACCGG
ACGTTGAGCAGTTGCACGGA
CCCACACGACATTAACCACA
GAAGGCGCTAAACCTGAAGG
CCATTAGGACAATACACTGA
GAGGATGACGTGATGCAACG
TCAAGAAGATGACGTATGCG
CAATTGTATGGGCAATTGCC
CCGGATGGTCCCAGAGTTAG
TACCCAATGGAGGACACGGC
TGCTCAATGTTGTATCGCGA
GCCAAGAATGGAGTTTTCCA
CGTGTTATGGTCGGTTTGCC
ATCGAACGATAGGAGGAGAC
ACTCGTAATCTGTAAGGACC
ACAGCAGCGAAATCGGCAAT
GCCCTGTTGCGTGTCAACAC
CCTTACGTCGTACCACGTCA
GACACGTATTACAACGCAAC
AGCACACACACGCAAGAGCC
ATTGCGCTTTGCCTCCGTGC
GTGGTGCAACGCCTACCCAA
ATTGGTGAAAAGGCCACTGG
GCGCACGAAGAAAGAAATGC
CGTCCTGCGCACTGCAACTG
CCATGACTACGGGTAGCGTG
CGCCAAGGTGACCGGCAGCG
AGCACGGTTAGACCACGTCA
GATGACGCCATGTAACCGAG
GCACACACACTTTACATGTG
ATAACACGCGATATGTGGCA
CTGTGAGGCGTCTTGTCACC
TGAAGCAAACACACATGACA
TAAAGTATAAGTGGTTGATG
GCGAAAGGAACGCCCCACCC
TCACGTGAGATACGCCCAGC
GATGCGGATGACGATATCCG
GAGCCGCTCATTACGATATT
CATGCATCTGTGAGCTGTGC
TGCCATATCCATGCTCAGAT
ATGGTGATGGGGACGCGTAC
GTGAATGACGTCATGCAACA
AGATGACGTGCCTCAATAGC
TAAATCGACAGACACGGCGA
CGTGATGACCACCCTCGCCC
AAGCTCCAGCTTGAGACACC
GGGGATTACTATATCACGAA
GGCTGATGATGGTGTGACAA
TTCGCTCTTACGTGACAACT
CACTAAGAAGCATGTACAAT
AGATAGAGTAGCACGATGCT
GAGGCGCGAATCTGGTTTGA
CAGTATGTTTACACTACAAC
CACACGCCGAGATTCCCACA
TAGCTACTGCGTTGCTTAGG
ATGACGCGAGGAGCGTGCAG
CCACCAGTAATGGAAATTCG
TTCCATCCTGACCGTTCCTG
GCAGCATGACGAATGCATCC
CTCGACCATCCAAAACCCCG
GACAAACACTGACGTTGGCG
GAGTGACGCCACTGATAAGC
CCAAAAAAACGCGCACATAC
ACATGCATCACGTCACTCAT
GAACTAAAATGACGTCATTG
CATCGCATAAACGGTGCATG
GGTCACGTCATCGACATATG
ACGTATGATCAACCAGAAGA
CATGACGTCACCGATAGGTG
ATTCTGATATGCATCTGGAT
GTGACCGAGAGGAATCGTCA
AGCGTGGGCAAGTACATCGC
CCCTTGTCGATGACGCCATG
CGCCGTACACCGTCACCCAC
AGATGCACCATCCACTCCAC
CAAGGGATGCCACGGTAGAG
GCAATTCCAGAGTCACGCTA
CCGACGTGCCCGAGGCGACG
TCCCTATAGAACGAGCCGCG
AGAAAACGTCATGCAGACAG
AGGGAACGCGGGCTTGTACG
ACGAATATCAGTGACCGACG
ACTGTACCGAGGTAACGCTG
GACCCAACTACACTCCGCCC
GCACCGATCCCACGCCACAA
CTGAGATCGCGTGTTCAAGT
CACACTCAAACGGCGATCAC
CGATTGACATGATCACGTCC
CTGACCATAAAACACGACGA
CGTGCTACGGAATGATGCTC
CTATTGGAACGCGATGGTTG
CACAATACGAGAGTACACGG
CCTACTGTGACGACACGAGG
CCCCCTGCCATGCCACATTG
ATTACCGAATGACGTAACAG
TAGGGAATTACGAATACCAT
GGCACAATGAAAATGGTCCA
ACGCGTCATGCGCGCAAATC
AAGAAGGCTATGAAAGATGA
AGGAATGTCAGGCACGAAAC
CATACGCAACTGACGTGACC
AAGTGTGGCGCAATTGAAAG
ACGCTATGGTATGTGAGCGG
AGGTTCGCACCGCACTTTTG
GAGAGTGTGCCTTAGTACCT
CGTGGATGAGTCAACGTGGC
ACAATCCGTATCGCGTCATC
TTCGAATTGCTAGATGACGT
GCTCACGTCACACGATGGTA
AGGCAATCCCGGAACCAACG
AAGCACGACGTCATAGTTGT
ACACAGTGAGTGCAACCACT
CCACGCCATCACGTCACCGA
GCCTCCTAGCATATGACGCG
GTAAGTATCGCATCGTGGTA
TGCTACGTCATAGGCACGTC
GGCCACCGCAATATGGCACA
CTCAGTCTGACTGAAGAACA
GCACCCAAAGGATATGCGTA
TGCTGTATTATTCCTGTTCA
TGCCCTATACTGAGCTAACA
AAGTAAGTTCGAGATAGTGC
TGCCGGTACATAGCGAAGCC
CGTTCTATAACGACGAAAGC
CCGTTAACTAAGAACGTGCC
ACGAACAATATAGCATGTAG
GTAGCCACCATACTCACTCA
GTAAGGGGTACTTTGCAACG
GTGTTAGAAACTTGACGCAC
CGATGACCTCTATGCCCTGT
ACGATGACGTCACACGTCTG
ATGTTAGGTTAGGCTCAATT
AGATGACGTGTAACGCATGC
CCTTCCCAGGCAAGAGGTCC
CCCCGAAACACCCCCACTGA
ACCAACCTGCCTCGGCATGC
CACAGTGCAACGCTAATGGG
CATCATGGACAAGGCACAAT
GCATTGATCACGATTAACAG
GCACCACCACGCGATACGTC
TGATGTAACGTCGAGCCTGA
CATCATGAATGAGGCTGAGC
ACGTAGACTTCGCTCACGTC
CCACAGCATCCACTCGTCCC
TCTTGCACGCGCCCACTGAT
AACAAGTTGAGAAAGATGAC
AATCACGTGCGGCGCCACGT
AGGGGGACCGATCACAACTG
CCGTACACACGAACTGACCA
GTCGACAATAACTACCATCG
TGTTAGAATGACGTTGCGTA
AGATGCGGAACACATGATGT
AACGGTAAGTAGGGGATCGT
CACCTATGAGTAGCATCCCG
CATCTCACCTCATGTGTCGT
CACAATTACCTTGTATTGAC
CGTTATGATGACGATTTACC
CACACGCGATGATAACCACA
TATGAACGTGCGATTGTTAC
GAAAATGAACGAGGCACGAG
GCACACGTTACACCATAGCG
TTGGTTAAAAGCATGCCACA
GAACGACAGGCGAGAGCAAA
ACGGTCACACGTATGTGGTG
GTAAACGTTATGTATCACGT
CACTGTACCTTTAGTCATAG
GCTAAGCACGTTCCGTTTCG
CGTTAGTGTGCGATTAGAAC
CAAGCTGATGTCGTTTGAGG
AGGCGTGTTGTCCTGTCATC
CCGACACGTCGTGACACAGT
CGATCGTGGTTGGGTGCAAA
ATATGCCGATGACGTGAGCA
CACATAGTCACCCAGTATAA
GCGATCACGAATGATTAAAG
CAAGACAAGTGGAAACTTGG
CACATGCCTCAGTCTAGAGT
CGTGAGCGAGGATGAGAGAT
CATATGAGAACGACGTAACG
CTGCTCCCACCACAAGATCA
CAGACCATGGTACACACGCG
ATCCACAACGGCGAATGACG
CCGGACGTTATGCCCCGTAT
CAACACATAAGAAAAGACGA
ACGTCCCATCACATCAACAC
ACGTAAATGTGGCGTGTATG
GTACGGTATAGCGAGAGCGA
GCGTTGATGACGACACCCCA
TAGCCATTGTGCATGGCCAT
CGCATACGCGACGCGTTCCG
CCATGGGAGCGGGATTCACC
GTTAGCGTACGCGTGATCGG
ACAGCGTCGCGCCATGCTCC
AACCTGAACGTAATGACGTT
CCAAGCCATGTGCAGTACGT
GATCCTACCCACCTATACTA
ACGTCTCCCTTATGACGTCA
ATGCCCGTACATGCATATAA
TGTGACGTCATCAGTCCATA
TGTCCATGCCAACAGATATG
CCAGTGTGTAAAGTGTTACG
ATCAAGACGTCACTGCATGT
CGGCAAAAGACGTTACCTCA
CCCCTGTCGGCGCTACACGA
ACCCGTGAGTACGGTGGGAA
CGTTACCTCACCGCGTAACC
ATCCCTTAATATTATGTCAA
CACGCTCCTGCAGCCACGCA
TGCGCTACGGTATAGCACAC
ATCGCGAGGGGGTCATAACA
GTGTTAGTATGACTCCATAA
TATAGATGCCACACTAATAC
ACAGGAAGTGACGAACCACC
ATGACGTCATTGGAGGATGG
ATACACACGTGACGTCACAC
CACATGTAGTTGTCGCGTCA
ACTATAACGAGGAGCTAAAT
CGTCACAACAGCGACCATAG
CATGAAGTTCACAGACACAA
CCGCAGTAGCATTCTCCTTG
CTGCTCATGTGCAGCTATGC
ACCCCCAAACATACGCCCAT
GTCGCAATAGGCAATGAAAG
CTCGTGCCTAGTGGATCATA
GAGCGGACGACGTCATATCC
GCTAGTAGCTGCAACGCATT
ACACCAATGACGTGGCTTGC
CGTGACCAGATGACGCGATA
TAGAATAGATGGACGATGTA
ACGACGACACCCGCGTCTGG
GTCATAATCCTAAAACGCGT
CCATTGGTGACACGACGCCC
CACTTATAACACACGATGAC
AATAGTAACGATAAGTGAGA
ACATAGCAGCATCACATCAC
CATCAGAATGAGACATGGCG
CATTGTCGCGGCACCGATCG
ACGTTCCTGACTAACACATG
TCCAAACGGACAAGATGCAA
TTCAGTGACGTGGACATTAG
CGAGGTGAGAATAGGCCTCG
GCTACGTGGACTGTCTTCGA
ACATCAGTATTATCTATGCC
GCCGATATCGAGTGACATCA
CTCAATGGTCATCGTTCCCC
AACGTGGATACAACGATGCG
GATGGCGACCATGTGAGCAC
TCCCACATCACGCACCTCAC
CAAATAAGAGTGCGTGAAGG
ACGGTGGGACAATGATGAAG
GCTATGAGCCACCCTCGTGC
TGGTACACGTGACACGACAC
AGAAAGAAGATGCTACGACG
AAGGTATGATGACGACACGA
TTGTGGGAAGAGTCACTCTG
TGCTGGGGGCAAAGCGCATA
GTCTAGCAGCCAATGCGTTG
GCATCCAGTTGGATACGTCA
ACGAAAACCACGAACCCTCC
ACCACGGCAACACGGATACA
TATGTTCCTTCTCACTACCC
TTAACCGCGGCAAAACGTCA
GCTGCCATAGCGGAACGCGA
ACCCCACGTATGTGAGCGAA
GACGTGGTTAATAGGCACAG
GGGGTAGTGACGTGATCGGA
TATACGCATTACCGTACGCA
AAAGATAAGCGTGGTACCTT
CGCGACTAATGGCGACCAAT
GACCGTCATACGGCTGAAAA
TGACACTCGCTCGGTGTCGG
AAAGATAAGGACCAAGCTAA
AATGCGTTTATCCCAGAGCA
AACGTCATGAGGACGTGCGA
ATTATGTGTACTATAGAGAA
TGATAACAACAAGTCATACA
ACATCGTACATCAACGCACA
ACGGGGGGGCGCGTCCCACC
CTACACATCTCAAAGAGCTA
CCTACACACAAACCCACGGT
ACGACGGTGTCATGAGGTGG
ACGATACGTTGAAATCGTCA
TTGTGCTTCGCTGGGATTAT
GCGCTGGGAGAGCGACGCGT
ACAAATGACACGTGCGTCTA
ATGTATCTCATTGCACGTCA
CCAATGAAATCACACCCACG
GATCAATAGACATTCGAAAG
CCCACACGAACGATAAAGCG
CACCACGGGTGGCGTGCAAT
AATAACGAAAGACACCAGTA
GTCCGTGTGTAATGAGTGTG
GCGACCCGCACCGAATCATA
AGGTGACGTCACTTAGTTTG
ACGGTACAGGCTTAACACAC
GTACGTACACGTCGAACAGG
ATTCGATCGCGAACCGAGAT
TTCAGGTGGAACAAACGATA
GAACGTGTTGCTAATAATAC
GCCACGTATGACAAACACAG
TCGTCGGTCGAAGGTGAGCA
GTTGTGATGATATCCTGCAA
ATGCACGTTAGCCACATGAA
CATAACATGAGATCGCGTCA
ATCCACTGTATCGTGGAACA
AAGAATTCGTGTAGCGTCAT
TCCCTGTGCCTAACACATAT
AAGGTCAACACCGAACATGT
AATACACAGTTGAGCGGGAC
ACGCAACCAATGTAGCGCCA
GATGATGCGACAACGCTGCG
ACAGACGTAGCGCTACGGCC
GCCCACGGTTGAAAGGGAGC
CTCACACACCGACCACTCAC
AAGAGCTAACCAGTGGCGAC
TTGTCACCGCGTTGCGATGG
ACGGACGACGAACTACCAGC
CTACGTATACGCAAACGCCC
ATTTGTGATGTCGTGATCCC
GCCTATGAGAGTGTGCTCCA
CACGCATACCGAACAACCAC
TGGACACATAATGGAAATAA
AACACACCAACCTGCCCACC
ATTTGTGGACGTACCGCGGA
GTGCTAGTAGACGTCGTACG
CGGCACGCTAAACATATCCC
CCTGGATTGTCAGCGAACTA
TCGCGGTGACGTCACCCCAC
CTTACATAGCCGAATACCTC
AGCTGCTACGTGTCACGTCA
TACAGACGTGACTGTAAGGC
GAAAAACCAGCAGTGTGTTA
GTTGTAAAGAGGTTAAACCC
CACGCTCCTTCTCTAACGCA
CCGAACAAGTACTCCATCCC
ACCCTAGCGAGCACGCGTCA
CTCCATTACACACCACTTCG
CGAGGTATGACGTCATTCCC
AAGGATGAACGGTAACGATG
ATATTTAACCGCTCGGCGGT
GAAATGACGTCATCGACTCG
CACAACGCATAGCGTGATGT
CCACACGATGGGGCCGCTCG
ACAAGACGAAAGACATAGTC
GCGTCCAGGTCTGTACAAAC
CTCGACCACGACGCACAACC
TGGTAAAATGAGCTGTAACT
AAGCGAATGTGTCACCCTCA
AATCCGCCGAACACTCGATC
CATTGATAGGACTACGTCAG
CCACATTACAACCATCCGCT
GTTCCTATCCACGAGCCCGA
ATGACACGTCAACAATAGCG
CTGAGCAGGTACGTTCGAAA
TAACGTACCTGACGCCGCAC
CTCAACGATACCGCAACCAC
GGTAGGTAAGTTGAATACGC
CACCCGTTTATAGTTAGGCA
GTTCGTAACTCCGTTGAGAT
ACATGAGCGTACAGGTAAGG
TATTGCACTTCAATTGGTGT
CCACATGGGCCCTGACCAAA
GGGCATTACGTGATGTTGCC
ACACACGACACGCTCGTAGC
CTCACACTTCGCCACCGATA
GTGGTCAGCGATGACGTGGC
CGCTGTGCTGACTCCAACAC
CTAACATGCACATATCTGCC
AACGCAAGGCAATGACGTCA
CGTCCTCCATCAGCCTACGT
ACGTAATGTGAGTGAGGATT
CCGGGCGGATACGTCATCGT
CACATACGTTCAAACACGCA
CGCAACGTAACCTGCATCAC
CCTACACATCGATGCATGTA
CAATAGCGCGAGGCAAGGAT
CTAAGGATGACGTTCCTATG
CACGCAGCTGTGACGTGCCC
AAGCGCACACCCGCACAGCA
TTCGGTAAAATAAGATCGTG
CGCTGTGATGACAGAGTGTG
ACAAATAACATATTGTGCCA
GTCCAGACCCGACCTTTGCC
ACAAATGACGTCATCTACCG
ATGCAGATAGCCCCGTACGC
TATAAGAGTAGGCACGACAC
AGTGATGATCCCATCCCCGA
GATCACGTCAACAGATTCGT
CCCATCGTAGTGATACGTCA
ATCGCATTTATGCGACCTAA
AGGGTGACGTCATGTCTCCC
ACGCCCCGGTAAAAAGAGGC
CAACGTGTTGATCAATGGAT
GAAACGTCGGGCACAGATGG
AACCTCCCCCCACCATCACG
CAGATGCACTGATCGCGTCA
AATAACCATACGGTTACATC
ATGCTTACGGCATCACGTGA
CGTGCATAAAGACAGATCAC
CTGGCGATGACGTCGTACCG
ATCTCTGGTATACTCATAGA
AGTGATAACCACGGCAACAG
TAGACGCCGAAATGACGTCA
ATATGATGGCATTGTTGCCC
GTAACCCACCAAACACTTAA
TGTGAAAGCCAAGCATGAGT
GTACTGTAGATTGATACGCA
GACATCCTTACTCCCATGAT
TAAGCGAAGCGTGGGCATCA
GAAAGTGTTAACTCACCCCA
TATGGCATGTGAGGACGAAC
CACGCCACGATTTGACTGAA
CCCCCATGCTGATGCCACAG
GCCGGACCGCGATCACGTCA
CACAGTGGATACGGCCCGGA
GGGGTTATCGTAATGCATCG
CGCTAGTGTGATACACGAAA
GACATTGTGGCTGAACTCGG
GCCTTCAATAAACAACACAA
AGTTAAGCCAGTTCAACTGT
TACGTAAATGGTAGCATAAT
CCGGTAACCCACAGGACATG
GCAGGAAGGTGATCACGTCA
GTCTTCTCACCGCCGTACGC
CACAGCTACCACAACACCGC
AACATCATGGAAAGTCATAC
CCTGCCACGCGACCCTGCGC
CACGTCATACTGCGCGTGTC
CACCTCAACGGAAGGGCGCA
GACAAGGTATCGATTCGCAC
CTTACGAACCAACATCCGCG
CCGTGCCAAATCGAAGAGGA
TGGAAGGGAACTGGGATAAG
GTGACGTGATAACGTAGTCC
CCTCCAAATGAAATACACAC
GTATATCATAAATCCATCTA
CGGCCAGTATCATGAACTAC
GCACTAACCAACATTACCAT
GAAGAAATAGCGTAGACGAG
CCCGATAATGGCACAGTGCG
CGTCAGAGCAAGCCAACCGA
GTCGACGACGATTACCGTAC
ACGACCATCTCACGCAATCA
CTATCATTCATAACACACGG
GCCGTGCCCACGATACATGC
GCCATCGGCGATGACGTCAC
ACTCATAACATGTGCCACGA
GAGCCCCGAAGGCTCACCCT
CCGCTACACCGCAATGAATG
TTAACATGATTGCCCGTACC
CGCCGGTAATAGAATTGCAT
GCGACTCACCAGACACATGC
ACGTGTGACCACTCCACCAA
AAAATTGGCATTTGACAAGA
ATACGGCACCGTGTTTCGTC
GGGGATAGCCCACGACACCC
GTCAACATTAATGACGTGAC
CGCCACGCCGCGACCAACGC
ACAACACGACACAACTTCCA
TGAAGCTATAGACACTGCGC
GGTGCCACACAAAGCGTGAT
CAGTTCAACACTACTATCAC
GCACTGACCCAGCGTCCCCC
TAGCACTGAAGACGTGCTAT
ATTTCTTGATGGTGAAGGTA
CCGCGCAATGACGTCACCCC
GTACCCGGCACGTCACAGAA
GACACCAAAGATGACGTCAC
CCATAACGAATGACGAGATA
GTTAACGAACGAAGTCCCGT
CCTTGCAGATGACGTTACTG
GTCAGGATCACGCGATCACG
TGCGTACTAGGAAGTTGGAT
TGCACGCACAAGACGTAGAC
GACAACACGCCTCCACCTCA
GATGTCGTCATCACTGGCGC
GACACCGACACAACGCGCAC
CCGCAGTAGTACGACGAGCA
CAAGGTAAGATGATGACAAC
CTGATGACGTGACCACCGTC
AGGGGGCCTAAGGAACTTGC
TACCGTATCTACGCAATACT
CCATAGCATCTGTTAATACA
GCAAATGCGTGACACCTAAC
TACTACAATTATGTGACGCA
CCAGAGTGTGACGTCATGCA
AATGAGTCACGACGGAGTGG
CTCAAGCGTAAAGCAACCTC
GTACACGTTTGATACTCAAG
TACTACACAACAGTGTACTG
CGGGCAGTATAGACCGCGTA
TACATCTGCCACACGCCCAG
ACTGAAGGAGCGGGAGCCCC
CCCACATCCCACCACTCTGA
AAAGCGATGACGTTATTAAC
AATCTACCACAGTATGAGCA
TCCTGACGGTCCAATCGCGC
CATGCGTGTCGCGATAGCAG
ATCAGTACGGCAATGACACA
ATTGATTTGAAATGACGTCA
CACTCACACACGTGACCACC
CGTCTCCTTGGCCGCACCCG
ATGCGCGAAGACAAGCTCCG
CCGCACCCACCACACACCAT
ACTTACTCAGTTGCTACATC
TGTGCTTACGACACAAGGTG
ATGTGAACGGTAGGACGTCA
TGCTTCAACATGGCACACGT
CCGCATGCAACAGGCATGAC
ACGCGATTCCACCGACCACG
TGTGTCGCCATGAAGAGACC
GCAACATACACATAGCACGT
GACATACACACGGTCCTGAT
GCTAGACAGCCACGTTCCAC
GCCCAGATTCCTTTATCACG
GGCAACAATCACCCACGCAA
GAAACACAATTGTCAGGCTA
ATATACAATTTACGCGTCGT
GCATGCCTTGTATTTCGTTC
AAAACACATGGACTGGGTTG
TGAGCATAGGCCCAACGTCA
CCACGCTCATATACATGCAC
GCGTAAACGGGGAAGGCCTA
CACGAGTAAGGATGTGTAAC
AGCTTGAGGAATCACGTCAT
GCTGATGAGAACAACTGCGA
CAAGTGAGGACTCCTTGGCT
GCAGTATGTGGAGATGGACG
TACGTCGATACGTGACCACA
ATACCTACAAATACATCATG
CAAATAAATGTTGCAAATTG
GTAATGTGGTGGGTGAGCGT
ATCGATACGAATGCTGCGGG
GATGACCAAACGTATTTCGA
ATGCGCCACACCCTTATCCC
AAGACGTACTGACGTTGACG
TGAATCCGAGCAGAACATAA
AGTGGCTCCGGACAAGTAGC
AGTATTTCATCAATATGGAG
TGCCCCAGACGATAACCAGT
ATGCTATCGTAATACCAGGG
GTATGACGAGTTACGCATGG
ACTCCGCACGGTACCCGTTA
CCCGAGAAAAGACATGGTAG
GATTTGCATAAACGGTATCG
ACCATCACAAGGGAGAAAAT
CATGCTCCTACCGAATACAC
AGGTACAACATCACGCCCGC
GTAATGACGACGAACTCCCG
GAAGCCACGTGTCGCATCGA
GAAATCGTCATACTCCAGCA
AGTATGACGTGATTATGCCG
CGGTAGGTGATAATGCAATA
TATATAGTGAGACATGTATT
ACACGAAAAATGTAAATGGA
AGCGACCAAAGGGAATGCTG
TCGATGATAAGAGTAAAGAG
TTGGCGCACGTTATCCCGTG
GAGCCATGGCGATCCACAGC
GGCAATCGGTACCCTCCTAA
GAGACAGATGACGGTGCCAG
TAGGAGGACGCAAACTCAGT
CCATGATGTGTAGGATTACC
GCGAAAACCACACGTCACCC
CAGCCAAGCAGTAACTCGAA
ATGCACCCCGTTCAATGCTT
GTGAGTCGAACGACACGCAC
CATTATGATGTTTGACCAGG
ATGTTTACAACTCCTCCTGA
AATAGAAGTAACCGTGTGAC
GACCCCTCCCCAATCACGAC
CTAAACCACATGACGTAATG
GCGGTGTAACGTACGATTGC
CATGCCACTATCAATATGCA
AAGGGTCACCACGCCAGACC
CAATCGCTAGCTACGCAGCA
TGTTTTCTGGGGACCACCTG
TTCACAATGCACGATATAGT
GTAGCATAGTAGCGGGCGAC
AACGATCAACACACTTGGTG
GAATCGCCGTTATGCTTAGA
CGGTCGCAAGACAACGACGT
GCACTGAATGGAGCAGACCG
GAACTTATCGGAATGTGTCG
ATTGATGCAGCAAGACACAA
CAACACAGGCCGCTCGCCGT
CAGCTGGCTGGATGTCGTCA
CCTCGCGAAAACCCGTCACC
CTTATCACGGTAGAACAGAG
CGGTCCGATCAGTGTACATG
TTTCCTAACCATGACGCACT
CCGCCCCCCAACTGAGCCAC
GTGACAGTTACGTCATCACA
ACACCGCAACGACTGCCCAA
GCCTAACATTGTGTTATCAC
GCCGCGATCTGACAACACAC
CGCTGTAAGGTGATACAGTG
GCGTCATACCCGAACGTTAC
TACCCTCCACCCATCATACG
AGTAGACTACGATGACGTCA
TTGGCCACGGTATCGCAATG
ATTCGGTAAAATGACGTCAT
CGAACAATGTGCACACTTAC
GCGATGACGTCATACCTCAA
ACGGATGATAGTATAAGTGG
TACGAGGAAGTCACAACAGT
CAACGCAGCACGTGCATCGC
GACATCACCATGACCAAAAC
AGATGGTATGTCGTCACATC
GCTTTCTACGGACGTAAAGT
AGAGTGAATGACGTGATGCT
GCTTGGACACTTAACCATCT
ACAGGGCAACCACAGTACAC
TGTAAGGCATATACACAACG
CAGGTAAAGCACGAATCAGC
CCGTACAGCAAGGCAGGTAG
TGGCACGAACGATAGTAGCG
CCATACTGCGACAAAAAACA
CCAGTACCATGCCACAACAG
GTGTTGGCCGCTGTTGGCTG
CATGACGTGCCACCTGTACC
GTGCATGGCTTACTGCATGT
TGCAAACGACAAGAGGCAGG
CCACCGTAAACACGCAGTTA
GTCAGATATCACGAACATGA
GTTATGTCACGTATCACGTG
AGGGAATCACTAGATAGGAA
CTTTACAAGAATGACGTTTA
AGGATGATACGGCGAAACAC
GCAACCACGTCACTCCGCCA
TAAGAGGTACAATCGTAGCC
GGAAATAACTATGCGAGTGT
ACCACTAGTAACACGACCCG
GCTGACCAAGCGCGCAACGC
ATCCTCAGATGACGTCATCG
GGTCAAAAAAAAAGACATGA
CACTAAGCTGAGTAGCGTTA
ACGTCTCCCCAACGACATTT
CGAACCCACTACTCACGCGA
CGACCGATACATACTGCTAC
ACTATTGGCGAACTAGCACG
CGAAGCATAACATCGCGTCA
AGACTGCGTAAAGATGACGT
TACCGTTCGATGTAGAGGTG
AACGACCTGGTTTATTCATG
AAAAGATGACGCTAATGTGA
CGTACGTGGATAACGTTACC
GCAATCAACGTGAGACGTCA
AATCCACACAGCCCTGACGC
GCACGATGCACGTAACGTGC
TGGGTTAAAGGACGTACGAT
CTCGATCCATAACGTGTCGC
CTAAGGAATGACCAAAACCT
CAATACGTCACCACGATTTT
AATAGCAAAGAACTACGATA
TAAACTAAACAGGGACGCCA
AGCACGACCCTCTTCCACCA
CCCTCCAGCGACCACGTGCC
GCCGCAGTCTTACGTGCCGT
ATATCGCCTATGCCGTAACA
GTTACACTACCGAATGGCGA
CGCCGAACCGCAACATACGT
ACAACTCAATATGTACAGCG
CGAGGAGGATCTACTCGTCA
TGGGCGAACTTGATAGAGCA
GTAGCATGACGTGGTTCGCG
GCTGAAACCGATGACGTTCC
CGGGTATATTCCCTCTTATC
GCGCGCAGGATGGCGTAATC
ACGAAATTCGACATACACCC
CGCATGACGTCATCATGAAT
CCCCCACACAACACACGTTA
TAATAGCACGGTAATAACGA
CAAATGACACGATTCCAATC
TGGGATGTCTGAGCATAGAC
TGGAACACTCTATTGCTACT
TAGCATAATAGGCCCCAAAT
GATGACACAAACCACAATTA
GGATCTAAGTAACTTCAACG
TGCGTCTTGCATGCAATGTG
TGACTCACGGACATTGTTAT
GACCTGTCGTACCTGCGACG
AAGCTGCACGCGTGACGTCG
TCCGTCCAATACCCCACACG
TTCGTAATGATTAAACGGCA
AGCATCTGTATCGTTAATCG
GGCGTGATACGGCAGCGACA
CAGGTGCATCGAGTCCTCCC
CCTCACCACAACGCAACGTT
GAGAACAAGGTCTAGACTAT
CATAACGGGGTCACGTGGCT
GCTAACGCCCAGCTGACCGC
TCGAGCGTGATCCGAACAAG
GCTCACGATACACTGAGACA
AGATATGAAGTGAAACACAT
CGACATAGTACCTTACTAAG
CAATGACTTGGCGGATGACA
AGCTCTACCCTTAAAGCCAC
CTCATAACTAGGACACGTTG
CTGTAACACGACATTGAGCA
ACAGCCGATAGCTTATGCGC
TAAGTGGTAAGAAGTAGTAA
ACCGCCATACACAACGTCCC
ACATTAGCTCAAACACCAAT
GAGGGCAACGCAATACGTCA
GTGCTATCTTAGTGATAACG
CGTCGCTACGAACATTCCTA
CATACATGGTAAAAGGGACA
TCTAAATGACGGAATGACCG
GCCGTACCATACGACGCGAC
GCATATCCTCATCGCCGCAC
GCAGCTGTGTCCATTCCCAT
ACGGAATGATGTCACCGGTA
GACCTACGTCATCAAACAGC
GCCAACCACCGTACCACTAG
CGATTCAGCTAGGATGCGCG
GATTGTATCACGTCATCCTC
GACTATACGTATACATGGTG
TGACAACTATGTGTGACGTA
TTTAGGCCCCTACCGCTACC
GTGACGTGACTACGTCGTGC
ACAAGAAAGATGAAATGTGA
GCGTAAGATGAATAATGTTA
ACTCACGCGAATGTCGTCAC
GTTGAACGAAAGATACGCTC
TCCCTCCCACAGCGCCGTGC
CATCAACGATACGGTCCCAA
GTGTCGACAATGTGTTGCAG
CCCACCACCACCATACCGTG
CCTAACTGGTGTTACTCTGC
ACGACCATACGTCTATCCCA
ACACCACCAAACAATAAGCA
GGAGGCGTGACGCGTTCATA
ACAAATGATAGGGCGTAGAC
GTAGAGACACAGACCGACAA
AACAAGCATATCTATATGCG
TGAGATCACGCGACCCGTTT
AACCTTGAACGAGGAGAGAG
ATTGTGATAAAGAACACCGA
GCACCGTCTAAGCATACTCC
TGAGACGACGAATGAGCATG
CTGTTTCGCGTCCACTACGA
CCAAGAGGCACATACGTCAT
CATGCCCTTCCTGTCGCTAA
AGTGTCCTGGGGAGAATTGC
CTAAACTGACGTAATTTCAC
ACGAAATGACGTCATTTCCG
GCGCGTAAAATAGACCTATT
GCAAACGCGTTAGCCACAAC
ACCAGCATGCGAATGACGCA
GTGCGGTAATGACGAGGCTT
ACGTTTGCACGTATGGCTAG
AGCAAGTCTCGGCAGAGACG
CGGGGCCATTTGATAACGTT
CACGGTAACATCATGATGGC
TGCTCCACACCCCTAGTAAG
TCGCGCAATAACTGATACAG
TAACACGACATCGTAACTCG
AAGCGTGATGTACTAGCGGG
CCTAACGCGTGACGTCATCA
GCGTAACACAGAGGGTACGA
GCGTCCAACAATCCGCCACC
ATACTACCTCATACCCCCAC
GACCACGTGCACATTGAACA
CCCCGATACACAACACGTAC
GCCCCACAATAATGACGCGG
AGCGAATATTCATTACGTCA
CATCCGGCCTACCACTACGG
AAGTAGTCCCGTCATCATCA
GATGAACCTAATCGCGTTGG
ATCGATGATGACGACACTGC
AGGCCTCTTCACATTATCAA
GGAACGATCAGCCGACACCA
AAGAATTGAAAGTAGCGAGG
GAAGAAATGATAACGAAGCA
ATCTATGTCGTCATCGTGAT
CAACGCTCTCACGTCACCCA
ACGAAGCCCGTGTACCACTG
GGGATCAGGACTTGGTGCAT
ACCACCGTATCACCACTACA
CCGCATGACGAACCACCCGG
ATAATCAGCGTAACGAGATA
GCAAAGGACGGGCCCTAGGG
ACCGATAAGCAGAACGAACA
CCATCGAACGCTTCCCCCAG
GTGAGAGGTTACACACACGT
CGCAGACGTGGCGTATACGA
GATAGACACGAAACACCACA
CACATGCCATGCGACGCGTA
CGATCCATAGTACGACAGCC
ACAGTTGAGGGACCTATGCC
GAACGTATCACGAATAACAC
AGTACGGCGTTCACCTCGGT
GGTCAACAGGTGTCGCCTAA
GGCTTGAAAATGATTATCAC
CCACTAAGCCCACAAATAAG
CACACCTGTCCGTATAGCCA
TGCCACTGACAATATGTCCC
CGCAACCGTCCCGTCTAACG
TCACCTCACAGACGCGACCA
GAACCAACCGATAATGTCAC
AACGGTTGAATGACGTGATG
GCGTCATAATGAGACCGCTC
ATAATGACCACATTCTCCCG
GCGTTGGCTAAAGACACTAT
AAATGCTTTTTGAGTGACCT
GACCCACCTTGACCACCATG
CCCACGCCACGACGTGCCGT
ACAAGCAGGTAAATTATTAA
GGCACGTTCACCTCCCCACA
TGAGCACGCGATCCACGGCA
GGTACTTGCATGGAGCGTAT
GCACTAATGTTTCTAAAACA
ATAAAACTTACCCATATGCC
GGAAGTTTAATGCAGTATGG
CTCGGCGACCTACGTACACG
ATGACGTTCACGTGGAGCCA
ACGAATGATGGAACGCATTC
CTAAGCGCAATGCTTGATAG
CGCGCGATTGTGGACCGACG
GACCAAGATTAGCGTGATGA
ATCATTCCTGACACACACTC
GCGCTTAAGCCTCACTGACG
CTTGCACGTATGCTCAATCC
GACCACCACACAACGACGCC
CGGCGATTTGCACCACGACA
ATTAGGTATATGCTTAGAAT
GTAACACGTCATGCAGCGTG
CTAAGAGGGGCACGACACCC
GATGACGTGATCTAATCATC
ATCGCATCGTAGTATCCAAC
AGCTGCTATGGGCAAAGACC
AAGCGATACGTGCAACCACT
ATGGAATGACGTCACTTTCC
CCGTAGACAACACTTCCGCA
GCTGCAGGTCACAAAGCGAA
GAGTACCTACTTACACAACG
AGCAGTACTACGCTTTTCCT
GAGGTGAGTCGTAACGGCGA
CAAGTAGGGAGAATGGTAGG
GCGCCACATTATGGTGTAAG
GAGCACCACGCGCCACTCGT
ACCAAAATGTGTGTTTGTAG
CCGTTAATGCGGTAGCGTAC
ATTTACGTCACTTAGCGTTA
GGTTAAGCATACAACATAAC
TACCACTCATGGGAACTGCA
GCACACACTCCAACGTGTGC
ACTCTTTCATCGATCCGACC
GCAACAGTAGTAATGACGTA
CGACACTATGACTAAATGGT
ACCAGGGATGACGTGACAAT
TCGTAGTTTAGACGTCCTAG
ACGCACCCAAGTGAACATCC
ACTATACCTATGCGCCCGTC
GTACGAAACATTAGATGCCC
GAGGCACGCCCATTATGTCG
ATCATGCGGAAAACACGATC
ACGGTAATACGGAAGGAACA
TACCTGGAACCCATCTTTGC
CACGCAAGATAGACCTTACG
ACTTACGCTACTAGTCGTAA
ACATGGCTCAACCTACACAC
CAATACAATCCGACGGGATC
GCCAGTTAATGACCGCTGCT
CTCGATGACGTCAAGGATGG
AACCGTGTGATCACGTCATA
CCTCCCCATTTAAATAACAG
ACCAGGCTTTGGAGAGAAAC
AACAATCACTCACAAGCCGC
ACGATGACGCGATGAGTCGT
ATCGTCTGTTAGCCAGACCG
GCGTGACGTACCACCTTCCA
AAGGCATAGCGCGTCACGGA
CGGAAGATGACGATAGCAAG
AGTTAGAATTGATGTGACAA
CGTGCGTACACGACATGCCC
CACCGCAACGTGCCGACCGG
CCATCACGCATAATAGCATC
TGACGCTACACTTTATGGTG
TATACGTGAAAATGGTATGA
CATCCACACCACACATTATG
CACGTACACTTCAGTCAAGT
ATGGCCATACGGAGTGGGTT
ATCGAATGCCTCCGTGTCCG
CGACCACCTCCCCCCGTGAA
GGGATGACATATTGTAGGTG
GCCTAAATCACCGCGCGCCA
ACCGAATTAAGGGACGTTAC
GATAGGTAGCCAACTCGGTA
CGTTGTGCCAAATAACCCGA
TCGTCATGCGTAAACATTCG
GAGCGGGTATCCATGCGTGC
CGTACAGAAAGTAACACGCA
TTGACGTGATAGGATGTACG
ACGTGACAACGAGTAAAGCG
ACGCAATACCACTCCATCCG
ATTGCCCTCAAGTAAGATAC
GCGTATACGGCACGCGAAAA
CGCATGTTAAGATGACGTGA
CAACGGTACACCACCGCCTG
CACCAACTTGATATGGGCAA
GCGACCACACGTTGCGTTAT
ATCACAACAAACGAAACCTC
TCTCCAGCGCTAGCTGCGGA
CGTGTTCATTAGCAGAATGT
TGCGTGATTACGCGTGAACC
AACCACCATGAATATGCGCA
GGCAGTTGGATAATATTCCG
AGTCAATGACGTCACATACC
GGGGCGAAACGTGGAGACGA
CGAAAAGGATGGCGACGGTC
GTTCCGACTAGGATACAGCA
GGTATAACATCATGGCATCA
GATGACGTCATGCTAGCTAA
GCGTTTCCCGAAGATGACGT
GTGACGAACATTGCTTAAGA
GCGCCCTACAAGAAGTGAGG
CAGTCATAATCATGTAATCG
GCATCCGATCTCCCCACCAC
ACAGCGGGTTTAAATTTACG
CACAGAACTAGTTCTCGCTG
AGAACAGCTACACGACACCT
CAGATGCCTCCCGATGACGT
ATTCGTGGTACGGCGCCACC
CCACATTGCAACGTGCCTTG
GCAAGTAATGCGTGACGACA
AGTGCGACGTAGGACGTGAA
TAGATGACGATAATGTCCGT
CGCCCCACCGAACACCATGC
TATATGTGTAGATGACGTTA
CCACTAATGGCGATTAGACC
ATTTGCGGTAGTGTTTCAAC
CGACCCACGTTAGAAGGACA
TACACTAGATGTGCGTGATG
ATAGTCGTGACGAAACGTCA
CATACGGACCTCCCACCTGG
TATCCGCGTTGTTCAACCGA
CAACATCAAGGGACCCACCG
GCGGGCCAGGCATGTCTACG
GCCTCATCGACCTACGGGCC
CTACTGGATACAACGTGACA
ACCGTGTAACATCCGCTCTG
CCGTACCACCACCTACTACA
GTGCTACACCAAACGCTACA
CGCCACTGCCTCCCATCACC
GGACTAAGGTTCCGTTACAC
ATGCAGCACGTTTCAATGAG
CACCATAACTATGACGTCAT
GTACGCGTACCCCAATCCGT
ATGGCACGATCGACGAGTCG
CTTGATGAGACAATTACCGC
ACTGATAGCGGACACTTGGT
CCCGCGCCGTCATCAGTGGC
GACACGCACCTGATACGCGA
ATGCTGGATGAAGCAGACCA
CATCCGTATGACGTGACGCG
ACGAATAAACACAATAGCAG
GTGATAAAGGATACTTCACC
GGGTTATCGTGCGACGATAG
TAGATCATTGATATTGATGC
GCCATGTGAACACGCTGACC
GTGAGCACTCAACAAAGGGG
ATGCCACGGCGACCACGGGT
GATAACGTCATGATCAAGTC
ACGTATGCACCACACCTACA
CCAGATGGTTCGAGGAACGA
GGTGACCCGTCACGTAACCG
CTTTGCCGCAGATGACGTCA
GGGACTACGAACGACGTTGT
CTTGGTGAATGACGTCATAG
GAGATTCATGGGTATACAAG
CACATGCCGTTCCTGTTCTA
GGGTGGTACAATCCAAGTCA
ACACCGTACAAGCAAGGTGT
ATCACGTGGATGATCGCCCA
GATAATGTACATGCGAACCG
ACTATTGGCTGAAGGCATCA
CTACGTGAAGCTACCAGTAC
TCCTCGACCTCACAGCAAGG
CCCCACCCCTACACGCCGCA
ACATTGCATGTAAGGGCGTG
GGTATCGATCCCGCCGCACC
GCGTGACGCAAGCTACAAGA
CGGACACGGTAATGTCGTCA
GAAATCCCTGAATGTTCGAC
GAGATAGAACGAATGCCACC
CGAGCTATGCAATGACGTGA
GAGGAATAGCGATAAGGGAA
ACTATAATGACTCGATGGAG
TGCGCCCCACTATGCTACAC
ATCCGTCTGACGGCAAGCAC
CCCCCAAGGACCGCGCCGCG
ACGTTACAGCACTAACTCAC
CGCACCAGGATACCCTCATC
TGAGCCGATCACGTCACTAC
GACTGACATGGTCAAGATGC
GATAATTTTACTTGTGGAAC
ATGGACCACGATACACCCCA
CGACTTACGTACAATCTGTG
CAGAACACCTTACACTCTCA
ATTCAAACTGAGGCTATGAC
TACTGGTACGAGTGACGTGA
CATTACGGCAGTTCATCGCG
CCAAAGACAAAGAAGACCCT
AGTAGATGTTAACGACAGCA
ATTCTACCATACACAGTGGG
AAGGGATCCGCGTACCACAA
CCGAATAATCCGTTACAGCG
CGTCCACAACACAATTGGTC
ACGCTCTATTAAGACGTATC
GAATAGTATAAACATGACCA
TTGACCGATGACGTCATAGC
GTGACGTGATAATGCTCTAT
CATATGTCTGAACCACTACG
GCGCACGTGCGACTCATTCC
GTATTCATTGCATCACTTGT
AATGACATCATGCATCTGCG
CAAAAGTACATACTCCAACC
AGTACATGACGACCATACGA
CGTACTTGCACATACCACAG
GGACATCGAATAACCCATCA
GATCAACAGTATACCTGGAC
TACGCACATCCCCCCACCCG
AATGTCGTGTAAGGTTGAAA
AACACAACATAGATCTAACC
TGGCATATTACGGCGAACGC
CATCACGTCTCGTGATTCTC
CCTACGTTGCACTAAGGCAA
GGCGGCAGGTGTCTGTTCCA
TGCACCAAAAAACCACATTA
ATCAAAACCGACGACCATCG
CGCAGGACGGCTCATAGTAA
TTAACCAACAGCGCGTTACA
TCGCATCCTCTTGATTCCAC
TTCCCAGCTGGGAATGATAT
AGTCGCGATCTAACACGTCA
GGAAATAAGATCTCATTAGT
ATCAATTATCAGTTAGCCAG
CGCGACGACACACCGGTAGA
GATGGGACTCAGTAATTTGA
AGCGCACAGACACGGTATCT
CCGCCGATTTCGCCCACCGA
ACTACCGAATAATATCGCAC
TCCCATGGGAGACGCGTACG
TGCGACGGCGCAACGTCATG
ACACCGAGGAGTACCTACGA
TCACCGCCCATGATTACTCC
ATAAACTCAAGCTATGGTCG
CCAATGCTAACATGCCACAG
ACCCGCCCGACACAACGCCA
GTTAAGCACGGTAGAACTAC
ATGACCATACGAATGCGCAC
ACGAAATGACAGAGCTAAGA
AAGACGTAAGGTAATGTGAG
CCGTCACTAGACACGGCGCA
GTTGCTACTCTGGTACGTCA
GTATACAAGGCACACGCGCA
CAACGTAATGATCGGTCGAT
GTTGTATTAATGATACGTCA
CATAGGTATCCCCCGTTACC
ACGTGAGGCGTTTGGTCACG
CCAACCAACACGAATGTGCC
ACCACCGGTGACGGCATGTA
AAGGCTTCCCAGAGGCACCC
GGAAATACATCCCTAACATG
ACGACCCCACCACGACACAC
GCCGTGGATACACGCCAGGG
CACCTAACACGCGAGTTCAG
GTCAACGTGCGTGTTACCCG
ACCTCGACCCCCTCCATACG
CATCTCTGGCAAGGCCACGC
TGGATCTATTGAATAGTACA
GGTCACCATAATGACGTGAT
ATCACATCACGCGATCCATG
CACATGGGCCTAACGCGTCG
CCTCCAACTCACACACACTC
CATGCCCTATCCGGAATCCA
AACGTTGATGTATCACGGCC
CTGCGTCACGTACGCCTATG
ACGATGAAGATCACGTCAAC
GCCATCGTTCTCCGCGATTA
GGACAACATACAATCGCTGG
GCATTACCGCCACCATCCAG
CTTAAGCATATCGTGATCAA
ATCATCTCGCATCATCCCAT
AATGTAGACTATCCTTGGTA
CGATGACGTGATACAACTGG
TCGTGAGAAACGTCATCACG
GGAAACGAAGCACGAAGCCT
TGAACGTGCAGACCGTCCCG
GTGAAAGTAGTTAATGACAA
CCGTGCGAATATCGCCGCAA
CAAATCACGTCATTACACTG
GGACATGACGTGACCGTCCA
GGATCATGCAGGACATTGCA
ATGTGCATGTTGAGTCGGAG
ACATGAACTGATAATACGGC
ACATGTGGTTACGAAATCCA
CCAACCACGACACTGCCTCT
GTCATAACGTTATTCCTGAA
ATCATGCCGGGTCATCATCA
ACATTTCGGAGCATCGATGA
CACCGTATTGACGATGGCTG
CGATGGTGGCGCAGTTCTAG
ACATGTTGTCAAGGCAAAAA
ATAGAAGTGAGGCACGACCC
GACACAGCCCCTTCACTTCC
GGAATAACTATAAAGTCGAT
GTATCCATCTGAACGAAGCA
CATGCTACATCACGACTAAT
ACCACAATGGTTATGATGAC
TTGATGACACACAGTCTCTG
GGGTTACCTTGCCGCCCGCG
GATGACGTCATTGTTATCAA
GTGGCAACGCGTCATCCCAC
ACGTGACGTGACATACCACA
CATTCCCACACGTGCAACCC
GTAATGGGTAGATCCCATCG
GAGCGGAAGCAAATAGCATT
CTACGAATGACGTGGCGATA
AATAAGGCGACCATGATCAC
ACTTGCTAAGTGTACATCAC
GCACTGTAATGACGAGATAT
CCGATGTTTGGACGATCCGG
GGAATGCCTCATGTTACGCT
GGCCATACATCACACGCCAC
ACCTGCACGTTAATGTTATG
CGTAGAGTACACGTTTATAA
ACGTATCGTTAGGACTAATG
ACAAACGAAAAAACAGGTCA
GTTGGTGCGACGTACATAAA
AACGGCGGTACATAATCGGC
ATTTATAAGGGAGGGTTAAC
ACCCCTGCCGACCGCACGAA
CACATGCAACCTGGATCGGA
GTTATCTCGTCATGACTGAT
GGAACATGTAAGCGATATAG
CTAGACATTAACGAATTACA
CACACGCCTGACTAGCGCCA
CGCATGTCGTCACGCCGTTT
GGAGGACGCTATATCGTCAG
ACGATGATACAGCCTATGCC
GTGATAGATATAATTAGACA
ACATAAGATAGATTAGGGTT
CCGCCATTCGCACGTACCAG
AACCGGAGACAGACTATCTT
CGCAGAGATACAAGTAGATC
GTAATTCAGAGACACCGTCA
ATCCGTAGGACGGGATAACG
AATAACGCATGAACGCGCGA
ACGGTACTACTGGTTACAAC
AACGATTCCGTAGTCATTTG
TGCAGTAGGCTCGCCCACTG
CTAGGCAGGACAACCAAGGT
GACGATTGCCCGATTAACAG
GCAGGTATTGAAAGAATAAA
CATGAAATGGCAAGTGTAGC
CATACACCGTTCCATTCCGA
ATGACGATGACGTTATAAGC
TACATCCCAAACCAACCCCA
ACCTCGTGAAACGCACGGCC
TGCAGAGTTAAGAGGGATAA
ATGTTGACTGGTAAATAAAC
CCTCGGACATGGGATGACCC
TAGAGTATCGATGCCAAGAC
CCAATGACATCATGACGTCA
ATCATGCACACGTCTACAAT
CCATCATGGCACATGCTCAC
TCTAGCGCACACTGTGATGT
CGCACGCATTGGCACATACC
CGAGTATAATGGACGTACCG
ACGCCACGTTGCGGCCGCCA
CCCAACGTGAACCGTGAGGG
GCGACGCGACCGCGGCATGC
GCGTTCAAGCATATGTGAAA
AACGCACTTAATTCCGGCGA
ATGGACTCTTCATGCGGAAT
CCGTACACGACACAGCGCGG
GAAACGTAGATATGGAGCTT
CAGTACGCCGTGAATACGTA
CCGTGATTATCGCATCACCT
CCTAGCTAGATAAGTTATGT
TCTCCATGCAAGGATAATAT
ACGTTAATAACACCACGTTC
TCACTGTCATCGACGGTGCA
AGAATGTCCACATAGCAATG
GCCCTTTTATAACGCTGTGC
TCCATTACGGAACGTGGAGG
AGAGGTGGACAACGCAGCGT
GTTTAGCCGTACGCAATCTG
ATATAAACGTAATGCCATCA
CAGTATACGGGAAGAACATG
CGAATTGCATACACGGATTG
CTTAGAGCAAGGACAAAATG
ACGTCATTACTATGCCTCGC
CAATGGTAGCCAGACGGCAA
CCGATGGTCAAACTAGTAAC
CACAACGAACACAAACAAGG
TGTTAGCTTACCTTGTCACG
CGCAAGTATTTCGACGGATC
AAATCGTTACTACCTATGCG
CCCTAGGCGAATTTAACTTA
GTTGCAATGAAAGTTCAGGG
CCAAATGGCCGAGGTGACAG
CATTCAAATTAAACACCAAA
CATCGAAATGAAAACAGTAT
CTACGTCCTCTAGTGGTACC
GTGCCCCGAAAGGAACAGGA
TCTATTCGGTAGACAAGTAA
TAACAGATACGATAGCAATG
CAGTGACGTCACCAAATAGC
CGAACTAACAACATCTGCGC
ACATAGTCGTGTGGCGTGAA
TCATCGCACTAGATCAACGA
ACAATGGCAACATACACCGT
ATCAAAATCATAGGTATGCG
GTGATTTGGACGTGACGCGA
TAGAGGCAGGATTTGTAGTT
GGTAATAACTACGCATCCGC
ACGCGCACACCACATTGACG
CACTGGCCTCGTCATTAAGG
GATTATGATGACGCGATTAC
ACTGGACGACGAACGTCAAG
CACGATACGTTAACCCAATG
GTTGTAAGGGCACTTACAGT
GTCCTCGCATACACTGCATA
AAACGCAGTGCCGGGAGGTG
GTTAACGACGTTATCTACAC
TTATGTCGTAATACTGGTGT
GCGCGTAAACACCCAACGAC
AATAAGATTACCAAAGGTTC
TTCTCAACGCTAAACCTAGA
ATTGAGGGAACAAAAATAAC
GACCGTAAGGTTACACGCCG
GAATCCACCATTAAACAGGA
CCCGGTGAAACAAGGCAATA
CAATGGATGACGATAGCACA
CCCACCACGTGCACATTGAT
CGCACGTTTGCGCGTCACGT
ACAAGGTAAAGGATGGCTAG
CTGCAGTAACCTTTCCAACC
TCGTTGGTGCTAACGTTAAC
GTAGAAAGCAATGTTCGCAT
CCTACACTACCGCTTACCGG
TTCCCAGGCAAAAAATCGCA
CTATGCTGATGACGTGATGT
CCCACACGTGTTATGAAGAC
GTCCCCCATGCCACAGTCCG
GTAAAGTCCATGGTATGATA
GCGAAAGATACGGAGCAACC
GGATGACGAGAGCACCTTGC
GCCAATCAATGGTATAACTG
TATCTCCACAGCATCGATGT
GCCGTATACGCCAACCACCT
ATTGCAGAAGTGTAAAATGT
AGCCCATGAACGTCTCCCAC
GCGACACCTTGATCACGTCA
GGGTGTTATAAGGAGCTAGG
ACCCGCCACTTAAGTCCGAA
CAAGACCATAGCGACCTCTA
CTGTGACATGGTCAGGCATC
GCAACTGCGAGTAAGTATCT
TTGATCCGAGACTATACGTT
ACTCATTTCACCTGCTGTGA
GCAGCTACGTCTCAAGTAAC
CGAACGGCTCCACGCGCGAT
GCAAGATCAAGCATGCCCGT
GCAGAGGCAGTATCAGCTCA
ACATAACAGTTTGCTAGCCT
CACGTGCGTCGAAGAAGGGA
GGGCGCGTAATCATTGATGC
CAACTCCGTTCACTTCTATT
AAGTAGCGTACCATCCTTCG
TAAGCACGATCAAGGTATGA
ATGAAAAATGACGTAATCTG
CAAACGTAAGAGGAGAGTTG
ATCCCAACATTACTGTAGGA
GCACATAACGTGATTACAAC
CTATATAACACGAAGCACCA
CGTGTGATCAATCACTAAAC
TGTCGTGCGCAAACGCCACG
CTGTACCCCATATGTGCAAG
ACTGCAACCCCCTCGCTGCA
AACGTGACAATGTTACTTGA
AGCGAGGTCAAACTAAACAC
CTGATGACGTATGACATCGA
ACTTCCCACAACAAGTACAA
CCGGAACACAGCGTATTGCT
GCATAAGTGAAAGGCAAACT
AAGAGCAATAAAAGCTACGC
GATGCCGTAATGACGTGACG
GCAGGTTGGGTATCACGACA
ACGACGATACGTGACCATCG
TGATGTATGACTGGGTCAGG
CGCACGGTTGGTTGAAGCAC
TGCATGCACGGTATGAGCTG
ATAAACAATAGAACACTCAA
CATGAGTGAACGTACACGTT
CACGCGCGCAGACCTGCACG
TACACCGCACGTACATGCCA
ATGACCGACGGCAATAACAA
GTGACCAGACCACACATATG
ATCCCGAACCAAGATCGCAC
GGCGACAAACTTCTGGCAAA
GGTGTACATGTATAACGTCC
ATTGATGTCACACGATATGC
ATCAGCGAACGATTGCCTCA
CGTTATCAGAGGAACACCAT
GTTTAAGCGAATGACGTCAT
TGGATAATGGTCACACCATG
CGCAAGATCCGATCACGTGC
ACCGCGTGTTGGCCAAGGGA
ACACCGTTGCTCTGCCGTGC
GCGCTACGCTTAAGTAGGCG
ACGGGACGTGATACGGATAG
TACATCCCTGCGTTCACGCG
ACTCATCATGGCAGGAAAGG
GTGCCCTAACATCGGGGCTA
CTCGATGACACTGGCTACAG
GAATGACGACATTAAACGGG
GCCGTAACACGTAAAATTCA
CTCGGCACTGCCCACTAACG
GTGCCCCCTTAAAGTGCGCA
TCTACCATGCAATACATGAT
CAGTTCAAGCGGACGATGAC
CGAGGACAATGCGCTCAAGG
CGCAGAATCGCGTATCACCA
GGGGTGTGGGTGTAGGTATG
ACGATTGAGGGCCCCCACGG
CCTGTGTTGATGCGATCTTG
GCAGAGAAACAGGCAGTCCG
GTTAGCAGCACCGTCTCCAA
ATAGTTAACGCGACAACCGT
CACACTCCCGCACAACGAAA
GGGGAGTACGCAGAGGTCGC
TACGGGACGCAAAGAACATG
ACTGACACCCATGCCACATA
CCGATCCATCCCCTTCCACC
CTAACGGCAACGTCCCCACG
CGTATCATCTGTCAATAGCG
TACGCATAGGTGCGACCACC
GATCCAAAGTCAACACACAC
ACGCAGTGACGGAAGTACCT
GACGCACAGTGACACGAAGC
CGGCGTAGATATCCGCATTC
ATAATTTACGCCAGCACGAT
GCTGTGTTAAACGCAGTACA
ACAGCGGCCTCACACCTTAG
GCCGGTGCACGGCACAGCTC
GGGGTCGCGGCATAACTCCC
ATTTCCCAGCACGTAACGTA
GTCGATTGACTAGCGCATAC
ACAGAAGGCATAAACGCAAA
CGCCAACCATACCTCGTACC
CCTGTGCGATACCGATGCCG
GCCTTGTAGACGGTGTTGTC
GACAACGTAAACATGACGTG
GCGCGAAACGGTACGTCGAC
TAACGATGCAAAGACGATTT
CCCGCAACCGACGTATGACG
AGTGTCGGCACAAATTAGCA
ACCCCACCTCATACAGACAC
GGTACGATGGATACAATACG
GACCGATACCCCCCCTCCAC
GCATGTGTAACCATACCAGA
CACGTACGCACTAACGTACC
GTGAACGCGTTACATAGTGT
GCTAAACGAACTTGCGTCCA
CGAACAAACACAAGCATAGA
CCATCATCTACTACTTAGTA
GAATGGATGACCCTATCCAC
CGAACCACATAATCACATCC
TACAACGACAAGCAGCACAG
GTGTGATGACGCGACGCTAT
CCGGCATCAAACGACACTAA
GGGATGATGACCAGGGTAGG
TCTCATTGAGTTCTCACTCA
AGGATGTAATTCCCCTAACA
ACTTTAGGTTGTTATGCATT
CAATCATATTAATCCACGCA
ATATGGAATTACGCTCCGAG
ACTGGCTTGAAACACGAATT
CATCGCATGACGATCGTAGG
TCCCTTAGGCCAAGCTGCTA
AACTGCCAATGCGGAAAGCC
CCATGAACCAGCAACCACAG
CATACGGAAGGTAGCAACGC
ATGAATATCGAACGATAGCA
AATAAGTGAAACGGTGTCCC
GACACAATGCTGACCTTGTG
ACGGTCCCGATAACGTCATT
TGCTGAGGCATACGGTAGCG
TACCACGACATAGAACCTCC
ATCAGCACTCACCTTCGTGC
GACCCCCTCACTCCGCACGC
TGCATCACATCATCATTACG
ACGCTACGTATTTTCGCTCA
GTCAAGAGCATCCCAGGCCG
CAGAGGGTACGGACACCAAG
ACGTGATGTCTCACCCATCC
AGCTACGAGCAATACCATGG
AACGAGAAGTTGTATGTCTT
CATTCACGCACCCTCAAAAC
ATAGGCACTCGAGGCTACCA
CACGGTAGACATGCCCATTC
ATGTTAACACACTTTCAGCA
CCCTACCGAAACTGCATTGT
TACACGTGATTCACCGTGTG
CCTACATCACTTCTTGACTC
CAGCTGAACCATCGCCTGAT
CCGTGAACTTACCACATTCA
GAGTGTGCAATGGCACGCGA
GATAAAGATTGGTGATAATC
CGCATCAAGCTTAGATCCTC
CCTCACAGCATGTGACGTCA
CTAAGCCAATTGGACATGAC
TACGGCTATCCACCTTCCCA
ACCAATTACATGAACGGAAA
ATCCTGCTTGCACGCCTGTG
ATTGAGAATCAGACAGAAGA
CGACCCAGACCAGGTTGCGC
ACGCCTAAACTCCTTCCGTA
ATTGAAAGACCGTACGAAAG
ACAAATGACACGAAGATGAC
TTTTTACAAAACACATATCG
CATCGAGCATGATTACGATA
AAGTAGCAACGGCACGCCTA
GTAACGTATGTATTGAGCCA
CACGGTATCCCGTCATGATA
TCTCGGGCACGGAGATGGTC
GTAGCAATGACGTGACTATA
ACTGGCTCTGCCCGTCTCCA
GCGTACCACGGAGATGCAAG
TAAACGATAACGCGACCGCC
CAGAAGGGTACGTGAGCTGG
CGACACTACCAACCACGTGT
GTCTGATGTATCTCCCCATC
TATCATGTGCACACTCCTTG
CACACGTATCATGACCCTCT
CCTTGGGCTAGGGATGTTGT
CCTCCGACTTCGCATGCTCC
AACATGCATACAGTAATGAG
ACTCCATGACGTTACCATTC
AAGGTCAACCACTTTGCTCA
ACTTGATCCAGACACGTCAG
ATGTTAGAAAGAAAAGTCCG
GCGAATTCGCAGAGCCGCGA
GCATAAGGCATGCCTGATTA
CGACACGCTAAACCACGGCG
CGTGACTACAACCGCGTACC
ACAAACGCATATCACGTCAC
CCTATCACGACACCTGCAAC
TGTGCATACAAGAACAGATT
TCGGCTAACAGACAACGCAA
CCGAGCAATCACACGACACC
GACAACGCACATGTCTACGT
CTTGCCCTGCAAGCCTCACG
GGGCCGAGGCGCAATGCGCA
CGGTAGCTATACGGCCATTC
GTAAATATTGCTGCGTCCTA
CCACCGAACACTAGCTGCGA
GAAACTCAACGCGGCCATGC
GTAACAAAGACGGATCATGA
GCATCAATGACGTGACGCCC
CTACAAATAAATGCACGCGA
ATGCATGTAAGTCGTGCTAA
CTCGTGGCGAGGCGGTAGTG
CATGCATGTTAATCCCCTCC
TTACATCACCCCATCCACCC
CCCCTCCAACGGCTCGCACA
CGCCACATGCCCCACACGGG
GAGCTAAAGTTGTCTCCGCG
TAGGCGACGAATCTCGTCAT
CTTGGCACCGAAGGCCACGA
GGTTGTTGAAGGAGTAACGA
AGAAACTATTACGCACCTTA
AATAAACAATACGGCGAATG
GCGGACTACGCAAGCACCGA
CTCGAATTGGCGAAAATTAT
GTCCATAGGTGCCTATCGCC
GCCAACCATATGAATCACGT
TACACTAATGACGTCATTAA
AGATTGGTCGATACTTACCA
ACGCCGCGATGAGATCTCTG
GCAAGTGATGATCAAACAAT
AAGCAGGGCGAACGACGTCA
CGCGCAACGCCCACCCAACG
CTCAATGACCACCTCGTGTG
TCCGAAATCTGACGTGATGA
CTAACAAAATCGTAAAGAAA
AGGCTAACGATCAATCCTCG
AACAAGATTGTAGTAAACGA
CCTCGTACCATACAACGTCA
GACTATACGTCGATCACGCG
AGCGAGGTGGCGGGCCACCG
ATAGACGGGGCAGAGTACCA
TGTCATAGGGTGCTAGCCCA
CGTAGTGACGTCATCCCTGG
AAGTACTGGGGAATCAACTG
CGCATGCAGCCGAACCAACG
GGAATAACACGTAACCGCGA
GCATGGAGGAACACTCCATT
AGTGCATAACACAACCTTTA
GGACATCCTACACTACGCAT
GCGGATGACTTACGCAATAC
TGATGGCACTAAGTGGTCAG
CGTTACTGCATTACGTGGAA
TGGATCATCGGTAGCGTCCA
AACGCAAACGTCAGAACGCG
ACTGATGTTGCACGTCCGCC
CCGAACCACTCGTCACCGAT
TTAATCACGTCATCAACGAC
CCACATGGACGAGGCCATCT
TGTGACGTCATCACCTTAGT
ATCACGCGACCCAAGACACT
GCGACACGAAGTACGACGCG
CCTCTCATAACAAACTGGTG
CAGCCGTGCGAAGCCGCGCC
CTTGATCCAGCTATGCATAC
GCATGTCTGGGTCGACTTCA
GTGCCCCTTCTGAGATGCAG
CGCCATGAATGACGCGATGT
AACAAGCAGGATACATGACC
CACGTGCATCACCACCACAC
CACGCGTGGTACCGTTTACC
CGACAGTACGTGATGCTATC
CTTGTCGCTTGGGCAACACA
AAACCACATGACACGATAGG
TAAAGTCGGAAAGATAATTG
TCCTGAAGAGACCTGGTTTC
CCGCGAGCGAGACGATGCGT
GTGTTTGGATGGACAGGACA
ACGACGCTACCTTTCGCGGA
GTAGGACGACAGGCTTGATG
GAGATGACGCGACCCGTTTA
GCAGACATAGGTCCTGAGGA
AAGCAGCAATGCTCCGCGCG
CACGCTAGTCTCATCGGATA
GACACTCACGGGTAGCATCA
GACATACGCACTGTGCTCAA
TAGTAGATGATCACATGACG
CATCCTTAACCGGTACTACC
ATGCATGCCGACCCCGCCCA
GCGTTAAGATACATACGATC
ACAGTTACGCGACACACACG
CGCGTGATGTCTAACTAGGT
AACGCCGAAATCGCGACCAC
ACAATAAGACCGAAAATTGA
ACGAATAGATAGTTATACGA
ACCGCACGTTAGATACCAGC
GACATCTGTTTTACTCAATG
CTTCCGTCGCCCACATATAT
GACGTGCGATGACGTCATCG
GGTTAATGGGTAATACCTAT
CTGACACTGAGCTATACGCC
AAATGGCGAGAATAAGAACT
GATGCCGACCCGATTCCGGG
GTGCTAGAGAGATGGCGTTC
GTGAGGCAACGCAGCTTGCG
CCCTCCACACCTCCACGCTC
CCGATTAATAAATCGCGTAA
CCACTTGCATCCGGCCAAAC
GAATGTAAAGATCGTATAGT
GCTTGGCCAACCAATCCGGG
TGTACCTCAGCTTACGCCGA
TAATGCAACGATTCACCTCC
CCTCTGCTTTATAACCTGCT
ATTAGCAACAAATCGCCATA
CCTCGGCCAACCTACCAGTA
GATGCTCGTGCCCACCCCGG
CCCCGTCGCACGAACACACC
CATGCCACAGACTCGCACTC
GTGCGACCCGCACGCCTACC
ACGTTTAACGTAACAACATC
GAAGCCAGCATAACTGCTAC
ACGTGCGTCCTCGGATTATC
ATGGAACCACACAGAGAATG
AGCTCACACTTCTTGTGGCT
AGCTTATAAAGCCATTACGT
CGTGCCACTAGGTCCAACGT
CGCTTACCGTGATGCAATGT
AACATACGACACTGCGTTAT
GCCCGAATGTGAGACATAGG
CAAACGGACCGACCACCATT
GTCCGACGACTATGTAGTGG
GGATGACATTACAAAGCAGG
CAATAATGATACGTGCTCTC
TGAGTGGGGGAGGACTAAAC
GACACACAGCACCACCAAAG
GTGCATCATTAAAAACCACC
CATGACCTAAACAGCCTGCC
CCTTACGTCCTATCACCATG
CCACCGGATAGCATGCGGTG
AAAGTTCACACCAGCTCCCA
CAGTGAACGAATTACGTCAT
CACGAGGCACGGCGACAACA
TTCATAGTATTTCTAACGAT
TGCGCACAATAAGCCCCCAA
CTGGCGTCATCTGCCTCCGG
GAGTTTGCGATTGTAATCTA
GCGCCCTTGATCACGCCCCC
GGCCTCGAAGATGACGTGTG
ACAGCGGCACCAAGAGCACC
CTCAACAACAAGCCGAGGGA
GCGCAGGTAATACAGACAAA
GTCTCCACAAATGATCAAGC
AACAACCAAAATGGATGCAG
CTTATGACTACACCTCACAC
CCTAGCGCACCAACACCCCC
GCATAGCGTAAACGGGACAT
ACCGCAACTACATGTTCTTA
GATACGTCACCACCCGTTGC
GAGGATCTGAGGCTAGATAG
GCCATACACAGCCCTGGCGC
AGCTGTTACCTCACGACCAC
AATGAGAACATCCACGTAAC
TCCACCATGCCCCCGTACGT
GTGCCGTAGGAAGATGCTGG
TACACTCCACCATTGCACTC
GGTCGACACCGTACCACACA
CAGTGGTAATCCGTGTTGCC
CCGATGACGTAGCACGACAT
GGAGTAGTAATAAAATATCC
CGACTTCAGCGAAACCGACG
CGTACCACTGAGCGGCAACA
TTGGTAACCGCAGGCGATGG
GAGTGATACTTGACTCCCAC
CACTAAGAAAATGTCCGTAC
AGTCAATTGAATCAGCTGCT
TAAAGACTGAAAACAATCCC
CATGGCATCACGAATTAAGC
GAGAACGTAAAAACAAGTCC
CGAGAACAATTAGCGTTAGT
CTGTATAAGCCAGTGGGACA
GCGCCGTCCACGTGAACACA
CACACGTACCACGTCATTAC
GATAGCTGTATTACGCAAGT
ATACGTCGACAGTACTGTCC
GCGTGCGTTGATGACGTCAT
AGTGCACGAACGGATGCAAC
CCGCCATAAAGACGACCCCC
CCAGGCCGGTCACTAACGCA
AAACACATGACGTGACGTCA
TTAGACCTCCTTTAGCAATA
TGAATAACGTCATTCCAATC
AAAATAACAAGTAACCACAT
CGACAATCAAGGAAGAAGTC
TGACACGTGACAACCTCAAC
CCACGCGATCCACCCCAACA
GCATGACGAGATCTCCACAG
GAGACGAGAATGACGTGTCA
ATAGGGAGGTAACTGTGTCC
ACCATCCAACAACGTCATCG
AACAGGCCACGCTAAGGCCA
CCCCGCTGACTGTCTACCCA
GACTGACGATGATGCATCAA
GCCTACACCAACGGTACAAT
CGCCTCGCTAGTTAGCAGGG
GCCACGGACGCGATGCGTCA
CGCCCAGCCCACCGGATTGG
ATACGCTAGGGAACGTACGG
GAATGCGAGCCGCAACAACC
TCTAGCTACGAATGACGTCA
CGCCGAGGATATATCACTAA
GCAACTATACAGTACATAAG
AACATGACGTGATAGCACGC
TTCATGCACGTATGACGAGT
CATCTGAGATAACCCAACCG
CGAATCAATAAGTTGGAACA
TAGTTCGTAAGTTATATGAA
GAGGTCATTAGTGGCATTAA
TCCGAATGATAGGAACGCAA
TGAGTGTTTGATTCCCGCTC
ACAACAATGAGACCCAGATG
CTCGTGAACTGTGGGACTGC
AACAAGCAGTACGGGACCAT
GAAGCAGAAACTAGCGATAC
ACGTATACACATCTCCACCC
GGAGCGTCATTCCAACCAAA
GACTGGGTCGCCCCTTCCCA
AACATATGCAAGACCACTCC
GTCATCACGCATGGTATGAG
ACGCCATGACGTTCGCACCC
AAGCCCATTGCAAGACTAGA
GCACGCCCTCGAAGATTGGC
GATTTATCGTTACGAGACCA
GGTTACGTGATGCCAGTCCA
GGTGGATGAATCGCTCTTTG
CCGTATGCACGAACTTCTGC
GTCCAACCATTACCACCACC
CGAGACGCCATCTCTACGTG
ACACCCAGCACACGGTGCTA
TACATAGGCGTAAAGAAAAT
AAACGACGTCATTGTGGTAA
GCGCGACATACCTCAGCAAG
CGTCACTCATCACTATGACA
GAGATCGCGTGATCGCTACA
CAAGGGAAGTAACAATTAGC
GAAAGTTATGGTATGCCTGA
ACCGTCGACACACACGCCCT
CAGAACGTCAACACTTGCAT
CGCACGTTTTGATACGCAAA
CCGTTATTTCACGCAGCTAC
ATAATTATAATGACGTCAGC
ACGAAGTAACGCGATTAAAT
CATAACAGTGACATGTTCCA
GGAACAACCGGCAAAGCATG
CTCCCGCTGTGCTTAACAGT
GCACGACACGACAACCAACC
TAACGATGACGTAATGGGAC
GTAGCTTGACTCCATTCGAG
ATGTAATACCCAACACAACG
GGCCTCGACGGAATGGTTCC
TGATAGCGTCATCGCATTGC
AAATGACGTCACCCCGTTCA
GCGACAGCCCAGTTCCTCAC
CTCACCAACACGATTACTCC
GCAATTTAAGGAAGCAAGTA
CGTTACACGTCATCAACTCC
CGATCAGCGGAAACCACTAC
TGACAAGATAAACGTAGTCT
CACTTCGAAACAGGAACTGC
CTGCAACATGGAAGGTGAAC
GTACCCCATACACCTGACTG
CAACCTGAATGAAGGACGCA
ACGAGGGGGAAGAAGTACAA
TGGTGTGATCCGTAAATGTA
ACCGACGCAACGCGCGAACC
AATGAACGTTATCGCATTGT
CCAACGCAACACGCGATGCA
ATTTACACGTCGCTCGTATA
GATAACCTCGCGTAGGCTAG
CGCAACACATTGCCAGACCA
ACCGCTGCCACTGCGACCCA
ATGGCTCACGACTTGCTGAC
GGAGACGACGATGATCGGTG
ATGTAGAATAAATGCGCCCT
GTAATTCACCTGAACACTGA
GCTATTATTTAATGACGGAT
CCTACAGCTCAGTCGTCACA
AGGTGGAAAGACGCGATGCG
GCCTACCGACACCGCAACGT
AGGAGGATATTCACGTACAA
CTAACGGTGAGGCAAGTTCT
CATAAGAGCATACCCACCAT
CGAGCGAATGATGCAGCAGT
GCATAGGATATATCACGTAA
TATGGTAACGTGGCACTGGG
TAATGTAGACTTCACGTCAC
GATCACGTCACGCGTTGCGC
ACTACGTCACGACTGCCCTG
TACACGATGCCTACGTATCA
GATAAAGGTTAGGTGATTGT
GAGAACATGTTACGCGCGTG
GCACATAACACGCCTGACCC
ACTGCACAGTCAGCTGCAGC
GGAGTTGTATAGAGACACGT
GTAACTTTGCGACCCCTTCG
GCCTTTCATGTAGCGCACCC
CATGACGCGATATCGCGCGG
CCCATCAAATAACACCCCCA
ACAGAGTACAGACATAGTAA
CTTACTACGCGCACACGGCA
ATTCCTTGCTAGCAACGTCG
CACAAGGTGACGTGATCTAT
CCTTAGTAGTAGGTCTAGAG
TACTGTTATCGCGAGCCCGA
GTGCGGCTAGAGCGACCACC
AATATCGAATAGTCCCTCGT
CACCGAAGAAAATGACGACA
CAGGTAACGCACTACTGTGT
GCCAACGTGTGCTGCCATTT
CAAATGATGGTTGCCGATCC
ATGTCGCGATGATGACGTGA
GGGTGACGAGCTCCTAGGGA
TCTTTAGGCGGACCACATAG
GAAATTACGTGTCCTAACCA
GTACTAGAAGACACATGTGG
GATTGATACGTTAGTATCCG
CTGATGGTATTACCATTTAC
CTCACGTCATCTTACACAAA
AGCCTTTAGTAACGTCGCTG
CAGCCGGCGATTACATCATC
GATGAAACAACATACGCACG
AAACGGTAACCATTGCCTAT
CATGCCTGAGCGTGGCTATG
GCATAACGAAAAACAAGACA
GACGAAACCGGGGAGCAGTG
AAGACGTCATAATGACGCTA
CGCGATGTACCAATAACGAA
CTAAGGAAACACACGCCTCA
TCCTCGCATGCAACTGTATG
GCGATACTCCCAACCACCCA
ATCACGTAACATCACTAAGG
GTATGGAGATAGAAGTACCA
CGCACCTCAGTGCCGTAGCA
GTATGGAACACACATCTCCT
CTCGATATCAAGAATACACG
TACAGACTGTACCGCCTACC
CACTATCCTCGCACGAAGTG
TTCACAGGGTGACGTGATAT
GGTCACGTGATTGCTTCTCT
ACAAAGCGACATGATTGCAG
AGCACCTCGAAGATGTGCCG
CAACATGGTTAACATGGTGC
ATGGTTACAATGTCACGTCA
ACACCACGACGAACAAGGCA
TGCATCATGATTCGGCGAGG
CGCTGTAGCTACTCAACACG
TGGGTAAGTTACGGACCGTA
TGGGCTGTTATGTTGCGACA
ACGCCCATACCTCACGCAAG
AGCATGACACACGACCCGAC
AGTACCACATAGGGTTCACC
ATGTTGGATAGCATCCTAGG
CCTCTACCAACCCAGTCCCG
GCAGCCCACACATGTCGTGG
GTGATCGTTAGCCATTTGTA
TGGCCGATAACGCGAATTGG
ATTGTATTGACGTGGTGTAC
GCTAGGCAAAGGATCGCTTG
ATAACAACCACAGTATGAGG
CTTGCAAATAACATATGCAC
TACAATTGGGATAAGCAATC
CTACCTCATCGTAACCCAGT
GTAACACACTACAGACAATC
ACATAAAATAGGCTACGCGG
GAGAACAGTAGTGAGTCACA
TAAGACAACTGAACGTCACC
GCATAGTTTGCGAATTTCGT
TCCAACGAAATGGTATGCCC
ATGTAAAGGCAAAACCACGT
CGTAGAATGCTAAAGTTTGG
AAATCACAAGGAGGTCGCGG
CACGGTAGAGAGTCGTTGTG
CCGTAGAGTATGTAGGTACC
CTGTTCACGCTCATCGCGCG
CACGTCCATCATACGCCTGT
TCATGATGCTGATGCGACCA
CAACCAAGAAGATACGATCG
CAGGCGATGAGCACACCCGT
GTGCAAAGCCTACCAGCGCT
CCCACACAGCCGAGTAACAC
ATAAATGGAAACAAATTTAG
AGGAGACGAAGTTGGACGTT
CCCCGATCCTACGACATCCG
CCTTATGATATCTAACGTTC
GGGCTAGGACTCGTGATAAG
GTACGTGGAAATGACGCGCA
GGGAATCACGTCAGCCTAAC
ACTTGATGACTGTTCATCAG
TACAGCACATCCAATCATCT
GTAGGATGACGATTGCCCAC
GTCGCATAGTGTTTTTCATA
GCGGTGACGTCGTAATCAGG
AGTGAACGAAATTGCCCAGA
ACAGCAAGCATACGTCATCA
AGTTACACGTGCAAAAGCTA
CTTGTGGCACGGTGTAGCAC
CAAGGCGAGACAACACGTCA
AGGTGCATTGTTGGTAGACC
CGAAAAACAGGGATTGTCCT
TTGTATATTGATAGATGTCA
CCCATGGCAAAGTGATGCCA
GATGAGCGGTTTGACTCATC
CCAAGTACAGGAAAGGGTCG
ACCTCGGCATTCGGGATCAT
CCCAAATTATGGACCAAGCA
ACATTATCACGTCATGAGTC
CCTCCGATCTATTAAGTAGG
GCTGAGACGAATGAGGCTGC
CGCTTAATAACGTCATCACA
TGGCGTACGTGGTGCCATCA
GAGAAAACATGGCGACCACC
ACAACATACGTCACGTACAC
CAGGTGTCGAGATGACGTCA
CTGTTACAGCGTATAATAAC
AACGACATCCCAGGGAACGA
GAGTAGACATAAGAGAGTGA
GTAACAGTGCGAGATGTGTC
CGCCACCACGTTACGCCCGC
ACACGATCAAGCTGCAATAT
ATGGATCCTGTACAATATGC
ACCTGATGAGGTGGAAACGG
GCTGACACGACGTTAGACTG
AATGTGCCTAGACAGTCACC
CGATCGACGGCCCGAATCGC
GCTACTGCGCACGCCTTCGC
TTGCCAAAGGACTATTAGTG
ATACCATCTCATGTGAACGA
ACTGTGAACATCATTCGATC
CATAACGCAGCTGATGTGCA
TACGAGATAGACGGGGATGT
TTGAACGACAACGACGACCA
ATGCTGACGGGGAAACCGTA
GCCCCCACACCCACTCATTG
AGAAAAAACGGATGGATCAC
AAGTCACGTCAGCCACGCGA
CCTGACTAGGCAACACGCCC
GATCAGGTATGTACATGACG
ATCACAATGATGAACACTAT
GCGATGACGTAGCAGTCACT
TGTACGATCATTACGCACGG
TGCACTCGCGTATCCCTGCG
CCATACGGTCACGTCATAGA
AAATAGCACGATGACGTCAT
CAGCATTGAAGATGACGTGA
ATGGAACGGACCAAACTGCA
GAATGATACAGAGCTAACAG
GTACCGCTCCTTGAAACTGG
GACAAGGGGATGGTGCTGTA
GCATGATACAGGGACGCGCA
ACGGCCACTGTGAATCGTCA
GAGTTCTCACGACAAATTCG
AAGCTGAATGACGTGATTAG
TAGTAAGCAACTGTTATCGC
ACTACTCCCCACTGGCGCCC
ACCGATGAATTAGGCACGAC
TGCGGCCTCGCGGCATCTGC
AGGACCCACCACATTAAAAT
ATATGGGACAGATCACGTCA
ATGACGTGCCCGACGTAAGG
CCGCAACATTCACGCGCGAA
GCTGTGTTAAAACGGAGTTT
GAATCCGCCTGATGACGTCA
AAGATCGGCCTGCTGAGGGG
CAAACATAGCTACCGTTCCT
TTTAGTGGATGACGGTATAC
CCGGACCTTCTAAGACAATA
GAAACAGCAATACGACATAG
CTCCGCCACGAGACCGTCTC
ATCTAGCTTGGTATACGTCA
CAACCCATCATCACGTCATC
CGCTAGCTCGACAGTAACCG
CTCTCCAAATAATGATAGCA
ACAGTTTCGGCCTGTGACAT
CATCTCGTCATCAACACGTT
TCATTAAACGTTTTCACGTA
ATGGATGATGACATGTCTAC
CCATGCGTCGTAAGATATCG
ACAATACGTCTACAACACAT
ACCACGTATGATGGCCTCGC
AAGGTATCCATGCCACACTA
GCAAATGACGTTATGCAAGT
GCTGTGACGTCACCTCGCGA
ACACCATATCTAAAAGAATG
TAACGGATGTGGAAATCACA
AAGGTAGCGAACGGACACAG
GACGAATGACGTGGCTACGG
AAGCCAAATGAGACTGAGAC
ACGGATGATATAAACCTAAG
AACCTTTCGCCCTTACGTGG
GAATGCGAGATGCATACAAT
TACCAAAGACATAATTGGCA
CAAACGTCACGTCATCGCAA
AACGACCTTAGGCATCGCAA
TAGCATTACATAAGCCACGG
CACACGTCCTGCAGACACCC
TGCCCACGCCATCGACAAGA
CACCGGATGACGACACATGG
CCCATGCCCGTACGCACCAG
CTTTCTTAGCAGGTCGTGCC
GACGGAATGACGACACCCAC
CTTTCTAACCGTAGGGGAGT
CAAGCGGAATGACGCACATC
GGTTAACGCACCCAATCACG
CACACACTCACAACATAGCA
GAATTGACATGATAGTCAAT
CATGCCACATTATGTATCGA
CTGCTGATTACAATGCACGA
CCACATGCCAACCACCCGCA
AAACACGGCAACGTACACCG
CGTGAAGTTGCAAACTCTGA
GTAGAGGAACCAAATCCACG
GATGAACAAACGTTGTAACG
ATAGAGGTGTATTGGTGGAA
ACCCAATACTACTAACCGCG
CAGACGATTAAGGGAGCAAT
CCTTGATCGAGCACGTAGCA
GTGATGACGCATCCATAACT
GGTATGAAGGCAAGCCCACG
GCATGAGATACGGCGCATGC
GTCACCGTGGTGCATGTCAG
AGTCAGACACGACGCAAGAC
GATGTACGTATAAATTTCTC
CAAGTTAAGGGTAGTAGAAA
TGCGGTTGCGGATTAACTAT
CACACACACTTAAGCCTATA
GTAATCACGACAAACGGCGC
GCCATTCGGTAATCACCTAG
GGTGCCACGTGAACCAGCGG
GATTTTACGCTGCCACCAGG
AACGCAAGTAGGCGATCTCG
GCGGTGACGCGATTCTACGT
CAACGCGGTGCGTAGGGTCG
CCTAAAAGATGGGCATAGCG
CTGAAAGCGATCTCGCTCCT
GAAGCTACCTTAGAGATGTC
CGCGTATCATCAGGCATGAG
CGTTACGCGATAGCAACCTA
CATTACACATCGCTGTACAC
TTACGCCCCTGCACGCCATA
CGTCATGTGCGGACAAGGCT
AATTACAAGCTGCTCATCCG
CGTGCACGTGTCCGTCTGCA
ACATGACGTGAACCGCAACG
CGCGTTGTACGCGACACCGG
ATCATGGCTTGCATGACCAC
CCGTCACAGTGATTGCACCT
TAGAACACACGTCGTGACGA
ACAAATGATACAAAGGATAC
CCTTTCCGTACCAGTCTATG
GAGCCTGCGTGTGGACTTAC
AAAGCTAAGGTATCACAGCA
ATTGCAAATGTTTCGACTCC
TATTCCTGAGGGAAGGTACG
ATAAGGTTGTTGCAACCCGT
GAAGAATAATAATGACGCGA
AACACACCTACAAACTTCCG
GCCGGACGGACGGGGAACTG
ATAGGAGGTAGGTCTGTCCG
GAGGATAACATCGCGTGATA
CGCCCACCCAACGCGTTGAA
GTGTCGCCCTGATGGCCAAG
CCACGGAGATTGAGTCCTTC
ATGGAAATCTGCAAGCATAG
CCTAAACTTTTATCTTTGAC
CAAAAGCTTACATACGTTAT
TAGACAGGTCCAAATCGTCA
CGACATGATTACGTCATACC
GCGAAGTACTCACGGTAAGC
ACGAATCGCGTCACCATCCC
TCATCTCTCTTACTCACGAA
ATGGTGTACGCAATAGTGTA
ATGTGGGTACTACGCTAGTG
ACCAATAATCCGCAATACAA
CCAACACACCCTCACCCCCT
GGGCAATCGCGATGACGTGA
ACTGAACAGCCACAGCATCA
CCCCGGTAAGGTTATGATGG
GATCGGACAAAATCACGTCA
ACTACATAAAGAACACTCTT
AGGCGATGGGCCACGAAATA
CCGTTGATGTTATCGCGTCA
GGTCTAAATACCAACGGACA
GCAGCTACCAAGTATGTAGG
AAGCGTTAATTTGATGCACG
GTAGATCATTGTTTGCTTGC
ACTATCCCTACACATCACAA
ACTGCGCGCCCACCGTCACG
CGTTTCAATGACGTGTTTGC
GCCGAATGATACGTACGCAT
CATACACGTATAGCCAGTAC
ACGCGGATGAGACGATGCAA
AATGATGTGATCATGTTTAC
CTACAAACTTGCGTACGCCC
CTGCATACGAGATGACGCGA
ATCGGGCTGCGATCCCAGTT
TGTACAGTCTTCGTTTTTCG
AAGTAGTAATGACCAAATGA
CAGAATACACCACTTATATA
GTAACGATGACGTAGTTCCA
GCGATGACGTGCATGAAACG
TAACAACACCGTATGTGATC
TGAATGGCATGCAGCATACG
ACTCATTGGTATTCCCTGTT
GTGCGGGTGACGCTGCACGA
CTACGTGGTACACGCCACCC
ATTATGACGCAAGGTCACCG
ATAGACATGGAGTGTTCCGA
ATCGGTAGCTGGGATGACGA
GCGATGACGTTACCACTCCC
GCAGCACAGTCTCCGTAATG
GGGTGACGTGGTAATTGTCG
TAGAGTGCAGGTCGCGTCGG
TACGATAATCCGTTCTTGGC
CTTTACTGACATGCGACCAA
GTGTCACGTACAAAGGCAGG
GGGTAAAGCAATAATTGAGG
ATCAAGGCCCCCACCTCCCC
GTTGCCCTGAACATTATCCA
ATGCGGCAAACACTCAATGT
ACAGTAAGTGTCACGTCATC
ACGTATGCTACTAGCAGCAC
GCCGCTCACGACATCAATCC
ATAGTGAAACGATGACGACA
ACGCGCCCCAGCTACCACCT
GGTGTAGCATGTGGTGAACA
CCATAGCATGAATCGGCCAG
CCCAGATGACGTCATCGCAA
CACTTAAGTAACCTACCTAA
GCACATGGTCGATGACGAGA
CACGTAATAAGCAAAGGGGG
GCTAACACTCAGGGCGACAC
AGCATACCTGAACAATCAGG
GGCATTGCGGTTCCAGTCAC
TCGATGTCGTCACCCAGCGT
GCACAAATGGCATGTCCGTA
ATAATGGCTATAGAATGTCT
GACAAGAGCACCCTGATCCC
GATGACGACATCAGAATAAG
GTTAAGTAACTGTTTAGACA
CAATACGTCTCCCTAAAGGC
ACTACCTGCGTGCAAGAAAG
CCGTTTACTCGCGGGCACTA
GACACTATGACATAGTTCGC
ACGACGTCATCGAACCTCGT
CGGCTCGTCGAAAAGAGGAA
GATTGATACGCAAGACCTAT
GAAAGGTGGCCTAAGCAGCT
GCAACACGTATTAATTGGTG
ACAATGACGTCATGTCAGTA
ATCACTAACAGCAACCAAAC
CTACATCGTTTATCCGCGCA
CACCCCTACATGAAAGCCAG
TGCGGCATGATATGACGTTA
CCATCGAATTATTCCACTCT
ATCGCTACCGTGTATGCCAG
CCACGTACGGTTATTGGCGA
CCCAGTCATAACTAGCCGCG
AACATGACGTCACAGGGCCA
GCATAGGTGACGTGACCGGA
ACGAAGCGGCGAAGTCCCTC
AGAAATCGCACAATACGGAC
GTAGGCAGGAACAATCATCC
CCGTGGCCCCACGTCATGCC
ACCGCTATGACATGCTGGGA
CAAGTCGACCACAATGTAAC
CCCCGGTGACTACCGCGTGA
ACGGTAACCCATGACCTCGA
AGTCAACTTAATGAAGGCAG
ACCAAGCACGAGTGCCCCTG
AGCAGGGAGAGCACCTCCCA
CACGAATGACATCGGAGACT
AACACTACGAACCGCGTGAA
CAACACTGTAGCTTACCTCC
GACTTTCGAGTCGCGGGTGA
AAAGCTGCTCACAAATATCA
TACTCCCCTGATGACGTGTA
CCCGGCGACGGGACACGTGG
AACGGTGCTGTCCGACCCTT
AATGATTGTAGCTGAATAGC
TGCTTGGGAACCTCAATGAT
CGTGGTGTAGTACCGTCACC
TCCATACACCGCCCTTTGTG
ATATGCCTCGTGATACGTGA
GCACGCCTAAATCCACAGTA
CCTACTATACGAACCGAAAT
ATCTCGATGCAAGCATAGTA
GATGGCCACAGCGAGCTTGC
GCAACACGAATATTGGTAGG
ATAGCCCTCTGTACCGTACA
AGAGTGCTGTGGGATCGGCG
GGTGCATGTAAAAAGAGATA
TTTGCAAATGCAAGGCATGC
CAAACCGAATGAGCAAGTAG
ATGTTTCTGTCCAGTTCAGG
GTATGTCAAAGACGTACTCC
CTACCCATCCCCCCCTACAC
CCGCCGTATACGACGAGATG
GCGTTGGAGATGGTCTACGG
ACGTGTTCACCTCCATCACG
GCGCAATTAATAGGTGTCCT
AATGGGACTACGAATGCCGA
CAAACCCGACATGCGTCCGT
TGTACCCACCTACAACACCA
CGATTAACGTAAGTATCACG
GCATCACAGGGGATATCAAA
GTGCATGGAAAACGGTGCTG
GGGTGCAACGTAACCCATCA
CACGACCCTACCACAGTGAG
GCTCAAAATAGAAATCACGA
CGCCTTCCCCACGCCGACGC
TCGAATTAATGACCACGCGG
TGGGTACACGTACCGGTACC
AGCTGAGGCCCTGGTTGTCG
CAAGCCTCGACCACGTCATC
CCATGTAAGTTGCGATGAGG
CGCCCCCAGACACGCCACCC
AGCACGACATATACCATAAA
ACGACACACGAATGACAGTG
ATTCATAATCGAGTCCTGCT
GTATGTTGCGAGTATGCCGA
GCCACGTGTCCATGACGACC
AACACCTCTCCTAATCGTCC
CCGAACGCGTGATGACGACA
CGACCTCCCCAATGACGTGA
TACCCGATCTTGTTGCCGTA
CATACGCGTTAAGAATCGGA
CAGAAGGTAACATCGCGTCA
GCAGTCCGATGCCTCAGTTA
AGACATTACTACTTCACACG
AATGTCGAGAGATGACGTCA
CACAGTCTTGATACCACACA
GATACGTCAACGCTACCTAG
ACTTCATTAACTTCCCTTGA
TCGTACACGCAAGATATTAC
GATACCGTCATCACCCCTAG
GTGAAGGAGAAGTGTCGACA
GCGGATGACGCGACTGTTGC
AATGTTGCAACCAACGAGAA
ATAGAGGCAGCCACCCCCAC
ATGAAAGTTTGGCAACACAC
AGCGGCGCGCTACAACACTC
ATACTAGACGTGTCCACATA
TCGACACCAGAACGATCGCG
CGAACGATAACGTCATGGAA
AGCACGTGATGGGAGCTCAA
GAAGTAATAAGAGTATCCTA
GAAAGAACACGGCTATCACC
CTAGTACCCGTGACTACTTG
TACATCAGAACACTGCAACG
ATCACGACATGCAGGAAGAT
CGCGTGATGACGCGATAATT
GACGATGGTAAAAAGTTGTG
CGTACGTAAAGACTTGGGTG
TCTAAGTGCAACCCCCTCAT
CCTCCGTGTTCGAGATGAGG
ACACATCGTTTTCGATAACA
AAATACATGCTTCAGTTGAG
GTGGGAGGATGTGAGTGATG
CCAAACCGAACACATTGGGC
ACTGACCTTCTAGTGGACCG
AATGGCTAACTCACCTCACG
CACCTTGGGCTCCAGGCGCA
CACCACTAATACTCGCCCTT
GCGATGAGGTGATTAGTATG
CCACTAACACGCCACCCCCA
GAATATGCGTGAACGAATCA
CATGCGTTACACGCCAGTGG
GGTGACACGCGTCTTCCCCC
GGGTAGCTGAGCATTCATAG
AACAGCCAATAAGGATGCTT
AAACAGTCTGTTATGCCCCA
GCGCTCTCACCTTCCCCTAA
GGGAAGACGCATTCAACGCG
GTGTTGAAAGGATGATGCAA
GGCAACTCACCTTTCCACCC
TACCACCACCCACCCAACCC
GCCGATGGACGCAAGATGAT
TTAGCTAAATGGCCAAGAAA
GCATGGGGACTCGCTCACGT
CATCACGAGGCCTAATACCA
GGGGTACGAAAAGTTTGATG
CGTGTCAACAGGATCTGACT
CATGGCACGATACTGCTCGG
TTCAACTTCAACGACCACCA
CCCAGGTGTAGCTCGGGGAG
AACCATCATTTGCATCTTGA
ACCTACATCCGTACCGACAG
ACCTGCAAAACACACCCCCG
AACAAACCAATGACCTGCGC
TGCTCAACCGATGACGCGAC
ACGGATATGATGTCACATTC
ACCCACCCTTGAGCGAAGCA
CCCCCCGTTGGACCAGGATG
TTGCACGGCTGATAGGCGTC
AGCCGCGGTACACATTGTTC
ATGATGTGTCGGCGCCGTAT
AATGACGTCACCAACACGCA
GCCCAGGAGAGATGACGTCA
TTTCCTAACGCTATGGCGTT
CGCGTCATGCAACGCCTGAG
ACTACCTGCATTCCCACGCA
AGGATAGATATATCTTGCAA
CCTCGTCACGCTATTATCGC
CAGAACATCACGTCATCACA
AACGTGGTTGGCCGTACATA
CTAGAATAATTGGTCTTACC
AACTATGCCATATGTCGTCA
AGGTTGATGGCAAAATTGAT
CGGTATGAGGGAAGGGCGAT
GCGTCTGTGACCACCTGCCT
GCTGTTCAGTTAAGTATCGG
AGACTTTGCTCCCAAGTCGA
GCCCCTGAGCAATGCACCGC
GGACGACTGTGAACATCGTG
CCGTGTATGCCACCTGTCCA
ACTGAGTCGTGACGTAACAC
CGCAACCTATGTTCGAACGC
CATCCAGGCCTAGACCTGTG
CAATCACGTTAGGTGCAGTC
CAATAGGAACAAACGTCATG
CCCCTCTCACACGCCCAACA
GGCGTGAGTGCCAGGGACGC
CTTGGTATACCACCTCATTC
CTAACGCTACCAGCTTTACG
GTACGGAGGTGAGCGCGAAG
CCGGAGCATCACGTATGTGG
AACGATTATGATTGTTAGTG
CTCAACACTGGGTCCTCAGA
TGCGACGTCTATCAGCGCAT
GAGGCGACCATTACCGTGAG
CGCACTACCCTACCGTACAC
ACACCTGACTCTACCGACAG
CACCTCACAAGACAACGCTC
GCCGTCAGGGCAGCGTAACG
GCCAATGCGACTTTAATGGC
GGATTAGATGACGCGAGAAT
GAGCACCAAAATATCATGAA
GTTAATGATGACGCGTTATG
GCCTAGCTCAACTCGTGACC
CTCACTTGATAACGTCAATC
AACGCCACGACACTGCGTTG
TTGGGAGTGCACTTAAACCC
ACCACGACACTCAGCCACGA
ACTGCTCATAGGGTAGGGGA
ACCCACGAAACGACAGCGTG
CCACGTCATACACATGCCCA
CAACGGACGCATCACGTCAC
GAGTCGCAAGGGACAGCTCG
GGGATCACGTAATATGCATC
ACGCGACATCGATCACGTCA
GCGATTATGCCTAGTACACC
GCATGGTACGCGTACTGTGA
GAGGACGAATGCTTTACTCG
CCACGGGCAACGACAGACGA
CAGGTAGATGACGCGATCGT
CCAGTGCCACACTGTCTGAG
TACACGTACAGATCACGTCA
TCTGCCGTTAATGCACGTAC
ATGTTAGTATCCAGTTTGGT
TGGACGATGACGTCATCCTT
ACCACTCGCCAAACATGCAT
CACATGAGAACATCATATGA
TTCAACGTCACAGATTTTTG
GACAACATGACGTGATAACG
GAAGAGCTAAGCCTGAAGAT
CAAACTCATAAAGATTGATA
ACAACAAAGGAAAAAGGAAT
CATCCGATGTTAGTAATTAA
ACCCCTTACCCCACGATGAC
AGCGTTAGCTATTGGCTAAG
CTACGACCTACAAAATTGCG
TTCAGGGGATATAAGGGCAA
CCCTGAACACCGGGCTTGCC
GAATCAGATGCATTACGTCA
CCTGCGTACGTCACACAACG
ACGGTGGCGTGCACTACGTG
CCGCATAAACAAGCGTAGCT
CTCCACACACGGCGACACCC
TTACCGCGAATCACGTGATG
CTGTACCACATCACTATGCA
AACTTGCTTAATTAGCAGCC
CAAGAGTATCGTTAAGAACA
AGGTATCCACCTCCGTCAGT
CGCACCGCTGTGATATCGTA
TATGGTAGTACGGTGCCCGT
CATGATCACGTAACTACTGA
TTGGTCTCATCCGCCACTTG
AGCAACATGCACAAACGCCA
ACGATAATGACGACATACCT
GCCATGAAGACTAAGGCGAT
ATACCTGTTAAGCAGAGTAT
GTCATGACACGTCATCAAAC
ACATCACAACGTGGTATCAT
GCAATAAGTGACACAGCAAA
ACATGCCGTATTGAGTTCGG
CAAGCGTAGATGACGTATAT
CACTACGGCGACGTGATTGC
CCACACACGAAGACGTACCA
ACCGTCCACACGACACAAAC
CGCTCCTGTCCGTACTCCGA
CTCACGTGCACATTATACTG
ACGATACGGTGTATATGTCC
CCCAACTCATGGACCACACC
GCCTACGTTACGCAGTACGT
GCGTCATTACACGCGTTACC
ACGAACCATATATCTATGCA
ACGAACATTGACGCGACTCA
CCCGATGGTACACTCGCATC
ACGCACCGCCGCAAACTACG
CTACCACTACAGGTGTGCCT
TCCACCTTACGAAGACTCGA
GAGGTGAATGACTTTAATCC
CTGACACTCTTGATGAACGT
ATGCGAACGGCAGTGAGGTT
GTAAGGCACTAAGCTGGTTT
ACGCAACGTAACGACCACTT
ATTACGTTACTACGAGGATA
GAATGGTCGTGTGTTGAACG
CTATACTGTTCCTTATGGCT
CACCCCATGACACTTCCCCG
TACGATCCATGCAGTATTCA
AACGGATGTCCACGCTGCAC
GTCGGATGTGTGCTGTGATG
GCAGGTACCACAACACCAGG
GTTCATTACACACGTAAGTG
TGGCCGTAGCATCACGTCAT
CTATCGACAAACGATACTGC
GTAATTATCACGTCACGTGA
GCGCACAGATTTTCTCAAGC
TCGATGACGACATCTTTTCG
GCACACACCATGTGACACGA
ACTGTTGGATCACCAACGTT
TTGATCACGCGACCACCATC
TAAGCACAATGTGACATTTA
ATCCCGAATAATCGTACGAG
AAGTTACACATCTTCGTTAG
GTCAGGGGACGTGTCACGTG
TACAAGGCACACAAGTAACT
ATAGTGCGTGCTATGTATCA
ACTGAGATGTGGCAACGCTC
GTGTTGGCAAGTACTCATGA
CAAGACATCCTTCCCGCACC
AACGGCGAAAAAAAAGCGCA
CGGAATCACGCAACAACACG
CGCCCAGGAATTAGTGTTAG
ATTCCTCACAACCGCATACC
CTGTTAAGCGATATGACGTG
GGAGGGTGGCCAAAGAACTA
AGGATATGATCACGTCATGC
GACTAACCACGTTATGGCGT
ATACGAGAAATGTACTATAG
GAGGTAGCATCGCGCAGGAA
ATAACACCACAGCATATGAG
AGCGTCGACTGAAACGTCAT
AGAAACATCCTAATGTGAAT
AGCACAGGCACGCCCTACGC
GGGAGTCAACACCAATAGTG
GGTATACGTGCAATAACGTC
GCGTGAATACACGTTGCCTC
ACAAGGCAAATAGGGTACGC
ACGAACGAGATCAACACCTA
CAATGATGACGTCATGCCAA
GGCTAAGAAGGATACTCCAA
ATCGCCTGATGACGTCACCC
GATGAGTCACATGTGCTACC
GCACCACAAACATCGCCCCA
ATGCAATTATAAGGTGGTGA
TAACGAAGATGTACGACGTG
CGGAGGCAGCGCACTCCACC
ATCTACCTTCGCGAAGTACA
AGCACAAATGATGCAGACTA
GCATGAATTGTTGCTCTCCA
CTCCCGAATATCGTCGATGA
CAGTGCAGAAGCAATGCTGA
GCTGAATGACAGCGTAGTAC
TTCGCATATTAAGTATACTG
TATGACGTGTTCGCGTAGAG
ACCCTGCCGCGGTAACGTGC
CTGCATGAAGCATAGCCCTA
AAAACGACGTAACATTCTGT
CTAGCATAGAGGGAACGTGA
AATGTACGAATCATCACCGA
ACAACCGTACCAGCAGTCCG
AATATTGTTACGTCATACCA
GCACGTAACGACAACACGTC
GCCAAGACGGTGAAGCCATG
ATGACGATGACATGACGTGA
AGTGAACATCTCAAAACACG
ACGCGACCGACATAGGCGGT
GAATGAACGAAAAACAGCAT
GCTAGGAGGAAAGATTGAAA
GATGACGTGATCTAACAGAT
ACGACGCGTACGCGCCATTG
GTAACACCGAGAACTCGCCC
GATACATAATGACATCACCA
GGCCCCACCTTTACGGTAGC
TCGTAGGTGTTAGCAATGTT
AACCGAACACCCTAGCATGC
TTACCGTAGAATACGGTGAC
AGATACCAGAGCGTTACACG
ACTCACAACGAGGCCTACCC
GCCTCCGTAACACGTGACCC
GCATGCGATCCCTCCGCACG
GATATGGGGATGAGTGGTGA
ATGGTGTCGATGCTTAGTAT
CAAGATAGCCCGACCCTTAC
AAGATAACGCGACCCACGCC
ATCAACGCTAGCGCGTCACC
TCTCCGAAATGACGTAAAAC
GATGACGTATGCATACGCGT
TCCGTAACGTCCCCAGTTGC
TGAGGGAAGGAGGCCAAGCC
CGGACATAGTATTATCACCC
GCGTCACGCGTACGCGTACC
CATTGAGGAGGTATATGTGG
TGGATGTGCTGAAGTGCCTA
CGGGGTAATGATGATTACCG
CGACAAGTAGCGTGATTGCC
GCACCGATAGGGCGTTCAGC
CCTAATGACAGGTATATCAT
GGAGACGACAAGCACGTTTG
AGCATACAGTTGATCCAACC
TAAGCCTACGGTTTACTACC
CTTATCAGACAAAAGTAAAC
ATGACATTGCATTAACATCA
CATTGGGATAATACCTCACG
AGATTGGTGCTAAATCGTCC
CGGCGATAAGGCTAAGACAT
GCCCGTATCCCTCCACATAG
GAGGATAATCACGGTAACCC
TAATACGTCAATGCTGCCTA
GACACTAACCATGCGCGCAT
TACATTGACATGCACTCTAC
ACGAGTTAACGTTGACAATG
TACACGAAGAGAATGCTACG
GATGTGCGACGCAGGATGCA
GCGAATGATTCAACGGTAGA
GTCAGCAACTGCGGCCCATC
CAAGACGAATAATGGGCAGG
GGCAAGCACCGACTGAGACC
GTAACGCCCTCAATCCGATG
CCTGAGTAATGACGTGATCC
GGATGACATCATCAACAAGT
CTACCACATTGCCCTACTCC
GCTAACGATGACGTGGCGTA
CACGATGATATGCGCTATAT
ACACGGGATCGTGACGTCAT
CAACGCGCGACGTGAGTCCC
GATGCAGCATCACCAAAATA
AACGCCACTCGCGATCCTTC
GTACCACGTCATCACAACTG
GCGGTATGGGAATACACGTA
CACGTGTATACACGGTTTTA
ATCACGTGATCGCGTGAACG
AGCTCCCCAATGCCTATGAC
GCGTACTTTCAGAAGGGCCA
TCCACGGATGACGTCACATG
CACAACGCACTATTCCAACT
AGCTATCACAAGGTACTCAC
GTAAATACGTAGAAGGCCTG
CCATGCTCCAACTGCCACAC
ATGCTGCAGCATATGGTGAG
CGCATCACGCGCGAATCACC
ATCACGAAGAAAGACGCATG
TCCGACCTGAAGCGTGTGGG
GATATCATCACTCGTGTGCA
ATCCGATGACGTGATCACAA
CCTTAACTGATAGCTCGCTA
CCAACATGCACTTCAATGGG
GTCGTAAGAGAAGCCCTATC
ACAAAGAATATGATCCATGC
ATGGACGTAAATGACGACAC
GTTAATGCATCAGGACCACG
ACGTATCCTATGATGGGATG
GATAGTGAGATCACACAAGA
TCAGATGATGACAACACCAT
CACTTATAACTGGCGTGTCG
AGAACTAGAGCATATCGGCA
TACGCGTGACCATGATCAGG
TAGATGACGCGATCCATAAA
ATAAATGGCGAGAACAACGA
TCGCCAAAAAATCACGTCAC
ACAAACCTAGATACACGACA
GCATTGCTGTCAGATGACAT
TATGACTACTCAGCGCTACG
ATAGGTACACCACCACTATC
GGGAACGCAGAGCCACAGTA
TGAGTGCAGATTAAGCTCGC
CTTGACATAAAAAGGTAAGC
CACGCCCAAAGGGCATTGCC
AAACAGCAAATTACTGACAA
GAGATGGGGCGCATACACTT
AAGATGACGCGGCTACAACG
ACTAGAACGCAGTACGTACG
AGTGTGACTATATGATATTC
GCCACCTACCTCCTAGGTGA
CGAACACCAGCTAGTCCAAA
AACGCGTCCAGCTTGATGCG
ACGTAATTAGTCGCGTGCAC
TACGGAGTGATAATGCCCGT
CAACAATGACGACATTCCAC
GAACGTCATCACGTCGTACA
TAAGAGAAATATCATCCATG
AGAATTATCGACCACCACAC
ACAATGGCTCATCGCACTCT
CGCATATATAGTGACGTCAT
GCGTATGCAACAATGAGTTG
AGATTGTCACTTTTCCGATA
TCCCGTCGATACGCTAACGG
GCCTAACTAGGACCTACACT
ATGACGTTACATTGCACTTC
GACGCACACACGCTACCGAC
ATCAACGCCTAATCCGCAAC
ACCTCAGTCCACGCCTCCCG
GGCGAACGACGTGTACCACC
CCGCTGTCGTGCCTTACTAA
GCAAGGTTACGAACGATAGC
TCGGGGAAGTCAAGTCCGTC
AAACCGAGCTGACGCGACAA
ATTGATTAATGTCAATTAGA
TGGTCAAGCTGCGGCGACGA
CCCACGACCGATTGACGACA
TCGGCTTGACCTGCCCCTAC
CAGATGAGACAATCTCGATG
ATCCGTTGTTATCACTGTCG
TTGACAGGGTCACGTCATCC
GACACCATGATACCTACTAC
CTTCACATGATGCAGCGACG
ACGCTTAACCAATTATGTCT
GCAACAACACCAAGCTGTCG
GACGACGTGATCGATGACGT
ATCACCTTCGTTATCGACGG
GCCACGTGATCGTAGTTGCG
CAATGACGTTAAGATTTTAT
GATGACGTCACCAATCATGA
ATCACACCATCTGCACCGCA
GTGTACTGTATTTTGTGCAT
CCATGCATCCACCTTGATCA
GCACCTCGCAAATGATCTCG
CCACCCAGCCTGATCGGATG
TGCGCGAAGCCTGATCATAC
CCCCCGCAGTACAGCTCACG
CCGCTACACGCACCAATAGC
GATCACGATGACGTGTACTG
CATCGCCACCCTCACACTGC
CGTAGATGTGATATGCATCA
CACATGCTATACGATCATGG
CCGGTCAAGGTACAGTCGAA
GTATTTGGTGCACACTGACA
ACCGACTAAACATTTTCCTG
CATATTACCTCGCTTCGGCA
AACCGAACCAGTGCAATGGA
GCGATTGCACGTCAACGCAC
GCATTATCGAGCAACTCTTC
CCCTAGTCAAAGTTCGAAGG
ATTAGACACGTACCACATCA
GATGACCACGCGACATCACT
CGCTCTTATTGAAGCAGATA
CATCACCCAATAAAAACCAA
GCCTTACCTGATACGATCAC
CTGTCATCAAATAAGGTACC
ACTCGATTAACATCGGAGAG
TACCATTTCGAACCTACCCA
GAGATGTCGCACTGTTCCAC
GCATAACACAGATATGTTAG
GTGCACAGCAACACTGTACG
GCACCGCCACGTTAACGTCG
AAATCGTAATGTGAGCGAGC
AGCCAGCCCAGTCTATGACG
TAGCAACACAGTGACGTCAT
CGTCCACATGATAAGCAATC
CACATACGTTAGATAAGATG
ACACGAAAATAGCGACACGC
GGGCTGGACAGGCGATCAAG
ATTAGTTTGGACCGCCAGAA
GCGTTCCATAACCGTTGAGT
TCGATTGACCGTATATTCAT
GCCGTGAGTAACATACCATT
CCATTTATGTCGTGATGGAA
AGGATTAGACGAAGTGTACG
GCATCTAGTATGATGACGCG
CCCTCCGCCACACCGCCTAC
CCCTGGCGCGGATGACGCGA
CCACACAACGAGACATCGCC
CGCAAGTAAATACGACGCGA
CAAAGCGCGTCCCCCTCACC
GCTAAGTCAAAGACACGTCG
TGTGGTACGCCACGCAAGCA
ACCCCCGATGACGCGTGCCG
AAGGAGAGAATGGATGCTGT
CACCCTTACCGAACGGGTAC
CATAGATCGCTGGCGTCACG
ATACAAACGCGATGACGACA
ACCTATCGTTTCCTACGATA
AAGTAACATGCGCACACACC
GATCATGTACGCACGTAACC
ATCCGTGTGCCATCCCATGG
ATGCTCTCTGGATAAGATCA
ACCCGTCCACTCTGTAACGG
GTGTTAGGCGAACGAAAATA
CCGAGTGCAACAATGAGATT
CCGCTGGATGACGTCATGTA
TCCCATTTATTGCCGTAATG
CTGACTGCGCAGCCGCACGA
AATCGCGACACCTTTTCAAA
GGCATGCATCCGATCTGAGC
AGCGATGACGTGATACGTTA
CGAAGGTGTATCGTATTCGG
GGGCAGCGATCGTTGCCTTG
CGTCTTAATCGCAAACCGCG
TAGAGCACTCGATAGAATGG
AATGACGTCATCCACGAGGG
ATAAAGCATACGTGACAGTA
AAAATGTAACTGAACTTCCA
TCCGCGGTTACAATGACGTA
GAGCTGACATGACCTCACAC
GACTCAACGCTGTTGGTGCG
CGCGTTAAAGCACATCAACC
TCCAGAGGCAGTACGCACCC
CACGGTTGGCCACCGGCAGG
CATGCATCATGTGTCGTCAT
GAGTCACTTTAGCCGTGATG
GTGTTGCGTCATGTTGGGCG
AACTTGCTAACGTAGCTGCG
GCCAACACGGATGTTATAAT
TCGAATGACTAGCCTTACCC
ATAGAAAATGGAGTGTTACG
CGCGATCGCGTCACCACGGC
CCGGTATGCGAGGAGTGATC
CAACTCAAACCGTAGTGACA
TCAGCTCCAGAGGATCCAAA
TCGTTTTTACCCCCCACGAA
ATTAATTATGACGAGATCGT
ACGAAAATGACGTCACACCC
CACATTAAAGGCCCGAATCA
CCTGAAATGTACTACTGTTG
TGAAATGTGAGCTACACGAG
ACTTAGATGTTACCTCCAGA
ACGACGTTGATGCATCCTCC
GAGATGGTACTATCACGTCA
CCGACCCAGGCCCCGTCCCG
TGCAACGATGACGACATCGG
AACACCGGAGTCGAACTCGC
GCTATTCGCAAGGTATGGCC
AGTCTGGGGGAAGGGCACGT
GACCTTGACTTAAAAAGGAG
GTAATTACCGTTGCGTTGTC
TGGACACCGATATACTGCAA
ACTTTACATAGTCCTGCACC
ATTACACCTCCCCCAAGAGG
ACCGCTTTACACGTGCAGAC
CGTTATAGGCCCTGGAATAG
AAGCCCCGACATACCTCGAC
ATGCAACATCGCTCGGAGTA
TCTAAAGTACGATCCTACTC
GGGAACGTCTAATGGCATAC
AACACTTATAGCAAAGGCAA
TGTGTCTCAAGGAAAGCTGC
AGCATGTTACGAACACAAAT
CGAGCGAATGACGACATCAC
CGGTGTTGGGCAACGACAAT
GGCATACGTACAGTATTGGA
CAACTAGCCACGCCCACATG
ACTTCAGATTACGACACCGA
TAATTGATGTGTTACATACA
CATGGCACGAGCACGTCTTA
AATACATCTCGTACATGACC
GTAATACTTACACACGTGAT
ATGAATAATAGATCGCGTGA
ATAAGTCGCGTCACAGGATG
AACGAATTGACGGGTCCTGG
TGCGCGTGACGTAAATGCAG
CAACTACATCGATGTGCCAT
AAGACAAATTACAGGTAGAC
ATCACCAATGGGATGGATGG
ACATGTGACGTTACATGGGA
GAAATGAAGAAGCAATGTAC
ACGACGTAAGACAGGATAGT
AAGAGGTGTAGAGAGTACCG
TATGGAGAACGTTAGCTGTA
TCATACAGGTACCTAAGTGA
ATACCATGACCAAAGCCCCT
AAATGACACGACTGATACAG
CTCGCACTACAACGCCACGA
TTAGATATGGATACACGTCA
GCGAAATGGTGACGTGATAT
AACTGCCTACACGACACTCA
GTAGCACCGAGGTGACGTCA
AACACATCGAGATTACGTCA
TGTGACACGATGACGCGATT
GCGATGATGCTATCACGTCA
CCGACACCACATATCCACGC
ATTTAACATCTGCATTTAAT
AGCTAACGATACGCGGTCGA
ACCGATGGCGAATGACGTCA
GCCCTCGTTCGTACACGATA
GAAATGCCGAAAAGGGTTGG
CCCCACCTATGGTCACTGCA
ACCATCCCAACCTTGTCTCA
GAGCTGCTGTAACATCACGC
ACGTAGGAAACCCCTGCTCG
ACGTTTGCATACAGCATGCT
TATCCACTGACATACCGCGA
GCTTACAAGTTGAGAACACA
GCGAGGCACCCACCCCCCAT
GATAGGCCCTTTCGTCACAA
CCAGGTGATGTACGCCCGAA
TCGCAGCAGTATGCAACGGT
TCAAGTACGTCAATCCGTCC
ATTCCACTTCATACGGAAGT
CGGTGTGCCTGGCTGTGATG
AGTGATTGTGCGATGAATAG
CTTATCGGTGCAGCCGTGTA
CCCTACCAATAGTCAGCAGG
CTAAATGGAGCGATGTGAAG
CAATACTACGCGTTAACGGT
TCACACTGCCAAACGTGCAA
GTCGTGCAACCACTTATCGT
CCACCAATCACAAAATGACG
AGAGTAGGCATAACAACATT
ACCATGTATACCACTCTATG
CGACAAGCACACATTCCCAA
TACCTGGACTAGCATGACGA
AGCCATGTACCCACGCACTG
GAGCGGAATGTCGACACACC
GAGCCGCAACCGGGTGATGG
GCCACGCAGATCCCTATACG
CATATAGGGCAATGACGCGA
CGGCAAGCAATGAGAGGATT
ACTGCGACCACGTACCGAAC
GTAACACCGACCACTCATCA
AGTAGTGACGTCGTCCACCG
AATGTGATGACGTGATAGTT
CTTGTGAACGTGATACGACG
CTAACAGGACCACCGACACC
GTCTACGAGTGTACGCATGC
GAAAGTCCTAGCCTCAATGA
GACACTCCGTGGATCTGCAA
CACACACAGCGTCGCGCTCG
GGGTAACGTAAGTACGACTG
CACGTGATGAGGGTGATCAC
ACCTGCCTGTACATGCTACG
GGGCCAAAGGCAATACGTCA
ACCGGTTGCCTCTTTCGTCT
CAGCAAAGATATCATGAGAT
TATCACGTGGTCCGTATAGG
ACGCACGAACGACACAACAG
AGTTACACAATGTGGTCACG
ACCTATACGCGACACCCATC
GCATAAGGGCCGCAAAGTCG
GTACGATGACGTAAGACTGA
AGGAGCAGGATCGCGACACA
ATGTACGCGGATGTCGCGTG
AATACAACACAGTGTTCGCG
AAGCATCGTATTACTCGTAC
TCCACCGATGTATGACGTGA
ACGAACAATAGGAACACTCA
AGTCACGTACCTTACGTGCA
TATAACTGAACGATAGGTTG
GCGTTTAGACTCAATTCCTA
GCACGATATGCTAGGCGTTA
GGGGTGCCGATGACGTGATG
TCGACCGCGTGAACCGCGTG
ATAGTTTATAGCTAGTTGGA
GACAATGACATACGCCCTGT
CTACATCTACACGCACGGAA
CGACCAGGAATGCACTACCC
TCATTAGCACGCTCCCCTGT
GTAACACGTAAACCTGGAGG
GGTAGGCGCGAGCGACCAGT
ATGATGACGGCATTCCTAAG
GCATCATACTCATGTTACAC
TCGACGTGGTAGGTACCACC
TGGTACGACGTGATCATCCG
ATGCATATGGGGCATATTTG
GAATGTGAATACCAGGTTAT
ACAAATGACTAACGACGTCA
TACATAGGCTGACAGAAACA
CAAGCGATAAAAAGAGGACA
GAAGATACAGACAAACACTC
AGGCGCTACTGACAACGAGA
GTCAACCTAATTTTGTGATG
ACGCATGATAAGCAAGGTCG
TAGCTGCTATCGTAGTTCAA
GTGACAACATGAAGTGGAGG
GATGTTACCCTTGTTGTGCC
CCGCCGCCCAGCATAATCGA
GTCGACATGGTGTTCTCCAA
GCATGTTAAATCAGGGTTAC
GTGAGATGCCGTGTAGCGCC
CTCACGGCTACACCTCCCCA
CCTAGGTACGCAATGCCGCC
AGCTGATAGGATCGCGTCAT
GTGAACCTGCAAACTAATGG
GCGCCGGATGACGGTTGACG
ACATAGCAATGGACCACATC
AGGTTACGTGATGCACGCCG
ACCGAACGCATTCCGTGTGG
GATACAAAGATGAAGCAGTA
GTTGCTGGGTGTCGACATCA
CCTCCGACGCGACATACCTC
GCCCAACGACCATGCACCCC
CCCTGGCGTGTAAGCGCGCC
CTCACGAATACAGCCTGTGT
ACCTCTGACCGAACAGAATG
GCGCTTCTGGTGAAACATAT
CCAAACAGAGATCGGCTGTC
CTGATTCAGGGCATACTTGC
GAGAGTGACGTCGATTGTAT
AGGTCGGCCCAAACCGCTGA
AATGAAGTACACGGACACCG
CAGGTATCACCCCTCCGTCC
CGATGAGAGCATAGCACACG
CAGGTATGAGTGATGAACAT
GCGAAGATGACGTCATGTCG
CCTAAGGTAAACATCTTAGG
CGGCGGGTTGTGGGACAAAA
GGGGTACAAAACAATTCTCG
ACGATCGGACCGGATCCACG
ATACACACTGCGTAACAGGT
ATGCGATATAGTATGGGCAC
ATGACACGGACACACACACC
CTACACGAAAGATAACACTC
GATTATATAACGGTTTCACG
ATGACGACCATTGGCCCTAC
CCAATGACGTCATAGCATAG
TTGATGCTTGGAAGTGGCTC
AAAGCAGTAGAATAGCGGAG
GACATAGTGTCGAGGCCTTA
ACACGGCCTGTCGCACCACC
GCGATGTCGCGATCCAACAA
CAAGTAAAATCACGTCATCT
TTCCCGCTCCGATCACGTCA
GATTGTAGCGTCGCAATTCA
CATCCAATTTATACACGTGG
GTAAGGCCTGCATGAGATTG
GCCACTATCATGTGACGTCA
GTGCAACCGGAACGCTGATC
GAGGGGAATACGCCGCTTAC
CGATACGCTCATTGGCCGAC
TGTTGCAATACATTGCTTAT
GTTATTGATCCGCGGGTTGG
CGTGTTCGTGCCTATCGCTG
ACGTAATTGGTGACGTGATC
GATTACCGCCACATGGTAGC
TCCCCACACGTTATGAAGAG
GGACCGAATGCGCATGCTAA
GCTCCCCCCGATGCCACGCA
GAGGGTAGCCATGCTCCCCA
CTAACGTCGCTTTTCGATGA
GTTGATAATGGATCAGTTAC
GCTCCATGATGACGTCACTG
GCACCCGCACGTATCACCAT
CTGTGGTGAGCCGACGTATC
CTCACTGCCATGCCTCCACT
CTCGCGAGACCGCACCGCCA
TTGCCGACGTACGATATGTA
GAACATGTGTACATCACGTG
CAGACCAGTACGAAAATGAG
GGTCTACAACTCGATTTGGG
GTTACGCGTAGGATAATGTG
CCACATGATAAGGCACGCGC
ATCTTGAAGCGCGTCACCGA
GCCGTGCTGGGTGACTAGTA
TCGCAGAATGATGACGCGAC
CACATAATGACGTTACTATG
GCCTAATCGCGTGCGCACCG
ACAGCTGAAGGAGGGCGCGA
TCAAGCAGTAATGGCATACC
CCTACGAATTACAGCCCAGC
ATGCTACGGCGTACCTACCA
ACTGCACCAATGACGTTACC
GACTGCACTTGAGACCACCG
TAGTAGTGGTCCCGTGATGG
CACCGTCCCTACACCCATCC
CGTCACAAATCACCACTAGA
TGACAAGTGAGAACTATAAA
AAGGCTGGTAATAGATGACA
CGTAAACGCACCACTCTAAC
TATGGTACTCAATGGCGGTG
AATCGTACTACGTCGCGTGA
GTCACAGCGCGAGGTAGAGG
GGAGTATAATGACGACATTC
CCCGGTCCATGGTACATCGT
GGCGCCCACCAGGCCAACAG
GATTGTGAAGAAAATAAGCT
CAAGGGAGGCGGAACGCATA
CCTACGATGACGTAACGTGC
GCAAGATGGCTAGCCTACCG
CACGATGACGTGACAATCAG
TATCCAACACTAAACATCAT
CCCCTATGCCTCCACGCGTC
CTCCACACACACATACGTCA
CTCAGGCGACGTGCCACCTA
CCTTTCCTCTACCGTTCTGC
CTGCTTAGAAATAGAAACCA
CACCAATAGGACAGGGACAG
GCACAAAGGTGCGCCATTCG
CAGATAGCGCATAGCACCCC
TGGCATAAGGCGACCACAGC
GTAAGATAACGTCAACCCCT
GTGATTATTTAGGACCGTGC
AACATCGACACCTAACACAT
GACATATGGGGACGAAGAAG
AATGACGCCACAACGTAACG
CACAAACGCATTGCTAAACC
ACCACGAACAAGGCACCAAC
AACACACTTAAGGATAGGCA
CCTATACGAGTAGATCGCCC
GCCAGCTGTGCTGAGATGAC
AAACGCAGGGTACGTGCCCT
CTGCAAAAGTTAGCGGCGAG
AAGCAGCACATAGCATGGAT
CGGCCGATACGCACTTAAGT
CACTACCGACGCGCGATATG
GCCTTAACAGTACGCCTCAC
GACGATTGGTAGCTACACGT
CCTAGCTAAACATGCCACAG
ATCAATGTCCCCTTCATGCC
CAGTGCAGGTTGATGTACAT
ACTTTAGATGATGTCGTCAT
CTATATCGTCACCAATAAAG
GTGTATCGCGTCATCAAAAG
CAACGTATTCCAGTGTATGC
GGGACCAACGTGATCGAGAC
GTGGGCCTAACGAACGCGCG
AGCGAGAATAGGGACGTATA
AATAGCGTGCTCAGTATCAG
CCAGGAGGAGGACAGCTTCG
AGGTGGGCGTAATTATGAAG
TTACGTGACGCGTGAAACGA
ACTATAGGTAGCAAACATTG
ATCGTGGCCGAACTCAACGG
TGAGAAGTCACAAATGACGA
TCTTTTGCGTTGCACGCGCA
CAAGTATACCGTAGTAAACG
ACGGAACAATACGGGAAGAA
GTGCCGTGCGAGTATCACTG
GAGCGCACTCATCCCCACAC
GCGCGAACGGTTGCTACGTC
GTGAATGTATCATTATCACG
ACGAACGGGGACGCATGCGT
CAAGCTCACCGAATAACTCT
ACCTCACGTACGCGTCGCAC
AATAACATGTCACGTGACAC
ACGATAACCCTTACTGGACA
CCTGCAACGTGAGCGATGTC
GTCAGGATCTATTATCAGTT
CGGCCTGCCTACTCTAAACG
AATTGTAGGCGGGCACTGGT
GACCCGGCAACCTAACACTA
GATAAGGGCAAACGCATGTG
TGCGGCAACCCCACGTTCAG
AGGTTTCAGAACTTCATTGG
ATAACAACTGCAGGGCCAAA
ACACGTAGGGCGCAACGCCA
GTGAGTGCTGGCATTACGCC
ACGTGACCACCTCCATTGAC
TGCGTATGGCCATGATCGCC
AACTAATTTGGTTCCCCTCA
TCAACAAAATGACGTCATAA
ACAAATGACACGAACCAGTC
GGTCGACGAGTATTCGCTAT
GTGAGCTTGGTGACGTCATT
CACTGAGTGTTCATCATCTG
GCAAAAGAGCATGCATTGCC
GGATGACGTAATAAGTTGCT
ATAAACTACTAGTGACCGTA
CCACGTGATGCTGAACGACA
ACCCGTGTAGGCACCACTAG
AGCACGTGCTCGCCGTCACG
GTTCCCTTGCTAATACGAGA
AGTGCGCTCTTATCACGTGT
CTGATCATTAGCAGTGTAAG
CAGCACGCATCTTAAAAGTA
GGCAACAACACACTCATCCC
ATACACGAGATGACGGAACT
CGATGCGCCATGACGTCTCC
AAATACGTCATCCCAAGCCT
AGGCGTAGAGTGTACCCATC
GCGTCACGTTCGACCCTCGC
TACAAAAGCAATCAGCCAGA
GCATCGTACTCACACCACAT
GGCAACAGGACATCCGCAGT
GTTACCTTCATATCACGTCA
GTTAAAAGGAAATGACGTCA
GGTTATGCCACGATTTATCG
CCCCCTCCTCCGCGCCACGG
ATATACGCAAATACATTCAC
GCTAGGACAGTATCCATGGA
CCGGTGCAGCGGAACAGTCC
GGGACGGACCATATACACGG
TAATGTGCGCATCGTGGTGT
TCGCACTAGTGACGACACCG
CTCCCCGCAGCATCATAGTC
GCGATATAGCGTCTCCACCC
AGGATCACGTCATACTTACA
TTCAACACTACGCAACGCTA
GCCCAAGCATTACGCTCCCC
GCAACACGCGCCACTCGCCA
GCATCGAGCCACGGGAGCAC
AGCAACGACACTAGCATGAT
TTGAGGGCAGTTTAGAAGGA
CAGACATAGCATCACGTCAC
GGTTATTGATGTAACAACCC
TACCGTATGCTGTCGCCCCA
ACGAACTAGATCAGGGCGTA
GGAGTGTCGTATCGGCCACA
GTGGCTCACCCATGACGTGA
CATACATACGTCATTCCTCT
AAATGGACAGATGACGTGAC
CGCCGACCTCCTGCACACGC
ACCAGAACGGCCACGCGAGT
CGGACCTAATGTAACACCCT
GCACGTGATGGTTATGCAAA
CAAGCCGTAGGCGCACATTA
CTATACGTAATTAGCGTTGC
GGTCTGCGGCGATACATACC
ACTATTCGATACGATTGTCG
CGCATGTTTTGACGACGCAC
GTCACGTCATTAAATACGTA
CTGACATCAGCGACCTTACC
CTATGACAAGGGAAGTAGGG
GCATTCCCCTAGCCACTGGC
GGTGAGATCAGCTCGCGTCA
CATGAACATTGGCCGTATGG
GACCACCTTACTGCGATCTC
AGTCCCAAACGCGACGGCGT
AGCCACATCCCATTGACGTA
CACGAACTATAATACACACC
GCGTCATAATGTAAGATCGA
GGAATGACGTCACCTACATC
GTCCTCGAAGGAAGAGACAA
TTGCCTAATCGAACATACGA
CCCATCCTACGTATCCGCTC
ATGACTTAAATGGTAAGGTA
AGCTAAACTTGATGACGTGA
AGGCAAAAGAAGAAAAGGTG
GGTAACAAAAATGAATTGAC
GCACTAACGAACGTGACCCC
ACGATTACAAGACACACACT
TTACATTACTTGTGACGACA
AAGCATGTAGACCACCATCT
AAGGATAATACACGTGTCCA
ATGACGGAGTGTATGTGATG
ATAACACGACCAAGTGCAAG
ACACATGACTAGATGATGGA
GCCGGTGAGCAATCGTCGAT
AGAAGCGACGCGTCGAGAAG
CATGTAATGACGTATATCAG
GTAACGTTATTGATTGAAAG
TATCGCGCCCACACGGACCC
CACGTTCTGTAGGTAATGCT
ACCACCACACCGACCAACAC
TACACACGTTCGTTTGATGA
ACCGAGAAGACATTACGTCA
GATGACGACATATACTCCCG
CAGTCTGTTAGTAAGCTGTC
CACCGATAAACATAATATTG
AACGCCTGCTCCCAATGACA
CCTTGACTCACAATGGTTTA
CTAATAGATCAACGCTAGTA
GCACCCGCACGAACCTACTC
ACGGTACCGTAATACCACCT
GGTCCAATAGCCTTGAGCTA
ATGACGTCATCGCATACTAT
CACACGAATACATCACGTCA
CCCCTGTACACTAAACGCGA
ACTGTAGACAGTAGTCTAGC
AGAAATCGCAATACAGGTAG
CGCGTAAGTCGTCATCACCA
CTCGAATCACGTCATTACCG
ACGGTACACAAACACGTACC
CTGCGACGTCGGCACGACGC
AAGGTCATGACGAAAGACCA
CCTCGAATCGATCACGCAAC
AAGGCGGTAGACTGTTCGCC
TTAGCGGGACGGAAGCACGT
GTCCGTTCTGTACATAGCCA
AAACAGTGTTATTAGGCCGG
CCGCACGACGAGAACAACCC
CACCACACACACGCTTCCCG
GAATGGAACATGGGATTGCC
CCTAATGACCAAAGCGTAGA
AGGTGGAACGTGATACAAGG
CTTAACCGCCCACCTCAACA
ACCCGCCTAGTCCATTCTAT
CTTACATGATGGCAGTATCG
GAGATAGACAGGGATAACAT
CGTGCACCCTTCATCCCATA
ACGCAACATACTGACGGTAG
CTCGCGTTGCGCCTGCCCGC
TGATGAAACACCGACCACGA
TGCCTAGACGACGAATGTCC
GTTTCTGGTGAGATGATTAA
AAGGGATCGGAGGTCAGGAC
GTGTGACACGATGACGAGAT
CACGCGGGACACACTTTCAT
CATCCCGACGCCCTCCCGAC
CGGCTAGTATTACAATAACA
GTCAATGTAATTAGCTCACC
CTGTCCCCATATGATTCAAC
CATTCACTCCTTGGACGCTA
CCTGACACATATCATACGCG
GCCATCACGTACTAAGCCAT
ACCACGCGTTAACGTTACCC
ATATAACATGGCCAACGTAA
ACGTAATTCCCCACATAATC
CCTCGTACCCCGTACCACCG
CTATTGACATGACGTCACCC
CATCTTATACTACCACGCAG
CCCGGTGCGCACGGGGACGG
GATAACCAGAGGATGCGCAC
AGTAACGTAGAGGGTCAAAA
CACTCATAACGCAGTGACGA
CCTCAAGTGACGATCGCTGA
GTTGTGAAGATGACGTGTCG
GAACGTTATATAAAGCATTG
CCTCCCAGTTGATGACGTTA
ATAACACGCCAATGCGCACC
GAATGAATGATGTACCGCAG
CAATAAAATAGAATACGTAG
ACAGATGCGATAGAATGTGT
CATACCCACCACTGTTGTAT
GAATGGCTAGCATGTGTAAC
GATACACCTGCACCACTCCC
GAGCAATGGTACTTCGATAC
GTTGTACTACCACATGTCGC
CTAGCTCACGAACGAGGCCG
TGCGCGTTAGGCGCACGTAG
AGAATAGTACATCCAGATAT
CTGTGACGTTACCACCCCAC
GCCACGCGACTTGCAATCAG
TGCCTCAAATTCGTGTGAAG
AGGTACGTACAATGACGACA
CGGTACGTACCTCTTAAACG
CGACGACAATCGGGGCGCAA
CCCACCCCTACTACGCTACG
GTTCCAACTCTACTCTATGG
AGATAGTAGACGAAATAACG
CTCAGCCGCAACGATACGTG
GGAATTAGAATATCCTCAAC
ACAAGAAAATCGCGACACGA
GAGGACCGGATCTAGCCTAC
GCCTCTCGAGTGATTATCAG
TGTCGCAGGCTGTAGGTATC
CACTACGTGCCTAACGGCAG
GTAAACCGCAGCGAGCGCGC
AGTGTCATGTAATATGAGTG
ACGATGTGATCCGCAAAAGC
GACGCGAATGACGTGATCCA
AAGAGAGAGACAAGTATACG
ACTCGTTTAATACACGACAC
AAAAAATGACTATACTGTCC
ACAAAGGGTAAACTGATACG
GAGGTGTTAGCAAGTTCCTG
CATCAATACCAGAAGCTATA
GCAACGATGCACAACTTGCC
GTAAAGCCTTAACGATATAG
GCAAAGAACATGATACGCGA
AGAACAAAGCGATACTACCC
GTGACACTCATGCCGATCAC
TATCGGAAAAAACCACCTCG
GAGATGACGTGACCTTGCCT
AGCTCATACGCCCACACACC
TGCGCACCACCCCCGAACAA
AACGCTAAGGATAGCGATGA
TTAATACGAGTCATTGATAT
GTAGTCAGCGACCGCCTCAT
CATGATTACGAGTCAGTCTG
TAAATAGTAAGATCCACGAG
CATAACGCAGAGGCCGCAGC
GCGTAGCTTGTACCGTTGCC
CGGAGATACAAGCATATCCC
GTGCCCACGTGGACCTCACG
GACGATCGATCATCACCATC
GATACGATTTAGATGATGCA
GCAGCCGTTAAGTGCGTACC
AACACGAGTCGTCGGTAACG
CAAGGCACGTCATACATCTC
GATACCGCTTCTATGATGGA
TGTTACATTCGACACGCTCA
GTGCGGAACAAACCGTACAT
ACAGGACGACGACCACCATA
AGTTGCGACCACGAGATACG
ACTCAAGCAATCTAAGGCTA
GAGGGTACGGAACATGCTCC
ACGAACAAGGACGACGAAAC
CACACAGGCGATACCAACGG
GAACGAAGCGACACCACACC
TCACTCGCATAGAACATACA
TCCGGACCGCACGTCCGTCA
AGTGCGAGGATGACGTCACC
GTCGTGAGATAGGGTAACGA
CGTCAGCTATGAAGCTCAGA
GCGGCAATATGCGCTACCCG
AATGTGAAAACGGGAGTGTG
CTGCAGCCACGAATCACATA
CACCGGAACGTGTTGGCCCA
AAGCTTCTGATCACGGTACA
GGACCCAACTAGCGCAAACC
CCACCACGTAAACTGAATCA
ACGACCACGTCACGCACACG
TTGTACATTGAAGACATGTA
GAAATGAATGCATGATATGG
GCCTAAACCTGAGAGCAAGA
TAGTACGTACATCCCCATAC
TACATTTGCACTTATGTATG
AGATACGTCACCGTAACAAC
GTAAGACGACAGATGGATCG
GATAGTTGCACCGTAACCCA
GGGATGGAGGATATCCGAAG
GCAACGCGGGTGCCAACTAA
ACCGCTACCCACACGCCACT
ATGACCTTACTGTGACGCGA
GATGACGAGATACAACGTCA
ACGGGAAAATGTGATCATAT
GCCCCCTCCCACTACAGTAC
AGCGATCACGCGATCAGGAA
ACCCTTTTCCCCCCCTTCCC
GCGCTGATACATAGGTACCG
GAGTCGTCCGCGAACAACTG
GCTGATCATTCTGAACACGT
ACTCCACAACCCGCGTACCC
GTTAACTAGTGTCAACATAG
ATGCGATGACGTCACATCGC
ACCACCTAACATGGCAGACA
TACAGCGAAAACCCCTTACG
GATTACGATGCACCCCGCCG
CACACGAGCAATCCAATCCG
TCGGCACCTGATATAACCAA
GGCATGTAGCTACCCATTGG
CTGCAATACTGCGACACTTG
AAGATGATGACGTGATTACC
CGCCATAGTACAACTACACT
CGCGAGAGCCTGATGATTTC
CCATGCATTCTAGGCCGTCA
ATTGACGCACCCATCACCCT
ACGTATTAATGATGACGTCA
GTCGATACTCTCACACACAG
CGTACATGTATAACACCGTA
TTAGATGAGAGGCTTTAGCG
CATACTGAGTGAACCTCTGC
CGAAGCACACGGGAAATCAT
GCATCGCGCGGTTTGACCAT
CGTAGTGATGGTTACGTACA
TCATGATGTGGCAGCACATG
AGTCTACGGGGAGAGCCTAC
AGTTAGCTACGTAAGTGGAG
CCGGCGAAGTGTTTTACGCG
TCCCCATCACACCACACGCG
CCCCCGTCCAGTTCGGTCCC
GCTAGCCCTACCTCCTCACC
CTGAACCAGACCCGAATACC
AACACGTTCGCACGACACCA
GCAAGAGACTACCTCATAAC
GCCATAAATGATGGAAACCG
ACCAACACATCCGGTTATCT
ACGGTTGAAACACAGGTGAC
AACATCACGAAGACCCTTCG
GCCCTGAGCCTTCACGTGCT
TCAACAATGCGGACGTGTTG
TCGGCAACCACCCATATCCC
CAAGGATGACGTCATCTTAC
GCCCCCTCAAGCCCCAGCCA
GTATGACGATAGGATGGGTT
ATGGAGTTAACAATACCTCA
GCACAATGATAGACGCTGCA
TAACACGAACATACAAACAG
GCGGTGACGCTATGACAGCT
TGTGAGATACCGCGCACACC
GCTAACGCGTGCTACTAGCA
CCGATGATATAGGACAACGC
GAGGCAGGTTTAACGACCAA
GCACAAATTACACTCCGTTG
AATAGCAACGGGAAACAGGA
CCACCCCACGCAAACAAGCT
CTATAGATGGGCAGAACAGG
TATCTCCACTACCACACAGC
GTGCATGGAGTCACGATAAT
GATCCAATGTGATGGCCAGG
TGAACTCTATGATCGGGTTA
ACAACGCGCAACAGCTTTCG
ACCAAGTACAATGTCACCCA
ATGCATCCGCCGCCCTCCGC
ACCACCTGTCGGAACAAGCG
ACTATGTAATGACGCCACAC
CATTGCGAATGCGCGCGCTA
CGAACGGATTGAAGCTATGG
CACGTACCTTGCGGTGACGG
CTGCCCACCTCGATAACACC
GAAGATTAAACAATTTACGT
ACGACGAACACCACCTACCA
AAAAAAGTATTTTGTGTAAT
TCGATAAAAACAAGGATGCA
ACCCATATTGAATGACGTGA
GTGTGATGTAATGACCACGA
ATAATGAAGGCTATACTTCG
AAAGAATTGTCACGACTACG
CACGACGAATCATTCAATTG
GCGAAAAACGTTAACCCGAC
GTCGAATACAGCGCATTGAA
ACATGCTGCTAACAACAAAG
CGACCTAGACAGCGACCTCC
CCCAACGTAAGATTCGCGCC
CAACACCTCAAACCGACACG
GCTGACGACGTAGGCTATCA
CCGGATCGAATGACATCGTG
AGATGATCAGACGACACCGT
CATTTAGTGACGTGACGAGG
GCATGCGACTAGGAAAAAGC
AAAATGCGAATGATTCCGAT
GGCCAGACCTAAGGTTAGTC
TACAGCATGTCTAAAGACTA
AGCCCCGACAGATCACGCGA
TGGATATGCGGAGATTTCAT
AACATACGTGGAAACGCCGC
GTATCCTTGAGATAATATCC
TACCTGCGTGACTCAAATCA
CATAAACGAATGACAGAGCA
GCTCACCCTCTGTATACACA
GCTGTTGGCACGTAACCCCT
AGGGGCGGAAGGCTAACACC
TCCTACGCTAATAGAGACAA
GACTGAAACTAGTGCACCAG
GCAGTCAATCCGTGCAATTG
CCGTCATCACTACGTCGCTC
GGACTGTACCTGGATCACCA
CAAGGGACATAACAGAGCTT
TGACCGAAATGGACAATGCA
GTACCCGTTCGACTCGTAGG
ATGAACGTCAACCATCCATG
GAATGTGAAATTGTTACCCG
CTAACCAAACCTCCACACAC
CACGAATCTGCCTGATTGCT
AAGGCCTAAGAGAGCGACAC
TTGCCTGCCTCGACATACGG
AACACCCGTGTACACGCGTA
GAGAACAAACATGCACATGT
GGGGTACCCTTGCGACACGG
GACCACTTCGTTATAATTTG
CTGGCGAACGAACGCGCACA
ACCTCGCATCACGTTGACTA
CCTGACAAAACGATTCGTTG
CCTCACCCCGACGTCACACG
GTGTACACGTACATGCTATA
CGTTCGAGAACAATCTAAAC
ACCTTTCAGGGTTAGCGTTG
ATGCAACAAGGTACGAAAAG
AAGTTTTCAAACTAACATAC
TAGTACATGGTACCACGTAA
GTAAATGGTTACGTAGTCAG
TAGACACACTGCGCGTAACC
TAACTTCATGCACGCATCAT
CCGTCGACTACGCACTGATA
CCTTAACACTCCATTCTGCC
ATACAAGGGAAGAATGACGT
CCCCAACACCACAAACAGCA
TCCACGACCTGGTCGCCCCT
CGTAATCCCGTTGCTATGTG
CCGTTAACACATGACGTCAC
ACCGTGATACGACATCCTTC
GCATATGTATGCTCACGTCA
CGGTGCACGCGTAAATAGCG
ACGAACGATATGACGCAAAC
GCAGCCAATGACGTGATATG
CAGACTGCGTGCATCACCCC
GACATGAAGCGCGCGCCAGC
ACGTAATTGCATCCAAACAG
GTACGTGCGCATACTCTAAA
TGCCCCACTAAGCAGGAACA
TTCGTGGGTACTTCACGACA
CCTAGTGAAGATGCACGTGA
AACCCAACACACAAGCTACG
CGATATAATCATACATAACC
GTGTACAAAGAAACGTTTGC
CGCACACGCGGGAGAGCACA
TCATCATAATAATGCGTACG
TGGTGACGTACTTGGCACGT
CCTGCCATGCCACAACCGCG
GTACCACCTCACCAACTTGG
CTTGCATAAGAAGGGGAGAA
CCGCGTAGATTACTGGTTGT
GGTTGATGGTCGACGTAGGG
CGTGACTCATAATACGAGGA
CAATGGATGATGTCATTGCA
CACCGCATTGCCTCTGTCCA
TTGCCGGCGTAGCCTCGTAC
CTCCAGCCATCACGTCATCA
TAGCTGCATGACGTCACTGT
ATCAGGTAACATGCACCGTG
AGTCCGACACGAACAATAGC
ACCACATGTACACCACGAAA
CGAACAAAAAGGCGCACACC
AGATAACGTTGCAAACACTG
AAACTGCCACGGCTAACACC
GATGCTGTGACGTGATGTGT
ATGATAGAAGCTGGCATACC
ATGACGTCATATCGTAAAAG
AGTGTCATGCCCACCACACA
CACCTCGCACAATGACGCTC
CGCAGTGGCACTAGGGACAG
TGCCCCAGCCCATGCTCAAC
ATGTTATCGCGATGACGACA
GGATTACACGCGATGACGTG
TACGCCAGGTAACAGCTGCG
CTTAACGTAGCAAAGATGCA
CGGCATATTGCGTTTGTTGC
GACAAAAACGGCTTACGTCA
CACGAGTAAGCCAAATGTTG
AGAGATACGAAACTGCACAC
GGTGACACAGATGCAATACT
CACGTGCACAATCAATGCAC
ATCCTGACCAACCTTCTTCC
TGGCTTGTGGATAGGCCTAC
ATGAGACTGCGATCACCACG
AATTGTGTTACAAATTGAAT
ATACCACTGACATGAGCGCG
CCGAACACAGGACACGCCCC
CCTAACGACACTAATGGCCA
TATGACGGATCCCTCTCTCT
CCCCGTTGCACTAGGTGACG
ACTAACTCAGGCAACGTTAG
ATCGAGGCCTAATCACGCTG
CACACATCAACGAAATCACC
ATCGTAACTCGACTTACGCT
TGACTGAATGCGCAAGGTGT
AGAATGATGACGACCAAAGC
GATACGTCAACTACTGACCC
GCTCGGTACAAATGGTACCG
CGACCGTTATCCAGCAGATG
CCCCACTAATCCGACGTCAC
CTATTTTGCCATCTCTGAAG
GCGATGGTGGGTAATCGTTA
GGTGATGGATGATAATCATG
CTGACAAACCGTAATTACGT
GCCAGTGCTGGTAATGCTAT
CGTCTCTGGGATCAGGTCTA
CCCTCCATGCCCCAGATCGA
TGCTATAGGGTGTCCAGGTT
TAATGGTGGTCATCACGTCA
AAGCAGCCAAGATCGCACAG
AGTGTTTACGGAAAAGTAGC
ATGCACTTTACGAATTAGGG
AACGGGAAACGCTCATTGTC
ACGATGGCGATACCCCGAAC
TACACCAATACAATACGATC
TCAAGAATGGTGTCACGTCA
AGCACGATCCTGACGGTGAC
CACACGAAAGTAGCACTGGT
AGTACGTTGCACCTGATGCG
CGCAACACACAGACCTACCC
ACGAGATGACGTCATACGCG
TACACTGAAAGGGCTTGCAT
CTAACATACCAACTGTTAAC
CTACGATGAACCCACTCTCG
GATGACGTGATGCGTTGCCG
CAATATGGATTACGACCCTG
ATAATTGAGATAGCAGTGCC
TTCACTCTTGCACTCCGAGA
ACTTAGATGATGCGCCTAAC
TGCAAACGTGGCGAGCGTTG
GAGAGTGACCTTGAGAAGGG
TTGTTATACATTACGCGCAG
GTCTGCCCCGACATCGTGCA
GTCGAACGTCGCAACAGATT
TAGCGAATGACGTAATAGTA
CCCTAAGCCGGCTGACCTCA
TACACTCCGGCTAATCTAAT
CCCACGACACGCCCCCTACC
ACTTGTCCAACGGCGTCACC
CATTCGAACCAGTGACGACG
CGGTCGAACACAACCACTCG
CACCCATTGCGGGCGGAATG
CTGAATCGTGACAGGACGAT
CACCGACGCGACCACCTATG
CCGAGTTGGAAAAGTTCCTT
CCGATGTGACGTCACGCAGG
AACCCGCAAAACATGTTTGG
ACTGCGTTAATCCACCTAAC
AACCATTCATCTCTACCGCG
ATTAATATCACCCCCTTACC
GAAAGGCATGTCACGTATCC
ACTATCCTGTGTCGTTTTGC
CTAGGCCACAACTCGTATCC
GCTAGGACGATGTATGATTA
AGTGCCGATCATTGATAAGG
GTAATCAAAGTGGAATATAG
AATGACGTGACAGAAATGGT
AGACCGGCGACAGAGTCTGC
TGTGTTATCAAATGACGTCA
AGAGAACTACACTAGTCGTG
CAAGCCTGCTCCAGGTAACA
ACGTAACGAAGTTATCACGT
GGCAGGCCAACGCTGCCCAT
AACCCCATCACCTCATTTCG
CGCAGACGATCACGTCATAC
GAAACAACATAGGACATCCA
ATCAAAACCAGTTGGATGGT
CCATAATAGGTTAGTCGGCA
TTGACGTTGAACCGGAAATA
GAGGCAGAGCGACCTCACAC
GCAACGTGCCCCTCACGACG
CAACTAGCACACGCCAGTGA
CCTCGCAGACCACTGCGCTG
CGTATTGCACGCAAGTAATC
TAGGCAGGATCGTTCGCTCA
CTCTAGCTAACACACAGGTC
CATGCCCGTCAGTCGTGCGT
CCCTCACGTGACCATGCATG
ATGATGACGTGAATCCTTAG
TAGCCAATACCTAAAATACA
CACCCGATCACGTGACACGA
ATGTGATGACGAAACTCTCC
ATGTGCCTGACATGCCACGT
ATACGAGATGAATTTCAGTG
GCAAAACGCATCGTTATTGC
TAAGGCCGCTGTGACGTGAC
CCCCGTCGATGAATGGCTCA
CGTCACTGAATGTAACGTGA
CAATTTATATCTAAATGGTT
GAATAGGTAAACACAACAAA
ATCACACGCTGCACCTATCA
GTTGAACGTCATGCCCGACC
CCCACACTGCCCCTTACGCC
TAGTTGACTTGTATGCATTA
AGTATCGCTAGAACATATCA
AAACACCTCAAAACTACGTA
GTCTCGCGAGGGGAATGCGG
CACCCACCACAAACCGCCGC
CCGTCGCCCTCGGTGAACGA
CAACCACAACGGCGTGGGTA
GGGAACTACCCAGTCACGTA
GTGTCCATCACACACAGTAT
AGCAACCGCATATGCTAATG
TTACGAGATGAAGAGGCGTA
TGGTCACGTTTATGCTGTGC
CTACGAATGACGTCATCACG
GTGGCATGCGTATAACGTCA
GACAGCCTTGTCGAACACCA
ATACACACAACAATGTCGTA
TGTGACACCTATCCGAACTA
ATTTACTGAGGAATATAGTT
ATGACGCGTAGCCATGCTAT
CCCGTGGAATGCATGACGCA
AAGGTGCACAGTACGTGTAG
AAGGTATACGTCATTAGCAA
CAAAGTCGCAAAAAGTACTG
GAAAAGATGACGACGTAGAT
AAGAAAGAAATAAACGTACA
ACCATATCCTCGAACAGTGG
GGCTTGAGATCACGTCACGC
GAACACAACGATTCATAACC
TAGACTTGATGTGACCAGTA
GCGAGATCGAAGTGCCACAA
CGAGGAGTAATCAAAACATT
CACGCCTGAATAATCGTGGC
GTACGCGAGGGATGACGTCA
GGGCTCGTCACCACACCCGC
CGTCCCAGCACAACCCAATG
ATCACTACCTGAACAGTTGG
GTTGCAAAATGAGGATTGTC
ACCTCCACACACTCCGTCTC
TCGCTTTCGAGGTCACGTCG
TCCCACGGAACGTAAAGCTT
GAATGATAGCGCTACGGGCC
CGAGTGGCACGTAGGTACGC
AAGTGTGATCAATGACATAC
ATTTGGTAAGTCCAACATGG
GCGACACAACGCTAACACTG
ACCTACGGATGCACGTGCAC
TGTCCGTCTCGCTCGTAAGA
TCACGGTACATGGACTACTA
TAATATGCAATCATTAACAT
ATGACGAACATGCTCTCCCG
AAGCATGAAGCAATAATCAA
AGTACGGTAAATACACCTAA
CATTTACACGAATGACATGC
GTCTGAACGTGATGACGTCA
AACACAGCATGCTGTTGTGC
GTGAACCATGCTTCTAGCAG
ACGTTTGCTGTATCACGTCA
CATCACACTTGTGATGTAAC
AATCAATTAGTAGATGCACT
GCATCCCATGTACCTCACAG
TTGGCACGCATTGGGTACTG
AAAAGAACTACGTGCGAAGG
ATGCCGTTACACACCGAATC
GATGTGCATGGCAGTGGTAC
CCGTAGTTCCGGGCGTACTG
TCGGAGTGGTAAGGGTTTGG
CCTACTATAATATGTCACGT
TTCTAACTACACATCACGGC
CCCAATATGACGTCATTCCA
ACCGACGATGCGAGCGCGGA
TGTATTGCGTCAACGACCAC
GTGTACAATGATGTCATTGA
AGAGAGGGATCATGCCACTC
CACAAAGGATAGACGTAACG
AGTTCAATGTGCAATAAACA
TGTTATTAGTGCCCCAAGGA
ATGTAGGCTAACACGACAAG
CAATGGAAAATGGCGGTATA
CGATGCTGATTACGTGCCCG
ACGGCGAGACACCTTCAGTA
TTCGCCGAGCTTGCGGCGCT
GCCCGAAGCACAACGCGGGA
GTCTTACAACATCACAGAGC
TATGGTTTCTCATAAAGATA
CCCCAGTATCGCGACCACCC
TCAGCGATGAGATGACGACA
ACAATACCTAAATAACGTGA
CCCACCAGCACACATCCACG
CGGCACGTTTGCGCGCATAC
CAGGGATGGGTAATACGACA
CGCACACCCAACGTGAACCG
CATCGGCAGGATAGCCGACC
CACATCACTGACAAATCGCA
ATGCGTGACATCCCATGGTG
ACATCATGAATGACGTGTTG
ATAAGTGGTAATGCCGCATC
TTAACGGTTAGCAGTGCGTA
CGTACAGGTTAGCTGCATCA
AGAAACACGAGGTGACGTCA
GCTGTTACAAGTGTAATCCG
GACACGAATGTAACACCACT
ACTAGTATGCGTTCCAGGCA
TCGTCCCACCAATACCTGTA
TGCGAAGGTGACGTACCACG
GAGACAGACAGACACGAGAT
TCAGAGGAGTTACGACGTCA
CCCTCAACAATAGACCGCCC
CAGGTAGAATGACGCGACAA
ACCACGGCGCCGAAGTAGCC
GTGACCACAAAATGCGCCTA
GGGGCAAGTTGCGTCGACTG
GAATGACACGTTACGCTACG
CATAGCGTGTTAAGTCTGCA
AGGGTGTACACACAGTCATG
CGCACTTGTTACCTGGGCGA
CGTAATGTATAACTAGTGTT
CTCAACGACGTGATTGAGTG
TTGATTATATGATGATCATG
GGTAATTCAACGAATGAATA
GCAATGTCATAAGCCAACTG
GAAATGGTATGACGTCACGC
CTGCCAAGGAAATCACGTCA
GCTAGTGACAAAGGTAACGA
ATCGAACAGGAAGGCAGCCT
CACTTACCACAAATAACGCA
TTGATGACGCGATCGTACAC
AGGCAGTACATTAAGTAAAG
TGGAAGATCCATTCCGTGAT
ACGACCACAAATACACGCGC
AGGCAAAAACGAATCACGTC
AAAAGTAAAACTAACACCAG
GACAGTAACTATGCAACTGC
GAGGCGACTGATACGTAGGT
ACATGGTGCCAAGACGCTAA
TCCACTTATCAATACCACCG
GGAAGTCAGTTGGCGATAAA
CCAACCTAAGAACATCACGA
CAATGAGTGCATTAACTACA
CACGTCGCGTTCCGACGTTA
AGAAATTAATAGACACCATG
CATCCCGTGAAGAAGATCAG
CGATCGACAACGGGTCCAAC
CTGTGTAAGCGACAATCGCA
GATGTCTAGCGAGAAACACC
CGTATCGCATCATGCTACGC
GGTGCTAAGATACTGAGGCC
GCTACCGAACCCAAGATCCA
GTGTGTAGATGGGGGAGCAC
AGAACAAGTGCGTGTCCCGA
CAGCGTAATTGGAATACGTG
CACTATTGGAGAGACCAATG
AACATTCTTCTGCCCTGACG
CTGTGCAGGAGTGACGTGAT
CACGTATCACTCATCCTTGT
GAGGATTACAGTCGCGTCAT
CCTGCCAATATATAGGTCAC
TTCGGCTTAGACAGCGTGGC
TGTATGGGATTGCGCCCACC
GCTGAGCCGTAGCGTGATGT
ATAATAACACAATAGCCACC
CGTATTGCAAAAAACGCACA
ATAAAGATGACGACATCCCC
CGCCTCTGGATACGCCTAGA
AACGCCAGATGACGTATTCT
TTCCCTATGCCACACATTAG
GCCCGCATCAACGAGGACAG
GGCAAGAAATGACGTCATCA
CTCTAGCTTCCCATTTCGCC
AACGTAAAACCTACCGACCA
GCCACAATGACGCGAGCATG
GCACAGCACGACTCACAATG
CACGTCACGTCATGCCGCTG
GCGCATGTCCCCATAGCCCA
CAATTCGGTTCAACCTCGTA
ACTACGCCATTGAAAGATGC
CCAAGTGGACGTATCACAGC
CGAACGTGGAATACACCGAA
ACATAGTATACCTCAAACAC
CATGGTCATAAGGTGTGCGT
CCCCAACCTCACGGCGTATA
GTAACGCCACTTAGACGATG
CTTAAGCCATGCACTAGACG
ATTAAAATTCAAAATTGAAG
CGCCCAATCACGACACTGGT
GTACACCTCAACACTTATTA
ATGACGTGATCTGGTTGATC
TATCGCGAAGCAACTCGAGG
GACCCATCACACTCAGAGCA
GACAACGTTGCGAACGTACC
AGTCACCGTGCAAGCGCAAC
AAGGCAACCTGTGAAGAAGT
CCGTATCTGAAGATGACGTG
ACATAAGATTACGTCATATT
CTCCCATCCCTCCACACAGC
GTTAGGTGAGGCACAACTAA
AAGTAGTCAGAGTTCCCACG
CCGGTGCAGACAACATCATT
GGTCCACTCATGACACGTAG
GATATGCGTACAGCACACCC
CAGCACCGTGCACACATGTT
CAGCCCAAAGTTTGCAATAG
CACGCAACCACGACATGACA
AATAAACGAATGAGCACTCT
CCGATCACGTGATCGAAATT
CAACGAACACCCATGCCCTC
GAAGCATAGGCTCCACACAC
GATGCATAGTAGGCGTATCG
GCTAGTGGAACGGTACCAGC
GCGGCTACAGGACATGCCCA
CATGCCAACACAGTTGTAAA
ACTCCTAAGCTAACGTACCC
TGATACGTCACGTATGCCAA
ATGTACTACCTAGACCATTG
ACACCCTGGCACAACGTCGC
GACATAGTAGACACGACGAC
CTCGCATGAGGAACAGCGCG
ATTAAAGGAGGGTACGTTCG
AGACTGGACTTGGCGATATG
TCGCCGATCGCGTCATCCGC
CTGAGTACGTATAAGCGCGA
GGCGGCAAACAATCGGGTGT
CAGGATGCTGCGCTCGCTGG
GGCGTAATAAAACATAACAG
CGACACCGGAACACAACTGG
GTACGCTGACGCAAAACAGC
CATCCACTAATCATTCCACG
GATAAGACGCAATACCCGTG
CTGCAAGATGACGTGACTAC
GAAGGCAACGACCTCCCACA
AGCCATGATACGGTGCAATA
GCACGCTTTGGTGTACCTCA
ACGAGAGTAAAAGGACAGCG
ATGGCCACGGCGGAGCGTCT
TCTTTCCTCGAAGATCTTCA
TCAATTGATTGCAATAGACA
TACCATACATCACGTTAATT
CCAATATGCCATGCCACTAG
AACGACCGATCACGTCATAA
CTGTGTCGTAAACAATACCA
GATCAAAGGCGTTAAATAGG
GTTATGATGCGATCCTAACA
CCGTACAACTTACACGTCGG
GTCGTAACTTCGCTTTTAGG
CCCTACGTACACGGCGCCAC
ATGGATTCGCCTTAAGCCGC
ACGACAGATGACGACATTAA
AACAACAGTTAAGGCAATGT
CTATACTAACTCCAGTACAC
GTAGATATTACACGCCCGCG
ATGAAACGACATTCGACTGA
GTATATGACACGTCGACCTA
CATTACATGAACCTACTCGC
ACAGGCACCGCACCTTCCAC
AGATGACACGTGAAACGTCA
GTGTCACCCCTGCCCCCAGA
CCACTATCACGACATTCGTC
CTGGTGACGTAATGCTTACC
GCAAAGAATGACGTCATGCG
GCATTGCGCCCCGGGAGCAG
CTCCCTTCGAGAGTGTGGTC
ATTCCCCTGCCAGACCACAT
ATCAGACAAAGTGATAACAG
CCCACTACGACGAAGTTCAG
GTGCAGTCATGTAGTTGCTG
GAGACTTACAACTACTAAAC
AAGATCCGTAGCGTGATCAG
ACGAGGCAGATCAGTGCCGA
AGCGAAAGGGGGGGTGGACA
ACAAATGTCGACATACCGCA
GCGAAAGGGACAACATTACG
TACACAACGCGCACGCGACA
CAGTTCGACACCTCAATGGG
GAAGTAGACGAATGACGCAA
GCACGTGAAGTGATTATTCT
ACCCCACTGCCACAGACTGT
GATGATCATATAGGTGGTAG
GGCGGAAGATAAAATGCAGG
GTGCACTACGAACATTCACC
CCTGGTAGCTACGAAGCCAC
ATCGTCACAATGTGACGTCA
CCTGCACGCCTTTGGACTAC
ATGTGATAACGAACTGTCCA
AATATTCAACTACCTACTGA
CTATTTGATGAGGTGACAAG
CTCACGCATGACAAACACAT
ATGTACCGCGTTAAGCTTGA
GTTAGCCACGACACACACTT
AAGGCACATGGATGCTACGC
GTAGTGATAACGACGATGAA
GACCCGCGTTAGCTAACACG
CGCGACGGATCATCGCGTCA
CGTAGAGGAGAACAGCTTGC
CAAAATAGACTGCACACGTG
ACGATACAGTCCTAGGAATC
GCAACGCGGCAGTGCCGTCA
CTACCGAGAGAACACATACA
CCCCCACGACACCGCAACCG
GTACCGAGCGATATCTCGCT
TTTCAGCCTAGGATCTCTCA
GATCGGACGCCAGAACTAGA
ACAACGTGATGGTGACGTGA
AGGCGGATACTCTTAGTCCA
TCCTGGAACATACACGTAAG
TCGTCGAGGGAGAGACAGAA
AATGTAATTATGACGTCATA
AATGTACGCTCACAGCCCTA
CTAGAGCACGGCATATCCGA
CCGAAGGAAGCAACTGTGTT
TACTTACGTCGACCATCGGC
GAAAGTCAGGGATTACGAGG
GCTTTGATTACGTTAATACG
AAACAGGCACCAGTCTGCCC
AGAAGATAAGCTGTAATCAC
CTACTATATGATGCGATGGC
GAAACATGAGTATGACGTCA
CCTTGGGATCCAATCTCACA
CAATGCAATGATCGATAGCA
TCACTAAAATGACGACATCA
GAATGGTGTTGTCTTACACT
CCATAACTCCTCTCACGATT
GAAACGCGACAGCGTGACGG
CGCAACGCGACCAACGACAA
CTACACGTGATGACGCGGCC
CGCCTGTCCCATCGGATCAA
TGGGAACTAAGTTGACGTTG
AACCACGCATGAACACATCA
TCAAGGCACCCATCCTGCTA
ACTAAAGCTTGGGGAATGCC
GAGAAATTCATCCGTTTACA
ATACATACCGAGAGTCTCAA
TAGGATGACGAGACGCCAAG
ACCCTTTATGACGGAGCGTA
TACCCCTTAACATGTCCTCG
CGATTGACCATGCCCAATCA
CGATGACAAGGGGTAAGCAT
CTCATCCGATGGACAATGAA
GTCCCCACCGTAAGATGCGC
CGGAACGAAAATGTCCACGG
CATTCTCGTGTGCAATGCTA
CAGCGTAAGTTGATGATGCC
AGAGGACCTGTTTGTTGAGC
ACGGCCATGCCATGCGTGAG
TCTCCTACACTCAGTATGCA
TCCGGTATGTACGGACTATT
CCGTAATCGCTAGTAGCACG
CTTGTGCGTAGTGAGCTAGC
CCTCCGATGGGGCATGACTC
ATATGACGTCATCCACCCGT
GTCATCCACACATCTCCACA
GCGCCAACGTGCATGAGACG
ACGGTAATGTAAATTGTTGC
ACCGCAACAGTCATCCGTCA
ACCAGCATTGCGATATCGCG
CGACCACCCTACGCTGCTGA
GCGTTTCGTTTCATATTGCA
ACGATGACGAGACATAGCAC
CGATGTATACTGTCGGTAGC
AGTACCAACGGTAATGCAAC
CGCCACACGCCGCCGATGCG
ACGCCTCGACCATTCACGTG
CAGCGTGCAATAAGCTCATC
ACGATCCGTACCCGCATGAC
CCCAAGGGAGGCATACTCTC
ACGCTGGTATTGCAAGTCAA
AGGCCAGGATGACGACATCT
CCATACCATGCTTCCCCCGC
GGAGGGTTAAGAGGTGAAAG
AAGGGAAATCGGAGCCATGA
GCCTGCCGGATATGACGTAG
CTACAAGAGGAGATCTAGTA
CAGTAACATAGATCATTTTC
AACCGTAAACGTCAAACCCA
ATTCCCGAATGGCACACTTT
GGCACGCCACATCACGCACC
CCCCGACATAGGCTCGATGC
GGTATGACGCGATAACGTTA
CCTCAATACGAGATGCACCA
TGCGTTGCTTTGAGCGACCT
CTCTCAGCGGCACACGTCCG
TGCAAATGCACATGGCGTGT
CATCTGACGAAAAAGTCCCG
GATTGTATAGGATGGCATAC
ACTGGAAGCTAAGTCCGACG
GCTCCGGTAACACGTTCCAT
CCTTCTCATGCACACCGCTA
AAAACAACAGGAGGGTGTGG
GTTATGTTATCTCGACACAT
CTAGTCGAAGGCGGGGCGAG
AGATCGGAACAGTACTCGAT
GGGACGCACTGCGGCGGTAG
GATAATAATGGAGTATGGTA
GCCCCTTGTGACGTTGCTGG
ATACAAGGACGACGATTTCT
GACCACCGCTGAACAAGGCA
GTCGCCCTAAAATAATAGTC
AAATATAATGATTCAGTTGC
CCAGGCAAGATGCACAACGG
CGCATTCCCAACAACCTCCA
TCCGTGATGACGTTACGCGA
ACGTTAGCATGACGTGACCC
CAGACGCACACGCGCCGACG
CCCTTGGGCTCGAGATCTCG
TCATGGACGGGACAGCACAG
CAGAACGATCCGCAACTTCG
CGCCTACACTAAGGCCACTC
CAGTTATAACGGGTAGTCGA
CACACGAACAGGTGCACACA
AATGACGCGATCATTATCAA
GTGTTACTCGTGGCATAAGC
CATGAGAAATAATTCAGGTG
CTACGGTTAGTATCGCGTCA
CTCGCATTGACGTCACAACT
GACGTGACATGAGGTCCCTT
AAACTTGCACACGCCATACT
TCATCTGCCACGACGTACAC
GGTGAGAGACAAAAGCAAGA
AGTCACCCGCTGAATCCCCT
GATACGTGTATACACTAAGC
ACGCTCAAACATCATGATAG
AGACAAGCCTTCAGCACGCT
ATAATAATGTGAAAGCATAT
AGGACAACGCGCATCGCGTG
GTGTGGTATACACACGCAGC
ACAAGAGGATGACGTCATTC
TGGCGTAAGAATTGACCAAC
TCACAGAATTACACGCGATC
ATACGTATGTGAAGACCGCA
GAAATGGCCATGCACCAGGA
TGAATGACGCAACCTTATCT
CCTGACGTGATACCTGGTGA
GCGGCACATCACGACGTGCT
CGACATACCACGCTTCCGAT
CAAAGATGTACGACTTAACA
CGACACCGTGTTCAACTAGC
TACTCCTCCAAATACAGATC
TAAGCACATTAAGCGAGAGC
ACGGTGACGTCATTTCGTGA
ACGTTCGCCGAGTGATAAGT
CACAATGACGTCATTAGTCT
GGTTCTAGCAGAATCGCGAA
CATGACGTGATGCTGGGATA
CCGGATACCAAAGGGAAACG
TCGAGTAATGAATGACTACA
GCTCCATATTAGTGACGTAA
AACCAAACCTACTGTTGACG
GCATGAAATGACGTCAACCC
CCATCCAGACGTGATCAAAC
TTCACGTGGCCCACTCTGCG
AACATCACAGCGTCACGTCA
ACTGGACGTTATGCACTGCG
CCACACTTTACTCACTGGTT
GACGAATGCTAAATTCCTGG
AATGCCGAACCACACCAATC
ACTAACGCCAGGCGAACACG
CGGACCAAAGCTACCACACG
CGACACGAACCGATACACCA
CCAACTCTCAGTACGCGTGC
AGTGTCGTAACATGTCGTCA
ATAATCACACACAACATCGT
ACGAAGAAGCTAGAGGCACG
GATGTGATATCCATTGACTG
TTACCTTCGCAATAACGTCA
AATGGTGGCGTACGATTACG
GGGGTGGCCACGTGCATGAG
CCGCCTTGGATGCAACTGCC
CTCATGCGTATAGGCGCAAA
CCATCACAACCATATGTAGG
CCCATGACGTCATGAAATGA
ATCCTGTTGTCACGTAGCGA
TCCACGATTGATGCGCCACC
TACAACTTTAAAGTTTACTA
GTCTTGATGACGTGATGGAA
ATTAACAAAACATGACGTCA
AGATCACGACACCGTCTCTT
CGATCTACATAATGACCTTC
TGGTTAAATGACGTGATACG
TCAGCAGTGTTGGCGTTTAT
ACAAACGAAGGTTTCATGAC
AGGGCGGGCTGTGGTACGTA
AACACGAACAACAAACCTCT
TCAACACGCGCGAATAGCGT
GATGACGTCAGCCGAAAATG
GACGTTTTCATGCTTTAAGC
AAGGGAAACAGGGCACACTC
AAACCACGCCAAAACCGTGT
GACCTCGGCCCTCCACTGCA
ACCACGCGGGACGAACCTCG
CACGCCATACACGACACGTC
CCTGGACACATATGACGCGA
CACACATTGACGCTAGACCC
GCACTCGACGTGACAAGGAA
GCGTTAGGTATCGCCCTGAC
TGACCCGTTGGCTAGACACT
GACACGTCCCTACACCGCCG
ACACCGACAACTTCAACCTA
ATGTGGATAACACACGGGAG
CCCTCCACACACTTACGCAT
TGATCGCAGTGGGCACGACG
GTGTAGAAGGACCAGCTACC
CAGAAAATGCAAAACGCACT
AAGTATGATTTGGTTCGATT
GCTATAGCAATACACGGGGT
TAAATTGCAGTATTTCCTTA
CCCCTTCGAACATGGACCGC
AGCAACGATCACGACATATG
GTCAAGAGCTATGGACTCAA
GCCAGTGCACGTGACCCGTC
CAGACCAAGAGCTCAATTAA
CTAGCCAGTGTGAAGCAGTG
CATCTACCGCACGGTGCAAG
GAGCCATTCAGCCAGCATGC
AGTATAATGCCGTTAATATG
AACGCTACACCACCTCAGGA
ACGACCCTGTGTATACGCAA
CCCCGCCAATGCGTCGCCAA
ACCGCCATGTGCTAAGAACC
TCGCTGCAGAAACATGACGA
ATAACCCACGACCCGCACCC
TTGCGAGAATGGACACGTCA
CCGTTGATCTGAATCGAAGT
GCCCCAGCGCGTCACCGCCA
CTACTCAATTTAGCTTAAGA
GCATAACGTCACCAACATAC
CGGCAGTGACGTAATGTGAT
ATAAAGTCCAAACAGTCTCT
TGTGAAACGATATACGGTGA
CCCACCGATACACTAAACTC
GCGTCAACGTATGGATCGTT
ATGTTCAAAGCAAGATGTGT
AGTAATCGGAACCTATTCGG
GAAACAACGCGAAGAGACGT
ATCACCACTAACGACCCTTG
CACAATACGCAAGTCGCGCG
TCCACCGCAGAGCGTCGACT
GACACACGCTATGAGCTGTA
CACTGACACTAAGGACCAAG
CTTCAGCAGTGACGTCACCG
CACCTGGTAAAATGACGTAA
CGCGTAGTGTAATGCATCTG
CACAGAATGCCACATTCCTC
ACTAAGAATGTACCGCCCCC
ACGATAATACGGTGCAGCCG
CACCCTCACGGATCACGTGC
TCTCTAACACACGTTCACTG
GTAATATGACGTGTTATACA
GACTTGCCCCCACCTCCATG
GCGACGAAATGTAAAACACG
ACCATTAGCTCCTAAACATG
TGCTCTTGAGTAAAACGATA
GATGTGAGGGCATGACGCGA
GATGATACGTCGACGAGTGC
AGGCAAGGTATACCTATGCC
TGACGCGACACCCCGTACAC
ACGTAGCGTTAGATCACACG
CGACACGACACACGCCACGG
GAGCTGCCCTGGGCAAAACG
GTGACGTGTATTAGCAGGGA
ATGTCTCGTAATCTGTGCCA
AGCACTCAATGCCGGAGCTG
GAAAGAATGTATGACTAACG
GCAAGATGACGTGAAAGAGA
GCACGAGATAAAATGCCGCG
AAGTTGGTTGCACAAGACAT
GCGTTGCATGCCAAGGCACT
AGCAGCTGAATAGAACAGCC
AATGCGCAGAATAGGTGCTC
TCGAACGACATCTTCCCACA
CACGCCTCCCCCCACACACT
CCGAGAAATGGTGCAGCAGC
TTGCACTGTGACGTGATATT
GCACTAGCGAACACCGTGCA
GCTTACTATACGATCACTTG
CTTACGACCAATCGTCACGA
GATGTAGTCATACTATGAAC
GCAATAACACGTGTCTATCC
AATCCCCTACCTTCAGCTAC
CCGCAGTGCAGACACAGGCG
ACGTCTGTGATGACGTGATA
CCCATAGGACCTCGCCCCCT
GTGGGGACACAGACGTAGCC
AGGAGAGCCCTTGCTCACAT
ACGATTCAAGGGGTAACTAT
ACCCGCGTATAACGTAACAC
GCATGTTGGACGCCATGCCG
ACAACCACTAAATAACGATG
ATGGATATTCGTTGTGGCGA
AATAAGGAAGCGTAGCACAC
AAATAGAGGTGTAGTGATGG
AGGATGCGTTATGTATGCTG
ATCATCGTTACTGATTTCCA
GATAATGTACAATGACGCGA
GTCCTTAACAATAATGCCAA
GGACCGACGTACGAATCACG
GGTTTACGCAGGTAGAACCA
CCATCATTCTAAGCCTCGAT
ACAATTGGTACCGCACACCT
ATCGTACCCACAAATTTCAC
GAGTATGTGCTTACTGTCAT
CCTACGACGATAAGCAACGT
CTTCGCAACAACACGCACCC
CTGACGTAGTTCGCGTTCAG
CCTGTCACTTGACCTCACCT
CCACCTCACAACACGTCACC
GCAAGTTGCAATGACCGTTT
GACGACGCTCATGAACACCG
CAGCCCACAGCGACGTACTG
CGCAATGACGACCGGATGAG
CAATATGAGTGAATGATATG
CTATCACTAACCTGATCGTG
GAATGCGACTGACTTGAACT
TAACGCGACCACGTCACCTC
CGACACCAAACACATAGCAG
CGCACCCCGTGCGTTACGAC
TCGCCTCAATACAGAGTCCG
GTAAATGACGTGACACCCGA
ATCCAATGCAGATTAAACAT
ATACATGATGTGAGATCCAA
CAGGCAACGCAAAAGAACAC
CTACGTCATCCACGCGCACG
ACTGCGACACATCTGACCAC
GGTATGAACGAGCTTAAAAA
AAGTACGCTAGGACCTATCG
AGGCTTATCGCGACCATCGG
CTGAATTGGACGTCGCGACA
CCGTTCGTGGCAGTGTGGCG
GCCTAGGGCCAGCCTGCATA
CTACTTGGTGCCTCAGTTAT
TAGATCGAGGTAGTTAGGTG
CCGTGTCACTACCGTGCTAC
CACATACGATAACACGTGCC
CGGAATGCCGATGACGCGAT
AATCACGAAGGCACGTCATA
TCCAATACATGCAATATGCC
GACACGCCGACAGATTATGC
GACACTCAAAACGATCTACC
CACCAAATGTTTTTCACCCT
TCGCGTCATCCCATTACCAT
GTACTCGATCTGCCTAATGC
AACATGTGACGCGTTGTGGG
TGCGTCGCAATAGACCGTAT
GCTTAGTTTACCGCATAATG
CACAGGTTGCCCTGCGGTGA
CAAAGGGAGTTAATACCGCG
AGTAGTGCGCTACATAAGTG
CGCACCCATTCAACAGCCAT
ACAACAGGGGCATAAGTATG
GGCACCCATCAATTGACACG
AACGGTCCGCCATACCTTGC
CTACTCCCACCATCGATGTG
TGGCACACGGCGCACTTAAC
AGGTAACGTGGGAAATCCGC
ATAGTCTGGAAGCCACGTGT
CGCCCATGACCACTACGCGA
GCGAGGTGACGTCATTAGCA
GTGCGTTGTGATATGCAACA
CGAGTTAATGAGCTAGAACC
GCGACACGCCACCGTCCCGC
ACTTCACGCTACATATCGTT
AACCATAACGTCATCCACCA
ACCGTCCGTATGTGATTTGG
GACACCCCATAACATCGCAC
AGTGGTGATTAACCAATATG
TAAGCGTAAGAGCAGGGTTG
CGTACCCTACTTGAGTCACG
ACGCCCACGTTACGCCCCTC
CGCGTCACGCGATCCGTTGC
TATATGGTGCTATGCGATGT
CACTACTCAAACTGCCATCA
AGGTGGCTGTACACCGTCAT
TACATAAGCGTGTATGACGT
GGAACTAGCATCACGCCACC
AACGTCCGATGCCAGCTCGT
AAAATGACGTCATTCGGGTA
CTAAAGACGGTCATCTCTCG
TATGGGTAGGTTAAGTAGAG
GCGAGCTTCGCGCCAATCCG
GACCTCAAAGGACACCGGAG
ACGCTATATCTGTATTGCTC
AAGATATCAAGATGACGTCA
GATGTCGTGATATGCGCAAA
GGAGCTAGGGCCAAGTTAAG
CCGTCTAGGAGATGTGGACA
AGAGGACACTATGCTCTTCC
CACAATTTTGATGAGATACG
ACGATCTAAACCTTACGCTG
GCCCTACATGTAGTCTTAAC
CCCTCATTTCCGCTATGCCA
TGCCTTGAATGTGGCGTTTG
GATGATGCATGGCGGAAAGT
TTCATGCATGACGTCATCTA
ACGAATTACGTCATCTGCCC
GTGACGGTGTTCCACCACTA
CATCCATTTACCATGAACAC
CCTACCCGATCAACGAATTA
AAGTGACGTCACCGCGTACT
CCCGTCGATAATGACGTGGC
CTGGTCACCCCCACCCCAGT
GCGTATTACCATCACCGACA
TTCAACGCATTCACCTCACC
ACCGTAAAAGTGTAATGCCA
GAGCTACGATGACGACATAC
GATCACCAACATTCCGCACA
ACTAAAGGTAATAAACGGTG
CCTGTAGTTTACAACGTCGC
AACGATAATCTGGACGTACA
TAACGCTGATCGCGTCATCA
GCGGATAACGCGACCGACCC
GAATAAAGGTATGGGAGTCA
CTTAAACCCAAAATGGCAAG
CTGTGCATGCTTATCTCACA
CCACATTCTCCCGAACAGCC
TAACGGTGATGACGTCATAC
AGTCGAGAGAGCGGCGATCA
ACTCTTTTGCGGCCAATGTC
GACACATTCTTGTAACGATG
CACGTGGGTACACATAGTTG
ACTTGTCGGCGCGACGAATT
TTGACGTTGACCACGAAATG
GCGACCGCCTACACAACGTA
GTGCGAGATCGAATGACACA
ACTCGCTACTAAGCGAGCCT
GCTGCCCACGAGAACATAGT
ACGATCCATGTAGCCACGCG
AACGAACAAGCATAGGACAT
ACACGGCGAACGACATTACG
AACTGCCCTTGCTCTCACCG
CGTTCTCACGCTGATAGGTC
GCACATACGTAACAACGTCA
ACATCAACAATCCGATACCC
CACTGTGTAACGAGAGTGAT
TAGCGCAAGGCACGGACGAC
GTAACACGAAGTCACGTCAT
GACTGGCACTTGACATGCCC
CGCGTCCAACGGTTACATAC
GTGCTGCCTACACGTCAGTA
CCACGCGTGACACGACGCAC
ACGCGTAGTTGTATATCGGT
AAGGGCGGAATGGAACCTCC
AAATCGCGTCATCTAATGGA
GGTGCCCCCGGTACATTTGG
AACGATGAGTCGAGGGGTTA
GAACATAGTGTCGTGATGCA
TGCATAGAGCGTAATCGCGC
TTCGTCTGAAATGACGTGTA
GCCAGTAACAGATGACGATA
CCGTTAACGCAGCGCATAAT
ATGCACATTCATGAGCCGCG
TGGCACCTCATCGACCGGCA
GGATTCCACGTCACACCGCG
GCTCTCGTAGTATCGTTCAG
TCAACAATGACGAGGACGTC
AAGTGAGGTCTCAACACAGA
GTTTAGAATCACCTTCATAC
CCTTATATGACGTGACACCG
AACCACGCTATGCTCATCAT
CTCTTCAGTTTTGTGTGCAA
CCGTCTCTACATTCCCAGCC
ACATAATCGTGGATTTCACG
CTGCCGACACGAACAAGGCC
GACTCTAACACCACGAACTA
CATTACCGAACAAGGATGCA
AAGGACGGTAACGTGATGTC
CAGCGACCAAAATACATTGG
TCTCCCCATCTACCTTGCAC
GCAAAACGACACGTGTACCG
ACTGTTTGCTCGTACCCCAC
TTTGCCTATACGGGAAAAAC
ACGCTAATTACGCGAATCGA
GACCATAGAAGTTGTGAGGT
AGGTGGAGCGAAAAAGGATA
AATGATTGTAACGTCGTCAC
GTAATGGTAGTACGGCAACC
CAATAGAAGTGTTACGCCAG
CCGCTCACTTCAACCTCCAC
CACGAGAAGGTATGACGAGA
CTAGTTCGACCACGACACCG
TACAGCGATGATGACGTGAT
TGCACGAGCAGCAATACCTG
CCAAGGATCCGATCACGTCA
TATGGGAGAAAGGGGTAAAA
CGGTACCTAACACGCGCGCA
GCTAAGGAACACACATGAAG
GTGATGGGATCTCAATGGCA
TGGGATGTTGGAATACACAC
CCTTGCTGTAACACGTTCTG
TAGCGTACATATACGTGCCA
CGCACGGCTGAAAACCATGA
GCTATGACGTCATTCAGATG
CACACCTCTCAGCGCGAGCG
AAGATAGGTTACGATGGAGA
GTCATCACCTAAGATTTTTG
CAAGTGATACACGCGATTTA
GCTGATAGTGAAAACGAGAC
CACCGAACGAATGATGTCGA
GTTCAGTACCATCTCACGCG
CAAAAAGGTGATCGATAACA
ACAACAACAAGGTGCGAGTG
CCGGATGACAGATATCGAAG
CCCCCTAATGAAGCCATGAA
ACCCCCACGTTGCACCAGGA
TAGTCGTGGGGCGCTGACGG
GACGGACGTGACCCCCTCAA
CAATTGCTGATGACGTGCTA
GCGACCTTGATGACGTCATG
GTAATGTGACGTGACGCTCC
GGTAGTGTCCAAAACGCACG
CCAGTGTCGGCACAGGGTCT
ATGGAGCACGCATGATCCTA
GGGTGCAATGCGCTACTGAG
ACCTGATACACGGACGTAGC
CTTGGCGCCAAGGATGAAGC
TTACATCCACGGCGATTAAG
CCTCAGAGCCGAAGACGTCA
CATCAGAATGAGGGAGGACG
GACAGGCTAATCCCCCCTCA
CTCCTTGTAGTTCATTTGCA
ACGAGATATTTCACGCGGAA
TGCTTGGCTTTATGATTATG
TGCACAGATTGATGTGGGAA
AAATGAATTGTATGTCACTA
TTGACGCGACACCGCCACAC
CCGCCAACGATCCAATGCTG
CTGCGCGAAGGCGGACCACG
ATTCTCGTAGTAGCATGATA
GGATGAATTGGTATTTGTGA
CGTACGATCCACGCCCACCA
GTGACGTCACCCAGCAGGTG
CAGATTGAACTTGTTACTTC
GTAAAAGGCTGAACCCTCCC
CACAAGCAGACAGACTTGAT
CTCCAATAATGAGACGGACA
ACTCCGCTATCACTCCACGC
GTGCACCAGACAACGTCTGT
AATCGTTCCTCCAAGCAATG
TGATTAGGTAAACGGACATT
ACCACCGTGGTCGATGACGT
GCATGACGTCATACTTAGCT
ATCGACGGAGTGGTTGGTGC
CAAAGTAATCGGGATGACGA
ACTGTATCGTATCATGGCTA
GCGTCGCCACATAGGTATCG
AATCGGAAGCAACCCCGACG
CAAATAGGCACAATATTTAA
TTAGCGTGACGCGATGCATG
CCCTTCTTATGGCCCTACCA
AGAAGTCGATAGCAGTCGAG
CGCGAAACGTCCTCATTACC
AGGTCCTACGCATCACGTCA
GAAGGTGCTCAGTCATGCCT
GAACATTACGTGCTTATCAC
ACGCCTGCTAAAGGTGCCGT
CCACCTTACCTGTCACGACC
AATACGACGGAAGGGTTCCT
GTCGCGTGCACCACACGTGT
CCGATGACGACGTAACTTCG
CGAACTGTAACGTATACACG
AAATCAGCTCTCACTCAACC
GCCAAGAACATGCCAGCTGC
TGGTACGTGACGGTATACAA
GCATCGCGGATAGCAACAAC
CGACACGAAATACATCGCCC
CATCATGATAAAGGTCGCGA
CAGCGTTAACCACCTCACAG
ATACGGTACTATTTTAGTAC
GCGATTGGAGGTACGTTACG
TCCACGTAACACGACATCGT
GGCAAGGGCACGACGAAGCA
GACGTACAATGAACCCGACC
CTCCCGAAATAATACGCAGT
GGGCTCAAGCACCGCCACTC
GTTGACAGTGGTAGCACTTC
CTTAACCCATGCCATCTAAA
CCGCCACTGGAGTCAAACCA
GCACCCAATACCTGTTCGCC
CCAATTCTACTTCCCTCCCA
GTCGTAACGTTCACATCTGT
TCCACGCTCCATGACCACAG
GCATTCGAGATAGACCACAC
GATACGGCCCCACTCTCACC
CGCAAGTACTAAGCTTGATT
GTTCTACCCATCCGTTAAAA
GCCGAAGGAGCTATTCGTCG
TTCCACAATCTCAGCACCGT
ATCACCAATGACGCGATTCC
CGACGCATGATAGTGCGCAT
CAGCGCGAATGCTGTCCTAG
CGACACGCCGAATTGCGTCA
ACAACGCGAAACGAACACAC
ATCATGAATGACTAACGGCA
TACGGATGACGTCACACTAA
TGGTCGCGCGATGCAGTACA
TGATCATGTCCACATCACTC
CATGACGTAAGTACAGAAAG
TCGCATATGCGCGATAACAT
ACGCCGTAACACCAGTCTGG
CTTAAACGCAAGATCGCGTT
CCTATCGTTGAGTGACGTCA
CACACTACGCAAAAGGCACG
TTACGACAGAGGATCACCGC
GCAAGGCCCTTCTGTCGCCA
CACCGTGACTCTTCACCCTC
GCCAGCCCCACATTCTACGA
CCCACATCGCCCTGCCTCAC
TCGAACTTACAGGTATTGTG
ACCACGTTGCGTGGACACGC
ACGACAAAGGGACTGGAGGT
TTTGATGACGTGGTAGTCCC
CATTCGTCGCATTAATGAGT
CCTACCCCTACGACACACGT
GACCAAGGGACAAGGCAATG
ATAGTCGTGTACGCCCGCGT
ACGTTCGAAGTAATGACGTT
TACGCTGCAGCGTCCACCAT
GCGCTGGAAGGTTAACACTA
TTACAAACATAAACATATAC
AACACTCCAGTCTGACCCGC
CATATCACAATGATACATCC
GTTCGTGGACTGGCAATATG
GTGAAAATGACGAATGCCGC
CATGTCCCGACACGGTATCT
GCGAAACAATGTGGTCATAA
GACCTTGAGTACCGCGTCAT
ACAGTGTCAGCATTCCAGTT
GGCTCATGGTGCATAGCACA
CACGACGATACAATACAACC
GATGAGACGTGCGTTTTAGC
ACGATCACGTAACAGCCTTT
GCCAATATTACATACCAATA
GGTACGCCGCCGCCACGACG
ATGGCCCGCTAGGTGATATG
TGCATGACACGGTATCAACA
AATAACGTAATGGATGACGA
CCGCCTGCACCAACGTCAGC
CTGCTGCCGGTGTTGGTCAG
AAATCGCATCATCCGCCACA
CGTCGGGATGCAAAGCTAAC
TCAGCGACTCAGGCCATCGC
GCAATTCAATAGAATATTGT
GCGTCTGCGTTCGAGAACAA
CGCATACGTCCCACACGTCA
GCTCCCGTGAGTGTTAGCGT
CTGCATGACGCGACAACCCT
AGTCATTGACGTGGCGTGGC
AGACTATGACAAGCACGTGA
CCCGCGAGGACATGAGGATG
GCTATGTCATAATGACGATA
CCCACGTCGATGACACGCGA
GAGTTCCTACTAATTCGAGA
CCACAATCGTCATCACGTCA
CTCCGTATGTCGTCATGTCC
ATAAAGAGTCATAATATCAT
CCCACAACACCATCCCCTAG
GGACGGGGTTGCTTAGGCGA
GGCGCCCACTGTGTACACTG
ATGACGTGACCGCCACGCAT
GATCGTCATACTACAAACTG
CGTTCATGTACGTTCCAGCG
CAAAGATGATACTGGCTCTG
ACATGTAAGTAAAGACCATC
ACCATACCAAAAAATTTAAA
ATGCGCACCTCCCGTCCACC
CATGATGTACTAGGCTCCGC
CTCAACGTGACCCACTACAC
GCATAGGGATGGTCGGCCAG
ATAGATCATACTGCTTATGA
GTAAACGGCAGGCGACTCCT
CCACGTATTCTACTGCGTTA
AACACCTAATCTGCTATAAG
ATGACGTCATAAAATCATAA
ACTACATGACAAAATACTCC
GCCTAAACAACATGGTAACA
TTTAGTGCCCAGGTGGAATG
TCCACTGCGCTCACGCACCT
CATATGCTGCCACGCAGTTA
CACAACACACCCTCCATCAC
GCGTTAATCACCGAACAACT
ACTGCAACACGGCGACGTGA
TCGATGACGTGCACTACACG
GTACATATACGACACGTACT
GTCATGCCTGAGTATGTATG
GCAGTGCATGACGTGTAAGA
ACATACCAAGTCGAACCGTG
TGGCTCTATCAGCGATAAGG
GCATTATGAGTTAGTTATGG
CGCATGAAAGACAGGACTCA
CGCAACAAGACAGCGCAGTG
GTAGCAGGAACCCACCGACA
TAGATCCCGTGTATCTACTG
GCTACACGTGATACACGTAG
CTTTGGTGCATGTCGGTTCT
GCGCTATCGTAGTAATACCG
GCGACCAACGACGTTACGCG
GGTACGCGCTTCGCCCGCAG
GCATTAGAAGGTGAAATACG
TGGTACCGATATGATGTACA
GAACACACTCACCCTTGCAA
ACGATTTAACCTAAGTCACG
AACACTCTTCCTGACCCCGA
TGTCAAAGTGTCTCGTCACG
AATGTCGATATGGTGATGCT
GCATGCAATGTGACGTGAGG
CGGAAAATGACGTCACCCCT
GTACAGCCTAAACGAAAATA
CCGTCGCAGTTAACGACACA
CGGCCGTGAATGCAAGCGTG
CTTACAAAATGACGTGATGT
GCGAATTAACGATACTCCGA
AATGATGAGGCTCGTCCCCT
TTGCGATGATGTACGTTAAA
CCGCCCTAAATTGACGCGTA
CACATCGCGTCATAACCGAT
CGCTAGCCGTGGACACGTGA
CCAAACATACAATCACGTCG
ACGAAGGAACGTGACGGACC
GTGAGCGTGTGTGTTGTGTC
ACGCACATCGTAATCTTGAG
AGCCACGCAGATAGTATGGC
CCGTTCGTATTGCAAGACAC
GCCCACCGAACATAAGCACG
CGCTGAAATGACGTCATTAC
TCCCAACAAACACATCGCAC
CGCATCACACTACCTCCCCT
CTCATTATCCCGGCAGATAT
GTGCTGCAGAGTAGCATCAC
GCCCCAAAAGGTAACGCCAT
GAGAGACAGGGATACACGTG
GCTCCCATGACGTGATTACA
GTAAGCGAACCCTGTGGGAT
GACGCGAAACGGGCGCCACA
GACCACCTAAGCCTTGTCGA
CTCACGCCGATACGTTTCGT
ACGGCTAACGTGACGTGTGC
TACATATGACGTCACTGACA
CATAAATCATGACGTGATAT
AGAACTATGATGAAGGCCAG
GTGGTGCACGTATGAACCGG
AGAAAGCTAAGTGATACCGG
CATCACAGTAGATGACGTGA
CGTAATACGGCAAGCGGTAC
CACGTTCTCAACGCACCCCT
CTTACCTCTCAGTCTACTGA
TGGCCCAATGAACACTACGC
ATGCAAACTACGGCCTAACA
CAGGACCATGCAACAGGTGT
GGCAGTTCAAATTGAATATA
CAGCATGATGCGTAACAGCG
TACAAAGTAATGATGTGCAC
CAAGTACCGCTACACACGCA
AATGCATTCCCGGCCTACCA
CAACATAACTAAGCTGATAA
AACCGCTATTGCACCGTACT
AGCACGCTGCACGCGACGCG
TCTACTTTATCTGATCGCAC
TGTAACATGCTACGAACTCG
ATGTGGACACGAAAGATAAC
TATGGGTGTCCAAAGCGATG
GCCAGAAATAGCGTATGTCG
TACGTGACGCAGCCCACGTT
TCGAAACGTCATACAGTCCA
CCGGAGGAGCCTTCAGGAAG
GGTAAAAACGATTGTTATTC
AGAGGACACTGTTACGTATC
GCTTAACGAATCGGATAGAG
TGTTAACTTCACGACGCAAG
AGTGACCCCCTTGTGTTTGG
CTAAAAACGCAATGTCCCCG
GTCTATCGCGTCAGGATGAA
GCAGCGGAAGAATAACACAG
CTGCCCCCGGATAGATGTCA
GACCACCCACGCCATGGACC
TTCGACTATAGCGTTTACCG
AGCGATGGTAAGTCTACACG
ACCGTACCTGCTTAAGTACG
CATCCATGAATGCCTGCCCG
CACGTTATTGTATGACGGAA
CCCAACAACCTACGCACCCA
TTATGGACACTATGTGGAAA
TCGTCAACCAATCACTAAAT
GTGCGGTCACGTCATCGACC
CTCTTCGGGGAACAATACAA
AGCAATAGCATCCGCTAGAT
AAGCGCCGAATCGAGAGCTT
CACCGGTGACAACCTTGGCT
ACGTATATAACCCCTTAGAA
TTAAGTAACGTTGACCACCG
CGATGCAACAATGTGTAATG
GTTGGGACCGGTTTCTATAG
GTGATTAGAGGGAGTTTCCC
GAAGAGTGACGTGATACCAG
GCGTTATGGACGCAAGGATA
AAGACGTAGGTGACGTGACG
ACTGTTTGCACACGGGCGCG
TCCGTATAAGTCGCCCCCTT
GACGAGTACTGAGTACTACG
GTCATTGGAGCGAGTGACGA
AAGGTGACGGTAACGTGTCA
CCTGCCCTCACGACCGCCTC
ACATCACCATACCGTCCAAG
GAAGCAAGATGATGACGTGA
ACCACTATCTACGCCCCACC
GTGGATCACGTGCGCCACCG
TTGCGTTTAATGACGTGATG
CGAAGCACCGGTAAGCAAGA
ACGAAATACGTCATCCACAC
AACACGCAATGACGGCATCC
ACGAACAGAGTAAGCATGAC
GGGGAAAGTGAAGCTGTTAC
CGTGTGCTACGAGGTAGAAT
GTTAATGCTGACTATTAAGG
GAGGTAAGGTGACGTGAAGC
TGAACTGTGCAACGAGGACG
CACAACGACGTATGACACGC
CACATCGAATGCTAAGTACG
TGCTCAGGTGTGCACCAGTA
ACAAATGTATAATCGAACTC
CCCATGACAATACACAAGCA
GTCATAAGCAGGATACCAGA
TGTATAGCTATTCACTCTCC
ATAACTTGCAAAGACGCAAA
TAACGCACCTCCCCACGCGT
GCGCATCACGTCAGCGCACC
ACACGTGACGCAGTTCAGAT
CTCAGAACGGGATTTACGAG
ACGAGGAGTGACCGCCAGTC
TGACACTAAGCGACCCACAT
CGTCAGCCTATCACGTGATG
ACATTCCGTGACTCTCGCCT
GGTGCTACATCATCCCGTCA
CTACACCGTATCACGTTTGG
ACGGTGAACCGAACATCACG
CACGAAGTAGATCCCATCCA
CCGGCCTGCCCGTACACGCG
CGCGATGACGACATCCGCTG
ACATAGTAACACTATGATGT
AGCCTGTGGTACATGTCTAT
CCCATGCCCCGTCATCCATC
GCAGGTACGTGGAAACGTAG
TTAGGAACGACGTTACTCAC
CCGCAGTAATGGTGACGTGA
CAAATCATGTCTATTACCAT
TCCTATCACGTCATCGCAGT
GGAGAGCATGTCGATCACAA
AAGCACAGCGTTGGTACCGC
ATAGCACGCTAGCGTGGCAG
TACTGTTGACGTAGGCTAAC
TCTTGCCATTTTGGCGGTGG
GCATTTATCTTGCTTTGACA
GCTGTTAACACAGCGCGCCA
GTCTGTCCAGGCACTGACCA
GAAAAGCAGGACGTTGACGT
CCCGCGAGTGCGCGTTGCAC
TGGGTGAATAAGCTGTCGAC
ATGGAAACTGAGTAGTTTCG
GACTGGGCTATAGAGCAGAG
AACATATACGAACGATTACC
GTAGATGCGTATAGGCCGCA
AACACACGGCGATCATGCAC
CCCAAATTTACTAAACAGCG
ATCGAAACTACGAACACGTG
GGGTTGTACCCCCTCACCGC
TCATCCTCCACCAATGAGGC
CAATTGCAGCATACGGAGAT
CGACCTACACACATGGCTCA
CGATACGACACTCCTTATGC
GTTATGCATGCATTAGGAAA
TGCCCACTTATCAGCAACTG
AGCGATAAAGCTAAGCCCGG
TCCATCCTAGATAAACCATA
TGGACAAGATTACGATAGGG
ACAGGTCTGAGGCGCATACC
ATGTCGGAACACGATTAACT
CACCTCTCACCCGACACTGC
CCCATGAAACGCGACAACAC
AACAAGGGATTAAGGAATAT
GCGCGGCGCTCAAGAAGTTG
GCGATATCATACACGACACG
CTCATTGGGGCCTCATCCCC
GCAAGCGGATCTTAACATAC
GACACTTCACATTAGCCAAA
CTCCCCACGACACGCCACAT
AGGTGATGCCCCACTATTCG
GCAAAGCACGACACTAACGC
ACACGACACGCCGTGCAACC
CCCCGATACGGACAGGGCAT
ATTAGAATGACGTCACCTAG
AATGATTCCGTAGACGCAAC
CCTTTGACGTGATCTCAACC
GAGGGTGCAGTGGCATGTGA
CCGATAGACCAGGACCGCTG
GCACGCCTGCCACGTACGAG
TGATGCGTGTGGGGCATGCG
GGCGGTGGTGCGCGAATGTG
CTGATGACGTAACCTGGTTT
CGAAATGTGAGATGACGTCA
AAAACGGCGAAAGACGTCAT
CCGTGACTTTGGAGCCTCGC
TGACGATCGACTCGGTCCTC
GAGTAAGCATAATACATGGA
CCATGTCGCGCACACTACAT
CGCCTCGCGATGGAACGTGT
CATTCGCATACATTGGTGCA
AGTACGTTCCAAGGCGACTA
GTCATACGGGAAACGTATGA
AACGCGATGACGGGATAGCG
CTCACGATGCGTTACATGCG
ATAGCAGAGCTCCCCTATAA
GGCTACGGTTAATACCGCGC
GTTAACACACACAAACGCAA
TCATGGTACCGCTACGGCCC
CAACGATATACGACGACACT
CATATTGACATCAGGATGTC
TACGAATGTGCATGGTGACG
GATGACGTGACAACGTGAAG
ATCCGAAAGATAGGAAACGT
GGGGGGAATGGAGTACGATG
AGAAAACGAGCTTGTAGCGC
CGCCAAGCTGGCGATACCTC
AGGGAACGATACGGAAGAAG
ACCAAGGACGATATCACAAA
CAATCCATACTCCGTGCCAA
GAGATCAATTGATGGCGGGA
TGCAGACGAAGGCATCAGTG
TTCACACGGGACCAGGTGCG
TCCTTCGAAAGGGTACCGCA
GCCACCCCCGAAACACAGGT
GCCACAGCTTTTAGTCAGTC
TCGTCATGCGAATGCGATCA
CCACGCAGCCCGATCATCCC
CCAATGATTAAATGCGCGGA
GAAAGAGCAGTTAATGATAG
AGTGCAATAGAAGAAGACAT
TAAGCACATTGCCATTCCGC
AATACTCTACGCATATCTCT
AATGAGAGGTAAGTAATTAA
GCTAATGCATCTTGGCCGCA
GTCATCATGCCTGTCTCCAG
AGTGAGACCACACACCCACC
GTGAGACGAGGAAGGGCTAG
GGTATGTGACGGGACAACCC
TTGCCCCAACCAATACGTCG
CAAAGTCCATTTACATGTGT
AGTCCATCTCAACAGACAAA
CACTGCCAATAAACAACCAC
ACAGCACGCGTATGCTCGAA
AACGGACCTAAGCGCCACCC
GGAGATGACGTCATGCCCCA
ACGTGCGGCTGTGACGCGAC
CATTCGCATTGCGTGTCGGC
GCGTACCTAATGTCTGATAA
AAGAAAGATCACGTCACCAT
TAGAGATCACATCACCTTAC
GCAGTGTGGCTAATGACGTG
AGTGTACATCAGGGGTAGGG
ATTCTGCCCTTGCCCCCGCA
CGAGGCTGCACATGCTCCTT
CGACCACGTTCGGAACAGCG
CTGCACACTTACGGAACACA
CGCCGAGCGTGACACCTCTT
ATGATGACGCTACATCCCAA
ACGCTAGCTTGCACAAGAGA
AGCTGAGGCATGCAGGCTAG
CAAACCACGCGTGCTTCCGA
ACGCGAAAGAGGAGACGTCA
CCCGACCATAATGCACACCC
GGTATAACGTGTAGCGTCAT
CGATAGAAAAGCAGTATCAG
GTGGACACAGGGAGTATACC
AACAATTGTGCAACACGTCA
GATCAACCAGCATGACACGA
GTGTAATAACTCAGATAATG
CGCGTTAAACGCGACTGTAG
CACACTCGATGCGCAAGCAT
GGTCCACTTACATGATCGCG
ACACCACACGTCACACTGGC
CACACATGCCGTTGCGACCC
AGCGTAATTCCACACCGTGC
CCAGCAGCTATGACGTCATA
ATATGTATGATGTGATGCGT
CCAGTATTACGGGATACAGA
GTCTATCAACTGTTTTGTCA
AGCAAGGTTGTTTTGAACAA
CTGGAAGGCGATCTGGTATG
CGATGACGCGATCCAGCAGG
CACCACAACGTACGACGTGA
TAGTAGATACGATCACGTCA
AAGCAAACATGTGTGATCGA
ATCAATTCACAGCGCCACCA
CTGACGATGTGGTATACGTC
GCTACGTAAAAAGTCACCCG
CGTCACTTCGAAATTTATCG
TACAGTATGCTTGCGTGAGA
GCGCTGTGACGACATATACT
GCGTTCGGAAACCGAACATG
CGCATATGGCTGAAACCCTA
GCCTGACAGATACGAAGTGC
TCCACCGGCGAATGCCAACT
CATTCACCCGAACACGTTAT
CCATCGGTTTAAGTGAACAT
GTGCGTAGCGCTGATGCACG
GGGTGCCCTTTTCGCGTTAG
AGCGGAACTAGCGTAAGGTA
CACGAATCCCACCCTCCACA
ACGTGAACATGGCAGCACGG
ACCTATAATGAGTGCACCGC
AACGCGATGGAAGCGCGTTT
CTTCAGAACATTTGCTCCCG
GCTTGACGCAACACAGTACG
CGCGCGAATGCGAGATGACG
CATGTAGAGATGATGACGTG
ACCGATGACGCGACGTCACT
GAACGTGTAACAGCTCCCAC
ACGATACCTAAACCATATGG
CATGAGCGAGGAACCAACGA
GATATGGAAACATTATATGT
TACTGTCGCGTGACCCAACC
GCCCGTGTGATCTCGTCGAG
CCGACGCAACCGAGTAACGA
ACATATATTATTGCGCGGAA
CAGTGCGGCGTTATTACCAC
ATCACACCTAAACTACGCAC
TAACCGTGTTATGCACATGC
ACAGCTGACAAACACCTCAC
ACCGCTGACGCTACCCTCAC
GATGACGTAATCATGCCGCA
CACATAATCATATAGACCGG
GGCAATACAACACACCCATT
ATGTGCGACAACGTATGATA
CAGCATGTGGAATGAGGTTA
ACACGACATTCCACACTCCC
AAAGGCAGAACAAGTACGAT
ACGATACACGGAACGATGAC
CCGTTACACGGCACTACCCC
CATGACGCGATATGCTCCAT
GCTTGGTGTCTATAGGCTGA
GCTATCTCACACCTTGCTTC
GTTATACTTCAACACGTCTG
GCCCCCCAGATCCACGTAAG
CAGGTTACCTTCCCTGGGAC
CGAGATGATGACGTGATAGC
CAACCGAATGAAGAGATCGT
ACAAGGGACACGTGACCCCC
CCACCACATACTCCCAACAT
CAACTCATGGTACGGACTTG
AAGTCAATATCATGACGTCA
CACCTGTGCATACGCGGTGG
ACTTGACGACGCATTCGGAT
AGGTTCGCCTATATAGCATG
GACATTATATTGGCCAATTA
ATAGACTTCGCACTCCGTCA
GACCATCCTCTCACGACGTG
CGAGGAATCGCAACATGTTG
TGTCACAAGGGCATTGCCTT
GCCGTCAGATTCCGGCCGCG
GATAACGTCATAACCGTGGA
GTAAGCAAGCACATGCCCCC
ACTTTAACATTAACGACATA
GCACCTCAATACGACGTGAC
TGTTTTGATGACGTGGATGC
CCCTTCATGAATATGTTATG
TCATGCACTGCATGGTATGT
ACCAGGCAACCATCGCTGAT
CTATGCCACGTCATTACCGT
AGTAGCGTGACGTCATAGGG
CACGTAGACGGATGACGTGG
GCCTCATAAAAGAGAAATAA
GGCAACGTGATCGACAGACC
ACAACTAATACATCTTTACG
ACGCTCGCCATACCGACGCC
ATCAAGGCATGACGTGACCA
GCCTGATGACCACCTCACCC
GGTACCTTCGCAACCTCTAG
AGTGATACACTGATGTGCGG
CATGTCGACGAGGCAATCGG
CTTAATGCTACGTCTTGGGA
GTGACTGATACATATAGTCT
GCGTCACTTGCTCGTACCAT
AGATGAGGGGAACATAGTCG
GACCTAACGTCAAGGCGTAC
GAAAATAATGACGACATTCC
TGTTTAATAGAACTAACATG
CCACACGCGATATACACAGG
CAACTGCTTAGGTACTTGCA
CCATGAAAGTACGACATCAT
ACAGCCTCTTGCCATCCCGG
GGACGTAACGCCGTAGTGCG
CCTATTACACGTCCATACTT
CCAACACCTCACAGCACCCG
GTTTGACGAGCCTCATGTAT
ACGTACCACGCGAAATGACG
TGCTGACTACCATCCTCACA
GAAGCGTATCCAAAACGATT
TCAATTGCGAGTACTGCGTT
ACGAATAATGATGACGGCAC
TCAATACGTTAGATTTACTC
CAGACCTGCGTAACACTACA
AATCGAGCCCGTTAATGGCG
GGTATAGTTAATCCATCACC
CATTTAGCGGTTGAAAACGA
CCTGCGGGATAACACGGCGA
CGAAGGATGGGACGTGTTGA
AATCTACCCTGTGAGATACA
CATGCGCATGTCATTCCCCG
AGAACGATGACGACATAACC
GTCATTTGTCCCGAGGTATC
GTAATTCACGTCTATCTCTG
GTTGTGGTGACAATGACGTT
CACTTAACGCTCACACGTGG
AACATCACGAAATACGCGAA
CATGGCCAAGAATGACGTCA
AATGACGTGCTCTGCAGACC
CGCCATACATGATGCCACCG
CTAATGATCTCGTCACCACG
ACCACGTGATAATGATGACG
ACTGAAAGTGCAATCTCACG
CCACAAGAGCAACACCTGGG
ACTACGAAGCGTTTGTACAA
CACGATGATTGAAAGAACAA
TCAGCTAAGCGCGCACCGCG
ATTAACCAAGTACCGCTCAC
AGCATCACGTGATTAATCCG
AACGGCGTGCGACACCTAAC
ACGTCATAGTGGCACGGGGA
TGGGACGAATTGTAACGTTT
GGATGACGAGAGCAAGACAT
GCACCGAATCGCTACCGAGG
AGAAGTGTGGGCCTTCTTCG
CCTATACGTCGTCACGCGGA
GCTGGTCCCTATCTAGTGCG
AAGGTCACGAAAAATGACAT
TATACTGTGACGTGATTATT
CCAAGGCCTCGGTGAGAACA
CACGTCGACTAACGAACGAC
GGGTGTCACGTCATCTCGCA
CCTAGTACAATACGCGCTCG
CTGTCCATTGGACGCTCCAC
TGCATCTACAACGACACCAA
CGCACAACCACAGTCGGACT
TACGACGATACCGTTGTGGT
GACGAATTAGTGGACGCAAA
CCCAGGCATGACGTGAAATG
GCGTACTTGTGGCGACAAAG
CTACATCACGCGTTGAATGT
CGCACACCCGACCATTTTCC
TGCCGATGATAAATCAACAG
CCACCTAGAACGACGGTACC
AAACTCGTGATGTGTGGTTA
CCCCACAACTGCCACTTGCC
ATACGTCAACACCCCACCCT
GTCAAGGAAGTAATCGTATG
GGGACATGACGTCATCGCAC
GTTCTGTTACCAGATACACT
CGATACCAAATCTTCGTCCC
ACCATGTCGAAACGATGACA
GGCACAACGTAATGACGTCA
TAGCAGACACAATGTCGAGA
AAGGACGTTACGCAACGTCA
ACAAATGGACTGAAGTTAGG
TTAACGATATCCCACGCACC
CATGCACGGCGAGAGTGTGA
GTCGCGTAATACGCGCGTCA
CCATGATGACATATACGTCA
CTGCGGCCTAGCCGGAGCCG
CGCACCGCCCACAAGCCACG
CACGTTGCCACTGCTTCACG
GTGATTATCTGGGAGTGTGT
TGCTAATTAAGCCGAAGCAA
AGATGACGTGATCGAATAGC
GCGTGAAATGACGTAATCCA
CCAAACGTGTGATTAACTTT
GCGATTAGTATCGTCATCAC
ACGGGAGCGGAGGTATGAGG
GCACATAAGTGGTACCAATG
ATTCCCTTACGATGACGTCA
GACGACACTTGTGACGTATG
CTTAGGCGAACGGCATATCG
GTTGGTTGCAGCGTCACACA
CATCATCCTTGCCGTAAATG
GAGGACCGTATGTTACATTC
GACACGTCAACCACTTACAG
CTACGGCATCACAGGCCCGG
TACCCTCACGTTCCCCCGCG
TATGGAGCGTACTTAAATGG
GGGGGACCGTGTAACATATC
ACGGTCGAATGGCCAAATAG
ATCGTCAATTGCCGGACCAG
GAAAGCATAACTCCTCTGGG
ATACTTGTCAGGCTAACACC
ATAACCTTCAATGACGTCAC
AAGCAGAAAATGCCGCGGCG
TACCTTGTAAAATGGCCTCT
ACCAGCAAATGTTACACCTT
TCGCTGACCTATGGTACTCA
GGACTAACTGTTCGGGCAAA
ACCGCGTAACGACGTACAAT
GAAAGGTAACACGGCAATTG
CGTAGCGATGACGCGATTCC
AGGCATGAGTGCATGTCCCA
GGGACTTCGTCGTCCCCGGC
CTAACGATGTTACGTTAGTG
CTGATCAAATCGCAGTAAAG
GCAGTGTGCAAATAGTTTGG
GTCACGGATGACAAACACCT
GACAAGGCAAGGTGACAGTG
ACCGTACGCGAAATATCGTA
TCCACTGACCGTCTTGCCAT
ACTGAATAACGTTCGCAGTA
CGGCGACTAATTAGGAACAG
GACCCTGGTCGCAACCAGCA
GATGACGACACACAAGACAC
CTACATACACGGAATCCACC
GCATGATATCGCCCCTCACA
TCACGATGCACTTCCATCCG
GTAAATGATAACGTCACCCT
CTCCATACGCCACTCCACGC
CGTACGGTACACGACACTCC
GGAGAGGGACACGCTATTAG
CGTGTGACGTAGATACATTA
TTGAACATAACACTATCCTC
CAGTGCAACAAACTAGATGG
GATGAAATAATGACGATACG
CAAGTACGATGTTGGGCGTG
GCAAGACGACATCACGACAT
GCCACGAAACGTACGTTGCC
GTCACACGACATATGTGACG
CCAACCCAGGCACAAACGCC
GCTAAGCGAACGGACGTACG
TGCATGATTCGCATCCCACC
CCAGTATCACGTTACGTCCC
CGGACAAAGACACGTCACTC
GTGATGCTGCATGACCGCCA
ATTTAGCTGCGGTCCCACCA
GAAATGCATTATGGATTCAG
TATATTACTGTATGACGTGA
CTACCAAGTTGATGACGACA
AATGACGGATGTCAGGGCCA
CATAGCATGTAGAAAATCAT
CGATGACCAAACTGCGATGA
CCCGGAATGTACTGCGCGAA
AACAATGTTCGTCACGACGT
CTAGGCATCGTCATATACGT
GCCAAGACTATCACGTGCTC
GACTTCCCGCGAAGTCACGC
TCGTTTACGAAAATGCAAAG
GCTAATGCAGAGATAAACAG
TACCAGTTGCGCCCGATACC
AGAGCGACCAACTCACACTG
ACGAGCACCACTAACAATAA
CGTCATGTGATTTCGTTATG
CACAAGTCCAAACAAGGGCG
CAGCAACTCACACTGACCAC
AGCGACCCCGCCCTACCCCC
AGCAATGTTTGCGACGATAC
ACACCCAGACAGAAAGGTGA
CAGTCGGAACATGCGACCTA
ACGGCGACTAATAAGCCCAC
GATCTACTTATTTAGTCGGA
AAGAAAGGGAGAACAGGCAC
GGCCACGCGGCTGAACAGCC
TGGTTTGAGCGGTCAAGCAG
ACGACTGACACGGCGAACAC
CACGCACCCCGGATGCCCTG
GTAAAACTAATGAGGGTAGG
GGACCTCGTTGAGGTGTGAG
AGTGTACTGGTACGATGTCC
TACGCGTTAGGCGTATCATT
TCTAACAGCGATAGACAACT
CCGTACTAGTAATATGTCGG
ACAAATGACATGGTGGTGCC
CAATATGTTGAACATGGGTA
ATGCCCACCTAATTAGGCGG
GTGGATACGAGATCACCAGG
GGTGGGGGGTCGTGCTCTCG
TAGCCACCGCACACTACTGA
GGCGATCAGCGATTCAGAAA
CACCCGTCATGGATCACTGA
ATGAGAAGGTCGCCCCCACG
CGTTGTAATAACGTTGTCCT
ATTCCACAAAACCTATACAC
AACGAAAAAGAATATTACGA
GCACGGAATGTGCGTTTGCG
GGAGGCATAAACGTGTTATG
GTTGATTCCGATGGCCATGA
CCGCATACATTCCGCTGCCC
GTACAAGACGTAGGGTACTA
CCATAACCCGAAAGCTACGT
ACGTTGGACAGGCGACGCGA
ATCGTACCGCCTTGACAAGC
GCCTAGATAATGACGCGATC
AGTGCTATAACAAGGTATCG
GAGCCATATAACCCTTACCC
GTATGACGGTCAAATTTGTA
GATCACGTCATACAGCATGA
AGGTAACTTAAGTCAAGACG
ATTTTTTGGCATAAACTGTG
GATGACGCCGAAAGTGTCGT
ATTCCCATCGAACCCCGTGC
GCTCACGCAGCGCCGCATCA
ACACCTGAATTCCTAGATGT
GTAACCTTCGTGCCAAGTCA
CCGCACTAAAATGTGGATAC
GTGCCCCGCGACCACCACGC
ACCTGCACCCCTCCACCTCA
CTAAAGGGTGGTGTGAGATA
GGTGCCGTAAGGATACCCTA
ACGTAACGCATATGCTGGGA
CGACGTCGAGGCTAGAAGAC
AGGCCGTGACTATACATAGC
CCTCATTTTTAGAGGGCGCA
ACGTTTAAGACGTGACGTCA
CGTATGGGGTAACGTCATAT
TGGGGTCTATAGCAGACCCG
TTACCTATAACCCGGACCAG
AGCGTTATACGTGCGCGGCA
GAGCGGTGTGTTAACCACCA
ACGACAACCACCTCAAGCGA
AGCACGTATACGATACGCCA
AGGGATCACGTCATTCCATG
GCTCCCCGCCACAGCGTGAG
GCTAATAAAACTAAATGCTA
CGAGCCTACCTACGGACGAA
GCTACCCCCTCCAGCTGCCC
CGTGACTAACGCCTAATAAA
CCGTCTAATCGACCATGACC
TGTAACGATAAGTCGAGGTG
GTGACCTCGCGATTGTACAG
GGCCACGGAGCGATTGCACG
ACCACACGTATATACACACG
ATGTGACACGATACTGTAGG
CACATGATGACGCCGAGTCG
ATAGCGGAGAACATTTCAGA
ATACAAATAAACCGATTCTG
AATCTAACACAAGAGTTACC
TGACATACTAGCAAAGTCCA
GAATGCGCGATGTGGTGAAG
ACAACGTTGATAACGCCCCA
AGACAATACTGTAGGGACAG
ACGCGGTATATCTACCTGCA
AGCCAGTACACGGTATAGCT
AAAACGATGTCATCACTCAC
AAAAACACGGCACTTTTCGA
CATCCCTAGCCCAGGCAGCG
GCAATGACGAAGTTGAGCTG
CAGTTTATTCGACGTGTCGG
ATGAGTATCACACACATCAC
CGCCTACTCGTCGCTAGCAA
CCAGGCTGTCCAACGGATCT
AATGGCGTGATACTCATGCT
CTAATGTAGCGTACCATTAG
CGACGCAAGATGGCGAGGAG
TCAGACTAGGCGACCAGTGG
GCCACAAAAGAACCAATCAC
AAGGACAGGGGAAGAATGTA
GGCGTGCTTGCAACCCCAAG
GGTGATGACGTCATCGCCCG
CGCACGGATGTAACCCATCA
GCGTACACGAATTAGCGTTG
GATGACGCGACAGGGAGGCA
AGTAAGAGCATGGTAACGTG
AGCTAGAGTCGCAATTAATC
TATAGTGGAGGAACACGGGA
TAGGGTTAGATAACGTCACC
GTCCTCCACTCCCCCTCCCA
AGAGGATAAGTGCCGTGAAT
TGTTACCGAACAGGATAGCG
ACGTTACAACCTCGATCTTG
CCTCAGAGGCACCGAATGTC
CGTTTTCAGTGTAATGCGAT
CGTTCCGCTTTGGTGGTGTT
ATAACGCTCACCACCGTTAG
CGATACGTCACGGCGAGCGC
GTAAACGGAATGACGTCATC
GATGACCTCATCTCGCACGA
TGCAGGTATACCATACATTC
CCTAGCATGCCAGTTTGGTT
ATCGCATATCACAGACAACG
ACATGTGTAGGACATATGTA
ATTACCATTAGTGATGAAAG
ACCACGAGATGTAAACAGCA
GCCAGTGAACGAGATCTGCC
GTGGCTAAGGGTGTTGCCAT
GCGTGATAATACATGAACTG
AATTTTAAGTTATACTACGT
AAAGCAAGGAGACGTTAAAA
AAATGATACACCGAACATCG
CGTCATAAACTGAAAACCCC
GCGACGCGAATTTACACACC
GGTACTGATGTTAAGCGTGA
GGTATACGCAGAATGACGTA
AGGGTTAGACCACAGTTGAG
GTTGATTGACAGAAGTACAG
CGCGATACTTACACCGAATA
GCATAAGAAGTGCGACCATC
GTCGCACAGTCCACAATGCT
ACGCTGGGATCACCACAACG
GCATCGCCGAAATGACGTCA
CAAGAATGACGTCACTATCA
ATCAAGTATCGCCGCTGACG
ATGATGACGTCACACAACGC
ATATTTGACACTCCCCCTGC
AATGGTATTGGGGACCGGTC
AAAATGACATCCTTAAATGA
TATAGTATTGATGCTATCAA
GAATGCTACGGCAAGATAAG
ATCACGTCATATTATCATGC
CGGACACGGCCAACGCACGG
AAAGATAAAGCATCACGTCA
ACAGATGACGTAACCTGCGG
CGTAAGCAAAGTGTTACGTA
TAAGGGTACGGGACTGATAT
GTATGATCATCCCGTCGCGT
AGCGAACATAGTAAGGTAAC
GATGAGCGATTCGTATACCG
GGATGATGCACCGTATGCCC
TGCTGCCAGCACACTCCCCG
GACATGACGTGATCACGAAA
TATGAGGCAATGATTCCGAT
CGCACCATCTAGCTGTGACG
TAAGGAGGGTTCCGTTAACC
GGATTCAATCAAAGTGAAAG
TCGGCGCGGTACACTATGAA
CCTAATACCTGATGACGCGA
GCGACTGCAATATCACGCGA
GCATGAGACTTAAGTAGCGG
AGCATGCGTTAGACGCAACC
GTAAGGCGATGACGTAACGT
AAAGTTCGTCACGAATAGCA
TACCATATGAAGTAGGGATA
AATTTACGTATTCCGTTGTG
ACGGTGGTAGCATCTCCACG
CCCCGACCACGTTGACCTCT
TGCCACACAAACACAGCAAC
CCACACATGAGCAGTAGGGT
AAGTAATGACGTTAGGTCGT
CCGTGAAAAGGGCGCGAACA
GTGCGTGCACGCGCGGCACG
AATGGTGGAAGGACGACTGC
CTACTATGCACCGCACTGCC
ATATCTACCACCTCACCAGC
CACGAGATGACGTCATAACC
ATACCATGACAGCAACGTTA
GCTAGGCATACCGGTGGTCG
ATGTTAAAGTATAGTCCACC
GATTGTGCTAGTTGGTAGTC
AACATCGCAGACGTAACAAC
TGCAGCCCACCATAACCCCA
GAACAAAACATTAGACACCA
GGGCGTAGATATTTGACATC
ACAGACGTGGGAATCGACGT
ACGCCACGTGCGTGTATGCG
TTCGTCAGATAGACGTCATC
CATACACTCACAAGCGCGCA
GAACTTAAGTGACGTGATCA
CGTGATTGCACACCTTCCAC
GGATAGTCACAACACGAACA
CAACCCCTGTTCCATCCTAC
ATAGTACAGTTGGAGCAAGG
AACGCTAATGAATCACGTCG
ATGCATATCACGTGACACTA
GCTTACAAGTGAATACCATA
GAGACATAGTGTAACGTCAC
ACCCCGTCATTCGATAAGGC
CCCTCCAACTAAGTATGTGG
AACGGTCATACATCACGTGG
TAGTTACAAATTAACGTGGT
GGAGTATGCCGCGTTACACG
GGCATGGTCACTGCCGCATG
CCGCATCATGAACACTACAC
GCAACTCCCTAACGACCGCG
TGTGTACGCATAACGTTTCG
GAAGGTAAGGTTAGCCTTGC
CTGATGGATACACACAAGTA
CACAATCCGAATGATAGAAA
TGTCACACATATACGGAGTA
GCCAGTGATGCATGGCTGCG
CACCACGTCGCTCGTACCCC
GACACCCCTAATAAGGTACA
TCGCACTACGCATCGCGATG
CACGCCAACCAAGGGCGCAG
TACTAGCTACGAACGTCACT
GGGCCTCACACTTCGCACTG
CTAATTATGACGCGAGATGT
GATAGTTTGCAATAACGTGA
TAACTCTTTAAACTAAAATT
AATTCGCGATTCCCACAAGG
GAGTACCGGCCACCACCTCA
GCTTTACAGTTGGTAAAATG
GAAAGAATGAGACATTCGCA
AGATATAAATTAAATTTGAC
CAGTATCGTTCGAACGACAT
ATAACCACACCTACACTACG
CAGATGGACGCAGAAAGATG
GGCGACGAACGTCCCTCACC
ACGCGTTCCATATTGTTGTG
TACCAGCACTCCACTATGCC
CTTAGGACGCACTCACCTAT
ATACCACTATTGTAGAGCAA
TCTGACGTCACGTACAGGTA
AACTGCTGCAGATCACGTCA
CATTCGTGCCTCATCGACCA
CCGTTACACAGGACAGACGG
CACATATCATAACGACAAGC
AGGCCATCACGCGGCGCGAC
CGAATGATACCGCAGCAAGG
CGTACATACCATGAAGCAGC
ATGCTCACATATTTAAGCCA
ACTGTGCCAGATAATTGCAT
GAGGTGACGTGATACCACGT
CGTTATGACCACCTCTGTCA
AAGTCCGAGATGACGACATC
GAATGACGTGACCCCAGACA
AATGACAATAACCGACAATG
GACTAGGGGTGCAGATGTAG
TCTGCAATGACCTTGTGATG
AAGTCAGCGTAATCCTGGCC
AAGCGTGTGCTACCACACCA
TATGACGTGTTTACGCCACA
TCCTTACGCCCCCTACCATA
CGTCGCGCGAAGCTCTGATC
AAAGACGTGGTAACGTCATA
CTTATAATCAGCTATGAAGA
GAGCAACGATCCGGATCTAC
ACTGTGCAAATGACATAATC
GTGGCTCATGTTGGTTAAGA
AGGCGATATGAAGATCATGG
CACCTGGAACAAACCGTTAG
GCCATGCACCCTACCGTCCA
TCGCGTCATAATGTCCCCCT
CTGCCCCCAACAATGGATTG
ATTCGTGGTTGCAAGCAGGG
CTTTAAATATTCACGAACGG
GTGACGTATGCAGCAACCGA
CCTGTCTCGTTTTAACTCCG
GACAATGACGTCATCCACAT
CCGTCCGGACGAGACTGCAC
GCACCCTATGGATGACGTCA
CTCACGAAATACGCTTCGAT
GCACTACGAACAACGCAGAA
AACAGCATAGTGAGCTCAGG
ACGGATGTGTATCACTGGCC
ATACATCACGAAGCTAGCCA
AGCAGGCAAGAGTAAGTGGT
CCGTGCATTATTCCCCTGGG
AGCCACGAATAAGAGTACAG
GGGTTTTGATGACGTGATAT
ACAACAGACGAGCCAAGTGG
GAGGGCTGGACCATGTGATG
AGAAAGCTTGGGGTTACACG
CACACGACGCAATAACAAGC
GCACCACGCGACTAGCCTGC
GTGCTCTGCAGCGCGTCTAG
TGACCGAACCACACTCCTAC
CGAACTTACACCGAACACGA
GATGTAACATCCTCAGTACG
ACGCAAGATGTGCTTGTACC
ATATTGAGAGTAACAACATA
ATTGGTTATGGCACAATGAC
AGGACGAAGAGATGACGTTA
TCTCGTTGAGTATGTGCAAA
CGCGGTGATTAAGGTTGCGC
GTGATCACGCTAACCATGCC
CGACAGGGTAGGGTATCGCG
ATGAAATTCCAAATGCCTCT
GTACCTCCAACACCTCTCTA
AGACACGTTACGACCACCAC
CTCACACCTTCACCAGTACG
ATTGTCCTTGGATCGCAGCA
GTAGATGCCTATGTAAAGGG
GTGACAACGCATAATCACTT
GCCACGCACACTGGGGCGCG
GAAGCCTAGTAGGCCATCGG
TATGTGAAACAACACCTGTT
AACAATAGCGCATGCAGACA
GTAAAATGACGGTAACGTCA
CGCCACTGACTCAAACGAGA
TACCGTCACGTAACCGCACA
CATAAAACGCAGCATTCATG
CAGCCATGCCATAATCAACG
TCATTGCAACGGATGGTATG
CTATGACGTTACGCACACCA
CTCGATACGTATGAACACCG
CGAAACATAACACGTCGCTA
CGTGCTGATACAAGCACACG
ACGACGGTCAGGACCGATAG
CTCACGAGCCAGGGCGACAC
TTATGAGATAACGTCATTAA
TAGCCATTACTATATGTGAT
TGCCAGAGCAGCATAGGGAA
AATCAGTGCACAGAAGGTCA
CACGAAGGACATAACCAGCC
GAATATCGATATGAGGGAGA
TCTACGAAATGCATACTGAC
ACCCCCCAATATCGCACCGC
GGATGACGTGATAACAACTA
GCGATATAACGTCTATGCCA
ATTGGACCTTCAGTGGTAAC
CCGTGGTCACGCGGCGGCGT
GCATTTTAGGGTATGATGGG
GACACAACTTACCAACATGC
GTGGCCGCGCCACACGAACC
TCATCTCAGCGCGCGCGCGA
GAATGAGGAATCCGACTAAA
AACGAGAAGAAGTGAATCGC
GCCCCTGCACAATGCCTGTA
CTTCCGAGGGAGAAGATACC
GCCCTCGACGTGCAATCGTA
CCTCATGACAACTTGACGCC
AACCAGAAGCAGGAAAGGGC
CCTTGTGACGCATGGGCTTG
GCCCACCCGAACCCGATGAT
GCTGCAGTACGCACGCCATG
ATGAGATTTATGACGCCATA
GCGGACACAGCGTCATATCA
CCGACGTACCAATGACGTCA
CTGTGAACAATAGTAGCCTG
TGCTCTGCTAGTTCAGTGCC
AGCCAATTGCATACCCCAAA
TCGAATAAAGCTACGCTCAG
CCCAGCCAGAAACATAGCCA
ACACCACCTTACACGCTCCA
GCGGACGGCAACCGTATCAC
GTGCCGAGCAGTTAGGCACA
TGTGTGGGGGGCGACCACCA
TAGAAAGATATACGTGGTGT
TGTTCCATCCAACTTTAAAA
AAAAACGCATTCCCGCGTAT
CAATGTACGTTAGTCTTGAT
CCACTCACGACATCACACTC
ACGATGACGCGATACAAGAA
CCTGCCGCAGCAACTAGCGT
CGAAATTAGAATAATGTTGT
AGCAAATGACAAAGATGACG
GCCCGTCAGTGCGCAGGTGC
TGCGCCTTTCCCGGCCGACC
CACGATGGCACGCGATCACA
GGCGATGACGTCACATGCCT
ACGGTATGATGATCCAAACA
GCACAACGGATGACGTAATG
ACCACCCACGTACCTCACGC
TAGATCCCCACACGCTACCC
AGCCGAAGGTAATAACGGCA
CACAGATGAGTAATTCGCTG
TTGTACGAATGGATCACGTA
TTAATGCGCGACCACTGACA
AGCGGCATATGCGACACAGT
CGATAAGAGTGTCGTCATTT
GAGTCAATCGAAAACCTATG
GGAGTAGTGAAAAGGCACGA
CATAGCTAGGTACCACAGCT
GCACACTATGATCTGTAAAG
CCATCAACGCAACCCCCGTA
TGTGCCGCACAAAGGGCGTA
ATGGGCAATTACCTTAGGTA
AGCAGTGAGGGCAGCACGCG
GACGGGTAATGACGTGATGG
TGCTCGCCACCAGATAGGCG
TACTCCCACCTCATAATACG
ACGCCATTCGTCCGCAATAC
ACGGTACAGACACATCTGGC
CCTATCGCGTGATGCCTACG
CCGGGTCAGACACCTATACC
GCGCAAAAGGAAGATATGGA
AAGAGAAAAAAGATGACGTA
ACGAAGAAACATATTAGTAA
AATACTATAGGGCGTGCATG
ATACGCTCATGACACGTCTC
GTGTCATGACGTGATGCCTT
GTGTAATTTTGACCTGTCGG
CTTCACTGTGACTACATTGC
ATGATGACGTAGACAACTTC
GTCGGCCTGACCACCAAGTT
TGCGAGTAAACCCCCATGCG
CGGTGTACCTGGTGCATGTT
AGTACGATAGAAGCTGAACG
TAGGCGACCATTGCCCATTT
CACGGACCTACACGTGCAAC
GCCTAAGACCGCTAAGTCTC
CCGTGTGAAATACGCTGCTA
AAAAAACGAGAAATGACGTG
GCACTTGCGTTCTAAACGAA
ACGTACGCTTGCGTGGCAGA
ATCAAGCTGACAGAGTCAGC
CCTACCAGCCCAAGCATGCG
CGCATACGTAACCTCGCCTA
CTTAAACGATGAAAGTAAAC
CGAAATGATACAACACCGCA
ACCATCAGTCAACGACTGTC
CGATGCATCAATACCGCCCA
CCGCAATGATGACACTGCCC
CGCCGGGCCCATGACGTCAC
CCGGTATGACGCGGAGCACA
ATATGAAAGACAACATTTAA
CGTATAAATGCCGTGCCAGA
CCTAGGATCACGGCACCACG
TTTAGCGCACTACGATGACG
CTAACATGTCTGCTCACGCA
GAGGAAACCAGAGTTACTGA
CGTCCATCATACACATTATC
CAGCCTAGAGTGTACTATGG
CGTAATGACCGACGCACATG
CACTCCCATTGGCGCAATAC
GGTGACGCCATCCCTCATTG
GGTGGCCAGTTCGAACAAAG
AGCCTAATACCGTGCAATCG
TGCCCCACAGAGTGACGTCA
ACAGCAGCACACGTCATCAG
AGTCCCCTTACACCAGGCAA
TTAGATGGTGATGCTGACCT
ATCGTGTTTCGACGACATGG
GACACCATCTGAGGCAACGA
CGACCCTATGGTCAGCCTGC
AGCGCGACCACACCTGCCAC
AATTAGCGATGACGTTATCA
GTAAAACGTAAATTACGTCA
CCAAGTGAAGAAGCAGTGAA
GTGAAAGCAAAACCACTCGT
AAGCGTTCCTGCCCCCGTAT
ATACATTAGATACCGAATAG
GAAAGTGACGTCATTGCTTT
ACCACCTAACCACAACGCAT
ACATGTGCGTTACATCCGTG
AGGCGTGATGTTGACAACTG
CTTGATGGTAGATAACGTCA
CAGCAAGTTAACAATGACCA
GCGATAACACGATGCTACTA
GGATCGTTATTACGGGATAG
CGAGCAGCGTACTACCGAAC
GACGCGTGCACCAGTATGAG
TAGCCCGTTTGACAATCGTG
CCCTTAACCTGCGGGGTGCG
GTGATACGTCATTCTTCCCC
ATGATGGAGATAGCCGTTCG
CACACGCACACATCCGATAG
TAAATGGAGATGACGACTCT
GCTACTCAGTAGTACCCCCC
ACCACTCATATGCCCCAAAC
CTTCCATCGATATACGCCCA
CCTACGTTTATCCTACCTGT
GAAGTAGGAGGGATTGCGTC
CCTCGACGCAAAGGCAATTT
CCGTGTTGGACACGAGACGC
CGATCCAACTGACACATGCC
AGAAGTACGTGTGATATGTA
TTAAGCACAGAAGACCTACC
AGACGTACTTGCTGTAGTAG
GGCAAATCAAGCAGCCATAG
CCGCACAGACGAATTAACCA
CCCATGTCCGGGTGTCGTCA
GACAGAAAGAAGCGAGTTAC
CCGATCGTACCGGCTTGCTG
CTGTTTCAGCACACGCATAA
GCCCCAAATAACACTAATGC
CAGATGATGTATGCCACGGA
TTCACAAGTGACGTCACCCG
CGTAGCGTGGGCCTCCACTC
AGCAATGACTAGTCACCCGA
ATGGCTGTTCGGATGAACAA
TGCACCGCATGACTTAAATT
GGGACAATGACGCAATAGCG
AGCCAAATGACGCGATCCGA
ACCCCACGGCATCCCACTGA
ACATCGCAGCGCAGATAGCA
AATACGCATAGATGGTTCGG
CTTGCACATAATACTGGCTG
GTGATCCTCCGACTGTACAT
ATTCACTTCCCATGCATCGC
GTTATGTGCAACATGGGTTG
AATACCCTGCGAGTCACCAA
GCCGAGATCGTGATGAGCCT
GAAATGCTACAATTACCCTA
CTAATACGGACCCAACCACC
CTGTTAAGACAGTTTGACAG
CCCCCAGATATGGTTGCAGG
GCACGTGGCACGACTCAAGG
CGCACCTATCCCTGAGATCG
TGCCCCGCTCGCGACATACT
CACACCCTCCGAACACGCGT
TAAATAATCGGCAAATACGT
CCCGATTCCATAGCTCATGC
TGCCCCATCAACACAGACTG
TTTTCGCACCCTGCAGAATG
GCACTTCAAGTGTCACGTCA
GACACACACCGACACACACG
ACACTACGATAACCAGCATG
CGCCCCATCACGTCATCGAC
CCGTACGTGCACGAATGCCG
GACCGATGAACTAGCTGTTC
ACGCACCAAGAGCGTATAGT
AGCTGCGACGCACAGTAGTA
TTACCCTCCATGCGTCTTGC
GGGTGGAACGCATGACGACA
ACGAACAATGATGACGTGAC
CCGCAATGAAGAAGGTACAA
GTGATGACGCGATGTTGTAC
AATATCACGTCATGTGACCA
AAAATAGACACGCGACTGCC
CCCTTCTCAACGCTTATCGC
TTGTGGGACGGATCACGTCA
AACATAAACTAGCTTTGCCG
ACGATTTGGATAAGGTTGAT
GGCACCAATGCGTGATGACG
GTGATCACACACGACAGCTG
GGGACGTGATTACGCTACTG
GTGATTTATGAACGCGTTGT
GTTAGCGTAATAAGTTGACG
TTGGTGCGATGGAATGCGTA
ACGGCGTCGCGACAACAGAC
GTGACCACCATCCCACTACA
CGCCTCGTCATAAAACACAA
ACGTCCGACGCTCCTAAGCT
CAATCACCGTATAGATACAC
TGTCGAGGGAAGGTCCAAGG
TACACAATTCAACAAGTACA
TGGTCTTAACGACACCGCGC
CGAAGGCAATGCGATCGTAG
GTCGTTAAATACCTACACGA
CACCCCCATTACTACGTGTG
TGACAGGATAGTTGTCGCAA
GAGGTGACTGGGATCACGTG
AAATAGCACGTGCCACGCGA
CGCCTGTTTCAAAGTAACAC
ATGATTGACGATGATGACGA
ATGCATCATCTGCCTGACGC
CAAAGGAAAAGGGTAAAAAT
CTCAACTTGGTAGCCTGGTC
CCTTACTTGACTCCAGACTA
ACCTACAACCATCGATCAGG
ACTGTTCGTGCTTGATATTT
GGGGGTATGTTCTGATTGCG
GCTAAACCTTTAGGATTAAA
CAGTTGTGCAAGACGATTGC
CTCTGGCCTAGCCTCTCACA
GAACGCACGGCGAGCCAGTG
GCCCCGAAATTCACGGACAC
GGGGAGTTACATGGATCTAG
CCGAATTCCCATGTCCCCTG
ACGAACAAGGGAACCACAAT
TTGTGATGCGAAACGTCACT
GAACTAACGCGATGACGTGA
ACTAACACGTGTAAACACAG
GCAACCGGTAGTTGACGTGA
CACAAATAGTGAGTTAATGA
AGCTAATCGGGACGGGTAGA
AGGCTGCAGCACAGTTATAC
AAGCTAATACTGTAAGCCCC
CCCCGACTACTATCGCGACC
CTATTATCCCGCGACACACC
GAGGTGACACAAAGCATACG
CTACGACATGACGTCACTCA
TATACGACATTGCATGTCCA
AGGGCGGTGAAAGGTGTAGG
AATGGTTAATACCGTTGCAT
ACACGAATACGCTGAAGCCT
GAGACAAGAAATTTTCGCCA
TGCATATGCTTCAACACTCC
ACACCGTATCACGGCCATCT
CAAGTCACGAACGACAGTGC
CAATTGCATGTAACTCAATC
GTACGTCATGCAAAACGTTT
CCGGTGCCGATCGAAATCGG
CATATGGCTAACATTACGTA
AAGACGCGTTCCCCTCAAGT
GTACACGAAACGTTGTATAC
ATGGAAGACGCACAACCGGT
ATTACGATGACGACACTCGC
TCGATGTATCCAAACCCTCG
CATTCAACGCAAGGCATTAT
GCCATTGTAAAACAGACCAA
GCAGCATAAGCAGGCCTGTC
GTGGTATAGCCTCGTTAACG
CTCGATCGGGCAGGAGGGTC
ATACAACCGTGACGCAGCCG
AGCGAAAAGCACACCGCCAC
AAACTGATATTAACACGTGA
CATCACCCTACGGCCTCATT
GCGATATCGATAGGTCGTTC
GATGGAAATGACGGATATGC
CACGATAGAAGAAAACGTCA
CAAAAGCACGATGACGTCAC
ACCAATGGTACCCAATGTTG
CGCCCAACACGACAAAAGCA
CGTAGAGCGTAGGTGATAGG
GAAGGTGGGTGTGTACTCGA
CATGCCTGTTCTAACAAGTG
AGACGCATGCTAGAGACTTG
CATAGCTGGATGGCAATGCT
CGCCTCGCTCCTCATCCCCT
TACTTGAGGCACACCGTCAC
CTCTACGAATGAATGATGAC
GTGACACGAAGGTAGCTTGC
CACTACATCCGTGAATTGGG
CGAAATACTGCGGGCTCACC
CGTATGTTACACGTTTAGTC
AACACGCAACATTCGATTGC
GGCGCGAAACGCTGAGTTAC
TCAATGACGCGACACTCAAA
AGTCACGCCACGGCATAGCA
GAACAGCCTGACCCATGGTT
GAATGATTAGAAGCCGCCAG
AAGATGGAAGGCGGAGTGTG
CTGCAATTGCTGCACGATGC
TTATAACGTAATCTGAACCA
CTGGCGAATGCTGCGTGACG
GTAAAGCTGATGGCGTGATC
CTGAGCGAGTCAGCTTAAAG
GGGTGCGACATCTCAGACAG
CAAATTATGATGACGTGATC
GATGATCAGCCTAGAGCACA
GAGACGTGACGCCATTCGCG
ACCCATGAATCACGTCACCG
CCAGCGATAGCTAACGGAGG
GCAAGGATGAATGATGACCA
CACACGAGTTGCATTATACG
CCAGCCTGTGTACTGTCAAG
CAATGTTAGAACGTATACTG
GTAATGCAACATGAAGCATG
CAGCTGAAAATTTGTCCACG
TAAATATGACGTCATATGAA
AATTAAGACGTAATAGAACG
CGTAGGAAATAGAGATATCA
CCAAGCGTTACTCCTCACTA
CACAGCGACGTAGGCCAGCG
GACCTCATAGCAATTGTACA
CACAGCGATGCTTGCAAATG
CTTCATATTGAACGACGGCA
AACACAGACGGATGAACGCG
CATCACGTCATCACACTCGT
AGTCCGAGGTATACTATACA
GCAAGGCGGACCTCCTATCG
CTCATCTCATCCGTATCGAA
GCGCTTGTGCATGCCGTAGC
GCGTCACGCAGGCCTGGACT
TCGTGAGTAATGAGGCCGCG
GCCAGTCTCCCTACCCTACG
GCTAACACAAGACTAGCCGT
CTCCCCATTATGCGTGACGT
TTAGTTGCATCAAGGTCATA
ATTATCGCGCGATAGAACGA
GCTGATGATGGTGATGTACC
GCTGGTAATGTGTACAAATA
AAAGACGAGTCATACACGTT
CATGTTGCAAGGCGAGGCCG
ACTGAAGGAGAGGAACGGAT
GGTCTGGTAGTAAAGGTATG
CGACTCATGAGTGAACAGGG
CGCCAGTCGACGGCGCCGTA
GGGGATAAGTCAATACGTAC
AGATGAGACGATAGGGGCAG
ACGATGCCCATGATGTGGGA
TAAGACTTAATACCCCACAC
CGTCAACAAAAGGGTTACCA
ACGCCAATCACGTCAGTTGA
ACCCCCTAGCCAAAATGCTC
CACCACGCACAAAGTTGACG
AGAATGACGTCATACCTCAG
CATGATATAGTACTTATCCA
CTCCATCCGAATACACAGAG
TTAGGTGCATCAGACGTTCG
CAGGCGAATCACCATACATC
CCCGTTCATCACGGCGACCT
GCAAAGCATCCCGTTGTGTT
ACAACACGTCATTTTCGAAG
GTGGTTTACCACTCATACCA
CCACGATAAGGTGCTATAGT
ATCCTCTCTCAGTGACGTGA
TATAATACGAAACAGTAATT
AGTAGACTAAAATGATGCGC
GTGTCAGACCCACAGTATGA
CCCGACCTACTTTCGCAGCG
GTAATTTGTGGCGATCCCGT
AATGGCTTATCGCGTCATAA
CCTAAAAAGGATGGCACACA
GAATAGTAGCTGCACGTCAT
CGGATGCTACTGATGACGTG
GGTGACGCGATGTAATCACG
AATGACGTCATAACATCCAA
ATATGTCCTAGCAAGGAGCA
CGTACGCTCCACCGTAACGA
CCAGAATGTGAACCGTGACA
GTACGTACGCTCTCGTGACG
AAGCATATAATGGGCACTAA
ATATGGTAAAACGCTAATAC
CAATGTAATGGCACAGGCCA
TTAAATCATGTTTACGGTAC
CAATCATAATTAAGCAACGT
CTTAGCGTCTAGCGCCCCGA
AGCGCCAATACGCTCACCCC
TGAATGAACATGGAACCAAC
GCAACGAGGTATGACGTCAC
TTCAATCAAGTATCTTACCG
ACTCTCTTGGTAGATCGAGG
GCCTGTGATCACGTGATCCA
TAAAAAAGAGATGACATCAT
AGGGCGGGATAAAGATAGTC
CCGTAGCGCGCAGGCGACAC
CTGATCCACGAGGGAGCGTG
AAGCGATACTCCTAATGCTA
CTACTGGTTCTTAATACCGG
TACCTTCGGTAACAACACGC
AACAACGATCGCTGACGTCA
AATGACCTCATACCCGCTAC
GTATGTCTTACCCTCATATC
ATAAGCGATGATGACATACG
TATGACGTGATAATTGTCAT
CGCCCCAATCACGTCACCGG
CCCGACATGATGACGCATCA
GCAAGTAACGATGCTGTTAT
CTCCCATCCCATTCTATGTC
TGGATAATGACGACACCATG
AGTGCAAATAGTGTCCAGTT
ACGATGTAATGCGTTTCACA
GCAACTAGCTACTGTGGATG
TGAAACGTAAGATTGTAGCA
GTACATAGTTTCGTCCCCCG
ACTATACCGATACAGCCAAA
ACATGTCATGAGGGAGCAGG
AGTGAGCCCTATAAAGAGTA
GACCAATGACGTAGACTGAT
GTAGGTATGACGTAATTGAT
GATGCATGATGACGTCGTAG
TGCCATGACGCGATTCGTGC
TATACGACCAGAAGAGGACA
GATAAAATGACGCCACTTCC
CCACCAATTACCGCATGCTG
GCCGTAACGAATAGCGCATA
ACATAACAAAGGGTGTGGGC
ACTCATTACAATGCCTTTTC
GATCACACTCACACGACACA
ACCTACCCATTAACTAGTAC
AAGCTGTCAATATGCGGCGA
CAACATCAACGTTTAGCAAC
TTCCGATGTAATGACGTGAT
GATCACGTGATGCACATCCG
GGATAGATGTGTAGGCTTAC
TTCCAGTCACTAAAAGGTGA
GACGTCGCTGTATGACGTCA
TCATATCGCGTCATCGCCAT
CCTCGGAACGTATACTCTGC
ACTATCACGTCATCGGATGC
AACGGCAAAAAGCCATACGA
CTAGTATACGTTAACGTGCC
CCCACTGATAGGCAGCTATG
GATTTGTAGAACATTACAAC
GTGACCACCTAACTAACTAC
ACAAACGATCCTATATTGCC
TCGCCACTACGACACCAATC
GATGTGGGGAAGGAAAGTAG
CGTTCCACGTACCAAAGAGA
TTGCGGTAAGTGATGATGTG
ACAACAATCGGAGCATGACA
AAGATGTATGAATGGACCAT
CTTGATCCCGTGCTTATGCT
GCAGCTAATGATCGTGCGAA
CCGTGATCAATAGTTTCCGT
GTGAATGATGAATGGACAGT
CCCGTGATTCTACACGCGCA
ACCACAATGACAGCCACTCT
GTTGATAACGATGGCACATA
GAGGCGTATCACGTCATCGC
AGCTTACTTTAGCAGATACA
GGCGTATAGCATAACACGTG
AACAGCTCGTGAGGTCCTTC
TCATCACCTCTAACAATAGA
TGTCAACGTTGCAGCTAACC
ATATTCACATAACCAACACG
GTCGTTACGGCCCCGGCATA
AACTAGGTTATACACAGCTA
AGTGTGCGCCACACTGCTAC
ATGTCAATGTAACAACTAAT
CGTGACACGGTGACCATCAT
GCGAGGGAACGACCACCCCC
CGGCCACACGAAAGTGTTGT
AGGCCACGTTAAATTATATA
ACGTACCACGCACCCCACAC
GCGTATGCATGATAGATGTT
GCCGATAACGTACGAGCTGA
AAGAATAAGGAATGTGAACA
GGTTTACGGGGGAAGGATCA
ACTGTTGCGACATGGCATGG
GGATGACGTCACGTACGCGC
AGTCACAATATACGCCTACC
ACTAATAAAAGTCGATCTTA
GGTATCTGTAATACGACATC
GTGCTGAGGATAAGGTGATG
AGGTATCATTCTGGTCGCCA
CACGCTCCCACCCAATACGT
GCCGGGAACGCACACGAGAA
GAATGCCATAATACCTCTGC
CATGACGTGACTGATGCATG
GGTACTATACACGGTGCACA
CGGCCAGACGTGACGTTCCG
GGGCTGGACAGCCATGGACA
CACATCGCGTTACCCGTCAC
AATCCATCACCGTCTGTTTG
CTATCACGAACATGGAGAGG
ATGTTAGATATAAGCAAGCA
CACACACCTGCGTGACGTGA
GCCGCCCACCTGCATATACC
CAAATGCAGTCATCCTGCCA
CCGCAAGTACAGGTGGTGAG
CCCCTCCCAACACAAGTAAA
AATGACGACATACCTTAGCC
CTGTGGTGTCGCGGTGACGT
ATGAAGTATACACCCCAAAT
GTAAAGTGGATAGTTAAGCT
AACGTAACGGAAAAGGACGC
AGCAGTATTGTTCGCATCAC
CTCCCAAAACACGCGGACCA
TGTAACATCATTACGTCATT
GCGATCACGTCATGCACTCC
TGGTGTGGTCAATACGTTGC
CCCGATCCTCACGTCAACAT
CGACTCGCAAGAATACTTCA
CATTGTCCCATCACGTCATT
AGTTCGTTGCGACGAGCGTG
GGCCTACCCTTCTCGAATAA
TGGTAATGTGCAGGGAATCA
AAACCTGCCACGAACGCGAC
ACGCAAGGCGTGCACAGGTA
CCACACTGTGACGTGACATG
GCACTCCCCGCCAGGCACAC
GAGAGGTTCGTTGACTGTGC
GCGTTGGGATCACGTCATCC
AAGTGCGTACTATCCATACG
ACATCCTAACAGCGGGACAC
ACACGTACATCCGAGCTGCG
GCCAGGCTACCACCTCCAAT
GAGACTGACCGAGCAGACAG
ACATGGCCCCTTAACATCCA
ATTGAGTTAGAAACAAAACG
ACTAATCAACGAGCTGTCAA
TAACCCACCCACGCCACCAC
TGAGAGGTGCGAGTCACACT
AAAGCGCACCGAATAGCTGG
GATTTCGTAGCAACGCACTG
ATCTTCATTTCCAGTGTACA
ATGCACGAACAAACGTAGTC
TGATAACGTTGTCTACTGGG
CGGCCAACGTGTCCAACGTA
ATTCTGTCCAACACGTAGTT
CCACCCGCAAGACTGTATCG
ACAACCTATCGCTAACACGT
TGCGAAAAGCAGTGACGTTG
CTAGAGTACACCACACCCTG
ACATCACCACAATGCCATGC
AAGCAGATGACGTCATCTGC
TGTACGATTATTAACGTGTG
TCCTTGACCAAGGGGACGCA
TGGAATACGCGAAACATACA
CGTCAGAGACGCAGCCCACG
AGCCTTATTACGTCATTGCG
GGAGGAAAGGGATGACGTCA
GTTATGGTATGCACCCTACC
ACCCTACCCGTCCACAGATT
CATAATACGTCTCGCCGTCG
GAAATCACGTAACCCAAAAA
AGGTTACGGATAATACCACG
CGCAGTGACGAACACAACAG
TCCACGGCGAACGCCGACCC
AAGAGCATTCAAGGATGCTA
CAAATCCGCTTTAAGCCTAT
GCTAGTACAGAATCACGTGT
ATGACGCGATACATCGCAGG
GTTGTTATTTAGATCGAATT
GACACTGACGACCATCACGC
CCCGTAGTGACACCCTGGGA
ATGTCTACATCATGACGCTA
CTAGGCATGATACTGGAAGC
CTTGATTGATGACAATAACA
TCGAAACAAACCAAACACGC
ATCACGTGATAAAGCCGAGA
GACACGACACCACCTCGATT
ATGACGTGATAAAGGTAGGG
ACTCATGACACTGCAGAAAC
ACAAGGACTGCACGTAACGC
ACGTGTTCCAACCAGGCTGA
GTAAGCCCGAGGCATGTAGT
CTTGAGACCAACACCCAAAT
GCGAATGACGTCAGCCGTCA
CCTTCATACGAATGACGTCA
GCATGACGTCACGGACACAA
TTACCGTTAGCAGCCATGTA
CACGGACATTACATGAGTAA
GAATGATCACGTAGAATAAG
AACTTCTTTACTTCTTCAGG
TGGGAACAATGACGCTACCA
ACAATGAAATCACGACATTT
ACAAGCAGTCGTGACCCTGC
GTACATGACGTGGATCATGC
GAACACTAGCGGTGACGACA
TAGGCCAAATCGGTCATAAC
GAGACCGAACGCCCCCTACA
TCCAAGCGAAGTCCACATTG
ATGTATCACGAATAACAACC
CATACGTCACGATGTGCATG
GACAAAAGGAAAGAGGCTTA
GTTAGAGACTTACAGACGTA
TGACGTAGATTAGCCCACGA
AACGAATAGAATGGAAGGCA
ATCGTGGAGTCACGTCATCC
TGCTGCACGTCATGAAAGGC
CAATGTCCGCAGCCGCCACG
GACAGCGACCCCCATAGTGA
ACTAACGACACAGACTGTGG
TAGACGCGTCACAAAATAAA
CGTTGTCATAGGAACCGCGA
TCTATTATTTTGTATGCTGA
GAAAAGACATGTGGACGTTG
ACCACGTGGTTGGCAACATC
CCGTATCCGCTCCGACCACC
GGCTACGACACCCCCTACCC
CCTACTCAAGCTACCATATG
ACTTAGGCAACGAGGCGCCC
AGCACTAAGTATGCAGTCGT
GGTGCAAGGGTAAACGGAAT
AGATCGATGTCCATGTATAC
TATACTCTCTTAGTTCGTGA
CGCGAGCCTGTGTCGATGTC
AGCTGAAGTGAAGTATGCGA
GTCCCTCGGAAACATCCTCC
CACACAGAAGTGATCTAAGC
GTCCAACATTACCTTGACAC
AAGATAGCTACGTGAGTCGT
AACGGATGATACACGCAAGC
CATGAGAGCGAATGGGGCGA
CCGATGTGCTGCACTGCCAT
ATCTAATGATACAAGTCGAA
GAGGAACGAATGATACGTCA
GACACAACTACGTGTCTGCC
AGGCCAGTTGATTATCTTCA
CCACCGTCGCAAGAGCGATA
GGCATAGCAGGGCACGCAGA
GCGAATGACGTCACTTACTG
GCGAATGACTTCCGACAACC
CGGCTAGTAATACGATCAGC
AGCCAAGAGGCGAATACAGC
CCTGAGCCGGACCACGAGTG
AGCGATAGCAACACCTCCAT
TCCTATCACATGTGCAGCTG
CGTGAGCAGCTAAATCTACT
CGTTAGCAGTTTTCCGGACC
CGAATGACACGGAAAAGACA
GATACCCGCGCACCAGTGCG
CGCCTAATGACGTCACCATC
GAGTGAGGTTCACTCCAAAG
GACCTTCTATCACTTTGAGG
GCTGTTAAACACGCGCGCAC
ATGTTCGCCGTAACGCCGCG
CTATTGCCACAGTTAGCACG
GGCGACATGTGTCCCCCCAA
CACACAAATCACGAATGACC
ACGCGATAAAATCACCAAAA
GACAGAATGACGTTGTTGTG
GCTCGCTCGAACGTGATGAG
TCCGTTAGGAACAACGGACA
ACTCTACCTTAACCACCCCT
CGTACGAACCAATGATAGCA
GTAACCTACTGATCAAATCA
GTGAATCACGTAAAATAGAG
AACCGATACCCACCGAGCAC
ACCTCAACATAACAGTTGAT
CTAGCGACAGCACGCTCCCT
ATAATGGATGATACTCGTGA
AAAGATGAGAAAGGGTGAAG
ACCCCGTCACCAATGAGGCA
CCGCAGTGTCGTCATCCTGC
GTCGTGTCAGATGACGTGAT
GATACTTACCGAAGCGATGA
GGATAGCTACAACATACGAC
ACGAATGAGCTATCGCGCAA
GACCATCGACATTTGAACCA
CAAGCAGGTAACACCGCGCA
AGCACGTACGCCGTACGCCT
AATTACCTGACCAACCGATT
CCCAGAGACGATGACGTCAT
AGATACCGGAGCGTACGTGA
GGCACGTACCAACCCACAGT
CGCATAGTATTGAGGACAAG
CGAACTGAAGGATGACGTGG
CCTTCGCTAAATGAACCGTC
GCATTCCGAGTACGATAGAC
AGGCACCGTCGTACGATGCG
CTGTGGCAACGATATCCCAT
GACCTAAGATACGGCGACTT
GTGGTGACGTCATGACCACG
GTCGTAACCTAACATGATCA
GTAATGCAATTACATCATCT
CTTGAGCTGAGATGACCTCA
GCCAAATTCGCATGTAAATG
ACAAAGCAAAAACGATACGT
TCCGCAACACGAACATTCAG
ACGCATGCCGGGACGACCCA
CCACGCCAAGCAAGTAATCG
CCCCTGGCGCCACGCGAGTA
GAATTACAGCATAGTCTGAC
AACACTGATTACGTGATCAT
CACCAACCGAACACTAAGAC
CGGGCGACAATCATCATCAC
GCCCCCTGCATACGCCCTCG
GGCCAAGATGACCGAGGCCA
CCGCCCACACGATCATTCCG
CGAGCCCTCAACTAGTCGCT
ATGACGTTGTGTAGCTGTCT
AATGGAGGAACAGGAAACAC
GCGCGCTACCTAAAACTAGG
ATGGACCTTAAGCAACACGT
TTGTCGACACACCAACACGT
TCCCTGTATCACGCACTAGG
ACGACTGACCTGAAAGCCAA
ATCCCTTATGATACCGCAAC
GCAACTCGTGGTCCTACCGG
AGTTACAGACATATGAATTT
AAACGGATGGGACGGAAGAG
GACCACCGTTCTCAAGACGA
CTTGTGTATCACGAAGTGAT
AGTCGTGATCTCGTCATGAT
TGAACAATTAATGCCGTCAT
TAAGATACGTCATCACGCCT
ACAACATGACGTGGACGTCC
CTTGGAACCAACGCACCACC
CCTAGCGACTTCCTCCCCAG
CTCATTCCGTTCGGTTACGT
GTGAATTTATTCATGTTTAA
ACTGGCATACGATGACGTCA
ACCATCACGACGTCTCGTCA
GTATCACGAGATGCTACACG
GTCACCAACGCCAACCATTA
ATGGGAGGCAGGTCACGTCA
TGATTGGATGGTTCTGTTAG
AATGCGGGGAGACGCATACA
GCCATCACCACACGACGCGC
ACCATATTGAAGGCTAACAC
CCAACTTAACGCAGTGACTC
GAAGGGTCGTAGCGCTATAA
ATCATCGAATAACGCGCGCA
GATCCGTATGATCACCTCGT
ATATAATAGCGTGATGTCGA
CATGATGATGGCATAACCTA
GCCCTCCCCACCGCCCACCC
CTCGATTATACCCACCATTA
TTGACACGGCGAAATCCCAA
TTCAATCAGTCGACGCAGTA
AGCGAGGCACCCACCGCACC
GTATCACGTAACATCTAGCA
CCCCAAAGAGGTAGACAATG
ATGACGCGGCATTGATTACA
AAAAGCATCTTGATTATGTC
CCTGCTAAGCACGCTGACAC
CCCGCTATTCAACGTGTCTG
GATGACGTAATGAAGGCAGA
GTAAGTCACGTCATCCACCA
ACCGGATGACGTCATACACA
GCCTGAATAAATCACTACTC
TTAAGAAACAACCCGAATGG
CCCTACGCGCAGCGTCAACC
TCCATACTTCACGTACGTCA
GGTACGCACCGATAGTCCCT
AAGGAATGGCAGCCTGCGAG
GAAAATAATACAACCAACAC
TTATGGATTCGAAATGGAAA
CTAGCTTGATCACCCACGCA
CCCGCGATGAGCTGCGACAC
ACTGTAATCTCGAATTAAGG
ATGGTATCACAACATTACGA
ACTTACTGTACAACTGGAAT
CACATTGCCCCACGATACGC
AGCGTCGATCACCTCATGCA
GCGTGTATTGGAGGTAAACA
CAGGCGTAAACACTCCCTTC
CGTAGCATGGATCGTTGGTG
GCATGAGACATACCCCACTG
CGCACTGATACAACGCTAAG
GGCCACGCGAACATGCTGCG
GCGAGTGGTAACGACTGGAT
GACGTGACAACGTGAGCTAC
CTCGAAACCGCTACAACCCA
AGTGCTAGCAGATACCCACC
ATGACCGTCTTAACGTGTGT
TTTGAATGATGCGACATCTC
CTACTTACCAGTTCCGGCCA
CACGCTAACCATAATGCACA
ATACAACGTGATCCATCACA
ACGACATAAGTAGATCTGTA
AGTGAGCCACAGCTTGTAAG
CACATCAACTGCGTACTGCG
ACCCGTTCCCACCCGTAAAG
CGCACCCACCACATCTACTG
CTTTCGCCACGCATGACAGC
TCGTCACGTCTATCACATCA
CACGCCCTCCACACGTGCCG
CCATCACGAGATACGAGAGT
CGTATTACTCTTGTCATGCC
TCACACGCACGTACGAAACG
GTGATGATGCGTAAAAATCA
CCACTACCACGCGTACACAT
ATGTAGCTGCGTCGCAGCGA
CCGCCCCCCTCACCCCGCGG
TAAGATGGCGTGAAGCAGTG
ATAAGCTACACGTACGTCGA
GACGCAATGACGCGTCACTA
GTCACGATGTGCCTCTGATT
ATCCAAACCCTAATTCGCGA
TAAGTCACGAATAAAACCAT
AGCGAATGACAACAACACTC
AGTCCCCATCGCGACGCACG
CTGCCCTGCCATTGTATCGT
CACACGTCACTCTCGCGATT
AGACGCAGTGTCACCATACG
ACGCGATACGGGCCATGACG
AGGTCATGGATCGCGTATGC
ACTCGACATATGGCCAATGA
ACTGCACGTCATCCACCGAA
CACTCATTGTCTCACGCCAC
TCATACAGCGGACGTAAGCG
ACGATGACACGGCGTACCAA
GACACGTTAGGAGAGTTAGG
ATGTAGCGAGGATACGCTAT
GCGACCCCCAAACAGACTCA
TGAACAGCGCTAGCCGAACA
TCGCCGCGTGCCAGTGCCCT
TAGACCGAGGAAGCGCACAC
GATCCATGGTCGCGTCCGTG
GCGGCACACGTACGCACATT
ACCACCAATATCACGTCATG
TGCGCGAAGCATGATGTCAG
GACAAGCCGGGGGGAACTAA
GTTCTATATCCATGACGTCA
GTTCGTCCTTACGAGACGAA
CTGGATACGTGCAACCGTAC
GCGCAGCCCAGAATGTCGTA
TCTCGGGAGAACAGAGGAAT
GCACGCCACAGCCACACAAC
CACCTGACACAAGATAGCTT
CAAGGGATACGGGTGCCACC
CCACGACGTACAACAACACC
GTTGCCGGATTAAACCACCC
GCATTAACAAGCTCTGTATA
CCCACGAGGATGACGTTACT
ACGGTGCGCATAATTAGATG
ATTGTACGGCAACCTAAGCG
GAAACCAACGGCCACCTCCG
ATCCGCTACCTTAAACCACG
ACCCTCTCCATCCTGCCAAA
GCGTTAACCGTTAACCCAAG
CACGTTCGTGAGCACACCAA
GCCACGCCTCCACGCCGAAC
CGAACATACGTCACCACCGA
CATGTTAGGTGCGCCGCCCG
CACATGCACCAGGCCTAGCA
CTGTAAACACACGACACTCA
GCATCAATGTGAAGGATGCC
ACGACTCCCTTTTATGGCAC
TCTGCCACGACAATGGCAAA
CGCAAGATCGGAGGCAACGC
CAAAAGCAACTTAACAATTG
TTTACGCCACACACCAACTG
TGCAACCATTAGGACGGGGC
CCAGCAATGACGTCATCGTG
GAGCTATGTTAGCAATGTGC
CATCATCAACCCTAACAACG
ATGACCACCGAACACATGTT
AAAAAGCAGCCACGCATGAG
ATGGAACGGAGCTATAGGCG
AGTATTGTGTGCATCGACTC
CTTACCCATTGCAGTGTGTA
TATCGGCAAACGAAATAGCG
CGTGATATCGTCCGTAGCCC
ATAATGTAATCCACCCCTAC
AGATGAACTCGGTAACGTCA
TGCACACTCGTCAACCACGA
TTACAATATCGAGATAACGA
GCGCAGTTGGTAGCACAACC
CAAGGCGACATCTCGACACT
AAAACACACGACCACAACGC
GCTCTTGATCCTTGCGTCCA
TGCTCGACGATAAGACGTAG
TATGACGAGATCACTTCTCG
AACAGCCGAACACGTCCACC
AGTGACACGACGATTCGCAC
GTGGACAAGAGGCGATATGG
CGCCATCCCTCTCGGCACAA
ACAGTATGCCGCACCCACGA
GAACGTAACCGTTCCATCGA
GATGATGTTAATAAAACTTC
CGCACATCGGGCGACGCACA
GGGTAACGAAACGTCACAAC
TTTAGGCAAGGGGTGTACAA
GTAACCGTTGACCCCGTCAT
ATGAAGAGAAAATGTTACGC
CTCCATAAACACAAAGCGCA
TTAGGCCATTCGAACCTGCC
GACACTGTGCTAGAACGTGT
CTCCATAACACACGTTCACT
TGGTTAAAATGATCACGTCA
GGCGAAATGACAATGCTCCC
CAACTTGTTCACGAACGACA
ATCCCAACCAACTGACGTCA
GTCGTACAAGACACGCATGA
TTACGTATCTGAGCGCCACC
GCCAACACGATAGCAGTTAG
CTAAGGTCTATCCAGTTTAT
TAACTAGCCGTGAGCACATC
GATACTGGCATCACCTCGCA
AGCCTAAACCAATGACGTCA
TACCCATTACAAGTGGCAAG
TCGGCTTGATGGGTTCGCTG
GCCAGCAAGGAATGTTACGC
ATGCGATATCGCGCTCGATG
CACAACAGGCCCCCCAGCCC
CAACCCAATGTCGTCATCCA
TCGTAATGGGTGAGTTAGCC
GAGGTGGCCATATCACGTCA
TATGTCCACCGCAACCACCT
AAGCCAACTGCTACCCTTCA
TAGGTGATACCAATTCACAT
TCGTTGACTATGCGGCGCGC
GCCGACACCCAACTGTGCCC
GGTAGCCGCCACGTTAGCAT
GCAGCCAGAAAATCGATTCA
TACCGTGCATACACTACCTT
CATGATGATGAGAACACTCT
CCAACACGATACCATGCTCC
TTAGGTGAACGAGTTCAAGC
GTGGTTAAGCACCCATTAGT
GGTAACGTACCCTACACCAA
GTTGACATGGGCTGTGTTGG
GGATATTCGTCACACTGTCC
GAGATTCACACCAGTCCACA
GATAGGATACACAACGTAAA
GTTAGGCAACCTGACAAAAC
TCCCACACAATGATCTTCTG
CGACACACTAATACACGTCA
TAGCCCTAGACAGATAAGCA
GATGACCGCTCCCTGACGAG
CGAAAATTGACAAACCGGCA
CTGATAGAGGTGTGCCCTTT
CAGCACATGAACAATGTGCA
GTCCGAAAGAAGTAGGCTCA
CATTAACCTTGTACCACACG
GTAGCCACGTCACCCTGCGG
TTAGACCTCGATTTACTAAT
TGCAAAGACGCTCTTTCCCC
AGTCGAAAAAGACCTTTTCC
ACATCAAGCCTAGATTTAGA
GCATAACGTTACGTCGTTCT
CCTGAATGATACCGAAACCA
TCATCATGGATACATCATTA
ATCACGTCATCGTAATAGAT
ACACGAAGGGCCGACATACG
CATAGACGCTGGCAAAACCT
TAATCGCGATACATACGTTA
CCCACGCACCCAAGATCGCC
GTAACAACACCTATACGTGT
TCGATGACGTCATCCACCAA
CGGAGCAACAAAAGAACGAT
AGAGATTGGTGCACTGATCG
ACTTTCGATGACGCGAGTCA
CGGCGAAGGCAAGCCTCAGG
CCGTACTTAGCCCGTACTAC
AGTCCATCATACACTGGATG
CCGCAAAACAGAAGGCATAT
ATCACGAGGTATGCTCGTGC
AGTGTATCACGTAATTAGCA
GGATGACATCACCATTAGGA
AACCTCATAGCACCTCCCCA
AACGTAATTAGAACGTAGTG
ATTACGAACGAACAACCCTC
TTACACAGAGCATATGGGAC
AATCTAACAGGTAGACCTCA
ACTGTCACGTCCCAGCCACC
GCTAAGGCACACACTACGTG
AGATCGCACACATGGAGCTA
AACATAACATGACGCCACCG
GGGGTGACGTTCCCACCGTC
CGGACCATGTGCATAGTGCA
CTTCCCGCGTATCAACCCAG
GGGATACGGTGGGTAGAACC
TCGTCAAGTACAAGGGAATG
GCCACACAGTTGGTACCCGG
CCTTCCACCTCGTTAATCCA
CAATATGAGTAAGTCCCGTG
CCCCACCGACCAGGGCACGC
AATTAAATGCGATGACGCGA
AATCCTCTTACACGTACGCA
CTAGGAACATGACGTCATCC
CCCACCACATCACAAGGCAG
GGCGAGACAAATCACCATGT
CCCCGCAATTGATTACGTCA
GTTACGTATTGCAAACAGGC
CGTTACACGACGCAACGCGG
AGCCAACGTGAATCGGCACA
CCGTAAAAAACCACGTACAC
GCGACGAAGGGATGTACGAC
AAAAACACACACCTCACACC
CGGATACAAACCCCCTTGTC
GTCACACGGGACTGTGTTAA
CAGGCGTGTGAGTAACGTGA
CACATTAATGACGTGTCCTT
CGTAAACGTAAAACAGCGAA
GCTTACAGTATCGACACGTA
ACGCGCGGGTCAAGAAGAAA
GGGTAGGTAAGCTCAACTGG
GGAAGCCACACCATATTGTG
ATCTCAAGATACAAAACATG
ATGTAGATACTACTGTAGCA
ATGCAACTGTCGTACTTCGG
AAAGTAAACGCGACCACGTA
CGTATGCAATTAACAGCAAA
GCTGAGACGCGTTAATATCA
GTAGTGATGACGTGATACCA
TAGTATGAGCAACTTCGAGG
CTTATGGTGCATCCCGCCAA
GAACAAATCACGTGATATCG
TGCCGATTTAATGAACGCCA
AACGATACACGGCGGGACAG
CCCGCGTGTGTCCGTCACCC
ACGCCGACATACCTCGCACG
CTACCCGTACATGCGCCACA
TGGGAAGACAGTGACTATAG
TGCCCTATGAGTACGGGAAA
CGTGCACACGTGTCCTACAT
AGCCGGGACATAACCCCACC
CCGCTACCGTCACGTGCTCC
GATGACGAGATCACTATCCG
CTCATGTAGACCTACGTCCT
ACGACATCCCCGAGCTGATG
GAATCCAAGGCAACGGGGAG
GTCCAAGGCAATATGCCGCG
CTAGACATCGAGCTACATGT
CTCCCTCACGATGGAACATG
TAGTCCACTCTCCGAATATA
ACGATGACGATCAGCCGTCC
AGGCATGCGCACGTTCGAGT
GATCACGTCATGCATAGTCA
GCAGCGACTCGGACACCACT
ATGATAACGTCAACACATCC
CATTTCCGCTACATCCACGA
CAATCACAGAATGATGTGCA
GAGGCACACAGGCCAGTACA
AATACAAATTGGGATTTACG
AACGCACCCACGTGACGCCA
ATCGGTAGATACGCTTATGA
CATGATTCCATGCCACACAG
GTCTAACGCCACCTTACCAT
ATGCAAATGACGAGATGTTA
AGATGAGGCAACTGAACATT
AACCCCACAATGACCCACGC
GGTACACTCATAGTACGTAA
GACAGCATGACGTACTCCAA
GACGTAAGACATTTCCCCCT
ATTACGCTACTGCCGCCACC
CTGCACTTCAACGACATAAC
GGGCCAGGTAGCATGACGAG
ACGTGACGCGGCACATGATC
ACATGTGATAGTACATTCCA
CGCGGTGACGGAACGGACCG
GTGAGGTTAGAGCTACCAAG
GTGTTGACCACAAATCACCT
TCACGGAACGACACAACAAG
TACCCGCGATAGGTTACGGC
GTCGTCTCCCTACCTCCCAG
CGCGTAAGGCCGATCCGTCC
ATAGGCGGCCTACCTTCACA
GAGGATGCGTCATTACTCAC
CGTTGCGGCCATCGGCTACG
GAACCTACACAACGCTTTAC
GTTTATTCATATGAAGATCC
CGACACAACAGCCGACGTAC
CTATCCGAGAATGCACAGCA
ACCGTAACATGGAATAACAC
GGTGGTGGCAAGTGCATATC
CGTAACCAAAAAAACTCCCC
CGAACGAACCAAATTTCCAC
AAGGAATGATGGCTAACAGC
AATCGCCGTGAGATAAACCT
CCAAGCCTCGCCACCCCCCA
CGTATGCCTGATCTAGGATG
ACGCAATGTCAGTGTCGAAG
GATCGAGATTGTACTAAACT
TAGATTGATGACGTGACTGC
ACGACACAAAACGTACGCCA
TTATATGTTGCACTCCGTAA
GCCGTAGTGGTAGCAAATGT
TGCTTTAATCACATTGCCGA
CGAAACACACCACGCCACCC
GTAATCACACAGGAAAGGAA
CAAGTAATGCGACGTTAGCC
TAGTAAAGCAGGACATGTCG
CGTAGTATGACGTATCATAC
GAAGTGCTACGCAGGACATT
TATACCTAGCAAGAACTGCC
AGCGAGGATATCAGCGTATA
GAATGATAAAGGAGAACACT
GTTTCTACCTCCAACCCACG
GACACGTCGACTTTAGGACC
AGATGACACGGCCTCTCACC
AGAAGAAGAAGGTAATAGCA
GTGGCGTAACACGATACACC
CCTCCCCGATGCACGTAGCA
CCTCACGTCATTTACGGCGA
CACCTCGCGAATGACATGCC
CATAACACGTAGATCCGCAC
TAGAACACAGGAAACAAAGC
AGGTTAGAAGGCGCAAACAA
TTAAGAATAGCAAAAAGATG
TGTGCCTTACGTGTAGCGTG
CCTACGCTATCCCCTCACAA
CTTAGATACACACGACCCAA
TATGTCCATTCAATGACAAT
CAACGCAAAAGGCGTAAGGT
GCGTGGCTAAGTAACTAAAG
GACGAGAATGAATGACGATA
CGGCTTCCGATCGAAGATCA
ATTTGCCATTGCTTACGGTC
ACTGAGGTTAATAGTCGTAT
GGAGCCGAACTGCACGAAAT
ACAGGCGACACCGAACAAAT
ACATAGCGTGTGTTTCGGCG
GCTACCTGATTTCCCATATC
AGATGCGATGAGCGCGTAGC
CTTAACCCTCATGATCGTAC
TATGCACACGAATGTGCTTG
CCCACAACCATAAGGCATCC
GCGCGTTAATTATCACCTGA
TGCGCGCTAGCGATATCGCA
GTAAACGTCATCACTAATCG
CCCTCCCACGACCACGACTA
GCTATAATACGTGACCACCT
CCACGGTGACACCTCACCCG
TTCAGACGACCACTCGACCA
GCTGTCATTCAACCGTTCCA
CACGCACATACTATAGACCA
AGAACGAATGATGAGCAAGT
GTGCATTAACTCAACTACCG
GCACGTCGAAAGCATATTTC
GCGATGACAGAAGTAGGTGG
TTGCCTGACGCCCCAGTCAC
GTGCCACAAATTGACTACGT
ATCGCGTTTGCATGTATGAA
GGTTGGGAACACTCTTTCCT
CGCGGCCCCATCTTTATGCC
CCTTACTAACCAGCTGATAC
CACGTCATCCTTTACCACTA
CCGAACAGCCTAGGGGATCG
CGCCACGTCACCAGTGCCGA
ATGCGACAATGAATGGGTGT
AACACAGGAATGTTCCGTGT
TTACTTAACGAATGAGCATA
ACGTCAATTTGGAGATGTAG
CACGCCCACCTAACTCGTCC
AAATGGGCCACGTCATAACA
ACGCGTCATGATGCGCGTAC
CGCCAACACCACACCTACAC
CGAATCATGATGGTTACACC
CGTCCCATGAAACAATAATA
ACAAATGACAATGTATAGTG
GTACGCAAACATGACGTTTA
GGCAGGCATACGTGATGTGT
CATCACGCGACACTTACCTT
TCGCGAGTGTGACGTCATTG
AAAATGATACGGCGACCAAC
CGTGACATTCCGATGACGTG
ACATAATGACATCACAACAT
ACGTTATACCGTGCCATCAT
ATGCAAGAGCATAACTCGCT
CCGTTACGACGAAAATTGGT
CCGCTGAAGCGCAGTGCCCC
GCGAAGCCGTGTCACACGAT
CAAATATGCGCGGCGTAACG
GTGCCACATACCGCGAATCC
TGAACTACGTTCTGACCGTG
CCATCCGCGACCAGCGCACT
AGGACCGATGTCGTATCGAT
AGCGAATTGTAATATGACAG
CACTATCACGACGCAACGGG
CTTGTAACCAGTGTGCCGAG
GAATGTGTATGATGATAACG
GTGGATATGCGTTATTCGAC
GACGAACTAACGAATGGTAG
CCACTCGAGAGGATGACGTA
AACTAGTGACGTGATCGTAC
GCAGGAACATATTGCCAACT
GCTAGCCACGGATGACGTCA
CAAGAGCTTAGGCACCCCGT
GACGAACGGATGACGACATA
GTGCCATAGAATACTTGACA
GCGTACCTCTGTCCTCCACA
ACGGTGTGATTGGCAGCATA
AGCTGATGTCTAGATTGTTC
GACATAGGGATGACGTGATC
GCGATACCTTCCGCAACACG
CCACGTAGTGTCATCGCACC
AGTTCGGAATGACGTCATCT
TGTGACGACATGCGTGGAAC
ACGGTGTATGCAAGTCTGCA
CTCTGTGTGTGTAACTGGGG
AAACGAATGTGACGTGATAA
CCCTAGTTACAATCGCGTCA
ATATACTCACAAAAAGGTGC
GCGTTGCATCCGTACTTGCC
GGCGTGTGATGACGTGACAC
CTCCCTATCGGCCTGACTAC
CCCATAAGTATGGGACAACC
ATGTCGAGCACACAAACCAA
CATCGGAACGATACTGACTG
ATCAACGCAATCGCAACGCC
CACGGAACGACCCATATTCG
ATGACGAAATCGAACCCCCT
GCTTACCGTAACTCACGGCA
GCGTCATGTTAGACAAGTCA
CATTCGCAAGCACGTTACGA
AAAAAACGGCAAATAACATG
AAAAGCATCTGCAGTATTTA
GCTGAAAGGACCAATCAACC
GAAGTATCAGTCCACGCGAT
GTAGCTCAGACCTAGTAGCG
GCGTACGTCATCTAAAGTCG
AGCAATAACTACAAATTGCA
CAATCCCTGAATGGTTAATG
GGGTCGAAATAGGTCAATGG
ACAAAGATGGGCTCACGCTT
ACCTCAACGCGGCTGATGAC
TACAAAACCAACCATCGTGG
ATTATACGGTTTCAACTGTA
ACCCCAAAGTATGAGCATTG
ACGCAAAGGTCTGCTTGCTG
AGGATCTACGTGAAGAAACA
ACGATGATGTACTAGCATCG
AGTTGGTAGGTTGGACTGAT
CACAGACACGGCGACATGCA
AGCAGCTCACGCAAAAGCAA
ATGACATCATGATGCTCATG
CGCATTCCGATGACGACACT
TGCACGAAGCAGCGGCACTG
AGACGTGTAAGAGGATACAC
ACAACGAATAGCCCGCTACC
CAGGGATGACGTCATCATCA
AATAGGATGCGAACATCTCA
ACCGCCAACTATACCCTGAG
GGAACTACCAGATCACGCAA
TGAGTCAGACGCGGAATGAC
GCTGTTCGCGATGCTGGCAA
AAATGGTCGTGTCACGTCAT
CTAAATAACTCAGATTGTTG
AATAATCCCGGTCAGAACAT
AGTCACACGCTACCTACAAA
ACATGCTGGGCATAGTTACA
GCATACGTTTAGCTTCATGC
CACAGACGTTGAAAACGATA
TAATTTAAGCAGTCACGTCA
GGGTACTATATATAGATACA
GTGCTTACCCAACCTCCCCT
GTATGCTAACACACTTTAAG
TGATCTACCACCCCGCCTGC
CACGTGATAGCTAATGACGT
TCGGCGTAGATCGTTCCCAT
GCAAACTACTGCGTGTTGCG
GTCGACTTCGCTAGCCATCA
GTGGAATTGGACACGGTGGA
CATCAACCACACCGCTCACT
CCCCAGAAAAGAGGCGGATT
ATAGTAGTATAGATGTTCCA
CACGTGATGCGTAAGGTGTA
CCGGAACAGCGCCATACTGA
TTCCAAATCGTGCCACCGCG
ACTTTCTCGTCAACAACGAC
CTGACTACCTAAGTTTGCGT
ACAAAGATACGAGTCAACCA
AATTCCGGTGAAGCACAAAC
TCGCGTCACCCTCCCCAGAT
ACGACGAATGGTGGTTACGC
CTACGCAAGGGTAACTCAGC
GTCGGCTAGGCAACCGTTCC
TTGCATCACGTCATACGACC
ATGTTCCTAGATATTCGATG
AGTATCCACCACGAAGGCAG
CACAAGGATATCTACCGTCA
ACACGAAATGATGAACACAC
AGACGTGAATACATGGTTTA
AGCCTGATCTGGCGACCAAC
CCACTCACAATACACTATCA
GGTTTGGAAGCGAAGAATGC
AAAACCTACACGTCACCCTA
TGAACAGATACGCGTTATAC
CGCACGAATGCTAAAAATAG
TCGTTACACGCCAAACTAAC
CATACATGTCGATCAGTTTG
CTGCCACATATGGTTTAAGC
CTAAGACGACGCCCCCCTCG
GAGTGACGTCATCTTGCCAG
CGATCATGCATCGAAGCATG
GTGTCGATCGATGACGACAT
GGGCTATGGATGACGTGTCA
GCCTTGTCCTCACGATGATG
GTGACGTGATAAGGTGATTC
GCTCCTGCGCCAAGCGATCC
GATGTGGTGCTGACCTCATC
ACTGAAGCGCGATATCGTAC
CGCAAAAGGAGATTATCCTG
TAACTGCGACTGTACTTACA
CTGGACGAACGAGAATCGGT
ACTCATGATGCGATCCATCC
ACGTGGACTGGACGGCGTCA
ACGATGAAAAGAATACGAGA
CGTCGCGTAGGGGCACGTAA
ACCGTCACACACTTTTAACA
TACGTGGTATCGTAGTTCGG
TAGACGAAAATGCTGGAAAA
GACCACCGGGCTACACGACA
GTGACATGATGCGAATAGCA
TGTGAACAAGATCTCCACCA
AATGATACGCGAACCAACAC
CGCTACCGTTGGCACGTCAC
TATGAAGGTAAATGACGCGA
ACGACCCACCAACACTTTCA
CTTCAGCAGTGACGTCACCG
CTCTGTTGTATATCACGTCA
TCTGAATAGGAACTAGAATA
AACTTGACGCACATCGGATG
GAAACAACACGGCACCCACG
CGAAGTATACGTGAACCCGC
CCTGTAAGGTCTCTACCTTA
AACGCGCTACATACGCTAAG
ATTGTATGTCGAATGGTAAG
CGTCGACGCTGTCAAAATCA
ACCCGCTACGAATGACGCCA
ATAATACGTCATCAGAACGT
TTCAACATTGTACACGTGCT
CTACACCGCCAAGCACCAAC
GGCCAAAAGCATATGACGTG
GACCAACATCACCCTTGACG
CTACCGCAAAAAGATGACGT
GCAGTCACGTTACCTAACAT
GCCATTAGTCATCCCGAATG
CTCCGTCATGCTGACCCGCA
GGTGCATGACGTGCGACGTG
AGTACCGTTGTGATGAAACC
ACCGGCATGATGTAATCGTG
AAACACGAATGACACCGCCA
GACAAGACATTCCATTACGC
CGTACACTGCCAGTCTGAGT
GATGACGTGTAGATACGTGT
GTAACGGAACCTCCCATCGT
ACTACGGAGATCACGTGTGA
ATCACTCAACGAATGACGTT
CCACAGGATCAATCATGTCC
CATGCTACGTGAACGCCGCG
GATGTGAACAGCATTTTGAT
GTCTTGCCGGTTTCGATCGG
GTCAGCGGGGGTAAGTACCA
CTCCGCCTTGAAATACGTAC
CAAACGATGATACCGCGTCA
CACCCAACACACACTATGTA
CTTGCCCATGGTTTACATGG
AAGGCTGACCGTTTTAGGGC
GAGATGGTCACGAGATCACT
GCGTTGTCGACGAGTACGCA
TCTCACACTAACACGGCATG
GCTAAGAATGTATCGCGTCA
CTCGATGATGAGTAAGGGGA
TGAGCATCCTCCGACAAGGA
TCACGAATGATATGCATCCT
CATGGACGGATGGCCCTAGA
GATTCACATGCATCCCCGAA
CGATAATAATGACGACATGA
ATAAGCAGATCGAACTAGCA
CCGCTCCACCGCCCCCCCCG
AAATCCACCTAATGACGTCG
ACGCACCCAATGCACAAACG
GTTACCACTATGGATGTAGC
GTAGTATCACAATCCCTATC
ATATGGTATATAGCCACCTA
AGTATGATATGCCTATTACA
CGTAACGATGACGTCACAAG
GGGGCACGAACCACACTCGC
CACACCTGCGCGTGACACGT
CGAAGGGGTGGTATTAAGGA
GGTGACGTCATTGAAGATCG
GGCACGTATGTATGGGGCAG
TACGTTACTCGACTGCCTGA
CCTCGTGCAAATGCGAGTAC
GCGTAGTCACGCAAAACGAA
ACTGTGACGTCATAGTGAGT
CCGTCGCATACGAACACCCC
AAATCCCGTTGAGTGTCACG
ATCAACTGCAATTCGTGATC
CCTCAATGCAACACCGTATC
GATAATGTTACCGCTACACG
ATAGGCTTCACGTCATCATA
ATACTGTATGCCCCCCATCA
TTATCGATACACCACATGAT
CACCCTCTATGACTCAAAAC
CAGCCTAGCCCTACCTTCCC
GTAGACCACATGTGTCGCAA
CTGCGTGATGACGTGATAGA
TCCGCAAGCAATACCTGTAA
ATACCCGTAGCATTCCCTCA
GTCTATGTACACTGCCGAAA
CATGACATCTACGTCACCGA
GCGATATACCTGAATTCTGA
GCCACGGACCACCGACGTAC
ATGGCGGTGCGCCAAGGCAA
ATTATGACATCGCGTATCAA
CGATGGTGATATCTTGGCAA
GATCGTAGATAGGGACATGA
CATATAGCCTTCATGTTACC
CGATGCTACGGAAACGACCA
GGACAGCACCTTGGCCAACA
TCCCAACAACGCTTACCCTG
CTAACGAGTGACTTCCAACG
CACATCGTGTGCTCGTGATG
GCACACAACAACTAATCTCA
AGCCAGAGCGCGCGATAACG
ACCCACCGCGTACCATGTGC
CGCATATTATGACCGATCGA
CTAGCACGTAGCAGATCAGC
CGTGCATCCCTGCTAGAAGG
AAAGGACTAAGCCAATTGAG
TAATGTGACGCCATGTGAAG
CAAAGGCTTCCCCACGACGC
GCGTCACTGGCCACCGCCAA
CGGAGGCACATCGATACAAA
CCAACCCGATGACGTGACCG
GATGCATCACATTATAAGCT
GCTGCCGTCACGACGCACAG
AGACCATTGTCAGCTGGACA
GGTATGCCCCCATGGTGACG
CATCGCACGATGAAGACCGA
GCTGATGTCGTGCCCTCAGG
ATGCCTACACACAAGCTGTA
AGCCTAGCTCGATCTGGTGA
CCCCACCTCGTGATGCACGA
CCACTATACTGCTGTCACCC
GAAAGCAACGGTATCACCGT
GACCCAGAAAGATGACGTCA
CAGATTACGTCATTATCTTC
GCGCAAATCGCACCACGTCA
GGCGATCACGTCTATCCACC
ACTATAGGCCTCAAGGTCGC
TGTATCATATCATGTGATAA
AGCCATGGTACCAACGTTGT
CTTCATGCCACAGATCGAAA
TACGACGTGGATGCACGCTG
CCGTCTAACCGACTTCCCAT
TCCCCAATATCCAATGGTCA
CGCGAGCCTAATGCCCCCCA
AGTGCTGTCACAACGTCATC
CGCATCGTTGCAACATGCAA
AGTACATACGTAACGGGTGT
CAACGTATTACGTGTAGCCA
AGCATCACCAACAGTATGGT
ACACAAGGCGAAATACAATG
CGATACTCTCAATGACGTCA
CCTAGCTGATAACATCAGTA
CCCCGTGTTGGTAAGAATAA
ACGGCGCAAGACTCACGTTA
TCAGTGCCCTGGTCACATGA
GCATATGAATCAAGGTCCTA
GCGAGGTAGGCGCGGGTTGA
GGGACACGGTGTGTGAGGGG
CCTAGTAACAGTATAGGTAG
CACATTATGACGTGAAACAT
AGGTGCGTGTAGCTATGGTT
AGTCACGTCACACAGTCATC
CGTTTGTACCTACATACTGC
ACGACAATGCCAACACACCC
ATGCAGGTGGCAACGTAACG
GCGAACCCTAAACCCACCAG
GCGGCATTACGTCATCACCA
CAGACACATGGCGGATAACT
CGATCAGACAACAATGTTTG
ACGCTCATCGCCCACTATAG
GCGACAGCCTTCGACCCCGC
TACTGAATGATAAGCGTGCC
TCCACACCGTTACCTAACAG
CATATGCTACGGATCCCGAA
GCATCTATCACTCTAGCCGC
GAATCAGTCAAATGACGTCA
CAATGTTGGCAAATTGGGGA
ACTAAGGACACGACATCACC
GTCACCGCCCAGAAACGTAG
TAGAAGATGACGGGATGCAT
AACCAACAGTCACCACACCC
GCGGAACTGGACCACCCATC
CGCGACGTTAAGATTGGCAC
ACGAATAGTGACGGGTTTAA
GCGTTACCACGTGAGACTCG
ACAAGGACGGATTAATGCGC
ATAACGAGGTGAGTGTGCAT
CGACGCAACAATAACGGATC
AGAGAAAGAAGCACAACCTC
ACGAATACAGTTTCACATAC
CGACTTATATGATGACGTCA
TGACCGCATTCGCGGAACAC
AAGCATAAAGTGCGATCCAC
CACAAATGAATGCATAGATA
ACGGTACAGACGACAGCGCA
AGGCGCTATCGGTAGAGGGA
GCGTAACAATAGGGTAACGC
CACCAGTGAATAATGACGTG
TTAATGACGTGATAACAATG
ATGTACGGGAGACATAACAC
TGGAAGGAAGTGATGAGAAC
ACGTAGTTCAACACCACACA
CAATACAGCAGGGTATGGAG
ACGTATGGGACACGGAGGAC
CTCGCGACACACCATGCGCA
GTATACGTGCAACGTCGAAA
AGCCAACCACCTCTAATGGG
ACGCTGAGTAGGAGTTGCGT
GCCGATTCCGATTCGTACCG
ACACGGGGAACGATACAAGG
GCTAAGACCGACGGTATCGC
CGTGCCGCTTCTCCCTAACG
AGACAGCAGCGACTAGCAAA
GTAATCAAGGATGACATCAT
TATGTTGGGTCATGTCGATG
CCAATAACTACATCGCGATG
AACTATGTACGCGCCTCGTC
GGTAGAATGGGACACTACGC
GTATCAGCATCACGTGATGT
CCACGAATGATATAGCAGGA
GCGCAATGGTTAGTTTGAAT
TCCGTCCCGCGCGGTATCGT
TCATCAACTATGACGTCATA
CTCCCGAAAGACAAAGAGAA
TAAAGGAATAACCATATCAC
TCACGTGATGGTGTCCACTA
CGTTGTAACAATCACGTCAT
GGACACGGCCACGCATGCAG
CAGCCCAATGGATCTATACC
CCATGCTACCGAACCGAGAC
GTGTATCGAGCTAAATGCCT
CGATAGCATCCGTTCCGTCA
GTCCCAATGCTATGAAGTGA
ACCACATGACAGTGACGTCA
CCACCACCACACCACGAAGA
GCACGCAGTTAATGCCGACA
CAACGCGAAATAAAGGTGTA
AATTAGCTTTCGGTTAATTG
CCTCCGAAACACGCTTACTA
CCGTAGTGTAACCGACGACT
CATATACGGTACATGACGTT
TGCCCCACACTAAGTTAAAG
CTTGTAAATTCATGGAACAA
GTGATATAGAGTCACATAAA
CTTTAAACCGGACAGGTGAC
GTCATATAGCATCATGTTGC
GATGACGTTATCCATTACGA
TGCACAGAGCGATAGTCCGC
GTCGGGACACTGCGCACACC
TAGTTCATAGGAATGACGTG
ATAAACAAACGATACGTCGA
GTTGCCCGCGTTTATGCGCA
TTACAATACCCAACAGATTA
GATCACGACATACTTACCCG
GTTCTCGATACATGCACGTG
TACTAATGTAATACGCCAAC
ATCGCGATGCTAATGCACCA
TACCCCGATGGCTTTCCTAC
ACTGTCGCAACGTTACCACG
CAGATAGGGTTTATTGGCTG
TACGAACTCCATAGCAAAGG
CTGCCATCCCGCGTACCCTC
CTTTCCACCTGCTCGTCGTA
GGCTGCGCATCGCCGCGACC
CTGATTTACGTGCCATGATA
GGACCATACTACCAACCATG
AACTTAGTCATACCTCCCCT
CAATGACACATATACTACTG
TGACATAACTTCGATACAGC
TCGCATTTTAGGGAATAGCT
AATAAAGAGGGGGCAATCCC
ACATCACGCATAATGACGTT
CACAACGAGAGAGAAGCAAA
GTCGCAACCCACCTATCGAC
TGGTGATCTACCAGTTGTGC
ACGAAGGACGATACAACGCA
GGTAATGAACAACGATAAGG
ACCCGCCACGGCAACGTCCT
CCGCACGCCCAGTCACGTCA
GGTTAAGTAATGTCACTCAC
TCACGATAAGGTTAGCTGCA
ACTCACTCCGCGCGAACATT
CACGACGACCTCAGGTGGCC
AGGAATATCGGTTACGTACA
GATGAATGGCCGGCACATGT
TAGACGCTGTTACCAGCGTC
TGTATAAGTGAGGTATGAAC
GAGGCGCTAATGAGTGTGTT
GTCAGTGGTTAGCGTGTGCA
CCCTACACACCGGCGAAGAA
GGCTGTAACGCAATGATATA
CGATATGAACCGCGTGTCCG
CTGTGTACGTACCATCACAT
ACGTCTTGTGCGTCCTTGTC
GAGGACAATAAGGGAACGCA
CGTGCCGATATCGGTCCCGT
GTAAGAACGCGAAAACCCAG
CATCGTTAATACCACCTCCA
GTGCAAGGCCACGTCATACC
GGCACGCTGGGACGAAACTG
GCGTGACCAATGAAGGTTCG
CCTAACTAGGAAGGGCCATA
TTCCTTAAGAGACGGACCCC
ATGCCACAGTGTGCGTGAGA
CATGCATAGCGGCGACAACA
GATTTAAGGAATCATGTCAT
GATACGCCGACCAGGATGCC
CCAATGACGCCATGAAAGTC
TCTTCGGTGGTGAGGCATCG
AACGTACAGATACGTCACCC
GTGTCGATACTACGACGTAA
ATTACACAGCAAATAGCCGA
ACCGTAACTCCTGCTCGTGC
ATCTCCCATCCCGTCAACCC
GCAGGTGACGTCATCCATCA
TTGTTGATGACGCCACGCCT
CAAATACGGGAAGTGATACA
AAAATCCAGATGAGGACTGG
TCAGCCAAGATGCCATTAAC
TGGATAGAGTCACGTCATAC
AGCGTTGCGACAGTGCGTAG
CCGATTGATCAGCAACCCTA
ATCCCGAGGTTAGAACGTTG
ACAATAAAGTGAGGCTGTGC
GTCTGACGACTAGTTACGCC
AGTGTGCTAGTAAAACGTGT
AGCGTAGACTCATAACATGC
GGTGATACGGTGCAATCCAA
CGCACGATGTCCTCAGTCAA
ACCCGACTCGCGTTGATACG
GCGCACGATTGCCACTTGGA
AATCTACGGAAACACAACAC
ACAATCCCAAATACGTTACC
ATGACGACATAGGGTTACTG
CTAACGAAATGGTCTCTGGT
ATGATCTCGTATTCTGGAAA
ACGTCCCATCGCGGTATCTA
GGACGTAGAAATGACGTCAT
CCTGCGACCCTCAGCACACA
AACCACCTTCGCGACCACCC
ATACGCAATATTCCTCATGA
CGCACATGTCGCTACAGGCA
CGTGCCGAAGTTTGCGATAC
ACTCATAACGTACCATGATG
TCAACGTAACGTACACAACG
ACTGAACGACAGCCTTTCCC
TACGAGAGACTGTTAGTGTC
CAGGGGCGACGTCATCGCCC
GCCACGACGACGACACGTCA
ATGAGCAGTGGACTCCATCG
CCGTTGCACGCAAGCATTCG
GATATGCGAAGGAGACAATG
AAAAACTAAGCACACGAATG
GTTTATACGGACACCAACAC
GTGTACACGTCATTCACACG
GCGCACCAAATGACGTCACG
GCTCCCAACGAACGCAATAT
GCTGCAATCACAAATGATAA
TCGCTGCGGTAACTCGTGGG
ACCGCACGGCCATGTTCGCG
CACGCGATGTTCTTACCCCC
ATAAACGACAATAAACGTCA
CGACAGTATCTTCTAAAACG
CCAAACACCACCTTCTCGTC
CACATAAAAAGTGTAGATTG
CGAGCATAAAGTATGATCGA
CTACTGTAGATGAAGGGGCA
GTAAAGCACAAGACCAGCCA
TAGGTATGACGTGATACAAT
CTCTGCTCAGGTGGACCGAC
AGTTACGCTAGTACCCGTTG
TATAGTACTGTAGTGCGAAG
TTGGGTAGACCTGTTGTGGC
AACGTGTAACTAGTTACATG
GCAGGTTAAGAGATACCACT
TGACGAAGATGACGTCATGA
ACGATGCCATCCACGTACTG
TAGGAACGTAAATTGCGGTA
AAATGAGTACGCGGTCTTAT
TACCGTGCGCATCACGTCAC
ATTAGCCTCATCCTGAACCA
AGGGCAGAACAATCCGTGCC
AATCCATAACAAATGACACG
ATACACCTGAAATGACGTCA
GTCAACGTTAATGACGTATC
TCGTGATACGTGGGCAGGAC
AGGACTCATGAGCGTCGAAG
TATGGATGACGCCACCGTAA
GTACACGTTTAGTCGTAACG
GACGCACAACAGCAATTCTC
GAACTCATCTGGAAATCGGC
AAGGCCATACCGTCCGTCAA
CATGGATGATAGTACACACA
GTCCGATGATATTCCTGACA
GCCATCCCGTCATCTTACAT
GCGTAATAAGCGAAATGGTA
AAATGACACGAGAACGGACA
CCTGCTGATCTGAAGGTGAG
GTCTGTAAGAACAGCTCCAG
CAGTCGTAGCACTGTGCCGG
ATGCAACCACCCTCCATGAC
AGGAACGTCATCAAGCCATG
AGATGACGTCACTGTCACCT
AAGATGATGCCTATACTATG
AAACCGTACCAGTGTACGGC
GGTAGACACATCACTGATAG
GCTAGTAGCGAGGTTATCAC
GACGCACAACAAAGATTAAC
TATCCGTTAATAACTAAACA
GCGGAGGAATACCTGGAGCA
TGCCATGCCCATGATGGTAT
AGGTGTGATCGACACTGAAT
GTGGTGATGTGAGGGTCATT
ATACGGACGAACAGTACGTC
GCATAATCTCATAATGCAAG
AATGAGCGTTACTGATGCTA
TGTAACGTACACCCCTCAGC
CCAACACCGTGCGACACAAT
GCAGATAGTACCTGCGTAAC
GTATCCTAACACTGCGTATG
CGCGATACCCCGTCGGCCAT
CGAAATGGAGGCAATAAATT
CATGTCAGATGAGCGTACAC
CTTGTGACGTGAATTGCAGC
GAGATGACGTCATTACCTGA
CGTAATTTGGGAATCGTCGG
CCAACACGTAGATAGTGCCA
ACTTAAGCGGGTTGAGCACA
GAGGATCATTTTGATGATAC
ACGACACGATAAAGGCCTGT
ACGTATGATATCAAGCCACG
AAAACGCATTAAGTCCAAAC
CAGTTAGGTATTGACTAACC
AGCCCCTCACCGATCTAAGC
CTGCACGGTACTCAGCGTGA
CCGACACGCCACGCCCACCT
TCGGCGTGAAAACGCGTTCA
ATGTTCCCGGATAACGAGGA
GTATCACGTCACCAAGACCG
CAATCGAATGATGACGTCAC
CATTGCCCTTACCCTAACGA
GTCACATTGTACGCGAAGCA
GCAACACATTAACCATGCAA
GGGACGTCACGTCATGCCCG
CCATCACACGATACGGTAAC
AGGAAGGTGTATGGACCTCT
TGCTTATTAGATGACGTGAA
CCCACGCGAACGACGCGACC
TATACGTCAATGACGCGATG
AACCGACGATCTATTGACGA
GCTACTAAGCATACCTAAGA
AGGACGGGCATCGTCATCAT
ACTACGCGACGCGCAACAGC
TGTTACCACCCTCACACAAC
TCGTAATTTGACTAACCATC
CAGCGCGAACGCACGGTCAG
GTTCCGATAGATTGTATCAT
ATGTAACGGGATTTACCCTG
TAAATACGGGCCACCGATAC
GTAACACAACACACCTCCAC
ACGTGATGACGTGTCCACTG
GCTACTGCGCCCCCCACACC
ATCATGAACGAAAAACGCTT
GAGATCCAAACGGGAAACGA
AGGGGGTAAAGTGACGTCAT
TAGAACGCACAATGACGTGG
CCCAGTATTGAATTAGGTTG
GCCGAAGAGGGAAGCTTAAC
AGGACGAAACAATGCTCATA
ACCGCCAGGCTGTCGGACGC
GTACACTAAACGTTTGCAGG
TACACGAAAAGTTCTAGTTA
TTGCCCCCCTCACTTATGCA
AACGGCACACAACATCCTAA
CACCACCACTGACCAACACG
GCGAATGACGACAGAACCTA
CGATGAAATAGGTGTGTGGC
GCGCACAATTACGTGAGGCC
AGCGAATGAGGAAAACGCAC
CCCACGTATGACCAACATTC
CGCGCAACTTATAAAACCAC
CCATAGCACGAAACAGTGAC
GCAGGGCACATCTGTGCATA
TCGAAGTTGCGTAAATATGA
ATACGGAAACACGACCACTG
CAATGTGTTTAATTAACCTA
CCTCGACACGGCGAGCACGA
CCAACGTTGAGCAAAATGGG
GCATACCGCAAACAGCCATG
GCTTATGACGTAATCGCTAA
GTCATTTGGTAAAGCATACC
GGTGAGTGCTGTCACACCCG
ACAACGCACGCAGCGCTCCT
ACCATTAGCAAGGGCGATGG
CTAACCACTCCACACGCCGT
AGATGCATATCCATTACTAC
TCATTCTCCGTATCGTGCTA
ACACAGAATGCAGTATGCAC
ACAGGGCATGAGATGCGCAT
GCACAAACGTAACACACTCA
ATCACGAACAAATTAGACCC
CGCAACATAGCAACGAGTCG
CTCACCCGGGATGACCGTTG
CTGAACCCTCCCAATTGCCA
GCACACCATAAGCATCCGTA
CCGCCTTATATTGTACTTGT
ACCGTCGTGGCCACGTTACC
TATGGCGTTGTTGTCCTCGA
CATAGTCATGAATGACGAGA
CCCAGTATGCCTCACATGTG
ACGTTCGGCCGATAAGCCAC
CGGTGACGTGATAGTTAGCT
CAAATGATAATGTAACTGGG
GCAATACGTCATCACGCTGT
ACGTAAAGGATACAGGACGA
AAGGCAAAGTGGACACGTCA
GCTATACGTGGTCACGTTCA
ACTACGACAATGCGACCCCC
CCATGTCGTCACCTCGCGTT
GGAGATGTGACCACACAACG
AATGGTTGACGTCGCGCAAG
TATGTCGTACCTAAAACGCG
GTTACGCTGTGGAACATATG
CCCACACTGGAATGATGTCA
TGAGGTACTCAAAAGTATAA
GAATCATGGCACTGGTGACC
AAGTTACCTCGACAGTGATG
GTAATGACGCGCGCATGCAA
GATACTAATCCTGCTCCCTG
CAACACTAAAACAATGCAGA
GGGTATAAGAATGTCGGTGT
GCGTCGCCGCGTGGCAAATG
TCAGGTACAGAAGCGAACGA
CATCAGTCACCAAGATATCA
GACATCGACCACCGTTACCC
GCCAAGTCAAAGTCAGGTGG
AACGTGAAATAACATCAATG
GCTTGGGTGTACCGAGATTC
CGCCCTGGACTCACGGCTCA
GCGGCCCAATGTACTATACC
CTCACCAGCAACATGATGAC
CTTGTTTGTGTGTGAGGTAC
AAGGTGGATGGTCACGTCAC
GATAGCCACACATGACGACA
GCAATACTGCTGATGTGATG
GTGTTATGTCTAGAAGATGC
CCTTCCGATTTGCGCCACGT
ATGAATGACGAGTGCCCTTG
GTGGATCGTAGACTCTCGAA
ATTGGAGAACACTTAACTCT
AGAATTAAACGAATGATACG
AAGCGCATGCACTATGCGTA
CGGTGTACATGATGACGTAA
GAGGGGTGTGGCCAAACAAC
AATTGCTAGATGACGTGCCA
CCCACAAGAACATGACGTCA
CCCCACCTACACGTCACTGG
GCAATGACGTAGCGCTATTT
GATTAAGTTGATCTTGTTAC
ACCAACTAGACCCACCGCGC
AGGCATAATGCACACCAGGC
CACACATTCTAAATGGCACG
GACAGGCAAGACAATTGGGG
CCGACGATACCGAGAAAGTC
GAACAAGCACAGCGATCACG
ACCAGTATGTCGCGATCGCG
CAGTCTCAATTGCAGCCCGC
AGCAAGAAACGTAAGTCACG
GACACCGTAATCACGTCACT
GCGCATCTACGACCACTACG
ACCAGCAAATATGTTAGCCC
CAAAGTCAAATACAGGTACG
GAAATGGAACATCGCTGGTG
GCACGTCACCGCGCGATTCG
GAATGAGCACACTGAGCAGT
GCCGGAACGAGAGTACATGG
CAGCTTAACATCCAACGCGA
GCAGCATGAGCAATGTTTAC
GTGCGAAAAGGATGCGTGTC
CCTTTGTGGTCCGTACGACG
AGTGCATGCGCGCCACCGTA
GACGAACGAAGGAATGAAGG
CTACCAATGCGTACTCAATA
CGTCAAGATCCAATTGGGTG
CCCTCCGCTCCCACCGCGAT
CGCAAACAACGACGTTGCCA
CCCCGTGGTTCAACTACGGA
TGCGAGGACGGCTCGTAAGG
ATGACGTAGGCATACATGAA
GGTACGCCAACATACTAGGG
GTTAACCCACGATGTCGAGG
CGCGACACGTCGTGGACACC
TTGAAGTTAGAACCTCACAC
CCCAAACCGCAAGTGACCCC
CGCCACTATCGGACCGTGTG
ATTTATGACGAAAGGCTCTA
TAAGGATAAGCTGGATACTG
AAGCCTCATTGTGAGAACGA
CGGGGATGACGTATTTACCG
GAACGCCTGTACAGACGGTA
ATTCGGTGAAACGTGGTTGC
CCGCTCTACGACGATACCGC
GTGATGCAACACCACGTTTG
GTGCCCAAATGGATGCACAC
GATATAGGCCGTCCTTGTTG
GTAAGGAACTAGGCACCACC
GCATCACGTCATAGGATTCG
TCACGTTCAGAGGGTACGTC
CACGTCGTGTTACCTCGACA
CCACCACGAACATACACAAG
ACGGAAGCTATATCGTGGAG
AAAGGCGACGTTACGTGATG
CTCGCACGCACACACATAGC
AGTATTGAGATTGTATCACT
GTAGACACCTAAGTTACTAC
CCGGATGACACACACATATC
CAGATGACGCGACGCGTAAT
CCCATAAACGGGACCGCAGC
TGATGGCGATGTAGTGATGA
GCGCGCATCACGAATAAACA
ACGTGATTAGATACGTTGTC
CCACCGCGCAGATACAAACA
CCGTCATAGGCAACCACGAG
CACTGACTACTCACACACCG
CCGTAATAGGACAAGATGGC
CGTCTACAATGTAGCTCGCA
TTCGATCACGTCATCCATAG
GAGGATGAGCAGGTACCACG
ATATCACACCCGACGCAGCG
CATTTAGTTATGAAACGTAA
ATGCGGACTATCTTCACGTG
ACCACACCTTACGACGATAC
CATCACGAGGCATAGCCATC
TCATCACTGAAAGATCACGA
CACGTGACACGCCGAGTAAC
GAATCCACATGCCGTGAATC
TTAATATGCAACGTAACAGT
CGCGAACAAGAATGACGTCA
CCAATCACACACATTGAGCA
CCCAAGACCGATGACGTGGC
CCACACGGTACCTGTCCACC
CGCGAAGAAGAACGTGCGTG
GGCCACATGTCCCGCCCGAC
CGATGGTAAGTCAGTGCCCA
GCCCACCAACATGGCAATCG
CTTAACCACATAATGATACG
GACGTAACCCACCGCCCGCC
TAGCATGGCCTGGTTGGTGT
GTTGCGTGCACATTACATAC
GTGAAATACGAGACCAACCT
CGATGACGTCATTAGATGCA
CCGACCCGCAACGCTCGTAA
CATGTGACGTAGCAACTGCG
CGCAACGGACTGACGTCATA
ACGTTAAACCGGCACTATTA
AAGCTGGACGCACAATGTGT
GCCGATGAAAGTGGCCCTGT
GAGCTCACTCTAATACGCTG
GCGATGTTATTAAATACAAT
ATTGCGTGACGTCATGTGAT
TGTGGCAGGTCACGGAATAT
TACCATCACGTCATGCAACT
GAAGACAGTCATTCATAACT
CGGCATGGCTAAAACACGAG
ACCAAATAACACCCTGGCCC
TATCGCACACCAACATTGCG
AAGGGCCGACACACAACGGG
AGCTCCAACACAAATGACAC
CGAACCCAAACGTGACGTCA
GTATAACCGTAAAGGTGGAC
ATACACGATAAAACTACCTC
GAAGACAACCTATGACGTCA
ATCAGACGTCAGATCGGCGA
CACGCCCAATTCACATGGGA
CGGGCCTGGGTAAAAGGTAG
CCTACCAACGCTAATGCACA
ATACCGCAATAATGTGTCCG
ATGGCCTTCTCGATGCCGTG
AAAAACGATGACGCGATACG
GTATCACTCGCCAAATCGCG
AAAAAGTAGTAACCCCACCC
TGTAGCGTGGTCCCATGCAG
ACTAAGTGAAGGAAACAACC
GTCCAGGGATAAGACTGCGA
CTGTGACTTCACCTTCCTCC
GCGCGTATGATGACGTGATA
GTTGTGACATCGCGTTATAT
CACTTAGTCCCACACGACAC
AAGTTATTACTTTCCCGCCT
TGACTTCCAGGTTGTACCTG
GGCCTATTGTCCGACGGGCA
GACATAGGGTATGATGACGT
ACCTAATACGGATAGTCTCT
CCGACATGGTTCAATACCAC
ACCCTCACTCTATCCCGTCT
CTCCCAGTCGACCACGATTG
ACCAATGACAACGTGATGTC
ACCGTCGCCCCTCCTCACAA
CATCCATATGTGCCTCAGGA
GATGGGTATGACAACATGGC
CCCATTACCGAACAACAACC
CTTAACGCGATGGCGCGCTA
GGTACGCTGAAATACCACCA
GGCGAGATGGCCCTAGAGTG
CTTCCCCAATACGTGTGCAT
CATCACGGACCAACACGACG
CCCGACAAGGTAACGCCTTG
GAATGTACCCGATCATCCTT
CTCATATGACCGTAACAGGG
ACCAGCTCCACACTTAAAAC
GTCCGTAACGGTAGGACACA
CATAGCGCGTGATCAAACCA
GAAAATGACGTCATCAGCAC
ACTAATGCTAACCCATACCC
CCATGAACCGAATAACCCAC
CCAGCTGTCCTCGACATACG
GTGGAGTAACAACCCACACG
TAGGTGACGTTACGCTCACA
GGGATGCGCATAAACACCAT
GAGAGAAAGCAGCAGAAAGT
CTCATCTATGCAACAGACAC
GTAACAAGCTGACGATCAAG
TAACGACATTTCGATATTGG
GTTAAAGTAGTGTGAGTGTG
CGAACCAATGAGTTGGTGAA
AGCCACTACTGCCACCAGAT
CGACCGGCAGGTCACCCGAT
CATACCACCGACACCAGCGA
GCGTCGCCATCCCAGCCCCA
GACATCAGCATTATAGTGTC
ACGTACGCATACGACTTTTC
GAGCCTGATACATGACGTCA
GATGCTAGAGAGTGACGTCA
CATCACGACGATAGAAACGG
TACACCGCGTGGGGAGAACA
GGGCTTACAAGGACCATAAC
CATGTACCGATCACCTAAAC
TTTAGCATTCAGCGGACCAT
CAGCAGGTGCAATTACTTCA
AACTGGACAAGGATACCCGA
TCCCACCTTACCACGCGCGC
AACGCGGCACTGACGTACCC
CTAATCGAAATCACCTCATC
AGGATAACGTAAAGGCCACG
CCTACACAGAGACACACACG
GCTTATAAAACGACCCAACG
ACATGAGGGTATCTCATGAA
CGCTACGATGACGTAACATA
TACTCCATTGTGCTATAGTC
CACGTACACCCTAATACGTA
GATGTGTCATAGCTATACCA
AACGTTGCACGTCATCGCAG
ACGAACCACGTCATCACGTA
GTACCATCGCTACGTCGCGT
ACCAAGGAGGGATGTCATTT
GCACTCTAGTATGACGTCAT
CCACGTGAATACGTTGATGA
GAGACACAATGATACATGGA
CTCACGGTGACGCGACCCCC
CCAAATCATGTATGACCAGT
ACAAATAACACATAGCGCCA
GGGATGTCGCGTCAAAAACA
ACAAGATGAAATACATGACA
CCCTATCCCCAATAACCCCC
CGTCCTACGTTAATGCGTAC
ATTACCGATGTTGTGACGTA
TTGGCGAGTGTAATCATCCT
AAAATGACGTCATTATCTAT
GACTAGCAATTACGAACGAG
CTACCGAAATCTGCGACATC
CGGTTCTGACGTAGGGACGA
AACAATAATGATACATGCAT
GCTGCGTGTTCCTACACCCG
CCTCACACACGACACTTTTG
TGATGTGATAACTTAGCTGA
GGCGATACTAAGATACGTCA
AGCATCACGACGCACAATCA
GCGTCGGTGACATCCCGCCC
GCCCTCGCCCCTCCCACACC
CCCATCTAGCACTCCGCGAC
AGTAAACGAAGTAACGTCAC
CCAACAGCCACTCGTAAGTG
CCCATATCACGATACCACAC
AAATGGACGGCATTACGACA
CCGTGTCGATGGATACGTCG
GTAACTCAGCAGAGTTCAGG
GATGTGACGTCATACACTAA
TGACAGTACTTCAGGCACCG
GTGATGACGATATCAGTGCG
ACGAACAATACATCAACCTA
GCGTGTCGACTGACCGCGTT
GCTGATACAACGACCTGACC
TACTACCAAACACTTCACAG
CCCACCGCCTGCTCGATATG
GTGCTTCCTTCCCCCTTCCA
GTTAACGAATCGGAAACGAG
CGTTAGTCATTATGTGCGTA
CGATCTAGTGACGTAACCTC
TCTCCAGGTATGGCAAACGA
GTAGCCATACAGTTGTTGTA
CCCTACACGACAGCCTGAGG
CGTCGACGAAACACGCATCC
ACGGCCGTACTTGCCATCCG
CCACGCGTGGTAGACCTAAC
CACGAAATGAAAGCAGTGCG
CACCGAAAGATGCAAGCATG
GCGAGCTCACGTAACCCAAA
TCAAGTAAAGGGTGATGACG
CTACCACCAATGTTCCGCCA
CCCTTGGATGATGTTATAAC
TGACATCGATTGAATATAGA
AATGGATAACACTAGATCAC
ATGGCACAGAACGTACCAAT
TGGCTGACGGGACATTGCCG
CGTATCATGATCATTGATTC
ACACCGCAAGCGACGTCATC
AATATCGAGCGCAAATCACG
GCGCAAAAAGAGCACGATTC
CGATCCCTATGACGTGGTAG
TGAAGGGTGCCATAGCATAG
GTACGCAAGGGAGTTAAGCA
AGTGATACCGTCAATAAAAG
GGGGTTGTCGGCCCCACCTC
TATGGGCATTGACAAACCCA
GTAAACATGAATGACGTATG
GACCTTTACACACTACCCCA
TTGGACAGAATGACTCGCAT
AACAATTGACATGATTAACA
ACTCACATACACGGTCCCCC
ACCACCCTAACTTTGCGCCA
CTTTTGCTACCTGCCGATGT
TGACGATATTTACCAACCTG
ACGAAGACTAAACGCCACTC
ATAACGCCAATTCCCTCGTC
CGTAATGAAATCAATCATAC
CCGCGAGATGACGTCACCGC
ACGATGACGTCACATCGCCG
GTACACTTGCTCGACACAAG
TTCTGTTTGGCGAGGACAGC
AGTCGAGATAGGGCAAGAGA
TAACGAACACTCACGTCATC
GCAACCACCTCCCGTACTCG
TGAGATACAATGGGTGACGG
CGCTCTGATGTAAGGTGGCG
TATTTGCATGACGTGCATCA
CGCAAGACGGTGGCACAGCC
ACGAAGGGCGATGTCATGCA
CCCTGCCGCATCCGATATGA
GCATCAACGATGTCACGCCA
CCCGATAGCCCATCAACTCA
ACTGACGTAAATGAGACAGC
AAATGGATAATAGTAGCATA
CAGCTAATGCGCACGTTCCC
ACTATACTGGACCCCAACAC
TGGTGAACCAGAACATCACG
CAGCCGAAAGATATCAATAC
CTGAAGGATATGTCAGTACA
GAAACGAACACGTCGACCTA
GTGACGACAGCTAAGCGATA
CTAAAATGTTGTCACCTTGC
TGCATGGTCCCCGTGCAGCC
CGAAGGAAACACTGCGTCAC
GACAAATATACCATATAACC
ATGTTCTGCGAAATCCACAG
AATGACGATTCCGCTACGTC
CGGTGTTAGCTTTTACAACG
AACGAGTTGAACAATACCAC
CGACAAGAGCGTTCACGACG
ACCACGCTACAACACTACTC
CGTAACAATGCTAACATCGC
AGATGATCACGTCATGCCAC
ATGAACAAATGGTATCGTCA
GGCAGAAATGATGACGTGAA
AACACGTCATCGTAGCGTCA
TAAGCGAAGGAAGAATTATG
GCACTCCGAACCGTAACTAC
GCATGCAAAGCACCCAATCA
GCCGTCGTGGTGGTTACCAC
ATCCACGTCATAATCCCTGC
GCTGATACGTCATCTGCACC
CTGTTGCGAAGACAAGTCAC
CAAGCTATGTAGTCGCGTCA
ACGATGTTATGTCGCGTCCA
GATGTCACGACACCTGAACA
ACCGTATCGCAACGGTAACG
CTATATGAATCATAACTCCA
AATAACGATACCGCCGTCGA
ACGTACATCATTACGAATGA
ACGTGTCGCGACGGGCTGCT
CTCCGCCTGCAACAGCTTCA
AGACACAAACCCGAATAGCC
TGAAGAATGCGTGTGCCACG
AGCAGTTTATAATGACGTCA
GTAATCAACGTAGGCTGGCG
CGCGATAATTGTCCACGCTA
ACGTGGAGTATGGCACTCAT
GATGACGCTATTGTTCATGC
TGCAACCACGGAACACGTCA
GCTAGCCCCCGTGCATACCC
CTCCACGCATGTCCGCATTG
CTAATTTAGCAACTCTATTC
GACCGTAATGACGTCACATC
TGTCTAATGGCGATCCCCAG
CGTAATCACCTACGACGTGG
TACATCGCGCCGTACTGCAG
TCTGTTCCCCCCTCTGACGC
ACATGAGAGATCAACCACCA
GGCGACACCGTCACTACGAC
CCACAACTACGATACCCACA
ACGTCCCCCAACCATCACGA
ACCGGAACATACGCAATGTT
CTAACATTCATCCAGGTCCT
AACGCTGCTCTGGAAGACCT
CTCTTGCATGAACCTACAGA
GCAAACCCTCCACAATATCC
GTATAGGAACAAACGCCCTA
GATTGAGGACGTTCTATTAT
ACTTGCTGATTAACGTTAGG
ACCCTAAATGGCATGTTCGC
TCCCCCGCGTGTACAATGTA
ACGTTTGGGCCAACTGGCCC
AATATGACGCGACGAGCCAA
AGGAGTGGCATTTCAAAGCA
GCGCGTTACTGTCACGCAAG
ATTGAGCAGGATGACGTGGT
ATGACGTCATAACTGTATCC
ACGATGGATGACGTTTATGC
GGCATGCAATGACGCGATAG
TAGTATGGATATGGAGAAAC
CGTGACATTAAACATCAACA
AAGCGCAATATGTTCACGTA
CAACTAACGTTCAAAACACG
CCGGACCACGCAAACTATGA
CCCTGTATTCAATCAGCAAG
ACTCCTGACATCATCTTGAA
ACGTATCGCTGTGCATACAG
AGGGATAGTCGGAACAAGTC
GACACAATCGTCGATACCAC
TTCTCTACATGATGACGTGA
GGCGTCAGGAAGAGGCACCC
CAAATAGCACGAATACTCGC
GAAGTGCCCAAGGAGAACGC
CTAATCCTACTCGGAGTGCC
GGGATCGTGAACCCACGTCT
TTAGCGACGTGTTACTGGAG
GATAGGAATAACATGGTATG
TCCATAGTGCAATCGACCCA
TATCAGACGATGACTCCGAT
GGACACCAACGAATGACACG
CGTGTATTCAGTTTGGTCAA
TCGTTACGACAGACGGACGC
AAAGGGCAGTTATGACGTCA
ATCAACGTGAGGGACGCACC
CGTATGCATTACGGTATCAC
CTCACACAAAGATATCGCGA
GTGAGACGATGCATCCGCAT
AATGCTTCAGCAGTAGGTAA
GCCGTCCCACCTTAATGTAT
ACATAGATCCATGTTAACTG
AACCTGTTTCCTTTCAAGTG
TGGATGTTGCGCAATGTGAG
AGCTGTAACGCACAGGGATG
GGATCACGTGGCTACCACGT
GCTCCAAAGTACGTGTGTGT
AATATGAGCAGTTATGAATG
TTCGGATGGACGTAGCCTGG
GACTTTCAGAAGATTGAAAG
CAGTGACGAACTCCCGGACC
CTTTTGATGACATCCCAGAT
GCATATGCCAGCACGTTGCA
CCCATGTTCACACCCTTACA
TAACTGCATACACTAAGTGT
TGACGCGATTCATTATTGTG
GACGTTCAAGTTGGGAGCCA
GTGCGCATCACATGTCCACT
TCGTGTCCTGCTGATAGAAG
ACTCGCAACCACCGTACCAT
ATGTAGCACGAATGAGATGC
AGACAATAGTCAACTCGCCT
AAACATCCACACAATCGCGC
CAGAAGCACGAAATACAATA
CTATCACGAATGTAGCACTC
ACAACGTTTTCCCCCCATCG
CAACGCCACGTCATTGCCGG
GCACAGCATAATAATGTGAC
TAAAGCACTGGACACAGTAA
AGCAATGTATATGGTGAGCC
AGAGGACATAGCGTGTTAAG
ATATGGGAATGAAATCATTG
ATTTCTAGAGGGGTCGGGCA
AAATGGTATCACGCGATACA
TGCACGAACAATATACCAAG
CCCACACCGATGAGGTACCC
GCTGCGCCTTCCACGCACCA
TAACACGTTGCATTAGAGGA
GAGTATTAGTACTCTCGCTA
ACATAACATGGATGACGTCA
GAGATGCATATGACTCAGCC
CATCTATTGGCACGCAGGGT
AGCCCTAGGCTGTGCGAACA
CACGGCACGTCTTGGCTGCC
AGCCACCCGAATGAGACGCA
GCCCAACACACGCTAAGGGT
CGTGACGAAAGAACTCTCCA
ACGGCTGAGCTGACGCAGTG
GTACGTAAAAAACGACGATT
ACCACGAATAATAGCAATGG
ACGGTGGTATTGTTATCACA
ACAGCACGACCAAAGTACAG
TCACGAGTTCGTTCGCTGAA
GCATCACAACACCCCTGGCG
GCACATCACGACGTGAGCCA
ACACGTCACGTACACCCCCA
ACGGATAACGACGTTTCGCG
GAGAACTGCTAGATATTACG
GACCACGTGCGAGTCACGTC
GCCATACTAACGACGTTGAC
AGCCCAGTTCGCCCACACGA
GGAACTATTGGTACACATGA
ACGTATCATGCACCTCGGTA
CGGTAACCCCTAACGTATGG
TTTACGTTATGACACCACCA
ATTATCACGTCACAGCATGT
ATTAGCACCACCTCAACACC
GCATACAGCTTGCGCGAAAA
CATCCTGACTCTCCATTCTA
GGGTTCACGGCAACACACCG
CATTTGCGCACCGAACATCC
GGCAACCAATGACGTTACGA
ACACGCGCTACAATGAACGC
ATCGATACGGGATCACCCCA
CCGCATTGTGAAGAGACGAG
TGGTCAATAGTATTGGTCAC
CCCCCTCCCACAAAGCTGCA
AGTCAGATACGTTCGAATGA
ACAGACAGGCGAATGAACGC
GACGAGACGCGGACATAGCG
TGACCGATGACGTGTGGTTG
AACGATGACGTGATGTATTG
CATTCCTGACATGCTCAAGC
ACAATGATAGCAACTTGCCT
GCCGCATCGTGGAAGGCACC
CGCCATGCCCAAAAAGCTGG
ATCTGCACGCAAAACGCAGG
CATCTACAAATGATGCAACT
GGGCTTCAGCCCCAGTAAGA
GAGGATGACGTGCTCTCCGT
AATTACAAACGTCTAAAACG
CCGTCCACACTACGCAAGCC
CACGATACTGCATGCGTCCC
AAAATGAAAGTACCTGAAAA
AGTAGGACGGAAATCAAGGT
GGTATCAAGTATAAGTATGA
AAAGGGCGTGCGGACCAACG
GCAAGATACGCTATCACGCA
TCAATGAGGCGATGCCACTC
GATGTGACGTAAGACGGCCG
CGGGACCACATACAACGCAC
GTGCACAGCAAGGCACGTTA
ATTACCGATGACGTGATCAT
TACACTCCGGTACGTGACAC
GTGTGATGGGCCTGCCTGCC
GAAACACGTACAAGGGGGCG
CCCATTAAAGGTAATACGCC
ACGTGTTAAACAACGCGTGA
CCGATGGTATGCACAAATGA
ACAGCCACCGCCCCATAGCG
AACACTCACAAGCACACCGA
TGCTATAAATGGGATGATTA
CTACACCCAGCTGAGGTAAC
ATCACCAGACTCCACCTACC
GCGAGGATGATGTTACGTCT
ATCTTACAATGGCCTCAATG
GTACGCTCAGTGCGATACTG
ACACAGAAAGTTACCCTTCC
CCTTGAAAAGCGATTGTCGC
CAATCAATGCGAAGACTAGT
GCTAATACGAGCAGTGTTAA
GGTATCCACGTACGATATTA
CGCATGCAGACAATCCCCAC
CACCACTAACAACATACATA
GACGATGTCGTCATCTATCC
GCAAAAGTGACGAGGTGTGG
TAATATGACGTGATCTTTGA
TCGATATAGTTATGAGATAG
ACCTATATGCCTTCATACGG
AGAACATGACGTGATCCCCC
ATATTCCAGGTGGTGTACCG
TAACTCGACCGCCTCCCGTG
GAACTTCAAACGGAAACGCA
AGCCCCTTGCATTGCCCCCA
CGCACGTTAGTGTCTGGTCC
GATCGCCTTGAAAGATACGG
CCTAGAGTTACCGCCTCTCC
AGAGATCGCGTTCCCTCACT
CAGACCGCCACGTGGCCAGG
GATACCGTAGTAGCTAGCCC
GATGTTTCCATACGTGACTA
GGTGTTATACCAATGACGTG
ATGACTACGGACAGGCTATG
TCAGCCACTAGGTCAGCGTT
ATAACGCATGACAACGGCCG
AGGTCGATGTCGAGTGTAGA
ACGCCATGTCATGAGCCAAG
TCCAAACACACATTACACGC
TAGTAGACGCGAAACGTGCC
GAAACGACGGATGACGTGAT
GCATCGCGATGACGACACCG
GCGACGATGTGATGACGTGA
GAGTTGGTCACGTTACACTA
TTTGCTAAAATAACGTCACC
ATCACTGTATGCATGCTAGG
GTGAGTGGACATTAACCTGG
CGACTAGAAGGGCAGCACCT
CTGCTACTTTGGTCTACGCG
TACGCCAAAAATGACGTGCG
GGACATGGTAGGAGGGAGGC
ACACCAATGACGACACACCA
TGCGTGTTGAAGCCAATCTT
TAACGGGTACGTAGCCATCC
CCAAGCGTACACGCCAGTGC
CCACAATGACGACATATGGC
CGGTAGCGTAACCGCGAGCC
CCTACCGCGCACCTCACCGC
CTCACATCGGAATCAATGAT
TGTGTGATCCATACGTACAA
GCCCTAAAACGAATGACGTA
GGGCATATAGCATAATGCTA
ATCACTTCGACTGGCCCACC
CAATCAACGAAAAAACATTA
GCATTCAAGTACGAAAGTAC
GACATGCAGGAGTGACGACA
GCAACCAACCTAACACGTCC
GCCGATCACTATGCGCTGTA
ATGCGTTCGGATCCATGTGA
GAATGTACAGCCATTCCCAA
CTCAGTGGTCGTATCGAGCC
GTGATAAAGGTGACGTGAGT
CCTGCCGAACGCGCGATACA
TCGCCACGCGAATGCGTGAC
ACGCTTGTACACGCGACTAC
GTCGCTGTAGACGCGTGGCA
CCACAAATGCAAGGTCCGCA
GAGCACATGGGATGAGTGAA
GCATACTACGTTGCGTCTCG
TATTTGGCAGGGATGAGGCC
GCAGATGATACATCGACATG
CGCCAGCTAAACAGGTGACG
AAACCTAGGACGGCACATTA
ATTCGCCCTAAAAGTCACCA
TAGTAACAAGGCAAACACAC
AGCGCCAAAGCAACCAACAC
CTTCCTAGACCTAGCGGAGA
GGCGACCAAGGGAACGAACA
CATTACCGAACGAAGAAGAG
CCCAAGTGTACGACGTAATA
ATGTCAGCCGAACTCTCACA
ATTTTCGCGTACAACCGTTC
TGATTCCATGCGAACGCGCA
AGCGCATCAAAGATGTATGG
ACTCGAACAGCACCTAACCG
CGTACACGTCACGGAAAACG
CCCCGCGCCACCATCCACCC
CGCGCTCACTGAGACTACGG
TTACTCAGACGCGATGCGTG
CGCAAGCTAGAGCACGCCTC
CCTGCACACACACCCTACAC
CATAACTTCGACCACATCGC
CTTGTATGCGTAATTGGGTC
AAAGCACTACGACACCAATC
GATTTTGCGAAGAGAGTATG
CACACGCAGCGACGAGGGAC
TTGGTGATACTGGATTTAAG
CCACGGGGCCACCGGACACG
AGCTACCACGACACAACACC
TCATAGTAGACGATGGCCTA
CAGACATAGACATAGTCAAT
AATACAATAGCCTTACGGTC
ACACACCGCGCAGCGCGGTC
TCAACTTCCACATACCTAGC
GCGTGCAAGATATCGTTCTC
CTAACCTTGTGGTCATGTGA
CGTGTTTAGACAAGGTCACA
CAGCGGGTGACGATTACACC
ACGGATGCAACCACGACGCA
AGCCTAGGACGTTTAACGAG
CCCACATTTCCGTGCCTTGC
ACACCATATCTATGCGTCGT
GATTCACGGCGACCCGAGCT
GTAACAGTAGGTCACATCAA
CCAAGAACGTAACCCTTCGG
CTTGGCGCGAGTGAAACTAT
CCGCTCACGTTACACACCCG
GACGATCTCCCTTCACACCG
CAGCGAACCACAACCACCGA
CTCACGTAGAAACGACCTAT
ACCAAGTACCAACGGTACGT
GGTACGGGAAGGATGGTCTA
ACCAGCGTGCCTAGTTAGGT
CTGTCACACCAGGATGTACA
GCAACGATAGATATACAGCC
CCAGCAAAAGATACGTCATT
CGATAGCTGTAGTCGAAGCC
GCATCGATAGTAATCGATAA
CGTGACTATTTAGATGTCAT
GACACGCCGGTGACGCAACC
TGTATACGTGATCCGTACAG
AAGGAGTTACCATGGTGGCA
ATGGTGTGTTCAGGGAATAT
CATTGTGAATACACTAATGC
ATGACGTGATCACTATAGTA
ATATAAAAATACGTCATTGG
CATCATACTAACAAGGTGTA
AGCGTACCGAGCTCGAGGTA
CTCAGGCTACTTGATGACGT
AGGCCGTGGTAAGACTATGA
ACGTAATGATACCACCTTCC
GCGCGCGACAACGTACCCGC
GGGTCTGAATCACATTGAGT
GAGGATGAACGTAGTGTGCG
GACAAAATACATGTGATGAC
CAACCACCGTAACTCTTGGC
GAACATCGTTAAGCAACGAC
TCTAACACATTATGTTCTCA
GTTACACTGACGATGACGTA
CACAGGTAGTACGAACACCC
AAAGCGCGAACCTTGAAACG
CCCTACCTTAGATGACGTTG
ACCACAACACACGACACTCA
CGAAGGAGCATAACCGCAAT
ACGAGGTTAGTAACACACGT
AAAAGGAGACGCCACTCAAA
AGCATACGCGATATCTGGTG
GTGTCAGGGGTCATACCATC
GCTTGTAACTTGTGATCGGG
GCACACACATACTGTCGCTC
ACAAAATATCATAAATGGCA
GCCTGTTAGATGACGTCATC
CCTGCGACCGCTAGCTCAGC
[truncated: 9,961,162 more chars]
