# Supplementary material for: Conservation of transcription factor binding specificities across 600 million years of bilateria evolution
Source: eLife. 2015 Mar 17;4:e04837. doi: 10.7554/eLife.04837 (PMC4362205; doi:10.7554/eLife.04837)
Supplement: Figure 7—source data 1. — DOI: http://dx.doi.org/10.7554/eLife.04837.031 [file elife04837s004.zip › TTCTTC20NTTCKH4_sig.seq]

GTTGCCGCGGTACACCTTGG
GCAGTAAGGTCATGACGTCA
CATACCAACCGGAAGCCACG
CAAGTGCACGAATGACGTGA
GCGCAATGGTGATAACGTCA
CACGAAGATATAATGGCGAC
CGCCACAGGGCACGTCACCA
GATGCGTGCAGGGGGTTGTC
CTTATGCAATGACGTCACCG
CGTGATGACGTGATCCCCCT
CCAGACTAGGTGTTAAGGAA
CGCACGTACTACGGTCTGGT
CTGTGCCGTGTGAAACGTCA
GCAACCATGACGTCATTCAT
ACGCCATACGCCATACGTCG
CCCTTCCGTCACCTCGTCCC
CCATACCCTAAATGACGTCA
CCGGACAGACATATTGTCCA
TACACTGCGACGCAGGGCGA
CTTAACCGGTCCACCCCTGT
GAGGGATGCGATGACGCGCG
ACATCCTGATAACGACAACG
GGACGATAACTAGACGTCGG
GGCGTGACGTGATAGCGCGA
CAATGTCGTCATTCCGCAAT
CGGCCGGAATGACGATAACC
ACCCATGTGATATCACTACG
GATTCCTAATTGTACATGTC
GCTAAAGTGAGTGACGTCAT
CCTGACGAAGCGAAGCGACT
TACTTAATCGTACGCAAACA
GGAGTATACGTAAGAATATC
CACACTCACGCACGGGACCA
GTAATGATACCGGAACCTCA
CGCGACCAGCGAAAACGCGA
GTAGCTTACGAATGACGTTA
GCCAGATGACGTGACCGTAC
CTACCACACTCACAACACCA
TCGCATCGTCCCCCACGCCG
CATCACCGGCAACAGTCCGT
GCTGTATGGACATCACGCTG
AAGCCTCAAAATGACGTGAT
GTGCAAGGCCGGAAATCACG
CAACACGTTACGAAATTACG
GAACCGTTACGTCATCGTTG
AACCCCACAAAGTGACGCCA
GAAGTGCCTCGTCAACACAC
CACCCATACCTGCCGTCGTC
GAGAAATAGCGACACGTAGC
GCAATAATGAGGTCACGTCA
GACAGTCAACTACACCATGA
GCATGGATGACGTCACTCGG
CGTATCATCACGTGACGAAT
ACTAGGATGGCAGATGGCAT
CCACCTCACCCGCCGCCCAC
GTAAGATGTATACGATACCA
CGCCCGACGCGATGACGTGA
CGACTATTACCGAACGCGCA
CCAAGATTGACAGCGGTCAG
AGTTTCATGCTTATGACGTG
CGCTTCTTTGACAAGTGTGT
GCGCGACTGCCCTCAACGTA
AGTCTGGTATGACGTGATAA
AAGATGACGTGACAACCTAG
TAGATGAGGCGCAGGCGTCC
CCGTGATGATAAGGGAAGTA
CACCGGACCTACGTGCATTG
GAGGCGAATGAATGACGTGA
CATTGGCGAAATGACGTCAC
GGACCTGGGTTGGTCCCTGG
GTTGCCTACGGATGACGTCA
TACACCGAACACACGACGCG
ATGTCATGGTGATGACGTCA
ATAGGGACGTAATACTTGTG
AAGTGACAAGGCTCCCTGCG
GTGAGGATGAAGCATCCCAC
ACGAATGACACGTCATTGCG
CTATTAATGATGTTAATATA
TAGGTAGGTTGCGTTAAGCA
CGCGATGACGACATCCGCTG
TAACATGGGCAGATGACGTG
GCGGTGAAACATCACATCCC
TGGTATCGATGATGACGTGG
GGTAACGACATAAAGTTGAA
ACGAATGATCCGAGGGAAGC
AGTGAATACGCAGAACGAGG
GTGTACAATAAACCATCGCA
GCGAAAACAGTCAACGACGA
GGTAAACGACGGTAATATGA
TTGTATATGCGGTGACGTCA
GGCATGCCGTAGGAACGGTT
ACGCGTCCGAGCTCCACCCC
CAACACGAAAGCAAGTAAAC
AAGGTGATGTGGTGACATTG
GGGATTGCGGTAACGATGAC
GATAATCACGGAAATGATAC
CGCGGTGACGTGATGCACAG
ACGGATGACGTCACAGGAGG
AAAACTACGACACCGTCGCG
CACACGATCACGTCATCGCA
CGCTTGAAGCCACCACATAC
CTAAGTGTAGGACGCTATTG
GTTCGATGGCCGTCCGCGCA
AAGTGCAGCAGGACAGGAAG
GTCCGATATCACGTCACCGC
TCGACCACAATAGGCCACTC
ACGTTAGACTAAAGTGTGTG
TACCGATGACGACATACACA
GGTGATGCCGTGGTGTACGA
ACACTCATGTGATGACGTCA
GCCTGCAGACAGCGATCATA
CACACCACCTACGATCCCTA
CCCCGACGCGTCTACCAGCA
CAGATGTCGTGATACTGGAC
CACGATCATCCACTGATCAA
AGTGACGTTAAGGTACGACC
GGGAACGTCATGCGTCCCCA
AGACAAGGGAGGTGAGTTGA
CCACTTAAAAATGACGTCAT
CGCTCTACCTCCACATCAGT
ATCACAAAATGATTGTCCGA
AGTTGATGCAACCGTACCAT
CTAGGCCACGCTAATTACAT
AGTGTTACGTTGACCGTTAC
CAAGATGATTACTGTCCCCG
ACAAACTGTGCCGGTAACCG
CGCACCGCATGATGACGCGA
CATGTTCGTTGATTAACAGC
AGATGACGTGATCACCAAGC
AACATAACGAAAAGCGCTAC
CACGCGAACGACGGGGCCGC
AGTGGGCCAAAACTAGGTCA
ACGTGACCATGGTGCACACA
ACGTGTACACGACGACCCCC
AGCACAGTGATAACACCACT
GTCTTCGCAGTTGGTCTACG
TTGAGAGACAGATGACGTCA
ATGTAAGGTGATCACGTCAT
GCGTAAAGCCCAATTGTCTC
CCGCGTGTAAGATGACGTGA
TCACTCAGATAAACCGTGTC
AGTTATGCAATTGACGTAAC
ATGCTATGGCAACACTCACG
TACACCGGGATGACGTCATC
AATGATACGGCAATAAGACA
AACGACACGGCCTATGTACA
CCGTCACTAACAAGTGACGA
AAATAGACCTTGTAGTATAC
GTGTTAAGTAAGATTCAGTC
CAGATACCACTGAGGTATGT
GCGACACACGCAGTGCGTGA
GGCCACTGCATCATTTCATA
TTAGGTGACGTCACTCAAAA
ACGCCATTGCTAAGTGCACG
ACGGTGCGATGACGTCATCG
CCACGCAGGGAGAGATACGC
GCATGACGTGATAGTAAACA
TCAAAGGACGATGCAGCTGT
GACACAAATGGGGTAAGACA
TTATCACGAGCTTGCTGGAA
AGATATAAAAGAAATAAGCG
TCATGCGTAACGCAACGTCC
GGGTGTGGTGGTTGGTCTGA
ACGATGCGGCGTGCATTCAG
GATAGATGACGTCATACTCA
ATACCGTAACTGAGTCCAGC
TAGGCCCCGGCACCTAACGA
GACGTACTTGCTGTGCACGT
TCTGTCGTGACAGACCGTAA
TGTGAGAACATAATGACGTT
GGACTGTGTGCTCATCGTTG
CAAGTTGCTGAGCCACGTGA
CTCGAAAAACGATGACGTGA
ACGCTAGGATGGAGGTCAGT
TGACGTAACGGGAACGTCGT
ACTGCGGTTACGCCATGTCG
ATAGCACGTTGATAACGCAG
GCACTGTACGCCGAGGTGGG
GTGATTATGTTAGCAAGACA
GGCCCAGATGGACTGAATCA
CACAACAATTCATTCGCACA
CTGACGGTCAAATGACGTCA
GTAACGTCCTGTCGCACCAG
ACACACAATGCCACTCGGCA
ACAAGGAACGCATTACGTAG
CACCCGCGCGGATGGCGACG
TGTCGCGTCACCGGTCATGC
GATGACGACATATAGGGAAA
ACCCATAAACAGTGACGTCA
GCACCTGACAGCATCGTGCG
GACAAGAACAAGCACTGCCG
GTAACAACGGGTAATGTGTG
GTGATCGACGGCAACGTATT
ACACATGGTGAGGTCACGTG
CACGATGACGTCACGCCAAC
CTCACACTGCTGACACACAG
ACTAACCTGTCATTTACGCC
GGATCTACGAAATGACGTCA
CCACTGCCTCGTTCACGTCA
ATACATATAGAGTGACGTCA
ACACGACGGATGAACAGCGA
AACGTTGACCCTCTTTCAAC
GTGTCCATATCACGTCATCG
GCGACAGGAAGATGTCGTCA
AACGCTAAACCCTATGTACG
ATGGCACACACTCTCCCCTA
CACCTTGCATGATGACGTCA
CCTAACGTATTACCAGTACG
TCGAATGCAGGATGACGTTA
CCTCACGCGTGCGCTAATAC
GCAGCTACTGATGACGTGAT
CGGTCCGGCTCAGACCTACC
CGCCAAGATGACGTCATACG
GATGCGTCGGTCTCACGTCA
GGATATACGTGACGTGCGTA
AGTGTCAATTGTTTTATTAG
TTAAAGCGTTGTTCTTACGG
CGAGACAACGCATGCCCATC
CTCTGAAATGACGTCATCCG
CCATCATTACCCAACAATCA
CGTTCCACGATGACGTCATA
ATATGCCGCGATTCCCTCAC
AACAAGATAACAACACGTGA
CCAATATCCCAACGTCACGG
TGCATCTCTGGAGCCGTGCG
ATAGTGATGACGTAAGCTTA
CAGATGACGTGATGTGTATG
TCGTCAACTACGAGGCTAAC
ACGATACCGCAACGACGTCA
CCTGACCTTTAATGACGCCA
GATACGTGATCAAGTGGCTG
CCTTAATGACGTGACGTTAC
CTCGTCGGTATTATTTCAGG
CGACTTCCACGATGACGTCA
GCACGACTACAGCCCGGTCC
GCTGACGTCACAGTACAATG
CGCAAGCCAAATGACGTATC
CCGCACGAACGATGTCGCAG
GCAACATGCCTACTTCGCCG
TCCAGCATGACGGTTGATAG
GCACTTAACAGCACCACGAC
GCGCGTAAAAATGCTGTCGT
CACAAGCAGCCCGAATTACG
TTAACCTATCGATGACGTCA
CAGATGACGTGATTAAGTAG
CCATCAGGATGACGTGACAC
CCAATGTATAACAGACGCCA
ATACGGCATGGCGATTAGTA
TAACAATGAACAGGATAGCC
GCAGCACCGCATCAGTCACC
AAAGTTAAAATGTACGTGCA
CGCATGTCACAAACAGGCAG
ACAATGATAGCAACACAGCA
AGCCTAGTATCAGTCCGCTA
CCACTTACGTCCTACTCCTG
GTCGAATGGAAGGAGTCGAT
CCACCAAATCACGTGATGCC
CCTTCTCCACCTGATGCACG
AATAACGAACGGAGTGCACG
ATGTGGCAACTGAAAAACAG
CACGACGCACGGTGACGTCA
CTCGAAACAATAAAAGCGTA
CCACGTGCCGATGACGTCAC
CGCGCATGGGATGACGTGAT
GCGCATACTATGTCGCGTCA
CCATAACGATCACGCGACAC
TCCGAGTTGCCAAAAGGTAC
CCTAATGATGATGACGAGAC
CGTTGTGGAGACATACGCTA
CCAATTAGTTAGTGACGTCA
AGCTAAATCACGTCATCACG
CGGCCTGAGGAATGACGACA
CTGCTGAGCATAACGTCACT
AACTGATAACATGATGTTAT
TGTTCGACTTTATATGACGA
GTCATAGAAGTGATGGTATA
TGTCGAATGACGTGACCACG
GCACGTTGTGTGTGGATGCG
ATTGACAATAATGACGTCAC
CACTAGGACGGGTATCATCG
TTCACAAATGAAACAAAGAC
GGAGTGATGACGACATTGGA
CGCAGCCTACGCGATAGCCA
CCAGTGATACGTCACCCATG
ACCTACCTTCCGCCCCGCGC
CGCAACGATGACGTGGACCA
ACTCACATTATACGCGTTGT
GACTCGCGTCCGCCCATGCG
AGAAGAACAAATTGTTCTTT
ACTCCATGCTCCCCCCACCC
ACAACGCTGTACACATCGAT
TACGTTACACAAGTTAGTGA
ATCACTAAACACAATCCAAT
CCCACTCATACCTGACCCGC
CCATGTGTAAGCATGCATAA
GAAATTAACGCTGACCAGCG
ATGAATGTTGATGACGTGAC
GTGGACGACACGTGCTTGGA
GCCTACAGTGCCACGTGGCC
TAAAGCGTGGCCCACTTTAA
GTACAAACAGTGACGTGACA
GCTACTTCACCCATCCCCTC
GCACTTGATGTAGTGTCATA
ATGTGAATGACGAGATGACG
GACCCATGACGACATCAATC
GACGGTCTCGGAGTAGTATG
CCGAATTGGTAATGACGTCA
GTGTTGCAGCACATGGCCAA
GTAGGGACTGTTGATCGCGA
GGCGCGTGACTCGCGCAACC
GTTAATTCACGCAGACCACG
AGTTATGACAAGATGATCGC
TGCAACTAAGTTAATCACGA
GTCGACCACCACGGAAACCA
CCCGATGACGTGATGCCGAG
TGGTTATTCCATTACCATGT
ACGATCGCGCGAAATGATGT
CGCGTGCACGTATTGCTACG
GTTAGACGTAGATGCAACGA
GATAACCAACCACGCGTACA
AATGAAAAGGCATTGTCGAC
ACGTACCACGAATCGCGTCA
ATGACGACATCGCGCCGCTA
GTTAAATCACGTCATTGATA
AATCACGTCATCTACGCCCT
GCCACAACAGGATGACGTCA
ACGGTGACGCGATCGAAGTG
CGTCCTATGTGTGGCTATAC
AGCAATGACGTCATCTACCA
CCTTGGGTAAAACCAGTGTT
CCGTGCGTAGTGACGTGACG
GACGACATGACGTGATAAAT
CTTGGTCATCGTATGTCACA
CATACGACCGGGACACACGT
CATACAACAACACACCGAAG
GACGTATATAATGACGTCAT
GCGTCAATGGATGTTATTCC
GTCACACCTGCCCTACCTAG
CCGTGTAAACCGGCGCACGT
GGGCTTGCCTCACGCGACAC
CGCGTCGCACCTAGTAGTGA
TAACGAGACACGTGACGTGA
CCGCTTGAATGACGACATAG
TCGGCATCCTTTCGTAGATC
ACGAACGATAACAAGATCAC
GTGAAATACGTCATCTCTAC
CTTCTCATTCAATCCCATAG
TCGCAGTCACGTCATCTCGC
CATAAGTCGAACGGCCATGG
CGCACTATGTCGATACTCAC
ATTCGATGGGACACTGACAA
GGACAGTATCGTGGTGACGT
CGCGAAGATGACGTCATTTG
GTAAGCAGAGCGATGCTAAA
GATACTAAGCTGTGACGTCA
CACGTACCACAAGGCGAGTT
AATGATGTGATACACATGGC
ATGTTGATAACCCATACTCC
CTCGGATGATGACGTCAACC
ATGGTGAAACATACCATACA
CGATATATCGATGACATCAT
CCGACCTGACACGCAAGCCA
GTCTAACATGCGTAGTGTCG
CGGTTATAGTGCTGACATCA
CAGAGTCGAAGTATAGCACG
GTAGATGAATTTGCTCCTCG
ACGCTGATACCAGACACACC
TTCGACAAAGGCGACCAACC
TATCTTGACTTCATATCACG
GCAGGATGACGTGATACATG
CTGGTTACGCTAAGCCGTAG
ACTAATCAACATGACGTCAT
AGAATGACGTCATCCATACG
GTACACGTCACTCACCACCT
GCACAATGCCCTTCACGTTC
CACACTCATGATCCCACGGA
AATGATGACGTGACCGATGG
TAAACGATTCGTATGCCGGA
CTCCAAATTGAGTACATGCT
AGTAATGACGTGACACCGAA
AACTGTCATAAAACAAATGA
CGAATAATGACGTAATCACG
ATTGCTGGAGGTGATGTGGC
GGGATGATGACGTAGTGCGT
TGCCTCGACATGATCGGACC
CCCGACGCATAGCGTGACGA
GAATTCACCTCGAGAACGCA
ACCCGCCCGCCACGACGTAG
ATTGACACAGCACTCCCTGA
CCTGGTGTTAGGTGACGTGA
AGCCGTACCCGCGTTCAGCC
CGCAATTTATCCACTACGCA
GCGGATGACGTGACGTGACA
TTCCAACCGGAATTACCTTG
GTACGGTATCGATGACGTCA
CACCCAATCACGACACTCGC
CATCACTTATTTCTCTTACA
CCGGCATGCAAGCCATACGC
CATGACGTCATCGGTGCACA
CCAATAACATATTGTGTCCG
GATAATTCAAGGATACGTTA
ACGCGATGATACGTGATCAC
ACCAATAAGGTAGTGTGCAC
GTACTTGCCAAATACGGGAT
GGTGGTCAACGCATGAACGG
TTAGTGATGACGCGATACAA
TTTGATGACGTCATTACCAC
TGAAACGTACGCCATTGCCC
GCGCATGACACACCGTACAC
GTGTGACGTCACCATCGAAC
GTAGTATGACGTCATCTGCA
AGCCCGATGACGTCATGCAG
GGCCGTGCTCTATGTCGTCA
ACGCCGCGTCTGTTACGCGA
TATGTGCGTAACGCTATCAA
GTCCACGTGATCCAAACTTG
CGGGATGATGACGTGTTGCA
CAAATGACGTCACGTTCACG
GTGTGCACTTCGTAACACTG
ACGTCATTGAGTAAAACGTT
CACGAGTGGCAAGCACGTCA
GCTGGTCTCAACCGACTCAC
GAGCCGAATCGATGACGCGA
GATATGACGTGATTTAATGG
CTGCCTTCCGCCCACCTATC
TTTGCGAACCCAAGCATGCG
CTGTGACGTCAGCGCTACCG
ACGGCATCACGTCACCGAGG
GATCACGTCATCGGAATTCG
TAAGTCATTACGTGCACTAA
CCGCAAATGACGTCATTCCA
GGAGAACAGTGATGACGTCA
AAGGATCGATAGCCTACAGA
ACTCAAACTATACATGTAGA
CGATAACGTCATCTACTTCG
CGCCTCCCCCTCCACCGCGG
CCGTCCAGCGACAACACCGC
ACGACAGGAAACATACAACT
ACGTCACTCCGAGTGACGCG
TCCCGCAATCGATGACGCGA
GCAATGATGATGCACGCTGT
GGGTAATAGATGGACATCAT
CCCAGAGTCCCATCCTCCAG
ATGAAAGAACTACAATAATG
CTACCCACGAACGATAGAAC
GCCACACCGCGCCTTGCCCA
CCGTGCATACAACGTCCTCA
ACATTGAACAGATGATGACA
ATTCGCAGTATCCCACGCCA
CATGGTACTGGACACGCCGT
AGGTGCGATGACGTGACTGT
AAACGATAAATTAGATCCTT
CCGGTGACGTGATAGTTGGC
CATCTCAGTCCAGTTCTAGC
CCGAAGATGGAGGGAATCAC
TAAATCACGTCACCATGAAC
AATCACGTCATCTACGCCCT
ATCCCACTCATATCCCTGCC
CCCCTGCGTACGCGCGCACG
TTGACGACAGGTACGGTGTG
GAACCGGTATCAAGATGGTA
TCGCTGATAACAGCGTTACA
GGCACCATCCCGTCATCATG
AATGACGATATCAACACTGA
GCTACGCGACAACACCCGCA
GATGCACGTAATGATAAACA
CATACATGCATTTAGATGTG
AGCATGGGAGGCAAACCATA
CCGAACTGACGATACACCCC
GGTTCACGTGAAACGCATTG
GTTCAGATAATGCCGCGCCG
CGCATCACGTCATTGTAATG
TAGCCATGCAAGTAGTGTAA
CCCAAATGACGTGATCAACG
CCCGCGAGAAAGGGAAAACA
GAGTGACGAGGACGTGATAT
TACCACTAGCAAGCATAAGG
GAATCGCGACACCTAACCCT
TAAATGATGAATTAGTGAGG
ACGTTCCACCCACCCTGGTA
TTCATCTTGATGACGCGATG
GAATTAAACGGAACATAGAC
GAACCAAATGACGCTACCAC
GCAACGTGAATGCTATTGCG
CAAGCGATGACGATATCGCA
GAAAGGGGATACGTCATCCG
AATAGTGTCTTGCTTATCTC
CCACGAGAATGCCAAGACCA
AGTATCGCGTCATCAATCAT
ACGTATAATGACGTAGTGCA
ATACAGCAATGACGTCATCC
CACGTGACAGCTGACGGAGT
CATGCCATAACGACATACCG
GCGAAGGATGACGCGATACC
AGCAGAACACGAAGATGTGT
TACGCTCCAGTATGAGGTTG
CACGTAACGTGATCACGTCA
GAACGACGTTCCAATGGATG
GCATAAACGGGCATACGTGA
CGGACGGAGCGACAGCGCAC
AATAACCGAAGGGTACGTGG
CTCCCCAATCGCGGCACTGG
CATGCATGCGATGACGTCAC
TACGAAAACAAACTGTATGG
GCGCTATATGACGTCATCCA
ATCGTACAGATGACGTCATC
GCAACTAACTGGAATGTGCC
ACTCAAGCATGATGACGTGA
ATGCTCGCGTAAGCGGATAA
GCTGCCTCATGACGTGACCC
GACTGAAGCTCCCCCTCCAC
ACATCATGACGTCATACACC
CAACCGAACAACACACACCG
GGTGACGTCACCATAGTGCG
CTCACGGCCTGATGACGTCA
AACGGTGGTGTATAGCTGCA
AAAGTAACAAAAATGACGTG
CACGTCAACGAACGAAGCAG
GCCGTAATGACGACGTCATA
CGTGCATAACAGTCTTTCGA
AGATGGTTCAGGTGACGTGG
TAATGATGCCACAGCACAAG
GATGAGAATTGTCCTCATGT
CGTAAGTGATGACGTCACCC
AATTCCGGATGACGTCACTA
ATGTAGTAAGTATGACGTCA
ACGCCCTAGTAGGCACGTCA
ACCAGCGTATGACGTCACTC
GTTGAAAGGAACGATGTACA
CGTACCTGTCTATCACGTCA
CCCATCAGGCCACGCATAGC
GTGCATCTCCATACGGTACG
GCCGTAACGTCATACCACCG
GCAAACACGACATCTGCGTC
GCGTGGTAACGACGCAACAA
TAGCTGCCCACACGTATGTG
ATCGTATGAACGGCGAGTGA
GGGCAATACGATGTGTACAG
TAACTGTGGATGACCACCGC
AACGCAAGACGCGAGTTAAG
GTGTATGTGCAATGACGTCA
GCCTTGCCTGCACCCATTAT
GACAACCAAATCTAATGGAC
GATGACGTCATCATATATGA
GCATTGTCGGATGACGTCAT
GTGTGGAGCGGGGATCATTG
CTGCTCTCCAACACTCTACC
CCTCACAAACTGTCACGTCA
GACAGGATAAGATGACGTGA
AGTCAGGTATGATGACGTCA
TTCCCCGAATGAGGCTGTCA
ACACGCAGTAAGTAAGACTA
CAGGAACAGACGAACGTGAG
TGGCATGGGCACGTGATACC
TGCATCGTGGCATGACGTCA
TCATTGGCTGAAACAGATCG
GCGTACCAGGAGGAAGATCC
GATAACGTCGTAGCACTCAA
CACATGATGGTGTGACGACA
GAGATGGTGCGATGTCAAGG
ATTCTCCTACAACGCACTCG
ATATAGGTCAAAGTGACACT
ACGCTGGATAACGAAGTTGG
ACAATCATAGACAACATTGC
GGCGAGACCACCGACACGCG
AAACATGGCTGTAACACTAG
ACGCGTGGATACGTGATCGC
CCGGCACCTACCTTACGTCC
ATTGAAGACAAAGCAAGACG
CACGCACTTGGTACACGTCA
ATGTCACGTCATTCGCCCAA
GATACATCTGACTGCCATGC
ACATGACACTAAGCAATCAC
AGTTATCTGTGATGACGTCA
CCTTACACTCCTGCCCCGCG
CAGACAAAGTTACATATGAG
CTGCCTCACTCTGGCACGCA
AGTGGCGCAGAAGGGATGCT
AGGGGTCGTGGTTCCACACG
AATACCGTCATCCACTTGTG
GCGTTTCCATAAAACTGTAG
AACATTATAGTTGCGCCATG
GTGCCCAAGAGGCGGCACGG
CCGTGACACGTATACCACCT
CACAGGTGGAATAACGCCCC
GACGCGTGTACGTCGCACCC
CACATCTAGCGCCACGTCAT
GAATCACGTATTACAACGTG
AAGCCGTAGTAATCACGTCA
GGAAATAGGCAAGTCGCGAC
CACACGAATGCATTACGTCA
CACAAGGGTGGGGAAGTTTG
CATTAGCGTGCAATGGCGGT
CTTGATGACGTCATTTGACC
AGTGCTGAGGACGTGACGTA
CCCTAAAACGGAGGCTGATT
GGGCGGGACGGCTCGCCGGC
TTAAAAATTACGTCATCAGG
TCGTGCGTAACACGCCACTA
AACCCATACAGATGACGACA
ACCCATCACGCATGACGTCA
GCTTCGCATAGCGTGACGTG
GCGCAACGTGGTCCACGTCA
GATACACTTGCTTGATTTAG
CAGCATGGATATGACAAGGA
AGAAGTTACAACAACAGAGC
AACACGTGCTGTATTATATC
CATATTAACGGATCGCGTCA
ACTGCTCTTCGCATCCATTC
GCTGCATAACAGGCACCACT
AGTACGGACAACAGAGTGTG
AATAGCTGTGCATTACGTCA
GATGACGAGACGCGTCATTG
CTGCAAACTTGACAGTAGAC
GTACCACTAAGTCGTCATTA
TCATTAACATAAGCTGAGTC
CTCATCACTATGGCGTCACC
CAGACCACCGAAACGCAGCA
GTGATGACTCCGCAACGACC
CAGGAACTACTGATGCAAGA
TGATTAAGTGACGTCATCCC
ACGTATGTGTGAGTTCACCT
CAACGCGACCAACCACGTCA
ACGGTGGGTGTAGCGTCACT
GAGTTCTGGAGGTGACGTGA
CGCTAGTCCTGTGACGTCAC
GTGGTGACGTGATCCCATCC
AAATGCGGTGATTGCGATAA
GTGAAAGATGACGTCATAAA
ACGCGAGATTACGAGACAAT
AGCGTAGCATCGCGTCATGC
CTTGCTGTCGAGGACATAAA
ATAGGAAGGCAGAGATGCGA
ATTTACGATGACGTCATCGT
CCCGTTTAACATACCTCTAC
AGTAGGCGTCGATCGCGTCA
CATCACGTAACAAGTGCATG
GAACTGCGATGACGTCATCG
GACCACAGTAAATGACGTCA
GCGATGACGTTATGCGTACA
GTGGGAATGGAATGACGTGA
TGATGACGTGATGGCATCAA
CCATTCTACGATCGCGTCAC
AGATCTCATGCACGTTAACA
GTGAACCGGCTACGTCGTCA
CATACTCACATCACGTAACA
TCGCATGTTACCTTACGCAA
CCATGCGTCCGATGACGACA
AAACGTAAAGCAGGGAGCAA
CAAGAAAGCGACCACCACAA
CTCGACCACCGTGTAGCGCA
CTGGAACACTGGATGCAGTA
GACACGACACATCATAACAT
CGAAAAGTATGACGTGACGC
GATTGTACGCGTGACGTCAT
GGACATGACGTGATCTATAT
CAGGCATTGTGTTTATATCA
ACCGGGAAACGTGGTTAGCC
CATGCGCGTGTACGAAATGC
CGTTCCAGGTAGATGGGCGA
CCTGAATGATGGATTCGGAT
GATGACGTAGGTAGTGTACG
ACCCCAACCGAAACAACGAA
AACTACAACACGCGACCATC
CCTCCGTTCAAAGTTATGTC
CTCAACCACGTCAACCACAC
TTCATCGTTATGCCTGATAA
ACCGTCACGAAACTGAAGAG
CGATGACGACATAAGGTTCT
ACACTCAATCGCGTATCCCC
CATTATAATATATCAGTACG
TCGCAGTGCAAACGGCACAC
ACGGTGACGCCACTCCCAAG
GTTCGAAAAGCCGCGTGATC
GCAAGCGACACCCCCCTTAG
ATCACTTCATGAACGATGCA
AATTGTAAGCACAGGTAATG
TATGACGTGATGTTTACGTA
GCGATGTCGTCACTGTTTCG
ACGACCGCAATATCACGTCA
GCACTATTTGAATGACGTCA
ACGAACAGGTAGTGACGTCA
CATCAGGGTAAAATATCCGT
ATACTGTAGGTTACGCCAAG
GCGATGACGTCATCTTACGA
GCGCTTCTTTGCGACCCTCG
CACAGATGACGTGATGCTGC
GCAACAACCACACCCATTGT
ATGGAACCTGCAGTTGACCT
ACAAGATCAACTATGGATGC
AACAGCACACACAGTGCCGA
AACCTGATTCATGAGATCAC
ATACGACTACCGCGTGATTA
GGCATGCTCCCGTGTTTGAT
ATCAGTAAGCAATGACGTCA
AGAGTATAGCGATTTGTACC
GCGCTAAACCATTAATATGT
TATCACGTGGGGACCATGCC
GCGTTCAAGATATACTTGTG
CTGTTGCACTACGACACATC
ATGTAGTTAGGTTGCCTCCC
GCATTGGTGACGTGACGCAA
TAATCAAATGCGAGCTACGC
TCAATGGTTAGGTGACGTCA
CGAAGATAACCGAAGTTACG
AAAACGGAACACATCATCAC
TACGGAAACGTCATCTCAAC
AGGGAGGACCGCGTTATCAC
GTTGTCTTACGTTCACAATG
GCGATACGCGCCCCAAGCAG
CGTGAGATCACACAACACGA
TCAGCGAGGCACGGCACGCA
GTGTATGGTACGATGCAACG
CTGAGTGACGACATAGCAAC
ATTGCGACCCACGACACTGT
ACTGGGAATGGATGATACGC
CATACGCAGTCGGCATGCCG
TGATATCTCGGCGGTAACCT
CTATCAAGGTGACGTGATCT
TGAGGAATAGATGTCTATAC
ACGTTAGGATGACGTGATAA
TAAGGATGACGTCACACGAA
CGCCACGGATAGGCAGGCAC
ACACACTATCATCTGCATAA
AGATAACGTCATCGCCGCGC
GGATAAGATCACGTCATCAC
TCGTCCCGAATGACAAGACA
AACATAACGGGGAAACGTCA
AGCCAGTCATATGACGTCAT
CGACGTCGTAAAGGGTATGT
CGTGTAAATCAGTCACGTCA
GTGACGTCACCACGCGCTCA
ACTGCATAGTGATCACGTAA
AACAACGGAGCATAACGCGG
TCTCACCTCACAAGTACGCG
CAAGCAAGGTGAATACGTCA
TAGACTGTTTGAGCGATGAT
CTCTCGAACACACCACTCCC
AGGTGTGGGTGACCGTACGA
CATGAAAGATGACGTCACAG
GCAGTGTACCCATAGATGGA
GTACGTAGACACGGAGTGTC
CTGACAAGTGCGCAGTACGC
ATCACGAGGGTACACCATGA
TGGCTATATTGATGAGGCAA
TAAGGGATCTAGTCACGTCA
CCTCCCCTCCAATCACGTCA
TGTGTCCTTACACCGAATGA
ATGTTGAGAAAGCCAGGTAA
GGCAACGTGAGGAACGTAGA
CGGCATATCGTTCAGGACAC
CGCTCCTGGCCACGTCATCC
TCGATGATATGACGTCATCA
GCTCGCTTGACGTAGGACAG
TGAACCCACCGCAATGACGA
CACTAGCCACGCGATCACCC
CGATTTCGATGACGTAATTG
ACGGAGCAGGCGACCCATGC
CGTAGGCAAAGGCACCACTA
GTGCGAACGATGACGTCATT
GTTAACATGACGTCATGTCG
GCCGATGACGTGATAGCAGA
AGGTCGATGACGTAGCAGAG
CCCTCCAGCCCACGTACGTG
GGCTATGTTGATGACGAGGA
GACACGTCATCAAAATCAGC
TCACGACTGATAACGTCGCG
AGGCCCGGCCAGGCCAACAG
CCCGGCGGTGACGTGACACA
GAGATGACGCGGTTTAGCAC
TCAAACGACATCACTCCTCA
GCGCCAGAGGGATGACGTCA
CGCGACCACCGTATCCCTGT
CGCTAAATGACGCGGCCACG
ACCTCACAACCTCCCCCTCA
GCACGGCGTTCAGCGAGACA
GCAAACAACGAATGACGTCA
GATATACTTCGTGATCTCAT
ACAGTCCTAGACCTCTCCTC
GCACGAACGAGAAGCACGCG
AGACCTTAAGTCCGTGACGC
ATACGAGCTCATCGCACTAT
CGTGAGATGACGTGTCCGCG
GCCTTCCTCCCGACGCATGC
GCAATCTAGTGACTGAGGAC
CCACCTCCCACAACACGATA
ATGCTAGGGAACATTATGCG
GAACATAGCAGTGACGTCAT
TACATCGATCCACCACAACG
TCAGCATACCGTCATTGGAG
ATGCTTAGAGAATGACGTCA
CGCCACGTTGCAACGTTACC
CGTCAGTCATTTTCTGCTGA
TCGTGTACGGCATGCCCCGC
AACCGTAAGCGCGTCCACGC
CCGCCTGAAACAGCATCACG
GAGGAACACCGTTGATCCGA
GGTACCAACCAGGCAGATAC
CTCGCGCGCTGTGTTGGTGG
CCTACCCTAGCCCCAACGCC
CGCCTCGCACAATCGCGTCA
GAGCAATACGTGATCGTATG
TCGATGACGTGATCAGACCA
GACACATAGGGCCATGAATT
CCTGTAATGCAATGACGCGA
ACCATCTACCGATGACGTGA
CCACTAGCCGGATGACGTCA
GTGGCATTCCGAACGGTAAC
TAGCAAGCCGTTGGTAATGC
CATTAGCGGCACGCGTAACG
ACACACCAAACATCACGTCA
ATGATGACGTCATACACGCA
GATGACGTCACATTTGGTCG
ACGTCACGACCTAGTGTGGC
CCTACCCTGCCACGCCGAGG
CAGTGCACGACACTACTCGC
GAAGGTCATGGATACCGCGA
AAATCGCGTCATATCCGCGG
CCTACAACGACATCCTCGCG
GTGTGGAAGCCAATTGACGC
AGGCACGGACCGCCCCACGT
CCGCGACCAACCAGGCCACC
CTCATGACGTCACCTATGCG
CTCTAAGCCTTGGCAGTTAC
CAGTGCGTTCGACCATGACG
CGTACAATGATGGACCACCA
GTTGAACATGGCTCTGGCCA
CTAGTGTGGTAATAGTACGC
GCAGCGAGAGGCAACGTCAT
AGCGTATGTGTAGCGTATGC
AACATGATGACGTCACCCCG
GCGCCACACTACACCCTTCG
CTACACTAGATGCGGACTGA
GATGTAATGACGCGACGTGT
TGGGATCACACCGATGACGA
TCAACGTCACGAAGAATATT
GCCGCGGTCCGTAACGTGCC
CCTAACACCTGATAACGTCA
AGCGGAAGATCACGTCATTG
AAGGTAATCTTCACATGCCA
ATGACATCCCATCATCCCAA
TGCTCACACCTAACACGTCA
GTTGCGTGCAAGAAATAGCA
ATGAGTGACGTCATTTGCAA
GCCACCGTCCGAAGATGAGC
CCGTGCACACGATGACGTGC
GCATGATGTGTTATTTCATG
GCGCTGACCGCACGACATCC
GTACCAGTCACGTCATCACG
CCACGTTCACCCCCATCCAC
CAGCGGATCGAAGACCGACA
GTAGTCGAGATTGACAATGA
TACGATCACCGCTTACACTA
ATGATGAAGCGACCAGCCTG
CCTTCCTCCCCCCCCTTACG
ATCAGGTGGCGAGTCACAAG
GCCCGCATCACGTCATCGAC
CATACACGACACTCGAATCC
ACCAATAACTTGCGGCGACT
AAGGATGTATATCACGTCAC
TGCAAGTATATCGCATACGC
CTAGCAATGCTATGGCGAGA
GTACGATGTCGTCATCGCGC
AGCCTTGCGATAACATATCG
CCTCGTTACAGAGTGCGTCG
CTCAGGACTGGAGGCAAGGC
CCGTTAGCATCGTGTAACTG
GCATCGCGTGACGTGATAAT
AGATCACGTCATGGCACTGC
ATTGTTAGCTATGCCTCTAG
AGACAAGGTATACGCTGAGT
AGGCATAAATGACGTCATTA
GATAGTGTGCCTGATGCGGT
ATAATGTAAGCTTCGACCTT
GCGTGATGATACGTCGATAA
GAGGTTACCGATCGCGTGAC
AGCGATGACGTCATCTGGAC
GCGATGACGTGATCAATGAG
CTCCCACACCGTTCTAACCG
CAGCGGCGATGACGCGACTA
ACAGTGAGTAATGACGTCAT
ATAACGTCATAACGTATCAA
CAGCACCCCAAGTGACGTGA
ACTAGCTGTGCAAATGGTTA
AACGGAATACTAGATTGCCT
GATGTCGTCACATCTCATGC
GGTACCTAGCTCCCACCACC
CTGGCTATTCACTTCATACG
CGTTGACGTCACTATCTGCC
CACGATGCAGTGGCTGCGCC
GACCGCAGGTTCGCTCACCG
AGGCGGGGTCCCAGACATGA
ATGACGACATCGTAAGAGCA
CTGTAAGTGACGTCATCATC
ACCACAGCAGAAAATGACGT
GAGTCGCGTCATACGCACCG
TCAGTGTCATTGCATTGTAT
GTGCATCCTAGGATGGCACG
ACTGATGACGTCATACTGCG
GGTATCACGTGACGCGATCG
CGGCTCACCGAAAGCATAAC
AGTATGCAACACGTTTCGCA
GCGTGATGACGTGAGCTACG
AGGAAGTACTGATACTGGTG
CACGACGTCATCTAGCTGCG
GTAACGATGACACACTCCGC
CTAATGATGGTACGTTCAAA
TGCTGAAAGCATTATGGACA
ACAGGTGCAAGCACTGGCTG
TTGTGCCATCGACCACTGAG
GGTAACCCGCTATTGCTCCG
GAGAATGATCCAGACAGCTC
CTGATGGCGATGACGTGACA
AACATCAACTGGTGACGTGA
GCACACGACATGACGTAGCG
GTCTGGTTACGTAACCAGTG
TGGTCGAAAGAGGCATACCA
TTCATGCATGTAACCTCGTC
CAATGGCACTGCCATGTTCG
CTGGCCACGTCATCACCACG
AAAACGACAATGACGTCATA
AACATCCGTATGTTACGCCA
GTGTGTTGCTATATCCCACC
GGGTCGAGAAGGGCACGCTA
TACGTCGTACGACGTGACTA
TGGTGGGTCAACGCAGTGTA
GCGATCACGTCATTCCTACG
GCAAGGTACGCATATCGTCA
CCCTCGATAACCGTGCGCCC
GAACATGACGAAACGCACGA
GAGACCACCGTGATGCGACC
AAATGAAGGTTACCCACAGT
GGTCACGTCATCCCTTAGCC
GCCGATGACGCGACACACCC
GCATGTGGCTGAGCACCTCA
GAGACTGCAACGTTGCGTGG
ACAGATGACGTCGTAGTAAC
GATGTCAGCAGTCTGCTAGA
AGGACAACCATATGACGTCA
AATACGGTGAGATATCGACA
CAGTTCGCTTCAACACATCT
CGCACACCCATTCGTCGTGG
GGAGTGCGAGTATATGTTAG
CCTTTCAATCATGACGTGGA
TGCGCGGATGACGCGATACT
AACAATACGTGATCACGTCA
GGATGGATGCAGTGGTCATG
ATCACTCACAAAGAAGATAT
GAGATGACGTCATTCCTTAG
ACTGACGACTGGCAGGGCCA
ATAACCAACACGACACCACA
CGCCCATCCAGGTGAATGGA
GTTGTTACTGGGCGCTCATC
CCACAACCTTTCACATGCAA
TTACACGCCACGTGACCTGC
AAGAATGACGTGATTCACCG
GTTGACGCGACCTCACCTGC
GGTGTTCGGGTGATGACGTG
GAACACGATGTCGTCATCCT
GCCTTACAAAGCATAGCGTA
GTAGCATGATGACGTCACCG
GTCCGGAGTGTAGCGTTCCG
GCATGATGAGGATGTGATAG
ACCTATCACGACAAACCGAG
GGAAGTGACGACATAGCGTA
CCCACATTTAACACGTTAAA
AGACTATGTTCGAGTTAATC
ATGCGAATAGATCCACGTCA
ATGTGCAACGAAGCTCGCCT
TGGCAAAAGGTACGATGTTA
GTCACGCCATCCCACCCACG
GCAGATATGAGATGACGCGA
CCCAGCACTACATCACCATG
CATTAAGAAAAGATCCGCCA
GTAATCGAGACACGTCATCG
AGCGGCCAATATAACTACGT
TTGCATCCTTTGTCCGTCAG
GGACAACCCGACCCACGTCA
CTCCCATTAAGATAACGCCA
CACAGTAAGTACATACTGTG
CACGTATACACATCCTACCG
ATGAGATGCACCAGTTGGAC
CTACCACAGGTGGCGACACC
CGTACTTCGTATGATACGCA
CTACACACGACACCCACGCG
GCCCATTGCCCGAGGGGAGG
CCAGTGCGGCCACGTACAGA
AGGAATAACCGGATGACATG
GTCACGATATGATCACGCCA
ATTCGTGAGATGAAAGTTAG
ACAGAACGTATGTACTGACG
TGCGTTAACGAGACACCGTA
ACGTATAGTCACGTCATCCG
CGTTCGTATTCCGGACAACG
TACGGATGACGCGACATACG
CTGATGACGCGATCGTACCA
GCTAATGCCTCGCCGCGCGG
GCGATGACGTCACCGATGCG
GTGCCCTTCGTGTCACAACA
ACCTATGATCACGTGATACG
CACACCTCAACCATGCCACA
GTATGACGTCGTCCGCGTAG
AATGACGTGATCGACTATCG
GCGACGTGGTCCGTCAATCA
CATTGACGTTGCCCACGTCA
CCAAAACTTGTTGCCTTGCG
TACCTATCGAAATGACGTCA
AACGATGTGAACCAATCCCC
CGGACATCACCGCTTCCGCG
ACGCTATGTCCTCTTCCCAC
GCGACCAGTGTGCTCCGACG
AAGGCAAGACAATGAGGTCG
TGCGATGACGTCAACATACA
CAGAGTGACGTACAAAACCA
GATGATGACCACGTCATCGC
CACGTCGAACGATAGTAGCA
GCTACTAACTGCCGGATCGA
GCACGTACGTAACACTCTCC
AACATGTCGCGATACGTTAC
TACGATGACGTCATTACGTG
CGACGAGCGATGACGTGATG
TACGTTATACATCGCGTCAT
TCCACCAGTGTGCCACACGT
ATAGCGTCACCTGACACACT
CACTATCACGCCATGCATAC
GTAACACATGACGTCATCCG
AGGGCTCATCATGTGCGACG
CTGCTATCGCGTGATCACCG
AAGAACGTTACGCACCTTAT
CGTCCATGACGTGATACACG
AATCAGGGATAGTGACGTCA
AGTACTGATATCGACGCCTT
CACCCGGCGACGAAAAGATG
ACACGAGTATGACGTGATGT
GTACCAGGCGTACCGCACCT
CCATGCGAGGTGACGTGATC
GCCCACGCGTCCATGACGCG
ACCAACTGAGGATGACGTCA
CCCCGTTGCCTCGTGACGTG
GTCACACGCTCACGTGACCT
ATCTATGACGTGATGCGGCG
GCCGGATAGAACACCATACA
GAATATGATGACGTATGACA
GCATGCATGACGTGATGTCA
ACGACACAATCGTATCCTGA
ATAAATGGTGGATAGTGTCA
AGGTCCTACCTGAGGCACTC
GAAGTGCACAAATGACGCGA
ACACGAGCCAAACCTCACGC
GTATCGTGTTACGATATGGA
GCCAGTAGCGTCATTCGATC
CACAACGCCGCAATCACAAA
CATGACCGTGATGCAAAAAC
GCGTGACGACGCCACAAGTG
CTTCCGTCGAATGCATGCTG
CACATGCTGTATATTACGTA
CGAGAGACGAAATGACGTGA
CCGACCAATACAAATATACG
GAGTGAAAATGGAGATAGCG
ACATCACGTAGTATACCCCA
GCCGCGGTGATACCTATGAT
CCAGGATGACGTCACGTGCC
ACGCAACGCAAACTCGTCAT
GCAGGTATTAAGGCATGCGT
CCCTGCGATGACCGACGCCC
CACGATGACGCAACCTCATA
CCGCGATGACGCGATAGGTC
CAATGACGACACCATCCTCG
AACATCCTGATCGCGTGATA
ATATCACGTCATTCTTCAAA
GTGATGATGACGCGATTTTA
TTTACACTCATGATTACCCC
TGGCCTAACCGGTACGTAAT
ATGACTTGAGGTGGATTGCA
GCACACGCCAGTCTCTACTG
GTGTCATTGAATGGTGCGAC
GACGTGATATGACGCGACAT
AGCATGACGTGATGCATGCC
CATACATACGACATCATACT
GGTATCATGCCACGGGATGA
ACCACAACGAGGAGGTACAC
TGGAAGCCATAATGACGTCA
ACACGAGGGCATATCGGCAG
GGTACTAGTGACGACGCCCA
CGTGTAACTGGAATGGTGAA
GCAATTGAAATTAGATGTTC
ATGAATGAGTGACGTGATCC
CACACGAACTCATGACGTCA
GATAGGTGCTGATGACGTGA
GCAATATTGATGATACGTCA
ACGGCAAAGATAGTCACTCC
GTGTGATGACATCACTCATT
ACTTCGCCCGACCACCACCA
GGGTGACGTCATCGTTACAA
ACGCATAATAGGTGGGCCGG
CAATCATACCCGAATACAAC
AATGGACCTAAAGTCCGGTG
CATAGGGAGCTGATGACGCG
ACCACGCTAACGCTAGTTAC
AGATGTTGCGAGTGACGTCA
GAAGACCCTCTTTACCCCAC
ACAAGTACAAAACGAAATGA
GCGACATGCGTAAGGTCGCA
ACGGCCTGTTGCTATGCAAT
GTGAATGACGCGATAACTTG
ATGACAAGTTGTCGCGATAC
TAGTGACGTCATCGTGACGC
AGAATGATGCTACGTCCGCA
TATACGCACCCACGGAACTT
ACCTTCCTTGAATCACGTCA
CCGCTCGTGATGACGTGATA
ACGGTCATGATACGGTCAAA
ACGCTAGTTGACCGTTGACA
AGTACGACAGTTAGTCGGTG
CTTACTGGCGCACCCCTCAT
ACACATTCCTTGAACCAGTA
TCACACAACAGGTGACATGA
CACACGATGACGTCACCATA
GTGAGTGTACGCAATATGCC
CCGAATATAATACGTCACCG
TAGTCGACTTCCAACAACCC
GCACGATGACGTGCCCGGTC
ATAATGTTGCGCCGACCACG
GGCATCGATGACGTGCTGTT
GCCCACCGTTACATTCGATA
TGGCCATTGGTAAGGAACAC
CCGTCAGACGTGACGTCACC
GGTAGCGATGACGCCATCAA
GCGGCTTCCGACCGAACGGA
GTACCACGAAGATACGGTCA
GGAATGACGTGACTCCGCTG
CAAAGCTAAGAGTACACGTG
CACCCGAACACACGTACATG
AAATGACGTGATCATCATGA
CCCGACACGTCATGACGTCA
AGATCACGCTATGAAGGCAG
AGTTAGCAGATAACGTACAG
CACTACTGATACAACATAAC
TGAGCGTGATGACGGGATCA
TTTGCCCATATGGGGCGCTA
AAGTTGATGACGTCATGGTT
TAATATCAAGCTATGCCTAA
ATTCAGTACCACCAGCGTAC
GAACGAAGCTGCATGACGTA
CGAATGAAAGGTAGACCGGG
CTGCAAACAATCACTCATGA
TATACGTCACATAGTCCGTG
GGCAACATTTCCGGGCGTCG
CCTCGTAGATGACGCGATGC
GCTTCTAGGAGTGTTGAAGG
CCGATGCCATGATGACGTGA
ATGCGTGTTAAGCAAAGCGA
GCTGCCAGCTGGATACGTGA
AGGCATGCAGGGCAGTCCAT
CACCGTGGGAGTAAATACCT
CTCCCTACTACACGTGCAGT
ATGACAACGTAAGTGGTACA
ACCATATGACGTCATGCAAC
AATCCACGATAGCATCGTCA
AGGGTAGCGAGATGACGCCA
ACGAACGACACCGTGACGGC
GTTGACAAGGCACAACGTTA
TTAGCGCATGCATGCCACAG
GCGCGATGTGAAACGCTATG
ACGAGGGGATAATGACGTGA
CCAAAGAATGGATGTCGTCA
GCTCCCACTTCAACCGACAC
CACCCCCGAAGATCACGTCA
GTATGGCACACAATGCTGTG
CACACGTGCACAACCAATGA
GCGTAACCGTAACCACGCGA
GTAGCTACACGCGCTCCCAA
GCATTTTATTTTGGCTCTTA
CTTGACCACGTTAACGTATG
CCGACGCATGGATGTGGGTG
CGCATGAGCATCTTCAATGC
CCCTAGCACAACTTAGCGAC
TTACCAAACGTAGCGTGGCT
CCCGCTTAACGTCGATGACG
CGCGTACAATGCGTGACGCG
GTATTCATGGCAGTTGTCAC
GATGACGACATGTGCGATGC
GTACTGTTGGAGGTGGGAAT
ACATTCAAGCAGGTTAGCAC
AAGTAAGAACGATAACGCGA
AGCTGGACATTTTCGGATAC
CGAACGATGATAACACCGTA
AGCTGGATCCCGTCATGCAC
GCGCTGTTAGTTCATACCAC
CGCGCCACACGATGACGAGA
TCACACGACAAGAGACAAGA
CCAACAAGGCGATGACGTCA
ACCCGACCCACATGTGTGGA
ACGTGTAAATGTGTGAGACC
TCCATAGCAAAATCACGCGA
GATATGACGTCACCGGAAGG
GTTGCGAGTTACAGATTCAC
GGCAAAACAAGAAGGCGTCA
CGAAACGTGATGACGCGACA
GCGTTGCCACCGAGCGTGGA
GTATGAAATGAGTTTTAGTA
CCACCGAAAACACGTCACGG
AACCATCAACACTGCACCCT
GCATACAATTGCAAAAACTG
GCACGAGGCTATGACGACAC
AGAGGCCACGATAACGTGAC
ACCGCCACACCGTACATGCT
TCACGTGAGAAAAGTCCACA
AACAACACGTGATATTCCTT
CCCACCGTGATGCAACCCGA
CACGTAGCGAGAGCACGTGG
ACACATCGTCGCTCAGATGC
ATCCCACACGCTCAACACAG
GCGTACACGGACGACATTGG
CCCAATGCCGCATCACGTCA
GCTATGGAGGCAACGTTGTG
AACGTAAACACAACCTAAAC
GCAATAGGCATGAATGACGT
CCTCACGACGATGCACGCTA
GGTACGATCCGATGACGTGA
GCGAAGACGCACCAGCATCA
ATTCACAACGTACCTCGCGG
GAAGCGTGGGACCATCGGTA
GAAAGAGACGATAATGCGTA
ATGTAGAACCATTTTGACAG
GCAGTTGCACGGTACTCAAC
CTGCACACGCGTGCCTACCG
CTGTCGCACTCACAACGCAG
CATCATTCTGTGATAACGTA
CTGTAGATAACGTAATTCCT
ACGTTACGTGGTAGGAGCGA
CACACACGCGAGAATGCTGA
CTGTGATGACGTCATTCAGA
CCGACGATCTTCCGTTCGGG
GCTAATACAATGACGTCATC
AGCTTACGAGGATGACGTGA
CTGATCGGCACGGGTTACAC
CGTAGTATCGCAGTTTTGCC
CACCACGCGTGCTTTGGCCC
GACCTTGCAGCATCCCAGCA
AAGGCTGCGAAAGATGGTAG
CGAGTAACTACGCCGCACCG
GTGCATGACGTCACCGCCTA
GCGCACGATAGCACGTGATG
GTGGTCCATGACGCTATTAT
ACGCCATTACTTGCGATATC
TGGGATGTGATGACGGGATA
CGTTGTATCAACTCGGATTC
CCTCCAAGTGCACCTCACAC
CAATACATGGTCCAATGACC
CACATGCGAAAGACAACGAG
CGTAAGCAATCACGTCATCA
ACACGACGATAGGTACACCG
ACTACCTGTAAATTAGCCAA
GACGAAAGCAACAACGTGAC
ACGTCGTATCCGACGTATGA
GATGTAGAACAGGTCTCCAC
GCCAATGTGTTCGACCACCA
ATGCCCGTCCATCTAGGACG
CGCCGACCTCCGCTGTCGAG
TCGGTTGTGTAACATTCATA
CGATTACGATCACGTCATGA
GAGTGGTCACGCAGCTCCCG
GTGAACATGATGATGAGGCC
ATTACGACTATGGTGGTGCG
GAAGTATTATGATATCGAGA
CGGAACACGATTACGTCATG
ATCAAGGATGACGTGCCACG
GCGTTACGTAGGTGTCGTCA
ACCACGCGCCCAAGCTCTCC
AAACAGTACGTATGACGTCA
GAAGTCGAAGGTGACGTCAC
GGATGACGTCATCGCATACG
CTCGGCGCGTAGTGACGTGA
AAGATGACGACATAACGCCT
CCGCCTTGGCCAATGTCTAA
CCCCTACATGCAACCACCAC
GGCATCACCACAATAGCACC
GACATCCTTGACGCGGTGGG
GTAAATATCCAGTGACGTCA
ATAACGTGATGCGTGGTGTG
GATAACCCCATGAGAACGTG
GTTACATGATGGAAACGTCC
ACATGACGAATGACGTGGTG
CTGACCATTTGTGCAGGATC
TGAGGGCATGACGTTATCGA
TAACAAAAAGTTAATCACGT
GATGACGTCATGCCATGCCA
GTTACCATTGGTGACGTCAT
GAGACGCATGACGTCACACC
CTAGAGGATACGCTACCGAC
CCAGAAAGGCACGTGATACC
CAATGCCTAAATAGGTGACG
CCAATACGCTAAGCCTGGCG
TAAGATGCGTTACACAGTCG
AACGGATCGCGTAATGCTAC
ACGATGCCGTCATTACGTTA
TGCCGACGTTGCGCTCTGGC
ACATGCCAAACGAAACAGTG
GTAAGCTTATCGTACGTACG
ATGCAATGACATACAGCTCC
AAGGCACGCGATCGCGAGGT
ACTGATCCAAGATGGTACGT
TGCTGCAAAGGATCACGTCA
CCACCCACGTGACAGACATC
CATTAGGCTCATGCATTGCA
GCATCACGTCATCACCAACC
GTGTCCCACCACGTAACCCG
GTCAGCGTCACCGCCGCACA
GAACGTAATGACGCGACACC
CTTGTTTAACCACCGAACAC
ACCTTGATGACGTGCCACAC
TAACACGCCACTCATATCAC
GTACCGTGGAGATGACGTCA
AGTAGCAAGTGACGTCATCT
ACCGTACATACGACGGAACG
TCACACACCCTCCGTATATC
TGTGCGTGTCGTACAACTTG
GTCGACCTGACGCTGTGAGC
GAAATGACGTGACCACATCG
GAAATCACGCGATGACGTCA
AGCAGTAGTTTTACTATACC
CCTACACGACACCCCAAATG
CATTAACGTAGATGACGTCA
TTACAGCAGTCATCACGTCA
GCACCCATCCCCCCGACCCA
AACTATCGTGGCGAAGTAAG
CCTACAGGTCACGTCATCGA
GCCAACACCCAAAAGGTGTC
TGCCCAAAATTGCATTTTAG
ACCATGCCGCGCTATAGCCT
ATCAAATTAGGCAGTGTCGA
AGACGAGGAGGCACATTCCA
GGAACGCGAAATCTCGGAAA
GTCCGTAGACAAGTAGCAAT
GCAACCACACCCACGACTAA
GACGAAGGTTGCGCGTAGCC
GACAGAATGTTCTCACGTCA
ATAGGGCCGTGGTGACGTCA
GATGACTCTGTCTAGGTGTG
ACGAACACGTCACCTATACC
CCCTGATCACCTCACCCTAC
ACTCAATATCGTAACCACCG
ACACGTGATACAATATCGTG
GATCAGCGATCACGCGACAT
GACACGTCATGTATTGCATG
CCTCATGGACGGTGACGTCA
GCCGCGATAACCACGTGTTG
ACGCGACACATCCTGTTGAT
GTCTATGACTGGGGTTGTGC
CTGCCATTAAGAATGTAGAG
AACGATGACGTGTGCTGATA
ATGTAAGTAACGATGACGAT
CTTCACCATAAGCTAAGTGA
CAAGCTCAACATACCGCTAC
TCGCCACGTCACACATCTCA
AGGACATACAACGTGACTGA
ACGCAAATGTCGTCATCCCC
AAAGTTCCAGATCACGTCAC
GTGATGACGTGACGGAATGG
GCCGCATTGAATGACGTGGA
GCAACGTGATGATGACGTCA
ACGACACACGACATCCGATT
CGGAACGACACTTAACACCA
GCCGCGTATAACGTGGATGC
ACGATGACGACATACCTACT
AGAGACGTGAAGGGCACGCA
AACGGGCCACCCACCTTCTT
CTGCGAGAGCCACCGATAAC
TAGTACATGACGTCACCATG
GAGATATCACGTCATCGTCA
GTGTACATGGATCCGTGATG
GATGACGCGATAGTGCCATT
GCGTATCATCACGTCATGCC
TGGCAAGCAATAGCACGCCG
GTCACGCCGACCCGCCCACC
CTCACGCAGGCATCCCCCTC
GTGCATCACGCCACCTCACC
GTGACTACGTGAGGAGCGCG
TGATGACGTGATTTGCTCCG
GCCACGTACAGGTGACGTCA
CATACTATCGCGTCATCCAG
GAAGGAGAATGGGAGTGTCT
GCGACGCATGACGTCACACA
CCGAAACAACAATGACGTCA
ACGCATTGGTGACGTAGACC
TACCCTCTACCATCACGTGA
CGGTTCGCAGCGCCCGCTGC
TATCGTTAACAATCGCATCA
CATAGCGAACCGCAGTTAGC
AACCATCGTATCGCTGACCC
CGCGATGACGACATCGGTAC
GCTGACAACCCGACCTTACA
TCGTACACTACGACGTGACG
GATGCCCTCGTCGCGTGCAG
ATCACCATGATTACGGCGAC
GTAGAACGAGATGACGTGTA
TTTCGTTGGCGTAAATGATG
CGCTATCACGTCATCGTGGA
GTTAGTGATACGGCTCCATC
ACGAACGATGGACCGCAGAC
GCTGACGCGATGTGTAACAC
AGCCCTTTCATATGACGTCA
GAGCATCGTTACCTTAGAAC
CTGTAGTGACGTCACCTACG
TAACACGACGCGAGACGGTA
CGTCAACCCCAAGAACACTG
CAAACCAATGACGTGATACT
GCCATGCAGGACGACATGAG
TTCACGCAATGACGTCACTG
GGTCATCATATATGACGTCA
CTAAGCAACGGTAAACACCG
AGGAATGACGTTACCGTCCA
ACGAACGAGCACCTACCGGA
GATTTAAGAGCAACGTCCAA
GTTACGCCTCTGCGTATGCT
CTGGCCATTGCTATGCCCGT
AATCGTCGGATATGACGTAA
GATGTGACGTGACTGTGAAC
CGCGGCGATGACGACACTTA
ACCTTCATAGGATGACGTGA
CGCGCGCGCCCACACACGCG
GCGTTCGAGGTGACACGTGA
AGCACATACATTGGACATGC
CGCATGACGTCGTACCACCA
CGAACAGAATGATAACGCGA
GTACTCCGGGGGGCGTGCAG
TACTATGCTTGACGGTCAAG
ACAACACGGTGCTGAGAGTC
GTGCGCAACCTGCTACGAAC
ACGACAAGGATATCGCGTCA
CGCGAATTGTTTCCGAAACT
CTGATAGCGTCATCCGATAA
GCCAACGTGATGACGTCATA
AGGCAGGTGACGTCATCGCG
AACACCGATGACGTCATACT
AAAGATAGGTGCGCTTAGCG
TCCGTTAGAGCATGTTAACT
CGAACAGCATGACATACCTT
CCGACACAAGCTGACGCGAT
AAAGCCAAATTCACATGCTC
GGAACGGTGATGACGTCACG
CAACACGATATCGTCATTCA
CACAGGGCTACCCGCCGCTA
TACGGTAGGGACAACATCCC
CCATGCACACATTCTTCGTT
GATGTATCTTACCAATGCCC
ATGACCATCACCTCAGAGCA
GTAACGTAAAAACGGCGTCG
AGTGTGTCGTCATCGACGTG
GAGTGACGTCATACGTTTCG
GGAGACATACTGATGCGTGA
GATACTGTGACGTCACCGTA
CCGAACAACGCGACACGTCA
TACGAGGACGATGACGTCAA
TTGCGGTACGATCATCCGAA
AAGCACGTACGTACCACCTA
GAAGCAGAGGAATGTGAACC
GCTCCGATCAAATGACGTCA
CCGATGGTGATTCACGCGGA
CAATAAACGTGATAACTAGG
AAAAAGGGTGAATCAATATA
CACAACGTATGTCACGTCAT
GAGACGATGTGGGATCGTCC
GGCAGCGATCACGTCACGGA
GGATAGATAGAGGGCGCAAC
AGATACGAGGCACGTATTGG
CCCAACCCGATATCCTGACC
GCTCCCTACCGCAACACACC
GATACATCTGGATCACGTCA
AGTAAAGTCTTGACCACATG
GTGCCTACACCACGCGTATG
CATACAGCATGCTCAACGTC
GCTCACAGGACACTTATGTG
TAGGAGAATGGAGGACGAAA
ACACGTCATGACATCTACAG
TCTGTACTGGCAGGCGATGT
GATGGACAGCGCTGACGTGA
GTGATGATGGCCAACGTGCA
GGGATGCGAAGTACGAAAGA
GCCTATTAGGTCCTAGGTCC
GTTCACGTCATCAAACATCC
GGCTGCGATGACGTCATGCA
ACGGTGCGTATGCAAAAACA
TCCTACCGCTTACGCGGGCA
CATGGTCCAACAGCACTGCC
CGGCGCATACAATCCGTTAC
ATCTAGAGTACAGTGTATAC
CGTGGTGGATGATGACGACA
GGACACACTGAAGACACGCG
GCGATGACGTGATACGATCC
ACCACCGACCACCCACAACG
GGCACATCACGTGATACATG
GATGATGCCACATCTACTAC
CGTTGTGCTACCGGCGTCGC
TCCCAAGGTCACCGCGGCGG
TGACTTATGTTTAGATGCAC
CTACGATGACGTAATCAGCA
AGACTGATGTGGTGACGTCA
ACGAGTGGAACCAATAACGT
GTGCAATGACGTGATTAATG
GCTGTATGACGACACCACCT
TGACCTGTGACTCAGTATCA
AGGTACACGAATCGCGCGAT
GAACTCAAGACGGACTACAC
AAGGCGACGTAGGTGGTCCA
GCTGATCCTAGATCACGTCA
AAGACGTGCCCATAGAGCTT
CCCACACGTCACAGACCACG
ACGTCATCGGAACACCATAC
CCCTCACGATGCAAGAGTGA
CCTGACCGTCGACCGTCACG
CGAACTGTGGCATCACGTCA
GGGGAATGCACGTGGTACGT
CAATACGTAATCAATCACGC
AGTCCACCCTGATGACGTCA
GGCACATATAGTGCAACATA
GCGCACAACTGATGACGTCA
CAATGATGTACAGGATTCGG
GGTGTAGACATAACGACACT
TACAGCGAGGCAAGGACACA
ACGGCATGTCTATGACGTCA
GGGTCACGTCACTCGGTTAG
ACCACCGCCCAAACCATACA
CCTCCCGTGATCACCATCCC
GCCAGTGCCAAGTGGTCGCA
CGGGTTTACGAGTACCCGAA
CCGATGATCACGTCACACCG
GAATCTCATCATACCATCCA
TCCATAACGTACGCAATGTA
AGGATGGAGTACGATGCGTT
AGTATCATTGATTTATGCTA
GCTACCTCCACGCTGACACT
GTTACGCGTCTAATGACGCT
TCACACGTTACACTATGCTC
TCGCGGTACTCGCATAAAAA
ACATAGGATGACGTGTGTAT
TACACCATAGAGCCGCGCCG
CGTACTGTCCATCCGATGAC
CTGAACGTCACGTATGCGCC
CCTACCTAGATGACGTCACC
AGGCTAGTGACGTGTCGCTT
GTTGAAAAATGACGTGATCA
TTAACTACCACCTAACCCCA
AGATTCGTCTTGATCCTACT
CCCAGCGGAACCAACAGAAA
TTGCCAATACGATCACGTCA
GGTGACGTGACCATCGCGCT
ACCCAACAGACAACATGCCA
GCACATTGCGCGTAATATCG
ACCAGGCATATACTACGTGA
TGTGGCGTGATAACCCCGTT
AACATGATGACGTGCTCTGC
GGGCGTGGAAGATGACGTCA
GGCACCCATACAACCATGAC
AGGCATGTAATCACGTCATA
ATAGTGCGCAAATGACGTCA
AAACCGTACATCACTTACGT
AATACAATGACGTCACGCGC
ACAACCGTAATGTCAGGTCG
CCGAAAGAAACGGTACACGA
GCCAACTGGCGTGCTTACGC
ATCAACGTGCAATACGTCAT
CGTAATAACGTTAAGTGATG
GTGCATGACGTCATCGTGCT
TTCTACCTGTAAGGTCCAAC
GCAAACCACATTCCAATGCA
CAAAGGGTGCGTCATCAGGA
GACGACATTGCGCTTATCAC
GAACCAAGTCAATGACGTCA
GGAATGGCAGGATCACGTCA
AAATATAAAATAGGCTCATG
AACATACAAGTCCGTTCCAC
ACGAATGACAGCGCTAACTA
AAGGCCTATTAACAAGTCTT
ATCACACCTCGATGTCGTCA
ATGACTTACATCACACGTCA
GCGTACCAGTGCACATCATG
GACAGGCAAAGGTGCAGACA
GGCACCAGCCTACGTCACGC
CTGGGTTGCAGGCAACGATG
AAACAACAATGACGTGACCA
TCCACGAATAGGCGACATCA
CCGATGACGTCACCGACACC
GGTATAGAATGCGTCTATCG
ATGAATGACGTTACCTGATG
GGCTGTATGACGTCATCGCA
CGTGCGTACCACGTCATCAC
AATGACGTCATCCGTCAACG
GATGTGACGTCACGCGTCAA
GATGTGACGTGACTGTGAAC
GGGGTGGCAGTATGACGTCA
CACCCTGTCACAACGCGACC
GCGTCCATCGAACATGGCAC
CGACGGCCACACAACAACGG
GCTGTTCGATGACGTCATCC
AGGATGACGTCATTAGTTTG
ATGATGGATGACGTCATCAA
GGATATGACATTAGCATGTG
GTGTTAATGCAATCACGTCA
ACGAATCACATGAAGAGCAC
GGAATGACGCGATTACGCAG
CACCGATGACGTCATTACGC
GGGTAGACCTTGGCCCTCAG
ACAAATGACGCGATTCTAGC
AACCTTATGCATCCCATACC
ACGAGGTGACGCCACCCGCG
TTATGCGCGGTATCACGTGC
AATGGATGACGTGATCTTGC
AATAGTACCTACTGTTGATT
CTAGCGTATCCGAACGAGTA
CCATGCTGACGCGCGACCTC
GGCATACCACCGGACAACAC
CGTCTTGAAACAACTGTCCT
CCTACCCACATTAAATGACC
CCAAAGGCCAAGTGACGTCA
TAGCGATACGACAAGTATAG
ACCACGATATAGGATCACGA
ACACATCAACTATGACGTCA
TTTGTGAATACGATGCCCGT
GATCACGTCACTTCGTTACG
GATGCCCCACTCCCCTCCCC
TCGACAACACCGAACACCGT
AACGTTAATATGATCACGTC
AAACAGCTATGACGACATAC
CGTCACATACGATGACGTCA
CCCTTAATGACATCATCCCA
GAAACGTGAAGACCACGACA
GTCGCGGGTAGGTGACGTCA
GTGTCGTTTTGGTCAGTACA
CCCACCTCACATCGACTGCG
CGTGCAAACACGCGTCATTG
CCCGACGGTGAGCCGACGCG
AGATCCGTATGCAATACGGC
CCACCGAATGGGGACACGCA
CATTCAATGACGTCATTGCC
GGCAACACGTCGTGCTCGCG
GCCGTCATGCACTGAGCTAT
CGTATCTCGACATCCACATA
CCAAACCACGTGTTCCCACC
TTAACAATCGAGATGTTGTC
TGTACTTACCGTAAACAGCT
ATATTACGTAAGTACTGTTG
ACTTCAGATGCTGGTGACGT
CTAACGCTAGTACACCCCCA
TCTGCGCTCACGATATACCC
ACACCTTACATTATGCTATG
CCTAAATGGTGACGTCATTC
CTTACCTTAGGACGAGTGAC
GACACCTTCCATTCCGATCG
GCATATGGTGAGGTCGCACC
GAGGTCTATGACGCACTTCT
CAACGTACGCTGTTACGTCA
GCCCGCTCCGTGCCCACACG
ACGTATGATAGTGTGACCGG
CCTGCACCTTATGCTCTCCC
CCCCTCGCTGACCACGTCAT
CCGCTGACGTGGTCGCGTCA
CCGTAACGTCACCGCACCAC
TGGATGACGTGATGTCATCA
AGTAGAGAACGCATGCCTGT
CCCATCAAAGTGCGCCTCAT
GAACTACACTACTAGCATCA
ACAAATGACGGGACCAGCAC
ACTTCACCACAATCACGTGA
CCTGACGTGACCTCACCCAT
AGCTGGCAAGACAACGCAAG
ATCAGATCGGCGACGTGACG
CCCTGGCCTATCACGTCATC
AACATGTAAAACATTGACAC
AGTAGCACATCTGGCTCTCC
ACGCGACTATCACGTGTGTG
AAGACCAATCTCGATTCTCT
GACGATGACGTCATCCCACA
TCGACATGACGTGATCACCG
CACAACGATAGAGACGCGCA
CGAGGGACCACGAATGACAA
GCAACGCGGCGATGACGTCA
ACCATGGAGGAAATGCCATG
TCGAGATGACGTCATGGTTA
GCATTGATTCCACGACATCG
GAGAGGATGACGTGATTCAC
ACACATCGATTGATCGTTAC
GCGTAGCCGTAACGCGTCCC
CGCGTGCTATTTGGCACAGA
ATATCTATTGCGTCACGTCA
GGATTATCACTCGCACACGA
CCTTACACCCACCACATGCG
ACTGACAACGCCAGTTGTCC
CCGTTGGTAACGTGATTATA
ACTTGACTACGATGACGTGA
CTAACATTGCGTTGTTAAGA
GTAACCGAGACTTACGTGCA
GCTAAACACGATACCTCACC
AGGCAATGCGTACACGTCAA
CGCAGCCACGTCACCAACTC
ACCATAACGCATCCCTGACA
GCCGCGTAACTAATGGGATA
TTACACCACATGACGTCACC
GATACGTGATATGACATGAG
TACGCACGACACCGTACACG
GACATGACGTGATTGCTCCA
GGCACATGATGACGTGATGA
ACCGCTATCTTGTACGCGAA
GGTGATCCTCCCGATACGTG
GTGTGTTAATAACTAGCGTA
CAGGTACCTTATCCGATCAT
ACGATAGCTACGTTCCCACC
AACTGATCACAATAACGTCA
ACAAATACGTGATGACGCGA
CCTCGTGCGATGACGTCATC
TGAAATACAACAGTGATGTA
CGTGTGCGATGACGTCATCA
CACGTGACCTCAATGGTGCG
ACCGAGCAGATTACGTCCAC
ACGAACGATGACCGAGTGCA
ATACGAAGGTACCCGCGACC
GCATGGTTGATTAGATAGCA
ATGTTACCGGTGTACACATG
GCAATTCGATGAATCACGTC
GCCAACAACGGATGACGTCA
GTGTTGTTGAAGTGACGTCA
CCTAGTGTAGGGAAGTGCTA
AAAAAGTGAAAAAGATTGTG
CCGCCGACACAAAAACAGTG
CCGTTGCTGGCAACAACGCA
GCTCAACTCGACCCTATCTG
GTGATGTCGTCATCAGGATA
ATAACACGTTATTCCCGCTG
ACGAATGTCCCAAACACGTT
GTAACACGGTTATTTGCACC
GCGCTATGTAGCATAACGAG
TGTTTTGATAATCATCAACA
ACAGTCCATGTATGACGCCA
GCTCCAACCTGCCGTCAACC
GCAGAGGATGACGTCACCTG
ACACAGTACCATCATGGGGA
ATAGTGACGACATCACGTCA
GCGGTACCGCCAAAATCAGG
GACGTGCTTAGATAATGTAA
GTTCGCATAAGCCAATTATG
CACAGAGGTGTGACGCTACG
CCCACTCTCGCGTGAAGAAC
AAGCAGGTGGAATCTGCAGA
CCCGCTGCTTCGACGCCACC
CACACAACCTCAACCACCAA
GCGTCACATACGAGATTAGC
CCGTGCCAAACCAAACACAC
ACATTGGGGAAGAAGTGGCG
CCGCCCACGCGTGGAATGCG
ATGCCGGCATGATCACGTCA
AACCTGCGGAATCGATGACG
GCAGCTAACGCCCAATAGAA
CCCTCCCTCCGCCCTCCGCC
CGACGCAACCACCGGATACC
TCTTCCCTGTACGACGATCG
CCATCTCCTATGGACGTAAC
TCCAGATCCAACGACTAACA
GTTACATCGTGTGATGCTTG
ATTGCCGATAACGTCATTAG
GATGATGGCTGATGACGTGA
GCGATGATGACGACATTACG
TAAAGGATGATCACATCCAT
CTCCTGGAGTATGACGTCAT
AGCCAGATGGAGTGGATGCG
GACAAACCTGTCGTTACTCG
CAGATCAAGATGACGTCACC
GATGACGTGACCCGATCTCG
GCGTTAAGCCTGCAATTTAC
ATGAGTATGCGATCACGTCA
CCGCACGTGAACGACGTGCA
ACGATGCTAAAATGACGTCA
CATCATGCTTACGCGCATTA
AATCGCTTTGGTGCGACGCG
CTTTCACGATCACGTCATGA
GTGCTCCTCGTACCGCGCCA
AAGTGCACCGTACATATGAG
TGGGGAGTAGATATTACACA
ACAACACCTACCACGTCATC
GGAACGAAGTGATGACGTGA
AATGACGTCATTGCACATGC
ATCACCTTGTTACGGATGAG
GGCAAGGTGGCGTAATTTTG
GTAAGAAGATGACGTTACTG
CAATACGTCATTTCCGTGTC
GTTAATGACGTGACAGCTGG
GAAACGATACTCGCGTTGCT
ACCCATCACGACGCTAACCA
GGCACGACATCGACCACGCA
TCGTTTTGTTTGCTTATTGA
TAAGCAAGTATCACGTCATA
CTGTGCTAATAATGACGTCA
ACGTCCCTCGCACCAGACGC
GTGCCTAATTGATAACGTCA
GATGTGTGAAGATGACGTCA
GTAACCCTACCCCGTCCTGC
CGCGAATCCGCACCCACGAG
CCACGTTGACTAGGGGGAAG
CAGTGAACGCCCCTCCACTC
AAGCCGACTGAATCGCTTAC
CTTTTGCCGTGCACGTACGA
CACAATGATGACGTCACCAA
GGCAAGGTGACGTGATAGCA
ATCCGTGAACGACAGATACC
GTGACGTCATGAGGTAGGGA
GGCATGTAAGGGAGGTCAGC
TGGATGACGCGATTCCCATA
TCTAGTGCTCTCGAAGGACG
ACTAAGCACAGATGACGTGA
ACTGAACGGGCATCACGTCA
CGCAACACCGCTCAACGCCA
ACAATAAATGTGACGTGATG
GGTGGTGCAGCCAGGTAGCG
ATACCAGATGTGATGGCTGG
AATGATGCGAGATGACGTGA
ACCCGATCCGTTGTAGTACT
AATTCACGGATTCGCGTGAA
CGCCGACCATGATGCCATCG
GATAATACCTACGTAGCAGT
TATTACGCGTCACGTGTCCC
GCATATCCTGACGGACATTG
ACCCGATGACGTCACGTCCG
CTCGCCTATACCTTACGACC
GCCATCACGTCATCGTGTCC
ATCATGCGGATGACGTATCG
CCTACTGTCACGTTCTTAGC
TAAACAATGAGATGACGTCA
TTGATCGACGGTGAAACCGT
GGGGTAGGATCACGTCATCG
ATCCACCATAAACACTGACT
GGGAAACACCACTTGTCACC
GACATTCACACACACAAGTG
GCAAACGACAAAACGGTGCG
AACTACAGATGACGTCATCG
CCAAATGACGTCATCCAATC
GAGTATGAAGACCAAAGTAC
CGTGACTCTACCTTTTAGCC
CCCTCCACAACCGCCAAACG
ATGCCCACATTTAGCGGTAC
GTGATGACGTGAGTGCACTA
AGGCGAACCACCTCCCCACA
CCAATCCCTCACAAGCTCGC
AAGGAAAATGCACGACGCGA
TTACGATCACGTCACCCACG
ACTGTGTATCACGTCACCAT
ATCGCATGCTAAGCAACGCG
GAACAAGACACGGCGTCACC
CTCCGATAACATACGGGCCT
CTTGAACGACCTCATACGTA
CTACCAAATGAATCACGTCA
ATAGAACATACATGTTGTGC
GTGAACAACTAGTGACGTGA
ATCATAAATCGATAACGTCA
GATGGGGTGGGTATGTGTGA
AGCTTACCGTCATCAACGCG
TCCTTGATGACGTTATCGAG
CATAAAATACGATCTCGTCA
GATGACGTCATAAGCCACAT
AGTATCCAAAGACGATGTGT
ACCGAACACACGATAATGCA
AGTATGTACATCCTGTTGAT
AATCATCTTCGATGACGTGA
TACGGTGAGAGATCCCGTCA
GTAGTGCGTGAACTAGGCGG
GTACGTGGTGACGTGATTAC
CAGGGCGTAAGAGACGGGCA
ATCAGGAGAGCACCAACGCG
TGTCAATCCCGTGCGATTAC
CGCGGCGTCGCGTCATCACT
CCTCCACAGTCGACGATGTG
CACACCTGAAAGAGCACGAA
AACCCATCTTAGGTTTCGGA
CCGCGTGATAATGACGTCAT
GCAACGACACGGTCACCACA
ACGTGATGCGGCCTTCCTCA
AATGACGCGATATGGCGATA
TTGAAGTTCAAACGTGATAA
TGACTTGAGCATGATAGGGT
ACCACACAGCACAGTCACAA
CTACTTTAGCTCGCGTCCCT
CAGGTGGGAGCCATTGAAAC
CGATCACGTGACGATCCATA
TCACTGATGACATGTCGCAG
CCTACGACGACCTTCCGCGT
TATACGCACTAATCACGTCA
TCAGATCCACATGTTGATGT
AAGCACACGACACCACCCTA
CATATCATATGACGTCATCG
GGTGACGTCACATGCTACAT
ATACAAGTGTTGGAGCAACA
ATACGCCATTCCCTCACGCA
ACTGCTGATGAAGGGAATCG
TCGAACACACTGTGTCGTGA
CTTAACATACCATGACACGC
CGTGAGCCGCACAGATTGCC
CATTAACGTAAGCACGTCAC
AGTACAAGTGAATGACGTCA
AGACACGAGACGATACGTCA
ACGACTCACCTAAGGATAGC
TCCCAAACAACACGACACCC
AATGACAGCGAATGACGTCA
ACGACACAATATACGACATT
GCTCCTCACGGAATGCATTG
AGGCCAAGGTCTTTTAGATG
CCAGACGAATGACACCGCAG
AGTACTGCAACTCGTGACCC
ACGAACGATTAAGGTCGCCA
ATATCACTGACTTCGTGTGC
ACAGTGACGTCATCACTTTA
CTGTAACGTACTGTGCCCAG
ACTACACAGACACGAAAATG
AGGTGTACGCAAGATCGTAC
CTGGATAGAATACAATGCTA
AGGCATGCATGATGACGTCA
GCGCATCCAACTCAGTACCA
GTAGCGATGACGTTACTCCG
ACCGAACACACACGCCACCC
AAACGCTAAGGGCATATGCA
CCCTAACACATACTGACGCA
GATAACGTCATTGACCACAT
GGCGATGACGTGATACACCC
CTCCTGTCCCAACCTGCCCC
CATCGTGTAGTGACGTGGCC
GCGCCCAACGTAGCGTGTGT
CCGACACGCCTGAAGCCGCC
CTGGCCGGTCCGGTAATGTG
GAGGCACCAATACGCACACG
GCTGAGCCACGTCGCACCCC
ACGACGAATAACACTCAACT
GCCACCCTATCACGTCACGC
GCTACGAAGACATCACGTCA
CGCGTGTGATGACGTGTACG
GAGTATAATGACGTCACACA
CCCACACTACGCTCAACAGC
ACAAATGACGAAAATGACGG
TTGCGATACGAAAGAATACG
GCGTGACGTCACCATTCCCG
CGCACTACCCCCAACGTGCG
GCTTAACCCACATCACGTCA
ATGAGTAAGAGAACGACGCT
TCGTTTCCGCATGACGTCAT
GACGACGCTGCATCGCGTCA
CACTTCGAGCATGTTCCTAG
GGACATATGAGGATACACTG
GATGACGCTATCACAGTGAC
ATTTATCACGCGATCGCATC
AATATGACGTCATTCCGCAG
TGCGTAATACGTCACTGCTA
AATTTTGGTAATGGGACAGC
GCGCCACGATAGCGCTGACC
ACGGCATCATGTGGGGAGAA
GGCACATGACGAGATGGGAG
GTCGCGAAATTGGGATGCCA
GTAATTTATTGCGCGTCTAC
CGCAGTGCAGTGACAATCCA
GATGACGTCATTGCAGCGCG
CAAACACGTCAAACCGTAGC
GCAGGCGTAATGACGCGTGC
CGGGCAGAGGTATGACGTGA
ACGTAGCAACGGAGAACTCA
AATGATACGAAGCCACCTGT
GCTACAGTGGGATGACGTCA
CTTAGCCGAAAGGCCTGAAA
ACGTCATGATGAGCAGCGCC
ACCGATACGATGACGGCATA
AACATGCGTCATAGCGAGGA
GCCGCTGTGGAATGAGATCA
TGGCTGAGGAGAATCGTCAC
AGGTACGTTGTCATTAATGC
TGCCACATTGACAAGTCATG
GCCCACCGTACACTACACTG
AGGGTGTGCAAACGCGTCTC
GCTCTCACCAACACCGTATC
CCCACCGCACTAGCATTCGC
CGTACGGTTCAGCATCACGA
GATGACGTGATGAACCCTAC
GGATGATTACACGACATACA
TACACGTAGAGGTGACGTCA
CCTTGCTCTAGATGACGTCA
GTCGATGGACACATTACTGG
AACGCTAAGCCATAAACCTG
GATGCACCCTTGAGGCCGCG
TACGTACGATGACGTTATCG
GAATAGAAAAGGAACAAGAA
CTTACGACACGAACGATAGG
CGCATTTCGTCATAGCGTCA
CCTGATCTTAAGGATCACAG
AGAACACACACGAATGGCAG
GACATCACTCTAGTGTGTCA
ACAGTGATGACGTGATTCCA
ATGTGACATCACGTCATGCG
CTCGTGAACGCAATACATAG
GCATTACTGGAAAGTACACG
AGGCTTACGTCGGGATGTGT
GATGACGTCACCAGCTCACG
ATTCAACACGAATCGGTACG
TCAACGCATAATGCACGTCA
ATCAGTGTTAGAGTACGTGT
ACGATGACGAGGCACATCAG
TTGCCGTACAAAGGTCTCGT
GGTCCTGTGAATTGCTCATC
ATATTGCCAAAGGCAATGCG
TGCACATGACGTGACTGCGA
ACCACGCACGATGCACCGCC
GCATATTTACTGAGATAAAG
ACGCAACGCATACATCGTTC
AACATCACGTCATCTACCAT
CACAATTAGGGATGACGTCA
AGGTAGGAAGCAAACCAACG
GATGACGACATCCGTAGCCC
CTGCCTGAACCAATGATTAC
AAGCGTTAGGACGCAACGCG
GCGCTGGTATATGACGTCAT
ACGATGACGTCATCCACGTA
TATCACGACACGCTGTCCCA
TTAATGCTCATGGACGTAGA
GACTCGTGCATACCCCGCCC
AGTACGATGACGTCATAGCC
GCCACCGCACACCCAAACGA
CAGATGGCGAAGATCACGTC
GATGGCATTTATCACGTCGT
TAACAGTAAGATGGTTCTAG
TAGCACCTCACCCCTTTCCG
CCCTGCGTGTAGGTAGGGCA
GTATCATGACGCGATGCATC
GTGCAATCTTGATGACGCGA
TTCACACGCACATTAAAGTG
CTGACATAGATAGTTGAGTG
GGAACGACAGGGGACCACTC
ACACCCTTAACGCGCATCGC
GCCGTCCCATCGCTAAATGG
TGAATGATCACGTCATCTCA
GTGTCCCTACCAGGTGTGCC
GCTACGGCTATGTCTCCATG
ACTGCAGCGATGACGTCACA
CCTCCGAACATACTACGTCA
GATGACGAGACACTGAATTT
GCGAACCTTCCATGACGTGA
GCCAATGACGTCATCGCAAC
AGGCATCACGCCACCACCCC
GAGACTGACCTATCAGTACG
ACGACACGTCAACACTCCGC
TGCACCATCCGATGACGCGA
GAGTTTAATCAACACATCAT
GCCAATGACGACATCACCGG
CGACACACAACACAACTCCC
CGCATCGCGAACGACGCGAC
ACAACAACGCAATGACGCGA
GCACACCATGTCAAGACGGG
CCGCGAAATGCGCGTGACAC
TAACTTATGATGCGTCACCG
TTGTATTGCCTTACACACTG
ACCAAGTACAACGCGATTGT
GGCTGTTGACGTAACGGGCG
AACTATAGGATTAGCGAATC
TGGCATGCGTGTATCTCGCA
ACATCCGCATGTAGGTATGA
ATAACCAGATGACGTCATCC
CCTACGTCGCCGCGAACCAC
ACGTCACTGTAACGTGATGT
AGCCATGTGACGTCATCGCA
GCACAGCACGCTCCGGCACG
AGGCTGGTTAACGAAAGCAG
GCAACGATCATGCTAAGCTG
CAGTCACGTCATCGCACCCT
TTGTGGTGACGTCATTGCCT
CGTGACGTATCCCTGGTCAC
GCCCTGTGTAATGACGTCAC
AACGCGTCATCCGCGCATAC
GGTGATGACGTGACCGCTCG
CCACGCGCAAGTGACGTGCG
GAGCGTACCACTGCCGCTAC
GCAACGTGATCAGCACAGTG
CACGACTGACGTAGAGTGCG
CTTGCGCGTTAGCTCTACCC
TCACCCATGAGAAGCTAAGC
GATCACGCCTGACCCAACCA
CTCAGTTCGGCAAGCCACGT
CACAGCGTGATGACGTGATC
CGAAATGACGTGATATGACA
GGCGACCCCAACCTAGGTTG
GCGTCACACTCGTGCAACCC
AGTTATGCCTTCTGAAATGC
AGTCCAACACGCCACTCACA
ATGACGGAACGGCGACAACA
ATGGCATACCAGTTACGTCA
GGCAATGACGTGATACTACG
CCATAAAAGGCCACGTCACG
CCACCACCCGACGCACATAG
CGCTCGATTCGCTCGCCCCC
CTCAGTACATGATCACGTCA
AGATAGGACATACAAATCAA
GAGACCGTAATGTGACCATT
CTTGCTAGCCGATGACGCGA
TCCGGGTACCTACTAAATGC
ACGTAATAGATACATATGAC
GGTTCGGAGGAATGAACGGA
GAGCCACTGTAAAGTGCGTG
ATGAGGTACGAAAAGGGCAT
CATGTTGTGACGAAACACCC
CCGTCACGTCACCATTCACG
AACGAAACACCAGCTCTACG
ACGCGGCTAAACCAACCCTC
CCCATGATGACGATACCCAG
TGGCGGAAGGAGTCACGTGA
GATGAGGTATCGTCATCGTA
CGCTAAGTCCCCAGACGTGA
TCGCATCACGGACCGAGCCA
GGCAATGACGTGTACTTCCG
ATGATCTAGAATGACGTCAT
ACTTACAGATGACGTCACCT
AGGGGTACACCGCCCCTACG
CCATCAATTAGCAGCGTATC
AGCGAAATTGACGCGATCAA
GAAAAAATGACGTCACTACC
CAAGCGAGCATACGTCGAAG
TGACCCGTCAGTGCAGACGA
TGCATGCCGACCACTCGAAG
GACACCACATCACGTACCCC
CGCCAATGATGGTGACGTCA
GACACCATATTGACGTACAT
GCGCCGATGACGTCGTGACT
CACGCAAGGAGATGACGTCA
TCCGTAAACGGGGGCCAGCG
CTAATCACGTTGCTGAACGA
GACACACGCCATTCTACATT
GTGATATAGGAAGGACTGCC
GACACCCTACCATCACGCAT
AGGAAGTCATTACTTTCGTA
GTACCATCACGAATTAAGGA
ACACGAATAATGCTACAATA
AAAATGACATTGGCAGTTCC
CGTACCTAGATCACACCTCC
TGCAGATAATGACGTCATCC
ATCGCCATACCGTCATCACC
TACACGTTATAATCACCTCA
ACACCGATGACGTCACTTGC
ATCCAACAGATTGAAAAGCA
ACGATGACGCGATTAGTGTC
ACTATGACGTCATTACACCT
CGACGCTACGTTGAGTGTAC
TGGCCGTCCGTACCGACTGT
GGTATGTTGAAAGCTAATGA
CAGCGAGCAACGCGATGCCC
CTTGCTGTGACGTTATCCAA
CCAGGGACGCGATGACGTCA
CCAAGCTTGCCGCGGACACC
GCCAGCAACCGCGCACCGAC
CCGGTATCACCCCTGATACG
ACTCTGTGCTACGTGATATG
GACGAACTTAGGCTAAGCGA
ATACGCATGGAACTGTTTTC
ACTTCCGACCGATAGCGCAA
ATCCCGAACAAGATGACGCC
AAGTAACGCATGAATGTGAC
ACCCCGACTGAGTCGGACAA
GGTGGTCTACGTCCTACATG
CACATACTATGCATCTCCAT
GCGCATGACGACATCATCAT
CTGTCCAAACGAAAATACGG
TGGGAGAGAGAACAACACGA
CTGCTAAACTGTGCTCATGC
AGCTAAGACGATGACGTATC
CATCATAGCTGATGACGTGA
GCGTGACGTCATCTAGAGGG
GAGGGATGACGTCATGACCC
CCTGCACCGTCACTCGTACA
GAGCGAGAGTGAGATGGCGT
GCGATGTCACTTCAGGACAA
CCCACCTCCCCAGGCGTGAG
CGCACTTACGTAACCTACAA
GTGCAAGTTGGTTCGTAACG
TCCGGCATCGTATCGTTCAG
CATGCAAATGACGATTACGA
AAACCGAACATTACAGTGGA
CCTACCAGACGACGTTACGC
ACAACGTCGAAAGTTTGGTG
TACGCGATACAATGACGTCA
TAGCGCGAACTGGTAACGCA
GCCGTGACGTCATCAGCACC
TCTCCACTCTCTCCCGCACC
CCAAACATGATGACGTCATA
TCCAATACAGTTAGGCCGAG
TGTGCGGAGTACACCACGTA
CGTTTGGTTAGCGATATCTG
TTAGATACTGATTCATCGTA
ATCTTCGACACACCTGCATT
GTTGTATCATGTATTAAGCA
CAGTTAATGGACATACATAG
CCGGCCAGGAACCATCATCG
GGAGATGACGTGTACTGCCA
GCGCACACGTACACGCCTTG
ATTGATGGTATATGCAACAT
ATGGACTGAAATGAAGTAAC
AGGCGCAATGACGTCATGTG
TAGGTATGTGAGCCACGTGA
TACGATGACGTCATCCCGCC
AGGAATGATGACGTGTCAAC
ATAAGCGAGAATAACGACAT
GACCAACATGTTCAGGATTT
ATGTGACGTCATCAACAGAT
AAGATCTAGGAGATCAGTAG
GATGCCAACGCTTGTTAATC
ACGCGTCCACCACATGTCCA
GGGCGATGACGTGATTGCGA
CAGGCCAACGTGATGCCGTA
ACCTCCACTAAAGTACGTCA
GCACATAAGTGATAACGTCA
CGAGCACATGGATCATTGCC
GAGAGGAACATCACGTTACG
GTGATGCTAAGGCTTGTCTT
AAAGTGTAAATGACGTGATC
CAGATGACGTCACCGACACC
ACAACGGCGTGATGACGACA
CGATAAATGTGACATTGAGG
ACTCTACCTGACACGCGCCC
GCAAATCGCGATAAGGCTGT
ATCACGATATGGTGAGATGC
CTGCTCCCACCGGCTGTTCG
ACGCATATGACGTCATCCCA
CATGATGTCAAGTATATGAC
GCAAGGTAGCGACGGCATCG
GGCACGTAGCGAAGTGACGA
GAGCTTGCAAGAACATACTG
ACCACTGTGCAGGGCATGTC
TGATGATGTCATAATGTGTG
GATAATGGCGCCATAAAGGA
TATGCGTAGTACCACATCAC
TAGACAAACAGAAGATATGT
TGCATGCACGTATCACGTCA
GAGGACGACGTGATTAATGT
GCCATAGTCTGAGGACCACA
AACACTCGCGGCAAGAGTGT
CGTCAGTGTGGATGACGCCA
CGCAATGACGTGATGAAGGG
TTACGGAATCACGTCACTCA
GCATTAGCATGCAACATGCC
ATGATAACATAACGATATGC
GCTAGTTACGTCCCCCACAA
GCCCATCGCGACATACGCCA
ACCTAGTGATATGAAAAGCA
GAAGTAGGATCACGCCACAC
GGATGCTTCCATGGGCTATA
CTGCCACGTCATGCCCTCCC
CCATGGTATCTGCTACCTGC
GGTCGCGCACAGTGAGTACC
ATACAGAGCTGAGTAGAATG
ACGAACTGACGACCACTAAC
AATGCACCGCGATGACGTGA
CCAGCCCCTGCAAGCAGCCC
CTAGCTTACATCATAACTAC
CACCACGCTGCATGGACGCG
AGCGACCACCAGCGCGTTGC
TCACGTATGACGTACGCACA
CGTGGGTCACGTGTCGTTCG
TGAGAGGATGACGTCATACC
GTCCTAGTGTCATGAGACTT
GATACTACATTCTAGGGGCG
CCACGCCTGTTGACGACGAA
CTGCCACGAACGAGCGCAAG
GCATCCTGGAACGATGATAG
GGCACGCCACATCGACTGAT
GACAGTATGACGTCATCGAG
GTACGATATATATAGGCACG
AAGGAAGGTCAACATCAATG
CCGGTGCGATGACGTGACGA
CCGGCAAACACCACCAACAC
ACGCAATATCGTAGTCTCGG
TCCATACCTAACACCGACGT
CCCTGAGAGGGCACGTCATG
CATGGCAACAGGGCGAAAGT
ACTGTCCGTCACACACATGC
AGGGAATACGACGTGCGCGG
GTCACGAAACCGATCCAACG
ATACGTATACCATGATATCT
CGGGTAGTGACATCAGCAGC
CTGCCTAACTGCCCACCCGT
CTCGTGATAGCATCTAAACA
ATATGAGCTTTCAAGATGGG
ACGGACATCACGTCATCTCG
TCCTGTGACGTCATCCGCAA
TGGTAATGACATAAGCAGCA
ACGTGTTGATGTGTATCGCT
TCCCGAAACAAGACATAACC
GCTGTACTAGCGAAACGCAA
ACATACAACGTATCACGTCA
AACACATAACGTGATTCAGC
GCGCGGTGACAATCACGTCA
CTGACTTATAATGACGGGAT
GTGAAATGACGCGCCCTACG
TGATACTTAGGTGCTATGAC
GTATTACGCACACCACCTCG
CGTAAGGCGTGACGCTGTAT
GATGACGGCATACCCCTGTA
TGCTTTGCGCAGCGACCACC
GCGTGCACACGTTAAGGCAT
GACAATGACGTCATCATTGT
GGTGATGGGTGACGCGATAC
TCGATCACTCATCCAGTCTC
GAGTTACGACGATACCGTGA
CCCACGCTCGTATGACGCGA
CCAAATGATGCATCCGCCGA
TGGGTGTATCGATCCGCAAT
GCGAAGCCACCATGGCTACC
AACACCATGACGTCATCACG
CGACGCTACAATGACGTCAT
ACCCCTAACACCGATCACCC
GGTGTAACGTGCGACCAGCA
ACTGGGTGTCAACGCATAGC
GTTTATGTGATGACGTGTCC
ATACAACATGACCTAGGGCA
TGCAGAGTGGCATGACGACA
TTAAGAAGGCATGGCAGCGT
CAAAAGGAATGACGCGTCCA
GTCCGGTCACCAGAGTCTGA
CTGTTACTAACAGCATGACC
ACGTGGAAGAGTGCACGTCA
AGTTAGCTAGCATGACGCGA
CGCCCTCCCTTCCGATGCGG
GATGAACGTATAGCGCATGG
GCCGTTCCCATCATCGCACG
ACTCTAACCACGTTACCGCG
ACGACATAATGACGTCATCA
GCATGATACGTGATTAATGT
CGCCATCACGAACGACGCGA
CTAGCCCGCTATGCTCTCCC
GATTAACGTCTGATGCACAC
ATGACGTGATGTCACTAACA
AACAGCATCTGATGACGTCA
CGCAGAGCAATGACAACATA
CACGTCGGTTAATCATACCG
CCGTATCGCGTCGTGACGCA
GACAGTGGGATGACGTCACG
CCGATGACGTCATGCACTGT
AATTTTACGACGCAGCACGT
GCGTCTATGCACTGAGGACG
CGCCAGACACGGCCCTACCG
GTGTCACGTAATGCGTGCTA
CCACGTCTCGTCATCCTCCT
CACACGATCACGTCATCCTA
ATAAAGTCGCATGACGTCAT
CGCTATGCCACGCCGCACAA
ATTAACACCAACGCACGAGG
GGGTAACAGAACGTGTGAAT
CAGCACGTACAGAGACGTAC
CCCGCACTATGCTGACACGA
CATGCGTGTGGGGACTAGCG
GGTGTATGGTCACGTCATCA
ACGACCACCGAATCACGCCG
TCATCATCGCCGTGTCCTCG
GAATGACGTACACCACAATG
CGGCGAACAGATCCCGTCAT
GACGTGTACGTGGAAGGGAT
TAGATTGAATGACGTCACGC
TAGCATAACATAGTTATGAT
GATTGCGTGAGAGAACGACA
ACGATGATGACGTGACACCT
TTGCGTCCGCTGCTACCACA
ACGTGGCAGCATGACGTATC
GCCTGGATCACGTCATTGGC
ACCCACTGCGTGAACGTCGA
CGACCACCGATCACGTCATC
GCTGGTGACGTCATATACGC
GCGTCTGAAAGCGATGTAGG
CTAATAGATGAGGTGACCGA
CTAGATTAGTGTGGCTAGGT
ACGACATAGTTACCCTTAAC
ACGATATCACGATCGATAAG
ACACTCACTAATTGACGCGA
CGACGATGACGTGTGAGCCA
CGCGCCCGCTGATGACGTCA
CTGCCTAATGACGTCATCGA
GTTGACTAAGACTGTGTGTG
GTAAAAGTGACGTCATACAT
AGGTCGAGACCGTGCCAACG
CTATCACGTCATCATGGCAA
CTGTAACGCGTGTACATTTT
GTACACTCATGATAGGTACG
AGCGGATGACGTGATCATGA
CTCACGTACCATCAGGGGAG
AATCTAAAATGCAAGCCACA
GCGCATGGTGACGTGTAAAC
ATCAGAAATGACGTCATTCC
GCAAGCATCGATACGTTCAA
TGCACTAAGGTGTCGTCAGT
ACGTACTAGTGGAGCACGAG
GAACGGACACGGCCCTGACC
GAGAGGGTAACGTCACTTCA
CCCCACAATTGTGCAGTGAT
AACCTGAAGTAAGACGTTTA
CACGGCATATGACGGCACTG
TCACCGACAAGGCGACCAGC
ACGTCATCACGGCATATCGC
CAATGACGTCATACCCACTT
GGCATAATGTGGTGATCCCG
GCCACCACGTAAGTAATGAT
ACGTTAAGCAATGGAGACGG
AGTAGAATGGAATAGCTGAG
GCAACTCGGCTGCGACGCGA
GGACGCAATGACGTCACTCG
ACAAAGTTAGGAGCTGCTGT
ATCACGTCATCGCCCCGGCA
AGTCCAATGACGTGATTGCG
GCGCAACATGTAGACGTGAG
CGTGTCGGTGACGACACCGC
ACCTCGGATCAGGACATCAC
CCCGCTAATAACCTCACGCG
CTGCTCCCCTGCCGATAAAT
ATCACGTGATGCGACGCTAA
GACAAGGGTGTATTCTTTGT
ATGCGTTGATGTAGCGCACG
GAGGTCTGATGACGTGACCC
CCCAGGCACGCATTACGTCA
CTTGCTAGCACATGACGTGA
CACCGTTATTGCGCAGCACA
AGCATGATGAAAATGACGTA
TGCCCATGACGTCACACCCA
ACGTGATACGGAAGGCACGA
ATCGTAATACGTACCACCGT
ACACGCTGTCATGACGTCAC
GTGGCCACATACACGCGGTA
ACGAGAGAGCAATAGACTTC
GGCACTAACCGATGACGTTA
ATGCACATCACGGTTTGCGG
ACGATTACGTCACTGACCCT
GCAATCACGTCATCGCATAG
GCACGCACAGCGGTTACCTC
AGCATGCAAGTACGATACAG
CAGAACACGTAGTTAGCGCA
TGATATGACGACATTACATG
CCGCATATTGTCGAAGTTAC
ATCCCCACGGGACGCGGTGC
AGGTACGTATCACGTCATAG
TGCAGTACGAGATGACGTCA
CAAGCATGCTATGCCGTCAC
GTCAGATGACGTCACTTCAG
GATGACGTGATCATGCCGCC
TACGCGTACAAACACCACAA
ACTGTACAGTGTGAACTGCG
GGTGCAATACGGTGACGTCA
GCACACGACGGTCACGTCAT
GTGATCCACATGTTAACTCA
ATAGAACGCGATCATCCACC
ACCTTATCAAAATGACGTGA
GATAAGCAATCACGTCATTG
GCCGGACATGATCATGCGCG
GGAAAGATAGCAGTATCGCA
CTCCCCATCACTCCTGCCCC
AAGGTGCGAATCGCAGTGTC
ATCGCGCGAACTTTCGTGCT
GTTGAGCAGTACGTAACGCG
ACGATGAAGGATTGGTGTGA
AGTGGAACGAAGTGACGTGA
TCTCGATGACGTCGTCCATA
TCGAACGATACGCGGCTTGT
GCCGTGAAGTGACGTCATCA
TTGATATGACGTGATCGGTG
GATAACACGACACGTCAATG
TGCAAAAGCAGAATGACGAT
CAGTATAATCCCATTGCCAA
CTTCCGTCTGTGAGTGTGCT
ACGTACCACCTACACCACCC
CATGAAAGAAGATGGAGGAC
GAAGCATAAATGGCCGGCAT
ACGCTGTGCGACCCGATTAT
ACCACGTAGTATTTTGCTTG
GTAAAGCACAATAGGCATCG
ATACTCCAAGTAGCTACTAT
ACGTAGCTAACAGGACACGA
ACCATATCTAGTTAACCTAC
CAATGACGTCATCGAACACG
GAGAGCAATGACGTCATGCG
GCATATATGAAGAATGTACC
TTCCCCACCGTAACCCTGTT
CACCCCATGACGTCATTGGC
ACTCCGACATCTAACGCGCC
CCCATCCAACGATGACGCGA
CTGATGCCGCGCGCATCCGC
AACGTGCGTATCGCTTGCAT
ACAATAACGTCATCAGTCAA
ACGATGACGTCACAGGGAAG
CAGTACAGCTGCATTGTTGG
ACGCAACTGCAATGACGTGA
TCGTGAGGGGAATGACGTGA
GGAACAGTTGTCAACCTAAC
CGACTAGGTGATAGATGCCA
AGACCATCATCACGATGACG
CGTACATCTTGAGACCAATG
AGCGGTGACGCGACGTTAGC
GTGAGGATTGATGTAGCTAG
CGAAATCGGCTTGACCCACC
GCGCCCCTACACACGCCACC
TCATCCGAGATATCGCGTGC
AACAGCGATACCAACCACAC
GCCACGTACTTCCAATGGAC
GATCTGCATTACGTCATCGC
GCCTATATTATTTGCAGCAA
AGCACAGCGGTGACGTCATC
AGCACGAATGACGCGATCCC
CAAACTGTTCATGACTGCCT
GGATCATCTCGTGACTAGGC
CCCATTACGATGACGTGATC
ACCGTGATGACGTCATCGCC
TGTATCGCGTCATTGACCAC
GGACGTGATCACGTCACGCG
ATGGTCTTACGATGACGTCA
GGCGATGACGTCATAGCGGG
GTCAGCAGAACGACACGTCT
ATGTGCCTCTAATCACGTCA
GCACACAAGATGACGTGATG
ACGCGCAAAACACGACCATG
TCGTATGTTTCGATACGCAT
ATAGCATGGATGACGTCACC
GATCGATGACGTGATCTAAT
CCGGTGACGTGGCAAGTGGA
GGTGACGTCATCGATGACCG
TAGAGCGTGATGACGTGATA
GAGGAGAACATAACGGCATG
TTGCAGTGACGTCACATGCG
GCTCACAATCGCTATCCCGA
GCCATATCACTGTATCTCCG
CCGAACTGACAAAACGACCA
CGTTCGACGTTGATATGACG
CTCAACATCGCGGTGCCGCG
GTGATGACGATACAAGGATA
CCACGAATAAGCACGTTCAC
AGTTCATGATGTATACATGA
GACGCACATGACGTCACCTC
GTCGAATCATCATGAGACTA
ACCCAGCAATGTGCGATACA
GAAGGTGACGTGATGTATCA
GTGCATGACGTCATGGATAG
CAATGCATCCTTTAGCGCGC
GTGGTTAACACGCGGCGATG
CGAACGATAGTAAGACGTGA
CACAAGCGTTGCGTGCCGGT
ACGACTGATGACGTCACCTA
ATATCATCGTATGACCGAAG
GAATAACGTGACGCGAGCAC
CCGTACACGATAGGAACGCA
GTGACACGAGTAACTCCTAG
GGTGTGGTACGTATCGCCTA
ACGCATGTGTGATGACGTAA
GCCCTGGCGGTACAGTGTGA
GTCATGCTCATCAAACGTGG
TCAGGCCTTCGATGACGACA
GTTAGGAATGGGCACGTCAC
CCTCAACCATGATAAACGAG
GTGGCAGCTACGACGTCATT
ACTGGACCGTCACCATACTG
AGGATGGGACGACCAATATT
TCCCGGCACGTACTCCCCGT
TAGAAAATGGTCACGAGGCA
CCTACAATGACGTAATCTAA
GGTAGATATCACGTCATATC
GTTGCACGTGAGATGTCACG
ACCAAAAAAATGCCTGCTCC
GATGACGTTATTGACGCGTG
TACGATATCACAGGTATTCG
AGCGCAAACGCTAACGGTTA
ACAACTGAAGAACATGACGC
CGACAACGTCATTCCTGACG
CCTGACTCGATCCGACAACG
CAGCAGAAATTGCCAATATA
ATAGCGTGATCACGCGATAG
CAATGTCGCGTATGACGTGA
CCCCTCACGATGACGACATC
TTAATGAAATGACGTCTCAG
GCAGATGACGTCACCCTCCG
GCACTTGGCACGCAGTAAAC
CTGCAATGACGTTCACCCTG
ACTGGAGAGGAGGCGGAATG
ACCCTAGCAGTGACGTCCAC
AGGATGACGTCATACGAAAC
TAGTATATTGCGGTTTCGCT
ATGCGCCATGTGTCACGTCA
AGTGAGACATAGCGTCAGCG
TTCCTTTAAAATGACGCCCA
GACCCGACCTCCGTCGTGCA
CGGCACGGTTGCACGACCTC
ACGCGCGCCGGAGCGACGGG
ACACGATGCCGTCAACCACC
ATCCACCCTGCCCATACAAC
CCCACCTATCACGTCACCGC
GCTGACCACGTGTACGCCGC
CCAGCGACCTTGTACTGCGG
AGATGACGTGATTACGGACA
CACATAGGTACGTGTGTCCC
GACCACAGTAAATGACGTCA
ACTGTAGCGACACGTCACGT
CACATCATACGTGATCTAAG
CATGTGTCGTCATAACTTCA
GTACGTAGGGGATGACGTCA
GAGTTCCAGAACGATTCGGC
GCCACGTGACGTCATCGCGT
GATACGTCAACATCAACTTC
GTTAGATGCGTTACACTCAT
GGCCATCTGGATCACGTGAT
TATGTCGTGCATACCCCCAC
CAATCAAGGATCGAGTGAGG
AGCATGACGACATACACTAC
TGCCGACATTAGCCAAGCCA
ATCACGATGACGTCATCTGC
GCGCACATAACAAACTGTTA
CCTGACGCGCGGTGACGTCA
AACACTCCCGCAAGAGACAA
GCATCCGATGCAGTACGTAA
GCGATGACGACATTCGTCAT
CTCCCGAACAATGCACACCT
CATATGCCTAGACATCAGTG
AGAATGACGACAACTGATTG
GAGTCGATAGCTGAAAGGCG
CGTTTGGGATCGGATAGTGC
ACTAATCACGACATAGCGCA
AAACCGTATCGATGGGACGG
GGAAAGTGACGACACCAATA
CACGTCATCTCACCCTAACA
CAGTAACATGACGACATCGA
TACAGTACGTTTCAAGCATG
GCACATATGCGCGACACTAG
CGACACTATGCCAACGCGTA
CATCCCTCCACCGCACGAAG
TCAGTCTGTTCATCCCCGCA
AAACAGCGTGTCTGACGGCA
ACCAACTCCGGACATACGCA
GCGTTGTGCTGTAGAGCTCA
CCTCGCGATGACGTCATTGC
CGTAACCGAATCACCGTCGG
AACACGTCGTACACAGCAGA
TGGTCAGGTATGACGTGATC
AAGATCGACGAATCGCCTAA
TCGGTATCCTCAGAAGTCGA
GTGCCCAACCGATTGTTCCC
TTCGCCTGATCGCTAGATCG
ACCACGCGCGTCTCCGCCCC
CATCCGCGTACACTACCACT
AACACTCGATCACGTTGACG
CGCATAGACGTGGTGCTAAC
GCATATGCATGTACACCCAC
GCATATTACGTGATCTTTAG
ATAACGGTATGTCTCCGACA
TCCCACATGATGACCACACA
ACGAACACACACTTATCAAA
ACGCCATAGCAGATGACCCC
CAGTGGATGCGATGACGTCA
AGCACCAAATGACGCGACAC
GCGAGGAAACACACACAACG
GCGTGCATATACGTAACGCG
GTAAGGGAATATCTGCTCCA
TAGCATGTTGATGTGGGTAG
GTGCACTAGATGACGTCACC
AACGCGAATCATGATTTGCT
CGTACTGGACACCAGTATTA
GCTCCACCGAGATGACGTGA
GTGAGTGACTTTGTCGATCC
CACAACGCCACCAACGTACC
TGTAGTAATCACGTCATAGC
GTGAACGAATGCAGCGCGAC
AGCAGAGATGACGTCACACA
ACGATGACGTCATTACGCGC
CGACACGCTCGTGACGTCAC
GGGAACGTTCCAGTATGCCC
GAGCGCACCATAATTTACGG
ACCAATAAGCAATGAGAATA
ACTGCACCGTCAGCCTGCAC
GCACCATCACCCACACTCCG
GCACGCGAACGCGTCACCAC
AACAAACTGCTAGATGACGA
CTCCATGCCACTACGCACAG
GTTGATGACGCGATCCCCAG
GCGTTAGGTTGACGTATGTC
TCCACGATGACGCGACAACA
AAGCTTGTCCATAACGACAC
AGTACATCGATGACGTGACC
CGCATCACGTCATGATGTAA
GTTACGTCGAATAGTGTCAT
ATTAAGCCGCATGCCACCTG
ACGTGTAAAGTCACCCTCGA
AGCCTAACGATATGACGTTA
ACTCATGACGTCATCATGCA
AAGGGTGAGAGCGGTATGAC
AGTCCTAACACCCCATGACC
GTTGGGCATACGCGTGCCCA
GAGTGAACTAATTACGTAAT
AGCTCATATTAATGACGTCA
AGATGACGTAATCATCCGTG
ACTGGTACTTAAGACGCGTG
ATGACGTCTAAACTGCCTAC
TTGAAGATCACGTCGTACCG
GGTGATGACGTCATCCTCGC
GAGAACATGAATGACATCAT
GGAGCGCGTAATAACGACAG
GTAACGTCACAACATACATG
GATGCGTACATATGTCGTCA
CTCACTGGTAACGCCTCACC
GTCATGTCGTTACCGCGCTG
GGTAACGTCATCGAGTGACG
AACAACTAATGACAACATCT
GACCCCATTACCCCCGACCG
ATGAACGCACCGTTCCACCC
AGGCACACAAAACACATGTA
ACGTCGGTGGTTCGATTAAT
GATGAAGGTTGATCACGTCA
AAAGATACGCGATGGATCAA
GATGATCAGAATCAGCTCAA
GCAAGCAGGATGATGTCATC
AACGCAGGCACGCGATGTTC
GCAAGTTTGATTACACACGG
CCGCTGCGACTAAGGTCACG
ACACGAGTTTAACGTCATGA
CCAGAGATGACGCGATTATT
GTCGATGTTACGTCCTAATG
CCCACGGTCATGACCGCGCT
GGTGACGTCATGCACTGTCA
GCAATAACGATATGACGTCA
AAGGGAAGACTAAAGGTACA
TACCGTAGGAATGACGTCAT
TGCATACGTTAATTCATACT
ACTCCGTGAGCGTAATCACC
GCACCCTACCCCAACTTACC
GGGCATGTGGTAACTAACCG
AACGAACGATATACTAATCT
CAAATGACGTCATCGTGCCC
AATGGCTGCGTTGGCCTACA
CTACCGTCACCGCATCACCA
CAAGGTAAGCGTACAGACTG
GGTACGTTACACATCAATCC
GACTAAAAGCAATAACGCCA
ACGACATCGCATGGCCTTCG
AGATGACGTGATACTAAGCA
CGCTAAATCCTATTTGGATG
AAGGCAATACAGAATAATGG
TGATGATGACACGTCACCCT
GCTTAATCACGTCATCCACC
ACACCTAATCACGTCACTCT
CCATGGGCGACGAGCACGTG
GCCGAGTATCGAGGGTACCG
TTCTAGTGAGGTCGCACACA
AAACGTGAGTGCTGATTGTG
ACTAACGATCACGTAGTCCA
AGTAGCCGAACGGCGTAACC
AGCGGTACATAAACGTACTC
AGCCACTAACCGACATGCAT
GACACGCGATGACGGGTGGA
CCTAGATGACGTCATCGCCC
GATATTCACCGTAACCTGAG
GCGGTGATGAGATCACTCTG
TCTGAAGAAGAAGTGACAGG
CGCATAGAGTGGTAACCGAG
AATGACGACATCCTAACGAC
GTATCACGTCATTTTGCTGG
AGCGATGACGTCATGGACGG
CTCACGTGACCCCTACCCTC
GTGTATGATGACGTGTGCCC
GGCTAAGGAGGATGACGTCA
TCCGTGCTTCGTTAGAAACA
AAGCTTGACACGTCACCCCC
CCTCACTGCCGATGACGTCA
CCCTAACACATATGATATGA
GCCCACGCCCACCTCCCCAC
ACTTTCATGACGTCATTGCG
AACAACACGTAAATAGCCGA
AATGGTGACGTGACGCAACG
CCGATCGTTAACGCGACACG
ACAAGGAATGGATCACATCA
AGATGACGTGCCCGATGCGA
GCAATGACATCACAAAGGCA
TCGAGCCGTAAGTGACGTCA
TACACTTACGATGACGTCAT
GATGACGACACACTCATGCG
GTGGTCTGGTCGGAACTAGG
GCACATGACGTCATCACGCA
ATCGAAAGATACGAAAGAGC
ACAACCATAACGTCATCCCG
CATCAACGAAGACTGTGGAG
ATCGCAACAATACGTTGCTG
ATACGTAAGCGACACTGCCG
ACGGCGATGCGTAATGTTGA
GAATTTATGATAGGCAGGTA
CTTAGCATGCATGACGTCAT
CCAATCTCGTTGTGACCGCA
GGGGTATCACGAATACCGGC
CACTTATTGTCGTAATGTCG
ACGTCGAGCAGCCTGCTCTC
CGTGATGACGTCACCGCGAA
AGCACGAACGATACGACAGT
CCCTACACCCACCGACCCTA
CCCCACACCGTACCCTACGC
CAGTACCGCTAAATCGCTAC
AATGCGACAGCACCGGTGCG
CCGACGGCAACGACCATCGC
TGATGACGTATCCATCAACA
CGTAGTGTAACGAACGTTCC
CATGACGTTCCCTCGCCGTG
GCCTGTAGAGAGTTACGTCA
TCCCACGCAATGACGTCATC
GCGCTTGCAGAATGACGTCA
GTTAAGTCATTACGCATGCA
CCGAACCTAATACGTTCCTT
AACGCACCATCATCTACGAA
CAATCGATAACATCTCGTCA
ACAAATGACAGCACATACCA
AACAAGTGACGGTACCACTC
GATGACGCGAGATGACGTCA
AGATACGGCGATTGACTACA
CCTATGCCCTCCGCTACCCT
GTAAACGACAAACACGACGC
TACACAAGAGATAAGCAGCC
AGCATCTACTAATGACGTCA
CCGATGACGTACTAACGTGT
AGGATCAGGGCAAAACGTCA
GATCCGTCACAGTGACGTGT
GTCCCAATGACATACAGTCA
ATCACGTAATGATAACATAC
GGCAGCTAAGCAAAAACCGC
TGACGACCATAACGCGATCA
GTACCTATGACGCGATAACG
GTCATTCGGTGAGGGTGTGA
GGATTTCATGGATTAATGTG
CATGTACGATGACGTGACTG
CCTACCCTCCGAGCCGTCGA
TATCTGAGTACGTTACGTCA
CAAGGTGATGACGTCATACA
GGCATGACGTCATCACATCG
ACCACGTAATGACACCATTG
ATCACGTCCGTGGTGTAAGA
CCAACGAAAACTAATCCTCG
CAAACCCGATCATACATGAC
GCTTAGCTGAGTGACGTCAT
CCATGACCGTCAACTCATGA
GTGATCACTCGTGTTTGACG
GTGAACGGTGTGAAGCAACT
CCCTTATGACGTGATATCCC
ATGTGAAATGACGTAATGAG
CATCATGATTACGTCATACC
ATCCGCTAGCGCCACACTTG
GGTGATGATGACGTATACTG
CGTAAAAGCGAATAACGTCA
GCGCATAACGTTCCTCACGA
GTTTAGAGTGAATGACGTGG
AGTGATGACGCGATACACGC
GTGACAGTAGGATGGACACT
GTAGCGTTGATACGAACGAT
CACGTGAGTACAATTTAAGT
GTCAAGAATAAGCAGGAACA
ACGTTCCACAGCAAAGGAAA
TTCCTGTGACAATGACGCGA
TGCACTACCCTGTTACAATG
CGGGCACGAGGGCGCACCTC
TTTGACGCGATAGTCGACGA
GCGATCACGTCATCAGGGCC
GCGAGTGACGTGACACACGC
CCCCAAAAGCAGGAATAACG
GGGCCACGTCATCGTACGTC
GGATCACGTCATTACTATCT
GCCATCTCGTGATCCCAGCC
CAGTGACGTGACCGTAAGGC
GTGCGATGACGTGATACATG
TCGTCGGTGGGCACGTCGGT
AACTACGAATGATGAGAACA
GCGCGCGATCCACCGTCGAG
CAGCCGATGACGTCACCCCA
GTGGCACGTGGAACACGTGA
GTCCACCCGTACCGTAACCA
GCAGATGACGTCATCCTTGT
CGTGTACATATGACGTCATG
TCCAAGCGTTGAGACTTATA
CCGTACAACGACACTAAGCA
ACGTCATTTGTGCCAAGCCA
CGACACGTCGACGCTACACC
CGAACGAATGCGAGACAATC
AGATGGCGGGAATGACGACA
GCACATGACGGATGACGCAA
ACGCCTGCATGATGACGTGA
CGTCAACGTTGAAGATGCTG
GGCAATGACGCGACAGGATC
GACAGGATAAGATGACGTGA
AATGACGTGATCCAGAAATG
ATTGGTCACGTGACCGACCG
ACAGCGCATGACGCGGTAGG
TTGTTGCGTGCCTGTGTAAC
GTGTGATCGACGATCATGCC
ACGTCAGCTAATGAGCGTGC
TTGGTTAAGGGAAGCTGACA
ACGACAATGACGCAATCGCC
GCGTGAGGCATGGCCGTTCA
TGACCATCACGGTAAGCACG
AATGACGTCATGCCAACGAA
GACATGCTCGCGTGGACCGC
GTGAACATTGCAAATGACAA
GTTACGGCGACCGACACCCT
AAGCACGAGTGACGTCATCG
CCGAACAACGCGACACGTCA
CATCTGTCCACGAGGCACGT
CACACTCAGAAGCATCGCCA
AATCCCTTGCTCGTTCCTCG
GCGTGGAAATGACGAGTATG
TCCGCTTCCGTCATTTATGC
GAATGTCACGTCACCCCCAC
CAAGCAAGGACATCTCGTCA
ATCACGCCCCACCGAACGTG
GCCGAAGTCAGACACCCCTA
CTAGCTTATCCGGGATAACA
TATCATACACGTGATCCACT
ACCACATATGTCACGTCACG
CCGACGTACACCTCACCCTC
GATCGCGTCACAGAAACGTC
ACGAACACGTCATGCAAATG
GTACAAAAGGCACGTCATCG
GGAAGTACGATCACGTCATC
ACTGAGAACTATGAGCACAT
ATGATCGTGACGTCATCCGC
CCGTGAGATACACACGGAAA
ATCACAGCCCTACACGTACC
CAGGAATATTTATGACGTCA
ACGAATGGACGAAGGTCTAT
AAGGTTTGGTGACGTGATAC
CGGCAGTAGATCACGCAGTG
CGATGACGTGATTCGCGTGC
CCGACACACACACAACCAAC
GCATGAGAATAAACGGTTGA
ATTCGCGTCATGCACGTAGC
GGAATGATGTACAACGATAA
GATGACGTCATTGACACATT
TCCGATGACGTCACATGGGA
GTTCATCCTAGTTAAGTCCA
CGTGCGAGTTACGCCCTTGC
GAAGAATGATGACGACATTC
GGCTTCCATATCCTTCTCGA
AATATTGTACCATTTCCGTG
TGGAAACGCATGAATGCACG
CAGGGAATGTGCAGAAGATG
GAGTACGGCGCTGGACAAGC
GCGACACTTAGCGTGACAAT
GCTACTGGAAGATCACGTGA
GTAAACGGAATGACGTCATC
CCCTCGTCACCGATAGTACC
GCGCACTGACGACATAAGTA
CAAGGATGCCACCGGCTCCG
CGGTGGAAAAGACATACTAG
TGTGAATCGATGTCGTCACG
GCGACCACCGTAACGACGCA
TAGGTTGCAAGCCATCCTGA
TACCATATGCGATGACGACA
CTAATTGCGATGACGTGATG
GCAATGACGTACACGTGTCC
ACATGAAGCGTATGACGTCA
CGCGCGTTGCGCTTGATCAC
ATGAAAAAAAGGGTATCTCG
GTGAAATGTCATACCTGCTG
GGAGAAGTTGCGCGTGTAGA
GCCACCTGCATGACGTGACC
CACCTCAGCACACGACACTT
GCACGCTAATGACGTCATTG
ATGGACACAACTAACGGATT
TTTAACTGATACGGCACCGT
AGTGTAGGACGATCCCGTAC
GAACAACAGTGACGGTATCC
ACGATGACGACAATCTGTCC
AGAACAGTGACGTCATGCAT
GAGATATTACGGATTGGTAC
CAAACAAACGAATGACGCGA
GATGGATGAGTTAACGTCAC
CACGCAATGATGACGTGACC
CGACTAGATGAATGACGTCA
ACGTGATGACGTGACGTACC
CGGAAGCGCGATGACGTCAT
TCGCTAAATGACGTCATCGT
GTTGGTCTAGCAGCCTCTCG
GTTCATGAGTGATGACGCCA
AGACAAACAAGGGTGATGTG
AGAAACGATACGCGACGGAC
ATAACGCACGACGTCATCAG
GCCATCGATAATCATTTCGT
CCGTACAGCACACCGGTAAG
GGCATCACGTCATCCCACCC
AAATATAAACAGTGGTATAA
GATACAACGATATATTTCTG
CTCGTGTACTACGTAGCGCG
GTCACTGCGCAAATACGTGG
CTACGTGATATGGCCTGTGA
GTAACGATGACGTCATTCAC
CTGATACATGAACCTCACGC
CATCACGAGGAAAGTGTGTG
CCAGCAATGATCACGTCATC
CAATCGCCAGATGACGTCAT
TACAACCTAACGAATGACGT
ATACCAAAGCTGAAGCACAT
CCGATAAGTTGGTCAGTCAA
CGAAAAGGACAAATGTCAAC
GTTGATGACGTCATGCTACG
GATGACGTGACGTACGCGGA
AGACCAACACGACGACGCAG
AGGGTCAATGCCACACCACA
GTCATGCGTATATGACGTCA
GATGACTCTCGGTGCTGCCA
GCGTATGTCACGTTTTGAGC
GGAATGAGCAGATGACGTGA
AGTTTGACCCTAAGCGGCGT
TCTCACATATCGCGTTTGCG
CTCTCCGATGACGTGACGTC
CCAACGAATGATAACAAGAC
CGTGTCGTGAATGACGTCAT
TACGAAGATGACGTCATTGG
CGACGACCAAGGACACGCGA
TGACTGAATGACGTGACACC
ATCAACGATGAACTGCAAAC
GCTCCACCGATACATACGGC
ACGAATTCACTCGGCGACCC
ATACCTATGTGTTGACGTCA
GAGTATGCTGAAAGTAGTGA
GAACCGCGATTACCGCAATG
CCTCCGTTATGACGTGTACT
ATCATTTGAGATGATCCGTA
GGAATGGGGGAATGACGACA
GTATCAGTCATGACTGCTCG
GTCGGTAACGACTTACCCAC
CGATGACGTGGCACCGTAGG
CTTGTGTGCAAATGCGCACT
GCGCGATCACGTCATCGTCC
GAACATTTGCTAATGACGTA
CACGAATTTGAAAGTCGTAC
ACGTAAGGATGACGTCATCT
CTACGAATATGATGACGTGA
CCTCACGTTCGTCGGGTTCG
CCTGTTATGGAATGAAACGC
TTGGACTGGAAGGGGTCAAA
CAGTGATGAGGTGATACCCC
GGGTCCAATGTGTAATGCGA
TCAGGTATCACGTCACGGTG
CACATAGCATGGCCGTTACG
CCAACGGTTCGCCCACCACG
GCACTTCATATACCTAATGG
AAAGCATCACGTGATGCGGC
GATGTATATGACGTCATTCC
GAACGCTTTGAAGTGACGTC
GTGGCAGATCGATGACGTCA
GGAGTAGCGGGATGACGTCA
AGTGTACCAGGGGGAAGCAG
ACCACATAGCATGATCACCA
GGGTGGTCACGCTTGAATGG
GTCGCGATGACGTCATACGT
TCGGAGATGGCCGTGGAACG
CCGCGTCACACTCCTGTACC
CACGCGTCGACCAACCGAGT
ATGCGTGTACGACCCAAGGG
CGAAGTGTGGGTGACGTCAT
ATGGGCACGGATGACGTCAT
CCACACCATCCTCATAACAC
CTGAGATGACGTGTCCCACC
ACCTGAAGCGTGTGTGATAA
AACCAGATGACGTCATACAT
GAGTGACGTGATAACATACG
GGCGCGACCAGGAACAACAG
CCCCAAACAGCTCGTGGCAC
AGTGATACTAACGACTAATG
CCCTAGAATCGGATGACGTG
CTCCGGCTTGAATGACGCGA
CACCATGACGTCATCGCACA
CACACCGAACTGATAGCGCA
CGCCTTAACCCCGACGCTCC
GGACCAAACCCCCATTCCCT
GACCAGCCGAACATACATGG
AGGTGACGTCACTTAGTTTG
GCTAGATGAGTATCACGCCA
AATGAGTCGTTAAGGAAGGT
ACAACACGACGCACCGACAC
GCTCCACAAGCACGACGTGG
TAGGTATGTAGGATCTTAAA
TGGAAGTATGACAAATCATT
GCGATATACGTGTCGTCTGA
GGAAAGAGACTGACACGCAC
ATGGCACAACAAGTGCCTAT
ATGTTCGCGTTATTCAACGA
CGCTTAGAAAGATTGATGCG
GCTCAACCACCAACGAGCAG
CACGGCCTGTCCCGCCCTTG
CACACACTGCACATTACGTG
CGCACGCTTAACGCGCTGGA
AGCATCGACGACACCCCTCT
CCAATATGAAATGTAAACCG
CCGCTCAAACGGCCACCCGA
GGCAACCCTGTTGACCGCGA
AAAACCACGCAATGACGCGA
CATAAATGACGTGATCGTGC
GTAGGCTGTAAACTGTGCGT
ATGACGATGACGAGACCTCG
GCAGATGGATGGTGACGTGA
CAAACACCATACACGTCATC
GAACGAACGACGATCGCCCA
TGGTAACGTCATACTGAATC
GCGTTCACGGATACGCCGAG
TCTGCAACAGCGTGACGTCA
CCTATAATTGGACGACATGA
GCACTGAATCTAAAGTAGCA
AACTACCTACCGCGTCCCAC
GGCCAATGACGTCACCGTCA
ACCCTGGCGATACCCATCAC
CAGTATGATGCATACAAGGA
GTCATGCAGGATAACGTCAT
TAAGACAACGTGATGGGTTG
CCAGCAGTGTGCCCAGAACG
GACAAGCGATGACGCGACAC
AAGTATGTAAGACTCCAGAA
CCAGCACGGTACATCACTTA
AGGTAACACAGGTGACGTCA
TACAGAGAATCATCCGATGC
GTAACACATCACGTCATCCG
CGCGATGGACCCTACGTTGA
CGCAAAGTGGCGTTACCGAC
CGAATGCGGTAAGCCCCCGT
ATGACGTAATGGATGACGCG
GAGTCCACGTGACCCCATTG
CCCTGAGATTACGTTATCTC
TACGACAAATTTTGCCAGTG
CGTCGCGCAACATCGCGTCA
GCACGAACGCGATGACGTCA
AGGACTGTGGACGCCGCTAC
CAGCACGGTCATGACGTCAT
GTACACGTCATACCCCACCC
ACGGCTGCGATATCACGTCA
ATGCGACACACATCACGTCA
ACATCGCGAGGGAGTGCGAA
CCCACGATGACGCGATCAAA
AATGTCCATCACTGTGAGGA
CGTGCCGGATTGATCCACTC
GGCCTGCCCGTACATACTGT
GTCACGATGGCTCGTGCCGT
ATGTGACGACACCACCATCG
CCATGCACATGACGCGATGC
AAGAAGAGGACGCGTTCAAT
CACATACCCAACAACGGTAG
GGTAACGATGCATGCGTTGT
ATACTAAAGATGCAAGGACA
CACATGCCTCCCGACCTAAA
CTGAGGAAGCTGGGATCGCG
CATAGCATGTAAACATATGA
GGAGTGCAGGAAACGCAATG
TGTCACGTGTCGCATAGAAG
CTACGACGTCATCGCGTACA
AATGACGTCATCACGTGCGT
CCCACATCGTGTGATGACGT
CTACGACGTACACGTTAGCA
GTTTCTGTGAGCTCACGTCA
GGCAAGGGAGATGACGTGGT
AGAGAATGACGACACTTGTG
GATATCACGGTACATGGAGC
ACATGGTAACGATGACGTGA
ATCACGTCATCTAACGTAAC
GTAAGGAATGACGTGACTTG
GCGTAGAGCTACGTGCAACA
GAACATACGAGGGTCACACT
GCAAACCATCCCGGTGTGCG
ACACATGCCACCTAATTACC
ACGCCACTATGACGACATCC
ACGATGACGTGACCATTATT
GTCTACACGACAACGATGAT
ATGCGTATCAGAGCACATAC
GCATGAATGAAATAACACTC
CACGCCATGGTAGGCCATCC
CGTAAGATCACTGCCACCCA
ACGCAACACAGCACCTCACC
GTGACGTGTACGTCATTAGG
GTCTGACACGTGGTCCCCAA
CCGATGACATCACGTCATGT
GTGACCAAGGGACTACGTCA
GCCGCATGGTGACGTCATTT
GCATGACGTCATCAACCAGC
GCGCGCTAAGGGTGACGTCA
GGGAATAATCACCATACTTC
CGCTACGTTAACTGTAGTGT
ACCCCGATCAATGACGTGCC
ACGTCGGATGACGTCATATA
CATACACGAACCACCTTGAA
CCACCACAACGTACACACCA
AATGACGTCATATTAAGGTG
ACATCTACGTGGCGACACGA
ACCATCAGAGATGAGTGATC
GGGCGGTCGACAAACGTAAG
CTGCGCCAGTTGTCGTGCCA
CACCTGGCCTTATAGCAACC
GGTTCATAAATTAGTCGTGC
ATCACAGGTGTTCTCAGTAG
GCGTTCGAGTACGGGCCTCG
GATGACGATATCGCGGTATA
ACGTATCGATACGAGGCAAC
ACAAAATCACGTCACCGCCT
GCGAATGTTGAGTCACGTCA
CAATCAGTGCGACGCCATCG
ACATTACCCTCCATTGCCCT
ACGTATCTAGTTACACTCCA
ACAGTGCGCGATGACGTCAT
ACGAATGACAGCCGTTACGT
GATGACGTCACCACTCGTGC
ATGCCGCACACGAGATCGAA
ATGCCCTACCACAGTGCGCA
CCGCATGCTGGCTGAGACAC
ATGATGACGTCAACACACAC
GCATACATTGATGTTATCGC
TCTACGTTACTAACTTACGT
GCCGTCGTAACCCGCTACAC
CGCCGCATGCGCCTCACCGC
CCCGTAGATCACGTCATCAA
CAATAGCGTAAACCGCGTAA
ACGCGACCTTGATCGCGTCA
GTAAACGCATTGCTTTGCAT
GCGATCACGTCATCACAGCC
CACGTTCCCGACACGACATC
ATACATTGCCCTGCATATCA
GTTCAACTTACTGACGTGCA
CCGAACAAATGCATTGCGCC
GCCGATGACGTGCATGCATG
CGCATCGTATGACGTCATTT
CCCTACACTCGTGCGGCACG
CCGTTACGATGACGCGACCA
ATGAACACAACTTGATTGAC
CAAGATGACGTGACGATACC
GAAAGATGACGTGATCACGA
GTAAAGCAAGATGACGTCAT
ACCAACGATCGGAAGGCGGG
AGTGCATCACCGCCCCGCGG
AACATCGATCAAGATGGATC
CTGCACACCAGCATACCGCC
AGTCACGTGATTTTGACGTG
GCACGGAGTCAAGACCATCA
ACACTCACCAAATGACGTCA
CCTGGTGATGTCATGTCAAG
CAGCATGACGTCATTGCAAA
AAGAATGCGTCATGTGATAC
GCATCGTAAGAGGATGATGA
GTGTGACAGAGCACACCTTG
TAGCACGACTGATGCGAGTC
ACGCTACAGTGATGACGTGA
GTAACAAAAGGGTGTACGCG
ATCCTGCAGTTCGGGAGTTT
CTGGACAAAAGAGTGTATCG
ACGGATGACGTGGCCCAGGT
ATGTGACGTATACTAATCAT
GCCCATACCCACGTCTCCCC
TACGCTATGTGACGCCGTGA
GTCGGTAACCGGTAGCGCAA
CCGGTGCGAAAAACGCACAC
CTTGCATTGTGATGACGCAA
GATCATCTTACGATACACGA
GCGAACAATGATGACGTGCG
CATGCCGCACGATAACACGC
ATACGGAATAGGTCATGACG
ACGACTAATGACGAGGCCTA
CCGAGTAGACACGACGACAC
GTGTACCTGAATCACGTCAC
ACGTATGAATGAAAACACTC
CGTGCACAGCATAGCAAGTG
GTGACGTCATAGAGGAGACA
CCGTGCCGTCCACTCAGAAT
TAAGCACATGTCACGACATA
CACGCCACGCACGGCCGCAC
TCCAAGCGTAAATGACGTCA
CACGACTACCTATAACGCGA
GATACGATAATTGATGGTAT
CATCATGGAGGCTACGTATG
GCGGAATACGTCATTTTTTG
GAACTACGGTGTGTACCATA
GTACTTATTATGACGTCATT
ACATGTGCAGCTTGATGATG
ATTGCGACCCCTACTCACCT
GGCGTACAAGACGGTGTAAA
TCGTTCGGCTGGCTACGTCA
GCAATGCATCACGTCATCCA
GTTTGTCGATACACTATACG
GCCACGCGACGATGACGTCA
GTGCATCCTTGGACTGTACA
AGTGATAACTAAGCGATACC
ACGTTAGCTTCAGATGGTTC
ACAACTGAACATGTACCACC
CCCGACCTCAACACTCACGC
CCCCATGACGTCATACCGAT
TACGCGTAACCACGCGCGAC
ATCCCGTCCCGATGACGTGA
ATGCCACAGTTGAGATGACG
ATCCACACGAAACATCAATG
ACGATCGTAGGACGAACGTA
ATCACGAAAGCACACCACTC
GCATCACGCATCCCTCTCCC
CCCGCGTAATCAACAATACG
GCAACATACAGACCATAATG
CATTCATGAATGAAAACGTA
CGTCAGGGTGAAAACTACTG
GCGTGAGTTCCCCCCGACCG
ACCACGACGGATGACGTACC
AAACCCCTTCTTCCTCCACG
AACACAACGATGACGTCATC
TGCACCGCCAAGTGACGTCA
GTTCAGCGGAATGACGTCAT
TCCGATGACGTCATTCACCC
AGCATGACGTGATGCATGCC
CATGGGAATGCATGACGTCA
AGTTCCACTCCCAACAACGA
AAATGTAAGTGATCCACGGC
TTAGTACCAACATGTTTCAA
ATAACGTTCCTGATGCGTAA
GTGTTTATACAACATCACGT
GGCCAGCCGGAATCACGCCA
CTCGTGACGACATACATCAA
CGTACCTACACGACATCACC
GATTCTCAATACATGGGTGA
CACGCGTATGACGTGAGCAT
GAAGATAGCGGACTACGGTT
CTACGTGCCGTATGGATACA
CGTCACAAGCGGATGACGTG
GTGAGAAAGGATGAGACTAG
TACAAAGTGACGTGATCCTC
GCGCATAATGACGCGATACA
TAATACGCAACGTCGTCCAG
CAGCTGACTAAATACGTGCG
TGTTAACATGTAACGCACCA
AGCCTAAGCCATCACTACTG
GTCGATACGCGACCTGTAAG
ACACTCACATTTGGCGACTA
CATCGCATTCTCCCACTCGA
ATGCGTTTCTAAAACCGTCA
GCCTAACACGTTACCTCATG
ACATGCGTAATTGTTAGGCA
GTCCCTGCGTCCCTAATATA
GCCCATATGACGTCACGCAC
GTTGCCAGATGACGTCATTG
ATGATGTACGAGTGACGTCA
CAGTTCCAACTCGATGACAG
TCGTCGTAGTGACGTCATCC
TTGGTGACGTGATACGTAAA
CTAACGTATCCGCCACTCCT
ACATAGCTAATGACGTGTAC
GTAGACAGTAGGCCACGTCA
GCCCGCGTTGACCAACACCA
CTGACCAACTGCCTCACACA
GACGGGTAATGACGTGATGG
CAGTCCATCCCATGAAGGGA
ATCACGTTAAGAGCACACAT
AAGGTCTGAGGAGCCTTCGC
CACGGTTTGATTACGTGATA
AACACACACCGATGACGACA
GCACTGCAAGAATGACGCGA
CTTTGGCAATAACGTATCGT
AGTGTCGCGAACGACGTACC
GTGTGTATCACGTGAGCACA
AATGTCACAAATGAAGTAAA
CGCAATGACGTCATCGAACG
CAATGTGCGATGACGTGATA
GATCGCGTGATGAATGAAGA
GCGTAATGATGTGCTTGTAT
ACATGACGTCATCACGAGTA
CCCATCTTAACGATGTTTAG
CCCAAAGGTAGGTAACACCC
ACGAATGACACATCCACGCG
ATCGCGACACCAGTGTGGGC
ACAAAGAGCATAGTGACTGT
CTAGTGGAGTGACCATTTAC
ACCAATGCATACTGATACCC
CACGTTCACATAAGTGAGAC
AGCTGTTACCGCACCGCACT
GAATCTAACGAGAACGCGCA
ACGCGCGGATTACGTCATGC
GCTCTAGCATACCGAGACCG
TGTAGAATCAATTTGCACAA
TCTCTTGCATTCCACTCCCT
AGACGTATGATACCAAGGTT
GATGACGTCACCACGCCGAC
AATACTGCAAGGTACGTCAT
TATACACGACATCACGTTGT
TTGGCGATGTAACGACGTCA
ATAAGTACGGAATTTTACAG
GACACGCCACGATGACGTGA
CATTACGAACGCGTCGCGCG
CCTGCATACGACATACACAT
GCGCGTGTACGACCGCACGA
ATCATACGAAATAACTCCCG
CCTGCGGAAGCAACGCAACG
AACCTTGATGTGATTGCCCC
ACCACTCACCCACCCTTCCA
GCGATGCAAGTCGGTTCCCG
AGCAAATAGTCATCGAAGGG
GTGACGATATGCGAACTGTA
CATCATCTCCCACCGTCACG
GGGCAGCGGTGATCACGTCA
GGCATTACACGATCGCGTCA
ATGCGGGAGGTGACGCGATC
CTCCCTTTCATTAAATAATC
TGGATGACGTCATCGAAGGG
GCGTGGTTCGCCGAGGGCAA
TACGTGACCAGATCGCGTCA
AACCTACCGCACTGCTAAGC
GAGCAATACGCGCATGGCCG
GATGACGTTGCGGGTAACTA
GCGTATTGTACGTAACGTCA
GACGTAGACGTTATTATCGA
AACTACACGACACACCTACC
CCCCCACGACAAGTTACGCC
CGACTAACGCGGATTACTGG
ACACACCGGCCATCCGAACA
GCCACGCGACTTACGTTCAT
GACCGGTAGTGTCGCGACGG
GCACATGACGCGCATAGCAT
CGCGTGACGCGAGGCCGACC
GCCCACCGTGACGACAACAC
CCTGCATGACGCGACCACCC
TATACGATCCCGGGAGAACC
CGCCTTAGGACGACGTGCGG
GGCTCAGCTAATACCACGCG
CAACGATGCCGAATCTACCA
CCCCGTGTACATAGTAACAC
TCATCACGTGCACACTTGAT
TCCTGTCCATAAGGAACCAC
GACCTTATGCTTAAGAACTG
ATTATGGTGGGAGCCTTGAC
CGAGAACGTACTTGTGCAAC
TACCAAGAATGCTAAACCAG
TTCTGTACCATATGACGTCA
CACATCACGCACGAAGCAAA
ATTTCTAACACCTAACACCT
AAAGGGCAACCCACCCTTAT
CGTGAGTACAGGAGATGCGA
GATGACGTGATAAACATGTG
GGAATGCTACGGCCACCGTA
TCCCCTTCCCAGGGCCACAA
CATGTTGCGCAATGACGAAA
ATCGGTGAAGTGAGTAACGG
CAAGTGCGCACACGCTCCAC
GATTAGCAGAAGTATCGTCA
ATCCATGATACGTCATGCCA
GATAATTATGCACTCTACGC
CATTCACGGATACGGATTAT
CCGATGGCGTCATCGGAGCA
CCGACTATGACGCTATGCAC
CGTGTACTACGTCGTACACG
TATGACGTCATTATCGCTTG
AACGTGACGGGATAAGACTA
CTCACGATAGTGCTTGAACG
ATCCATGAAACGGCTTAACG
CCGAGCCCAAACACACACGC
TCATATGCAAACACCGCACA
CAGACTTAATGAGCAATGAA
ACATCACTAATCACGTCATT
GCAAACACCGCACCTCGACC
CATCACGTCACCTCGCCTAT
ACTGCAGAATGCATGGCTGA
CTAGTAGGAATAGCATTACG
CGACATGGATGATGACGTCA
ATTAATGACGTCATGCACCT
TTGAAGTGGAAGGAATATCA
ACGTGAAATGTTTACGTTGA
ACGCGTCACCTAATATCACG
CGATGTACGAGTAGATGACG
GTCTCAATCGGTAATGTTTG
GGGTGACGACATCGTTTCTG
CGCTGCGCACTGCACATGGG
GCACGGCATTGGCCACGTAG
CCTTCGTACGCATGACGTGA
ATCACATGGACACGGACGCG
CGGACAACGATAGTTAGCGG
TTCAATTACGTCATCTCATT
CGTTACGCCTCCACCCCACA
CGTCTTATGCGGTTACGTGT
TGTCTATCGCGTTACTCAAC
GGCGTTCAGCCCACGACCCG
ACACAACTCGCTTTGTCGCG
AGCAAGGATGACGTCATTGC
CATTCGTGTTTGTCTCAAGC
AACATCACGTCATCATTGTG
TTTACGTGTAGCCATACCTT
CAAATGACGCGATGCTGACC
TGCAGTAAGGAGAACGACAC
GAATGATAACTCCAAGGTAA
AAGGGCCATGACAAGCTAGA
GGACAGGAGGTCTTAGATAT
ACTGTGCGCATACTTGCATG
GGCCAGTACACGTCACCGCG
GCATCGCACGCTAAGTGCCG
GGAGACGTAACGTGCTGAAG
CGAAGTAGGGTATAAGATCT
CATAACACAAAGTAATGTGA
TTGCTAACAGGTATAACGTT
CGCCATCATCACGCCACCGC
ACGCGTGGACATAAGTCCGC
CACGTCATTCACCGGTCCGA
ACCCTTATAACGTTTCACGC
GGTAACATCACTGCGCATAC
GCGCTACCTGTAGAGATGCA
GAACCATACATGATGTGCCA
TCAACCAAACAAAAGAGTGT
ATCGATGACGTCATGAGGCG
GGATCCGTCACTCCCCGTCA
AGCGGCAAGAGATGACGCGA
TGGATACGAGAAGATTAGTC
CAATGCTTACTCCAACACTT
GATAGCGTGCTACACATATG
GTTTCCCAGATCGCCACTGG
ACGATGATGACGTGACAGTT
TGACCACGATGACGCGATGT
GCACACCATCGGATGATACA
TAAGCCTATATGTCGTCATC
CGTTCCCACGATGACGTCAT
GGTACTAAACGATCGCGTCA
CGGTTCACCTTGAATCGTAG
TAGACCCCACAAATGACGTG
ATAATGGATCACGTCATTGC
GGATGATGACGTTCGTTACC
AAACAACTATGACGTCATCG
ACTGGTAGGTCACATTATGA
GGATGCGAAAAATGTGGAGG
ATCCTTACCATACGTGTCGG
GGTGGCAAGGCCAAGTACGA
GGTGACATAACGTTCATGCC
AACACCAGTGCGATGGCATG
GGCGAAGTGTGGTTACGTCA
ACGCGGTACGCCAAGCCTCA
TCGCCACATAAATGCATGCC
AAGACGATAACGTCATCACG
ACGTGACGATGACGTCACCG
GAAGGAAGTGGATGACATCA
CCACGCCACACCATCAATGT
AACCACTGATGTGGTCCACG
GTGTAGAGACGGTGACGCGA
TAGCGTGAAAGATGACGTCA
CATTGTGTCGATAGCCAGCG
ACGTGTGGCATGATGATCGT
GCTCATGTAATGACGTATCC
ACCAGTGAACCACAACCACA
CCCTTGTGTGGGAGAAGTGA
ACTACCTACGTACCACGACC
GCGAAACTGAGGTAACTGCA
CCGACGATGCCATGACGTCA
GGCATGCGCGCATGCAACTT
GCGATCACGGCAACACATCA
GCCAATGATGACAGTATAAG
ATCATGTTACCTACGCCCTC
GGCACACACCAATGACGTGA
CACGACGACACCTTCCACCG
CCAAATGACGTGATATCTTG
GTGTACGCGCGAAAGCTAAT
GAACATTTACCGTCCCATGC
CAAGCGATCTACGACGACAT
GCCAAGATGACGTGCTTCAG
GACTAAAGATGACGTCACAG
AACGGATGAACGCTAGCACA
GATCGTTAGATCATAGCTCA
GTGCAAAATGAGATGATACC
TTAAGAAGATGATGATGTGT
CCTGCGTCCCCTCACACGGA
ACAAATGACACTATTCGACT
CAGGGTGTGACGTAACAGCA
CCAAATGTCACGCGACCACG
AGGCGAAGATCACGTGCGCA
GAGGCGAAACGGTATACGCA
GCTACCCTGGCACGTCACCC
GTGAGCGTATGCACCACTGT
TGGATGACGCGATGTTCCAC
CGTTCCCTGCGTCACACACG
TAGAGGCACGACGAGCACAC
ACCGCAAGGTGGACCCTAAC
GATACCACGTCACCCCCCGT
CCGTGACGGCAGACGACAGG
GTGTAGTATCCATGACGTCA
AAATGGTAGGGACTAACGAG
AGTGCACGACCGTAAACCGT
CGCACCTCGAGGTTACGTCA
GTATGACGCGATTTACGACC
AGCCACAAGTGGTGACGTCA
GAGTAACACCTATGTCGTGA
TGCGTCATCCCACGGCACCA
CACGTATGTCGATGACCGTA
AACCATATACGTAAACCCAG
CAGTAACACGCGCAATCACG
GCATGACTCACGTACCACCT
GGTAATGATGACGACATTTG
CCATCACGTCACCTCCAACA
TTTTTTATCGATGACGTCAG
CACACGAGTATGATGACGTG
CGTTCACCATCACCTTACTA
ATCCCTCTACCCCAGACACC
AACCCTGAACGCAGCTCAAC
GTGAGCCACGTGAACATAGG
CACAGACGGTGTGTCACATT
GTGACATAACGTAGTCATGA
GCGTGAGATGGCACGCGGTG
CGATGTCGTCACAAGCACGC
GAGGTGACGATCACGTCATC
AAAGCAGATTGACATCGCCA
CCATCACACAAGCAAGCAAC
GAGCACGCCCGATGACGACA
GGCACTGGTTGACGTGACGC
GCATCACGTCATCGTTATTC
CATACGGAGGGTAGCATTCG
AATGCGAGAATAACATCATA
CAATGATAACGTCATGCTGC
ACGACGACACAGGCTACCCG
CTGCATAATAAGGTTCATGC
GCCAAGAAGATGACGTTATG
ACGTGACTCATGATTACGTG
ATAAGCAACTAATACTGTGT
CAGTCCTGATGGCGGGACGA
ACACTGCAACATACGCAACG
TTCCGCAGTGTATACGTAAG
CATTGCGCGAATGACGTCAT
CACAATATATGATGTCATCA
GCTAACGACCAAAATCAGCT
ACGGCGTGATTAAGGCTAGA
GAAACGCGAGCACTGCGTCC
CTGACGCTACAACGCGTGTG
CTCCCCTGTTAGAGCAAACA
ACGAACGAAGGCCAGTGACG
GCGTCCGTGCACACGACCAC
GACGCCAGCGTTACCGTCAC
GTCCGATGACGTCATGACTG
ATCACATTATGCACCACAGC
ATTATCACGTCATTCATGCG
GCGCGACGACACCTCACTTC
CATGACGCACATCCAACCAC
GACGTATGACGTCATTGAGT
CTCTATAAGCGAACACGCCA
CGGCATTACCCATCACGTCA
TAACGAATTAACGCCATGCG
ATGGTGACGTCACGTCGAGT
TAACTGTCCATATATCACGT
AAGTGATGACGTGATCACAT
CCGATGACGTAACCGTCAAT
CGCGGCACGTGACGTGTCGG
CGTACCATTCAGTTACCTCA
CCGTAATGACGTCACAATGC
ACAGCTGATACTCGCCGTAC
ACCTAAGAGATTACGTAATG
CGCTGTTCCGCAACTGAACA
CTCCCAGCGGTACCGAAAGG
GTGGCGTACCCATCGCGTCA
GACGTAGTAGCAGCAAAACC
AGAAGGAAGAGATGGTGTGA
CACTGATACGGCGACAAGCA
GTTGCACGGCTCATACATCA
CAGCATGTGTAATGACGTGA
ACCAAAGCCAGTATTGTCTT
GCGGATGACGTCACTCAGGC
AGGAAAATGACGTGATAACG
GGCAGATTACGTGATACGTG
GACGACAAACGATGACGTCA
AATATGACGTCATCCAATTG
CATGACGTCATCGAGTGGGG
CCTGGTGAAAGAATAACAAT
GGACGTTATGACGCGACAGC
TTGGAAGTGGCACGACAACT
CCTCCATCATCCCTATGAAA
GCACTAACGTGTATGCGTCC
CGAGTGACGTGATACGTTAT
GCCAATACCACCGCCGCGTG
CGGCGAAAGTAATGATAATG
CTGCGTACTGTCAGCCCTAA
ACAATAATGACGTCACAGCG
AAGGCGAAGAAGGTGGGGAC
CTCATTCGATCGAGTAACCG
TCAAGAGCGCATGCTACCAT
ATGATATGTCTTAAGTTCCG
TCAATGACATGATACACTCT
GATGGTGATGACGTGCACCG
CGCATAATGCGAACGTGACG
CAGGTCAAACGATCGCTTCC
GTGGTGTCAGTATGGACGTA
CGTGCTCAACACGACCAAGA
CCACCCACACGTCTCACCCC
ACGGAAACGTCATCCCGCCG
ATGGTTTACGTAAACCCAAC
CCATTGTAACGACAAGTTCC
GATTAGTATGACGTGATATG
TTTGATGCGATAAGTAGGCC
GGCGGAACAAAACACCACTG
ACTTAGATGACGTGATGCCG
GCTGATGCTGGTGCAGGTGT
CGCATCTACCTTCGCAGACG
ACGATGATGACGTCATCGCA
CACCGCGTACATCACGTCAC
GCGTAAGCACGATGACGTCA
ACGTACATGGATGACGTAGA
CGCCATGATGACGACATCCA
GAACGCAACGCGCTACCCGG
GACGAGATAAGTACAATGAG
ACGTATATGAGGTCTGGGAC
GATACGCGACACCGATGGGT
GATACGCATACCGCTTGTAC
CCACTGTTCGATCATGTGCA
CTGCACCGTGCATCTCGTCA
CACACATGATCTCGATCATG
GTGTGATCACGTCACCTGAA
CCGCCCCCTCCCACGCACGG
TACACGGAACACGCTAGCGT
GGCAAATCAAAGCGTACCAA
GAGAGGTACATGTGATGCCG
AAAAAGCATGACGTCATCTA
CTTACATGCGCTATTTCGGG
GAGGAGGCATCACGTCATCT
TCCAAGATGGATGTAAACAA
CAACTGATGACGTATTCACT
ACCAAACGATGACGTCATGC
CGACGTACCTAATCGCGTCA
GCCATTCGCTGACGACCACC
TCGCGACACGCGAAACGGCA
GGTCGTCACGAACAATTGCG
TGTACGTCCGTCATAAGTGA
CTAGGAGAAGGACGATCCTA
CCAACCACAACTTTGCCACG
GATGACGTGACGCAATGGGA
CCTGCATGTTGACGTATACG
CACTGAATGACGTCATCTAT
GGTGACAGCGTGTGACGTCA
TCCTAGCGTCCTGGCGCGTG
ACTAATGATGTTCCCCACCT
ACGCCGGAGGATAGCATTGA
GAAGGATACGATGCACGTAT
ACTTACATCAGGAGAATACG
GCATGCCGCACCTACACAAC
TCAGTCTGGGGCGTAACGCA
ATACGATATGGTAACATCTA
GTCAGCACTCACAAGTTCAC
ACTACAACGAGGTGACGTCA
TAGATCACGAAATGACGAGG
ACGCTCCCTAACCCACCACA
CTCCGTGACGTCAGCAACCA
ACTGCGTCACGTCATCCCCA
CCGCAATAGTGATGACGTCA
CTTAACTTTATGCGACGTCA
ACTGAGCGACGCGATAACGA
GTCTACAACGATGCACTCAC
AAGTAAGAATTACGCCCTTA
GACCCCACCGCGCGTGCGAT
GCGCGCGCATCACGACATGT
CGCTAACGTGGATGACGCAA
TGCTTCCATTTGACACGTCG
GCCCCGCAACACAGTGCTCA
GGTACGTATCAACTTTGTCA
GAGCAGTAGATAAGTACAAT
CATTGCATATGATCACGTCA
ACCCCTAAGTAGTGACGCGA
ACAATCACGTCACTCACGCA
GTTGTCCAGGACTGGTTCGA
CATGTCAACGATAAGTTGCC
ACGCCCGCATTGCCCTCACC
CACCAATCACGTCATTCACG
CATTGACGCAGATGACGTCG
GGTATCGTAGTGCGATAGCG
GAACGCACGTCATCCACCGA
CGTACGATGAAAACACGTAT
ACACCTATGGTCCAAGTGCG
AATGTTTACGCATTGCGCGT
ACGTACTATGTGTACGCGAA
CACCAAATTAAGGCTTCAAC
AGATGACGTGATACCTGACA
CACTGATGACGTGATCACTC
GAACGTACTATGACGTGTGT
GCGCCCAGTCACGTGACCCC
CTCATTGGAGAAAGTGTGTT
ACGCCATGGTGATGACGCGA
GATGACGTCATTGACACGAC
ATCGTGTCATGGTGCTATAG
GTTCCTCAATCACGATACAG
CAAGACACGACGATAGCGCA
CCTCCCTCTCCACGCAGCTC
TCACGCCTATGCACTACTGC
CGTTACCGTCAATGACGTAA
GTGCAAGTGATATCACGTCA
GACTGTCGTCTGTCACGTCA
CGAATCAATGACGTCACTGG
AATAATGATGAAGACGTCAC
GCAATGACACCAGTCCGCAA
CGATCACGTCATCATGCAGC
GCACTAGGTGAGATCTACGT
GCAATGGCTAACACATAGTG
GCCGCGTGGTGACGTGATCG
GTACCCTCACTCAGCCTAGC
CACTCCCGAAAGAGATTACT
AGTGGCGCTACCATAGGATC
CTGCTGACCAACAAATCATG
AAGATAGTGTGGTGTCGTTA
TTGAAGGGCGTAACCCAAAG
ACTAATGCAAAGAGTGGTGG
CACGCGACAATGACGCGATG
GTTCATGACTGATGACGTGG
CCGCAAATGACGTCATCGTG
CCTTCAGTGTCCTTGATCGG
TGTGAGATGACGTCATATGC
TGTAGGTTACTTCACGCCCA
CGGTACCGTTTACAGATCGG
GCAGAATGATGACGACATTT
GTGATGCCGTCCCGACAGCG
ACGTCGTCGAGACGATGTAA
GTAATGAGATGACGTAGCCA
AGACAAGGTGCTTATGCGCG
AGCACTCCACGATCACGTGA
CTACTCTCACGATGGCGTGA
GTGTCGGCAGGATGGCGTCA
CACGGCATGAACAGCTGTGA
GTTGATTAAACAAACGGTGT
CTCAGGAAAAATGACGTCAT
GATGACGCGACTCGTTCCGT
CCCCGCTGACAACAACGCGT
ACCTCATTGTATCGATATCA
GCGCTCTATGCTGATGGTTA
ACGATGACGACATCATGCTA
AATACAGGTCGCACGTTCCA
GTTTTACACGTTGTGTCCCA
GTATCGCACGAATTCCGCAA
GGCGCTGAAAAAAGCCCACA
GACTGAATGAAACGTCACGG
AACGGGTGGTCACGTCATCA
TATCACGTCATCAGGAGCCA
TCTACTTAGACAAACTCACT
ATAAGTACGGTAACGACGAG
TACGCAACGGTAGTAAATGT
TCAAACGATGACGTCATCCC
CCGGTATGAACATTACCGTA
AGGAACCACAATGACCCCAT
GGCTATCGATATACACTGTG
TCGCATATTAGGCAAAACAT
GTTAGCATGAGATGACATCA
AGGTCACGTCATCAAGGCAG
GCTGACCGCTATGCGAAGAG
CCGACCGATCACGTCATATG
TTGGCGCTTAGTGACGCGAT
ACGTAATGCAGAAGGATATG
GGGCATGGAATTCCCATCTC
CTAGTCATGGTGACGTCATG
GATGACGGCATCAAGTGCGT
GAATCGACCAACCCGCGCTG
GAAAACGCTGATGACGCGAC
GCGCTCTGGGAGCAAGTGCA
TCCACGCCGCGTCATCACTT
CACACATGTAGGCACGCCAG
CGCATGGTGTACGGGTGGTG
CGCAGTGCAACAAGTGCGCG
GTGTTGGCGAGAGGTCACAC
GGGAGCGCTGTTGACCGGGA
ATTAACGTAATCGCGTTACC
CGCAGCAATCTTCGCATCCA
CACACACGATGACGTGACAG
GCGTGATGACGCGACATGCA
CGATCTAACGAATGACGTCA
GGTGAGATGGATGACGACAT
GATGTCACGTCATCACGTCA
CATGACGTGATCTTAACCGT
TCATGCCAAACAGGCCCCAC
CGCTATGATAGCGTCATGCG
GATAAGTGAACGACGTGATG
GCGCACGCGGTGATGACGTA
CCCGCATCTTACCCATAGGA
ACCCTGGAGAAATGACGTCA
GACTGATACGGTGCACGCGG
GCCGAACCACCAAGTGAACG
CATTGGGCTGTTTGCATACG
CACGCACCGGTTACGTACCA
CAAGAGGTTGAGTGACGTCA
GTACCCCTCATCACGTCATC
ACGAATGATGTACAAGATAA
GTGAATGTTCCGTCATGCCG
CCCAGAATGATGACGTGATG
CGCCCTCTATGATGACGACA
TACGTCATACCACCCAAACA
CATCATATCCCACCTCACAC
ACAACGTGATGACGTGACCG
ACGTATGATCTCCACTCCGC
GCGGAAGTTATTGAATCTTG
TGGAGGGAGATCGCCGCCAC
CGCACCGAAAACGACGCACC
CCTGCGTAAGTATGCCGTCA
GCTTGGACGTGATCGGTGAG
CATATTGGGGACGGAGCAGC
CAGTGAGTGATAACGTCTCG
AAGTTACAAATATGACGTGA
ACGCCGACACCGAACTTGCC
GCGCGCACACGTCATCACGT
ATAACAGACCATATGTTACG
GGTACGTCGACGATACGTCA
GATATGATAGCAACATAGAG
TAGCACAAAGTTGCACGTGA
CTGCCTGCGAAATCACGTCA
GGTGATGTCGTCACCACCGC
GACGATCCGTCATTCGCAGA
TAAACGACAGGATGTCGTCA
ATCGAATGACGTGATATGGT
GACGTGCGTGACCGTTACGT
CGAACATACAGCGTACGCAC
CTGCGAGCTGATGAGGTGCA
AGCAACGCCAATTGACCATA
GAATACACGATGACGTCATC
ATCACAGGCATAACGTGATA
CATCTATGCCTGGTGTGACG
GAACATGCAGATCACGTCAT
GACAGTACTACACACTTCCC
CGCACTGACGTCATCACGTT
GTATTCGGCAAATGTACACT
CGTTGTTATCGTGACTTCAC
ATCAATGCGACATACGACAC
GTGCTGATGACGTGTGCGAG
ACGCGAAACAGACACGAACC
CCCCCTGGTACACAACTACC
GTTCCACATTACCTCGTCAA
GCTAAGGCATGACGTCATGC
TCCCGAAATGCTGAGGGATG
CACCGCTCACCAGTCCACCA
CATTAGTGCCGTGACGCGAG
GATAGGTATAGCGAATGTGC
ACGACACGACATAGGATCAC
AGGCGACGTGAATGACGTCA
GTCAGTTTACCGTCCGGAAC
GACCACCAGCGTACACGTGA
AGATGACGCGATGACCCGCA
GTTCACATCGGTGTATCCGA
GGGCCAACATATGAGCTAGC
ACCCCACCTACCCCTCATGC
ACCGTCTGACCGCATCTACA
AGTAGGAAGAGGTGAGCATC
GTAGCGTGAAACGTCTTCCC
ACGGCGATGCTGTTACGTCA
GTACACCAACGATCCTTCCG
ACGAAGGCTGTTTCACACGA
AACGGCAATGACGTTCCTGC
ACATACAGGACGAAGGTGCG
GAAGTAACCTGTAATATACG
AAAGTCGCGTAATCACGTCA
AATGACGTAACGTATGATGC
GTGGGATGACGTGATCGATC
ATAACAGTAACATGACGCGA
ACCACAGCCTCAGTATGAGA
GTAAACAAGGCATGCTCTCC
ACACGTCGATAAAACACCCT
TCCCTCCACGCATTGTACCA
GGACAACGTGCCACCTCGCC
ATTTGATCACGTTACACGTG
GAACCACTCGAATCCCATCG
ATGTGACGTCATTGTCTGCG
CGATGCCGTAAAGGGGATCG
CACGAAGACAACGAGTGTAG
AGCAGTTATGATCACCTCAT
CACAGCTACGTAGTTGCGAA
TCGATCGGCATCATAGCCTG
GCGCACGCGGTGATGACGTA
GTGCAGCCACCACGTCATGC
GCATACACCTAACCTATCAA
CGTGCAGGGTTACGATTCTG
GGTGACGTCACAACGACCGT
GTGATTACGCTAAGCCGTAG
GTAATGACGTGACCTGCTGC
TTCGGTGAAAAGGTCGAAGA
ACCAACACCGATGACGTGAC
CGTGATGCAGTATCACGTCA
GGATAAGACAATATGTGCAT
CACGTCCATCAGTAATGAGT
CTAGCGCAACAACTTGCGCC
GACTAGCTTACAGCGTACAG
TGATTTTGGTATAGTGATGT
GTCCGTGAGAAATGACGTCA
ACGTATACTGTATTACGTCA
ACCCTGTGAATCTACACTCT
CGTGACGGTACACATCATCG
GTGTCGTATGTATACGCGCA
GCAGTATGTCGTCACCGTCA
AGTGGTAAATGACGTCACCA
ACGATGACGTCATCGCCGCT
TTAGGATACCATAAGAGGTC
TGAGATAACGTCATCCATGA
GTACCTCAGCCCGTTGCACA
GCCCTACTGCAATCGGAAAG
GCTCCTTTCTTCAGACTAGT
CATGTCCTTGTATCACGTCA
ACGAAGCGATGCGAAGCTAG
GAGATAGCAGTTCCCTTGAA
ACTCATTACATCTCGCGTCA
CACCACGCTGTCCCCATAGC
CGATAGATACGAAACGCCCA
CCGCGTGCGCAATGACGTCA
GACAATAAATGCGAAATGGC
AGCTCGCACGCGTAGAGTGT
GCCGATTAACGGTGACGTCA
ATTGAATTTCAATGACATCA
GATGACGAGACTACTCTAAG
TCAATAAGTCGAAACCCTGC
CCTACGTCATAGACGATTCA
AACCACAACGTGATATGAAA
AGCAGACCAAGATGGTGCCA
AATGTTGCTAAAGAGCTCAA
CACCTTGACACACCCAACCT
GCCCATGACGCTGCACGTAG
CAGCATGTAACGTCATCAGC
AACGACATCCTAAACGGATG
ACCAAAACATGGGAACACGT
GTTCCCATGATCTTACCGCG
GATATACGATGTCAAATATT
CACCCGCAATGCGCTCCAAG
CATAGGAAATAAGTGGTGCC
GGCACCCCAGCGTACGCTCT
CCACGTCACTGTAAAAACAG
GCACAGGATCACGTAACCAA
GAAGATACGACAGACCCAAT
GTAAATGATGAGCGCACCGC
GCGCAGTGTAGATGCACGCA
AATCTGCTCAACCACGTAGT
GCTTTGAGAACTGACACGCC
GCTGGCAACACACGATATGA
GAGTAAGCGTAGGTGTTGCG
ACGCCCAATGACGTCATCAA
CGGAGGTTACGCTCTTCCCG
ACATCACGTGATCTAAACAG
CCTGAATGTTACACACAGTA
AGAGTTACCCATCACGCTGG
ACCTTCCCTGAACAACCGGA
TGGAATGACGTAAGCATTAC
TCACGTCATCGTCCCAGCAG
GTCATACCTACGAACTATCG
CACACCGTCAGCACAACCTG
CTAATGACGTGATGACATTC
TCGAGTAATACATAAGTTGC
ACTAAACACATCACGTCACC
CGCAACTCATGACGCAACCA
GCGAAGTAAGACCGCTGTCA
GCATATTACCGATGTGTATC
GCCGACCACATACACATTGC
ACGTTACCATACCCTCCCCG
AGCCGAATGACGTCATTGCG
CATCACGTCACGACACCAGC
ATGATTACTTACATGCCACC
ACAAAGAAGGAATGTCGTCA
GTCCGCACGTTACCTCGCTG
CTATTAGGGAGATGCCGCGA
GTGATGTCATTGGTGTAGCA
TGATTCGTTGCGAATCGAGC
AGTGCTAGACAGGTGACGTG
GACATCCCATCACGTCATCA
GACTTACGCGTAGCTGCACA
AATGCATCTCTGACTGCACA
ACGGCGTGACGCGATGCCAC
CTTTGCGATGTGTCGAATAC
CCAGCCTCGGACACCACCAC
CACGCGAAATATAAACATGA
ACACGCAATGGACACATCAC
CCAACGCATACTCCCTCCAC
GAATGACGTGATGCACCATG
AACTTGAGATCAGAGAAATG
TGTACAGGGTGATGACGTCA
CACGCAACATACCACGCGCA
AATGATGATGACGTCATTCG
CTCCCGTCCCTGAAAATGGG
ATGATGACGACATCATCACC
GAGGTACCTGTCACGTCATC
AAGCAAGCAAGATGCCCTGT
CGCACCTCCCTACTCGCTCA
GACGCGCTTATCGAACCCTC
CCACACGAGAAGCCACGTGA
GACGGGATACGTCACCCTAA
CAATGGAGAAATGACGTATC
CGCCGTTGCCGACCTCGCGC
TCGATCGCGAATGACGTCAC
TGTATGTACCCCTTCTAATC
CACACAAACGACACGTGATC
ATCACTCGGATAACGCAAGG
CACAACGCCCTCACACGCGG
GATGACGTTACAGCGCACCT
CGGTAGCGTTGACGCAACGG
GCGGCATGTGATTTAGCAAT
ATAACTAAGGTACAATCATG
GCCGACGTCAAACCACAAAC
CCAAAGGATGGGCAAACATA
CTACATACAAGATCACGTCA
CCTATGCACAACTGACACTC
CACACGCCCACTTTTAGCCT
GCGGCGATACGCGACTAAGG
CAGACACGTAATGACGTCGA
TGCTGCTACAACTCGACCCA
AATCACGCCGTTCACGCCGC
CGTACATGCGGTGACACAAT
GCGTAACTGAGATACGTCGA
TAACAATGTGAGTGTTGGCG
ACGCATAGAGGATGACGTCA
CATGACGTGATACCACGCCT
AGGTTATCTTATCACGTCAT
CACGATCACGTCATTATGTA
CGATGTTATTTTGACTACCC
CGACTGTTGCGTTCTAAACA
AAGAAAGGTATGACGTACAT
AGCACGCTGCAATCACCGTG
CATCACAGATATGTCGTCAG
ACACGTAGGAGGTAGACTTG
CCCCGCACAGGTAAGTACAC
ACGCCATAGTGGTGACGTCA
CACAGCGATCCCTAACACCC
TAGGTTAACTTAGACCATTG
GATGACACGTAATGTGTGAG
AACAGAATGGAGGAACTATC
AAGGCCACGTCGAATGCTCA
ACACACTATAACCACCAACA
GTTGTCCCGCGCTGCAGAAG
GCGACTCCGATAACGGTACG
GGTGTATGATAACGTCATGG
AATATGATGACGACATCCCT
TGCGGCCTGGTGCTCGCACG
CACGTGCCCACCAACCTATC
CTCAAACTGACATCGCGTCA
AGCCTGCAGCATCGCTCATA
ACCGAAACGTACACGCCACT
ACATCATTAGAAGGAAGTAA
CCCTCAGCAGACACTGTCTG
AGTACGTGGCGAAACGTAGT
GTGACACAAACGGTCAAACG
AATAAAACCACATCCTTCCA
AATGCTTCCACATCGCGTCA
ACCAATTGGTCCATAACACC
GCGGTACATGGATAACGTCA
CTACGGACCAGTGCTATGCA
CCCATTCCACGATTACGTAA
CAGCGTGTAGCGTGACGTAG
ACGTGGATGACGACATGCGG
ACACCTCACACCTGTTCCGA
CATGACGTGATACATGAAGT
CTCACGACAACGTCGCCGTC
CAGTGCGAATACAACGTCTA
CGGTGGCATGTGACGCGATA
CATAACACATCACGTGATAC
CACGAGCCCACGTCGACACC
CTTCGCCACAAAGAGTAAGA
GCTCTTTTAACTTACAGTGA
TAAAGTGTGATTATGTCTGT
CACGACCATAACACGTCATC
CACGCTGATACCATCATCCG
CACCCAACGTCCAAAACGCA
CGTGGTGACGTGACCGTCAT
CATCCATGGACATAGCCACC
AGTGCTTATTGGGTAGCACC
GTAATGACTTGGTACTGTGC
CGCACGTGATCGCGTCGTAT
TGGGTGATTCACAGAAACAC
CTTAACGCGAGTATAGCCAG
CGTCTAGATGATCCTCGTCC
GCGCCGTGCTGCGAGCACAG
TGGCAGGAGAGGTGACGTAT
GAGCCATGCGACACTACGTA
GAACAACACTTGCCCTAGCA
ACAACACTGTGATCGCGTGA
GCCTCGAAATGACGATTAGC
AGTTGAAATCACGTCATCAC
AACGCAACGAAGCACCTTGC
CCATAACAGTGACGTCATCG
ACCCAACCATCACCTCTCCC
CTGCGACGTGGCCGAATCAC
CGTATGCCAGGACCCTCCAC
GTATTATGAGGCTGCCGTAT
TGTTGGCATACGATTACGTA
ATGGTAAACCTAGCATAATC
CTTAGCAAGGTGAAAGAAAG
CAACAACCGGTGTGACGTCA
GCGTCAAGGTGATGACGTCA
CAAATTGCTTATGCTAAACG
CCCTAGATAGAGCGCGGGGA
GACATCACGATCAATGGCAG
AAGGGCGAGCATTACGCCTG
TGATCGCGTCATCCTCAGCA
TAACGTTCTTACGTATCCGT
CAAGCAAGATGACGTGATTG
TGCGCCAATAATGACGTCAT
GCATACACGAGGATGAAACG
GTAGATGACGCTGATCGTAT
GGACCATCCGTTACGCAACA
ACGCTAAGGTAAAAGCTTAA
CGATAGAGATATACCACCCT
TACCCTACTAAACACGAACA
TAGCCTGTGCAGGATTATGC
GACATCGCGATGACGCGACC
GCTGTTATGCACGGTGGATG
GACAACTCCGATGACGCGAT
CAACGTGATGACGTCACACA
CCTCATGGAAAATGACGTCA
GAACCGATGACGCGACCTCC
AAACATGGCCCCCACGCGCA
GACCACCTCATTCTGAACCG
CGCGATGACGTCATTACCGC
CACGCTACGCAGGCGGGATG
ACGTAATACTGATCGCGTCA
TCGGCACTACGTGTTCACCA
TATCTAGAGGAAGAAACGGT
CGCATCTAAATGCAGATCGC
CCGTGCTACCACCGACACAC
CCACCGTACGTTGAATGAGG
ACGTGACATGGTAGTGTGCG
GTGACAAACAACGATGACGT
CCGACGGCATGACGTCACCG
GTGTATCGCGTCATCGTACG
GACGCGTGATGCCCGCACTA
TGAAAGACGTAATGACGTTG
GCATACAGCACCGAAATCAT
ACACTGATGACGACATCCAT
GCCAAGCTATGACACGGTAT
GTTAATGACGTCATCCCCAT
ACGATGACGTCATCACATCC
GTACGTGCGTGACGACATCA
CGCACACTTGTAGTAGCCTA
TGTACGTTATATGACGTGAT
CGCAATACATTACACCACCT
CCGTGTCGTAGAAAGTTTCG
GCGTGGTACGGTGACACTAT
CGATGACGTGAGGGCCAAAC
ACAGATACAACACCACAGGG
AGGGGGAGTATGAGGCGTAG
AGTGCACGTAGATATCGTCA
CTTCGTGCCATCTAAGTTAG
GTTATCCTTTAGTGTAGTGG
CCCAAATAGTGATTACGTAA
GTGACCAGGTCAGCTGCTGA
CACGACACACCACACGCCCA
GGAGCAGATTGCAGCATCGC
AACGGAAATGTGTCACGTCA
AGTATGCGATTGCGTGTGCA
TCGGCGCAGTTCGCGGTACG
CACGCACAGGACACGTCACC
CTGACGATGAAGATAGTCCA
AATAGAAATGGAATGACGTG
CGCGATACGTTCCAACACTT
TGCGCATCGACCGCGCGATG
GTGTCCGGCGTGCACAAATG
TACCGAACCCTCTATATGCA
TACAACGTGATGTGACAGCC
ACCAAAAGTTAATGACGTCA
GAGGGAGAAGAATGCATCAC
GTTTGTATAGTACGACGTCA
GCGTTTAATGACGTCATCGG
TACGTTGCTAGGATCGTACG
ATCAATTACATGGGATGGTG
AATCCCATCCAATGGAGCAG
TCAAGCATGTTTGCTCTCAT
AGGAACAGGTGACGTTGACG
CGAATGACGTGATAGCGCAC
AGCAACTGATGACGAGAGAC
ACACGTACAACACGATCCCA
CGATAACCGTGAGGGGGTAC
CGCGCGACACGTCATCCGCA
AGACCATGATGCGTACGCTC
ATGAGAAGTGAAACATGATC
GACAACTGACTCGCTCTGCA
GTAATGACGTGATGTCAGCG
CCTTAACTAAAATGACGTCA
CGAATGACGCTTCCACGACG
CGACGATGAGTGACGCGACC
GCCATAGCACGATGACGTCA
ATTTAACTCGACCACCTCAT
CTCGTCATCGATGTACTTCC
GTACCAGTCGAATCACGTCA
CCGCCGGCACTACACGCTGA
ACACCCCATCACGTTGTAAC
CAATATGAGCCACTTGACGT
AGTACTTGGACATGACGTCA
CGTGGCATACGGAGCACGCC
TTAGGAGATCGCGTCACCGT
GTGTGTATTGGTAGTGCATG
GACCCCCACGTACAAGAGCA
ACGTAGCGTGCGTCTACGTC
GATTGCGGAATGACGCGACA
TTAACGACGCATACATACGT
AGGCCGCACGAACATTATCG
CCTAGCTCACCGAAAAGTGC
TGATTCATGCCTAACGCGAT
CAATGACGTGACATAACACG
ATCCACGCACACGTCATCGC
CCGAGACCACAACGCGCGCG
TACGACCTGTGCATTACGAG
GCACGTTGCGCGACGAATTG
CCCCGTTGCTCTACCCGTGT
CCGGTACGCGTGGCGTTGTA
AGCCACGGTGTGTTAAAGTA
CGAGCGCGACACGTCACCGA
TATAATTTAGATGTGACGGG
ACAACGTATCCTACCATCCG
CACTCACAAACCACCGCACC
AACACCTTTCACACGACATC
TTCCACCACCGCGCACTTAC
CCATACATGACGTGATCGCC
GCATTTGTGTTAAGTACAGT
CTCCGCACCGTCGATGCCCC
TCGCCACGATGTTGTTCGTT
GATTCGATACGATGACGGTA
AATCGATGACGTGATTGACC
GTGAACACGAATGACACAGC
CCTCACACCTAATGACGACA
ACAGGGCCCAACACACGTGG
ACGCATCATCCTTCGAGTAT
CCGTGACCAAGGTACCACCG
ATCAATACCTAATCACGTCA
CGTACTCACCGATGACGTGA
CCACGCACGGCGCCACCCCG
ATAACGCTGGAATGACGTGA
TACATCTATCAGGTGTATCC
TGAGATGACGTAATCTGGAT
CACCACTTCTATCGCGTCAT
GCGTCACAAAAAGAGGTGGA
GAAGCATAATAGATGCAGAA
CCGTCCGAACACCCTATTTC
CCGAAATGACGTGATACTTA
TGAGATGACGTCATACGCAA
TTACCCATGTCGTCGTAACA
CTCGTGAATGATCACCACTC
GTGTCCTCCAACCTCAAGCC
TACAGTATCGATATCATGCC
GTCCCTCATGACAGTAACGC
ACATGAAGATGTCGCGTTTG
GAGCTAACGTGGCAATGTCG
ATGACGACATACGCATTTCG
GCCTGCGCACATGACGTCAT
CGCGAAACGCCCCTAGCCCC
TCTGGAGGCCCGATGACGTA
CCTTTGCGCCATTGTGGTAG
CACGCGTACCGTGGACATGC
ATCAGGTGTATGCTCACGAT
AGATGACGTCATAGCAGACA
TCGGGACGCACGAACGGTAG
AACACACGGAAGTAACGTCA
ACCTACACCCCGAGAAGCAA
ACTCCGAAATGACGTCATGT
CAGGACAAAGGGACTTTCCC
CCTGACTAATGATCGCGACA
AGATATGCAACGCATACAGA
ACCTCATCACACCCCTCACC
GTCGCCCTGTACGGTATCGA
GTGCCCCAAGTGACGTCACT
GGAAACTGATGACGTGGACG
CGCTCACACGATGACGTCAT
GACGCACGCATAGTTCCTTG
CCTTCACCATGGTGACGTCA
ATCACGATGACGTTCCGGCA
TTTGCCCCCAATCAACTCAC
CATGATGACGTGATGCGTAG
ACGCAAACGAGATGACGATA
GTTTAGGAGGGACCACTGAC
GCGATGACGTGATTGATATA
ATGTGTAGCAAATGACGTCA
ATGAAATGACGTGATATTAC
GCAACTAATCGATGATGCGA
CCACCAATGCACGTGACGCG
TAGGGGATAACGCGACAACC
GCACACAATAAAAATAATGG
CTAGACGAAAGGGAATGAAA
CGTACAGTCCATGTTGGCCG
CACACACGATAATAATGTTG
GCGCACATCGCGCGACACCC
AAACGCGCCACGCGATGGAC
CTCTCGCTAACAATTAGCGT
TGTATGTTACGACATCTCCC
TTGTCCGCATCGCCAAGAAG
GTTTATGACCTATGACGACA
CATGCGAAGACGTGCCACCC
ATAACGCGACACCGACCATA
AGTAATGTTGTATGACGTCA
AAAACGACACAAACCCTCTT
CGGTCGGCGACATCGCGTCA
GGGATGACGACATCACGCGA
ACGACACACTACCGTAAGAC
GCAACACAAAATGACGTATC
CACCAACCGCATCGTAACCG
TCGATGACGTCATCACAGCG
CGATGACGTGTCCAGCACGA
GGTATCAAGGTAATACTTCC
CTCCTATAAACAAGGCGGAT
GTCACGTCATTGCGTACGAT
ACTGATGACATTAGTGGAGC
CCACCTCACAACATCCACAC
ATACTAAGGGATAACGTCAT
CAATAAGCGAGATGTTCGAC
TAAATCAGGACGACAGGCGG
ACCAGCGATAACGTGATCCT
CCCATGACGTCAACGGCCAA
ACGTGACACATACACACCCA
AAGGCAGCGCAATGACGTCA
GGTGAGGTACACGTCATCGA
TGCAACGTGACGACACATGT
TTATCGTGGATGAATGAGGC
ACGGCACGTACTTGCCCTGA
GTTGAACTTGGTTCATGAAG
CCTACGTTTGAACTTCACAT
ATATAGTACATCAACCGTCG
GGACAAATTATGTGACGTGA
TACGGCGTTATGACGTCACT
TCACGCGACACCTTCCCGTG
AATTACGCCGAAGTGGAACG
ATGGTACTTGGTGTACGGTA
TCGATACGTCACGTATACGC
GGGTTGGCTGCATCACCTCA
TACTCACTAATGACGACACA
CACCCATCTGATTCCCCACA
ATGACCATGCACAAACGTGG
CTTGCGCACCAGATGCCTTG
ACGTAAAACGTAGCTATGTG
CCGCATAATCCGTCGCGTCA
CCGTCCCGTTCCCATCAATG
TGAGATGACGAGGTTTACCG
GAGAGTAGGTTCATTGATAA
ACAGGTCATGTCCGACAGTG
ATGTAGTGACGTATCCACAT
GTGGGGTTGACTATTGACGG
CGCACGCTGACCTGGACGGT
CACACACCAGTGTCACGCCA
AGGCTAACACACGCGTAGGG
ATGTCTGAGACTGCGTGAGG
GTAACCTACGCATCACAATG
CCCCATCGCCTAGGATGCGC
CACGATACCAAGACGCTCAT
TCCACCATTGTGAACACGCG
ACACGTACATACACATGTAA
AACGTAGAGTTATGACGTCA
GTTACTCCAAGACACGAATG
GCCAGTGCGATCATTCTTTG
AGGTGACGTCATCAAGGCTG
GCGTATCGAATACGCGATCA
GAACACATCACTGTCGTATG
TCCACGTGACACGTGACCGT
TAAGTCGAATAACGTTCAGA
GCGTGCCAAGACGTGCCCTG
GCGATCTGACACGACATCAC
GTTGATAGTACATGATGACA
GAAATATCGTGACCACAACA
TCACGGAAATGATCACGTCA
CATGTCCTCAGGCCACTACG
TCGTAGACTCCTCGCTTACC
GGTCGAAGGAGATGACGTCA
GTCTTAACAAGATGACGTGG
CTACATAAGGGAAACTCCCT
TGCGTACCGTAACGTACGCA
CCGATTGACACCGTAATCCC
AATGACGTCATAAACATGAA
AACAGCCAGACATGACGAAA
TCTTAAGGTTGGAAACATCG
ACGAGCTCGCCACGTACCGC
CCCCCCACAATGACGTCACC
ACCGAATATCACGAAACGCA
TCGGCGCTGTCGCTAAACGT
CCCCAACCGTTAGATCGTGG
GATGACGTCACGCCCTCTGC
ATGATCACGTCATCAAGATT
ACGTCATCACATTATTGTCA
GTTCAGACGAGTGAAGTGAA
ACGTCCAACACGACGCAATG
AATGACGCCATCGAAAACCA
GGACTCGTGAGACAGCGCGA
AGTTAGGTACATCTACTCCA
CGTAAAATCAGATGTCGTCA
CATCTAGGACGCACACGCGA
CCCTGGTCACGCACGCCGCA
CAGATTAATGTGAGTTCGCC
ATCACGCATACACCATACCT
CGATGACGCGATATGGGACA
GGCTAACGGTGTGACGACAT
AACTAACCACGCTCCCACTG
TCGATTACGTTCACTCACCG
CTTGATAATCACGACATCCT
GTAGGTAACGGGACCTCCGC
ATGCATGACGTCATCGTTAC
GGGACAATGTCAACTAACGT
GCTTGATGACGTCATTTGGA
AGCATGCATTACGTCATCCC
CCACGGCGCCACACCGCCCC
TCAGTGACGTCATCATACGT
CCGGAACGACTGTCACGCCA
GTCATAACAGATGACGCGAT
CGCGCCGCACCTGCCTCCTG
CTACATTGCCCTCGCAATCG
ATAACATCACGTCACGTCAA
GATCCCACCGGATGACGTCA
CATGAATGATAAGCGCGAAC
TCAACGCAACGTAACATCAC
TGACACTATAAAATTGCGTG
AGATGACGAGATACCACTGA
CTCACACGCGACCTCCAAGC
CTACCCGTGAATATAGCGAA
TGTTTGCCAATCAATGACGT
ACGCCAGGTACCCCACGTCA
ACGTTGCGTTCATTGCATCG
ACGTCGTGAACTCGGACACG
ACCGTTCCGCCAATACGCGT
ATCCAGTCAATGAGACTGGC
CTTGCCGTTGGCATCCGAGA
GCCAACAACGGATGACGTCA
AGCGCGTAGCGATGACGCGA
GCATAATGACGTGCCTCCCG
CACACCTCTTGCGTCGTGGA
CTCCTCAACGCGTGTTAGTC
CACACTTGATACAGCAAGAA
GCACGGCTACCGCGCATACA
GATGACGTCATCCAATTGAT
CCTAGACTAACCTGAGCGGT
CCTAGCCAGGGATGTCGCAG
TATGTCTTGGAACGCATAGC
AAGCGTGGCTCACCAACACG
TATGTCGTCATGTAAACAGC
ATAACGAGGATGACAGCTTG
GTATGATGACGTGATCCCAA
CACGTAATGCGATGACGACA
ATTACCCATAAGCAATTTAG
GATCGTGACGAGAACAGTAC
GATCACCGTTCTGAAGGCAC
GGAGAATGTAAGTATGCCAA
CTAACTGTTGGATCACGTCA
CCTATCCACCACCCTCGCGT
CCTGGACTGATACACCTACA
GGCGCGTAACGGCACCACCC
GGATACGGTGTCCCACCCAC
GTAAGACATACGACACGACC
CTGTTAAGCGTTGCGTCACC
GGCCCTAGCTTAAACGTTGT
CAATTATCACGATACCGCGC
CCTGTGACCGCATCGACTGA
CCCTATGTCATGACGTCATC
CGAAACGTTGGTGACGTGGC
AGCCCGATGACGAGACCGGA
CAAGATGACGTGACTGACTG
CAAGTGACGTACACTCGCTG
CAGCCACACGTTAGCTGCTG
ACGCTATGGCGTACGTCTCA
ATGTGACGGTATTGACCTAG
TCAACGATCCAACCAGGTCA
GCACCTCTAGATTACGCGTA
CACACGTGACCAAAACCACG
ACGAGAACATTACTTGTGCG
AACGACGAAACGGAGCAGTG
ATCACGCCACCTTCCATCCT
AACAGCAGCCCCGCGTATCA
CTAATGTCCACGTTATCAAG
ACAACGTTGACGATGCGTCA
ACGTGTCCCACCGCCCCCAC
ACGCGCGGGGAATGACGTCA
CGTGTTACCCTGCTATAGCG
GAAGCGACTTAGGCTGAGGA
ACGATCACACATGCAATCGC
ACAACGATGACGTCACATCG
ATGACCGATACCGTTCATTT
GACAACGTCTCGTGCGGACA
GCGATACTTGATGACGTGAT
GCACACCAAGGCTGTTAACA
CCCACGGACGCACCACGAAC
ACCATGATGATGACGACATC
GTCGACATGTGATTTGATCG
GTATTGTTAGTCTAACCGAC
CCGCGTACGGAACGAGGGCG
CAACACGACAAGCATTGCAT
TATGTGCGACCACCCCACAG
GCTTGCCAATAAAGTCAAGA
GCTCACTCTCAGATCGCGTG
CCACATGGTGGACACCGTAC
CCGACACATCGCACTATGCA
GAACTCCACGATGACGTCAC
ACGAATGAATGATGACGTCA
CAACCACACCTCACAGAGTA
AACATTAACATATCATGACG
GTCGCAGCACGCACGTCACC
ATCTGAATCACCCAATTGAC
GTCATAGGACCACCATAAAC
GGCAATGGGACGTCACACCC
TTGCTAATGTAGCAATTCCA
GGTACTGCGACCTACCCACG
TTCGTAGATAGCAGATGCAT
AGTATACGGGTTTATACTGA
AGGCTATGACGTGATCCGGC
CGATAAACGTTGCGTATGTG
TTGCAATCACGTCATCCGCA
TACACGCGACACCTGCAGCA
ACAGTAGGATGACGACATTA
AATATAAATGACGTTATTAC
ACGATACGTAGATCACGTCA
TGGTCATTGTGGGAGTAACG
GCGCAAGGTAGGAGGAGAAG
GCTACACCTCGGTCCCGACA
ACAACCAGAGATGACGTCAT
AGAAAGTGAGGATGACGTCA
CGGACGCGAAAGCACGGCTA
GCAACCTAGATGAGCAGGAC
ACCGACGGGTACACGTACAT
ACCGTTCCTACATCACGTCA
GTTGCCAGTGCGACTGGCGA
ATTATACGATGACCGCGTCA
CGGACTGCGCAACAATGGAG
ATGCGTGACGGAACGCGTTT
GCAACGCCCAAATCGCGCCA
CGCACCATATTATGCCGTCA
AATGACGTGACAACGACCCT
ACGCCATCACACGTTCCCCC
AAAGGTGATGACGTGATACG
GTTGGCTAAATCGATACCGC
GGAATGACGACACCCTGTGC
TACGTATGTTACCATAACAG
ATCACACCTAAGCGCGAAGC
GTCGAGTATGAACATCTGTC
GGCGATCACGTCATCACACA
GATCCCTGCCCATGACGTCA
ATGAAAGGACATGCACGTCA
GGCATGACGTGCCACCGACA
GACGTGGTAACGTGATGATG
ATGACATCATAACAGCGTAG
GTGCTGTGGGATCAGCCCCA
TATTAGAACTGAACTTCAGT
GATCATCACGTATGTTTTGG
CACGCAAGTGCTGACGTACC
ATGGGATACGTGGACCCCCA
ACTAACAATGCGAAAAGTGG
GCGCCCGTCGAAGTATGTCT
ACCAGAAAGAATTACGATTC
TGCACGTAAAGTGACTATCA
GCACCGTGCCACGTCATCAC
TGATGTTGCGGACATACCGA
GGTCATCCCCAATGACGACA
CCTTGAGTAGGATGACGTCA
CCAACCTAGCTCTCGCTGCC
GGTTCGTACGGCAACCCCCT
TGGCCCTACGTGCGTAGGCC
TCGCACTTGCAATGACGTCA
GCCATCACGTTAACACAAGC
ACGGTTATGTGGATGACGTA
CAACGCTAACCTCGAATCGT
GCCGTTTTGCACGATGTGTC
GCCCACGATTATATCAGGTT
ATACGTGCTGAACGACGTCA
CGGGGCAGCATCACCATCGA
GGACAATGACGTCATCGCGA
ATCACGAACACGTCATCGGT
ATCAGGGATGTAGCGACGTG
AGCGATGACGTCATAGGACC
GGTGCCGATGACGTGTTACC
CGTGCAGGATGATGACGTCA
TAACGAACAAATGACGTCAT
ATAGCAATGACGTGATATGC
CTCCCTACAGTATAACGTCA
GTTATTGATGACGTGACATT
ACAATGGCTGGGATACTGAG
CTTTTCCCTCTAACCACAGA
GACGGGAAGGCAGGTTACCT
ACACCTACGCCTGCCTTGTG
TGTGCGATCACGTCACCACA
AACAGACAGGCTCGATGACG
CGATAGAACCATACAGGGTG
GACAATTGGTGCACGTTGGC
CTGTAGCGTGATATCGACGA
TGAATCACGCATTGTTACAT
CCTTCGGAGTCAAGGTAGCA
CCCTTCTAATGACGTGACCA
TGTGTAGCCAATCCCAACGC
GGTATGACGATGACGTCATG
AGATAATGTTCTTGCTCATG
GCCATGAGCAGCCCAATTAC
TTGCTTGCGAAACACATAGG
GCTAAATACGAATGACGTCA
TTCAGCCAGAATGACGTGAC
CCGTATAACCCATGTATAGG
GAATGCCAGGCGCGTATACG
AATGATCACGTCATCCCGGA
GACACGGTAACGCGATAGTG
CGCCCCAGTTCGCGCCACAC
ACACCATTGCGCAGTGTGTG
GAGACAAGATACTGATGTCG
GAAGGACAAGGTATTGCCAT
GATGACGCGATCGACAACGT
GGAACGTACCGCGAGGTGCG
ATCGCGAACAGATCACGTCA
ATCCATCGGACGTAACCTGC
CGCAATGACGCGTGATCAGA
CTGTCATCGTCACCCTGTCG
TCACGTCATCACAGTGGCGA
TAGAAAGACGGACTACGTCA
TTTAGGATAGGATGACGTGG
AACAAGGTGACGTGATCATA
GATAGTGAGTTGGATGACGC
TGGATGACGTGACTGTGTTT
AGATGACGCGGTCCCTAACG
CGTGACGCAAAGATCCTAGT
AGGATGACGTCATTCCACGC
CAGGTGGTTGGGCTGAACCA
GGCGCCACGATGACGTGACA
GGGACTACAGCACAATCGCG
GCATCATCACGTCATCACGC
ACACACCATCACGTGTTCTC
GCCAACGCACGCCTACCACC
GCGATGACGCGACCACCACA
GTACCCGGATGACGTCATTG
CGTGATGTTGATGGTAAGGC
TGTAATCACGTTGCGGCAAC
GCATGATATGGCTCACGTGA
CGTTTCATTGTATCCCTGAA
GCCTAACTACGCGTTACGAC
GATGGTAATGACGAGATACC
TCGTGATGTGACGTCATTCA
ACACCCCGTCATTCGATTCG
ACACAGCCCCACAGCACCAC
GATACGATATTACACGTCAA
ATGACGAGACAGGTGACGAT
CATCGTCCTACATCGTACGA
GTACCACAATAGGTATATCT
GTCGCATACCACATCGAATC
GCATGATGACGCCATGCATG
CCAATCGCAATGTCATGATG
AGCGTGTTGGCGACCTGGTG
TGTTGTGAATCCTAAGCATC
GCCTATAAAGTATGACGTGG
TCGCCTACCCGTCCTAGGCG
CGTGTACTAACCGATCACGA
ACAACAGCTTGAATGACGTA
GCTACCGCGGCATCGCGTTA
CAGCTAAGGTCGCCCGTCCG
ACTCGCATCCTGAATGCTGT
CAGATGACGTCATGCAACCC
GAGGGCCATTATGGCACACA
GGGATCACTCAATGACGTGA
CCAAGAGTGAGGCTGACGTC
GGACTACGTCATCATGTCCC
ACGACGCACGCTCGCATGGC
TACTGAACATCTAACCCTGC
GTCATCAATCCAGGTACGCA
GACACCGTATGGCACGCGTA
GCAACATGGCGCAAGGGCAG
GCAATGTATACCTTGACTGG
CGTTCCCGTCAATGACGTCA
GCGCTCATATAGGTAGGTAA
ATGACGTACCATCCGTGTAT
GTGTGATCAGACAACAAGTA
CAGATGCGGCACATCCATCA
AGATGACGCGATAATGGGTA
GTAGATGGGAGAAATCGTCA
ACCCTCGCGGTGCATCGTAC
ATACGTCATTACACAGCTAC
CGTAGCGGTCGCATGCGCGG
GCATACTGCAACCCTATCAC
CCAAACGGTAATGCCGTCAT
GTTGAGCCATCGACACATCC
GAACCGGATGACGTCACATT
ACTGCACTCAGCCTGACCGG
CAAGTTGTGTGCGGCCTTGA
CATACGGTGGCAAAGAAGGG
CCTACCGCGTATCACGTCAT
CTTGCAATTGAAGATGGCCC
TGGGATAGGGACCACCTGGA
GTCGCGGGGCTTCCGCCCCC
TCTGATGACGACATCAATGT
TCGAGCCCAGGATAACGTCA
GCCTCCGATGTTCATAACAA
GACTGTTACCAGCCTACCCA
CTTAGCACGTTATCACGTCA
GTGATGACAGCACAACATTG
GCGGAGTGAGACCCGTTCGC
TCCAAATGATAAGCCGACCA
GCGACCACGCCATTTCCCCG
CGCGTAAGGGTAACCCCGAA
GCAAAAGATGACGATACGTA
GGCTAACGCATTGTAAGCCC
ACGAGTGATTAATGACGTGA
CTCATGCCTCGCACGTGTAA
ATGTGTTCAGTACGTGTGGG
ACACTACACTGCGCCTTCGC
AACACACCATCCGGTACCCC
GATCACGTGATACAACAAAA
GTAATTTACGAAAAGACAAG
ACAAGAACATAGCCACACTA
CGTTCCCGATGCTGGCCTAC
AATGCGACACACCCTCACCA
TGACGTCTACACCCTCACCC
GACAAACGAAGTAGTGTAGG
GCACATACTGAGATCGCGCG
CCACCTCCACGATCACGTCA
GGCCAGAGGAGATAGGAATG
CAGTAAGCAAGATGGTAGGT
GACACACCATGCTTACGTCA
CCCCACACGCAATACCGAGG
CCTTACTATACACATCGCGT
GGCACACACCTCACTCGTCA
GGAATGACGTGATACACCAA
ATTACAAGGAAATGACGTCA
GTAAGGATCGCACCACATGA
CACACATCGCACGCGACGCG
CAGGAAAGTAAAAAAGCTGA
CTGTATGATGACGTGGCATA
TCCACCACCGCTACGCCCCA
GGATAGATCAATTTTGACCA
CGCCCAAGGCAATTGGACAA
GACGTTGCCATACGCGTGCT
CCGCTCATGATGACGTCATA
AGCGGTATGACGTCATCCTA
AACCAGCGTGTACTACGTCA
GCGCATGCGATGACGTGCCG
ACCTACATACTAGTCTTTGC
ATAACGGCATGAATCGTCAC
AGACGTAGTTATGAGACCGA
ACGTCGCTACACAAGACAAT
GCTCACAGCAATCAGCGGCG
CGCCGTCGATGATCACTACA
GAACAAGCATGGATGATGTT
GAGACCAATGTATCACGTCA
CCGCTCCCACCTGACGCCGC
CTGCTGAAGCATGCGACCAG
ATGCGGACAGAGGAAGGTCA
ATAAACCCAACACTCCTGAC
GAATGACGTGGGGCACGTAG
CTAGTTAACGTCACCCACCT
AGCGGACGATAGCCACGTGA
GACACGTATCGCGTCATTCG
CCGAACGAGCAATGACGTCA
GGGGCGTATACGCAACAACC
GACTATAACGTGGTCGCGCC
ATCACGTCATCACTCCCGCG
CGCCTACCCCCTGAAACCAG
CACCACGCAGTGCTGCGTTA
GCAAAAAACGAATAAGATAT
CCGAATGTAATGTCCGTATC
GCACAGCCAACTACATCTTC
GTAATGACGCGATCTGTATC
CTTAAGGCGTAAAAGGGCGA
CCGCCTCACCACATACGTCA
TCGTATCACAAGAAGTAAAC
ATGTGAAAGAATCTACATTG
CTTAGAAGGGGTGACGTGAT
GTCAATGTAATTCACTTCGA
CACACGCCGTACCAGTCACA
GTACCGCACGATTTCGCAGA
TCAGGTAGGCACCAACAACG
CTTCGAGCAGATGAGACATG
GCATCGTTCGCACAACGTCT
AACTCATACAGGGGGATGCT
TGGATCCTCGTGACTAAATG
ATGGCCCCCCATGCCTCTCA
GCGAATGACAAAGCACATAC
ACACGATGTCGATCACGTCA
AGCGACCGCGTACCGTAACG
CTACTCGCCGATCAACATGG
ACGGCTACACACGCGTTAGT
ACGTCCTGCAGGTGACGTGA
AATTGTTCGGATACACGCAC
GACTACACGGGCAACGTGAT
GTACGTCCTACATGACGTCA
GTCACGTCAACGGTACCGTA
GCTATGACGACATAGGAAGA
GGATGAGACTAGCGACTCAG
CGATGATTGGTATCGTCAGG
AGGATGACGTCATACATAAG
CCCTGGCCGCACCGCACCAG
ACCCCTACCATTCCCACACA
ACTCTGATACGATGGCGTCA
CATCGACACGCTCTCCGTCA
GATGACGTCATGCCATGCCA
CCCCCGCTCACCGCCCCGTG
CTGAATGGGAGGTGACGAGA
GGCGATACCTTACCATCACA
CGTAGGATACACGTCATGCA
TATACGGCTGAGGGGGTGAG
AGTACGCAAAGCGAACTCCC
GCATGTAAGGGTTATGCACC
ACGGCGTACACCCTCAACCC
ACATCCTCCCGTCAGACTGG
AATCGGTAGGATGACGTGAT
GCATCACGTCATCGACCACA
GATATGGTACACGACGGAGT
CTGCGCAGGACATGACGTCA
CGCTGCGTCCCACGCACACG
GAATGGAGACTGATGACGTG
AATATTGAAGTATTACGTGA
AGTCTAGAATGATGTGATGG
CCACACCAAAAATGCCGTGC
GTCAAAATGACGTCACCACG
GAACATCACGTCATCGCAAA
CACACGAGGAGAAGGGATGA
TGCATACTTAATGTTAAGTA
AAGAGCACCTCGAACTCGTG
CTGATAGTGAGGCAGGTCAA
CAAATTGTATTAGCATGACG
CGTCCGCGTTGGCAGCCGCG
ATGATGTACAACCTCAGCAG
ACCTTCGACGCGGACACGCA
GCCAGTGTATGATGACGTCA
CGAATCCTACACGCAACACA
GCCTTGCTGCGATGGCGTGA
ACTCACGAAAGCAGCTGCCA
GTAAGCTAAAGCCTTAGTGA
TGTCCGGTGGCCGCGCCGAT
CTATCCATCACGTCACGGCA
AACAATGATAGCGACATCGG
CCTAGAAAATGACGTGACCA
CATGATTGACGCAATGCAAG
GAATGACGTATTGCCGTCAC
ATCACGCACACCTACGCTCA
ACGCTGCACACGCGACCACC
AAGCACATGACGTCACACAA
GATGTACCGTACGGGTTCCG
CGTGCTAACAGCAGCACTTA
CTAACGCAATGATGACGTGA
GTGAGCTCAGCATGACGCCA
GCCACTTTACGACCGCGTTG
CCAATATAATGTCGATACGA
TTAATTGTCACATTCACCGT
CAATACGAATATGACGTGAT
CGAATGAGGTGATCATCAAC
AGGTATCACGTCATACCAAA
ACGTACGCTCAGAGTCATAT
ATGGCACGTAGCGACCACCG
ACATAGGAATAGACGACACC
TACCCCTTAGGCCACGACCT
GATACATTACTTCCGTATGA
TGGAGAACGTGCACATAAGG
GCTACGATTCGTTAATCTCG
ATGTGAGTAATGACGCACAG
ATAGAATCATGGCAGTCATA
GAATGGGAGCGGTCACCCGT
CTACATACGTTAGCGTCAGG
AGGCATCGCCAATGACGTCA
GATGACGTATCGCAGTCCAC
GCGAAATCACGATGACGTGA
TGCGCGGTGCACACGCCCTG
GACGGATCACCACCCTCCCG
TAAGCACACTACGGTGACAC
TTGCCGACGAATGACGATGC
TCCAGCGATAATGACGCCAC
GGACACAAGGAACGTTGAAA
CGTTATGTGAATATGATGAT
ACTGACGCACAGTGACGTCA
TCCTTATGCACGCCGCTACG
GCTGCGTACGAATGACGTCA
GAAGAGGTAACATGACGTCA
GCGCCACGCGATCGCGTTGC
GCCACGTAAAACATAACAAT
GAATGATGAGATGACGTGCC
AGCTTAGAGTACCACCTCAT
CTGATTCGCATTGACTGGTA
TTGCGTACAAAGAAGGTGAT
GAGGGATACGTCATCTTACC
AAGTAGTAGGCATGACGTGA
ATCAGACAGACTATGCGTTG
GCATGTTGCGACTTTGGTAC
GATGACGTCACTGACGCATC
AGCCGCACTACCAGTTAGGG
GGGATCACGACATATAGACA
GTTGAAACGTAACAACGTCA
GGAGGCAGAGCGCACACACA
GTGAAATGCATCAGTTGAGG
GTTTAGGATCACGTCATCAA
TTGAATCTCAACGTCGAATG
GAATGACGTCATTTGATGCG
GCCGAGAGGTTTACCCTCGG
CGACACGTCGACACACCATG
GCAGCACGGTAATGACGTCA
AGTAACGCCCACTCAACGTA
CACCATGATGACGTGATAGC
AATATAAAATGGGGTACCTG
CAAATACAAACATGTCACCA
GGACACGATAGATGAACAAG
ATACGACAGCGTACATCCCC
CGACAATCGTTATCACGTCA
CCTCACCGACAATACCGATC
GCGACAAAGTTCACTGTCCG
CACGTACACGAACAATTTCC
CCACGATCACGCACATTCCG
AGCATGTGGTCTAACGACCA
AAGGCCAAACATCCCTGTCC
CTGCACTGTAAATGACGTCA
GCATCGTGAAAAGGCAAGAA
CGTATGCGTTGTTGGTAAAG
ACGTCCCTCTGCTCGCCAGC
GGCAACGAGGCGATCCTACG
CTGCACCACCGCGATGACGA
ACGATGAGGAGGAAAGGTTT
CTTATGATGACATGACGTCA
AGGACGAATAACGTCATCAT
CCAACGCTACCCCTTACTCA
ATCACGATGACGTGATATCA
AATGATTCCATCCCACAGCG
GGTAATGACGCGGCAAACAT
AATGAGACTTACGTCATGCA
CGTCCTTGGTACAAGGGACA
GCAGGCACATTCCGTCCGTC
CCATGATGCTGATGACGCGA
CGATCATCCCTTCCCCCGTC
GATGACGTAACCATGTGCCT
GTAAGCTTCCGTTATACGGT
GCGAGATGATGACGTCATTG
ACCGGGATGACGTCATTGCG
AATGACGCGACACACCATCG
CACCGTAAATGACGTGGCCC
GCTATGATGACGACATAATG
AGCCAACTACACGACACTCA
ACTGACGAACCGAATGACGT
GATGTAGATCACGTCATCCC
CGCCGATCTTAGGGACAAAA
GCGTATGTCTTATGTCGTCA
TAATGGAAAAGGACGTTACG
CACGAAATGATGCAGAGACC
CCCTACAACTGGGATACAGG
GCTATGCGGTGGAACAAGGT
ACCACCACCTCCACCGAATG
GAATGCTACGCGCTTCCACG
GCGCTCTACATCCCAAACAA
CGGCGCAGTGGTAGCGGTCA
CATGACGTACCGATCACACT
GGCACTCATGTTCCAACTAC
ATGCGTGTACTAACACCATA
GTCATACCGCAAATGACGTA
GATGACGTGATCGGACCGCT
GCTGCATGACGTCATGTCTA
GGCTCCATACGATGATGAGA
GCACGTACCCACTCCACATC
ATCGTATGTGCGATGTATCT
AAAGATGGACCGATACGTAC
GAAGTCATTGACTTATCGCG
ACCCCCCGAACCACACACGC
AGCACGATGAGTCAAGCGTT
AGATTGACGCGATTACGTCA
GAAAGCGTCAATGACGCGCA
GAATACAATAAAATACGTCA
TGTACGTAAGGCCAGTGTAT
CGATGATGACGACATCATAG
TATACCTTGACGTGGGACGT
CGATGACGTCACAATCGCGG
CGTTAGCGTGACGTGATGTA
CATTCAATTGAGTGTAACCG
GCTATGACGTTATTGATACG
CGTGAACTACCCCAGATTGC
GCCTTTAGTGTATCATGTTA
AGGGATATGACGTCATCAGA
CCCACAACGACAACAAGGCA
ACATCCCTTGAATGACGTCA
GATGACGTGACCAGCGCGCA
TTGGCGGAGTGACGTCATCA
CCGCGTGTGCCGCGACCCCC
ACTACTTTTTAAGTTACACA
ATGATCGCGCATGATCCACA
CAACACAATGAGTGACGTCA
CTTACCATTGCGTTGAGTGT
GCAATGATACGGCGATCAGC
GACGTAGTTTGACACTCCGC
CCGTACCGATGACGTCAACG
AGTCACGTGTGCCACCGCGC
CCCTTACGTCTTACCACAGC
ATACCAATGCAAATACTGCA
CCTCAATGACTGCATCCTCG
GGCGTGAGTAGACTTTCAGT
CCTACAACCATGCCACAACA
CCATGTCACCATGCATAGCG
TAACACCCAAACGAAAAGCA
GCTGTGCGAGAACCATCATG
TGCTTACACGAATGCGCAAC
ACGCCACACCAGGCAGTGAA
CAATGACGCGATTCTTGCCA
AAGGAATACGTGATGTATGC
ATATCGGTACGGCGATACCT
GGCCGAAACATTGCATGACG
ACAATGAAATGATGACGTCA
GCATTTCATGGTGATGACGT
TATCACGTAGTCCGCGTATC
CAGGTAGCGTTGAGAAAGGA
CGCGCAACTCACGGTCAGCA
GATGACGTGAGAGCATCATA
ATACAGGGAGCATCACGTCA
CCTGTGCAATGACGTCATCG
CCTACCACGCAGCCTACCCC
ACTGTACAGATGAAAACACC
ACTGCGCTGACCGTGGTGCA
CGCGCCGGCCAGTGAGGGTG
TGCTTACTGATGCACATCCT
CAGGCGATATCGTCATCATG
ACGAGTAAAGTAACGTTGCA
GCTCTAATAATAGGCGTCAT
AGGGACGGAAGACACGTCAT
AGTATCGTCACCGATAATGA
CCCAGGACTTCCGAGGGTAC
CCGATGCACTAACGTGTTCG
GAACGAACGGCAATTTTGCT
GTTGACAAACGTCCACGAGG
CGCGATGACGACATCAGGCA
CAACATCAGCGATGACGTCA
GTGACTGATCTCGATGCGAA
GAAGGCGAGCTAACCCTTAA
ATGCAGCCCTACACGTAAGG
GAAGCATGTTTATCACGTCA
TGGCCTATGTCGTCACGACA
GGCTGATGACGACATCACGT
GCACGACATCTGATCACGTG
CCACCTCCACTCCGAACACT
AAGCACAGCGATAGGCCACG
TATTTAAGAAGTTATGTTTG
GGACACGTCACCCCCGCTGA
ATCATATACAGATGATGTGA
CCACCACAGTATGACTACGA
GTCGCTGAGAGATGTCGTCA
ATGACGCGACGGGACGAGGA
GTATAACACGAGAAGCAATA
GATGTCAGGCGCAATGCGCG
GACATGGCCAGGCGAACATT
GAACGACGAATGAGATGACC
GCGACGATGACGACACCAAT
CGCGTTAAGGTGTGACGTCA
AGCCTCACGTATCGTGCCAT
ACGTGTACAATGGAGACCAT
CCGTGATTATAGCGCACCCC
GCATCATCACGTCATCACGC
GATTATGACGTCATACGGCG
CTTGCATGATGACGTGATGT
TTGACAGTATAACTGGTGAT
CGATCACGTTATGACACGTG
GAATGAGACGGTAGATTCGA
CGCACGATGACGCGAGTGCT
GACCCACCTGGTACGTCACG
GCATAAACACATTACCCCTA
GGATAACGCGCGTAACCCGG
CTTACGACCAAGCCCATGCC
GTTATGCCACCCATGCCCCA
CGAATGACGTCCACCCAAGC
CGTGACGTCATGCCTTTCCG
AGCATTTGCGGACCCGATAC
CGTAACAAGTATGTGCAGTG
GGCACAGAACGAAATTTATC
ATCCTAAGGAGATGACGTGA
TAACGCGGTTAGTGATCCTA
GATCGTAACGCAACACACTG
AACGTACTCTTCCGCCTACG
GTGATGACGTCATTCGGGTG
ACGACTAGCTCAGCGTTTCG
CAACATCTGCAATAATATGG
TCGCGGGACGGTACTGCGTA
CGACACTAGCATCCAACCCA
AGGGGTGAGATGACGTCATA
ACGACCACGCGAAACCGTAG
TAGGTGATCACGTTATCACG
CGTGGAATATCGAATGACAC
GCTAAGACTTATCATTACCA
GCGAGTATGCGCTCCCACCT
AACAGCGATGTTTCGTCTAA
CCGTACGATACTGACCATGC
GCCAGTCTGTGACGTGATGC
GAGTGCCGTCACAACGACGC
ATCTGATCGCGATGACGTCA
CGCACCGTGATGACGTGATG
CAGTAGTCAATGACGTGATG
GATGTCGTCATCAATGCAGG
AGGCACGAGCAGCCCAACCG
CCCTAGTTGCGATGACGCGA
ACGCCGTTCCTAATGCACAT
TCTCCCACGAATGGTACGAG
GTCCGTGTCGAAGCATAGAA
CAGCATTATGAGATGACGTT
GAGACAATGACGTGATCCCA
GTGATCCTGATACCGTCCCA
GATCGCGAATGTCACGTGCA
ACGTTGCAGGGCATGACGCT
GTATGCGTGGAACGCACCGT
ATAACGGTGACGTGACCATC
GTGCCACATGTGTCCCAATA
CGACCCCACGACCACTATTG
TCGATGACGTCATCCCTGAG
GTAATGACGTCACAGGCCAA
CGTTAAGCGGAACAGGTAGG
TACTTGTCGTAAACTGTACT
AGGTGCCATACCAACGTAGG
CTCCCTGCCAAATACGCCGC
CGTGCTACAATGAGGTTTAC
GAGATCATGATGATGCGATG
GTGTAACACGATGTGCGCGA
TCGTCTGCACATTGTGTTGT
CACCGAACGCGTCACGACAC
ACAGGACAACAAGATGACGT
TTGAACAATGTATGACGTCA
ACCAGGACTACACGTCACAC
GATAGACAAATAACAACAGC
CGTGTAAATGACGTCATCCC
AGTCGCACAGTCTTGTCAAC
CCCGGTACGATGACATCCCC
CATACAGTACGCCATCTTGG
ATGACGCCTAAATGAGGCGA
AACCGTCGATCTCATAACAC
GCCACACCACGATGACGTGA
CCTTCACGACAGTCAGTACC
TGGAGCGCGATGTGCGTAAG
ATCACTATCTAATGAGTTAG
GAACAATCGCGTCATTCTCA
AATTGTATGCACGGACCGAG
ATGGTGCATGCACCGTTACG
CGGCATTAACGTTCGATCAT
ACCAGCATCGAGTGACGTCA
GAAGTGATGACGTAACACGG
ATGCTACACCTTACCCAGTG
ATAACGCATGATTCGCGACG
GAGCAGCTTGCGAAGACCTG
CGTCCAACAAGGTGAACACG
GCCATGCCCATCTTCGCACC
ACGTCTGACGTGATACAGCA
ACAACCATGACGCGATTGCG
GTTGTCCGATAATGACGTCA
GCCTAACAGCACTCTTCCCC
CCGTTAGATAGCGTACGCCA
GTAATGGATGACGTCATTCG
CCGCGCTTCCTAAGGGAAGA
GTGCATAGGGAGCTGAATCA
GATCTTGATGACGTGATACG
AACTGATGACGCGATCAGTG
GTAATGACGTCATCAGGTAC
ATGACGCGATAGTGTACAGA
GATAGGGGTAGCACGTAACA
GGGAAAGGATGACGTCATCA
GCACCCTTTGCGTCGCGCCA
GATGTGACGGTGACGTGATG
GATACCTGCAAAGCTAAGCA
CGTCACATATCTAGGTTGTG
TTCAATGCAGTAATCTCGCA
GACACCCCACGTCACCTACT
GCGCTATGTATGACCGAATC
CGACATTAAGCATACCTCCA
TGGCTACCAGGGTGACGTCA
CGGTGCCACGTAACCTCACG
GAACCAACACATGTGAGGGA
CAGCTCGTCACATCCCACGC
CGTAGCAATGACGTCACTCA
TCGTCGATCGCATGACGTCA
ACTCTCCTCACTTCATGAGC
CCTATAGCCCACGCCGCTAC
GCCACCGAACAAACGCTTAA
ACGAACGATGACGAGCACAG
CGACATAGTGGTTAGGAGTG
GCCAGCCGATGATGACGTCA
CTAACGATCCGTCGATGCCG
CGAAACGTTGATCACGTCAT
GACACACGCATTGACTCGAT
CATCTCAATGAATCGCGTCA
TGTTAGATATTAGATGACGT
AAGACTGTCACGTCATCACG
ACTTTTCCATACGACACTAA
CTTTGTACAATCCACCCAAG
TAATGACGTCACCGGCGACG
GAGCTCATGCATCCACAACG
ACACGATGACGTGCACGTCA
CACCATGTATGACGTGATCC
CACACGTAATGACGTCACCG
CCCTCAGATCACGTCACCGT
CAACATCGAGCCAAACGTCA
ACGATGACGTCATCCATCCC
CAGTCAGTGACGTCATCGCA
GGCGATTACGGACTGCCATG
ACGATATCCCTGGACCCCGT
GTTCGAGCCTCCTTCTCACC
TTGGCGAATGAAAACGTCAT
ACAGTTAACACATCACGCGA
ACGCCACGCCGATAGCACCG
ACAATATGACGACACTTACA
TGATACGTACGATGACATGA
CATGAGCACCAGGAGTACAG
GGGATACACGAACAGGTTGT
CGACCAATTCTGAAGGAAAC
ACCACCAATATCACGTCATG
GGAAAACTCACGACATGATG
GATATGCAAATGGGCAATGG
TCGCAATATCATGATAGTGT
AGCGCGTGACGTCATCCACG
GCTAAGCATGCTATGCCGTA
CAAGTAGGATGACGTCATAG
CCACGCTATCGTGTAATAAG
CTTACGCATAAATCGCGCGT
CGTTATTACCATCACTATGA
CATCACGTAATTACGGCGTG
TAACAAGGATGGAAGAACCA
AACCGCGCCACGCCATTCCT
CATTGCGCACACCATCATCA
TGGGTTAAATGACGTGATTG
AGGATGATACCGTCACGCAC
AGGAAGGCTGGAGGTGCACC
GTAAAGACGTTATTACGTCA
CGCCACGCCCCCTCGCACTT
CCTATCACGTCATCGCAAGA
TGTGCTATTGATGACGTCAT
TGATCCACACCCAACATGCA
CATTGTAACTTACGCGTGAG
ACACTTAGCTGACATACGTC
GTCACTAGTTAGAAGGAAGA
TATGTGAGGTGAAGTTGATA
GATGACGTCATGCATCTCTC
AAATGACGTCACCCGCCATC
TACAGGATGAAGATAACGCA
TGCAAGGAAGAAATAAAAAC
GAATGACAACGCACACATCA
AGCCTACAGCGATGTCGTCA
ACACCAGAACATGTCGTAGT
GAGACAGTGGCGGAGCGTGG
CTAAAGGTGGCGAAGACCTC
CTTCACTTGCTCGGCCTCGC
CATAAGTGATGACGTCATTG
GGCATCACGTCATCCGGTGC
CACGTCACCACGCAGGTCGA
GAGTCACGCGAGAGAGCACG
TTCGACAGACGTGAACCTTC
GCGTCAAGGCAGTCACGTCA
TAACGTCAAAAGGCGTACAT
CCCAGAACCATTACGTCATA
CGTGATGACGTGACTCAACG
GTGATGACGCGAACCCGAGA
TCTTGGCCACCACATCATCA
GGTGGTACCGAGGCCACGGT
CTACCACCGATCCATCCGTT
GCAAAGACATGATGACGCGA
ACGTCCGTGCCACGTCATCC
GCCACCCGTACCCTCGTCAC
ATTGCAACGTTACCGTCAGA
AGACCAACATCCCCTCACCA
AAGAGGATGACGTGATACTA
CTACCTTAATAGTGACGTCA
GCGAAGACAAGGTAAGCCCA
GAAATACGACGTGTAAGCAT
AATGTACCAGCCGTTGAAGA
GGCATTCTCACAATCACATC
TGTACTGATATCAGTCGTCA
GCCAACACCTACACGTGAGA
CTTATGGTATGATGACGTGA
ACCGATGGGCAAATGGCCCG
ACGCTAAGGACAGACCCCAA
CCATGCTGCATATGAAAAGA
CCCACCAGCGTAAACTCTGA
GCGCATCTGAACAAGGCAAA
ATAGAAACGCGACACCACTA
GGCTCGGGATAACACTCGTC
GCATGCATCACACGGATACG
AATCGAGCATTATGACGCGA
TCATAAGTCGACAGCTGTCC
CCGTTTACGCCCCATGCATG
CGCTCATACTTGCAAGAGCA
GAGTAGGAAACTAAAGCGTT
GTCAAACCGGTGAACGTGGA
AAGACTATGAAAACACACCC
GGCGATGACGTCATGACCAC
CGCTACGCCGTAGAACCATC
CAACGTACTAACGGACTCCC
CACCACGCATGAAGAAGACA
CGATAACGTCATCCTCAATG
GTAAACAATTAACCCTAACC
GTGCCTACCCAATGACGTCA
ATGCAGAAAAGCATGCTTGC
TTCTAATCACTCTCACTGCA
GACAATGCTGCTCCGTATGG
ACCACGTGCCCCGACGCACC
TCATCACGTCATCACGCTCA
CATGTTGTTTTATCACGTCA
CTTACATAATGACAACTCTC
GCCGTACGGAACGACTTCTG
GTGATAAATCCAAAGCACGT
GCATCTTATGACGTCATCCA
CCGCGTCCGAAATGACGACA
CACGAAGCCACGTCATCGAT
CATGACGGAACACTGTGCCA
CGTGAAGGTGACGTGATGAG
AACACGAGAAGAAGAACACG
GTATACGATGCAACGCGTGA
TCTACTACGTGGGATCACCA
CTCATGGCCAATGACGTCAT
ATCACCGTGTCGCGTCACCG
GCCGAACTGAGATGACGTCA
CCGCTATTCGGTACGATAGC
CTTAGCCCAGCTTACTGCTG
ACGAATTCGACGATGACGTG
CATACCCTCAACTTGCAGTA
ATCCATCAGAATGACGAGGG
CCGTTCCATACAGCAGCAAG
CATCCATAATGCGATATACG
CGGTTGAGTATGCGATAACG
GAAATACGTGATAGCAACGA
GGGCGCAGCCGATGACGGTA
ATCACGTCATTCATGACACT
AAGTGGGCGTTAAGTGTGTC
CTACCCCTAAAGCCGTGCCG
GGTGGAATGACGCGATGCAT
AACTGTGATGAATGACGACC
AAACGACGTCACTCCATGCG
GGCCACGTGGAATGACGTCA
AACCCTAATCGCGTGTGGAA
ACTTACGAAGTGAGGGCAGA
ATGCTAAGCTAATGTCGTCA
ACTGTAATTATCCCAGAAAG
GCTTACGATGACGTCATTGC
TACATGCGTATTGCATGCAC
CCCCCACAACACAGCGACAG
GCCCCACCATTTGATAGGTT
TTGATCGCGTCATCACTGAA
CATCTATCGATGGTATCACG
GATGATGTGATTGGCTCTCA
GAGCATGCCAAACAATCATT
CAAACGGTGTTGCGACGAGT
AGGGTGCAGACCATGACGTG
GCGATGATGACGTGATTAAG
GCGACACGTGACGACATATG
CGTTATGACGTGATGCGATG
ATGGACTACGCGAATACAGT
ATGCATGTATGTCACACGTA
AATTCTGAAGTGCACGTCAC
ATTTCAACGTTACTGGTCCA
ACGCTGTCAGAACCAGGGCG
CGACACATCATAACTCTACC
ATATGATGACGACACGAGGA
ACGTATGACGATATACACTC
TCACACCTACACGTCGCACG
CTCGCCTCCCAACCTGTCAC
GAACTTAATAAAGGTTCCTT
AGTGACATGCTGCGTCATCA
AAGTTAATGTGACGTGACCT
CGAGATGTGTCGACTGCGAA
TCCGACGCTGCTCAACGTCA
CGCAAACTAATCACGACACT
AGTAGTAGATGAGTGGCGTA
ATGAAATGACGCGACCAGGT
CACGGCATGCGGTAGCGTCA
GTACTCACCGCATCGGTGCG
ACGAGAATCGAATGACGTCA
ACATGACGTCATCCGATACA
ATCCCGATGACGTCATCCGA
ATGATGACGACACCCTCGAC
TGTCGAATGACGTGACCACG
ACACTATCAGTGTGAGAGTG
GTTTACGAATGACGAAGCAC
GTGACGTCATGCATTGTGAG
ATTAGGACGAGATGACGTGA
GCAACATGACGACATCAAAA
TCGTAATCACGTCATTCGCA
GATGACGTCATAGGCCTGGC
GTGTACTTGACGTACATGAT
GTCACCGCCAAGCTACACCC
GATTTCGGAAGTTATATAAA
GCATCGCAGAATGACGTGAT
GACGCCACAGTAATAGCTAA
TACTAGATATTGTCGACACG
CTCACCATCACGTCATGCTC
GAGTGACGTCACGTCGGTTG
GCGTAAAGTCGAGACAGGCT
GTGTAACTCCACAAACAAGG
GCTAGGAGTGATGACGCGAG
GATCGTGATGACGTTACCGT
AACGATACGTAGGCTATTAG
GTATCTTATCATTTCGAATG
GCGTTACACCGTCCTCCGGC
GCATGATCACGTCATTGAAT
GTAGTGCTAGGTTACGTAGT
GCCGCACTGCGATCACGTCA
GCTAAGATATCGACCAACGA
CTAAGCGTGTAGTCGGCAAG
TGCACTGACGCATCACGTGA
TCAGTTGTTCTCGTTGATGA
ACTATACATAGATGACGGGA
GTGTGGGAGAGAGCAATTGC
ACATCCCACGCTTAAACCAC
ATGTGTAATTACGTCACACA
GATAAGATGCAATAACGTCA
GGGTGGCACATGGATCACGG
CTGACTCCGCGGGGTAACAC
GAGATCTTATCGAGGGCGTG
GCACGTGATGGCGCGCCAGT
GCGTGACGACATCTCATGAC
AAAGGCATAACGCGATATTT
ACTACGCTCATGACGTCATC
ACTGGGCAGTGTCACGTACC
GCCCCACACTCACGTAATTG
CATTACGTGGTAAAGTGCGT
TGCTTAAGGTCGACCACAGA
GAAGGCGAATTAACGCCCAG
GCCGACCACCTGCACGACGA
GTCCGAACACCCACCTCTGT
AGGTGAGCCGTTGTAGGCCA
GGCGTCTCTGCGGTACGATT
CCGATGTGACTATGACGTCA
CATCAAACACGGTAACGGCG
GAGAACGATGACGTCATTTA
GAATGGTAGCTAGCATCCCG
ACCACGTAACGATCTGGTCC
GCAACGATTCACGCCATTCT
CCTACGTGCCTAGCCCCTTT
GAAAAAGAGTAGATGACGAA
TACCAGATCTACATGACGCA
GCGATGACGCGATCAGAGCG
GGGTGTCAACGTATCCCGAA
ACTCTTATCGCATCACGTCA
GAAAGGAGGTGATGAGATGT
ACCATGCGATGTGACGTCAT
TCTTAACACGAGATCGATCC
GACAATGACGACATCACATG
TGCACCGACATGACGTGATA
ACGTCACCTATACCTTCCCC
GTCCGCGTAATGACACGCGA
CCCACCGAATAATAACGCGT
GTCAAAGGGACGCACGTGCA
GCGATCCATTCCCTCAATCT
GAATGATTAACACTCTCTCA
GATGTCGTGATAACACAAGT
CGGGGAAACGTCATCACGTC
GCATATGCGGCCCACCTCGC
ACGCGTGACGCGACTATCTG
CCCATCACGAACGGAAACAG
GATCGACAAGGATCACGTCA
ATGCCAAAGTTGTCAAACGA
TGCGAATGACGTCATGCACA
TAGCATACACTGACGTCATC
CCTACGATACGACGTCATCG
ACCCGCGATACGCTTCGTGC
GATGGATGACGTGATACAGC
TACGATGACGTGACGCAAGC
GTAGACTACTAATTCCCCCA
TGCACCGCCAAGTGACGTCA
CCTGGACACTAATGACGTCA
CACCCGATCACGATAGCAAG
GTGTTAGCGAACAGCGCGGG
CTTGAAAGGCAAGGTGGCTG
GTCCCGCGTCGATGACGTCG
CACGCACCGTCACGCCCTAG
ACGCGCGAAGCTGTTCACAC
GCTTAGTAGTATGGCCTGGT
CCCAGGACAGAAGACGTCAT
GCATGCAATGACGTCATCCC
GAAGTGATGACGTCATCCGC
GGCACCTTACGATCACGTCA
AGAAGAATGACGTCATTACG
AAATCGATGTCGTCATCGCA
ACTGCCACTCATCCCCTTCC
ACGACTACGTGACGTCACCG
ACGAAACAGATTACGTCATA
ATACGAGGACATCCCCTCGA
TTGCCAAGGCAATAAAGTTT
GCTACCTTACGGTGACGTCA
AAGACCTAACGATGACGTCA
CGAGATAACGACATACGTCA
GTAAATGACGAAACCAATAC
GCCCGGAAAACGTGCCGCAG
CCGACGCAAAAATACGGTAA
GGTCAACGCGATGACGCGAT
GGTCTGTAAAACGCGTACCT
CACATGTTGGAATGATGATG
GGAACCATGTAATACGTCAT
CATGTGATGACATCACTGCG
GCGCGTGACTTCACACGCCT
CCCTAACCCGCATGCCGTCA
CCACCCACTGAACCTGCCCA
AATATAGACAAGGTAGTGCC
TGACGATGACGTCAGTTATG
AGTAGAGCACGATGACGATA
GCCCTGCCTTACCCGCCTCT
TGATGACGTCATGAACACGG
CAGTGACGTCATCACGACGG
CTGATCACGTGATCACACCA
CAGGTGAACGCGGTCATCCA
CAGACAACGTATCACGAGAC
GTAGGTGACGTGATTCGCGC
GACCACGCGAGGGGACGACA
AGTTACCATCAGCGTGTCCA
AATACCCTACGGACGATGGC
AGATGACGACGACTATACAT
TGCCAGCGTGTGACGAGTCA
ATCCGCAGCAGTGTGTTCCT
GCGAGCATAGGATGACGCGA
AGGAGAATATGACGTTATGA
TGGTTCACGCTAAAGGATGA
TGGGACAGAGAGTCAAGTGT
GACATCCTCGATACAATGTG
CGTCAGTAATAATTAGATGA
GCGTTGTATGGATGACGTCA
GATTTGTTCTTGGGGTGTGG
AAGTCGACGAAGCAGCTCAC
GGATGAATCACGCCTTGGAC
GTGTGGAGGTGTGGACATTG
CTACGACCTTTGACGATACA
CGATGATGTTGTCGATCGTG
CATCACGAAACGCGCCATGA
AACGTCACAGCGACCGTGGC
AAAGTTACCGAACACAAAGT
TACACGTGCAAACAGGGTGC
AGATAATGCTAACTGATACG
GATCCGCCGCGATGTCATGG
GATGATTAGGGTGGGAGGCA
CAAGCAAAAGGAATATTATC
CATCAACGTCCAGTGGTGTG
ATGATATAGTAATACCCATC
AGGATGACGTCATTTGCGTA
GAAGTATGACGTCACCGCTA
TGCGTTGATGACGTCATACG
GGATATCGTGCTCTCCGCTA
CCACGCCATCCATGCTAGCA
CCGACGATGTCGTCATCCAC
ACTGCAGCAATGAAACGTGA
AGCGTTAATGATCGCGTAAG
GTGCTGAGACGATGACGTCA
ACTCTCAATGAGTGACGTCA
ACGTCTTTCCCCAATGGCCG
ACAAGCATCACGTCATGCGG
GGCCAATAGTGTCGCAACCG
ATATAGCTGAGATGACGTGA
CCATAGATGACGTATCCCTA
CCATTTGAGCCATTGCCCTT
CGCGGTAATGACGCGACAAA
GAGCTCCACCGATCACGACA
AAAGTGACGAAATGACGTCA
TCGCGTGATGACATCATTAC
TAGAACGCAAAGCTATCGCG
ACTCGCGTAAACATATCCTG
ACCCTCCACGGCACGATGCG
ATGACACTCAATCACGTCAC
TATGCATGATTACGTGATCG
ATGCGCACACGAAGGGCACT
GGCGAGATGACGGCGACATA
CTTCCGGTGCGGTGACGTCA
GGAAGGGTATGACGCGACTG
CATACATCTGCATCACGTGA
GCATGACCTATGCAGCACGA
TCGCCGAAGTGACGTGACCG
TCGCGTGATACGTTTGTAAC
ATACAAAGTTAGTGAATGAC
AGATGCACGTCATCCGTGCC
CTGTCCCGTTTATGCCACAG
CTGCCTGCCGCTGCACACAG
TGCAGGCAACGCACCTCACC
GCAGGGTCTAGATACTTAGC
AATAGTATGCCATGTCCTCA
CCCCCGCTCGCACCCATTGC
TGTGAAGTATGACGTCATTA
GCACAAATCGCGTCATCATA
GATGACGTGACCGCCGTCAC
TTTTCTACACACAGTCGGCT
GCCTTACGACATCATCACAC
CGCAACCGCGGATCGCGCAA
AAGCCAACCTGTGACATATG
ACAACATGAGAATGACGTCA
GTACGTGTTAGCAAGCACTG
ACTCCGCGATCACCTGGCAC
ATGACCGCTTAAAGCTTCCA
GCGCATACGTGTCGCGTCAT
AATCACGTCACCATGATTCC
ACGCCGTTTACGACACGTCA
GTATATACGTATGTCGTCCG
GTGGTAGTGACGTGATCGTT
ACACCCAACGATACCACACC
ACACCACGCAATCCGTGATA
AATAGGGATGACGTCACACC
ACACATAGGACCAGTCCAGG
CTCGGTGCCCGAAGGCGTAA
GCAACGCATGACGTCATCCA
CACCGCATAGCATATGAACA
ACGGCCTAGATCCGCCCGAG
GCGAGACGGTGACGTGGACA
CGGAATGTGTATCACGTCAC
ATCGCCGGCATACCTTCACA
CCCTCTTCCTGCAACCCACG
CCGATGACGTCACCACAGTC
GCGCAGACGAATGACGTTAC
GAATGAGACAATTGCCACAT
GGCAGTATCTGAACAAACAA
GTGCAGGAATGACGTCATCC
GGTGACGTCATTGTTGAGGT
CCGCTCACGTCATCGGCGAG
CACAGATACAATGACGTGAC
GTTTAAGATGACGTGATTAT
GTCACAACTGTGTGGATAAA
CCTCACACTCACGCCACACA
ACGACAATATGATCACGAGA
TATAGCTTCCGTCCACGTCT
TGACTATCCCACGACGCGCC
AGGTTAACGACGTCACCTGG
GCGTCCCGTGCATCCTACGT
GATGACGTCATCACGCCCGC
GGCCTTTGAACACGTGATAA
CGTCTCATCACTCCTGACCA
TAGCGTGTCATACAGAGTAC
AAACCAAATCAATGACGTCA
TCAGAGTGGCTATCACGTCA
CGTTGAAGGTTATGACGTCA
ACGATGTCGACATAAGTATC
GTCCATGCACAACCATGACG
GATGCCGTAATGACGTGACG
AGTGAGAACAGCATGGGTAT
GTATATACCATGCGCACGTC
TGGTCGTACTAAACGTTGGA
CATTACCGTAACGTCAACGA
CGCGTGGCGTGACGGACACG
GACCATATCATGTGTATTAT
AGATACTAAACACAAACTTG
GAACATGCAGATGACGAGGC
TCCTCTAATGACGGCGACCA
AACAATGAGGAAACTTACCC
TCATACGTAAACGCCAAAGC
TATAGTAAACGCTTAAAATG
CGTACCACAAATGACGTCAC
CGAAAAATTGCGTGACGTTA
GCTTGCGAACATAATAACAG
ACAGTATGACGTCATTTCAA
ATCGGTACGTTGTGACGTCA
CAATCGATATCACGACATCA
CGTGGTATAGAATGACGTCA
CCAACGCGACGTATAATTTA
CTTGGACGCGTGATTCTCGC
AGGCAACGCTCATTGACTCT
GATGATAAGATGACGTCGTA
CGCTCCACAAAGGCCAGTAC
CCGAGATACCACATACCACA
CCCTTAGAAGAAAAGCCAAA
AAGCGTAACGGAACTGTCTG
GTCTACGTCGACCCCACACG
TTATGATTGATACCAATCAT
GCGGAATGACGTCATCACAA
AGTGTCAACGAGTGACGTGA
AGAATGGCTACATGTTCCGC
CAGATAAATAGCAGACACAG
TGGTGACGTCACTACGCTGG
GTGCACTACGCACACGCGAA
CACGAGAATGCTTGCCCCGT
CCACGAGAGGCCCACACGAG
CAACTATTGTAATCAATGTG
GCAGACGTCATTAGTGCGCA
CGTAAGATGACGTGACACCC
GCTATATCGCTGTGACGTGA
CTGAACAAGGTGACGTGATC
TGATGACGTGGTCCGTCTTG
ATCACGTCATAACAATGTGT
GCCATTATGGCTTATAGATA
GTAGTAACGTAGAATCGCGG
GTCAGCAATGACGTCACACA
CCACTCGCCATGACGTGTTG
TCAGATGACGCGATGTCATG
CGTGTGACGTGACAACCCGT
CACGATGATGTGACGTGATA
CGATGATCCAGCCACCGCCC
CGAGTGACGTGATTCAATGG
GTGTACACGTGACTACTTCG
GCATCATTTACAGTTAGTCA
CTCACCCAGACCGTATCGCG
CATCACGAGAGTCGCAACAA
CTATGAGGGATAACGGCACA
AAGACAGTTCCCCCTATCGG
TCGCCATAGCGGTCGCGTGA
CCCCCAACTCCGTTAAATGA
CGCAGCGTTCCGGCCCGCTG
TGGACGATGACGTGATACGC
CTAGGAGAGAGATAGGGTGA
ATGTACCTCACAGCACGACC
CCCGCCTAACGTACTGGTAC
AACGGACAGTGATGACGTCA
CGGAAGGCATAACGAACGTT
AACGACCACCTCCCTCACAC
CCATGACGTTATGCTGTATT
ACGCATGACGCAAGCATTAG
AGTAGTGACGTCACCGCGCC
GTGTCGTCATGCCAGAACAA
CCGAGATACTATCCATACCG
CGCATGACGTCATTACTCCA
ACGCCTAGATGTTACCGTCA
CATGTAATCGAAGTGACGTG
CGAATGATCACGTCACCCAT
TGTCTCCCTCATGACGTCAC
CTCATTATCGAGAACGATCT
CGAACGTCACCCCCGAAACC
GTACGAACGATACCATCGCA
GGTTGCGCAAGGGTGCGCAA
GTGACCACTCACGTCATCAG
TGATGTCATCATCTTAGAGG
AGGATCACGTCATGAACTCA
ACGTCCAAGAATGACGTCAT
GTTAAGTGTAGATGTTACGT
ACAGTTACCAAAAATACGGT
ACCCTCCCGTATCCACCCAT
AGCATCAGCGTGAAGCACGC
AAACCGAGCACACGTCACTC
GCCGGATGAATGACGTCATA
GCATGACGTCATCCCGAACA
TCTATCGATGACGTGATCGT
TGGACACAACATACATACCA
CATATTGAGTCACGTCATAT
ACCAAGAGTAAAGGGAAATT
GTGACGCTGTAGGCTACAGC
AGTACCTGCACCGCATGCCG
GGTGTATTGCGCGGAGCTGG
ATTAACACAATGAAACATAT
ATACCAACATGACGTCATCC
GATGACGTCATTAAGGTGGA
CAACATCACGTAACCCTCAC
GCTAAGAGTGAGACCAAGCA
AGCTAACGTGACTGGCGATC
GATGACGTCATTACTGCGTA
ACGACCCTAAGATACCTACT
GTGGATGACGTCATCGGTAG
CGCTAGCAGATCACGTCAGA
CGTGATGACGTCACCATACC
GCGCCACCACGAACAACGCG
CCCACTAACGCAGAAAGACA
CTCCATTCGAGGCTCCGCCC
CTGCCACACTAACCACGGTA
CTGTAGATGACGTCACTCCT
CGCAGGACAGGATGACGTCA
GCATGACGACATCACCGCTG
GCGTACACACATAGATCGCG
GCGATGACGTAATTTGCGAA
GACTGGATGACGTTATTACG
CTGGCGTGACGTCATCGCAA
AAAACAATCGACGTGTCACA
TCGCACATCACGTGATCGCA
GATGTGAAAGGATGACGCGA
GATTGATACGCACAGACACG
GTCCTGACACGATGACGACA
GCATAACAAGATCACGTCAA
CGGCAACTACGCTCGGCCAG
GATGCAAAATGTGCGATTCG
ATATCGGTCAGATGACGTCA
ACGTCTATCTCAACATCGAC
AATATGACGTGACGACTACA
GTGATCACGTGACGTCCACG
ATCATCATCACCTACTCTGG
GCCGATCTTCCTTCACCATC
CCGTCGAAATCACGTGATGT
ACGCCCCTTGCCACGTCATA
GATGCGTGGCCCTCCTGCCG
AGACAATCTTACGTTCAAGC
CCACACTTCATAAGTTCGCA
AGTCATCGTAGATGACGTCA
ACGTGCACATGTCGTCATGA
CGCGGTTGGATCGATCGCGA
GTACAGCACCCATAGCGTAT
ACAAATGACGTGTTGCACGG
CTATTACACTAAACATGCAT
GTTACGATGCAATGATAACC
CGCGCTATAAAGTGCATCGA
TACACCGTGCACCACATCAT
ACGTGCGTATGACGTCATCG
AGCTCATGACGTGATTATTA
ACGAATATGGTTACCGCATG
GTATGACGCGATCTGTTGTA
CGTGAAGGAAAACGTCATGC
ATAGGTTGCTGGTGACGTCA
GGTGAGGCGTAGTCGAGGTA
CTGCGCGAACGACCACCTCA
AGTCAGTTCACACGTCACCG
GCATGTGTGGTGACGTGACG
CACATCGCCATCACCGTAGG
CCGAAGGTGATACAAAGACA
CCTTTCGCTGCAGAATGGTT
CAAATCTTGTGAAACTGACG
CCAACGCCACGTGATCACAG
TCACGTTAATAAATGTGGTA
GTCATCGCACATACCTCATA
CAATGGGATGACGTCACCGT
CTAACGCCCATCCACCTCAC
GCGGTCAAGACGTTACGTGA
GAATTTAGGGTGTGCCGCGT
TTGTCGTCATAATGACGTCA
ATTGATCACGTGATACGTTA
GTACCAGCACCATCACTTCC
AGGGAGTGACGTCATGTGAG
GACACGTATCAATCACGTCA
TAGCGATGATGACGTAATCG
CAGATGACGTCACGCAACCG
AAACTAAGCGTGAACCTGTG
GAACGATGACGTAACCGTGA
ACAATGTACCTTCCATCATA
AGCGAGACGTACGCGTACCG
GTCACACATCAGCCACGTCA
GGGAGGTATGTGCGGACATG
TTAAATCGCGTGATAGTACT
GAGGACGCAGTCACGTCACA
CCCATCGCAACATTGCCACG
CCTTTGATCAGTCGATCACC
TACTTGCCTAGCATGACAAA
CCGCCAACTTAGCGTCGTGC
GGTTCACCGGTGACGCTAGC
GATCGCGCTAGTGGGCACGA
CATACCAAAACGACACGCGA
AAGCACGTTTGATGACGTCA
TGCCATGTAGGTGGCATTGA
GGAATGACGTGATCCCAGTG
AGGTGGCGATATAGATACGG
AGCACGAAAGTAAGTATACC
CAGCGAAAGTTTACGTACCA
CTATGACCAAGATGACGTCA
CACGCGTTGTTTAAATGGCC
CAGTCGAATTGATGACGTGA
GGACTACCCCACGTAGCGCG
GCCGTGCCCCTTCACGCTGA
CTGCACAAGCGATAACGTGC
GATAAAACATCGCACAATAG
GTACACAGCGCACGCCATCA
ACGATGCGTATCACGTCACA
GACAACACGCGATACCGCAA
AACCATGATGGAATGTCACG
GGTACTGGACATGACTAACA
CTTGGTAATGAATGACGTGA
TCAACCATAGCAATACGTCA
CTAAACGCACGAAGCGTATT
AGTATCGCGTGATAACCGCT
GGATAAATGTTCTATCGCGA
AGCACTAAGATAGCGTACTA
ATCCTAGGCCAAGACGATGT
CACAATAGTGATGACGTCAT
CAAGGATGGTGACGTGATGC
AGACCTCGCCGCTCCACCAG
TCATTTAATGCAGTTGGTTG
CAATGTCGCAAATGACGTCA
ATGACGCGACACTCCACACA
ATGCGTAACGTACCTACCTA
ACATTGTAGCGTACCACCCA
GTTGGTGTACGACAAAACGA
GCGATCACGTAAAGTGTAAC
CCTGACGTTTAGCGCGAATG
TCACGTCATCACAAATTACG
CGCATCCTACACGACGCGAC
AGCGTATGACGTCATCGATA
ATGCCGTATTCAGATGGATC
GGCACACACATGTGAAGTTG
CGACAAGGGTGTTGCCCCAT
CAGTAAGTGTACGACCGACG
GATGACGTCATCATGAGCGT
CCTCGACGTGATGACGTGAT
GTCACGTTACTAAGCCTTTG
TTGCTTATGGGATGACGACA
GTGGTCCAGGTGCGTGACAG
CGGATGGACGTATCGCGTCA
CGTGCTGTACGAGGTATGTT
AGCCCACAGCCATCCTTGCA
AGGCGCGATCACGCGATACA
ACACATGAGGTGACGCGATG
GGCCCGCCCTCGCTACCACG
GAAATTACGTAAGTACGTAA
ACAGTTCATCGATGACGTCA
GCGACGCACTGTGCGCGCGA
GAAAAAGGCAATAACGTCAT
CAAAAGGATGACGTGACTGT
CACGAGATGACGACATACCC
CCGCCATAAATACGTATACA
CGTCACGTCATTGTTCGATC
ACGCGATGTCGTCATCCATG
GCACAAGGGTACATGTGTGC
GATTCGTACGATACGTGGCG
GCAGTTACACCTGATGAGGA
GCAACGCATGACGTCACCGG
AAACGAATAAGCAGTGTGCA
GCGTAAATAATGACGCGACC
GCTACTACCACGGAGATACA
ATAGCGATCTTGCCCACTAA
AGGATGGCGTCACCATACAG
ACCTCCACGTACACGCTAAT
CACGACGCACGGTGACGTCA
TACGATTCCCAACATTATCA
TGCATCCGTAAATCATTTAA
CTCAGGACGTGACACTCAGA
CGTATCACGTCATCACACGT
ATGCTAATTGTGCGACCCAC
CGTCCGTACCAGACATGCAT
CTCGCCCTGCATGAGCGCAC
CGTCGCGACCACGTTGGAAT
GACCAAGTGCCGTATGTGCA
GATGATGCCATGATACCGTC
TCGTACCACGACGCCTCCCC
AGCGTGCCACTGCTGTCATA
CGATGACGTGATCCACACGA
CTGACCAAGCTCACCCCGCG
ATCCTCTAAGCCGACTCACA
GCGATTACCACACGACGCTA
CGTATTGACGCACACGTCCA
AACGTGAAAATGACGACATT
GTCATGCCTGGACATACAGA
ACGGTGACGCGATCACGACG
AACACCGTGCAATGACGTCA
TGTGATGACGTGATGCGACG
CCACCAAGATGGCAACGCGA
AAACTGATATGATGACGTGA
AATGAAGGATCGTGATGACG
CAGTGACGCCCTTTGCACCG
CCTTAAGCGATGACGACACT
TGGCAAGTGGCGTGAGGACA
GCAACCATTGAAAGAACGTG
CACTAAACAGAATGACGTCA
TGAATTGACATTCACCTACC
CCACTGAGATGACGTGACAC
ACATGCAACGTTATGTCTAC
ACTGTATCAGTGCTCCCACT
ACACTAGGTAGGGATCCGCA
CAGCCTGCGATGACGTTACC
AATCCGTGATGTGACGTAGT
GGCCAGAAATATGGAGAGTA
GGATGACGATACTGTTGCCG
ATGTCATTAGCAAAGTGTAC
CCTCCTCGATAATGACGTGA
ACAAAGCATCCTCATCCGGA
AGGACGTACTGATCATAATT
ATTTGCACCGTAAAGTGGAC
CAGAATGATTGATGTCGTCA
GGTGACGTCATCCCCTAGGT
CCTTAATGACGTCATTAAAT
CTGCTGTCTAGGCCACGTCA
CAACCACATCCGCTCACATG
ATGGTCGAGCCAACTCTGCT
ATTACGCAGAATTAAACTCG
AAATCCATATGACGTCACGC
CGAGGTAGCATGCCTCGCCA
CCTTAGGGTGCCCACGTCAC
TTAGCCCAACGTTATAAAAC
CATGACGTCATAGCACGCCG
GTCACGTCATTTAACAAGAT
CATAGGACGGCGGGGTACGC
AATATGCTGTATAGCCCAGT
AATCCGACCACCTGATCCAC
GCCTTGTCCGAATAAGAACG
GATGACGTGTCACTACGTTG
TCACTCCATGAGTGACGTCA
GTCGATGACGCGACCACCGA
CTATTGCCACACGACACCCC
CTAAGCTATAAGCGGATTGG
GTGCGGTGCACGCAACCAGC
TACAGACAAATCGATTCGTG
ATGTTATCAGTATCGCGTCA
CTGTCTCACCACGAACGAGC
GGTGACGTCATCACACCCAA
GCGCGACTGATAACATGGTA
AGCACGCATGACAAACCCTC
AGCAGCTACTAATGACGACA
CTATCACGATAATGACGTCA
AAAAGTCCCTCCCCATAACC
CGATGACGTCATTGCAGAAC
GGGAGCAGAGTAGAGCCAGA
TACCTCCACGTGATCACATC
GAATATAGTCACCCCGGCGC
AGCGTGACGTCATACGCGTT
GCGCTGCGAGTTTAACGTAG
CTCTAAAATAACGTCATCCG
CCTACAGACGTACGAAGTCG
TTGTAGATACGCGGCAGACG
ACGGATGCGACCACGTTCAG
AACATACGAATGACGTCATT
ACTCAAAGAGGTAAGCATCA
ATTTATGACGTTACCTGCGA
ATTATGCCTTGAGTGTATGG
AGGAGGGAACATTGCCGCGT
GTAAACGTACCATGACGTCA
ACATACCAATTTGGTAACGT
CCACGTGAATGACGTGATTA
AATCACGTCACCTAATTACC
CATGACGTGATACACGTCAC
TACCAAAAGAACAGGTATGT
TTATGATAGATGACGCTATC
AGACAGCGTGAGTGACGTGA
GGCTAGATGAAATGACGTCA
GTGAGCCTAGATGTTGACAT
GTTAAAGAATGTCTAACGGT
CCCGTATCACAACGCACGCA
GCGGAGAATGATACGTAGAA
AAATGACGTGATTAGTGCTA
ACGTCACCATGGCTACGCAG
CCAAGCGATATGAATTCGTA
CGTGTCGTCACACACGCGGC
AGTGGCAAACCACGCATACA
CAATGAAGAGTGTACTTGTC
TAGAAATGACGTCACCACCC
AACTTTGTAAACAACACGAG
GTATCAAGGGGATGCTCCAG
CTGAGACAGTGATGACGTGA
CCGTTGACGTAAGGTCCGCG
TCTAAACCTGCTCCCACCTT
CGTACCTACCACGACTCCGC
GCACTTATGTTCGCAAGTGG
GCATCACGTCATGTAATGCA
GGATGAATAGGCTAGAACTG
ATGAACAAACATGTTACGTC
TCCCCATGGTCATGGACGAA
CCGTCCCCATGCGCACTCTT
ACAACCTCGGTATCGCGTCA
CGTAACACTAACGCGTACTG
GTCATCCATGACGGTACGTG
GCACCACAATTATTTAAGAC
CTACCCTGATTGACCCTCAC
CGACGCGCAGCTATTGCCTC
ACCTTTCAGGAGAGTACAAG
GCACGACCGAAAAATGACAT
AACAATGCGATGGAACGTCA
AGACACGTCATTGTGAACAG
CGGATGGCAGAATGACGTGA
GATGCGATGACGCTACTCCG
ACTTGTACTGCTAGCACATG
TAAAATCATACTCAATACAC
CACAACGTACGTACGTGTAG
GCTTAATACGATGCACGTGA
CTGTCAATTCACACAACATC
TACAGGTTTACACCTATCCC
CGTCACGATGCCCAACACCT
ACGTCTGATAATCACCGCAC
TCGGGCAACGGATGACGACA
GGATAACGAGCATGGATTGT
CCCTACAGGACGTAGCGTGC
AAACATATGTAGGGTACTGC
ATGTGTGATGACGTAATTGC
CGACACTGTGGAGGAACGCA
ATTACGTAGCAATGACGACA
GCATCACGTCATCAGCCATC
ATCACGACCGACCAGGACAG
ATGACGTGGCGTAACGAAGG
TGCGTGGTTGCAACCTGTGC
CTTAAGCAGCCACGTTCCTG
GTCAAGACATTACGCTGATA
ATATAGGACGGTCCACGTCA
ACTATGGCACGTTGGCCATG
GCAAAAAATGACACATGACG
CCGTAGGATGACGTCATCAC
CCTCAATCAGCGTACCGACC
AATAGCGTATGCGTTGGCTC
GAACACTCAGATATTCCTCG
CTCGTACACGTCATTCGTCG
GATGACGTGACCGATCCTGC
AGAGACGGTAATGACGTATC
GCATCTCACGATATAGCATA
GCTACCTCGTCACTCCCGTA
ACCGATCACGTCACCGTAAC
AATGACGTGATACACCAGGT
GCTGACGTCATCGAACAGGG
CTTTGCAAAAACAAGTATGA
GCGGTGACGTGATCCATGAC
GTTATAGGACATTTCAACAA
TGACTCGATCCATCGACCAG
GACCACACACGCCTAGCTAT
CCAATGACGTGGACGCGTGG
TCGTCCCGTAGCTCACGTCA
AAACATGGCCCCCACGCGCA
TCCCGACACTACATCCGCAT
GTCACCACGGTGCTCAAACA
CGTCCTGCCCTAACATAGCT
ATGCATAACAAGGGCCTAAG
GGTGTAGGCCATATGCACCA
GATGATCACGTCATTGCCCT
GAACGTTTCGGCGATGTAAC
GCATCACGTCATAGTGTGTA
AGAACGATTATATCACGTCA
TGCTAGCCTGTGAACACCCT
GGACAGCACATACCCGGCCA
CAGGCCAACTTGGGATCACG
CCATCCATGATATACATGCC
GCTACCTGCCTCAACAAGGG
CGCTAAGGCGATGACGCGAT
GTGATAGCGTGATGACGTGA
AGAGAACAAGATGGTTCCAC
AAAGGTGACAGATACGACAC
CTGAAATTGTAGCACTTCAG
CGTCCTGATAGTAGATACCA
TGCAATGACGTCACGTGCGG
GCCCATATTACGTCACGTCA
GCAAGAAATGACGTGATCCG
ACGGTGACGTCACATAACGC
GAAAAGCGTGCGATTCCTCG
ACATAATGACGTGATGGATG
ACGTCACACACCGAACACTA
GGTAATGACACGGATGACGT
TACGTAAACGATGCAAATAT
ACGAAACGACTCGAATGGCG
CGATCAATAAGGATGATGCG
AAGTAGGCATGGTGACGTCA
CGTACATGTACTATGTGAGC
AGCCACGATGACGTCATAAC
GCAATCGAATCTCGCGTCAT
AGTACCTAACGGATCACGTG
CCTCTTGACCAACATAGCCA
GAATCGTGATGACACTGGTG
ACATAGTATGAAATGACGTA
TGTACTGGTGAATGACGTCA
AAGATACATGGACCACCACC
AAGGCTAGGTGGTTGCGCGA
ACGATGTCGTGTGTCTAAAC
GTGCCCCCTGAGGAACTGTA
CGACCTGATACGTCGTACCA
CATACGTGGATACCTCCTAA
CTGTAGATATCGATATGCTA
ACGCACCGTACCCATGACCG
ACGCACGTCATGATCATCGT
GAAGAAAGATACACTTGGGC
GCTATGACGTCACCATCACC
GCCCTCAACTATGCATGTCA
AGAACGAATTGTTGTGACAG
GGATGACGTGATCGTACCAG
ACGCGTGACGTCGGTACTAG
GCCACACCGACGCACTCGCA
AGCTGAGCAGATGACGTGAT
CACCAGCCTACATAGCGAAG
CAGTGCCACCACCAATAACC
AGCGTGATTGTTAGGTCACC
TGAGTCCCTGACGCGAGCAG
ACTCACATGTAGACGCAGAA
TTACATCACACCATCCGTAT
CCCCGTGGATGACGTTACCA
AAAGGTAGGAATCAAACAAA
ACAATGACGCGATTGACGCA
GCCACGCCGCCATGCGAACA
GTGCCACCCTACCTCCGATC
CCTACACATTAGACCTAGCT
ACCGAACACCGTTACGTCAT
CGCGTTGTGCTAGCTACCGC
GTTTACGAACACAACCTCCC
ATCCCAAACTGGGGACGATC
AAGTTAACGATGAATCATCC
GAGCATGCTAGATGACGTGA
GTTCCGAGACTGTGTCGTCA
ACTACGTTGATATGACGTCA
GGCGCCATCGGGTCACGTCA
CCACGACGTCATTCTCACTC
CACGTGATGACGTGATCCCG
CACGCTATGGTAAACTCAGA
ATGATGCGACACAGTGGGTC
CCCGTGCAAAAGAAACGTAG
AGGCCCAATCGATCACGTGA
TTACACTAAACATGCATACC
ACGAACGATAATAGCATGTA
ACCTAGAATGTCGTCATCTC
GATGTACCTACGTCCCCCTG
CACACCACGACCTTCCTCCC
GCGGTGACGTCATGACCCGA
ACCACGTCTTACCCTGACGT
ATGATGCGTGTAAACTAACT
CGTGATTCACCCATCACCCC
TGAGATGACGTGATCATACG
GCACAACATCGCATACGGCG
GTATGAGCGCAATGACGTCA
AGAGCGATGAGATGACGTGA
CCTCCCAAACCGTAATCGCG
ACGATGTATAGCTATGCTTG
GATGACGTCACTAACGTATG
GACGCCGACACGGCGACGCG
TGAACGTCAGGCCTTGCCTA
TCCACAGTATGACACGATGT
GAACATGATGACACGATGAG
TGACACGAATGACAGAGCAT
GCATTGATGACGATATACCG
CAAACCACCACCTTTGCACC
ACACAAATGACGTCATCCTA
GGTTGGTTGGAATGACGTCA
CGCTCAGGTACATCACGCGA
TGAGGAAAAGGACGTCCCTG
GTACCGTATTACGAACGAAG
TAGATTCGTGCACTTGTCCG
GAAAAGCACGAATCACGTGA
TAAGAAGACAGATGACGACA
ACGTCATCGCCTTATGATGG
GTCCTCATGACACGTCAACA
CACTGGTACCTGTGCACTCG
ACCGGAGCCGGAATTTACAC
ACGTATGCTACGTCATTGCC
GGGTGACGTGATACTTCTGA
GGCACCGAACAATAGCGCTA
GCAGGATAGACAGACCTAGA
CGTGGATGACGTGACGACAC
GTCAATGACGTCATCTGATT
ATCAACAATGGTCACCACCT
ATCCACAGATACTCATCATC
TGGTTATTGATGACGCGATG
AGGCTGTCACGTGACCACTG
GGTGACGTGATCGACCACGG
GTACGAGTGACGTCATTCCA
ACGCTAACGTAGCGTAAACA
TACTATCGCGTCATTTACTG
AGCACGTAATGACGTCATCC
GTAACGCAACGCACGGAAAG
ATACTGATGACGTGATCAGC
ACAGCACCTAAATCACGTCA
ATAGTGTGCCGTAGCGCAGA
GTCATAATATGGTGACGATA
GAGACGAATCGGTGTCGTCA
TCTTGTGGTGCATGACGTAA
GTGTGCGATGACGTTTCTCA
GATGACGTCACGCGGCGAGG
GTGCAATTAGTATGCCACAC
CACGACATCCTCCGCCCCAA
TCGCGTCATTGATGTAGTGT
AAGCGAGATCAATGACGCGA
CGGATCGCGTCATTGTGGCC
AGCACGAGAGCGCAACGTGA
AAATCACGTCATAACACGGC
TAGGTATGACGACACCGCGT
AGCACCGTCATGCTAGCAGG
CATCTGATGACATCATCCAC
CTAATGACGTGATAGCATTG
GGTACACGTACACGTCATCA
CACGTCAGGGTGACGTCGTA
CTTTGATAGCGATTCCATGG
CGACAGTACGGACTCCGTAG
ACCACACACTCTCATGAACT
TCGCCACGCGAGCGCAACCC
GGTATTGTGAACCGATCACC
AATGACGTGATCCAGCCGCA
TGCCCCATTATACAATGAAG
CCGTCACCTCACTAATGCCC
GACCCATAGACGCGACGCTA
ACGTAACGACTACACTCTCA
AGACGTCAGACATGACGTCA
CGCCACACGACAATAGCCCC
GGCGATAAAAGGTGACGTCA
GTCAGTGAGAAATCACGTCA
CGCTGCTAAGACACGTGAAA
GGTGACGTGATGATAACACA
AGGGCGATGATGACGTCATC
GCTCCGATGACGCGACAGTA
CCACACACTTACCACCACGC
GCGAAGAAGGACGCGCTGCT
CATGAGGCATGACGTCACCC
TCAATCACAAAGCATGCTCC
TACCTGCGAATAGATAGGCA
GATACCATACGTACCCTACC
GCCGATGCACGCGACCACCC
TCACCTCAATGACGTCACCA
GAACGCATGCGATGACGTCA
CGTGCATCACGTGATACATG
GTATCACGTGACCACATCCG
GATCTCGTCATCAGCTACTC
TACTAGTTGACGCAGAGCAC
ATCTACCCCACCTTCCTACA
CGTAATGACGACATACATTG
CACCCAAAGATGACGCCACC
ATGAGTTGGTATCACGTCAT
TCAACGATACTCGCGTATAC
CGATGCAGGATGCCCGCCCA
GTGACGACATACGTACAATC
CCTAAGCAGTGACGTCATCC
GTCACGTAACATGAAACGTG
GTATAGTGTTACGTCATTTC
ATACTTACCTGATGACGACA
CGTTGCACGAATGACGTAAT
TGCAATATCGTAAGACAGGT
ACGTGATACGGGACATTAAG
TGTGACGCGATGACGTCATA
CATGTAGCGTGTCATGCGCA
GCGATGACGTGTATTGGTAG
ACGTACTCATATGACGTGAT
CACAAGGGGTGATGACGCCA
AGCTACACGACATCTCGTAT
CCTCTTGGGTAATAGCGTCA
GTTGACGTCATTAAAGACCG
ATGATGACGTCATGTCGTAG
CCCATAACGTCACCGCCATT
AGGATGACGTCACCAACTGG
CGTGAATGACGTCATCTCGT
CTGTAAGCTCGATGACGACA
CAACACATGACGCGACCAGC
AACGCGACCACCACACCATA
CTTATAAGGGATACGAGTTA
AGGTGTCGTGATCACCCATA
GATGTACCTATGTGAAACCG
CGTCGTCGTAGGACCACGCG
TATACGCCGATAATGGTACG
ACGCATAAAATACGACGTGA
ATGCGTAACTCATGCAGCAC
CGCCATAGACGATGACGTGA
CGCCCGTTCACTTTATCACG
ACTGCCGTAGGATGACGCCA
AATCTTACTAATCACGTCAT
GCAAACCGATGGTGACGCGA
ACGCGTCACGCGATATGTGC
ACTAGCCCTAAACGTACGCC
ACTGAGGCATAATGACGTCA
ATGGTCGCGTAGGCTCGAGA
ACAGTGATGACGTCATACAT
GATCGACATTCACCAACCGT
GATGCGCGAAGATCATTCCG
CCGGTCATTACGCGCGTAAT
GCGACCGACCACCCTCACAT
AAACTCAACACGGAAAGCTA
ATACAGAATGACGTCATGCG
CCTGTGAGCGCAATGCCACC
CGCCACCGCCCTTTGTCGCG
GTACTGATGACGACACAACC
TACAGTGACGAATGACGAGA
AACAAGCATCGTGTATCAAG
AAGGACAGACCACGTCACCG
TTCTACGCGACCTAACCTAA
ACACGTGAACCCTCCACTCT
ACGTCAGTGGATGACGTCAT
CCTGCACGATGATCACGTCA
TCTCACGACACCATCACCCA
AATTGCAAATTACCCTACGG
CGATGCACTTGATGACGCGA
CACCACGCGTCGCGCGAGCA
AAGGATAAGGTCAATATCAC
ACTGTGTTCGTACTGGAAGT
TGTTACAAGGCCACATCACC
CGCATGACGTAGCTATCAGA
CATACCAATTTCCAATCACC
CGCAACTGATAGCTACACCG
CACGTGATGACGTCATTCCG
GTACATGTCATCGGACAACG
TCACTCGCTAACGTCATCAC
ACGACAGTGACGTCATCTTA
GCAGCAATGACGTATCGCCA
ACTTCCAGTAAGGAGTGTGG
ACTAACCATCGAAACGCGGT
ACATCGCGACGATCACGTCA
AACCTGCAACCGCTGGCACA
ATAGTGCGCAAATGCTTCGA
TCACCTACTTCGTCACGTAG
ATTGTTGAGAAACACACAAT
ACCGAATCGTGAGCTTACCT
AGATGACGTGTACTGTGGGG
CCGATGACGATATCGCACGC
GAGAGACAATACCGACACCC
ACAGTAAAGGTAATGCAATG
GTCGCGGGTGATGACGTCAT
GATGAGCTGTGACAAAAATG
GTGTGCTGAACATTCCTCGG
AAGTAAATGACGAGATACCA
TACGGATGACGTCATAATAA
GCGTAGGCGAAACACCCCGT
CACACATGGTGATAGACCCA
ACTGCAAGCACGATCGACCC
GCATCACGTCATCCTCCTCA
CCGATGACGCGATAAGCAGA
TGTGGTGGAGTTGCGCACGT
GGTGATCTATGATGACGTCA
ACACTCCCACCCACAACACA
AGGAAGACCTCAATCCGCTC
TGACATGACGTGCCGCAACG
CCATCAATGGCACACTCCGC
CCAGCATGCACTACGCTCAA
ACACCTATGAATTCCCGTAG
GAAGGTATGACATCATAGGG
ACTACGCGTGACGTGATACC
CCCACACATGAGGCAATGCA
ATCCTGAACGCGCCATGTTC
AGGTTTCACAACTATGATGA
GCCCACCAGATGACGTGACC
GTGCTATCTGCATGACGCGA
ACCAATGACGTGGTGCCATG
GGTTTGCACTCATGACGTCA
GGCCGTAACGCCCTGCCCGT
CATCACGCAACGATCAAGCA
TGCCACAAATGATAATTCAG
GGTACCATGTGAATTAATAC
AGCAAATAGGGTGAAATGAG
ATAGGTAAATGACAACAACG
CATCCACGACACACTACTAC
AAGATGACGACATACATCGA
GGCATCGATGACGTGATTGA
CATCGTTAGTTGATAGTGCA
GCATGACGTCATGGATGCAC
GACATCAACAGGGCGAATCG
CGACAAGATCATGCGATCAT
GCATTTAGCACGCGACCGCA
ACGTCGTTATTATAGTACAG
ACTGCGATAAACATCCTCGC
TAATGAGATGTGCGGTTTCC
TAACAAGGATGACGCTCCCG
TTCACAATTGGATGACGTGA
CACTGCACATGACGTGATCG
CGCGTGCCACGATGACGTGA
GCGAAAAGAGCAACACGCGT
CCTTCGCTGCTCAGAGTGTA
CGTCACATACCGTGGCGCGA
GTCACAACACATTGCAACGG
GTGCCCCAGGATTCGCCACG
TGTACATGGGTATTACGTCA
GGACGAACGGTGACACACCG
CCCACACTGTCCACAGCGTG
TTACCTATGGTAGGACCATC
GTTGACAACACCACCGACGC
CATGATTCTGTGACATCACA
GTATGTGATAATGTCCTGTG
GATAAACAGAAGATGCCTAA
CACAACACTGCGATTGTACG
ACAACGTCTGAGTGACGCTA
CACAACTACACGTCATCATT
CATCATACACGACGCTCCCA
ACGCATCACACCGCGACACA
GTTCCGCAACGTTGCTGACG
ACCGTATTCGCGACAACCAT
AGGGCGGACGGAGTACGCTA
CGTCACCCACCGCATCACCA
CACACGTGATTACGACACCC
CACCGGATGACGCGACCACC
CCACAATAGCGATCACGTCA
GAGCAAACACGATGACGCGA
TTGTGAGCTAAATGACGTCA
GGTGTCCTTACATGACGTAA
TCACGATGACGTCATGCTAC
TCGTAGTCTCACGAGGGTAT
ATGTTCACTTGCTGCCCACA
GATGACAAAAGAACACGTCA
CGTCGTTGTCAGCACGACCA
GGCAGTCAATGACGTCACTG
ATGACGTCATCATTGGGATG
TCGTCACGTGCGTGACCCTG
CGCACAACACGCGCCACGTG
CCGAATGAATGTACAAACAG
CTGAAGGTGACGTGATCAGT
ACGAATCCCGTCACTTTGTA
CCGAAATGATGTCATTCACC
ATGTAGGCTGATGACGTCGC
AGTGTAAGGAACAAAGCGCA
GGCATCATGGAATCACGTCA
TATTGCAGTACTGTTGCAGA
TTGCCAGATGGTTAGTAGGT
ACACCTCACGTACTCCACGC
CAACACGCGTCATACATCCA
ACGCGTGATGAGGGTGACAT
AAAGAGTGAGTGACGTGACA
CTCACGTCATTACACATCAC
AATGACGTCATTTTCTGCGC
CTGGTCTTGATGACGTGACA
GGTACACGTCATCAAAAACG
CGATCACGTACTGCGTACCC
AATCACAACCAATGACACGT
CGCGATAACGTCATCCACAC
CGCGTTAACAATGACGTCAT
CACATGAGAAATCGGTCTCA
CTCCGATCACGTTATGAACG
CGTCCCGCTCGCGTCACACG
CAGTATCACGACATAACGTG
CCGTGGTATCGTATTTCACA
CTCCTCCAGGCCTACGTCCG
GTCTTACCGTAGTGCGCTTC
GTAATGAGTCTACCATTCTC
GTCCGGATGACGTCATCGAG
ACGGTTACCACATGTGCTCC
GTGCTGATGACGTGTACCGA
CCTGCAACGAAATCACGTCA
CAGGCGTTGACGTGTGACAT
GTTATGTACTCATGACCCCA
CAGACGATATGGAGCAACCC
AATGCTGGAGGCGATGACGT
GCACACGAATGACGTCACCA
GTGTAACATGATGACGTCAT
CATCCTGACATAGGTGCAGC
CAGGATGACGTGATCAGTAC
ACGATGACGACACACCCGTG
TACGATGACGTGAACACGTG
AACATGATGACGTCACCCCG
GGAGGTAGGTGAGTCAACGA
GTGAAGAATGGAAAGCGGGA
AGTGAAATGGCGAAACAACG
CTCGTACTACGTGATTGCTC
TGTGATGAATAGTAAATACA
CGCGTCCAAGGAAACATGGG
ATACACCACAAACATCGCAG
GCCAGTACATACGCCCCCAC
TATCTGGTGACGTCATCGCG
TCACAGATGACGTCATTGAG
CGATGACGTGATCTTGCGGT
TGACAGGACGAATGACACGC
CGATCTCATGCAATGTAGGA
GAGCCTATCTGAGTGTCTCG
ACGCCACGACTGATAACTGG
CACGGGGCATACAATATGAC
GAAGTCAAGGTAATGCTCGC
GAAAACAATGACGTGATATG
TCTTCACTTACATAGAGACC
GATGACGCGATCATTCCTGT
CGCATCCAGAATGACGCGAC
GCAGAATGAACAGCGTGAAA
GGAACGCAGCATAGCAACGG
GGTTCCCTCACGCGACCACC
TGGCGTAGCAGATGACGCGA
AACACGATGATCCGATCTCC
CACCTACCACGCAAGGTCTA
ACACGACGCACCTTAACCCT
ACCGATGGCGCACTCGTCAT
CCCGCAAATAACGTAACATC
GAACTGCTGGTATGACGTCA
GCGGTCCGAATGACGTCATG
GGGTCACGAAGGTGACGCGA
ATATTGAGAAAATTCTTTTT
GAGTATGACGTGCACAGTGC
AGCTGATAATGACGTCATCC
GATGATGTCGTCATCGTTAT
GCATCGCCATCACGTCATCA
CGCTTAACGAGATGACGTCA
ATGCAAACATCACGTCACGC
GATATGATGACGCGATAGTC
AACGACGTAACTATGTTTTG
GTAGCACACATCGAGTGGCC
CTGAAGGGGTGATAACGTCA
GTCTCCCGTGGTGTCACGTG
CCTCTACCTCAGATTGCACA
ATTGTGCATAACTGGGACAG
GGCGTTGCAACAAACTGCCT
GGAAGAATGGTTGCTATGCG
CTACGCTAATGACGTCATCA
GAGCAATTGAAACATCGTGA
CTGCTACGTCAACCCCCGCC
GATGACGTCATTAGCATACC
GATGACGTGACCTGCATCCG
GCGCATGATTAGGCAGCATG
AACACATTGATGACGCGATG
GTCATGCTGATGACGCGATA
CAACCACCTACACACAAATC
GGCTAGTGACGAAGCTGCCA
GAAGTTGGTAATGACGTCAT
CTACGTGTAATGACGTCATT
CCACTTGTAGATCACGTCAT
AGCATGCCCGCTATCGTGCG
ATGGAATGTACATGACGATA
ATGGTGCATAAGGTATGGCG
CGTCTCCGTCGCCGGCAGGG
CAATCAACGCAAACGATCCA
CATCATATGGCGTTAGCTGT
CGATGACGCGACAAATGGCG
GAGTTGAATAACGTCACCTA
AACTTATGGTGTGGTCCCCG
ACGACAAGTGATACGCACAG
CTCAGCTACACGTTTGCTCG
TTGCAGGTGACTATCCACGA
AATGACACATGACGTCACCA
AACACGAGGATACATGCTTC
ATGACGTCGAATTTGGACCG
ACTCGCTATCGCAGTTGCAC
GAATGACGTCACCTAGACAA
AAGAGGAAGGTACGACTGTG
CGATGACGTCACTGGCGTTG
AGCTACCCATGATCACGTCA
CGATGAGGGGATCACGACAA
ATCACAGAATGGTGGCCAGT
CTCATAACAAGACTGATGCC
CGATGACGCGATCACACACG
CCGGATGTACTAGTTGCTGC
ATACACAACGAACAGCAAAG
AACAATGACGTGACCGCACG
CGCGATGACGTCATGCTGCC
CGGTGTCGTCATTACGTGCG
GCGATGCATCGATCACGTCA
TTCGAATGAGCAGAATGACG
GCGGATGACGACACCACGTC
TAGGATATAGGTAAGTACAG
GCCACGGCCAAATGACGTCA
CGCATCACGAGATACCGACC
CACGTAATATGATCACGTCA
TGCACGTACCAACGCGATCC
GAATCAATGACGTCACTCCC
GAGGCGTTGTGAACTACGTC
AATGAGTGTATGACGTCACG
CATCGTCCGACATCGCGTCA
ATCAGCATGACGTGATAGCA
AATGATGACGTCATCGTGAT
GTAACCGCGCGCACGCAATG
CGTGATGGCAATAGGTGATG
GCGCGTGACGTCATCCTTAC
CAAGTGTTGACGAATACACA
ACGTGCCAACTACGTACTAG
CCAGCTTGACCACCACACCC
ATTATGCGGGATGACGTGAT
CATACATTATCTCGCGTATT
TCGTGGTACGAGTATTAAGG
AAGACCTAACGTAGAGGCGA
CATCTGCCTGATCCACGTCA
CGCAGTGGTGTGTCAAGAAG
TCAGGAGGCGAGACTGTCGA
ACCGTCACCTCATTCCCAAC
AGGCCGTTGCTGTGACGTCA
TAAATGATGACGTCATCTCT
CTGACGTGACGATTACGTAT
CTGACGTATGGATGACGACA
ACACCACATGAATGACGTCA
CTAACAAGGGAAACACTAAC
CTATACGATGACGTGCATGC
ATCACGTGACACCTCCACTG
GAGCTTCAGGCTGAGGGAAG
ATCACTTACCGCGTCAGGCC
CCGGGGGCGTACGCCGACCA
ATCGCAATTGAATTCGCCCT
CGTGGGCATGATAAGCGCGA
GCGTGGAAGCACCACCTCCC
ACATCCACAAACATATCACG
GAGTGAATAGGGCGTCAGTC
GGCGAAATGACGCCACACAA
AGCGATAAGTGGAAATCGGT
GGTAGATGTCGTCATCAGTG
ATAACGTAATGACGTCATGC
AGGCCACGTGATCTGCACCG
CGTGCCCACACATGACGACA
CCACGGATGGAGTGACGTCA
TCCGATGTCGCCCATCGAGA
ATGGAGAGATCGGGTCTGCG
AATGACGCAGGAATTACGGA
CCCTGAGATGGTGCTGGAGC
TGAGCACTCGAGTGAGGTCC
ACACGCAAGGGATGACGTCA
GACAAACAGTTATGACGTCA
TAAAAATGGATCACCGTTGT
CCAAGACGTGAATGACGTCA
CGTATTCGTTTCGGCACAGC
ACGACAGCCCATTGACGTCA
CAATACAACATACCTATGCA
AGACGAAGGCTGGTTCGTAC
CCAGCAAGCGCGCGCAAGGG
ATGCTGTATGACGTCACCAA
GGAAGCGTGACGCAATCACG
CCAAATGATAGAAGTGCATA
CGCATGACGTGATCATGCGG
CCCCATCCTGATGACGCGAT
CCACCTCCACATTACGCTGA
CTTAAGTGGTGACGTGATCA
CACGACCCTATTACCGCACT
CGTCGTTCCGAATGGCCTCC
CCTTCGCAATGACGTGATTG
CGAATCGCGTCATCACACCG
CTGAATGACGGTACCACCGA
CTTACTGAGTCACGTCATCG
CGTGATAACGCGACCACGAG
CGCTGCAGCTCAATGCCGCG
CATCCCCACTGCAGGCATAC
CCGTGAGAAGGTGAAACCTC
AAGTGTGCTACGTCACACAC
GTCCCCATGACGTCACTATG
GCGCATCCAGTCAGCCATGC
TGATGGCCAGGATGACGTCA
CAACTCACGAATCTGTCACG
ACTTAGCGATGCACGTAATA
ACGGAGATGGTGATGATGCG
GTATGCAAGTAACGCCATGC
CCTTTTCCTCAACGTATACA
ACGCCGTGAGAGGACGCCAC
ATGGTGTACCTCATGTCACG
AGCGTAATGACAATAACCTC
AAAAGGGGTGTCAATACGCA
CAGCAATGACGTCATCACCG
ATACCCTACACGTCAACGCA
CATATGACGTGATAAATGAA
TTAGTGTAGCTAAGTGCAGG
GATCCAGATACGTCGACCTC
GGTGAGAGCCAGTTTTATTT
GCCCTCACATCCATGGACAA
CATAACGGTTGCGCGTTGAC
ACCTCTTCATCACGTTCTCG
GATATGGATCACGTCACCTC
TCCGCCCAACATCACGAGAC
CCCTAACAGCGACTACCGCC
GAACCGAAGTGACGTAGCCA
ACCGCGCCTCCAGGCCACAC
AGCGTCACCCAACTAGCCCG
GCGTGGGGTGTATCTAGCCA
ATACCTACGCTCGATGATAC
CACCATCACCTACACAGCGC
GTCCCCACATATGTACTCGT
GCGATGACGTGACGCAACGA
TGATCGATAAGATGACGCGA
GCTGTTCATAGAACGATACC
AGACGTGAATAGTGACGCGT
CGCTCACACGTTACGTAACC
ACGAATGAGGCATGACGTCA
CTTTCCATTGGATCACGTCA
ACGCTTGACGTAGATTGACG
AACAAGTGTTGTAAACATAA
CACGGTGTGTAATGACGTCA
ATTAGACAGGAAAGGAACCA
CTTAGTAGGTAACATCGCCC
CATCACAAATCATATCTTCG
ACGTAAACGCGATGTGTTCA
TAGACCCGTCAATCACGTCA
ACACCAGCACATTCCGTAGC
CCCTAGGCGTCACGTCATAA
GACACGTAACATGACGTCAT
GGCGTAAATGTACCTGATGT
ATCACGTCATTGTCATGCAT
TTAACAGTATATTCTTCATT
AGACGTAACTTTCGAACATC
AGCGTAGTGTCAATAAATCC
GTTAATGACGACATCAACAG
ACACCCGCACATGACGTCAT
GGCCAATCGTGATAATCAGC
ACTAATGACGTCACCGCACC
AGATCGCGATGACGCGATAA
GCATCCATACTTGACACACG
ACCAGCATGACGAGACCTCA
ACTATAACAGGATAACGTCA
CCCCTATGACGTCATCGCCC
GCGTACTACGCGATGACGTA
CATCATTCCGATAGGTGCGT
TAACAGTAGCAACTAAATAA
GAATATGACACGTGCGTGTG
GGCTACATAATGACGTGGAC
AACATATCAGGTGGGCTCAC
GCGTAAGGCGAGTGTAGCCT
CCATGTGCGATGACGTCACG
CACCTAGTCTCAGGACACTG
CACACCGATGACGTCGTCGG
GAGGCATAAAGGGACAACAC
TACGATACTGCATGACGTGA
AATTGCGTTTTCAACACAAG
GGAGAATGACGTCATTACGC
GCAGCGGCACACGTTATGCT
GTGTACACGGTGCACGCAAG
GTGGGATGATGGATGCTATG
CGTTGTGGCAAGGCGCCCCG
CACCGAGAACACGATGTAAC
GGGTGATGGAACCACGTCAT
TTCAGCGTGCCCCACTCGCA
CCTACCGACAACGCGACACC
TAGACATTCACGCTCCACCA
TACGTCCTAAACGGTATACA
GATGGCGTCATCACGGCAAG
TACGCGCTTGTACCTCACCT
GGATAATGACGTGATATGTC
TCCCGCGTAAATCGCGCCTG
TCACGTATACGGATAGCAGG
GCTGAGTGCAATGACGTCAC
ACGCAGTAAACGATGTAACA
CCATCACGTCATTATCTGTT
ACGCATGGATATCGCAAAAC
GAAGAAAATGGAGTGTACAT
GATGAACGAACATGACGTCA
ATGTACCAGCTACGAATGCG
CAACGATGACGTCATCGCGT
ACGCATCCATTTCGCTGTAC
AGCGAAATGACGTCATTCAA
CTGGCCGCGGGCTCAGTGAC
CGACGCAAGAAATGACGTCA
CAGTGTGCCTATCACGTATG
GTAACGACACGGCGAGTGCT
GCGTAGGTGGGGTAGCGCAG
GAATGACGTGATTACGCGTA
ATGCGGTGACGTCATGCGCA
CGAATGATGCCACCCGCCGA
ACAGCATAACCATCATTAGG
CCATGACGTCATCAGCATCA
CCACACGTGAGCGTATCGCC
CAACCTATGACGTGATTGAG
GATCACGCGATACAGGTGAG
CAGTGTTGAGGTGAGGTGTG
AGTGATCACGTCATGCTCGA
GCATGTTTGAGGGACGTTCC
GCCAACAACGGCATTGTGCG
CGATGCACGTAGGGATGCTG
AGTTGCCTAATCAGAATGGA
AGTCACGTCATCCGATAAGC
CCCGCATGACGTGCACGTTG
CACCCAGTGACGTCACTAGC
GTTAGCTATCCCGACATGCC
GGTGACGCGATCACTCTTTT
ACACGGAAAATGACGTGATC
GCGTCCATAACGACACGGCG
CTGATGAATGACGCGACCCA
GCGCAGTCACCATGACGCAC
ACGTAGCCATCATTGATACA
GCATCACCAATGACGTGTTA
GTGTACACACAACGACCTAC
ATGATGAGATCACGTGACCT
CCGCGCCAAGGGAAGTACGT
GGTGACGTGATGTCGTAAAC
CATTTACTTTCCCCCGTCCA
TGTGTCGTCATCACGGCCAG
TAACATGAAGATAGCGTCTG
GGTTAGAGATGATGCGACAC
CACGCTAACAATTCCATCAC
ATAATACGTCATAATCACAT
GAGGTTAAAGCACATAACGC
CTGGTAGTGATGGTCGCAAC
AGTTCACGACACGCATCGCG
GGCAGCTAGGGATGACGACA
GTGGTACAGTGCACGCACAG
GACGTGTCATAGCGTCGTCA
GCAAACTGATGACGTCACGA
GCATTATGGGTGACGTCATT
CGCACTGGATGACGTGATTG
CTGCCACCGTCAGCATATCA
ACGTAGTGACGTCATTGCTA
GAACAATAATGTGGGGCACT
CATGGTAATGTGTTACCACA
GTGCCTAAATCCACCTGCCG
GGACCGATGCCGTCATCACC
GTCGTAATAGGTGTGGAATA
CGAACAATGACGTAATCCGC
CTTAACGAAGGGACACGGTA
CGCATGCACGCTCTCGCGCA
AGATAATACAAATGAGGCAG
GGCACGGCATCACGTGAGGA
GCCTCCAAGACAACGTGCCA
AAGTGCCTACCATGACGTCA
CCTCTATGACGTGATTTACG
CACGAGTGACGGAATGTCGT
CGGTTCGCCCCACACATACA
CGCAGCACGATACTACACTA
GCACAACACCTCGATTGCGA
CGCGTACGTAGATCACGTGA
ATTACGCCTTAAGCACTATC
ACAACGTACATTCCTGTGCG
GATGACGTCATCCAAGCTCG
ATCCTCAATATGCCCGTAAT
GCTGAAGGTGACGTATTCGC
AAGGGCAAAGCATGACGCGA
CGTCGCATGCCTCGTAACCG
GCATGAGAGAAATGACGTCA
TTAACACACCTACTAATAAG
ACGTAGGTTGAGTACTCACG
CAGGACTTAACTAACAACGA
GACAAAATCGCGTAATCACG
CGATCCATCAATACGTCTAA
CACGATGACGTGACGCATGC
ACGTGTTGACATGCGGATGC
CATACAAGGTGAGCATGGTG
GATGATATCACGTCACGTGT
GATGACGTCAGCCTGCTTGT
CTGCAGGACGCGTGACCACC
ACGTATGTATCGTCATATCA
CAGCAGCGAATAGACGATGA
CATGCCAATACAATACCGTT
GTACCTGAACGTACACGTCA
GAATGACGTGACGTGCATTC
AGCTCCACCCCAACAACATG
TCCATCCTAGAACACCCTAC
ACGCACCTTGGCCGCAGAAC
CTCGTAGTGAGATCACGTCA
CGGTCGAATTGGTTCAACTG
TCATCAATGATAACGCGAAA
GTAATGACGTAATACACGCT
CACACCGCATACACCCTGCC
TCCCAACCTTTATCACGCGA
TCTGACGCCATACCCCGTCA
AGTCGACAAAGCATCACGTG
AGGAATGAAGGCCTACGTCA
GAATGACGTCATTATAAGGT
TATCATCACGTGATACACCC
GGATGACGTCATACCCATGA
GATCACATTTACGAAGTTAG
ATGGATGACGTCATTTTAGG
CGCGATAATGAGTGACGTCA
CATACCACGTCATTGAACAG
AACGAATGACAAAACACAGC
CCGCCTTGGCATAACGTACA
CCTGATCGCGTGATCACCTT
TGGCCTACGACACGTCAGTG
GCATTACGTCCATAGTTCCG
GACGATACTAGCACCAGAGG
AACAGAGCGTTATGACGCGA
CAACACGGTCCAATGCAGCA
ATGAAGCCCAAGCAGTGTTG
GCATATCCCATGCCTCTGTG
TAACCTGGCAAATGACGTCA
TGCACTGAGGAAGGGGCAGC
CCACCTCACACTCCGCCACA
TCGACCTCACCCGCCATTGG
TCTTGTGACCACACTCACTC
TCCCCCCGACACTAGTGAAC
AAAGGAGGTTGCTTCTGACA
CACGCAGCCCCCCCGCACCC
ATACCTGAGCTACTGCACAA
CGCACCACTTACACAAAATG
GACCTCAGTAAATGACGTGA
GCCGTCACCCACCTTCCTCA
TGGTGCACGTGTGACGACAC
GTACCTTGCCGATGGTATCG
GACCTGTCGAGCCGCGGTCG
ACCATAATGGTGACGCGATA
AAGTAATGAACTAATGACGA
ACTAACGATCAGCAAAACGG
ATGACCACCAAACGATACGA
CCGTGACGTCATCGAAGGGG
GATGGAAACGTTATCACATC
GATGACGTGATGCATAACGA
CACAGCACGCGCACTAGTCA
CTAGTTACACGGCGTCGCCG
CAATTCACGTACAACGGCAG
GGTAACGAATGATTGAGCAC
GCCCATGATGACGACATAAA
GATGTGCCGTTAACATATCG
GTAACGTACCGAGAGGTTCC
GTTATTGCAATTACGATGCA
CGCGGTGACGTCATTAGGTA
GAATGACGTCATCATAATCC
TCCCAAATCAGCGCGATTGA
TGCGAGACACGTCGCCCATC
CACACGTCACACACTCGAAA
AGCCAAGGTTTTACGGGTCG
GCGCACCGTAGCGTGTGCTG
GGGTCACGTCATTTGGTAGC
GCGTGCGCTCGCGACACACG
CGTGGACGATACGTTACAGG
TGATGGTACTGGGATACGCA
GCGGCTAATGATGACGTGAC
GAAAGTAATGCCCCATCGTT
ACACGTTGAATGCCATCATG
CCTAAGATAACACGACATAA
GCGTGCATGGAACTTTCCCC
CATTGAAAGGAAAATCACGT
ACACCACCGCTCCCTACCGA
AACAAAGTGACGTCATCACG
CGACAAAATCATATTATGTA
GCACTGTCCGTGACGTGCAG
GACTTGCGGTGACGTCATGC
ATGACGTCATGCGGATCACG
GCGCAATAACGATGACGTAT
AGTACAATACCAACGCACGG
GACTTACCGAACACGTAGGA
AATGACGCGATAACAGCCTT
CACATGCCAACAATATTGAG
GACCAATAAGTTAATAACCA
GCACGCGATAGCCATGACGG
ACGCGATCATACATGTACCG
CCTCCACTACGATTCGCACC
AATTGCCATTAGATGGCCGT
ATGGCCTTGTCACCGAACAA
CTGCCTGTTCATGTCGCACG
GATCACGTCATTGGAAAGCA
TAGAACACGAACGATACAAC
CCCTAGATGACGTGATCAGT
GCCGCACAATAATGACGTCA
CTAAAGCGGGAATGACGTCA
ATGCATGATGCGGACGCATC
CCACCGCCGATGACGTCACC
GACGATCTACGATGACGTCA
GTGCGAGATGAGTGTACATG
ACACATGACGTCATCGGCAC
CCCGCAGGCTGACGAATCCC
CTGGTGAATGAATGACGTCA
TGGACTTGGCGAAGCAAGCC
ATACGCAGTTGTAAGTGTCG
GCGGAACGACCGCGCACCAT
CGCTTGCGTCAACATGCTAG
CGGCCCGTTGCATGCAATGG
GCACATGACGTCACACCATT
CTGATGACGTAATCGCCCGG
ACCACCGACGTCCAATACGA
CCCAACACAACGCGCAACAG
GAAACACCACGAAGTGCATA
CTGGATAACGTCACTTCACC
ACAAGCGACCATCCACACAA
CGTGTACAGTGACGTGATGC
TTAGCATAATACGGCCACAC
CAACCTGGATACGTCACCGT
GCGATGTGACATGCGCACGT
CACACCCCACGACACCGTCC
TCGTAAGCATCATGACGTCA
CTGCCGTAATGCGTTCGTGT
CAAAATCGTTCATGACGTCA
CTAAAGTATGGACTCTGCCC
AAGTCACGTGATACGCTACC
CGAACTAGCTGATGACGTGA
GTAATCGAGGATGACGTCAT
TTATGACGTGCCACTAAGGC
AAGCAATGTCGATGACGTCA
CTGTCCTTACTCTCAACCCA
ACGCATCCTTGACAAATCTA
GCGTTGTATGGATGACGTCA
CCGATGTATGACGTCATGGT
GCTCAGCGATATCGATGCAC
AAAGCGTAATGATGGTCAAT
GTAATGCATCACAAATGATT
ACAATGTTGCTTTGACGTAC
GGATACAGAGACCGCAATGC
CCATGAAAAAGATGTCCTGT
CGTATCCCGATCACCTACCA
GTCACACTAGCGTAACGATG
AAGGGTAATACGGCACCCCC
ACGTGCCCCATGACGTGATA
AACACAACGCTAGCCGAACG
GTATCGTCATATGACGTCAC
GTCGCCTAGACTCCTCTGAC
ACGTGACGGTAACGTGACGG
CACGACAACCGAACTGCAAG
GATCACGTAACGCACTTACC
ACCGGCATGTCGTCATCAGG
GCGCTGTACCGTAAATAAGG
GCCGATTTAGTGACGACATC
ACGCGTATGGATGACGACAC
AAAACAAACAGCATAGCGCG
TTGGTCACACGAAGCGCGGG
CGTCCGCCTTGGGCCTGGTG
GCCATCCATTGAGTATCGCA
AGGGCGAAATAGTGACGTGA
ATGGTGTTTACCCGTTAGCC
AAATACAAAGGACCACCGTC
CAACGATGACGTGACTTCGA
AAGCGTAACGGCACACGTAG
ACGAATGCGCAAAATGTCTC
ACGCTGACAAACGTAACACG
TAGCGCAAGTGTGCAATTGG
CCAGACAATGGGTGTGCTAG
CACAACACGTGTTACAGTGC
GCGACGTGACGTCATCAACC
TATGATGATGCGAGAACGTG
AGCCCTGCCACTCATGGGCA
CCTTATCGAACTAGAGCGTT
GTCAGCGAACCACGCTCTCC
CCTGACAGTTCGCGCGCTTG
GCATGTGTGGTGACGTGACG
GACAGGCATGCCCAAGACCG
GTGCTGATGATGAAGCAGCA
AACGTGTAAAAATGCATTTT
TCATCACCCTCTAAAACATG
GTGTTGCCGAACCGGTAAGC
ACGCCAATGACGTGGACGGT
GCGCGGGGGTCCAGCCTTGC
GCCATCACGTCATTGTATCA
CCATGTATGTAATGAGGGTG
GGATGATGACGTCACTGTCA
CAGCTGAAGCAATGACGTCA
CGTGGTGCACACGACTCGCG
GACCCCCATCCCCACGGCCG
CAACACCGCACCTCCGACCG
ACGTCAAATGACGTTATATC
ACGTCAATGACGTGACCATG
TCGTTACGCGCCACGTTCCG
GCGTTAACGGCAAGTAACCA
AGAAATAATGACGTCATCGA
TCACGAAGTAACCGACCTCG
AACCTATCCTGAGCTCATCA
TGAGGGTACGGATTGCGACA
TCCCGCATTGCCGCCCCACG
TGCGACGTGCGATCACGTCA
TGCCATCACGGCGTCGTGCA
CCCACTAACTCTAGCTCGCC
GTACGTTCATTCCTTCCCCA
GTGTGTCGTGATTTTGCACG
TCAGTAACTCGCGTGGCCAT
AATGCGATCACCTCACATGC
CCGTATGGGCTCCGCTCGTA
ACGCTCCTCACAACATCCAC
CGGTGCGTGGCACGTACAAG
TACTAATACAGTCCCACCCC
CCCGCGCACCGATCACGCGA
CAGTTAACATGGTGTGACGT
CGCCTAAATGACGTGATCGT
TAGGAGTTAAAATCACGTAA
AGCATATGACGTGATGATCA
GCCAAGTAATGACGCGATCT
TGCCACTACTTACTACCTGA
GAATCACGTCATACGGTAGC
CTCCTCAAGTATAGCGATAG
CACAAACCATCACGAGACCT
CTCCCTTCCCTGAATGATCA
CACATGCTTTAGATGACGTG
ACGGTGACACGATCACGTCA
GAGATTCATATGACGTGATA
ACTTAACGTGCACATAGTGC
ACATACGACGTGCACACGCG
GTTCTATTTAGTGACGTCAT
CCACCGATATCGTCATCCGA
GCGACGTAACAAACGGGTAA
ACACAAACACGAATGATAGA
ACGTGCCATGGATGACGTGA
GTGGTGATGATGACATACCT
AAGCGTATAACGCGCCATCG
AGCGAGCAAACTAATATGGC
CTAGCCCTGCTACTGCGTCT
GTGAGTAACGTGATCTTTTG
GACGTTCACCAGAACATACT
ATGTGAAGACTAAGCTGGTG
CGCGTGATACGACAACACCG
CCGCACATAACGCTAACGCG
CTGCATACGTACAACGCACG
ATCATACTGCCTCCTTGCTC
CTAATCCGAACCACCAATAG
ACGGTATATCTAGTAAGCCG
GGTGATGACGTCATCATCAG
CCACGGCGACCACGCGCACC
CTGAACGATGACGACATCAA
CGACATGGTAGGTCGTAACA
CGTGATGTCGAAAGGTCATC
AGTACCAGTTAAACGTAGTA
GCTATACAGGCATGACGTCA
GAAAGGAACTGTGAATCGAG
GGCTGTTGTTCAATGCCATC
CATACCTACATACACCCCCT
GCGTACCATGTAACGCGTTG
TAGGGTACATACGAACCCAG
AACGCGAAGATACGTATGTA
ACGGCACACAATGTACAAAC
CAACGATGATGACGTCATCT
GAATGGACGACCTCACACAC
GGCACATGAATGACGTCACA
CTCACGAATGAATGACGACA
ATGTGAATCACGTGACTGCG
CGACTCGAGTCATGACGTCA
GTGCTCTAATATCACGTCAC
CGAAAAGACAGATGACGTCA
GTGTGGTAGCGATGACGCGA
ACGACTGTCCGTGCCATTGA
ATGTAACGCCACACCATCAC
TTTGCGAACACGCGTAATGG
AATGAGTATGACGTGATATG
GAACGCAATAGCGCGAATTG
ACGTATGCTTTCCCTTAACA
TGAACGCGTCACCGTGACAC
CCATAACGTAACCACAATCA
ATCACTATCTGAATGACGCG
TCTACCTGTTGATCGCGTCA
ACTTCCTCAAGATCACGTCA
CATAGGGATTGATACCCCCA
CGTACGTGTTATAAAAGTGG
GCAACGATAAAACACCAACA
ACGATGTACCCACAGGACGT
CGGCCCCGATCGCGTCATCA
TCAACCTACCAGCGTGGCCC
TAGGAAGACCCCATATCCCT
CGTTAGTGCAGCGGACGGTA
CACCCATGTGCAAGCATGAT
ACACATGTTGATACCCGGTA
CCATATCACGTCACCACTCT
ATTGCTAGTTAATGACGTGA
ACACCACGAACGAAAGCAAA
AAGTAGTAGAAGACACGTGA
CATGACGTCTCCCTGTAGCT
TGATAATGAATGCTCATGTG
GCTACCAGCACATGTCGCGA
TCACGATCGCCTACACGCGA
GACACATCGCGGCACGACGG
CATGCAACGCGGTGTGCGTA
AGTATGAGGAGCAAAAAATA
CGTAACTGCAAAGTAAGGTA
GCCTGGCCAATGCTGCCACC
CAACCGTGATGACGCGATAT
GTACGCAATGAATGACGACA
AGAAGTGACATAGCTGTGCA
TAGGGCGAGACAACCCCTCT
TCATATACTATCGGTGTCCC
ACACCATATGATAGGCGCAG
CAAGGTCCGTCGTGCCCTAC
GTTATAGTGACATGAGGTGA
GCTGTATCGTAATGACGTCA
GCCGTACCGCCCGTACGTCT
GCAATACGGTTCAAACCCCA
AGAATGATAACGAGATGACC
CGACGTCTGCAACGACTGAC
CGACAAATAATGACGCGACC
ATGGAGCACGTGCCCATCAC
GACATAACGCGATTACGTCA
AGACCCGAGGGCAACAGCAT
TGGTGTAAAGGTGTGCTATT
AGGTACCATCTCAACGTACT
AGCGTATCTTCACCAATGAT
CACATGAGATGACGTCACCA
TCGTTACGACGGACTAACGA
CGCCCCACGCAATAACCGCG
AGGCTACAACAGATACGTCA
AACAACAATCACGTCACTGA
CGCTACGTCACGCCACGTCA
GTGATAACCTCAAATAGCAA
AACAGCAACAAGACTGTACT
ACCCACGATGACGTGACATC
GCCACGTGTGGTGTAAACCC
ACGTGGAGTATGTCACACCA
CGTAACCAATGTGATGAGAT
GAGGCTTAACGGCATGGATG
AGTCGTCACCGTACACACTT
TGATCACATTGATGACGTGA
ACGTACTGCGACCTTGAATG
CGCCCAATGCTCACCAGCGC
CCAGCATGCACATAGTCAAC
CGTACAGGGAGGGACATCTA
GCTCGATGACGTCACTCAGC
CAAATGACGTAATCCGACGT
CACACACACTTCGCCCAGCC
GAATAATTTAGAACACGCGG
CTCCCAATTCAACGATTAAC
ATAACATCTATGATGATAAT
CAACGAACGGTACGAACGTA
TCACACCACCACGCAACCTA
AGGGATCGAAAGGTGACCTT
ACCTCGCATACTGTCAGTGC
TCGAGGTGACACGACAGTCG
GCGATGACGTCATTCTGCAC
ACACACGATACACTTGTGAG
CGTCGGTTGTAAAACCTATA
ATTCGAGGTACAGAATGAGG
GTAATGCTAGTACTTGTGTG
TCACAGGAATGATAGACACT
AGACATCCGAGTTAGGTAGT
CCTACACATCATCACGCTGT
CTTCCGCATGCCGTAATTGT
TGTGGTGTGACGCGATCAGC
GTATTGCGCAATGACGTCAT
AGGCGAAACCACCTCACCAA
TAGGGGACGTACCACCGCCA
ACTAGGTTAATGGACGCACA
GACAGTGGTGGCCACACCCC
TTACCCATCTCGACAATCGT
ACCCTAGGTACGATGAACCC
GATCACGTCATGCCGTTACA
AAGTTCTGACGTCATAACAT
TATGAATGTCGCGTCATGCG
GGGATGACGTAATCGCAAGT
GTAACGTAACACGATCACCC
TTTAGAATGACGTTATACAA
CCGGGCCGTGATGCTATGGT
CCAGCTTGGTGCGTTTGCGC
GTTGTTCATGACAACGTATG
CACCGCCATAATCACGTCAC
ACGCTGAGTACAAGGACTCG
CATCAACTTGGATGACGTCA
GTGTCCCATCACGTACTTTA
ACGTGCACGACATCCCTGCC
CCTATATCGGTGGCAAACGA
CCCCATCACGTGGCCGCCAG
CGACGACCACACAACGTCAG
CGTCCCCACCGCTAAACCAA
ACGAATGTACTAAAACGCCA
TTAGACCAAGTCGTATGTTA
GTACACGATAGCGTTGCAGA
GCTACTATCACGTCATCGCA
GCCTCACAGCCCCTCACTAC
CTACACAGAAGATCGCATGC
AACGATTGATGACGTAATGC
CTAGCTCCCCGCGATGACAC
GCACACGAACGTAAAATTGC
CCCTGCGTTGACACGACATC
TGAGTTGATGAATGACGTGA
GGGACAGACTCACATGACCC
GATGCATTGGGATGACGTCA
ACGCGCGGGGAATGACGTCA
ATAACGATGACGTCATCGTC
TGCGTCAAATAAAGGGCTAA
GTCACGTGACCTGGACGCTA
TAGCGAACCTCACACTCTAC
CTAGCCCAGTAATGACGTCA
TGGTACAGAACATGGTGCGA
AACGGAATGACGTCACCACC
CCAGGCGATCTCGTCATCCG
GACATCACGTCATCCCCGGA
GCCGTGTGCTAGACAGCCGG
GGTGACGTCATCGCGCGACT
GCCCACAATGACGTCATCCC
TTGCGTGACGTCATCACGCT
ACACATGAAGTTCTGCGTCA
GAGGGATGGTACATAGCGTA
AGGAAGGCAGGATGTGGCGA
GATTGTTGTGCGATGTCGAG
TTCACCACGTGGTCACGTCA
GCAGCGGACTGATGACGTCA
TAAAACCCAAATCAATTACG
GTGTTAATATCACGTGATCT
GCTACCTGTCGATCATTCCC
AATGGATGACGTGATCCACC
CAACGTAGTGATTAGGCATC
CGAGTCGCCGTTCCGACCCA
GACTGTGATTATACTTGGCC
CTCGCGTGCGCACCCAACCG
GAGTATGACGCGATGATTTG
CCATCCTACATGTCACGTGA
GGCACACCGTCCCACCTAGC
TTATACAGGTATCGCGATAC
AATTATTTGATGGAGTGTGG
GTGATAGGGTCGCTTCCCGG
CCACGCGATTGACAGTGTCC
CATATAACGAACAGTAGCAT
CGAATGACGTGACGTATATC
GCAAGCGTGAATGATCGAAA
GATATGACGTCATACACCCA
ACAAAAGACTGATGACGTCA
GAAAGAAGGATTGGATGGGG
GTCAATGTGATGTAGCACAC
AGTGCAGGCTGCTAGACCAC
CCTTGTAAAAGGACGACGAA
ACAAACCCTTAACGCAAACA
CAGATGACGTCATACACACC
TCGCGTTGGATGCTATATAG
ATCTGTTATCACGAAATGGA
TAGTTCGTAAGAACCGATAC
GAGGTAAATGTTGATGCATG
TGCTCAACGTACATGAATGG
CAAGCGAATATGACGCGATC
AACGCGGTTTGCATGTCATG
ATCCAGCTCGAACGACGTGA
CGTCCATCACGTCATGCCTA
GACACAAACGACGAGATGCC
GATGACGTGATCATTAGCCT
CGCTGATCACGTCATCCATG
AAACATGCAGGAAAACACGC
ACCAATTGAATTGGGTGACG
AATGACGTATACCATCCCGC
GAATGACGCGACCGCCAACG
GGAAAAATGTGATACATGGA
TCACCGATGTCGCGCGATAA
CTCGTTATGATGACGTCATG
AGGCTACAAAGTACGCACAG
GTGTTGAACTAGCTTGCTAC
GCTAGTGAAGATAACGTCAT
ACTGATGACGTCATCCACGC
CCCATTCTTCTCCTGTTCTA
GTTACATCGACATCTCGTTG
AACGACGACTTACCTCAAAC
GCGGGACATAATTGACGTTA
ACGCGCCATTCACCGACCAC
CATCATAGCATATGATGACG
GCGCGTGATCGCGTCATCGC
ACCATATTTTATCGCGTCAC
ACAACACCACGATCACGTCA
TGTTAGTAAGGAAGAGGTCA
GACTCTACGTGATGCAATAC
GTTACGTAGCGCAGGTTCCG
GACCATATCAAATGACGTCA
GAGGTCGCGCGATCAACGCA
CGACACTCTTTGCCTGGATA
ACGTTACGCGTCACTGACAC
ACCGTACTGTTTTCACACCA
CCGAATGCCTCGTCATACGT
GTTATCACTAAACACAGATG
ACACTAACCATGTTGGTCGA
ATTCAGGCTACCTGACGTGA
TCGTACAAACAGTGAAATAG
TTGTAGATTATGACCGATGC
AAGACGATGACGTCATCCAT
CCAACGCGACGATATCGTCA
GGCTCAGTGCGCCTCGTCAT
GTAGAATGACGACATTGCAG
ACGTCATTTCGCTGCGTGAC
CCCCACAATACCTAACGCTA
GAATGATGTCGTTGACAGAG
ACGCCAACCTGATGACGTCA
CCTGCAAAAATCGTGTGACC
GACATAAGGATGTGTGCCTG
TCCCTGCCACCTAAGGCGAC
GACACGTAGTGTGACGTCAT
CGCCATGACGTGTGCACGGA
GCGCATCTACCGAACGGCGG
CTCCCGCCACACATATAAGC
AATGCCACCAATACACCACC
CGTATGACGTGATAACACAA
CCCCACGCACGAGACGCAGC
TGGATGACGCTGCCCCCTCG
GAATCTACACCCCCCCACAA
GAGGGCACGAATGACATCAG
TGTTAGTCCCCAGACGCCCA
ACAGCGATAACGTCATCCCA
AACCGAAGGCCACGCCACTC
CCAATGCATATGACCTGACC
GCCCTGATGATGACGTGACT
CTACACCACGATACGCACAC
GCTGATTAATCACGTCACAT
GGGATGACGTCATATCTAAC
ACGCGACCTTGATCGCGTCA
ACGTCATCGGTGGTAGAAGG
TCGACCTAACCGAGCACCTG
AATAACATCATGCGACGTGA
TGCATGACGTGTACGATATG
ATCGATTACGTATGTCGTAA
TCCACGAATAAGACACGCCG
AGTTGTAGATGATGTGATCA
AGGACGCAACTCATCGCATG
GTCACAGATGACGTGACATG
GGATATGACGACATCACGGA
GACCACCGATTAGACCGCGC
ATCACATGCACACCATGAAC
TCTATTTGATAGACGTCAAC
GCGTACACCGAATCCAAGAC
GAGGATGTTGTATGTCGTCA
ATGACGTCATCTTCGATGCG
TATGGATGACGTAACCACGA
GATGACGTGACAACCACGCA
GGTGTTCGACAAATAATGTC
GAAGACATCACGAATGCTCA
CTCACTTAACTATGACGTAA
AACGGATCACCATGACGTCA
ACTATCGACGCCCACGCACC
CCGAAGGATATTGACATAAG
CACTGACGTCATCGGCACAT
AGGACGAACCAATGACGTCA
GTGTGAGGACATGTTCACAT
CGACAACTACGATCACGCGA
CGTCACATGTCATGGTTTAC
GTTTCCGAGTTACTGCAGGG
TCGAAACCGTAGCCCTTGTA
GTGTTAGTGTCAAATACACA
CAAGGCACGTGTAATCATCG
GATGATATCGTCACGTTACA
AGTGATGGCCGCTGTGACGT
CCGTAGCGTGAGCCGACACA
CCTAGTCGAGTGAGGTCTCG
AGGCATGATACTTAAGCAGA
AATAGCAACGTATCACGTCA
AAATACGATGTTGAAGGTGC
ATGTAGCTCCTCATATATCC
GATATCATGGGATGACGTCA
CTGTCGCGATGACGTGACGT
CCGACGGATCTAACATCTTC
GTACAGATGTAGCCTTCACC
AGCAACGCGTAATTTCACCC
GTGAAGGTAATGACCAGGCC
GCAACTAAGCAAGACCACCC
CTACGTCCCATTTGATAGGG
CAATGGCGGTGGTGACCACC
ACCCTCACCTAGGCCGATCC
AGCAACCAGGCATGACGTCA
CTGCAATATGACGTGATAGA
CTTAGCCGCAACACTACACG
AGGGTTACTAATAACTTTCG
ACGTCACGTGATAACCTTGG
AAAATGACGTGATGACGTCA
CACTAAACACTCATCCCTAT
AATGCGATGACGACATCCCA
GGTGGTACCAAGCGCGATAC
AACGTCGTACCACCGTCCAC
GCTGTATGTCGTCATTGAAA
CCTAAAATGACGTGATTACC
CGCGTAACTGCGTGACGTCA
CGACTACGGAAATGACGTGA
GAACGGACAGAGCAGCGCCC
CAACGGTGCTGATGACGTGA
CGCCAATGAATTTCGAACAC
TGGCTGCCGCACGATGGCCC
CGACGATGTAAAAGGATCAC
CACCTAACGACGTAACGACG
CACCCTCCCCGCACGACACG
CCCGAAGTACAATGACGTTA
CAACGGAAACGCAAAATTCG
CACGTAAGCAGACAGAGCAT
GTATGTGTACACATAGGGCC
GAGCCTGTCAGTTAGCGATG
ACGTAACCAGGGTGGTCACG
CACCCAACCACAACGATGAC
CGGACCTGGCACAGAATAGG
GTGTACTTGCTGAAAGGTAG
TAGTCGCTCAGAATGATGAT
TACCCGCCGCGATGACGTCA
ATACCGCAGGCGATGCATGC
TATACACGACATCACGTTGT
AAGGGTGTGACGTGATAGCG
AGAGGAGGATTCCTCGCTTG
CACATTGAAGCAATACCGCG
TTAGCTAACATAACGCTCTG
GTGGATGTAACGAGGGAAGC
TCGTTCCTCAGGTTACCACC
CACCGAAGACCACCGCCACG
GTCTTGAACGTGTGACGTCA
GTAAAACGGCACAACCAAGG
CCATGATGATCATCACGTCA
GAACATGGTATACGATACCA
GTCGGTCCACGTCATGCATG
ATACGTCATCATCAGGCAGT
CGCAGGATGACGTCATCGAT
GATGACGATGGTGACATGCC
AACCGCGAGGGTCACGTCAT
TCCGCAAGGGATATGCTGAG
CGAATGATGTCATCCTGCAT
CCTGATGACGTCATCATGCG
CCCTCCCTGAAGCTACACGC
CCAGATCACGTCACCCTCGC
CGATGCGAACCATCACGTCA
CCACAAATGTGCGAGGCAAA
AGCGATGACGTGACCTATAA
CTGCGACACACCAACATGCA
CAAGAATCTAACGTTACTGT
CCTACATATCGCTACACGTA
GTCTCGCGTTAATGACGCGA
GTCCTTGAACCCTGGGGCCC
CAGAGCGAAGGATATAAGCA
AGGAACGTACGAGATGCCAC
GATGACGACACCATTAATGC
TGGGGTGTCAATCTTACGTA
AGGGCGCTATGTACATACCA
GCTACAAATACACGTGACAA
TAGACCTAACACCCGCCAGG
GATAGCGTGATAACGTGGGA
AACATGGTAAGGTGAGCGTG
GACATGACGTGATTACACTC
ACTGAATACACAGGGGAGAA
CATATAAAAGCGTGACCATA
GAATAAGGTAGATGCGCTAT
CCGTGTGTCACGTCATCAGG
CTCACCACGAACACCGCGAG
GCCACTTAGCCACGGTTGAG
GCCTACCTGTGGGAGTCACG
ACATTATGACGTGACCATCA
CCACGAACAAGCCACAGCTT
CGAAACATACAACAACGGGG
CTCCTCACTAACATGAGGAC
CCGTGACCCCCACCGTTGGA
ACGGAGACAATCGTTGAAAA
TGATGACGTCATCGCACGCG
TGCAATGACGTGACGCAACA
ACTGTCCTATTGATGGTTGG
GAAGGATTACGTCACGCGAA
CGATGTTAACATTAATCCGT
GTAGATTATCACGTCACCAC
GCCACACATCACGAGGAGAA
GCTTGATGACGTGGTAACGC
AGCAAAATGACGTCATCATA
AGAGATGTCACGACCACCCT
CCTCCTTACCACCCAACCCA
ACGTGACACATGCGAGTTCT
ACGTATATGATGCACTCGCA
ACGTGTGTGCCACGAAACAC
GCATGATCGTAATAAATAGC
TGATTACGTGACACCACCGC
AGTACGTCCTCATGATGCGA
AACACGACAGTAGGGATGCA
GCTAAATACGGAACCGACAC
ATAAGGTACACGTGTCGTTT
GATGAATGACGCGTCATACA
GTGTGGATGACGTCATCCCA
CGATGACGTCATACAGCAGA
AATTCCACTTACGCAAGGCG
TGCATAATCACAGGTCACGC
CAGCCACAACAATAAGATTG
AACTACGACCACCACCTCGA
AATAACATGACGTCATTGAA
ACCCACGCTGTTACATGGCG
CTGCCAACCCTCCCCTCCCA
CACGTGGGTAACACAACGCG
ATTACCACGCAATCATCCAG
GCTATCGCATAAGTAGCGTG
GTACCAACGATAGCTGGTAT
CTCGAATCACGTCATTACCG
ATCATGTAACGATGCACTCT
GGGACGGTAGTCGCGAACAC
GCCGCTGACGTCATCGCAAA
GAGAGATGACGCGATCTCAG
GCGAAATGGTACAGTGCGCA
AAGAGGAACGTCACACATGG
TGTCCGCTCACGATTATAGG
CAAGATGCTGCATCACTTCC
CACTGATGACGTGTTACACC
TCAACCATCAAGCTTATCAC
CCCATAAGATGATGCCATCA
CATGCCGTCACCCTCACGCC
CCATCACGCGCGATTACATC
ATTGCTACATAATCGTGTGA
AGAAAACACGCATGACGTGA
GCTGTGAGATGACGTGACAG
ACTCCCCCACACGGTACAAC
GATTACACCATTCCTCCAGC
ACTCACGTTATGACGTCATC
TTGTGAGGTGAGCCAGTGCA
GACGTTCTCGTGGGGCTACG
GCCAACGCACGTCATCCCCA
AATGAACCTCACAACCACCA
GCTGCGACAGATGACGTCAC
CTATAATCACGTCATCGCCC
ACCAGTACCACCAAACAATC
GTGAGTTACTGATGACGTCA
TGAACGTCAACGATTTACAG
CAAAAACACCATAACGCGAC
TCAAACAATATACCAGATTG
GCGCCGATGACGCCATTGAG
GTGCCGTATCATACTGCTAA
ATCAGGCAAAAGGGTTAAGC
CCCCTCGGTACCCGCCCACC
GATGCACGAATCACTATTCC
GTGCAATGACTGTTGTGGTA
TCGTGCTATGTGAATTGTGA
ATGTACACTGGTCGCATATT
CAACTAATATACGACATCGA
GACACCATGCATCCCGTGGA
CTAGCTGTCGTTCCCACGCC
GCACAACATTGCATACTACT
TTCGGCACGCAGACACGTCA
CTCCGGGACGGCCCCCTCAC
GCCCGCAACGATGACGTCAT
CGTAATGATGTGACCCAACG
TACCCTCGTTCACGCGTCGA
ACAGGACAGAGCAACTATGA
AATGACGTGACGTAACACGT
GAAAGATGACGTGACCCATA
TGTCCGCGCATCACTTAGCG
TTGACCATCCAATGACATCA
GAATCATTCCACGTCGTCAC
GGAATGCACGAATCAAGCTG
GCTACACACCCATACTTGTG
AGCAGTATTTAGAGCGTACT
CACACGATTGTTATACGTGC
GGCCCATAGACATCGCGTCA
ACAGCATCGATGATTGCTTG
ATAGATATAGTGCATACACA
CCCTTGCGATGACGTAACGC
GATGACGTCATTGCATAACG
GTGATCACGTGATGTACAGC
CCCTGTCCCAAGGCATAGTG
AGTACAAGGAGTGATGCTGT
ACGTGCCATGACGACGCGGT
CAAAAGGACCAACAACACGA
CCAGTGCGATGACGTCAGCG
CGACTGCGCGTCACAACATG
CACACGGAACGGCAGCGACC
GCGCCCCTCACTACCCCTAC
ACGTTGTGCTATGGCGTCAC
CCGACATCACGTTACCCCAC
CATCCACGTTACGCCAAGAG
ACATATCATGTGGATTGCGA
GCTCATGACGCGATGCATTG
CAGACAAGATGACGTGATCT
ACGCGGTAGCAATGACACGA
CCCACGTAAACGCAAACAGC
GAACACAAGGCACAGTACTG
CGATGGCGTATACCTGAACC
ACGAACAACAGCAAGTAACG
CACGTGATGACGTGATAATA
CGCTACAGAAGACACCAAGA
CTAGCTTCCAATGACGTGAT
GCTCTGCAGGGATGCGTAGT
TCCATAGAGGTTCATTCATG
GTTACGTGATCACGTCACGC
ATCCGTCATATGCGCGATTG
AGCGACGTTCCTTAACACGG
GTACATGCCTCTGTATGAAA
CGCGCCCCGATTACGTCACG
CACATGACGTGTGACCGTAA
AATATGACACACATACGCAA
CCGCACTCGTACATCTTGTT
GTACCTATTTTAGGTATACA
GTACGACGCGTACCATGTCG
TGACCCACGGAACACGTGCT
ACATACGTCACCTCATAATA
ACGTGACGGGCAGCCGACCT
CCTTTGCCGTGACGCGATAG
CATGACGACAGCCACCACCC
CGTCCCTACACGATAGGCGC
ACTGAGGGTGTAACGAGTAG
CATCAGCACATCATACGTCA
GCGGCACGGCGATAACGTTC
GTATGATACGGATGACGCCA
TGTATGACGAAACACATGTG
GATGATACGTTAAGAGCGCA
GTTGATGAGATGACGTCATC
GTAGAACGGATATCACGTCA
GACCACGCCAAAGGACTGTA
ACTGGCCACCGATCACGAGG
ACGCGTCAAAACATTACACA
CTATGTAACACACACCCTGA
TCCGTAAAGCCGTGACGTCA
GCATCACGCGACTACGCGAC
GTGTAACATCACGTGACGCA
ACGACGGCTTAATGACGTCA
CATACACGCATTGTGCCCCA
AATAACGTGATCCCTTAAGA
TGTGATGACGGGATAGTCAA
GGCATACACACTATCCCCAC
AGTATGTGATGACGTCATCC
CCATGACGTGATCGCGAGAA
GGGCCGCGACACCGTACACA
ACAAATGACGTCATCACACC
GAGCAACATGATGACGCGAT
GCGAACACACTACTTGTGGT
GTGACGAGATCTGCTACCCG
ACCTGAAATGACGTCATCCC
CAACCCGACGACACCGCATG
CATCCTCCCGAACGAATGCA
ACGTTGACACGTAGCGTGAC
TTGTGGTGGCTAGGCATTGG
ATATCGTCATCATAACCTAG
ACGAAGGACACAACGCAATA
AATGTATTCCGCTTCAGCAA
GGTGACGTGACACGCGTAGA
GCAAAACAGAGATGACGTCA
CATGCAATAAGGCCCCACAA
AAAAAGGTAACAATTCCCAT
GTTCCGACTACACGAGGTGA
ACAGCTCGACGATGACGTGA
CGCCAGCGGAAGTGACGTCA
TGCGCCAACGCACTGCGTGA
AGGTATGATGACGATACCGA
ACTCACATAGCATGACGTGA
CCACACCATGATGACGTCAC
AACCATCAGATGCGCATTGT
TAATGACGTAATCGACGACA
ATGACATCATCGTAATGGCC
GACGCAAGGTTATCACGTCA
CACAGCAACAGATGGTTGCC
AACTTGACGCATCATCAACC
CACAAGGTCATTCCAATTGC
ATAAGCACCGCGGCTCGCCC
AGGTTATGCCACAGACGTAG
TGCATTAGTGGGTCGCACTT
AGCGATCACGTCATCCGATA
CGCCATAGTCGATGACGTCA
GAAATGACGTGAATACAATA
ATGCTCCTTACGTCCCTGAG
GTCGCTGCATTCTTGAGCGG
GGGAACGCGTCAATACGCTA
TGATGATGCTTGCCACATAT
GGTGCCAACTGTCCTTGCTG
ACGACCACGTCACGCACACG
CCCGTGACGAACGTCGACCA
CATCCCGCGATGATACGTGA
GCGTAATGCCTTCCTGTCCG
ATGACGTCATTGAATGACGT
ACGTTACCGTTACGTTAACG
GCATACAATGACGTCATCTT
GCACGATCGTGCAGCAACGC
ACACATGATGACGTCACCGT
TGACCATGAAGCCTAAGTGG
GATGTCGTGATACATCACGT
ATCATGAGAGATGACGTCAT
ATCATACGTATATATCGACA
AATTACGCGAAATCTCGTCA
ATCTAGATGATGACGATACA
GATGGCTGCCATTACCACGA
TCATGGATGACGTCACTCGG
GCAACCCAGATCACGTCATG
TCACGCCACAACAGTATGCG
CCCAAGTAGGACACTACCCA
ACAAATCACGTCACTCTGCT
AACTGACGTGATACTTGCCG
TCGCTCGGCGCCGCTCCCGC
AGCTCAAGTCAACGTTGTCC
TCTCTCGACTCAGATGACGA
GTGCAACGTATGAACCACAT
TTATCACGTCACACCTTGCC
ACAACATGTGCTACGCGCGT
CATATGTGGCCTACATATAG
ACAGGTTGAGAATGACGTCA
GCCGAGAGTTGATGACGTGA
ACGTATGAGCACCGTGTGTG
GCACGCGACCCTTGCCCCAC
CGCAAGCATCACGTCACCGG
GCGAAAACTTAGGCTACCCG
AATAATACCATAAACGTCGA
AGGTACGATATCAACCTTTG
ATCACGTTATGGCACGTTAA
CCAGATGGATGTCGTCATAC
CATCACGCACTAAAGATCCG
GCCGGCAAGGCACTGCCGAT
AAAAAATTGAACATGCCCAG
GCAAACAACGAAATGTACAG
CTGCATTGCCACAACACCCT
ACAAATGCCAAGTGTTGAGT
CGATGACGTTATCACGCTGA
AATGGGGATTGAGCATAACA
TTACCCATGTTGTGACACAC
CCTGCACGAATGACGTCATC
ATCGATACTAAGTGACGACA
CTCACATCCTCAGAGCTACA
TGGCCAAGACAAGGTCATCG
GTCGCGTGATTGAAGGATGG
GCAACGGTGACGCGCTACCG
ATTCTCAGTGGAACTAAACA
ATCAACAGCCCTGCACCGTT
AGAATACAAGGTAGACATCC
GTGACGTATAAATGGTTAAG
GTACCTACGACGTCATCACC
CTACACAATGGATGCACAGC
AGTCACAGACAACGATGACA
TCGTCGTTGAGATGTATGCA
TCAGCATAATAGATGCACAC
ACGGCAATAACAGTACAATG
CCGTCCTACACGGACTTACG
GAAAGTCGCACGTACATACC
CAACACGACCCTTTCGCAAC
ACGACCATGAGATGGAACGG
GCATCACGTCATCATGGTAG
AAACTGCGAGACAATGACGT
CACACATAAGGATGACGTCA
CACTTACGTGCACTCGCACC
TCCACACCAGCATGCCGCGA
GCAGATGACGTCACTCGATC
CAAGCGCACACCTTCGCACC
GTGACGCCATAGCTCAGCTA
AGCCTCGACGTGATGACAGC
ATCGGTTACTATCAGTCGAC
TGGAATGATAGCGCATAAAC
GTCGTCAACTTTTCCTGGCA
GATGGATGACGTCACCGTGC
GGGAACGCACGTGCCAGGCG
ATGCGACACTTCATGCTTTG
GAGGACAATTGATCACGTCA
CCTTACACGTTACAGCACTG
GCTTGGTGAATGAATCACGT
ACATTATGTTCCCCTGAACA
ATCACGCATAATAGCAAAGT
AATGCGATGACGTCATGGCC
GTATGAGTCACGAAGCACTC
ACATGGATGACGTTATCACA
AATTCCGCGTTATCACAACC
AAAGCGTGCAAACGGTAGAG
GCCCTGACCCTACACATCAC
GTTGTAAGATATGACGTCAC
TGAATGCTGAAGCCACGCTA
GAAGGTTATGCGACAACGCA
ATAGCGAGCAGATGACGTGA
GTCAGGCTATGTAGGTGATG
ACGAGGAAACGTCTCCCCCC
ACGTAAAATGAAATGTCGTG
AAAAAGATGACGTGATACTG
TCGGATGACGTCATGCACAA
GTAATGACGTATGAAGCGTA
TGAGTTAACGTGATGCCCAT
GTGCTATAATGCATCATGAA
GCGACCACGTGACCACATGG
TATCCCACTTGGTGGTAAAA
ACGGCTACCGAACACATGGC
ACCTTCACACGATGACGTCA
AGCACAATCACGTCATCATC
CAATACGGTGATTAACGTGA
CGCTACGCATGCTGACGTGA
TTGATACGATTTAACGCTAC
GTTAACGTTGCAAACCTCGG
CGCAGCTCATGAAATCATCA
CCTTGCAATGACGTGACTCC
CTCACGACACACCTCCACCA
CCGTCCTGAGGATGACGTGA
CCGTCGTGATAACGTCATCT
ACGTTTACAATGTCACGTCA
GAAAAGTAGTAGTGACGTCA
GCTACCGATCGAAAAGATGG
ACAATGATAGGGCTATACGA
ATAGTCGAACACTATTAACA
CACGCCTTGGATCACGTCAT
TGGATGACGTAGCCTACTTA
ACGTCTCAGAAAAGTAGTAG
CCCTTTGACCATACCGCCCA
CGATGACGTGACAGGCATGC
GTGAGGGACTGATGACGTCA
CGACCGCATGGCGCGTATCA
ACAACCTACGTGATGACGCG
AGGTGACGTCATCCACTGCC
GACCGAATTGCATGACGTCA
AGATAATGACGTGATTCCCG
GGCATGACGTGACCACCTGA
CTGCACCCACTAAAGCATGA
TGTTGCGATGACGTCATGCT
GTAGCAGATTAATGACGTCA
ACTCAATACCAGCATGACGG
GTAGCGATTACGTAACCACC
CCAAAGGCAGAGTTAGATGC
ACGACAATGACGACGCGTAC
ACGAATCGATGACGTCATCC
TTACGTCGCACGTCATACCG
TTGGCACCTTAGTGACGTGA
TACTGATACTGTGAACAAAA
ACGACAACATACGTTACCTA
GTGCTACATGGGATACGGTG
TACAGACGCGGTACTACTCG
ATTCCCGAAGTCAACGTAAT
CTTGGATGGCGACCACCGCG
CGATCACAGTGATAACGTCA
TGATCATGGCGATGACGACA
ACATCCACGCCGAGACACTG
CTAACGTAGCATGGAGTGTG
ACGATACGTCACCCACTTAC
GACTCGCACACGCAAGCACG
GGCTGACGTCATCACAAGGT
ATCGACGTAATGACGTGTAC
CTCACACTTCTTCGGTATCG
CATTTGCGATGATGTGATGC
GTACTAGGCTGGCGACCACC
ACCAACAACCATATGCAAAG
ATTGTGCTTGGACGATCTGC
CCTATAGATGACGTGTTCGA
GTCCGCGTCAACCGACGTGT
CAGGACACGTCATCACTGCT
AAGCTACAAGCGATGCCGCA
CAGAAACGCATGACACCTCA
AGCACGATGACGCCACCGCT
GAATCGATGACGCGACACAT
GACATGAATGTCTGTACCGT
CACGGGGATCACGTGATGCA
AGCTAACAAATGGACGCTGA
CGTGATGACGTCATTCAGTG
CCCTCTACGCAGCGGCGTGA
GCTACAACATCATCACCCCA
TGAATCTGCAAATCACGTCA
GGTTAACGAAGATCACGTCA
CTCCTGAGGACCACGTCGCT
ACTAATGACGTCATTAGCGA
GCGCGCTTGACACCGCGGTG
ACCGCATTTATGCAGCAGGT
GTTGCTGAGGCTACTCGCGA
CATGTATGTTACCTCTGTAA
AAGTCACGAGAACATTTCTA
GTATGACGTATGTAATGCTG
ACGCATTAATCATATAGGGA
TAGTGTATGTCGCGATCGAA
AGCGAGCTGACGAATTATCG
CGCCTACGTATGTCGGTGGG
ACGTTACACCGCCCTTTCCT
CAGTGCAATTATGACGTCAC
ACACTTACGGTAACGTGATT
AAATGCGGATGATGACGTCA
GTGGCGGAGGGATGACGTGA
AGGTCAAGATGACGTCATGC
GCTGCTGTCACGACGCAACA
GGTGCAAATGTACCCATCAA
GTACCTGTGTGACGTCACCA
ATCATGCAGAGATGACGTGA
GTGACGTGATCCAGGCGATG
CCTTACGCAACAAGTTACCA
AGATCACGTCACCCCGTACG
AATGACGTGATATTATGCCA
ATGACGGTGACGTGACCGCG
CGATCCCGCGTCAAACTGGC
ATCACGTCACCATCCTCACA
TTGAGGCACGCTGCGAACGG
TGGCGGTAGACGTCGCGTCA
GTAGAACGATGACGCGATAG
GGAGTCGTACACGATCATGT
TGGGAGGAGAATTACAACGT
GCGTAGGAAACATTGGCACG
AACGTGACCCACACGCCACC
GAATGCTCGTCCAATACGCA
GCCACACGCACGATACCCAG
CTCCGCGTTCGTAGTATCGG
TGCCCACCCACCATGCCACG
CGTCCAACCAACCTGTCTGG
TTGATCCACCCAATGACGTG
CCATGAGCTAGGTGACGTCA
TGCCTATAATGAGGTCATCG
AGCAACAATGACGTCATCCT
AGCACAGCTTCACTGTAGCA
TATGCTGCCCTATAACGCGG
GCTACGGCCTCTCCCCACCT
GGGCTGGGGCAAGATCTTAC
AAGATGATGACGTAACACAA
GCGTTGATGACGTCATCAGT
TTAGATGGATGATGTAGGTG
TGTACGCGGATCGGATAACA
CCCATACACGTCATCACGAA
GCCACGCGCGCGATATCAGC
ACAACTGATCGCATGCGTTG
GACAGCAATGACGTGATCAC
TGCGACACTATCAACGATGA
AATCACGTGATCAAGTAGCG
GGATCCAAGTATTGGTTCGT
GAAGTTATTTACGCGACATC
CGTGGCTTAAGCAGCGTACG
GACACCATATGTTACGCACA
GGCACGGCACAAAGTCGCCG
AGCAGATAATGTAATGACGT
CCTGTGAATGACGTATGTCA
CCGTGCTACCATCGCGGCGG
ACGCGTGATGTGCGCACTCT
AAAGTATGAAACCCACTCGA
TCCACAAGGGGTGTACGTAC
GGTATGCAAAATGACGTCAC
CCATGTGTCATCGACATCGA
CCCACGAACTAAGATCGATG
ATGTGTTTCAACCCCATCAC
GTAGCGTACTTCGCATTGCC
GTGTGCTTTCGTTCGACACG
CTCCCCACCACACTACGTCA
ATTCTACTCAAATGAATAAT
AGTCAAGTGATGACGCGATT
CGGCTTGTCAATATGTCATA
CCCATCACTCACACAGAAGA
CGTCGAATCATACGCATAGA
AGTAACTAAATCAATGTACA
CCCATCGCGTACATTCCCAG
CAGGCAACGACTAACGTGCA
ACTCCACACCCGTGTGCCAT
CGAGACAATCACGGCATCCC
CACCTGATCAACCTAGCCTA
CGAGCACACGGCATGATACG
CCAAGGCAGAGGCGTACCGG
TCACATATCTGATCACGTCA
AGGCCAAGTGAAACGACATC
AAGGTGGCAATGATACTAGG
GCATGTGACGTCACACCTAC
AGGCCTATCGGACAGCACGA
GTGATGACGTCACGCACTAA
CCTACTCCCAGCCCGAGCCA
CTAATCACACGGAGGATGCA
GATACCATAGGCCATGCCCT
ATGATGAGAGGATGACGACA
GTCACAACGATTATCGCGAC
ACTACGTATCGTGCCAACAT
GTATAACGATCACGTCATCA
TAACGACACGGACGTCGCAG
TGAAGAGATGACGGGTTTTA
TTGTTCTGACACGACACGGC
CTTATGAGCAAGTATCATGC
ACCAATGTTAGAGTATTAGC
ATTCAGCACGTGACACGTCA
TTCACGAATAAGTTGTGCTG
CGATAACGGTGATGACGCGA
ACGTCAATGCTTGCATTAAC
CGTCAGACGTGGAATCATAG
GATACCATGCACGTCATCCA
CTTGATGACGACACAGCCAT
CAAACGGTAGCATGACGTCA
ACCGAGAAGTCCATTGGATG
CACACGAATTAGCGCGCATG
GATAGAAGTGGTGTATGTCA
GGACCACGATAGCGTGTGTG
ACGAACTACACAATGACGGA
CCAGCGCTACTACACGTGAG
ACCAACCATGACGTCACGCA
GGATGACGTCATCATTGGGA
CGAATGGAATCAATCATGCG
AATCGCGGGGAATCACGTCA
TGACGAACACGCATTCCACT
ACGCATAAGCAATGACGTCA
ACCACACAGCATCACGTCAC
ATATGACGTGACGGTATACA
TACACGATCACGTCACCGCC
TCGCGAAAAAGATACCATCC
GGGATGACGTGATAACGACA
TTACAAGTGCAATAACGTCA
CCTTCACGTACATTCTGCTG
AGGTATAGGTGATCACGTGA
CCTCCTCACACATGACGTCA
ATCACCACGTGCCGCAATCC
CCTGAGCAAAAGCGCATCAC
CGAAGAATACGCGACCTGGT
CACACAGTCGATTCAGTGCG
CGAATGGAAAGATGACGTGC
GTCACCACATGATGATGACA
GACAATGCGGAAGATTGGTA
CACCTTGCATGATGACGTCA
CTGTGATGTACGCGTGCACG
GGTACGATTGAGGTCGGGTA
CCTAACTAAGCTACCGCACG
GACCAACACCACGACACTGT
ATTAGGATGAAGGATGCCCT
ACGATGTCGTCATCACTATG
ATGCACGCGGCATGACGTCA
AAGCACACAGGCAAGGCACG
TAGCACGAGGTGCTGACGTA
CTTATACCGTCACGTCATGC
GATGATACTTAATCACATCA
ACATCACGTCACTACATGCG
TTGTCTGTCGCATCACGTCA
GCGCATGACGACATGCAGTG
ACGGCGCAATGACGCGATAG
GCGCGTTTCGGATGACGCGA
CAACACCGTATCACGTCATG
CATCGCCGTATCACCCCCCG
ACGGTGTATGTTACAGTGCA
ACAACTTTGTGCATGTATCA
ATCCCTACACGACACATCGT
GTACATAATCGTAGCGAGGG
GCGATGACGTCATGCGCTGT
AGACGGTTCGGATGAGGCGA
GTGGGCAACGACAACGCGCG
CGGATGACGTGAACCGTAAC
AGCCGCATAGGATCACGTCA
TACCGGCATGATGACGTAAG
GCCCCCGTACCTAGTACGAG
CGCGATGCTAAGTTGTGTCG
TGAAGAGATCACGTCATCGA
ACATTAAGAGATGACGTGAT
GTTACGTCACACCTAAACCC
GATGACGACATGGGCGTTGT
GTGGTAACTGCACCGACACA
GACCACACAATCATGATACG
GAGAGTGATGACGTCATTAG
CCACCACGTGACGCGAGCAG
GTGTTAGCGCCCACCTACCG
CGACGCAACCGCACATAACT
GCGAATGCGATGACGGGACA
CTACGTACACGCGATCTTAA
GCACAGGATGACGATGATCA
CGGGGTCTGGTGCGTATGAG
CCCATGGTTAGATCACGTCA
GTGGCGATGCGCACGCGTGG
AACATATGACCATGGAATCA
TACACGACGTTTGTAAGACG
TGGCGGATGACGTGACCTAG
ACCCACCACATGTGACGACA
AGAACCTGCTTACCACGTCA
GGTGACGTCATCGCGATACC
CCCACTCACCAATGACACCG
CTCACAATGTAACGTCATAA
AATGCCATACGGGGCATAGC
GATGACGAGATGTAATCATT
ACGCAAGGGATGCCACAGTA
GTTTGCAGTCATCGTGATGC
ATATCCGTATGACCACATCA
ACTACAATAACACGACCGAT
GGGAATGACGTGATCTCGCA
GACGTGCGATGACGTCATCG
TCAGGGCCATGCACTGCTGA
CTCCACCTAAAACTAAAGTC
GCTACGGCGTACTACGACGC
GGCAAGATTGTGATGACGTG
TACAGAACGAATGATAATGT
AAGCATTGATCACGTCATCA
GCACGTGCCGTCCAGTACAC
CCCCAACGCTAATCACGACG
CGAAGCACTACGCTCCCTCG
AACTGCCTACAATGACGTCA
CGCAAGGTGTGACGTCACTT
GATACGAACTCGCTATACCG
GGTCTGAGTTCCACGCCACA
CACACGAAGTGATATGATGA
TAACGACTAAGTGATGACGA
GTGATACACGATGACGTCAT
CCACCACGTCGACCCAAGGC
AATTGAACATCACGTCATCG
ACGCACCAACATCCCAGCTG
ATGACGACATCCATCTGAAT
ACGTGTCATGGACCCCAACA
CCTACACAGGCAAGCTTTAC
TTGCGGTAGTCACGTCATTG
GATGACGTCATAGCTGTGTT
GTTCATGTATCTCGTCATCA
ATGGTCACGATGGTGTCCCG
CAGCACAATCACGTCATGTA
CCACGTCAACGTAAGAAGTG
ACCATTGCACTCCTCTGATC
CCGATGACGTCATGACACGA
GATGACGTGATCCCCCAGCG
CCGTGAGCCGCGATAGACAC
CATCGGAGATTTTGTGTCGT
GGCATCTTTAGTTATAACGT
GGCTGCTCACGCTTGGACGG
ACTAAGTAGAGTAGAGTGAG
GCGTGACGTTAATGACGTGA
GTGTAGCGCATTCACACTGA
GGTAGTGCCGTACGCCCAAA
TTGCGAAGGCGATGACGCGG
ATATTCTCAAGGTTGTTGAG
ACGTCGTCATCACGTGATCA
TCGTGAAAACAGGGCATGCC
AGTAGGTAAAGCAGCCAGCA
GAACGATCTGTCAAAAAGAG
CTCCACTCACCACGATGACG
CGGCATATCACGTTACACGG
GTCACACTCCGTCAGCACTG
TCGCACCTTCGATGTCGTCA
GTACGTTGTACGTATTCACG
GTTGGACGCTGATGACGTAA
ATGAGTGACGACAATCACGC
GCCATGACGTTCCGCCCCCT
CCGTCTCACCGCCAGATTGG
ACGGCAATGACGTCACACCA
GTCGTTAAGTTGTTAGGTTG
GGAATCATCCCGGTCGATAG
GTACCTTACACAGAGGTCGC
GACGGTGACATGACGTCACT
ACTAGTGCTGACGTCATCCA
ACTCTCACGTCATCGCGTCC
TACTTACACGCAATTGCCCT
GCCTACACGTGATTGCGTAC
TTGCTAATTAACAATTGATG
GCCTAACATAGGTGATGCGA
GCCCCTTACGTCATCACCCC
ATGAACTGAAACACACTACC
CTATCCCACCATCACCGTCA
GTAGGATGACGTGATAGCGA
AGCAATCACTGCATCGGTGA
GTGCAATGACGTGATTAATG
CTGACTGCGATGACGTGCAT
GTCGAATACAACGTCGATAC
ACGCGATATCGTCACCGATC
GCGCTATACACGACCTTAAC
TGATGTGGGATATCACTGCA
GGATGCTGATAGTAACGCAA
TCACCTACAATATCGCGTCA
CATCCTCTACGAATGACAGG
ATGATGACGTCACCCGTAAC
TAGCTCAATGACGGCATCCG
ACGTCAGGCAGTGTGACGTA
GTACTCATACTATAGCACGC
AGGTTCAGAAGTAGACCGTC
ACGGACGTATCGTGAGATGG
GCGCCACGCATGAGTTATGA
GGGGTAACAGATGACGCGAT
CGGCGAAAAATGACGCGCCC
ACGATCCCACCCCTCTTCAG
AGCGTGATATGACGTCATCC
AATGACGTATCCATACGTTC
CCATGCGTCACCTGATGCTA
AATGACGTCACCCACCGGCC
ACACGCATTTAGCGTGCCAG
GCTATGTGTGGTGACGAAGT
CGAAAATACGTCTAACACGC
TTGAACACGAATGACACAAG
CGCGTTCGTAATGACGCGTG
GCAAACGTTACCTCCGTAAC
GCGAGACAACGGTATGTGAG
GGCAGTCATTGGACTCCCTC
CGTACACGACAGGGCCCCAG
TCCGTCGACCACACCCTGTG
CAATTGGCACGTTGACGTCA
CGCTATAAATGACGTGAACC
ATGGTGAGGAACATGCTTGA
GACCTATATAGGTCACGTCA
TGGTAACCTCACTCACCACA
GTGATACGGGGACGTCACAC
CCCCTTGCTCGAATGACGTG
CATCACCTGATCGCGTCACC
AGTTACTCAAAGGGTTAACC
CGTACAATGACTGAACTCAC
CCTGCACAACCTCGTGACGG
CTATCGCTATGGTAGCGATG
GTGCTATGCACGACGTGCTA
TTGCTCCACCGAACAACGTA
AATCTGAACTGAACGAACGG
ACTACTTTGGTACAACATAC
ATACCCACACATGACGCGAG
ACAATCTGTTGCTCCGCAAC
TCAACGATTAGCATCGTCAC
GAGTGACCGCACCCCCTACT
CACCACACCACGGAGAGAAG
ACACGTATTGCCAGTAGTAG
GCTAAAGGATCACGTGATGA
CGTGATGATAGAGACCATCC
ACTATGGGATGACGTCATCA
ACCCCCGGCCCAATCGTATA
TCACGTCGTCACGCGTGCAC
GTCAATGACGTTATCGCTCC
CATCACGAGTGATGACGTCA
GTGACCATACTTGAGTATGA
CGTGTAAAATGGTCTGTAGG
CGCAATCTTGCACAAGACGT
GTTCATAATTGAGGGCGGCA
ACATGACGTCACTTCACGTA
CGCACCAGGTGACGTGGACG
CCAACACAGGGGACAGTACG
CAAGCCATGCACATGTATGG
CGCCCCTCCTACCCTGAACA
GCGATTACGCGATGACGCCA
CGTGTAGCGCGTAGGTTACC
CCTTCGACTCATACAACATA
CGACTTGAATGACGTGTATG
GACCTGATTGTTGGGTACGG
CTCCGTATCACGTGGCTACG
GAGAACGACGGATGACGTCA
CGATTATGACGTGATCACGA
ATTGCTCGCTGACGTCATCC
CCGTGACCACGTATCGCATG
TTGAACGATTCAAGTATACA
ACGCAGGATGACGTGACGTC
GCTGTCATAGATGACGTCAC
ACGTGGCGATGACGTCACAC
TCGAATAGGAAAGACTACAA
GCACGTGACGTCATTACCAC
CAACCACGGCAGAGCAACGT
TCACACAACGTTCCTAACCG
CTGGCAGTAGGAAGCGATAA
AGCACTACGAACGCCTAGCA
ATCATAAGGAATACTCTGAC
ACTGCACATGACGTTATCGC
CATAAGATGGAAGCACTCCA
GGGCTATGGGGTGCCGTACG
GGGGGGCACGTCATCACAGC
CCAAAGCATCTATGACGTCA
CCCCCTCGCACGTCCTGTGA
GATGACGTCACTACCTATCC
GCAATGACGTCATGCACCGT
CCTGATGACGCGACACCTCA
CTATGACGTGATTCACGATC
GGAATGCGCCAGTTGTGAGG
ACCACGTGATGACGTGATTA
GTGCCTCTGCGACCACACAC
CGACCTTATCCTTACACGAT
GCGATGACGTGATCACTTGC
TGTTGCCTCACAGTCACATG
GATGACGTGACTGCCCACCA
ACATGATGGCCATCACGCCG
CATGCATAATGACGTCATTA
CCACCCGTACACCGTAACGA
GAAATGATGCCATTCGCTCA
TGAGTCGAAGCAGGTTGCCC
GCAACCAAACGTCATTAAAT
CCATCGAGGCATGACGTCAC
CCTCCGCTAGCTGCAACAGG
CCTTGCCAATGCTCGGCGCG
GCACTCATGTAGTAGCGCGC
CCATCAGTCACGACACCGCT
CACCATAAGATGACGTGACA
AAGACGTGACAACTCCGCGC
AATATGCTGTTGGCGTGGGC
CTACGATGATGAGATACTCG
CAACACTCAGGATGACGTCA
TGATCATGGTGGGATGACGA
AACATCCCGAATGACATGAC
GAGTCATCCATGTTGAGTGC
AATACGATCGTGTGTTTCCG
CTTCATTCGACATCGCGTCA
CATCGTGGCCTTACGTTGTG
GCGGAATGCCACCCACAGCA
GTCATGTGCGTCGTAAAACG
AGTTACGTACAATGTCGTCA
CCTGCCACGGTATTACGCGA
GAGTGACGTGATAATCCTGA
GTGTGTAGATGACGTCATCC
CGTGCCACGGATGACGTCAT
TATGGGCGGCGAACACCTAC
CTGATAGCATGACGTAACCG
CTCAAATCAATGAAGGTAGG
CCGTTATGTAGATGACGTCA
CGCCACCGCACACGTGCTCG
CATGCGATACTTTCAATACG
TTGCTGCGATGCGCATGAGC
CTACCTGAACCACCATCGCA
ACGTTACGTCTCCCGATCGC
CAAATAGATTGCTTGAGCAA
CATCACTCCAACAATGTGCA
ATAAGAACCAATAAGCTCTA
GCAATCCATGAAAAATGCTA
GCCGTACCCCACACGACACC
CACGCACGAACTTACTGCTG
ATCCTATTATGACGTCACAA
ACTCATGCGCACAATTACGT
GAACCCCGTAACGGTACGGC
GGAATGACGTCATACTTGCA
GGGATAACGTGACGTCATGC
GCCCGATACCACTACGTTAA
TAGCCGATGACGTGATTGTA
TGTGCCAGTCGCACAGCATC
GCGATGACGTGAGGTGATAT
CATCCCTTCCTTGCCTGACA
ACCGCCACGTCCCCAACGCC
TCATTACCGAACGGCAATGA
TCGACCATCACTAGTGCAAT
CCAAGTTGTTGTAAGCGTGT
GAAGTCAGATGACGTCATTC
CACGCAACATATCCAGCCGC
AGTGCATGACGTGGATTACA
GACGATAAGCAACCGTAAGG
CAGCATCACGCCATGCATTA
GTGACAATGACGAGATATAG
GCGCAACCAGCTACGCGCAG
CATCACTTCATCGAGCCGTG
GCCCTGCTAAGTAGCAGACA
GCCTCGCCCTCAACGTCCGC
CTAGTTCGTGACGCAATGCG
ACTGCATTCCATGCTGGAAT
CGCAAAATGACGTATTCCTG
TTACTGCTGAGGCGCACAAA
CCCAACTACGAATCACGTCA
CCATATCATCGTGACGTCAT
ACGCGTACGTCATGACGTCA
CACAATAACGTATGACGTCA
AACGAGGTTAAACCGTGCAG
TAGGAGTTTACGTAAACTCA
AACATACGATGACGTGATCG
GATGACGTGCAATACGAACA
ACAATGCAGGATGACGTCAT
CTTCGCAGATCACGTCATCG
CACCGCGCCCTCCATCACCA
CCCAGACCCTCATCCCCGCT
ATGACGATGACGACACCCAG
GCGACCACCACACGACACGG
GAGGATGACGCGATATCGCG
CAAGCTATGGTGACGTGATG
GCCACTAATAAGAGGTTTGC
ATAACGGTGACGTCATTCAG
GCCACGTCATACCGACCACG
TTATAACGACAGCGTTAGCA
AGGTACGTGATAAGTACACC
TGACGTGGATGTTGCGATGC
CCATCACAGTACGTGCACAG
GACCGTTGGCTAGAGGTGCA
ACAAAATAACGAATGTACTA
GCCCTATTCAAATGAGAACA
AAGATTACGATGACGATAGG
GGCAACGCTATTGTAAACAT
CCCTCCCTGACAACTCCATG
CCTAGTTAGGTACGATGTCG
GCGCGATGACGTGATGATCC
CGAACCATCACGTCACCACG
ACGTAAAACGTAGCAAGCAG
CCGCTAACACATCACCACCG
GGAGGTGATCATGAACACGT
ACGCTGATTTGCGACACCGT
TAGTATACAGACATCTACCG
CCTACGCGTGTCAACATGCG
TTGTGTAAAACGATGCATGC
AAAGCGCGAAACGCATATCA
GGAATGATGACGTGATTGCC
GCGCTACCAACGTGACCAAG
AGACACTTCAGGTGACGCCA
GCGCAGTGATCTGCAACACC
TCATTTGGATTACGTGACCA
CAGTGACGACATTCGCGCAA
ACTACAACAAATCCATGCGG
TGCGTCGAACTGAACGTATC
AAGGGGATGACGTTGGGCTA
GGCTCACCACGTGATCCCCA
CAGGATGACGTGATTGGAAC
TGCGAAATAGAGGTCCTCAC
AGCCTACAAGATCACGTCAT
AACAAGTATTGATCCCGCCA
GTAGCCGTGCCATCTACTAG
ACACGATGTCGATCACGTCA
ATGACATGTTATACCGTGTT
CACAATAGTAACGTCATGCG
CCTCATGATCGCGATGGCTG
AAGACATCTTACGCACCACG
AAGTCTGCGTGATGACGTCA
ATGACACCATGTGATGCACC
ACACATGACCGATGACGTCA
TCCTAGTATGACGTCATATC
ACGACTAAGGACGTGGTCTT
AAGGTCATTTAATAATGGTA
TGGTAACACAATGTATAGCA
CCTCCATTCACGCATGTACG
CAAACATGGGCGGACAGCGA
ATCGTGTCGTGATGACGACA
GTAACCATAACACTGTCACG
ACACCAAAAATGGGCGTGCC
GGGTACACGACGTGTAAGGC
GGTCATAACACATGACGTCA
GAAAACATGACGTCATCACT
CCAGTTGATGACGTGGCAAT
ACAGCGTATGTTAGGTCAGT
GTCACTCACCGTGAACACCT
CCAATCCATGACGTCACGCG
CATTCCTCGCTCGTCCTTCC
AAGTACATCATGTTGTCACT
TCAAGGGTATGGCGCCGTGA
GCTATTTTTCGGAATGACGG
ACAATGACGTAACACGGACG
GCCGCTACGATAACGCGATC
GGACTAGTCCACGTCACACA
GTTAAACGAACAAGTATCAT
ACGCATCCTATGACGTCATT
AACACATGAATGACACCAGC
TCGATTGATGACGTGTACCC
AGCAGTGACGTCATTATGTG
GCTGATCACGTCACGTAACC
CTGCATACGAGATGACGCGA
TCGCCATCACGCGTAATCGC
CATGTTACGGGCCCTGATTG
GCCGTGCCCATCATCATGGG
GAGAAGGAGATACAAACGGA
ACCCATGACGTCATCGCACA
GTCGAGGTGACGTCATCATG
CTTAACGAATGTCGTCATCG
GCAGGACGAAATACATATCC
GATGCGATGACGCGATCCGG
TCATGCCAATAATGACGTCA
CCTCTATCGCCACGTCACTC
GGAACAATGATCACCGCCCC
AAACGAGAGATGCGACGCCA
CGCATCAGATGACGTCATCG
CACGAGGTCACGTGATCCGC
ATCACTTGGCCGCGTGCGCC
GATACGTTTTGCCACCCTAG
TCATTTACGGCGACTGTCCC
TTGGCGCGGACTCTGCTCGC
GTGACCGAAACTCCCTCCTT
ATAAGGGTGCCCATGTATCA
ACTGACGTTGTACGAATCGC
CCTAAACACAGTACACGTTA
CGATAGTAAAGGTGACGTCA
AACTCATCTAATCAACATGC
GTAAAAGGCTTAGGTCTCGC
TAAGGACAATGACGTCATCC
GCAGCGACCAACGAACAACG
CCCATCTCCAAATGAATGCA
CACATGACTGGCAGGAATGC
CATGTCAGACCAATCTTGGA
ACGTCGTTGCGCCCCGCCAG
GAGGATGACGTCGTCACACG
AGCCCCACACAATAACGACA
ACTATGGAAGGTGACGTGAC
CGCAACACGCTGATATAGGG
GTAGCATCGCTCAGCGTGAC
AAGCTCGCCCATAATATGTA
GTTATGCTAAGTTGCCGCGA
CGACAGATGCTAACCTAGTG
GCCGATGACGTCATGTACGT
GCATGACGTAGTGCACAATC
GACGGCCATACCACATGCCT
CGAGCTTGCCCTAACTTCAT
CGGCTATGATGACGTCACCA
ACGCTCATATGCGTTACCAG
ATACCATGGTACAATGCTGA
TACGCCACAGCATGAGCGAG
CGGTATGTTATCGCGTCACC
GAGCACGAACCAACTAACAC
AATGTTACATGCGGACAAGC
AGCATCGGACATACGTATCG
CGCCACGACAGCGTCTCCAC
ACCACACAAACGATACTATC
CGATGACGCGATTCACGCGT
ACACAACAATATGACGTGTC
CCGATTAACCAAGGGCACGA
CGTAACTACCGCCCTTTCCT
AGAGTGCGTGCATGACGCGA
GGATGACGTGACAGTTCCAT
AGGTGCGTTGCACGAGCACA
TGACAGTAATGACGTCACCG
TGATAAGTCCATTGCCAAGA
CAAATCGCGTCATTCCCAGA
TGAGAAGTGCAATCAGCACG
GCAGTGTCATCCCTGCCCAG
ATACTACCATGACGTCATGT
CACACGTTGGAGACGTCCTT
CTGCATCATTATGACGTCAC
CGTGGTAAACGTCACTGACG
CCACCTTTCGCCCACCGGCC
GATGCCCTCAGATGACGTCA
ATACTACCCACGTCACCGCG
CCTGCCCTGATGACGTCACC
GTGCCGATGGGCACCGAAGA
CACACAGTGGATGACGTCAC
CATTGACAACGACCACCAGC
CTGCATGCGGATGACGTCAT
ATGACGTCACCTACCACCGA
GGCCATTCCATCAGTTCACA
CTGTATGGGTACGTACACAC
CCATAACCACGCTCAGCCCT
GTCACAATACGACGTCATCA
TGCATGTGGGAAACGATGAA
ACGAGGCACGGAGTGAACTG
AGTACAAGCAGTAATGACAC
TATGTACACCCAGATGTCTA
ATGACGTACCTCATTGTGCC
CCTTAATAGACTAAAGCATG
TACCACCTCCCACCTCTCTT
ATTGGATCACTCATGACAAC
ACCATCCCGAGGCAGAGGAA
CGAACACTATGTACGCGCTA
TGTGCCTATCAGTACTTCAG
AAGTATTCACGCCGCTAGTG
GCATGATACGGCGAACAGCC
ACGGCTATTGTATCACGTCA
GACACTACCACGTGATACGG
ACGCTCGGCCTATGACGTGA
TGTCGTACGGAGGCCATGCA
CACGCCGCTCCGAACTGTCC
TTAAGCATGGGTGGACGCAG
GCCATTGCGTGATGACGTCA
CGTATGGCACGTGCGATCAC
CGTCTTAACACGCACCATTG
AGACCGCTATGACTGCGTGA
GCACTGATGACGTGATAATG
AATACTCCTCAGCGTTAGCG
ACAGCTGACACGACGACCAC
AAGCATGATGGTAAAATACG
AAGGATGGTAACGTCATCGC
ACGCCGAGTCGATGACGTGA
AGCAGAGGAACACGTTCATT
ACAGCCTTTCTACCTGTGAT
TTCCTTTAGGCACAGGAACA
CCCACTAAAATGACGTCATC
AGCGGCATGTCTAAGACATA
ACGTTTGATGTTACGTACAA
CCGCAAGATCGATCACGTCA
AGATGACGTGATAATGCTGA
TCGGCAACGCAAAGCATGCA
TCACACTTAACCTACGTATG
ACAAGTATTCGCGTACACGG
CCGCAATTGGTAGTGATTCG
GGACGTGACGCCGTTAGCAG
GTCGATGACGTCATTCACAT
GCACACATCGTTAACGTCGC
AAGAGGAGATGACGTGATGT
GCGCCTGGTCACGTCATCAC
AGCGGTGACGTCATCGTCCA
TACTCTATACATCTGACGTA
TTCTTACATCTACGACTGTC
TAGATCCATTGATCGCGATG
ACGTTGCCCACCTGCCTTCA
CGATGACGTCATCAGATTTG
TGACGAACACTATCGCGTGA
ACCACGGCGAGATGACGTCA
GCCACATTGAGGAGTAATCA
CCACCGATCTGCGCGACATG
GTCCAGATCACGTCACCTGC
GGATGATGACGTGATACCGA
GAACGCAAATCGCATGTACT
CTACCCAAGGGTATGACAAA
ACGAACAACAGGAGACGCTC
CGCTAACCGTGGAGGATGCG
CTACGACGTGATAATGTTGC
CTCACATTACTGCGAAATAG
GTAACAATTGGATGACGTCA
AAAACATATACTGAAAGCGA
CGTTATTCAACGAGCGTAAC
CGGTCTGTGCGCGTAGGGCA
ATCAGATACACGAACCTGAC
ATACTATGAACAAACTCCAA
CTCACCAGTAACACTACGCC
GTGATGCACCAAAGGAAACT
CAGCATACGTGCGCACACGT
ACGAACGAACGGGAATGACG
CCACAACAATTATGACGTCA
TGATGACGTGATGTCTTACA
ATCGCATGACGTGATGCATG
ACCCGCGATCAACAGTCCCG
CGTGCTGCCACGTAGGACCA
ATCGCTACCTTGCCCTGAGT
CAGCGAACCACACGCCCAGT
CCAAACATGGGATCACGACA
GTACCGCACGTTACCATGTG
GAGGGACGATGACGACATCG
TTAATCACGTCACATCGTAT
TACTACGTCATCACACCAAC
CCCGCCGTCCCCGCGACACG
AAAGGGAACAAATGACGTCA
TTGGTCGCTAAAGACTGACC
CAGCACCAACGCTCCACACC
GAAGGTAATGCGAAACATCA
ACGGGCGCTGTCACTGCATG
AATGACGATACAGGTTAGGA
AGGTCGCGTAGATCACGTCA
TTGATGTGACGGCAGTTCAC
AATGTGACCACTCCCTTGCC
CCTCATCTGATCGCAAACCG
CACCGTGTCGAATGAGGCAT
AACTAGAGAGTACATGACGA
CGGACGGGACACCCCCTCCC
ATGCCTTGCCCTTGTGCCAC
AACTAAGAGAAAGCCTCAAA
TGGCTATGACGTCATAGGAC
TTAACGAATGACGTGATGAG
AGGGATGACGTGATGCCAGC
CTGCTTGATGACGTGATCCG
AAGACGATGAGGTTCCGTAG
TGGATGCCGCAATGACGTCA
CGATGACAGTACCGTTGTTG
GTGGATCGGGGCACCCGATG
AGCAGCATGGCATGACGTCA
AGGGTACGCACGTTCTTAGG
TCTGAAGCGACAAAGCATAA
ATATCTGCCAAGCCAGACCG
TCATGACGTGATAACTGTAC
GCAATACGATAAGCCTACCG
ACAACTCGACCAACGTGCGT
GGACATGCTGTCAGCCTCAA
ACAATGACGTGATCGCAACG
AATAGATTTCCTGTCGTACA
TGATCGCTACACGACCAGGC
GCGACGTCATGATGACGACA
GGTAATGACGTCATATATGG
GCCACGACACCTGACAAAGT
TGCACCATGCTGAAAGGTAA
TGGTCACTGTGGTGACGTCA
AGGTCACCACCTCCACCCAA
CAGATGAAAGTTGGAAAAAA
CTCACGCCACTCTCCTCGCA
CATATATATGTACACTGCGA
CACACGTAATGACGTCACCG
GACCCTGCATGATGACGTCA
CCGCGATAGAGTACGAGCCA
TCTCTTACATCAAGGTTACC
TCATTATTTCTGATGCACCC
CACACTATCACATCACGTCA
ATCACTTACTGCCACTGCCG
GTGCAACGATCACGTCATGC
GTTATTGCCGTAATGATCAC
GGTACACACGGTGACTTACG
GCTGCTTAAGGTGTTGGCAC
ATGATGACGTCACCGACAGC
GAACCGCTGGAATGACGTCA
ATGTGCAGTCACACCTTAGC
ACGAATAACTGATGACGTGA
CATCGCGACGACGACCCACA
GTATCAGAAGGGAACGCAAA
CCAACACGAATGACGTCAAC
CCACGCATGTGTAATCTACC
AATGATAGAGGCATAAGACA
ACCAGCATGCCACGTCAACC
ACTGCCGAGGTCGAACGTCA
GGCACGTTCAACAGAATGGA
TTTTACATGACGTGATCGTG
ACTAGATGGTAATACATATC
TGGCTAACGGTGGCACCACG
TCAGACATGCGACAGATGAC
GGCCACATCACTAGATGCAG
GTCGGCATTATGAAGTACGG
GGCATGCCACGTGGTAGAGA
GACGTGATGAGCTTTGCGAA
CCATCACACGGCGACCCACA
ACCATCACGTCATCCATGAG
GTAATGACGTCATCCCTTCC
AGTGCACACGCGGAATGACG
CCTAACACGACGAGACCACC
CCGATGACGTCATTCCCCGT
GCGCAACGGCGAATATCTCG
TACCGCGGAGGATGACGTGA
TTGCCCATCACGCGACCTTG
AAGGGACACGAGTGACGTCA
TCACCCTAACTGATGTCATA
CCGATGACGCGATCTACCCA
GACTCAGTGACGTCATCGCG
CCGCGTCACGTCACGCAACA
CTGATAAAACGAAAGTAGCC
AGGGAGGCAAGCTGAATCTC
ACGTGATGGACACCCTGATT
GTGCCAATGAGATGACGTAT
CATCACACTACGCCTTCCCC
AACGCATCGCGAGCGAGATC
ACTTTACGTGGATGGACGTC
GGACCCTGGCCGTGTCGCGC
AGCAATACGTTGCAGCTTGG
GGGTGACGTCATCTGGCTCA
CCCAACCATTGGGAACGATG
GTTCCCGTCGGATGACGTCA
CCGAGAGCGAAACTATTCCC
ATCGTAACCTCATGACGTCA
ATGAAAGTAAGGTCACGTCA
GCCACCACGTCATCTTCTAG
CCACAATGTCGGTGCCAAGA
ATCATGTACACATTAGCCAT
GCGATGTCGTCACCTTAACG
GACCACCTTCCCACTCCACG
CTCACGATACGTCATCAACC
ACGTACACCATGGAACAGTG
GCGCAGACCCGGTATGCGTA
CTCAACCAAAGATGACGAGA
GATGACGCGAGACCCACACA
ACATAGGATGACGTGATATT
TAAGATGACATGACGTGATA
CCGATAAATCAGCGTTGCAC
AACTAGCGTAGTTGTCCTCG
ACGCATCACGTCATTTGCGA
TAGTCGGGACATGACGTCAC
CAATCTACTTATAAACGCCA
AGATCGCGTCACGTTCGATC
ATCGTATGGAGGTTCAGTAG
AGATTAAGATGAGGTCACGG
CTACTGTACGACGTGTGATA
AATCACACTTGTACACGTCA
AGGCCCAACCTGACGCATAT
GGCAGGCACACGTCATTTAG
AGAATGACGTGATGCTAGAG
ACCAATGATGCTAGGCGTCA
ACCAGAACGATAGCATCCAG
GGACGCAACGGAAGCCGCTA
ATATCCCACAAAGGCTAAAC
CACAGGACGATGCTGAATGC
CCCTCACCACGAAGCAATAA
CGTCATGATGACGTATACCA
ATGGAGCATGAGAGAAGCTA
CACGAGGTAGCAGGGCTAGG
ATGAACGTCGTTAGATAACG
CAGTCCGAATGATGCAGAAT
GAGGGCAAATTGTGGCACAC
AAATGATACGTTATGCTGTC
TAGAGACTGTGAGTCTTCTG
AATGACATCATTGTGGATGC
CATGCCACACTATGTGACGA
GCACTACATGAAATTCGAAC
GGCCGCAAAGAGCGTCTACA
GGTGACGGCATGTTGTAACG
TCGATAATAATGACGTCATA
CATCTGGAGCATGTTGTGTG
TCGCGATCACGTCATCGCCC
ACACCGCACCTACCGCACAC
ACGTAATGAATAGTGCACAC
GCCAGTGTGACACGACAACC
TTACCGACCGCATCACGTCA
ACGGATGACGTGATAACACG
GCACCCGTTCATCCGTCCCA
GTATGGTACCCTCCCACACG
TACCACCCAACGCGATGCGA
AGCGACTGACGCCCCTGCAC
GCCACGCACTATGGCATGCA
GGATGAAACTAGTATGTGCG
ACGTAGTAGTATTAATGTGT
AAGTCAATCGAAATGATACC
GGCGGTGATAGGATTGATCG
CCATACTGGTTCCATGTTAG
GACGAACAGTGGCTGACCAC
ACGATTTCGCGATGACGTGA
CACGGCACAAAGTCACGTCA
ACTACCATGACGTCATCCCA
GTATGCAACGTGCAACGCTC
AATGGAATGGGTTACTTGAC
ATCATGTGCCACGTCATCCA
ACGTGATCACGAACAATAGG
CCCATGTACCATAAGTGAGC
GCCCTCAACGTCGCACACTA
GTGATGGTGCATGAGGTACC
ACCACACAAAAAATCACGTT
TACGTTCCGATAAGGTATCA
GATGACGTGATACAACCGTA
AGGCAGTGTATTACTGCCAC
GAGCCACGTGAATGCGACGA
ACCACGAGTGCTACACGATT
CATGAAGGCGCGTGACGATC
CGAATGACGTTACGGATGAG
GCAGCTGATGACGTGTCGCA
GTCCATGGCCACCGTCTCAG
GCAACCGTATAACGTGACGT
GATGACGTCATTAAATCCTG
GTCATCAAAACTAGGTTGTC
ATTAATTCACAATGACGACA
TTCTGCGGTAATGTCAATGC
AGAAGGTAATCGGACGAAGG
ATGCAACGTGGATGACGTGA
CATTACGATGACATATATTG
AGTCGCGTAGGACACACAAC
GCGAGCAGTGGAACCGCCTT
GCGATGACGTGATCAAGAAC
AGATACGTCTAGCCGTACCG
TTGCACGTATGGAAGATTTC
ATGCGAATGACCAAAACACT
ACACTAGCGTTATGTCGTCA
GATCACGTGACATGAACCAA
CGGATGACGTGATAGTCAAT
GGTTGGCGTACCGATCACGA
GTCCAACGATGATGTGTATA
CCCGCAGCACGCGCGCACCA
ATGACGTTATCACACCAACA
CAGAGAGCACCTTCCGCCCC
AGGATGCTGAGAACACGTCA
AGTGAATGAAACGCACTATG
CCGACACAGGTTAGTTGCGC
GAGCTAAGGACGACAACAAC
CAAACACGCCACTCCTCTTC
GAATGGCTGAATGACGTGGA
CCAATGACGCGACTCCTCCA
GGAGTCACGAACAAGTTGTC
GTTGATGACGTGATCGTTGT
TCTCGACCATTGACGACATG
CATTCCGGTAGGGTGTCCAG
GCTGTACAACAATGACGTCA
TACACCGAGGACGTTGATCG
GCGCAATGCGTGACGTCATC
GTGACAACGGTATGACGTCA
GACAACGACGTCACGCAATC
GCACCAGGAATGACGTCACC
CATACAGCGTCATCACGTCA
CAAGATACAATTATTATGAG
TAGTCGGTCCCCGTCCCACA
AACCAGTCGTGAGAAACGCA
ATAGTGACGTAACACTGCAT
GACCCCATTTTTACATCGCC
CGCTCACATGGCGTTGGTGA
AAAGAATGACGTGACATGAT
AAACAAACGCAATGACGACA
GAGGGTCCAAGCGTACGCAT
CCGCTGCACTTCCCTGCGCC
CCACGGAGAAAGTGACGTCA
GCGAAGAAACGATGACGCGA
AACGCCGGGCGGGCCGCTAC
GGTAACCACCTCACTTCACG
GCAAAGAACCACCTTCGGCC
GGTCAGGAATGATAGCATAC
GCGAAGTTGTCGTGACGTCA
GTACCGTGCAGATAAGCTGC
CATTGCCATGCACAGCGATC
CAATCCAACACGACATACCT
CGATGACGACATCACAATGA
AGTGCAGGATGATACGTTAG
GGAGCGCGACACGTCATTGT
GCATCATTACATTCTCCTAT
GTACGCCCACGTGGCCACCA
ATGACGACGACACAACACCT
GATACGCATGAAGAATCGTG
CTGATCACGTCACTGGACAA
GAGCGTAAGCCCATCCGTGA
ATTTTACGTAGCGTCGGGCA
GTTACGTCCCCAGGCCTCGT
GCCCGATGACGTGCTTACCT
CCGGAATGATACGACAACGG
TAACAACGTGTTGATACCAA
CGCGCACTCACCACGCTCGC
GACTGATGACGTGATCCACC
GAATTAACACCACCTCCACG
GGAACTTACCAATGGTCGCA
ACGCCGAATGACGCGATCGA
ACACGACACTCCACACCTAC
ACAAAGTCAGATGACGTAAT
GAGTTGCGGCACACATGCTT
AGTACAATTCCATCCCCCTA
AGGTGAACTCGCCGTCACCC
GTGGATCGATGACGTGATGG
TGCATACGCCAATGACGTGA
AGTCAACGGTGACGTCATCC
AGCTAAGAGTAAACACCATG
GCGCGACGTGCATGACGACA
GATTTCGTACCAACTACCCG
CCATGCGTTCGATGACGTGG
GCTAGTCCTGTTACAGCCGG
ACGCTCACATAATGTCCAGC
CGATTACGTCATCGGTACGA
GATGACGTGTGCGTGGCATA
CTCGACGCGTGTTCCCTCCC
GCGCACTGATCACGTCATAC
ATGACGTCACCGCACAGCAA
TATGACGAGAAGGAATGACA
GGCACAGTACATAGCGTCAG
ACGTCAGATGACGTAACCAC
TTTATCAGCGTGTGACACGA
GAGTACAGATAACGCTGCGG
CACGGTACATAGGATACCAG
CGCGCACCATTCCGAACACT
GCAGTGACGTGGCCACATCA
CGCGTACGTGTCAAGCCAAG
ACGCGTGATGGACCTTACGA
TCGAACTAACGTGAACCACG
GCTGATGACGTCATAAGCCA
TCAAGCAGATCACGTCATCT
CACGAACAGGGTGGAATGCC
ATGATGATGACCGTGCCATG
ACGGCAGGATGACGAGACTT
CACACGAGCCACGGGACACG
ATTTGACAATGAACCGCAGC
GGTGCACAGATAATGTCAAC
ATCATAATGACGACATACTC
CCGATTAGCGAACACGCGCA
ACTAAGATACACAGACTAAC
CTCCGAGATGGGTTTGGTGG
CCTGCTGTTACAAGATCCGT
CTGTAGCAGGAATGACGTCA
ATGACGATGACGTCATCCAC
ATCGGACACGAGACGTGACC
ACGTCATCAAGGTTATCGCG
CTCCCTTTCATACACGCTGC
TTAGGGCCTTATGCCCACCA
CCACGCTAATGACGTCATCC
GCGACCGATACATCACGCGA
ACCGGGCGTGACATGGCATG
ACGCGTAACAATACGGCGAG
GTACAGTTAGTACTTCTATG
TAGCACGTAACATCGCCGAT
GTGGTGATATCGCGACATGC
CGTTACAGCGTGTATCTACC
CGCAAGGTGACGTCATCATG
AGGTAAACCATTTGTGGCCA
CGGACGCATCTCATCACACT
AACAGTATGGGATGGTTGCA
ATCCTAAATCCTCCGTGTCA
GTACACAGCACAGACAACGT
ACGTGAGGCGGTCAATTGCC
AACATCACGTCATCGTACCG
CGATCAACTCACGAACGTCA
AAGGAGCGCAGGATACGTCA
ACGATGACGATAGCCTCGGT
GGGATGACGTCACCACGGCG
AGTCATGGGAACACATCATC
ATCCGCATAAATGACGTGAT
GGAATAGAGCACACTCTACA
ACTCAAACCGTGATGTCATC
GGACGATGGAACGTGATCAC
GTTCAGGGTATAATAGACCG
TAGAGAGGTGATACTGCTGG
GATACGCGGAGATGACGTCA
ATCGCTAATTGCCGATGTTT
AAACCCAGCCATGACGTAGC
AAAATGATGACGTTACCACC
AGTGATAGTAGAATCCAACC
AGTTACGTGACGTAACGTCA
ATAGGTAACTTGATCACGTA
TCACACCACAGAGACCATTT
AACAGCGGAGGATGACGTGC
ACGGATTGCCACGTCATCGG
GATGACGTTACATTGAGGCG
CACGTTGTCGCGAATTATTC
CATTCCCCTAACTGACGTGA
AAGTGTACTTACGGAGGGCA
CTCGACGCGTGTTCCCTCCC
CTTATCGATAGCACCCTCGG
GCGCATCACGTCATCGATAC
ATGGCCGATACAGGCCGCAC
CACCGTACACTAATTTGCTC
GACGCTGTTTATGAAGACTG
TGTAAAGAAAAATGACGTCA
CAACCATGTAATGTGCGTGC
AAACGATGTCGTGGAATCGT
GCCGTTTCACGCGCATGCCA
ACACGCGTACTGTCACGTGA
CTACAAACGAACGAACATCA
GATACCCCCCTTTCTCTTAC
GCGCAGTGTGACTGACGTCA
CCCGATTACGCGATACCCTA
CAATACGCGAACGATATGAA
CTCAGAAAGGTCCGTCCTCA
GAAACGGCGATGACGACATG
CCTACGGTAGTTGGAGCATC
GCGGTGACGTCACCCAGATG
ACGTATGACGTGATCACGCC
TGCATATTCCGTCACGTCAC
ACACTACGTCATCCTGAGGT
CCTTGTATGACGGACGCGCG
CTCACGCATGAAATGATGCC
ACGTTTGAGACGAGAGATCC
CGTAATCACGCGAAAACGTC
GCAATGACGACATCGAGACA
CCCACTCCATGACGTCACGA
GCGAACGACACGTACGACCA
GACGTTATGACGTCATTCAA
AAAAATGGTCACGTCATGCC
GGCAATGATGACGTCATCCA
GTGACGTGATGCAGGTTAAC
CCTTTGACGCGGAGCTACGC
GAATTGCGATGACGTCAGCA
GCTGAGTACGCAGGACGATA
GTCACTACAATCTAAGGAAA
CGCTGATCACGCGATCGTGC
ATGCATAACGTCATTTTGCT
CCCATCACATCGATAGAACC
TGCCCTACACGTCCTCCCGC
GGCCGTGCATACGGTCAAGA
ATGCCCACCATTTGTAATAA
ACAGACGACCGATGACGTCA
TTGACTAGCATGACGTAACC
AAACGCGAACCTTAGAGCAA
AATGACGTCATCCCAAGCCA
TGTACACGATGACGACATGG
AGATATCGTACCGACACTTG
GTCCCTCCGAACGAATGCAT
AGCCGTTTGCGCGTTCACCG
TCCACGCTCCGGGGAAACGG
ACTAGGTGTATGACGTCATC
CGCAACATACATACAAGTGG
CTGCACTGATGTCACGCGGA
GATGACGTCATCAGTCCACA
TGCCAATGTGCAGTAATGTG
GACGTCATAGGTGTGTCTTG
ACGCTATGACGTGATAGAAC
GCAGAACGTATGGCGTGACT
GCCTTCCCCGCCATCACCAT
ACTTGGATGACGCGACCCAC
GGAACGCGAATGACGTTATC
CCAACCGCGCAGACGAGACA
CTGCGTAAGGTGTCGCACCA
TGTAAGGAGGGGGACCATTG
CACGTCATGTAAGCATCCAC
ACATGATACTGTAGCAAACA
TGTATTAAGCGAACGACAAC
ACCACGTGACGTGATAGGCA
TAACGGCATGACGTGATCAG
GAGCACAAGCACGCGCGCCA
GTGCTGCCACGTCACCCACC
GCACGATGACGCGACCCTTG
CTACTGCTGCAATGTCTGCC
GCTATCACGCGACACATGCC
CAGCGAGGAAGAAGGCTGGG
AGGCATGACGTCATCCCTGT
CACGTGCGATGACGTCACTG
CACACTCGTCAGCTAACGCC
ACACGATGACGTGACATATC
AATGACGTGGCGTCGCAACG
GTTGCAGGGATGAAATAACC
CGCTGTCGAGGTTACGCCAG
GGTGGTGAATGACGTTGGTG
GGTTACGGCTCACATGTCAC
GCCTAACCTGGAAGAGTGGG
TCTCGCACATCCACCTCACG
CTGGATGACGACATCCAGTG
TCGTTAGTCACCATTCGCGT
CCCCGGGCATGACGTCATGA
ACGTGGACAGGCTGTCCAAG
TCCGAACCACCATTCCCTCC
CAAACTTGCGACCCCAACAT
GATACATGTGCGTAGCATGG
CGGACACGCGAATGACGTCA
ACGCAAGTACGTATCTGGCA
CCATGACACTACAACCACCG
GTCAACACGACGAGCCCGCG
CGTGCAGATGACGTTATTTG
AGACCAAGATGACGTTGTCG
GTAACCTAACGTACGAACCA
TCGCAAGCATGACGTCATCA
GGCAGATGACGTCATCTTCA
TGCAGTCATCGAATACGTCA
TATGAAGGTGACGTCATCGA
CCACGCAATAGAGGGCCGCA
ACCGTCACTCACCCGTTGCC
CCATCTATCATCTATCGTCA
CCACCAACCATGTGGCCCTG
ACGTTGTGCATTGCGCTGTA
GAATGACGTGATGCCAAGGA
CAGCAAAACACAGTGATAAC
ACAGAGATGACGTGATGCGT
AATGGAGATGACGTCATACC
AGCTGCAACGACGTGACTCG
CCGTAGACATGATGACGTCA
CGCACCCTAACACATCACAC
CATCAACACGAACTATCACT
CTTGCGTATGACGTATACCC
GTTAGCACGGGATGACGTCA
CGGAAAAAACGTGTTTGTCG
GATACCGTCGTATCACGTCA
GACGCGGCCACGTCATTCGA
CGCTGAAATGACGTCATCGG
TGCATGGGCAATCGACATCA
ACGCGCAGCTTTTGTGACAT
CACTGGTGACGTCATCACCC
GCTCACGTGTACTTACATCG
CCACGAAAACACATCGGTCA
GCAACCATGACGTCATTCAT
CCCGTAGCACCGTGACGTGA
ACGTACACCGACACACCATT
ACACCCGATGTCGTCATCGG
GAATCGGACCAACAACGCGA
AATAGTGACGTCATCTCGCG
ACAACGCATGGGTGACGTCA
GTCGATACTCTATAACGTCA
CGTGAGTACGTATGACGTCA
GTAATGACGTGACGCAGTCA
GTAGCATCACTACAAATCGC
CGAGCGCAATGACGTGATTT
ATCTACGAACGCACACGTGA
AGTATGGTTGACGGTGGCTG
GGCGTGATTCAAACATGTCG
CCGTAGCAATGACGTGATCA
GCTCTGACGAGTCAGTTGTC
TAGCTGTCATGCAGCAGCAG
AAGTACTATGACAAGGCAGA
CGATGACGTGTACCACCTCA
CCACTGCGTACGCATCACGT
CAACGCCAGCCGTGACGTCA
CAGATGACGTCATCCAACAG
AAAAAGACACGTCACCCACG
GTAGTGTTCTGATCCGTCTT
GCCAATGACGTCATCTATAG
GACGACGCCACCAGTATGAG
CCTGATGTCGTGCCGCACCA
CGCCGATAACGTCATTGCAC
ACCATCACGTGACACCCATA
TGTACACGAACAAAACGCAG
GAAACGTAGTGCAATGACGT
CTCAGTAAGGGTGACGTCAC
CTGTGTGTAGGATGACGTGA
GTACATACCAACCTTGGTAC
ATTAACAACAGCTTACGCGC
GAGACATGACGTCATGCAGG
CCCCTATCCGCGATGACGTG
GCCTTTCTATCAATGACGCG
GTGATTGCACACGCTAGCGT
GATGTGTTATACACTCCAGT
TGATAAAGACTACGATCTTA
TCCCCCTTAGTACTGTCGCG
GCGCTGTTATGACGTCATCA
CACGCCACGCCACAGCCGCG
AAGATGACGTAGGCGACTAG
TTCGCGATCAGTGATCCGTG
GTCAATACTACATCTTGAGT
AAGGGAGACATAATGTCTAT
TAAAAGATGACGTCATCACG
AACGCGTACGACAGCCTACA
GTGACCCACTTGACGATACT
TCACGTCTGAACGACGCCCA
ATGTCATCCGAATGACGTCA
ACTCACGATGCACCACGTCT
ACGGGAGCTAGAACGTGCTA
ACCTAATGACGTGATAACAA
GTAACTGCTCACGTCATCAG
CATGACGTCATCATTTCACC
GATAGCGATAACGACATTCA
AAATGGAATGACGATTCACG
GGTGGCGTAATTTCAACTAG
GCCTACGATATAGCAGGTCG
GCATGACGTCATCAATATGG
CCATTCTCGAATGACGTCAA
CGTGAAGACACACCTTTTAA
ATGCGCAAGACGCATACGCA
GGAACGAAATGACGTCACTC
GCATAACGCAAATACGTCAT
TTATAATCACGTCACCACCT
GCACCTAGTCCATCACGTGA
ATTGCCATGACGTCATCGCG
GAACATCGCAAGAATGGTGG
TGTGGAACAATTCCACACGC
TCACCAGTCGAGTGACGTGA
AATGATTCGTGCATGCAAAA
TGGTCATTAGGGAGATGAAG
AGTGGTACCCCAGGGGAAAT
CGACACGACATCACGACGAT
GTTAGTGACGTTACCGACCC
GCATGGACCATTAGTTTGGT
CGTTAGATTTGATAATCTCC
ATGCCCTACTAAATACGTCA
CGCACCACGATGGCACACCG
CGACGTTACCGCACATTCCC
GCCTTACCTCTAACAGGGAA
ATCTCCTGCGTGTCACGTAT
GTGACGACATACGTACAATC
ATGATAGCGTGTCAACTAGC
GCACCTCCAATCACGTCATG
CACCGTAAGTGATGGCGTCA
GCACGTATCCCACGTCATCA
AACCACCGAACAAAGTGTAA
CCCTCAAACTCCCCGTAGTA
GTGTGCAACGTTAAATGGTC
GCCATGACGCGATAACGATA
CACATCGTGCTGTGACGTGA
ATGGATGACGTCAACACCGT
CCAAATGATGACGTGACACC
TCACGTGGCCGACGCGTCTC
TACGCAGTGGTGATAGTGCC
CGATGACATCACCCTGTTCC
GCATGAATTTGACTTACCGA
CCTCACGTGATATACCATGA
CTTGCTACACGTCACGTGTG
ACACTACCAATCCCATACCC
CTGACGACATGCCTGCTACG
GCTGGCTTTAACACCTCAAC
ACACAGATTGATAAAAATCA
GCTCGGCACGAAATGGACTC
CACAGCTACAGCAACCACAT
ATAAACGCGAATGACGTCAT
ATCCCTACGACGTCATCGCG
CCTTACCATCCGAACCGGTA
GCCACATAACGCATTACCCA
GCCACACCACGACCAACCCC
TACTGCATTACATGACGTCA
TCGGTGACGTGATGAGAAGA
CGCACGTTGACGAATGACGA
GGATGACGTCATTAATGCGA
ATACGATACGAGCGAAGTGA
CGCCTGCCGCACACTTGCGA
GCGCCGCACACCTCCAACTG
AACACGTTGTGTAGCCTCGG
CACAGGCATCGCAAATCCCC
CTCCGTAATCCCTATCATAC
CGATGACGCGATACGTCTCA
ACATCAGGTGATTAATCACT
ATGGCACAAATAAAACGCAG
GCCGTCACGTCATACCTATC
TCACCCCCTACACCACCAAA
GCACGTCGACACCAAGCATC
GCAATGACGTCATCGTTGCC
CCACCTGCCTCCACAACGCG
CTAGAGTAAGGGTATTAAGG
GTGACGATATGGGTGAGATG
CACGGCATGCCGTGCAATGC
GCGCCAAAATAACGCGACCT
GCATCGCGACACACCTCCTA
CCGTACACATCCCTACCCGA
GGGCGACATCGAGAATGAGA
CCGTGTGACGTCATATACGA
AGACCTCTGGTTCCAGTGCC
GGTAAGGCAAAATGACGTCA
GCGATGACGTGATGCCAACA
ACATACACGCCACCCCATCC
GTATGTCTTATACGTTCCGC
AGTCTCAGAATGGAACGCAT
CCACTAACGGAATGACGTAA
GTGAACCTAATGACGTAATA
ACTGACACCAAGTCGTGATT
CTACGTACACTACGACGTCA
CATGCACCGTTCGTATATCA
GCGATAGCTTCCGCGATACA
AGTGACGTGATACGCTACAC
CGTATCATGGTTAGTTAAAG
ACGTGCACAGGATGACGACA
GCGACCGTAAACACGGACCC
GCAAACAGATATGGACGTGT
CCCTGCGAAGGTACACGTCA
GTTATTACGAGGTTCGAATA
GCGTAACAAGACAGTACTTA
ACGTTCGATACACGACACTC
GTAAACAGCATGTCGACGAT
GGCGTTGCATACTCGCGATA
AGACACGAAAAGAGCTGCAC
CGAAACGTACCACAGTGTCG
GTATCCTGTATATCTACGAC
GCGTGCGATGAAGAGGCATG
CCGACTTGATGACGACATCA
TCGAATGCGACTCCCTTCCG
GATGACGTGATCTCCAGCGT
ATGATGCACGTCACTTGACC
TTAGAACATGGTGCTACGCC
GTACACCGTGACGTGATAGT
GGAACGAAAGGATGACGTGA
CACGCACGGAGCACATTACG
GTCCTGATACAGTGACGTCA
CCTCCACGTCGATGAAATAG
AGGATCCATACCACATAGGG
ATGACGTGATCATCATACGT
GCATGTAAAGGGGAGTAACA
CGTTCCCGTCAATGACGTCA
ACGCGAATTGTATTACGTCA
AGTGAGTATCACCTCGCCGC
GCATAGCATCACGTCATCAA
AGCATACGAACTGCGCCAGT
GAAATGACACGCGATCTGCA
ATGCAATCCGCCTTCGTCAC
GAGGGATCGTGATGACGTCA
GTATGTATCACGCCACCAAA
GTAGTAACGAATGACGTCAT
CGCCGAGATGACGCGACCAC
CGCTACGTCAAACGACGTGA
GATAACGTCATCGCTGTTAC
CACTCTCAAGCGATACGTCA
AGGATGTCGTCATCGAACCT
GGGTCGATCGCTAAAATCTA
CCTCAAACAGTAGTACCCCC
GCCAAGCTGGTAGCGTTACC
ACGTAACACGTGATGAGATG
ATTATCACGCGATATTAACG
GAACCTCGTGACGTATGACA
ACCACCGAAATATGGTAGTA
AGGAGGAAGGGAAACGCAAA
GTACAATCGGGCAACGCGCA
TCGCCTAGCGTTACAACCTC
GTAAAACGTGGGTGACGTCA
ACACGCATCGCAACCCAAGG
GAGTAATGGTTGACGTGCGT
CAGAACGGTAATAGTACCCC
CAAAACGGGTGATGACGTGA
GAATGTCGCGACCATCACGC
TCACCTTCACAAAAGTGAGA
CACAACTTGGCCCACGACAC
CCGCGTGTAATGTACATCTC
GCGAGGGATGCTTAGCAATG
GGTAATGACGTAGTACTGTG
CTCGGCGATGCATGCATTGA
TAACAAGTGATGACGTCCCG
GCAACACGATGACGATATCA
ACATAGCAATCGCGTCACCG
TGCAATATCATGGGTCACGT
GCTGAAGACGGATGACGACA
GCTGTAAATCACGACCGTCA
GCAGATTACGAATCACCACC
TCACCCGAGTGGTATGTGAG
TTCCGTTAGATCGTGTAAGG
ACGGATAGGTGACGTCATTC
ATCACGTAGATCGGGTGACG
CTTTCCTATCAGCACCCAGG
TGTGACGTGACGCCCCTAAC
CTCCCTCGCGTGACGTCATC
CATGCGATGACGTCATACTG
TCGATATAAGACACGATAAT
GCACGACGCACAAAACGTGA
CGCATCGCAACTCCCAGCCA
CCTCCTAAGGCACCATGCCC
GCTGACGGCTCCCACAGCAA
ACCGTAGTAACGAGTTACTC
AGGAAGTGTCACGTCACCTT
TAGTAACAAGAAATACGTGA
CGTCATTAACGAATACTGCA
CACCGCCAGTCCATCACGGC
AGTAGTTGATGAACGCCACT
AACAACTTAACCTCAAGGCA
CACGTCACCAACTAACGACC
ATCCATCAGGATGGAGATAT
GTGATGACGTCACAACCCAG
TCGCCGCCCAACTATCACCC
CCGAACCATACCGCTTGCTA
GTCTTCACCTTACACCCCGA
CATGTATCACGTCATCCCAG
ATAGCGAGCATGACGACTAC
GCCGCTTTCGCCATGCGAAA
AGCTAGCACACTTAATGTGC
TTCATACAGCCACGTGACGC
CAATACAAGTAGAAGTAGCA
AGTACCATCCGAGCAATATA
GGCACCACCGTTGACGAGCA
CGATTGCGCACGCGGCAACG
CGGTCTCACGTCATCCCCAC
AACGTGCATACCGCGTCACC
TGCACGGCTACTTCACTGCC
TAACACGAGTGACGTATCCC
AAATTATACGTATAGCGTCA
CCGTGGCATCATCTCCTCCC
ACGATCACGTATTGGATGGT
ATGGCAGAACAGAGTTGACA
CTCAGATAGATGACGCAACA
ACGTCAACGCGTCACGCCCA
CGGCATGCACATTGCGCCGC
CTGATGTTATGCGTCATACA
CCGATCGACACGGGACACTC
GCCGATGACGTCATCGCCCA
AATAAGTAGGCATGACGTCA
AACAGTGCATCGCGTCATCC
ACACAAGATACGTGCATCAC
CTGACGTTCACTCACCGTGA
CCGAGATAGTCAGTGCCATC
ACGGAGCGTGACGCGACCTC
AAGATGGTGTCGTCATTCGC
TGATGACGACATTACCCGAA
ACGCAAGAGTTTAACTCGCG
GCGCATGTGACAAACATGAG
GATGCTGATAAGCATCGAAT
AGCAGCGAACGATGACGACA
GCGCAAAGTTGACTCTCCTG
CCGAACGTTCCCTCTCACCG
TTCTATAACGTACAGCGATG
GTGACTTGAGGCGTGATTCA
GGCACACAATGACGGCGGCA
ATCACAAAGTGAATACCTGC
ATTATGATGAGATGACGTCA
ACATGACGTCATGCTATTTC
ATGACGTCACTGCCGAGGGC
CGATGACGTCATCACGATCC
GTGTCCGAGTATACATAGCA
CGCACATAGTCGAATGTCGA
CAAGACGTCATTTCAGTAGT
TTCACGCCGCCGTGATACGT
CCGCCAACCCGCAACCACCC
GAACCACGACACTACGGATG
CCTCACATCGCACCACCCCC
GCATCAAGATGAATGTCCAC
AAGTGTCGGAATGACGTCAC
CATGGCAATGACGTCATCCT
GTCCGCCAAAGATCACCCAG
TCGCTAGGACGGAAAAAGGA
GCCCTAACCAATTTCGCCAT
GTTACGATGCACTAACCCCA
AATACCACGCAATGACGTGA
GCATCACGCGATAGAAGTAT
CGTTCGACATGCCCACGTCA
CCCGATCACGTCACACCGAT
GCGCACAGCGATGACGCGAC
ACCGACATATACGCTATGTG
GGCTGTGGTGTCACGTCATC
ACCACGATGACGTCATTGCG
GCAGGACGATCCAACGTCCC
CACAAAAATAAGGACCCTCA
CGCATAGTGATGACGTGATG
TACGACCACTCCTACACAAC
CTTGTACGCTTTGAGTGTGC
CGGCAACACGAGCAATAACG
AACACTCCAAGCCTTACCTC
AGAGGATGGAAATGACGCCA
ATGTATGAGCAGGTACGTAA
GTATTGTGGTGCGTCATACG
GATGCAAGATAAATGGGAAA
TAGGAGTAGAGACGACGTGG
GACACTAAGATGTGACGCGA
ACTGACCGCACATCACGTCA
ACGGTGCATCGCGTCATCTA
TGTACATGATCTACCAGCGG
ACCAAACCGCGATGACGTCA
CGCCAACGCGATATCTCGTT
ACGGTGACACGATCACGTCA
CCTACACCCTGTTGCACAAC
GATACGGAGGAGGCATGCTA
AGTAGTACAACTGGTACGTG
CATTTCTGGATATCCGGCTG
GTAGTTGCCACGCCTGTGCG
GTGACGAGATAAACGACGTG
CGTTAACTAAGATGACGTCA
ATGACGGCTCTAGTGCACGA
ATGCGATAGATGGCTGGGAA
AGTCTGCCCCCTCCCACTCT
GACGCAATATCGATGACGTG
GCTACGCAGCGGCCATCCGT
TCCCCTTGCACACCGACCCG
TGTGTTTGGTGACGCGACCT
GTGCCACGATGACGTGATCA
GACGGAAAGCCTGTCTGCAC
AGGGTGCTCGTGAGTACGCA
GCGATGACGCGATCCCACGA
CACGTGCGATATCGTGAGTG
AACGATACGTAAGCACGTAA
CACACGAACATGTTGCCCGT
AATTGAGGTAGCTAACGCGT
ACGCCTCGCACACACCGACC
ACTCACGCCCACCGTACAAA
GACGAGCACGTCATTTACGT
GTCGCAACGTAACACGTGTG
CGGCAACGTATCACCGTACC
ACCCTTAACCAAAGTGCACA
CCATACGACGCAATCGCGTG
ATCGTTGTTGATTGACACGC
GGAAGCGAAAATTGTCCCGG
GTACATCGCGCTACTTGTAC
TGCCCCTACTCACTACGTCA
CTTAGCAGACATAATTATGT
GGGTAGCTAATGTTGACGTG
GGCAAAGAGGAATGACGTGA
CGTGGACACGACACAGCCAC
TATGGGCATGCGGCAGTATT
ACTCTGCCGCAGCATGCGCA
AACGCTAGCGAATGACGTCA
TCGTATGCCTAATAGCTCCG
AGATGTCGTGATACACGGGC
ATATCCTAACGTGCTAACGG
GTGGTGACGTCATGCCTGAT
TGCCACAGTATCGTTAAAGA
CATGCCACCTCCCCCATGCC
CGTACATGTATATCACGTGA
GCCATACATTTGCCCGCTGA
ACCTACGCGTACAGGCATAC
GCACGTAGTACGTCATCCAC
CAGCGCTGTGTAAACGCGCT
CCTTGTCGCTAGGCGACCTG
GCAAAGGAGAGAATACACTG
ATCCAGTGTAAGGGTGCACG
CGAACACGGGATGACGTGAC
ACGGCGACCGCGAGCAAGCT
TACGCACGCACGGCTCAACC
AGGAGGCGCAAGCACCCTCG
GACAAGCTAACGCGCTGCGT
GATGACGTGCCTACATCCCC
ATACACCTAGAACACGCGTT
TAGCAGAAGGGCAGGTTAAG
ATGGGGGTAGACTGACTCAA
GATGACGACATCATTCCATG
ATGTCGTGAACCTACCAAAT
GCGCCAGGCAGCACTGACAG
GACGTAACGTCCATAAGACC
ATAATGACGTGATGCGATGA
GCCAGATTGCAAGTACATGC
ATTCGACTGTGATGGTCGCG
CATGACAAGATGGCGCGCAC
CACGGATACTAAGACAGTGG
ATGCGATAACGAAACGTTGT
AGACAGCAACAAGGAGGGTG
TGTCGGATACGTGAGATACC
ACGTGGCACGAACAAAACCA
GATCGAAAACATCGACATAC
AACGGCAATGATGACGTCAC
CCCCGTATCACGTCATCACC
ATGACGTAGTGATGACGTCA
GTGGCTGCACCATGACGTCA
GCAAAAGCATGCACGACGAC
CTGGTGCAAAGATGACGACA
GAGTTAAGGTAATACGTACC
ACCACCGGTGACGTCATCGC
AAGAGATTGGATAGTTAACG
ACAATGATGGATAAGCGTAG
CTGAACGTGACGTCATCACG
CCATTACGATGACGTTATCG
CGACAAATGACGTCATTCCG
ACCACGCGTGAATGACGTGA
AACGTGATGGATCTGGAATG
GCGTTATGTAGCGGGTGACA
CACCACGAGATCAGTGAGGT
CCATCAGAAATTACGACAAA
GAAAATTGTGGATGACGTGA
GATGACGTGATGGTATTGCG
CACGGCACATGACGTGCAAG
CGCGATGACGTATCAATCCA
CGACGATGACGTGCACCGTG
CCAGATCACGTCATCACAGC
AAAACGATGATCACGTCAAC
CGCGTTATCGCGATTATGCA
CTACATCGATCGCGTCATCT
CACTCCGCGCGCAACATCAC
TTAAGGTTTGACGGTCATGA
GGCAACGTCATTTCTGTGGC
GATGACGTGACTGCCCGTAT
ACAACGCTTCTTACACAAGG
GCGTGTATCAGATTTCACCA
GGATGACGCGATTGCCATAA
CACGACACGACACGTCAACG
CTTAGTGATGACGTCACAGC
AAACTGCGATATGCCGTCAC
AACACGTTTCGACGGAACGC
ATGACGTCATCGGCACCGCA
GATGCTACCATCACCCACGA
CACGCATGATCTGTACGGCA
GTGTGGAAAGGATGACGTCA
CCGTAATGATGACGTGCACC
ATCACTAAGAGAGAATGACA
CAATGGCATCGCTACGCGAA
ATCAGATGACGTGATAACAG
AATAATGACGTCATGGTATC
GCCCGAAACGCCCTTTGGGT
GTAACGATGAATTGACGACG
ATCCGAAGTATGGATGCAAA
GAACGACGTAAATCTGCACG
AGAACTCACGATGTCATGCG
AGATATGGCGATAAGTACGA
GCCCGTGACCCGACGTCACC
GTTGCGTGGAATTGTGAACG
ATCATGACGCGATACTTCGT
CCCTGAATGACGTGATGCCA
ATGCCGTGAACACAGTAGCC
GCGTCACGCGCCACCGAACC
CGTTGACGCGCCCACTCCAC
TGCATCAGCGAAACGATATG
AGAAGAGAGTCAAGAGTGTC
GTCGTTACCACGACACCAGT
GACAACAAGTAGGTAATGGG
GCCCCACGACGCACGTGTAC
CTCCGAGGCAATGCAGATCC
CGCTGAAACGCGTCTCGTCC
ACCGAATGACGCGTATGTCT
CCGTTCCCCACACGTAATTC
CAAATGGTGTAGCTGCTACA
GTGAACAAGATAACGTTGTG
GATTCCAAACTTCGTCAATG
AACAAGGAAGTGATGACGTG
GGAGCAAGAACGTGAATAAC
TCGTGTGGCACACCGCAACA
AACATGGAATGGAACATACA
TGCGACGGTAGGAATGTTAT
AATAGTCGTAAACACGTCAT
CACACCAATGATTGCAGAGC
GGTGACGTGATTGCAGCAAC
TGCTCCAGCGGATCACGTCA
ACAGTACGTAGCATACCTTG
GTGTCACCAATGTGACGTCA
TGATGGTGAATGAGTCGATG
GCCACGCCGTTCCGCTGTGC
GCCAGGTAAAATGTCAACTT
CCGGCGAATGACGTGATGAC
CGGAAAGATGACGTGATCAG
AGCATGAGGATGGGTGTCCG
GACCATGAGTGTGTAGCCAG
ATGCCATCACATCACGTCAC
TTCACAGCGGTATAGTGCCC
TTGAAGGATGACGACATCGT
CAAAGAAGGCTACATTACGC
CACAACTGTTGGTGACGTAA
ATATGTATAAAACTGTGAAG
GCAAACGCAGTTATACAAAT
CCTGAACGCACCACCTCCTC
GTGACGTCATCACTATTGCC
CATCGAAGCGGTTTACGTGA
CACGTCACCCCCCCGTCCGC
GTCATTACTGACACCTCATA
GCATGAGACCGGGCGTACGA
CGACTGCTGGAAGGGGTGGC
TCGTAGATTAACGTCAAACC
GTCCGGATGACGTCATTCAT
TGGTTGTCCTGCATAGGACG
TTGACGCAGATAAGTGAATG
GTGGATGTCGTCATATAGTA
GGACGATGACGCGATCCGTA
AGCGTAACACTACAACGTAA
CATAAACATTACGTGCACCG
CGGAGCGCAACACATGTGCA
CGAACAAAATCTAGACACAC
AGTTTAACTTTTGAATGCTC
ACCAAGGTGACGTGATCGTG
GTGGCAAAAGGTAGCGTCAC
GCAATTCGGAATCATCACCA
CGGATGACGACACGATGCCG
CCTTGTTGATGCATGCTAGC
AGGTGGCTGGTACTGACACA
GTATACGTGATACCATAACA
TGTGGTGTGATTGAGCTAGT
AAGAACCCTAATGACGACAT
ATGAACCACGGATGTTTGTA
ATCGTAGCTCGGGCTCCCCA
CGACTCACCGTCGTTACCGC
GAAGGAAGAATGTAAATCGT
ATCAACTAAACGCAGGAGTG
CCGAGTCCGAAGAACGCAAG
TGCGCTGGATCACGTCACCA
GACACAATGACGTCACCGAG
ATCGCCGATGACGTGACCTA
TGTCATGACAGGTATAACGT
GTCACGTCATCAACACCAGG
AACGGCCAACCACCCATGCC
AAACTTAGCATATGCTACCG
AACATACGGATGACGTCATT
GAGATGACGTGTACATAACA
CACTTCCAACGCAATGAACA
GCACGGTGGAAATGGCAACA
CACAACGAATGATTGCACCG
ATCGAATGCATGACGACACG
GCCACCGCACCGACACCCCA
ACGCTGTGGATGACGTGTCC
GAACTTTCGAATGACGTGAT
GGCGACGACACCTTTGACAC
ACGAACGATGCCATCGCCCC
GCAGTCGGCCCACGTGTCGC
CTACGCCGAAATGTCGACAC
CCACCTCAACGTGAGCCACG
GGCGGACGATCACGTCACCA
CATGTGCAGTCATGTCACCA
CCCCTCAGTACGCTATTGTG
CTCTACAAACGCGATTGTTG
ACCTTGATGACACACTCGAT
GGCGCGACACATGCTAGAAG
CCAACGTTGCTCTACGACAA
ACAACACAGGAATAATACGT
AAGCCACCGTGGTGACGTAA
ATCGTACGTGAACGCGCCCA
GCAATGACGTGATCATACCT
AACTTATTGCGAATGACGTG
CTACCCACCGCGCACTCCGG
ACGCTGAGCCGAACACTACT
GATATCGCGTCATACAAGTG
GATGACGTGATTTTCGCAAC
CTAGGGAAGAGGGAGAACCC
GCACATGTACATTCCTCCCA
AACATAATGCGGGAGGGGAC
ACTATCACGTCATCACAAAC
CAAGTGTAACGTGATCGTAA
AAGTAAACAGACGGAGCGAC
ATGACGCTGTGGTGTTCCAC
CGCAGTTTGGTACCGTACTT
ACTGCACATCGATTACGTCA
CCATGCAGCGATGACGCGAC
GCGCACTAGGATGACGTCAT
GCCGTGGTACCTCAACGGGG
CATTCTCACGAATGACATCA
CGCACCATCACGTTGTGAAC
GTTATGCGGAAATGACGTCA
GATAGCATCACGATACGTGT
CCGGCCTAGTATCACCTCAC
ACCAAGAGGCAACAACGCCG
CACGCGACATACGCGCCGCA
ACGCGTTACAATCTCGGTAG
ACGTGTAGTCCCCCAACACG
CTGGTGTTACGCTAGCAGCG
CTTCTAAATGTACGACATCA
GAATCGATCGTCACGATGAA
TTCACGGAATCTTCGATGTG
CGCACACCACTTGACCATAA
GACGGTTGTGTGACAACGTA
ACGCGAGGTGACTCGCAGTG
CAATATCACGCAACACCCAC
AGGCAAAATGACGTCATCCA
GATAAATACGCGAAAACACA
CGTATTGGGGGATGACGACA
GGACAGACATTACTATTGCT
GACGTATACTGTCCACGTAA
CGTCATGTCCAACTGGGAAT
GATACAATTATCGTGTCGAG
ATCAACGATGACGTCACGTA
TTATCTCATGATCACGTCAT
CCACTCTCCCTCACACCTCT
AATGACGTGATACAGGTGTA
GCGATCACTGTGATGACGTA
TGCATCACGTCATCTCCGCG
CCCGTAGTGGGAGCGTAACA
CATGCTGACAGATGACGTGA
AGCACCCACGCCCACCCACC
GGCACCATGACGTAACGCGG
TAACATACTTGATGACGTGA
CGCCGTACAAGCATACTCTA
ACGGAACGAATGACGTAGTT
ACGACCGATAAGCAATCCGC
GCACACCACCGAACAACGCC
TAAACGTGGTACACTCAACC
GCGTTGCACGACAATGGTGT
AATGACGTTGACTTCGGCAA
ACGGACGAATGGCCGTTAGC
TAGGCGGACAGGTGACGTCA
GCGATGCCGTAGTAGTGAGT
ACCATGACGTCATCAAGTAC
CGTCGTATGCGATGACGTCA
GAGGCAACATGCCTAAGACA
CGGAACGCAATGACGCAAGT
AATGACGTCATCCGTCAACG
CTGGGAAGATGACGTCATCG
ATAAGGGCAATACACATCTA
ATGTGGCACAACGCGTGGGG
GGTATAGTACAGTCTGTCTG
AGACGCCCACCTCCAACCGA
CTATCTACGTACAATACTGC
TCACGACGAGCTGCAGCATG
ATGGACGAATGATGGTCACT
ACCAATCACGTGATATGATG
GACGAGCGGCGTGCCTACAT
GTTGTCGCGACACATCCGAC
GAAGTCCACCGCCCACCACC
GTAATGCCCAACGGTTGCAC
ACTAACTCACGATGACGTGA
GGTACATATAACGAATATTG
CGCCACCGTGACCAACGTCA
TCACTACGCCCACTTACTAC
CGTACAGCATGTCGTAAATG
CAGCCTTATGACGACATACG
ACATGCATGAACGTCACACC
TCGACAAGAAAAATAATGCG
GATGGAACGTTAACTCAAAT
GCGCATCAATATATGTATTA
CAGTAATATCACGTGATGTG
CGTCATACGATGACGTCATC
GTGTGTGTTACGACATCAGC
TACGCCAACCACGCGCACAC
ATACAGTGAGCTTGTTGTCC
ACGACGTTTGGCGTAGTGTG
AGGGATGATGTAGCATGACG
TCAGCCATTTCGCTGTAGCT
AATCACCGATTAGGTGCTCA
GCAGGCTAAACGTCATCAGT
ATGGAACGGCATTGGTGACA
GCGCCAACGGAACGTGTACA
GTGATTGTCGATGGGGATGA
CCTAGCCGCAGATCACGTCA
GAGTCCACACTGCGAATGAT
CCCATTACTATGAAGCGATG
AACCCGGTATAGCTAACACT
ATGACGTCATCAATACGTGA
GCAATGACGTGATGCCCTCA
TCTTCTCCTAACACACGTCA
CCGCTATGCGGATGACGTCA
GAGTATCAGGGATGTACATA
AAGCGATGACGTCATTCACA
CCATCACGTGATGCATGCAA
AAGTAGTTTGGATGACGTCA
TAGCATGTAGGTACACGTCA
AACTGGCGTGGCGTACTTCA
GCACGTGGCGATGACGTCAC
CTGCTACACTAAGGCGTCTC
GCTTATCGCTCAACGATCTC
GCGGCCCACGAGATCGCGTG
GCGCAATGACGTAAGGTACA
GCGACAGATGACGTGATTGA
GGGCGTAACAAATTACTACA
GCAGGTGATGGACTGCCACG
GTTATGTGACAGACATAACG
TTGCGGAACAAAACGACGAG
ACAACGTAAACCAACCTCTG
CGTAATGACGACATACATTG
CGTGATGGCACATGGTTATG
GTTACATGACAATCCTGGCA
GGCACCAAAAGATGACGTAA
CCGCCGATGACGCGATGCCG
GGAGAAGTGGTGTCTACCAC
GAAGTGACGTCACCGACGAG
CCTGGTCACGTGATCGTGCC
CAGACATAGCATCACGTCAC
ACGTGAAATGACGTCATTAT
CGACCGAATGACAATATGCA
GCCCTAACTTCTATGGGTTT
TAGCTACTGTGATGTCGCTG
TGGTGTGACTGCATCAATAG
GAGAATGTCGCGATAAGCTC
CGCAGATATCACGTCACCCA
GGCATTGAAGGCAACGTGTG
AAGCACATGTGAGATACCAC
TTGAGCGGACAACGTACCGC
GCGTGCCACGCCACCATCCG
CGAGCTTGCAATACTTACCC
GCTAGTCACGTGATATCGCG
CGATCGCTGCGCGATATGAA
CGCGTGGGTAAATCGTAACC
TCAGTAGACTCTCCTTAAAC
GCAGATAACGAATGACGTCA
GTGGCCGAAGACACGTCGCA
CCCACAGTAACCATGACGGC
TTCGCGAAAGTAACACGTCA
CCACGTCCAAAAGCATCAGA
CTGAGGCAATGACGAATGCC
CTCAAGCACGAGTGCGAGCC
TAGTTTCAAATAGTGTTCCA
CGAATGACGTCATTACCCCG
ACTTACATGGCATGACGTCA
CCGATGACGTCACCGCGACG
GTGATCCTATGCGACGTGCT
AAGATGACGTGATCACTGAC
AACATAAGTAATGACGTCAT
TCAAGCGTAGGCCCTGCTAA
CCGATAAGGCTCTAACCACC
GCACTCAGGATCAGCCGTGT
GCAGGGGATGTTGGATCTGA
CAGCCACCACACCCATGCAG
GATGATGACGTACCTAACGG
TTACTTATCACGTCACCCTC
ACTCACGTTAGCACGTGACT
ACGTGCACGCCCGCACCCCC
GGTACGTGACGTCATCTCGG
GCAACGTCCCCCCAGTGTTG
AACACAAGCCTGAGGGCAGC
GATGCGCAAAAGCTCAGCAG
TACTTTGGCACGTGACGTGA
TCTTTGACGCCGAACACCAT
CATGATTATTAATGAGGGGC
GCCCTAGCCTGATACCGAAT
ATGTCTGCAAGGACACACGC
CCACAACACTACCCTCGTTG
TCACCATATCATGTGCTATG
TACACGGTGCACACGATTCC
GATGACGCGATATCATTCAC
GCGCGGGATGACGTCATCGG
TCAACACGATGACGTCACGG
CCTGATTGACGTCATTCTCG
ACATGCATGTGCGTGTACGC
ACCACAGTTTGAGTTACGTG
CCTGAATGGAAGTGACGTCA
ACGTAATGAAGCAAACGCGA
AACACCGCAAACACAGTGAG
CCACAATGACGCGATCCACC
ACGAAAGGGTGGCACTTCGC
GGTGTGTACAGATGACGTCA
TTGGATGACGTGATACGTAC
CTATGGTGAAAGACGTCACT
CTACCCTACACACGTCATCT
GTATGACGTGATAATGTTCG
GTGACCCCGATATCGCCATG
GCTCACCGAGAGGGAATGGC
TGAACTGTGCTTGACCACGG
ACGACTAAGTGGAGTAACCA
CAAGCTCTTGCGATAGTGAG
GCGTTGCCGAGATGACGTGA
CTTGTATGTGCCACTCCTGA
ACGCACGGTGATGACGTCAT
ACAACACTATTTACACGTCA
CCAACGATGACGTGACCTAT
CAATAATATGCATGTTGTAT
GCCTTAAAACAGGATGCGCC
GTTCCGATACACAACACCTC
GTAATGAAATGATTAATGGC
CTACACGAATGAGCGCATGG
TGTGGACGGACCGTAACAGT
TGTCAGACCACTGCGAGTAT
CGGAGGACAGCACGACGAGA
TGGACAAACGATGACGACAT
TAGGATGCCACGTCATCGTC
CACGCGTAATGACGTCATCC
CATACATGCAAATCACGCGA
GGTACGACGGACACTACGAA
GATGTGACATATGTCGTGAT
GGTTATCGCGTATCACGTCA
GCGACCCCGACGGATCGCAC
GCACTAAGATGACGTCACCC
ACTAGTCTTTTGAACGACGT
GCATGAAGTGACGAAATATG
ATGCCCGCATCGTAACACGA
GGTATTACAATGACGTGATG
CTCCCGCGACCACGTCACGC
AGTGGGATGACGTCACTACC
CGAATGATACGTTACACTAA
CACTCACCACTCGTCCAACG
AAAGGGCGATGACGTCATAG
ACGAAGACCGTTAGGACGTG
GATGACGGTGGCGCGTTACC
AAGTGCCAGCAATTCGTGAC
CACACCTTCCAGCTTGAGGA
GCAACACACTGATGACGTGA
GGTACCCTTGATGACGTAAC
GCTGAGGTGACGTCATTGCT
ATGATCACGTATGCTTGCAT
GTCATCTCGCGTCCAGCGCG
TCGCCTCTCATACACCTATC
GTGTTTACGCTGGAGAGGCG
TTCACGACCAACCTACACCT
AGACATTTATCACGTCACTC
GGTGGTATGTCAACATGCCA
GGATGACGTGATGTTGGATC
AGATACGGATCACGTGATCA
TTCAAAACCTCAATGACGTA
GCGTAAGCCTTACCTCCCCA
GTACATTTGATGACGTCATC
TACACATCACATATAACAAT
ACGCACGTTGATGCCACTCG
AATGTTGTGGTGATTACGCA
CGGGCCGATCCGCCCGGGCC
TTGGCACGGACGTGACACCA
GACATACATCGTCATGTGCA
GACTTATCTCGTCATGCTGT
GTGATGGGTGGAACGTAGCG
CTATAGCCGATGATGACATA
AGATGACGCGATGCCCACAC
ACCGCTAGCCCCGCATCACG
GCACAACGTACACTAGGTAG
CATTGCTGTAAATGACGTGA
CGCACGTCAAGGGTACGTAA
ATACAGTCAGTGTCGTATGG
GAAGTAAAGTATCCTCTACT
TCCACCAATGTGGAGGCACG
CATCCAACAATGTGACGTGA
GCCCGCTTGAGATTACGTCA
ACCGAGAGTATGACGTGATA
GCCCTTCCCTCCTCCATCGT
ACGCAACGGGAATGACGTCA
TTATGACGCATTAACCTCCG
TGGTGATTGCGATGACGTCA
GCCAACACGTATGAAGAAAC
CCGTCACCGAGCAGGCTAGC
AGTCCTCACTGATGACGTGA
GATGACGACACCACGTTTGG
TTGACATAATTATGACGTGA
CGCATGGAATGACGCGATGC
GCACGGGATGACGTAACCGA
CGCGCTGATCAGTAATACCA
GACCAGATATCTGCGCTGTG
AACACACCGATGACGTGATT
CACAACAAGCCAACACGTAC
ATCGTGCCTAGGCTCGATGC
CTCGTGAAGATGACGTGATA
AGGTCACCTAGAGTAAGTCG
GTTAGCTCATGTTTGACGTG
GAAACGCTAATCCCCTCCCA
GTGTCGTCTGGATGACGTCA
GTGGATCGGCCTGAGAGCGA
ATCGCGAACGTGTTGCACCA
CACGTCATCAAGACGTGCAC
CGACCCCCAACACGACAAAC
GATGACGTCATACACAGCGA
CCAATCGAGGAACTACGTCA
CGAATACAGCGTATACGTCA
CATGACCTACGCGATGACGA
ACACACGCACGCCTCCCAGG
CCGTGTTGCTTTTCGAAGCC
ACATGAGGAACACACGACAC
AAAACCACGTGATGACGTCA
TCATGACGCACCAACCGCAC
CATCGCACCACCCAATCAGT
CCGCTTTGGCGAGTATGCAG
GAAATAGGCTAAGCCACGTG
CGACGTCACACATACAGTCA
CACAACGATGATGACGACAC
CAGACTACTACGTGACGTCA
GCGCCAGTACAGCGTCACAG
TGAAGATATTACGTTTGATC
ATGTGTTCTCAGATGACAGT
GTGTGACCGTGATGACGTCA
CGAATGAGACGAGCATCGCC
GGTCCCGTGAAACAAGATAG
GCCATTGAGAGGATACGTCA
AGTGAATGCGGATCACGTCA
GAATGGCGCAAGGCATGTAT
GAATTGAACGGAAGTGCCAC
CTTATGGAAATGACGCGATA
CCGGTGGTGCCGAAAATAGG
GTTGCGAATACGTGATGTGG
ACTGCACGCTGATGACGTCA
CCGAGGATTACACATCATTC
GCCACACCGGACGGACAATG
GCCCTACATATCCCGTTGCG
AACAATGACGTGATTGTTAG
GTGTCCGCTCCTGCCTTAGA
GCCATGTAGCGATGACGATC
ACGCAATGACGTCATCAACA
CCGCTGTCCACGTCATCCCG
CCACAACTTTTTCTGCCTCC
CACATTAAGAAACACAACGC
CCTAGAAAAGATGAAACCCC
CCTACCCGATCGACATCAAC
GCGGTTGAGCACCGAGAGTG
ACGGTACGACGCGATACGCG
ACACATCATATATGACGTCA
CTGTGATGCCGACGAACGCG
TGAAGTAATATCATTAGTGA
GATGACGTGATCAGTGGATC
CATTCCAAGTTGCGGCGCGG
GATCAATCAGGAATCCTTTA
TGGTATTGCATAGACCCCTA
CGGATGACGTCATAAGCCAG
CACCTCACTGCAGCAGCCCT
CGTTGTACCACGACATAACC
CGCGTGGCGATATCACGTCA
GGGACCAATTGTCCACACGA
GCTAGCAAATCACGTCATCG
GTTACGCGCCAAATAGCTTT
AGGGCGTACGCGTCGCACGT
ACGCATGGGCATCGCTGTGC
GCCACGATAGCTATGGTCGT
GCGTCATCGTAACGATGAGC
AACAGAGTATCACGTCATTC
CCCACTCCGTACGCGCACCG
CAAATTCCGACTCGTCATCA
CGCACATCGTATGACGTCAC
GGTGATGACGTGATATGAAC
ATATCCATGAGGGTAGGCAA
CATACGAACAACAACCGCGA
CCGTGTTCACAACGCCGCCC
GTGTGATCACGTCATAGAGT
ATGCATAGATGACGTCATCG
ATCAGTTACGGCGATACACC
CAGACCATATTGTTACACCT
GGCCGTAGATGACGACATCC
CTGCTCGCGTCATCAACGGA
GTCAGGCCGAAAAGGTGGTG
ACCCGAGACACGTCAGCACC
TACAGGAGTATGCACGATTT
CTCCTTCGGCAGGAACGTTG
GCCGCATAGTATGACGTCAT
GCAACCACATGATGACGACA
CCGTTAGCCTGATGACGTGA
CGATGTCGTTGCACGCTCCC
TTTGTACGAAAACGGATCAC
CCTGCCACTAGATGACGTCA
ATCACGTCCACCAACGTACC
ACGAACATGCACCAACACTC
CCCGCTGACACGTACTCCAC
TCGTGATGACGTGATTCTGA
TTGCATGCAAGATGACGTGA
CAGCAAGGACAATGACGATG
GAACAAGGTTATATCTGTTA
CGCATCACGTCACGACTGCC
AACTATCTCCACGAATTGGC
TGCAGAATGTACCATCGTCA
AGGACCGAATGCGATATGAT
GCGATGACGCGACATATCTC
GTACCATTCATGCCACCGTA
GCGTGCCATCCTCCTTGCGT
ACCACCAGTATGACGTCATG
ACGTGATCATGACGTGATAC
AGATACAATGGTGAGGGAAT
GGTTGACACGATCTGCCCAC
CGTTTGAATTTAAAGATCAC
CTCAACGTACGCTACGGCGA
GCGCCTAAGCGGTGCAGTGC
CGGAGCTACGCAAAGCGCGG
CTGTGAATGGGGTCACGTCA
ATGGTCACGTCATCGCTGCG
CAAACTCACGACACCGCGGA
CTTAGTGTCAGTGGTACGCT
AGCCATAATCCTGTAGCATT
CACGAAGGACGCACTTGCAA
GGTGATTACACCACTCGATA
GCTGAATGACGTAACTACCA
CTTACTTCAGGATGAGGTGA
GCAACGATTGATGACGCGAA
CCCGTCGCGACACGAACACC
GTATTGCGCAATGACGTCAT
AATGCACGACGATCACGTAG
CAGTGTTTCGCTAATCCCAG
TGCACATGGTCTCACTACCC
TAGGAACGATGACGTCATCT
AAGAGGCAACGTAACCAAAG
GAGGTTAATGATGTTGTGCA
CGTACACTCAAATGATCTCA
GATGACGTAGTCCGCCCCAC
TGCGAATGCCGCTGAACGTA
GCCAACTATAGGATGCCGCC
GTGCATCGAGGGAACCCACA
GCCACTCGTTCGCGTCCACG
GAACAACGCGTGTCACGTCA
CGATGACGTCATCTTGCAAT
TAGCATGACGTGATACGCTA
CGTTGAACACCTCCACGTCA
GGTATTGCGAATAGGGGCGC
AGTGACATCCGTTTTCCACT
GAAAAATGGCATAATTACGA
CGCAGCGTACCACCGCACAA
TACTGATACAACGAACCGTG
CCGTCAAGGACTAGCATGCA
ACCCAGGCGATCACGTCACC
ACGGTAGGCACAGGCTGCTT
GGCCCGGCACAATCACGTCA
GATAAGGGCAACGCACGAGA
CCTGCATGACGTCATTGTCC
CTTAACGGTATGTGACGTGA
TAAACCTAATGACGTCACGA
ATTATGCCTGTATCACGTGA
ATGAATCGCGAATGATGGCA
AATGACCAGCTCATAGCACC
CGACACGGCCAACGCACCGA
CAAGTCTCTGCGCGACGCGG
CGTGCTCTACACAAGTTCCA
AGATTGAGGCCGCACCCACG
ATGACTTGTCAACACGCCGT
TGTGCGTAACGTGACATGCG
CACACCTCAACGACGTGACA
CATGGCTACTTAAGCCCACA
AGTGATTGCCCACGACACAC
GCTATTGCGAGCACATTGGA
AATCGTGTGTGCACGGAGTA
TGATACTTACACCAAACATC
CCGCACCGCCACGAAATGCA
GTCAATTCCACGTGCATACG
CAGGATGACGTGACCTGTAC
GAATGACGTGACACACCCCA
ACATATCTTGACACACCTCC
ATGTGAGTACACATTAACAA
ATACCGGAGACACACAGCAT
CATATTGATGACGCTATCGT
TCGCGTGCGATGTTTGGGTT
CATCGAGGTATCCCGCGTCC
GTATGTCTAACGTGACACAG
ATAGTCACATTGCGCAACAC
GCCACATGGTGACGTCATCG
TAGTAGCAGGGAGGGATGAT
AATGATTGCGAATGACGTGA
CAGCTCGGTTCGCGTGCGAC
TGATGACGTAATGTGCCTAT
CGCACAGTCGGATACTACAA
GATCCATCGCGATACCACCT
CCGATTCTTCCACGCGCATC
CATGCCATCGTATAAGCACG
CTATCGCAATAGCCGATAGG
ATGACGTCACCACTTCACGC
GACAACACGACGTACACGCG
ACCTGACGCTCTCGCGTCTA
GCGTAACTGCATCACGTCAC
AACAGCATACCGTTAGCACG
ACTGCGACCCGTCTGAACAC
GTAAGCTAAGGGAGATGATG
TTACGGTAACGTCATCGACG
GCGCCGTCGTTACACGCCCC
CCAAGGAGCATACGCGACCA
GTGCGAATCACGTCATCATA
ACCACGCATGAGAGACTATG
ACCTCAAGGGATCGATGCAA
TACACATGTGGAATTGTTAT
TGCGAAAACAACCGACTGAA
CATCAAACAAACTCCCAAAG
TCAAAGCAATGACGCGACCA
CGTTATGCTGAATTATTCTA
GTGACACTGATGACGTCACA
AGCTAACGGTACTACGTCAC
CGCCGTTATAGCTCTGAATA
GATGACGCGATCACCCTGCG
CCGCACCGCCGATGTGCAGA
CTACACCCTACCCGCCACCA
GTGGCGTGTCCCCGCCACTG
GGTTGAATAGGATTGCTGTG
CGCTCAATACGTTCCACCTG
CGTCACAGCAAGGTAGCACC
GCTTACCGTCCTACTTGACG
ACGATAGATGACGTGACACC
ACGATGACGTAGCCCCAGCA
GTAGTGCAAGGCAATGTCGG
CACCCATGACGTCGCTATGA
GCACAAAGGGACGCTACCAC
CATTTGCCCAGACACACACG
GTAGTATGAACTGCACAAGG
CCCCCACGTCATCTTGTGTC
GCGCACATGACGTGATACGG
ATGACGACACCAACCACCGA
CACACATATAGGGCGCACGG
ACCCTTAACAACCACCTCAC
GGGCAGACGTCACGCCACCT
CGTGCCCTACCTAGGACGCC
GCGAATGCGTCGTAGATGTA
AAGGGCATGACGTCATCGAG
CGAAGGGACGCGATAGTGGT
GTTGTAGCTACAGGCCAGCG
CGAGTACCGCACTCCAATGA
CGTATGACGCGATCAAGATG
CCATGACGTCATTTGCTCAT
CCCACACAACGTACGCTATG
CACGAAGACTGATGACGTCA
GCGTGTGACCTCGTCACACA
CCCACGTCACCAACAACGAA
ATGACGTAGAATGACGTGAC
AGCCACAGCGTAGCAGAGGC
AGCGATGTTATGATGTCACG
AGGATGACGGCATCCCGTAC
GAAGATGCAACGTCATTACG
ACTTTACGATACCGTAAGCA
AGCACGCATGCCCACAAAAA
GAACGATGCGCCCACACGTC
GATGCAAAGCATCCTGACAG
CACGCATGACGTAACGCCTA
TTGCCGCGTGGAGCGATATG
TGTCACGACATCGCCATCCG
CCATGGTACAACGACGCTCG
TCGCTTTCTGGGAGTTTACC
CACTTATGAAGCACCATACG
GCAGACACAATGACGTCATC
TCACCGTACCAAGGAATGGG
AATGACACGTCAACGCACCA
ATAGGAGTGCCATGGTACCA
GAAGCACAACAGAGAACGTA
AGCTGAATGACGTAATCACG
ATAATGATACTGCACAATCA
CCCCACGCAGCGTACTCCAG
CTACATGACACGCGTCCTGG
AACTGACGGATGTGTCGTGA
AAACATGGATGACGTGACAA
GCCGCGTATGCAGACGGTGA
ATCCATCACGATTAAGGCAC
ACCACGTACACCCTCACCTC
ATGGACACGTAGTGCACCGT
AGTCACATAGAATGACGTCA
TAATAGAAATGACGTGACCA
ACTGTCAATAGATGACGTCA
ATGGACGTAAATCACGTCAT
AGCCGATGAGATGACGCCAT
GTGTCGAGACACAGTCAACA
GATACGAATGGAGACTACCA
CGCAGCGAAAGATCACGTCA
CAATGACGTGATGCGGTACG
GTGCCTATGCCATGACGTCA
GCACCTCGCGGATGTGACGT
CAGCAACGAAAATGACGTCA
ATGACGTGTTATTCACTGAG
CGCGAATGACGCGACCATAG
AACGATGACGTCATCCATCC
ATCACCTGGTCGCCGATTGG
GATCGACGATGACGTGATAC
GCATGGGTGTAAGGACAGTG
GCCTGACGACATCTTGTGCG
GCCCTAACTGGACCCACGCA
CACAATACGAATGACGATAC
GCGTACTAACATGGGTGCCA
CTTCAGCAGCTTGCGCCAAG
CTAACGGTCAAATGACGTGA
CATCCGTATACCCCTTCCTA
ATTGAAGGATAAACACGTAA
TACGACGTTGTGGTTACGTA
TCCGCAGTATGGTACGTTGC
CGTAATCGTCATCCGTGCGC
GCATACGATAACGTCATTCA
GGTCCTCTGCCTCCCCCCGA
ACCGATGACGTCATTCCGTA
ATTACGATGATGTATATACG
CCCATAGCTTTGCTTGTTCC
ATGCCACAGTTAGGCCGTGC
GCTCTACATATCTGAAGCAG
CATTACTACATGTGTCGTGA
TGCACCGTCCTATAACGTCC
GTTCTAAGATGAGTGATCAC
CCAATGTACAAAGAGGGGGA
GCGTGGATGTGTGACGAGTA
GATGACGATGTCCTCACCGA
TCTACCAAGAAGCCAACCGG
GACGTGCGGTTGGCACACGC
ACACGACGCTACCCACGTCA
ACCATGACGTGATCTTGACG
AGAATGCATCACGTCATCCG
GTCATGACGTAACACAAACG
GCTAGTGCATACGAACGCTA
GACTCCACGCCCAAACGTGA
GAATATAGCGTAAAGCACGA
CTCACGTGACACGCCGCTCG
GTGAGAATGACGTGATCCAG
ACACCTTTCACATCACGTCA
CTGCCTAATGGATGACGTCA
AACGTGGCGCAAGCCCTCGG
ATCACGTCATCTCGATGAAA
ACGTGGTAAAAACGTGGCGG
CGCTTTTATATATGCGATCG
CTGCATGACGATACAGCCTG
AGTTCACGTTGCCTTGCACG
GAAGATGTTATACAATCAAG
TCTGGGTCAGGAGAGTGTAT
CACGTGATGACGTGGCTGGC
CCAGGTAGTCCATGAACCCG
ACAGCGTAGATCACGTCATA
GATGACGTCATCGCATACAC
CGCCTGGACATCGTTGACGA
CGAAGTGCGTGAACCACTGT
TTCATCGGCAGTTATACCGT
AAGGTGACGTCATTAGTACT
CCAATGACGTCATGCGCGGC
ACGGGGAGGAGCAACTATAC
GTGTACGCTAACGACATCCG
GCGTGATCACAAAGATCGCA
GTTGTACGGAAATCACGTCA
CGTCACGTAACGAAGCAATC
CAACGCACCACTACCTCCCT
ATCACGTCATCCAACCCCTC
AACCACACGGAAAGGCACGT
CGAAACAGGGCACACCCAAC
AAGCCAAACGAGGGAGGTAC
AGCACGTCTAAACGTAACCG
CCGCTAGGTAACGCCACTGT
GTTATAACACAGCTTCACCA
GCACTGGTATAACGAGGGCG
AAATGACGTTAAGATCGTAT
GTACGTTACGTCACCATGTG
GTAAATCACGTCATCACGAA
GCATGGCAAGGCTGTAAGTC
ATGTCCTGCGCGCCACACCG
AGTATGCACAGAATGACGTA
GAGCTGGTAGCTAGACACAG
ACGAACGATGACGTGGACCA
ATGGAGGTGATGACGTCATG
GAATGACGTTGACTACTGGA
ACGCCATCTTCCGCGAATGT
CATGGTGTGAAACACGTTGA
CCACAAGACGTGCCCCCACC
GACAGGACGCAAGGTCCCCA
TATTACGTGTATCCTACAAA
ACCAATGACGTCATACTCCC
ACGTCACATGACGTGATCTG
GATCACGTCATCTACCATCC
AGTTGTATGGAGTAACACCG
GTGCGTTGTGCCTCATGGTG
GAAGGACGGTGATGACGTCA
GATGACGTGACATCCTACGC
CGTGCCTTATGACGTCATCC
CGGCGTAACACGCAACGTAA
CAGTAGATGACGTCACCACG
GCGACGTAATGACGCGATAC
CGCAATCGTCATCGATGGAA
TGGTACCACGCCACGGGAGG
GAGTCATCTGATATCCCACA
ACAACGTGATAATAGGTCAC
ATGTGTTCATGCTACAAATG
GCACCACACGCACCCTTCCG
AGAATTACAATAGTACTACG
CGTCCAACGATATCACGTCA
GCCTACCGACAGCCTATGCA
AAGCAGCACGTATGACGTCA
GCCGTGGGTAATCACGTCAT
GTATCAGTATGCGATGAGTG
ATTCGACACAATGCCACGTG
CGCGCGATGCTATGACGTCA
ATCACGAACTGACAATCAGC
ACTGAAAGGTTATGACGTCA
ATAATACAGTTACAAACTAT
GTTGTGCATACGCGATCCCC
AGCTTAACCTCAAACCGTGT
AGGAATGACGCGATATATCG
AAACCGACAACACCTCACTT
ACGATCTTGTGTCGTGGATG
CTAGATGACGTCATTCAGGG
CGATATAGCAATGACGTCAT
CACACTTTGCGTACCGTGCC
GCAGATCACGCGAGTGGACT
GCACAGGATGACGTCACTCG
GCAATGTAGCCTGCCCGTCG
AGCATAAACGCATCTCGTCA
ACGGACAATAAACACTCCTA
CAAACACATCCCCATTGTCA
ACGTCGATGCATGCATCCGT
GCATCACGATTGATGTCACT
GGTAGTGACATCTATGACGT
ACGTGACGCACCCCCCTAAC
CGACAACGCGATGACGAAGC
AACGACGTCCACCTTACTGC
ACCACGGTTGGATGACGCGA
AAAAAGTGAGGCATGAACGT
TGCATGACGTGATATAGTAA
TCACTCGTTGTTTCATGCAC
CGCCGTGTGCGTTGCTCGTC
ACGCACGAACGATCGACGCA
TGGCCCGTTAAATCGCGTCA
CTGATAACTCACGCGGGCAG
TTGCCGGTCACGTCATATGG
TGCCTCACAATGACACCACA
GTACAGCATTTATGTGGAGG
AAAATGAACACACCCCTGCC
CCTACACGCCTTAGATTCGA
ATCACAATTGACGACATACA
CTCATCACGACATCGAATCA
GCTACGATGATGACGCGATG
GCAACACGAATAATCCTGCA
AAGGAGTGGGGATGACGACA
GAACGACGTGAGGAGGGCAT
TATCTCAACATGATACGTCA
TGAAGCATGGTATCCGTCTG
CTCAAGAATGACAAACACAT
CCACCCTCCATCTGACGCAC
CACAGCCGGTGACGTCATAC
ATATTAGAGTATATTCCACA
CACCTTACGGATGACGTCAC
GAGTGACTAAGCTACCTCTG
GCCCCCTCACACGCCTACCG
TATGAGGAGGATAGCTAGTC
CATTCGATCTTGTACACGTA
CCAGTCCAAGTCGAACGCAC
CTCATTAGCAAATGACGCGA
AGGCCGACTGATCGGCAGAC
TTAGTCCAGCAACGACGTCA
ACCTACTGCATGACGTCACC
CGTATCAAGTGACATGACGA
GCCTCTAACGCGAATCACCC
GAGGATTCAGTAGGGGCCGA
GAACTATACTGATGACGTCA
CGCACCCCTCACGATATGCA
GAAGTAGTGACCATCTATCC
TACTGGCAGCGGGGATGCAG
GCACGACAAGATGACGTCAC
CCATACAGTCCCTCATATGG
TTCAAAGATGGTGTACGACA
GATGATGACGCGATATCGCG
AGACAGCGTTGACGCGTCAA
CCTGAATACGCATCACGTGA
GGGAACCAAGCAAACAAGCC
GCATATCCTTAGATGTGCTA
GCCTTTCCGGCCAACGATAC
ACGTCCACCTCACACACTGC
ACGAATGATAGTACGCATAC
ATTTCGTAGGCCGCGTGATC
TCAGTGTCTGGTACAATTAG
CTCAGTTATCGTCGATATCC
GATGACGTCACCATGGCGAT
GGTACTGACGGTATGCGCTA
GGTGACTAACGTTTATACGC
GATGACGTGATCACGAATAG
CTCCAATCTCACTCCCCCTA
GCGAGTGACGTGGTGAGCAT
CTTATCAGTAGGCGTCCTTG
CACGCATCACAATGACGTCA
GAGTTAATGCAACTTAACGA
AAATACACGCATGATACATC
GCCCTCGTTAACACAGCGCG
GAGGCACACCGATGACGTCA
AATGTGACGTGTTGTACACA
TCGTATGACGTCTTTTCCAG
GGGAGGAATCATGGCGTATG
CCAAGCCCACAGGGAACGCG
ATATGACGAGATACCTCGAC
GGCGCACATTGATGACGTCA
AGGCACAAACTACTCGCTTG
CTGAATGAGGAGGTAATGCA
ATGTCGTATTGACGTCATCC
ACGTCACCACGCTTGCGCAT
CCTCACCACCGAAAAATCGC
ATGATACAGGGTGCACGTCA
TCACCTCATCGCCCGTGTAA
GCCGCGACAAGCACCTCAGC
CGTGGCTGCAGGATTGCAAG
GCATCGAAGTGACGTCATCA
TCGTTCGATGACGATTACTA
AGGACACCAATATGCGAACC
GCCCACCTAATGTACCGCTA
TTACGCGTACCACCCCTACC
CGACACACCTTGCATGCCAA
TCCGATGACGTCACCGTGCG
GCCTTTGATACGGCACCCTG
CACTGGCGGGCGGGTTACCA
GTCACGCGCTGCGCTAGTTG
TCACATGCGTGGATAGAGTG
AATGGCCAGGCAAAGCCACG
TGCAACACGATAGCGTCACT
GAATGACGTGATCCGCGTCA
GCAGCGTGAAGTGCGTGATG
TCACCATCACCATGCGTCCC
TCGAGGTTGACGTGATATCG
AAACAGAATAGATCGGATGG
CACGACACACAATGTGTGGG
CGATGTGACACTACTGCACG
CACGTGACCACCGCATACCC
ATGATCGGCAACGATTCAAT
ACCACGCAAAGCGGGACCCA
CCCGATCCAATCGCGTCACA
ACTCCCTCAACACGCCACCC
ATGACAAATGTCGTCACACG
ACCAAATGACGTCACTAAGC
CCTACCGACGTAGCTAGCAG
CAAGTTACGACGTCATCACA
GATCGCGTTATTTACTGGCG
AACACTAAGGGTGAAACGGA
AGTAAGATGGACACATGTTG
AGATGACGTAAACAATTACG
GCAAAGAGCAGTACCCCCAC
CCTCCGTACACAACCACTGC
CCCGTCGCCACCGCCATCAC
GTGGATGACGTGACCCGCGT
ACCACATACCGGCGACGGGG
GATATATGACGTGATCACTA
GCAATCACGCGATACAGCGC
GCCACGTACCCCTTCGCTCC
GCGACACGGAAATGCTTAAG
AAAACGATTGGATGCACGTT
CGCTACGCACCGCAGAGGCA
CCGACGCATTAGCATATACT
CGTAATTACGAATGCAGGGA
CCTAAGTGCGGTACGTTATG
TGACTAACGCGAATGATGCG
AAGCACCACAAATGACGTCA
ACAATCATTTGGTGAACACC
CTGATGACGTCATCCTCATG
ACGACGCGATGTACCACCCT
AGACGCGAACGACACGGCGG
CACGAGTCAAATGACGACAT
GAATGACGTCATTGCGATGG
GGTATCGCGTCATCACCCCG
ACCTAACGCCAAACCTTGCC
ACGAACATTCGATTCTTGCC
CTGCATCACCGTGAAGACGG
TTAGAAGTTGTATGACGTTA
ACAAACTTTAACCACCTCGC
GAATGATGACGACATGACCA
CCACGTCATGATGCAATGGC
ACGTTAAATGACGGGACGCC
CCTGAACGTCATCACATGCT
TTACCTCCCCAATAACGTCA
GGTGACGGGGTTGTAGATGA
AACGACTGCGTGCGCGATGT
ACTGTAACGCGTCGTCCGCC
GAAATGACGCAACTATGCAT
GCGACTCGATGATTACGTCA
GCACACGAAACGACACGGCC
CCACGTTAGGCATAATTTGG
TTGATACGTGCCCACACGAG
ACGGACGAAGACCACTCAAC
TCAATGTAGACATAATGAGT
CAGCAGGGCCACGTCATCGG
TGACCGGTAGATGTTACACG
ACGAATGTTCGAAAATACGG
CCCACACGTGCGCGGAGTAG
TTCTCGCATCAGTGACGTAA
GTGACGTGATATAGTGACCA
AACGCTGTGCAATGACGTCA
TCGCCACCAGGGACAATATC
CGAACAACGTGATAGGCACC
GCTACCATCACGTCATCTTG
AGGTAACGTCATTGCGTATG
CACATCACATCACAAAAGCA
CATACGTACCAATGACGTCA
CACTCATGTTACTCTTTAGG
GGCACGAACATGACGTCACC
CTACATGTGACACGTCACTC
CCGTATGTAACACCACGTCA
CCTCCTTTATGCGAAAAGCC
AACCACACCGGATTACGTCA
GATTTCCAGACACTACCCTC
CTCGTATCTACATCACGTCA
CCGTGCCATACGTCATCACC
AACAGATGACGCGACAACAT
GTTATTCCTCACCAAAACCC
GATGACGTGATGAACGACGA
AAGGCTAAGACGAGCAGTGA
GATAATTTTGGCGCACACCG
CAAAGCTGACGTCATCACGT
GGCATAAGAAGAGTTCACAG
CAACACAAGTCGTCCCTTCA
ACACGAAAGGCATGACGTCA
ACCGGAAAACGTGTGTCGAA
ACCGGAGCTGAGATTACGCG
GCACTGTCGATCCAGCTGCA
GCGTCAAGCACAATGGTTAC
TGCGGACGGAATGACATCAT
GGGATAGTAACTATACCACA
CCGGCGACACACCGCCATGT
ACACGTGACGTCATTGGGTC
AGCAACGACCGTTCTACAGC
CACGGCATGAGATCACGTCA
CCTGCGCCTAGATGACGTCA
GAAGCCAATGCCAGATGCGC
AACAGCACACCGAACACACC
AATCCTTAGTATGATATCAT
AAGCCTGTATGATGACGCGA
ACGATGATGTGACCAACGCA
CGTTGTAGATATACTTGAGC
ACGGTTACGTGATCGGTGTT
ACAACTCGATAGGCGACACG
CTAGGTACGTGCGACGTAAC
CCACAACAGGGCCCACCACA
TACGGCGGGACACGAGCTCA
CGTTGGGAAGGTGACGACGA
CCGATGACGTCATCACGACA
CCGAACCACACGTGAGACCG
CAAAACGCATGGAATGCGCA
ACAAATGACAAAGCATGGAG
CCGTGATCTAACTGCCTGCC
GGTGACGCGCCACATGTGCC
CATCCTAACGTGGGATTGCA
GCATCGCATCATCCGTAGGG
GGTATGTAACCAGGATTTAT
ATGCCAGTAGGTATAGCCTA
CCCCATGACGTTACCTTCCC
ACGGATCTACACAACCCATA
AACACAGTCACATGACGTCA
GATAACGACATCTGCTCGTG
GCCATTTAGCCATGACGTCA
AACGATGATGTACCTCACCC
GCCCTTGTCGCGGGGGAAAC
CTGGACGTACTGTTAAAAGG
CGTATTGTTTATGACGTCAC
TATACCGCTAATAAGATACG
CGATAGGACAAATGACGACA
ACCCCATCGTTATCGCGCGA
CACTACCCACGCCTCCCACC
TCTACAGATCGATAATACTA
ACATCACGTCATTCACGCTG
CCGGGTATGGCACTTAACCC
CGCGCATCAACGTGACGTGA
GATGCATTAAGCTAACGCGA
TCCTGATATTCAGGCATACA
GACAGAGACACTGGATGTAC
CAAAATTTGATGACGTCATG
CAGTTAGAATGACGTCACCA
TGCCGCGTACTTTAGACCCG
ACGCAATACCACGGCATGCG
TATGACGTCATGCACGTCAA
TAAATCCCACTCTGATAGGT
CGTGTCGTTGGATTACACTG
GAGACTTGTGAGTAAGCTCC
ACGTATAGAGTAGGACATCG
CCCTTGATCATGACGTGATA
AGTCTACACACACGCAGTCC
ATAACGTAGGTATCGACTTC
CAGTACAGCGCCGTTGTCAC
ACGCTCACCCCTAACTACCC
TAATACGCGCTCGATGTGCG
GACACGTATATCCTCACCTG
CTTCCATCACGATGACGTCA
TAGGCTATCAAGCCGTACTG
GTGTCATACGTAAGCCATGA
ACGGTAGAGGGGTGACGTCA
ACCGCGACCTACCGATACGT
AGTGTAGCCAGCCACTGCAC
GAAAGCTAGGTACGGTGCCT
CGATCTCGCTTCCATGCCAC
CCCACACGCCATCTAGACGA
CCGCCTCATGCGTGTCCCGG
AATAGCCCAGCTGACAACCC
CACGGCACACCAAACGTCGA
TCGAACAAGGTGAAGCGTTA
TGCGGTGCAGATCACGTGAT
ACCCATGACGTCATTTACAC
CCATACGATGACGTGATCGC
GGTTTGTGGCGCAACGCTGA
GTTCAGATACGTCATCCCCC
CCACCGAATGCCAGACGCAC
AGTAGCAAATGACGACATAG
GTAATGTGATGACGATATCA
AATATCACGTCATCGAAGAT
GCTAGAGATGACGTCATCCG
CGTCCCATGACGTGACAAGC
AACACAAATGATAAGCACGC
CAGATGGCTAAACGGTCATA
CCTTAGGATGACACCCCTCC
CGTTGTAAATAGTTGTGGCA
CACAATATCCTGAACGGCAA
GATGACGTGATGTAGGCTCG
GCGTATCGATAGGCCTACAC
AGCTAAATGATGACGTGGCT
ATCAGTACGTATTGCCGGGC
TGGAAATACGCAATCCACGT
GGTATAGTGCGTGCACTTCG
CGCTGATGACGTCGTATACA
CGATGACGCGATCAACGTGA
CACTAGATACCAATTATGCA
GTCACGTATGACGTCATCCC
ATGTCACTGTAACGTGCACA
CTACGCTATCGCGTCATCGC
CCAATCACGTGACACCACCC
TGAGTTACCTATGGCGCGAG
AATGAGTGACGTGATACCCC
CTACCCATAGCGGTCCGCCT
GCCCACAATGACGTCATCCC
ATCGGTTGAGACGTCACACG
CACCGGGGGCGATACATCCG
TAAATGGTGTACCTACTCAT
ATCACTCAAAAACCACACCA
CGCGTTGCCATTTGTGCCCG
CCGTGTTGGCATAAATGTTC
CGCACACGACGAGGATCCCG
CGCATAGGCGAGCACCACAC
GATGTTCGCAGCCCGATCAT
GTCGAATGACGTCAGCAAAG
GCGATGACGTGCCGACTATG
TTACAATCGATGACGTCATC
CGTGTGCCACTGATAGACTG
TACATGCATCCCGTGCGTAG
ATCGAGGAGACGGTGAACCG
AGTCAGCACTATGACGTCAT
GAGCACACGCCGTAGGTTAC
ATGACGACATAACCGTTACG
GTTGTGTACGTAAACGTAAC
ACCCAGCCGCACCGCCACCC
AGTATCGTGCTCAGCATTTT
AGCTAGCGTGGGTGACGTCA
GTAGAGTTCAGGTAACACTG
GGTTCCATACGCACAGTGCG
CACGTATGATGCACCGCACC
GTACGGATTAACCAATAGCC
AAATTCACGGTATAACGCAC
TAGGGACTGGAATGACGTCA
GTCGACGTACACCGAGCATG
CTCACTCGCCACACGCCGTG
GCCTACACGACGTGACGTCA
CGTACAAAAAGTTCGGTGAG
TTCGACGAACGGAGGACTAA
AGGCTATAAATACGTGACAG
TGAAGTTACGTAAGGTGGGC
TAGCTGAACAGATGACGTGA
GCCCACCTTGTCACGTCATT
CAACTTATGGTCTAGGAAGA
ACGGATGACGTGATCTGCCA
GCGAACAGGGAATGACGTCA
ATAGCCAGCATGATGGAGGG
GTTCGATCGCGTCATAATGT
CTTGGGTAAGCAATGACGCG
ATGTGAGATCACGTCATCAC
TAAATAGATATCGCATCATG
GCGTTACGGGAGAGCGACAT
AGCCTCCGCACACACGTCAC
GCCCCATCCTGCATTGCCCA
AAAGTATTGATGACGTGACA
GCATCAAACGCATGAGGCAG
CCTTAACTCAAGACGGGACG
GTGCATAGATGACGTCATCT
TGACCGACGTGATGACGTCA
AGTAATTGCAGTGACACCGG
ACGCACACATCACGTCATCA
CGCCGCAGTAATAGTGGGGA
CGAGTGTACATGCTGACGAA
CTGCATAAGTACGTGGTGCC
TTAGCTACAGCAGCGCACGC
CTACACCATCACCACCATCC
CGCGTGTCGGTCCGAACACG
TCTGATCACGTGATACGCTC
ATGATGGTATTGGTTATGCC
ATATCGCGACCACCTACAAC
GGTATTGTACAACGCAATGT
TACGAGGCCGCCATAATCAC
CACGAATATACATGATATCT
CGCGCTCATCATACGCGTAC
CCTGAGATGACGTGATACGA
CAGTTCCACTGATGACGTCA
CCCACGAATGTACGAACAAG
TACACGACACCTATCCTTTA
GTTCCCAAAGGTTAACGTTG
AGATGGCGAGTACCTTGCCG
CTTGTTAAGTCAAGTTCACC
CTCTTAGCACCGAGTCGCGA
GAGTAAGCAATAAGGTGTAA
CATGATGACGTGATACGCCA
ATTTCAAAATACGTTACCCA
ACGTCTGTCCCCTCACGCCC
GTTTTCCACCAGTGATCAAC
CATGTCGATTGACGTGATTG
GTACCGCATTGAAGCAGTAC
AATAATGGAAGTAGACTAGT
GGCATGACGTCATTTAGCGG
AATCACGTCATCACCTGCAA
CCGCTTAGGATGACGTGATA
ATTCCTCGCTGATCACGTCA
GGATGACGTCACTGCCCGCG
CCGTGAAACTGATGACGTCA
GTACCAGTCACGTCATCACG
GCATTGTGATGACGTGACCG
GACGAGTGGTGACACGCATG
GATGTGCACCACCGCACACC
TTAGCATGATGACGAACCTG
CTTCCATCTCGAATGACGCA
CGCCATCTTGCATCACGTCA
TAGAGAAGGATTGGACTACC
GCGCCTGCGCCACCGATCGT
AAGGAGAACCAGAGGCTTAA
AAAAGTCGTGATTAGAGATA
TATCGAAGAGAAGGACAGAA
ATCACACCGAACATTCGCTC
GACGTTCATAAGATGACGCG
CACGACAATACGTGACATCA
ACGTCACAGTGACACGTCAT
GCTGCGTCGGACCACGCCCC
GTGGATGAGACGTGAACCGT
AAGGGACCACGATGACGTCA
CGCGATGATGCAGTTGGTTC
AGCCTGAAGGCATGACGTCA
ACCGCCGTGATGACGTCATC
CGGCACACGCGCATAATGCC
GTCACGTCAACGCCGTCTTC
ATGCAAGGAATGCACATAAA
ATAACGCGTAAATGACGTCA
CTGAACAGGCTATCGCGTGC
GCGCAAAAGAAATCACGTAG
ACCCACGATGACGTCATCGA
GCTAAGGAATGACGTCATCG
CGTGACCTCATGCGTGTTGC
CTGAGATGATGTCATCGACT
ACATCACACGCTGCTGGCAC
ACGTCATCCGCATCCCCACA
TACATGAACTAAATTGCACG
GTGCACCTTGAATTATTAAA
GTGCGGTAGCGAAATGCGCG
GCGGTACGACGGTGACGTGA
GCACCCACCACGAACAACAA
TGAAGGAGATCGATTGACTG
CACAGGTAGCAACCTGTCCG
GCGATGACGTGATCATGGAC
GCTTACGTCTAATGACGTGA
GTACTATCTTCGTCATGGAC
CATTGTTGCACAGTCACATG
ACGTCACGACATCCACCGCG
ACGGTATAACAAACTACGCA
CCCTCCCACCACCCCACCGA
ATCCTTTCCCGCAACGCTAC
GGAGTACTCTGTATCTACGA
TTGCCGTGTACAATCCATGG
CTAAAAGGATGACGTGCATC
TCACCGACCAAGATCGCAGA
CGTCCACCACCCATACGTAC
GCACAACAATAAGTGTCACA
GGGGGCAGACCGCAGAACCG
GAACAAGAGGTTTGATGCCG
ACGTGTCTAGGATGACGTCA
GCTCACTGCGAAATTGACCC
GATGACGTGATTGCCCTGTA
GTTAAGGTATGATGTGGACG
CGACCTGTCGCAATATACAC
GCTACACGGATCACGCGACC
GCACCGTGACTACAGGACAC
GCGCATGACGACATGCACAT
ACATTACTGCTGAATTCTTC
CTCCGCATTGCATGACGACA
GGATGACACGGCGATCGAGT
CCCCCGACCCTCTAGCCCGC
GACGCATTGATGACGTAATC
AAACTTAATCTAAGTGACGT
GTGCCCTCGATCACCGTACC
AACCAAGGAACATGACGTGA
CCAGCGTCGACACGTCGACC
TGTCAACAAGTGAGAAAAGG
CTCGCGCTACCAATTCTCCA
CATCCAAACGAATGGCGCGA
TGCTCACGATCAGTGACGTA
CGCAAAAACGAGTTGCGTGA
CCAGCTTGCGTCCTCCATGT
CGTACCGACGCATGACGTCA
AAACGAATATGACGAGATAG
GACACGCGTAACGCACTCCG
CAATTATTGTGATTGCCCCA
GACGGTGTTACCCCACCATT
TCTAATTGAGACAACTCCAT
GTGATGACGCGATCCTTACG
ATTGGTGTCTACACGACAAG
AATAGACTCGGATGACGTGA
GTAAATATCTGATGACGTCA
CGTGACGTCACGTCATAGCG
CGTGCGCACGCAAAGTTGCC
AACGACGTTAACGAGGATGG
CACGCCACGATGCCGTGGTG
AACACGGCAACCATGCGCCG
GCATCACGTCATCCTCCCCG
CGTGTTAAGAACGTCAACAC
AAGCATAGGCATGAGACATC
AGCTGCGAGGAATGACGTGA
GTTGCCCACCTGTGACTACA
CACTCCGATGTGAGGATGCA
CATGGCAACACGTATCTCGT
CAATCAATAGATGACGTCAC
CGTGAGGGGTAGGAGACGAG
TCCACACAATCTTGAATCGC
ACGAACGCAAATATACCATC
ACACGCAATACACCCTTTAG
CATTCTGCCAGACACAACCC
GACGCCGATACCTCACACAC
TCGCGCCACCACCGTCACCA
CGTGACTACGTAACTGACCT
GTCGATGACGACATAACACA
CTCGTTTGCGTGATATGCAT
TTACAGCAGTCATCACGTCA
AGATGACGTCATCCGCAACA
ACATACGTGATCCACGCTGG
CCTAACTCGTCACGTCACCC
TCGATGACGTCATGACACGT
CGCGCTGACGTCACCTCAAG
AGCATGTTTCAACTCGTGAT
CAGTACGCATGCACAGCCAT
GCGATGATGAGAAGCTGTGT
CACCCTAACCATCAGCTGTT
ACGAAATGACGTCATTTAGC
CATGCAGGCTCAGTACGAGT
ACCACGGCAGCAAATGTGCT
TACTGCAAATTGACTGCTCT
GAGAAATTGATATCACGTCA
ATGACGTAGGCGACGCACCT
ACGATGACGAGATCACTAAA
CGAAGGTAAGGCATGACAAG
GTTCTACGTGTTGGCGGACC
GCGATAAGTACCGCATGCCC
GCACTCGTACGAATCGCTAC
ACCAGCAAAGCGTACGACGG
CCCTTCGACACACCCTCTGA
CCAGACTGTGACGTCATCTA
CCAAAATACATACTTTCCCG
GGCCGTTTCTACGCCGAATA
GACGGGGATCAAGGTTGTAC
CCACGATATACGTGCAGAGC
CACTCCATCAGGACGAATGT
CGCCAAATGACGTGAGGATG
GGTTAATGAGTTACCCGAAG
TAGCGTAACGTATGTGAACG
GCTACTACGACCTGCGTGGC
GTTTCCCACAACCCAATTAC
GGTATGATATCATCGGATCA
AGAGTAACGATGACGTGATC
GCACTAGAGCGGTGTCATCA
ACACTACGTGGTGGTAAGGG
CAGGTCCGTGATGACGTACC
TCTCTGCAAAATGCCCGAAC
AAGTACACGCGATGACGACA
TGCCGAATGCGCATGATCCC
GTCATGTTGTATCCACTAGC
GTATTACCATTACCATGCAA
ATGAAACGCATCACGTAATG
TGTTACCACATAAGTGACGA
GACGTGACCCACCACCCTCA
ACGAAACGACCACCTGCGAG
AGAATGGAGTACGCGTATGC
CCGCGCACAACGCCATGCTG
GTGGTCCAACACTGACGTCA
CCACGTAACTACAAGTAAGC
GCCTACACGATTGCGCCCCG
CAATGCTTATGCGTACCTGG
GTGCTCAACTACGTTAAGGT
GCCACAATGACGTGATCGCG
AAAAAGAGAGTGACGCGATC
GATAGTGACGAGGCTAAACA
AATGACGTGATTGACGCACA
ATAAAGACGTGGTGACGCCA
GTAAATGACCGTTTCGTTCA
CTGGAGAAAATCATGCGTTA
GTTGATCACGTCATTGCGTT
ATTCAATGCGATGACGTGAT
CCCGTGACCCCATCATGACG
ACCATCGATGCATCACGTCA
CCATCAGCGAAATGGGTACG
GAACAGGCAAGACCACGTCA
CGAACGGTACAAGGACACGA
GTGAAGGTTGAGTAGCGCAA
GATGACAAATCATGTCATCG
GAACGACGTGATGACGATCG
ACGATGACGTCATGCGCATG
GCAAAACAATAATGACGTCA
CTAGGCACTAAATCGTGATT
GATACGATGACGCGACGATG
CCGGAAATGACACGTCAACA
AGTCTATAATGATGTCGTCA
TTGCAAACAGATAAGACGTC
CATCCCGACATCACACCGCA
AGGATCAGGTGAACAACGAG
GCTACCTACTACTACACGCA
GCGTCAACGGCGACCCTCGA
GGAATTAAATAACCCAAACC
GACGAGATGAGATGATCCCG
CCTTAACGTCACGGCAGCCA
CAATCAGGGTGATGACGTGA
ACAACAGCGTAACACCGCCC
ACGATCACGACATCCCTAAA
CACCAAGATGACGTCATCGC
TTGTAAACGTTGGCGTGGCG
GCTTGCGGATATTGTCCTTG
CACTAACTACTAGGACTCTC
ACACGCTGTCATGACGTCAC
GCGCCGCACCGATGACGACA
CTCACCGAGAGTAGTAGTCG
ATGCCATCGTCACCACATCA
CCTAAAGTTGGTGACGTCAT
GTTACGCAACAAAGACTACG
AGATTACGATGACGTCGACG
CACACGTCATCACGTCACCA
CACGAGCGAGAACATGTGAG
TCTACGATACTACGTTGTAC
GCGTATAGGGCGAACCGAAT
ACTCGATGTTAGTCAGATGA
AACGACGTCATGCGTTGGTA
CGATATCATAATGATGTCAT
ATCAGCCCTGAAAGCATCGA
GTTACAATTGATGACGACAT
GTCACTGCAGCCTTAACACG
TACACTAGCAGACAAGGACA
GCGCAACTGTGACGTCATCC
CATAACGCCGATCCCCTCCC
CTGCCTATCGACTGCCTGCC
GTGGTCTGAATGGTTGCAGG
CCCCAACACAACGTGTGCCA
CATGATAAACCTGTATTCTC
CCACCACCCCTGAGGTTGTG
ACCGTTGATGACGTCATCCT
GATGATGTGATAAACTTAGC
TTAACTTGATACTGGGAAAG
CGATAAACGCATGTGTGACG
GATGACGCGATGCTACATGT
ACGTTCCCCCGCGCAATGAC
CAACCATCTCCATCACGTGA
CGTCCAACTCACCTTTCCCC
CATAGTATGACGACATCGAG
ATTGGATGACGTATCCAAGC
CTTGGCCCAACCGGCAAGGG
CTAACCCTCACTGGTGAGCA
TAACCGCAGATGACGTGATG
AGCACTATGTCAGTCAGTAA
CTATTGACCTACACGGACAC
GGATGACGTCACACCATGCA
CATGTGTTCGTGAATGTGTC
TGCCCCCAATAGATGACGTG
ACCGCACGGTAATCACCTCA
TCCCTTCGCGCCACCGCACA
GTCATGCCAAGCATGTATCC
TACATCACGATACGACACAG
CATCTGCAATCAAAAATGGT
GTATCCAGTCATCACGTCAT
GCAGTAATGTCACGATGATC
CACACTAGCTAAGTGCATAA
ATCACGACATGTATCGCAAC
CGATACCCATCACGCCATCA
GTGCGCGTATGACGTCATGC
ATACACACGTGACCACCGAC
CACGTGATGACGCGATCACG
CCGCCCAAAAGGAAAGACCA
ATAGTCATGACGTGATGTGG
GTACGTGACACGCAACTACG
CTCTGAATCACCATCACCAA
CGATATCCGATGACGTCATC
GATTACGCCTAGACACGTCA
ACGTGATGTGTTGTTCAATG
ATATCAACGAACATCGCCGA
CATGCCCTGTCTCAGTTGAG
CGTTCAACTAACGCATGGCA
ACGCATCATACCACAGTGGA
GCAGTAATGACGTCATATGC
CCGACGGTGACGTGACCTAC
CTAACACGACGCGCTGACAG
CGCATGACGTCACGTCGCTC
GACGTTAACAGATGACGTCA
CGCACTGAAGGCCACTTGCG
CTAGCCTACTGGAGATGACG
CCCGTAACGCATACCCATTG
CGCAATACGTGAAAACGCAC
AGGATAACGTGCCTTGCTGC
ACAACTAACATGACATCACC
AAAAGCCACGTTATCATCTG
GCTGAGAGCATGCACTTATC
GGCACCGTTGGACAGACACG
GTAACGACGTCATGACGTGG
CCGTTGTGTTTATGCCACAA
GGCTCTGCTGGCTACGACCA
TCAGGGCCCTTTATCCCAGA
CCCGCTGACGGACCGACCCC
GGTGACGTGATCGTGTACCG
GCATATGTGGATACACGCGA
GGTGGTAAGATGACGACATC
GTCCACATACTAACGTTGCC
CCAAGGCCACACGTAGCGTG
CAGCCCACGTGATGAGCAGG
GGTGCCCTGAACGTGGGATG
ACGAGGGTAGAGTAGCGACT
CCCTGATAACGCGACACCGC
GCGTCCCAGATCACGTTACC
ACGCTGTAAAAGTCGGTAAG
CAGTAAGAAGTGTCTAACGG
AACAGTATTACGATAAGACA
ACGATGATGCCGTCACACGA
TCATGATGACGTAATGCACG
ACAACGATCGAGGGTTAACA
ATGGGCCAAGCGTGTCACAT
GGCTACGTCATCGTGATACA
CTGCAATCACGTCATCACCT
ACCATGTGGTGCACTGTCGA
GCTACTATCGCAACACACAC
GGCAGCACCTTACCGCCCGA
ATTAAGGTGCGGAGTGGTGA
GGCGGTAAATCACGTACGCA
GGCCACCACACAACACGCGA
GTTCAAGGAAAATCACGTCA
AGCCCCAAAATGACGACATA
CTCTTGTGTGGAACGAGACT
AACGATGACGTCATAGTAGA
CACCGATGACGTTACCGCGT
CGTAGCGTGATGACGTGACC
GTGCCACGTGATGCAGCCGC
AGTACCGATGACGTCATGCA
GGCATCACGAATGACGTGAT
GGTGATCACGTCATCACCGC
GTCATGAGTGTGGTCCTACT
AAACGTGCATGTTACTTAAG
GCAGCTATGACGTGATTCGT
CCGAACACATACTAGGGCAA
ACCAAACGACATCTTCTGCG
CCACGCGACCCCGTCCATCG
CGTAGCCGTGACCGATGCGC
CGGCGTGTGGATGACGTCAT
CGATTACGGCGATGACGTCA
TGCGAAGTGACGTGATCGAA
CGAACTATGGATAGGGTCAT
TGTCTGGCCACCGCCTTTCA
TCCAACACGCAAGTGCGTGA
AGCGTGCACGAGGCGCCCGT
GTACCCACATTAACACGTCA
GTCGCATGCATCGTTGCATG
CCCCGCAACGATGACGTCAG
CAATCGTACGCATCCTGCGA
AATGACGATGACGGTACATA
GGAACTGAGGGCTAGACACC
CTCACGGTGAAGACGTAACC
GCGACATGACGTCATCATAG
TGCCTCACCGACACTCGCTC
GCGGACGGTCAGCAACGCAC
ACGAGACACCACGACCCACC
ACGAGTTGGTATAAGACATT
CCAATCACCTAACCACAACG
GCCAGCGTACATACGTAGTT
CAGTGCACCACCGCATCGTT
AAGCCACAGTAAGTGCCCAC
AGTGCAGTGACGACATATCA
ACACACGTGATGCAATTATA
ACGCTCAGGGCGACACAGCC
ACGATGTCGTCATCACTATG
TAGATCACGTCATCCTCAAA
CGCAGCGTGAAATGACGTCA
TTCATGTGACACGTGATCCA
CAAATTAAACAATGACGTCA
ACACCATCCCACCATGTCAG
GCAAAACCGATGACGTAATC
GCCTGTGATGACGTGATCGA
ATCGGAACCCTAGCAGCCCG
GACGATACGTCACCCCCCAA
CGATGACGTGATCTAGTGTC
GATGACGACACACGAGCAAA
AGATGACGTGATACACACCA
CGTGTATGGAACGAATCCAC
CGATGACGAGATTGTGTCAG
TGCATTCTGTCGAACGATGC
CCCTCACACGCACGACGCGC
GAATGCTGAGATACGATACG
ACGGTTGTATCACGTCATTA
CTCCGTCATGGACCACGTCA
GATATGACGTCATCTACGCG
ATCGCACCCGATCTCGGCCA
GCCATACCATCAGGTGACGA
CACTTCGTCACGGGAGATCC
AATGACGTGATGCCCTATCA
GGTGACGTGATAAAACGACG
ACGCAACAGGGAGTGTATTG
AAGACCCTGTAATGACGTGA
AGATACGTAACGCCGACGGA
GCACCTCGTTGCACTGACGC
ACGGATGAGATGACGCGATT
TAGTTTGGAGGAAGCATCCA
ACCGTGAAGGAATAGCACGA
ATACATGACGAGAATTACGG
CTTCCCGTCGCGTGACACGG
TTTACCTAATACGTCATCGC
AGCACTGACCGATCACGTGG
AGCAGGGCAACGCGTATCCC
CTGTGTGGCACATAACCACG
CCCAACATATGATGACGTGA
GACCACGTGATTTGGACCAA
CCATTTATGGTACCTCGAAG
ACGAACATTGACGACGTCAT
AAACAGACTACGATGACATA
ACGCATTGTCGATCACGTCA
AACAAATCCGTCTAATTAGG
GGGATGCAAGTTCGCGCTAA
CACGAAGGATGACGTCATTG
TAGCGATGTCCCGTGTACGA
CGCGTACACACCACGACATC
GCGCTTAATCGACGAGAGAG
ACACGACATTCACGGCCGCA
GCACTGCCCACCCGACATCA
GTGTTGACGTCATTGCAATC
GTGCATCGCAATGAGTTGCG
CTACATGCGTACAACGCCAA
GTCTATCCAACACGCTCCCG
CTTACACGTCACATATCAGC
ACAACTGATAGAAGACACCG
ATGCTGTGATGACGTTACTG
CACGTGATAGGATGACGTCA
TGTATCACGTCATCGTCGCG
AATGACGACATTAAGCCGTT
TTAGACTGTCGGAGACGTAC
GTAAGATGACCCTGCCAACG
GCAACGTATGACGCGACCCC
CATCGGAGTATGATAGCATT
GCGAGCAAGAATGTACTACA
CCGCATCGCGACACTCGAAG
ACGAAGACGGATGACGTGAC
ACCGCGGTGAATCACGTCAC
GCATCACCTACGACATGTAC
TGAACACGGTGACGTGAGTG
CGTGCGGCAGGCTAGGCATG
AGAACGATGACGCGATACCC
GCCGTCATAGCCAATCACCA
ATAAGAGCATGGCGTAGAGC
GCCACGACGCAGATGATGTC
CCGTCGGTGCGATCAGCGCG
GTGACATTGTCAGGGCTGTG
GCCACTCAACACGTTGCCTC
CGGAAACCATGCTCACGTCA
GCAAACGTGACGCGAGTACG
GCAACCGACAATGACGTCAA
TGCACGAGTCGATGACGACA
ACTGCACTTAGATGACGTCA
GAGGCGAGCACGGAACGTGA
CGGCGTACAACACGTCATTG
GCGTGAAACCAAGGTTACAT
GTTCAGGAATATCCGTAATA
ATGAACGTGCAGTGACGTCA
ACCGAAATCACGAATCACGT
TGCCCTGACCGATGACGTGA
GCTACAGAGATAAATTATCA
CGTCGTAGGTGGCGACAGAA
CAAAAATGTATGAGCGTGAC
ATACCGTAAGAATGACGCGA
GATGACGTGGTACATCATGT
CGTATTTATACATTACCACC
GATGACGTCATCCCAGTAAG
AGATAACATTAGAAGGATTG
GCGACAAGGTGACGTCATCC
CTCCTCCCACAAACTAGGGC
CGCTATAGTTTGGCATCGTA
ATGAATGACGTCACGACCGA
CAGTGTGACGGCAACTCTGT
AAGGATTGAATGCACATCAC
CTCGTCTGTTATGGAGGACC
AAGATGACGTAATAGAAGAC
GAGCCTAGCGGTACAGCCGC
ATGGTCACGAATGATGCCGC
TAGGTATAATGATGCAATAG
GAAACGAGGCAATGACGTGA
ACCGCCACGCTCACCAGTGT
TCACAATGTAATGACGTCAC
AATACTTATTTTTTTGCTGT
GGTGCCGTACCGCGTGAGCC
CCCTACTACACGCGCCCTCA
CACACGACGCGTCATCTCAC
TAAACCTACCGTCTGCCTGC
CATGCATGATGGGACGCTGC
CCTGAATGACGACACATGCA
AGAAAGGGCACAAACCCACG
CCAATCGCGAGAGCATAGCG
CGCACCACCGAATGACGTTA
CCGTCGTGTGAGCGTGGGAG
GATTATAACCAATGACGCGA
CGACATCGCATGACGTGATA
ACGCTGATGTGTACAACGCG
CGTGATGACGTGACGGGAAG
CTGAATCCAAACATCCGTGT
GGGACGTAACCCATAAACAA
ACCACGTACCCGTGTCGGGA
ATGATGTGCACATGACGCCA
TGCGTAAATAACGTCATCGA
CTTGCTGATCGTGACGAAAT
GGTGACGTCACCGCACGTAC
AGCAGAGATCACGTGATCAG
TAGTAGGATGACGATAGGCC
TGGCCATGCCAAGTACGGAA
GTGAAATGTATGAGATGATC
GTACCACACGTTGCCGCCAG
ATCACGGTACGTATGTCCGG
CCTCACGCACATGGGTGACG
AAAACGAATTGCACGGCAAC
CTCCTCCCTCCGCACGCCCG
CATTAATATCAAGCGAGGCA
CAGCAAAGCGTATGATACAG
ACAGTAGTAACGCGTAATCC
GCTGACATTATTTAACCGAC
CTAACCTCCAAACACGCAGT
CAGATGACGTGATGCACAGT
CATCACGCGGTCCCATTCGG
CATGACGACACGTACAGCCA
CATCACGACACTTAAAATCG
GTGACCGTAGTACACAGTGT
GGCAGTACGACTTAAGGCCG
AACCATGGATCTGTACGCAA
GGTGTGCGATTGTAATGATG
AAATCAAAGGAAATCGGTAC
ATCCCGTAACACAACACATG
ACTGCATCAATGACGTCACA
CACTATGTAAGATGACGTCA
CCGCGCTACCAAAAGGCGTG
GAACGGTGACGTCACCGGTC
CACGGTAACAGAACAATGCA
ACGTACGATGACGCGATACA
TCAATATCAATGACGTCACT
GTAAGTTTAACCTCAGGACA
CATGACGTCATCACTGTCAC
CCGTCATATCGTGACGTGAT
TATGCGATGTTGATGGTTAG
ACGTCATAAATCGACGTCGC
GCGTCGGGTGACGATCGCGC
GGTCATGCTTCACCTTTGTG
CGCGTTGTGGTGATGAGGTG
CGCCTGAGCTACGACGTGGC
AAGTGATCACGTCATCCCAG
GGTGCCGTTCACGTACACTA
CCTAACACCAACCTATACAA
ATCACGTCATTACGGATCAC
GTGACGTCACGCAAATGTGA
AACGTGATACGGCCCATTCC
TACAATCATGATCACGTCAC
TCTCCGATCGCGTGCCGGCT
TTGAGTGATGAGCAATGTAG
GTCAAGTAACGACCTCGACG
TGTGGCAGCTGTAGTTGACA
AAGCTCACGACATTACACCA
GTTAGCGACGCATCACGTCA
TGTGCCACGGTATGACGTCA
ATTCCAGAGAATAGTCCGAC
CATTGTAATGACGTCATGCG
AGAATCAGGAGAAAGCTACG
TTGAAATAGCGTGATGACGT
GTTGTATGTCGTAACTGCAG
CGTCATCCCGAACAAAACCA
GTACCTCCCGTGGCGTGTAG
TCCCCTGCCAGTGTATGTCA
AATGACGTGTTAGCGAGGCG
GGGAACGAGAGATGACGTCA
GCCACGCCACACCCTTTCAG
CTCTCACGAATGATGCAACA
CTGCCATCAAGGCAGACCAT
AAAGTAATGCATTACATTCA
GCAACGCGTGACGTCATCGA
GACAACGAACTAACACGACG
TGACACGACGCTTCCCCACC
TTCCCTTTAGGCTGTATGTC
GCAAACTACTGATCCCGTCA
GGTATGACGCGGTTCATCCG
CACCTCACCATGACGATGCA
GCGACCAATAATGACGTTAC
GTATGATCACGGTGATGACG
AATACATTAAGGCCACGTCA
CCGCACATCATCGTACCGCG
ATGACGTCATCTTCGATGCG
GCGATGACGTGATGAAACAT
CACGCGCCTGGTGAGCAGCG
GAATGACGTGATGCTTCTGA
GACTGACAACAATACTCGTG
GAAGTGACGTGCCCCTGAAA
CATGACGTCATTGAGTCGTA
GTATCAGTCCACGTTACCTC
TACACCACAATGACGTCACT
TAACGGCAAGGTGACGTGAT
CGCCAACAATCACGTCATCG
GGTGCGCTTTGTACAGCAAA
GGTATACATATGACGTGATA
GTGTGGCTAACTACACACCG
GCTGGTGTGGCGTGATGCTG
ACGTCCTTGTGAGGGTTGGA
ATGTGGATACATCGAGTCAC
GCGCCTCGATACAGTGCCGC
GTGTATTAACAACACGGACA
CCGTTTAACTTGCAATGCAT
ACGTGTTCCAGCATTTCCGC
ACGCACGAATGATGACGTCA
CATGATGACGTCAATTAATG
GCGACAAGGCCAACCAAACA
AGCACAATTTACCGAATATC
ACGCTCTCGCAATGACGTCA
CTAAATACAACGATCCCCTG
AACCCTACACGATGACGTCA
ACGTGACGTCACCATTGACG
ACGTGATGACGAGGCCTAAG
ATCAGCATGACACAGTCCAT
CCATACACGACAGGGCGCGA
CCTCTATGGATGACGTCACC
GCGCGATGACGTGATGACAT
CTCATAGAATCACGTCACCC
GTAACGCCCATCCCCCGATC
GAGGGCCGAGGCAAGTACTA
ATTTTAGATGACGCGATTAC
AGCTTGCAGCGATGACGTAG
CTTAACGGCAGATAACGTCA
ATCACACTCGTAACGTCCCC
ACATCATCTCTGATACGCCT
GCGTCCGCCTTGTTCATATG
GTCAGGTCGATTAAGCACGC
GACGGTATCACGTCATTCCC
CTCCCTCGTATAAAGTCGCG
AATGACGTATCCAATTAGTG
GCACCATGATGGTTTAGTGT
CTTATCGGGACCACCACCCG
GACTTAGGATGACGTCATCG
TTGAATGATGTCGTCATTGA
GTGAGCCGCGAGACAATATC
ACGAATGATACGTAATCACG
GTGACGTCACTTAGATGATT
CCACCGATACCTACACTTCA
TTGCCATGACGCGCTTGTCG
AGCAAGATGACGTGACATTG
AGTTCGACGGTCACGTCATC
GCCAACAACGTAATGTCAAG
GATGACGTGATTTGACGCAA
CCCATAGTCATATGACATCA
CGCAGCCATAACGCGATAGC
AGACGAATTGTCACGTCATC
TCGACAACGATGACGTGATA
GTCGAATGTATGACGTGATC
CTGACGGCCTCCACCCTCGT
GCAAGATCACGTCACCTACG
GTCAGGAGTGGAACGAACAA
CCGAAGAACACTCTTTCTCA
GATGACGCGATTGCAGACCA
AGCACCCATGTCTCGACACG
TGCCAAGAATGAATGACGCG
CACTGACTGCTCGCGTGATG
GAGTTGACAGAATGACGTCA
GACGTACGATGACGTCATCA
GTTCGCGATTGAAGCATGTG
CTAACAATGACGTGATATCC
GCAATGACGTCATCCTAAAC
AAGCTGTGCCCGCCACAAAC
AAGACAGTTGGACGGGATGC
AAGCAACAAAAATGACGTCA
CTGTCCCGACACCCGCCACA
ACTTCGCCGATGACGTCACC
TTCGGATGTTAGATCTCATC
CAACACAAGTATGGGATGTT
CTTTCAGCAAGCAGGCAACC
GCAGCGATCGAAGGTGATCG
GACCATGGTGACGTGATCGC
GTCCTTGTGTTTAACAACCA
CTGGGTTACGAAAACACATC
ACTATCGATGACGTGATGCC
GGAATCGCAATCACGTCATT
GTTCAATCGGCCATAACACA
TCAGCAGCACGATGACGTCA
GGCACTTAATGATGACGTTA
CGTGGACGCATAGCTGTTAG
ATCTCGTTCGGTGGACGTCA
GATGACGAGACCGCACTCTC
CACAAGGTGACGACATCACA
GTAATGGGCATGACGTGATC
GCCAGCGAATCACGTCATCC
GATGACGTGATACGCCCGTA
GTTGGTTCCGCCCCACAATA
CCTGAGCACCGCACTCTCCA
GATCGAGTATAACGTGTACT
TGCCGTACACACGACATGTG
CCTGTATGTGCGATGACGTG
TAGTCAAATGACGTGATCCT
TTCTGAACTGACAACATCGC
GAATAGACCAAATGACGTCA
CCAATGACGTTATATAACGT
ACGCTGATCGCATAACCACA
ATGCGCTAAGGTATCTTACG
CAATTGAGGTGATGACGACA
TCCCCATGATGACGTGATAC
ACGCGACCAACCACTCCACG
TACGCCACTCAGCGGGACGG
ACGCGGGTCGTGAAAGAACG
CGCGTTCATACAACCATTCA
ACCGCAGAGTGCAAAGCGAC
GTCGCCCAGCAATTGAAGGT
ACTAACGGAAAGGTGATGAC
GAAGTAGGATGACGTCATTA
GCGCTCTAAGAATGACGTCA
TGTAACGTGTGAGGTCCATT
GTGCACAGTCACGTATCTCG
CGTCAACCACGCACCACTTC
TTGCACGTGCAATGACGTCA
AACTCTTAACAGACGTGTAA
GATCCGAACTGGTAGCATGC
CACGTCATCCACCTCCCCTA
ACCGACGCGATGACGTGATA
CGCTGACGTCATCGCACACC
AAATGAGGTGTGCCCCAGTA
CAGGTGAAGCATGCCCGCGT
GCCGTCACCGTGGCATGCGA
TTCTCGAGTCAGGAGGTACA
GAATTGGGGCTTTTCCTACA
GCACCATCCAGCAACAGGTG
CGATGAAGTGGATCAACGTG
CCACAATGACGTCATTGTCC
TCTCAATCCATCCCCATACA
GATGACGTCATCAGTAGTGC
GATGACGTGATATGGGTGGT
CGCGCCCACCTCATGCACCA
TCGTGATTAGAATGATCAAC
ATGCGATTTTAATCGCGTCA
TAGCCTGCCACGACACCAGG
ATAAGATCGCGTCACGTCCG
AGGTAACGTCATCTTTGAAG
GTATGAATCGATTGTCACTA
AACACGAATAGAAGAGCGGG
GGTTATGATAGCACATGTAC
GCGTAATGACGTCGTTTCAC
GTTGCGAGTGGCGTAACCGG
GCTGCGATGACGGGTTAAGC
CCACTCCGCGATAAATAGGC
GCACTGACGATATGTCGTCA
GCAATAAAGTTGTGTAACTA
AGTGACATGTCGGTTCAACG
GTCATCACGTCATCCACCGG
ATCATGATGACGTGATCAGG
GCATGCTTGCGTATAGGACG
GATGACGGCATATGAATGGT
ATATCACGTCATTATGCGTG
AAGGTTTACACATGACGACA
CCGCCAACCTGACCACCTCG
ACACGTGGGTGATGACGTCA
CCACGCCCATGCGGGTGACG
CACTCGCGTGATACCTGCCG
CAAATGACGTCATAACGTCC
AGATGACGCGATCGTTACGC
TGGGCACGAGGGACAGTACG
AAAGGTGTATGAGCACAACA
TAGTAGTGAGACAACGTCGC
CATGAAGAATGGGCTCATGT
ACGTCATCGAGAGGTGCGCA
TCGCAATTCGCGTAGCCCCG
CGCGCAAAGGATGACAGTAT
GGCGCAGATGACGACATTGC
ATCACTAGGTGGTGACGTGA
TGAAAGGGTTACATAACGTA
TAGTGAGTGACGACATACTC
ACCGACGACGATTCACGCAT
CACACGAACAGATATCACCA
ACACAGCACGTATGTGACGG
GTACGGACCACGGTCTCATC
GGCCCTAAGCAACCTCTATG
GTCAAGTCTACATCACGTCA
AACAACGTGAGTGACGTCAC
ACGTCACCACCGCTTTACGT
GCCACGTATCCTGCGAAGTT
GGCCTATACACCAACGTGAA
ACGTTGACGACGACGCCACC
CGCATTATCGCCGTAACTGC
GGTTACGCATCACGCTCCGC
AACGGTGAAGCCGCTGCACG
CCCATCACGTCACACCACAA
AACGACATCGGCAGTGTGTG
CCACGATAGCGTACCTCTAG
CTTTTAGATGACGTGACGCC
AATCGATGGCTAAGTGTAGC
GTGACACGTGTGTCACATCG
AATGACGTCATCCAAGTGGG
GGGCCACGACAAGTCCCACG
ATGACGACTACGTCATCTCA
GAACGCTAGTCTGACCTGAG
ACGACATCAGTAAGGTGATA
TCCAAGGTAATCACTATGTC
CGAGGTTATGCACTGTGGTG
CCAGTCACGCGACATCCCCC
GTTCACACGTACCCTATGTT
CCATCACGAAGAAGACATTG
ACCAGGCACCACCAACTCTA
CCCCCATCACGTCACCGACG
GCAAGTAAACGATGACGCGA
CTACTCATCTTCGACAAGGC
CTGTGCGCTTGATGACGTCA
GCATCACGTCATTTCGTGGG
CGGCCCGTATGGCACTGCGG
TGTGACGTAAGAGCTTTTGT
AAGCATGACGTAACGATGGC
AACCGGACAGAAGTTGACGT
TGACACGCGTTATAACGCGT
CAGATGTCGTTAGATGCAAT
ACCCGCACTACACGTGATAC
GTAGCCATGATCGGCGATCC
CATGACGTTCCGACCTCCCG
GCCCTCGCTATTGGCGCGTG
CACACCATGTTACGCGATCA
CACGATAGCGTCCACCCTCC
GTTGGAGTGAGAAAAACGTA
AACGCACAACGGACCTACCA
CCCGAAGACTCATGACGTGA
ATGACGCACGCCCAACGAAA
CCCACGTCCGCCAGCGCACT
ACGTTACTGTGATGTCGTCA
ACCGACATCACGTCATTATC
ATACCGAGGCTGTGACGTCA
GCCATTGGCTACGTGTGGGG
CACAGAGTGATGCGAGCATG
ACCAGTGACGGAGGATGACT
CAACGAGGTGGAAAACGTCA
GAAAGCAACTTGTCCATCAC
CCCATCCGTGTCACGTTCCA
CAGGAAATGTAAACCTAAAC
CCAATGACACCAACAACACC
GCGGACGATGACGCGACACG
GCGAATGACGTGGCACCGAG
CTGGCTCATCCTCGCTACGA
CGTCTGCGAAAGTAGAGCTG
TAAGCATCACGTCATCCCCC
CCGCGACGCTCACCTTCCGT
ACCATGCGTACACGACCACG
TGAGATGTCGTCATTGACGT
ACCGATGCATGACGTACGGT
CTTGATGACGTGATACGCGT
ATCAATTACAGATGACGACA
CGATGACGTCATCCACAACA
GTTGAAATGACGTTAGTGTA
AACACATAGGCACTAATGTA
TAGGAATACATCACTGCCAG
TACACATTGCGAGAGGAGTG
AAGACCGGCCACCGTAGTAC
GTGAGCCGAAATCACGTCAT
CACTATCAAACATGTCGTTT
GTGAGACGGCCCTGGTATGG
AATGTGTAAAAACAGATTGC
CAACGGCGACGCGAACACGC
GTAGCCTTGTGCGTTCTGAC
CCGTACCAATATCGCGTCAT
GGTCCACGAATGTCAGCACG
AAGGCCACTGTGTAGATGGC
GACGCTAACGTGAAAGTCAG
AGCTAAGGCTAACCCACGCA
GTGAAGAATATCATTTAAGC
ATGGCTAATGTGGAGAAGCA
TTGCATGCAAGGTGGTAACG
GTGCACGGGGACGTCATTAC
GTGTGTGACGACATCGCGGT
CGCGCGCGCCTGGACCACCG
CCAAATGCTTAACATCACCA
TCGACAGAAGGGGAAATCAT
TAGAATGACGTCATTCGGCA
GGTCCGTTCGAATCGTAGTG
CACGCGTGCTAATGACGTGA
CCGCCTAGCCTGACACATCC
CTACGCATGATCGACACCTA
GCTTAGGCATATAGCCAGCG
GACGTGTCCGTATGTTCCTC
AGTGTAGCCGAATGACGTCA
GAAATGAACAGTCATTATGC
CTCACACAGACGCTATCGGT
GACAACGAGGGATGACGTCA
ACAACGTGTCGATGACGACA
CGACCAATGCAATGACGTCA
GACACCACACTGTGACGTCA
AGGTAACATCACGTGATTGC
AAAGGGTGTGCCACCATCCA
GTCATGCCTACATTGCATGG
GGTGCGTGTATATCACGTCA
GCGTGCACTGTGCTCTGCTA
AAGCTTAAAGACGTTGGTAA
CGCGTGACCTGTGGAAAGAA
ACCGAAAAGGGCAGTTTCCA
ACGTAATACCTCTACTTTGG
GCCTTTTGCTACCCCTCAAG
GTTGGAAAGGCAGCACCACG
AGATGACGTCATAACGTGCA
AATCACGTCATTGCTCTTGC
AGCGAGAACGCACCGGTTGC
GATATGACGTTACCGGTACG
ATAAATTAAATGGGTATACA
TACTATTTTGAATGACGTGA
GCGCGTGAGGAGGACGGGTA
CGTCAATTGGGTGACGTGGA
GCACCATATCGCGTCATCGA
CCATATCAAACGTCGCCTAA
AGTGCGCAACGGCAGTGCGG
GTACGCGGTGATGACGTTCA
TAAGGTTAAGTGAAACAGTA
CTCCGAATGATGTAGGAAGC
GGTAGCGTGATGCACTCGTG
CCATTGTTCGACACTGCCGG
GGTGATGACGTGATGTTGTG
GTCCACTATAGCTCATTAAG
ATTCCCTGCGGCAATGACGC
CCGATGACGTGTACCTAGCA
CCACCGATACGTCACCCCAA
CCGCCCGCGTAATGACGTGA
GGCTGAAGTAAATGACGTGA
GACGCTCAGGATGAAAAACA
ACATGTAAAGTACACACCCG
CAACCTACCCCGCGACCACC
CCGCCAAACACAAGCAGGCC
GCGACGGAACGCATCGCGTG
AACAGCGTGCAGGACAACCG
ATGCATCACGACATCTCACA
GTATAAATTCATTGCTACCT
TTGATACGCAATCATTGACG
CCTACCACGCACGTCACGTG
GTATTCGCATTGTAACAGTG
ATACGTGAGCAATGACGCGA
ACGATGTGCTTAGTGATGTC
GCTAGGGCCAAAGCCGTCAC
ATGTCAAAGTGAGAAAATTA
ACGATACAAACCGCATCACC
AACGATAAGACCAATGACGA
GCCGACACTAACCTTCACAC
CTACCGACCGATGACGTGAT
AACATAGTACGTAGCGTACC
AACTGGCATACATACGATGA
GCGATCACCGACCAGGAGCA
ACGCATAACGAGATCGGGGA
AAGAAACGTCAACACGTAGG
AATGACGTGACTATTCAGCA
ACAACAATGCCGTCATCCCG
GCCCTTACCCCACTCCACCG
ACGACGAAAACGCAGTTACG
CGCGGTCAGAGATAGCGTCA
ACTACTAACTGATGACGTTG
GATGGCGGTCATCGTCACCG
AGTGAATCTTGATGACGACA
GACAACAGCTGATGACGACA
ACAAGACATACGTTTATCGG
CGAATGCTACAGTGATGCTC
AGCACGCAACAATAACACTC
ACGCGCGAAGACGATTGGAC
AAAGGGAACAGCGCATCCGT
ACGGATTTACCGGAGGGATG
TGTACACGACGTCATCCATC
GTCTCCAATAGAATGTACAA
CCTTGGAGGGATCGCGTTGC
AGCAATGACGTCATCGTACC
CACAGCAGTGACGACATCAC
TTGTGCACGTGAGTACAGTG
CTGGTGTGGAATACATGCCA
CATGACGTTAATGCGTGGCG
CGCACGTGCTGATGCGGTGT
CAAAAGCCAAAATGACGTGA
GATATTTTCAAGAATGACCA
CAGTATGACGTCATTCCACA
GTACTATGAAACGTCACCGC
GTTGATGACGTCACTTAGTC
CCCAGTGCACACGTCACTAT
ACCCACACTGAATACCCACC
GTACCGGGCTCAGCGTCATG
CTTCAACGATATGACGCTAG
AAACACAAGAATGACGTCAT
CCTCACGATACGCTGCCCCA
AAGCCCCAAGCATGCTGCCA
CGTTTTGAGGAGAGAAATGG
GTGATATGATAAGCGTAGGT
GGTTAACGATACATTGTCTG
AAGATACCACCACCGCTACA
TACGGATGACGACATAAGCA
CGTGGGTCCATCGCGTCATG
CCCCCGCACCAACGACGCGA
ATCGCCAACGAGCTATGCAC
TTGCACAATACACGAACGCA
GACAGCCCATCGTGCGCCAT
TACACGTTTCGACGTGATGT
GTGTCGATGACGTGATCTTA
CCGTGACGTCACTTCAACAC
CCCAGTGACGTCACCTGCAT
GTAATACCGCTGATCCACCT
GTCATTACGTAAGCACGCAC
AGTTCACGTTACAATAGATG
TCGATCACGTCACCACACAA
CTTTGCGTGGTGATGTGATG
CACATTCCACACACACGACA
AGGCCACGTGATCCACCTAA
CCTGCGATAGCGTTACGATA
CAAAGAAATAAACTTGACCC
CGATACACGAATGACGCAAC
AATGTTAGAACACATCACAA
AGGCCGTGACGTGATCGACG
GGCAGAAATAGCGAACCGTA
CTCTGCGTACGCACCACCAC
ACGGCGCCCCTACCACATAG
GCACCTGTCGCCACACACTA
GTTGACGTCATCGCCCATGC
ACACGCACGGAGTGACGTGA
GGAATGTCGTCATAACCCCT
ACAGGGCTAATGACGTCACA
GGTAGGGGATGACGTCACCT
ACGAATGCACGCGCGCGCGG
AGACATGAAGTGTGACGTCA
ATAGTCTCACACCATACGTG
AAATGTTACGTCAACCTCGG
GGGTGTATGACGTCATACGT
AGCATACGCTAAGCCGCACG
GCCCACCACAAGCTTCACAA
ACTCCGCGCACACCCTATCT
GCAATTCGTTCATTGTCTCG
TTCGGCGCAACGTTGCGACG
ACCAGGCTATGATGACGTCA
CCCAAATGATATGTTACAAT
GTAGCATGACATCGCGTCAT
CGTCGCGACCGGTGACCAAC
TACTCCCACGATGACGTCAC
TCGGCAATGACGAGATGGTA
GATGACGTGATGTGCTAGCT
GACAGGATGCCCATTACCGT
ACTGGATAATGGTGACGTGA
GCATGATACTATGGACACTG
GAGTGTCACCAGGGGCATGG
AAGAGTAGGCAATGACGTCA
GCAGAGCACGACAGAAAAGC
CAGATCACGTCACCGCGTTG
TCATCGTGTGCAGTCTGTCA
AGGTCAACACGATGGCGTCA
GCTACAGCGTAATGACGTCA
GCCGCCTCTGCATCACGTCA
ACTGGAGGTGGCTGCAACCC
GAACCGGTGACGTGACCCAC
CAGGACACGTCATCCGTTCC
ATGGTGATGACGTTATCAAC
CGACGACATCATCGATTATA
ATTAGAACAAGGTACAAGCA
CGTTGACAAATGTCACGTCA
TCAACTGTGCTGCAAAGGCG
CATACTACGAAATGTGCACC
GCCTAAATGACGTCATCAAG
AGCAGCATGCGATGACGTAA
GCGGATGACGTCATGCGCCG
TGCTCACGATGATCGCGCAC
GTCAGCCTACGACGACATAT
CCATAGCGCATCGCGGGTGT
ACACGGAGGTGGTATCAATG
CGTTGATGACGTCATTTCGC
GTTCTGTTAACACAACATCG
CATTATGACGATATCAGTGG
GGTGACGTCACCGCACGTAC
AGTGCACTAAGGTTGACACC
AGTGACGTCATAGCAGTACG
GTATACAGGATGATCCGCAG
CATGTTGAGTATGTCGTCAC
CCACACCCTCACCCCCGCCC
ATGTGAACGTGCAGCCATTT
ACGGGCGAACCCCACTAACA
CTAGCAAGCGTATGACGTGA
AACTGCTAGGAATGACGTCA
CGTCGTCGCACAGACCACAG
CTACCACATCGCGTGTATAC
AATTAGGCTTGTCCTTCCGG
GCTCCGGACGAACGATAGCT
AAGACCGACAATTCGGTAGC
CGTTCATGGCAGTGACGTCA
TACGCACACTCCAGGACGCA
AAAATGACGTGGTCACCATG
GAACGTGGGATGGAACACGG
ATGACGCGACACCATTTCGT
GATCACGTCACGTGGCCAGA
GTTACCAACACGTTCGCGTT
ATGTGGGTGATGACGTCATA
AGTGCCTAGATCTAAAAGTA
CGTCGCGTGATGACCACCGT
ACCACACGAGATGATGAGAT
ACCTCGCTTGCGAAACAAGA
TGCAAACTACATGCACAACC
GTAGATATCGAACTTCCGCT
ACTATGATGTGATTATACTG
TCCCACCGTGATGACGTCAT
AGAACGACCGTATGACGTCA
GCCTAGACGTCGGCCACCTA
GAGGTCACGACATCATACGA
GATGACGTGATCACCGAACA
AGACCACAAAGATCATAGGC
GTTGCAGTAGCGAGAATCGC
ATTTGGGCAAGTGACGTCAT
CTTACGCATCGCGTCACCGA
GCTAACAGCGAGTGACGTGA
ACTAGCTTAGACAGTGTCTC
CCACAAGATGACAATGACGT
ACTGCATAATGACGACACTC
GGATCACGACACTACTATTA
TATGCAATTACGTCATCTCG
ACGCACCTATCACGTCATCC
GTCCGAAATGACGTCATACG
GCGAGGATGACGCGACGCCG
GGCAGTACGTGATGACGTCA
ATACGCGTGATACGTAGCAG
GTGACAATAAACAAATTCGA
ATATGACAACTACGTCACCA
GCCGTAGTAATACGACAATG
GCTACCCTTAAAGGCATTAA
CTCACGCTCCCACACCCACC
GACATGGTGGGTCCACGTCA
GAATGACGTCACTACCTACG
GCGGGTATGAGAATGGCTAC
AGTAGCGGATGACGCGATAG
CAAGCGCATGACGCGATCGA
CGTCTCGTGCTAGCACGTCA
CGCACACACCGATGATGTCA
ATGGATACATGACATACGTA
CCTACCTATGCATCGTCACC
ATAGCAATACGCATGTGACT
CAAGTGTGACAGATGACGTT
CGTATGATGAAAACACACTA
CTAGCCGAGATGACGCGATG
AAGGCTAGGTGGATCAACGT
ATGACGTCATCATAGACACA
ATGACGTCATCTATACTCGC
AAACAGTGATCTCATTACCA
TATAGTGATCGCGTCATACG
AATCACGTTACGCATACCAA
GCCATGCAGATGACTGAATC
GTGAATGATGGAACGCGTGG
GCCACGTGATGACGTCATTA
AGTTAGGGAAGGCCAGATGC
ACGTGATAACGACACTACAT
ACGTGTCGCGATGACGTCAC
GAATTAAACAGCTATACATC
CCTCCCCTTGACACACGTCA
CCACGCTAGGTGGACAACGC
GCCATCCTAGCGAAGCTGTG
ACTATCGATCGGAAGCAACG
CTCGCGCCTCGATGACGTCA
GCGCTTGCACGTGACGTCAT
TACTAGATTGACGCGCGTGG
GGCCACGTGATCGTACGTAG
AAATGAACAAACAGATGATA
GCGTTACAAGATACGTAACG
GGTGGATGACGTGATGCACG
TCCGTCTTACAAGGCGCACG
AGGCCGTTGCTGTGACGTCA
CACACGCTATGACGCGATAA
TCCATCCCATGAGGCAGCCG
CTTAGGGATTGAGAAGAGCA
AACAATGAATCGCGTCACCA
CAACGTAGTATTGCATTACG
CACACACGTAGCGGACTATA
GAACCGTGACCCCTTAGCCC
CGTCAAGATTTGTTCAGTAC
ACGATGACGTGGCCTCCGCA
GCGCACATTGAATGACGTCA
CCCGTAATGATCTGACGTCA
GTGACGGTGATGACACTGCG
CACACAACGCATATACACCA
GAATCGTTGATTGAGCGAGA
CGGGGCAAACATGTCGTCAT
CTGGAGAACAAGCAACGCAT
CCTACGCGTGATCACCGCAC
AATGACGACATACGGTATCG
GATGGCAGAGAGTCCGTGTG
CACTCGCGTAACGCGATTAG
CTGCCTACGCATAAGGCGCG
CTCACGATACGATGACGTCA
CGAAATGAAGTGACGATGGG
ACGGGACAAACACACCCTTG
CACGCTTCGGTATCACGTCA
CGTGAATGACGAGATATCGA
TGCTAAGATCAATGACGTCA
CTCACGAACAAGATGTGTCC
CTTCCAACGTAAGGCGCGAA
ACGTGATCACGTCACCGGCC
CAACGTCAGCAAGCCACATT
AGTATGATGTCATCGCGTAA
GAGAAGAACACACCAACTGC
AACCAACATAAATCACGTCA
CACATCACGTACACCCCTCT
TCAGCACACGCAGTCACCCA
GGATGACGCTTCGCAGGCAC
GGCACCGTTGGCTAACGCGC
GTGCTATAGGTTAGGCAAAA
AAGGTCGATGACGCGACCGT
CACCGTCATTGCAGCCTAAT
GTACCAACATACGTCATCCA
GTTCACACCATCCACCCCCA
GGAATGATGACGCGACATTG
CATTGATGACGTCATTCAGA
AGGGAACAAGCATGCCACGA
ACAGCGCGAACCATCACGTG
ATACGAAAAAGGGGAATAGA
GATCTCGATGGGCAAAGGAA
CTCACGCCACGTCATCACCT
GCGTTATCACAAGTGACGTG
GATGTCGTTAATAACGTATC
TCGTATTTATGAACCATTTT
CGGATCACGTCATCCACGAG
GCACACGGCACCATCATGCC
AAAATGACGTCATCGCACGC
ATCTGCTTAACATGATTCCA
TTCGAATGACGTGATGCACA
ACGGGATGACGTGTACCACC
GTGTTAAAATGCATTAATAG
AACGACATAATGACGTCATA
CATGACGCCAGAGTAGACAC
GTATGTAGATTATGTCGTCG
ATCACGAACGAGAAGTGATG
CCTACACTAGACACGACATC
GATACACAGGACGCGATGCG
CGACCACACCACACATCCCC
GACTATAATGACGTCATTCA
GCAGTGCTAATATCGCGTCA
ACATACCGTAACAACGCGAG
CAATGACGTCACACTCACCC
CATGCCACGTATGAAGGAAG
ACGTGCGCTATGTCACGTCG
GAACCTGCATACAACGTGAT
GCGCATTGTGCGAGGTAATG
ACCCAATCACGACATACGCG
CCAAGGTATGGGCCACTCCG
AGTACTATCACGTCACTCAA
GGTGTGGACGAACCGAACAT
GCACCACCAACGTATGTGTG
GGTTCGAATGTCGACATAAC
AAGCGGAGCAGCGACATCCG
CAGCCCATCTGGCAACACGG
GAAATGACGTCACTGCGACT
TCAATGACGTGATGTGTGCC
AATACCTCCTCGATCCACAG
GCCATGACGTTTCTGCGCAC
AACAATGCGGCCACGCGATG
GTGGCTTCACAACCTAACCA
CCTAGCCAAGTATGACGTCA
GCGACGACACCTCGCACTGG
GGCTCGGAACGATGACGTCA
CAGGAGGACACCGCTGCTGC
CGTCCATTTATGACATTCAA
ACTAGCGATGACGTCATGCC
CAGGAGGGTCGATGACTCGG
ACGGCTGCATACGAATATGC
AGATGACGCGACAATGTCGC
TGAGGAATCAACACACACAC
AAGCACCGAGTCACATAGGA
TAAGTCAGAATGACGTCATG
GTCGTAATGGTGGTATAAGA
CAATGACGATATCATGCGAT
CGACTTACGAAATGACGTCA
GCATGACGTAATCACCCGAC
ATACGTCATCACGCTCCGTC
GATAAGGTATGCCTAAGCAC
AGCCACGACGAATGCCCACC
CCTACACGACACTTGCCTAA
TGAAAATGCACGTAACCGAG
ACCGCACTTATGCCAAATGA
CCATGTGATACCCATGGTAG
GCAATGCGCTACAACGGATG
CTGGAACGATAGTGACGTCA
GTAGACAAGGAATGAGTGTC
GACCACTAACATAACACGTA
GCTATCGCTGTTCGAAAGGA
GCCAATAGCGTTACACTGAC
GCAAGGTGTGTGCGGCGAGG
ACGACGTCGTGTACGCACCC
ACGATGACGTCATCGGCATC
ACGTCCCTAAGCAGCGCGCG
CCCCCGTCTGTCGCGTCACC
CCTAAACTCGCCGTGAGCCA
CCCCTACTTACTACGACCCC
GGAATGGATTACGTGATAAG
ACCGCACACCTCATCCGAAA
TTATACCATCCCAACGAAAC
GTAATGACGTGATCCCTTAG
GAGGTTCCATTCCCACCGTA
ACAAGTGACGTGATATGACA
GCAATTGATGACGTGACATA
ACCGGACTAGATCGCGTGAG
CGCGCCACGTCAACCACATA
GTACGATGACGTCATCGTGC
CCTTGCGTGATCGCTCCACC
ATACACTGGTCATATCCTCA
TCCAGTACGTCCATTATCCG
CCGTCGCGTCATCATCACAC
AGCTCGAAATGAAATGGTCA
GTTCAACACAACGTACACAC
CACATGCCCGATCACGTGCA
CATACCACCGACACCATCCT
ATGGGCGGTCATGCGTTCCG
GGATGCAGATGACGTGACCC
GACACCCGCCCGATAGCAGC
GCAATCACTGACATACGACC
CGCGGAAATAACGTCACATC
CTCAGCATCACGTCATTGCC
GGATACATCCGACTGGTCCA
CATGCCGAGTGCAGTGTCAC
TGTCGCGTCACATGACGTGA
GAGGTTAAGCCATATACCAG
GAGGTATGACGATCATAAGG
CAATTGTAAGCCAACCGATG
ATTGCGCGTTGATCACGTCA
GATGACGGCATAATGCGGTG
GTCTGGACAAGGGACAAGGG
TAGGATGACGTGAGAGAGGT
TGGAAGTTGTAGTGACGTCA
ACCAAATGACGACATCGCCA
CTTACGTCCGATGACGTCAC
ACACATGATCAGCTATGAAC
GGCATGACGTCATCTTCCGT
AAGTAATAAATACCCTTCAG
ACAACGCATACTGCGTACCA
CCATCCACTACACGTCACAT
ATTAGTAGTGCGTGACGTGA
CTACGACGTCATGCTCTCCG
TGCTAACTTTGGATGAAGAT
ATAGTGACGTGTGACGATAC
ACGCAGGGCGACACGCGCAC
AGCGAGCTGATGACGTCATC
GTCGCGGCAACGACTCGATG
CGCCTCGGGATGACGCGTCA
CAAGGATGATCCCATTACCT
CCGTCACGGCCAATACCTGG
GCAAGGATGACGTCACACGC
ACAGTTAGGCGGATGAGGTT
CCAACTTCGTCACCCGTACG
GGCGATGCCACCCACGACAC
CATACGTAATGACGCGACTT
CCGGATGACGTTATGTCCCA
ACACTGCCTATACACATCGC
ATTGCCTCCTCGTTCCACGC
CTCGCTATCGACTCACGAAT
CCCAGGCAGCGATGACGTGA
AGCCTAGACACATGACGTAA
ACCATGAAGCAAGTGCGCGT
CCGTCGATGACGTCACTCCG
TCCATGTTACACGTACAATG
GCGTGTTGTGCTGTTGCTAG
CAACTCGCTCAACACTGCGC
ACGCGGATCATCACGAACGA
GTGATGACGTGATAGGTACT
AGTAGCACGTCATCACCATT
TTGAGCTCAGCTTAGTGAAG
TCCCGCCACCTGGCACGCCG
CAATCACGGTGTATGAGAGA
AGTGATGACGCGATACGTGC
GGCGACCAAGGGAACGCAAC
AGTGACGTCATCACACATAC
CTAACGCGTGTTGTCAGCAC
GGGTTACACGATGACGTCAC
AAAGAGACAAGATGACGACA
ACGAAACCAGGGATGACGAT
GCTGTGATCACGTCATGGCC
CATGCTGTGTGACGACATCT
CAAATGTACGTGTAAGTTAA
GTGACCGCGTATGACGTCAT
GACCGCAACGCGGGACGCTC
ACGCACGTATCACATCAATG
AGGGCACATGAAATGACATA
GCAAGCGATGACGACATCTC
ATTGACAACGCATGACGTCA
CACACGCACAGACCCCCGCG
CACGTTGCGCGGATGACGTA
TTATGACATATATCACGTCA
GGTGAAAGTGGTAACACGTA
AACCACGATGTCGCGATAGA
ATACAGACGTACCTTAACAC
GTTGCAGTACAGATGCTGCA
TACCCCCGCACATGATAGCA
GCACATTAGTTTGACTTAGA
ATCCGTTCTTCCTACACAGC
TCCCACCTATAGCGCGCCAC
AGCCCACGCACGATTTGCCA
CGTACCGATGACACGATCAT
TCACGATGACGTGATGCGCC
CGAATGATAGCGCACATTGG
CGTAGATGACGTGATTCCCT
CCCACTCATCACTGCGATGC
GGCACACAGTGTTGGGAGCG
ACGCATCGCCCCCACACCTC
GGCGCAATCACGTCATTTCG
GGCGGTATGTGTGTGCACAA
GTAGGCGGTGAAATTCGGAT
CCTAACCAGTGACGTCATCA
ACACCGCGTCACCCCATACA
GATACGTCATCGTACGGTAC
GCCGAACACTTGGTACAAGA
CCTTCCCCAGCGGATAAATC
CATAATTAGCGAATGACGTA
ATCACGATGACGTCATCCAC
CTCAAGGTACAAGGACGCGA
CGCAAGGTGACGTCATGCCC
CGAGGAGTGTCGAGTATGCG
AGTGCGTCATGACGACATGC
GAGAATGCGGTAGGAATGTG
GTTATAGCTGAAGTAACGTC
GTACACTCGATGAACCGCGC
GTGTGGTGACGTCAACGACG
CTACGTCACGAATGACAAGG
CACGCTTGCGTCAGACGTTG
ACACATGAAGGTAATACCTA
ACGTAAGATGACGAGATTAC
ACAATGACGGCACTACATAC
AGGATGACGTGATCGCGCGC
CGAAAGACACAGGCTTACGT
ACCCATCGACACTATCCTCA
ACGATACGGCGATTCACACC
AGTATAACGCCCATCTCCTC
AGGCTCCACGTCAACCTATC
AGTCACGTCATACCGCAATA
CCATATTTGTCCATCTGACC
AAATAGATGACGTCATCCAC
GGTGAAGATGACGTCATCAA
CCGGTACACATATGATAACG
GGATTAGCATGATCACGTCA
GCCATTAATGACGTCATTCT
ACGATGATGAAAGCGTAATG
ATCTCGTAATGAGAAGCCAA
ATCACGCCAAGGCGAGCACA
GGCGATGTTGCGTTTTACCC
ATATCCCGTGTGTGCCGTCG
CGTTCCTCCGTAGCGACCAC
CCTAGAATTGCCAATTCCCT
AAGGCGCACCGATGACGTCA
GCTATTATCTCGTCATGGTA
GGAGCAGTTGAGTAATGAGT
GCGGATTGTACATTCGCGTA
CAACCGCTAGGATGACGTCA
CGCGCATCGCGGTAAGAAAA
AAAATTGGATAACGTCATCA
ACTACGCTACCACGTGTAGC
AGCGCACGAGTCAACGTGGT
GTATACACGCAATGACGACA
ACCATGGTAACACGCGACCA
ATTAGCAGTGACATGTCACA
GTCCCTCACAGACAAGTGGT
ATGACGTGACCGATGTGTGC
ACTGTCAGCATATTGTGAAA
AATGGTGATGTGACCGACCT
ATGCAGTGCACGTATCCCCG
CGGACTATGTGTATGATGAG
GTTGCAAACAGACGTTACCG
GTTCGCCTCAACACCTAACA
GTTTTCCTCACCATTCACGC
TACAGCGTGAGTGACGTCAT
GTTTGCGTAAACAGTGCCGT
CGACGTTACCTACACCGCCT
TAAGATACGATGACGTGACC
AGCAATATGCACGTCGTAGC
ATGACGACATACTATAACGG
ATGACGAATGGTTACCTCAG
GTACGACAGCCGATGACGTG
ACCAGAAAGCGCAACGTATG
GTGACGTGTAGGGGTGCCAT
CCTACCTACGACGCAACGCC
AGCAGAGGGAGATGACGATG
CACAGTAACGCACGTCACCG
GCGTCATTATAACTTCCAAC
AGACACACGTGATGACGTGA
GACATAACGGGGCTGACGCA
ACTATGTAACCGCGTCCACG
CACGTAGTAACAAGAGCCAC
GTGCATGTGATGACGTCATA
ACCTGCTATGCGAAGGCAAA
ATTTCTGCAATAGAATCCTT
TTGCGATTGGCCAGTAACTG
CATGTAACAACACTACGTGA
AATGAAGGATGTGGCCGTCG
CAGGTGGCACGGTACCATAC
ACGAGGTATAAGTAACCTAA
CACCTCGCTCAATGACGTCA
GTCCCGTGGTAGCCAGGGCG
ACAATGACGTATGCACGTAC
ACGTCATAGGTGTGACGCTC
GAGAACGTGGATGACGTCAT
CCCGGCGGTAGCCGAACAGA
GTCAAGATTAAATGACGTGT
ACGGCCGCATATCCCCCTGT
AGAAAGGTGCATACAATCAC
AGACCGATACATGACGTATC
CATCATGGGACGTAGTGCGA
ACCACGTGATCATTACGCTT
CCCACCACGAATGACGCCGA
CCGAACAAAACATGACGAGA
GAGGTCGGTAGTCCACCCAC
GCGATGACGTCATCGCTGCA
GTTGCGTTCGATGATTGGTA
CCTTATATTCTTTACATCAC
CCGTGTTTAACCGACAACGT
GAAAAACACGTCATCCATCC
ACCAAGAACTCAGTAACGAA
TGCCAATAGACATTCCCCGA
ATTGACGATGACGTGATACG
CCTACAAGCAGCCGCATAAC
GATGACGTGGTTCCATGCCC
TAACTGCGCCCGCCCACACC
TACTGCATAATAGATGACAT
AGAACGATGACGACATAACC
AAATGACGTCGTAGTATTAC
GCGACAGATGACGTCATACG
CAGTCAAAAAGGACTCTAGG
GACAAACCATCACGCCACCA
GATCGTAATTGGTGGGGTAA
TCTGAGTTGGCATGCCAACA
GTGCCTCACGCGCACAACGT
ATCGACCTTGATGATCCGTG
TATTACACGTGACAGGGCAA
ATATACAGGAGATGACGTCA
GCACAAAAGACCAATCATGC
GCGACACACCACGACCCCAT
ACCGCACGTAATGCAGCTAC
CACACCAACGTGATAGTTCA
CGTACCGTGGTACTGCTCTG
ACGAGAGTGACGTGATACTG
CCAAACGGTGCGAAAGTCCC
AGTGCACCACGCGACCCTCC
CTACCACCACACCACCTTAC
CATGCAATGTCGTCATCCCA
CGATCACACGTACACCACCC
AAGCAGCCTAAATCACGACA
ACTACGCTGAATGACATCAC
GAGGAAATGACGTGATATGC
GCATATTATCGGAGCAACCC
CGATACGTAACTGTATTCGA
GCTAGAGACGTGTATGGGCA
GCGCAGATGACGTGATGACC
CGCCTTTCACTATGACCAAA
CGCTGTGCACACAGACATCG
CAGCCAAAAAAATTACGACG
CACCCTCAATGACAGCACCA
GCCTTACCACAATGCAATGG
ATTATCGTGTCCACATGAAC
GGATCTGACTTAACACGTCA
CTGACTCCCACAATGGCTGA
CGATAATGTGATGATAGCCA
GATGACGCGACAGTCAGCGA
GATCACGTGATCACGACCCA
CCCCGTGCCACGTACATGAT
TAGGCTATGACGATGCTATC
TGGTCTTATTCACGGGGAAC
GTCAGTTGTACGTAGTACAT
CGAGGTCACATGTGTCGTCA
CTTGCCATCACAACAAGTGC
GCGTCAGCGCTGTGACGTCA
GCAACGATGACGAGTATAAT
ACCTTGATGACGTGATCATG
CTTGACATCAGCGACCACCA
CAAACTAAAACTTGACTTGA
AGTGATGTCGTCATGCGAAC
CCCGTCAAATGACGTCATAC
CTCATCTAGTGATGACGTGA
TAGGGATAGACCACGTCAGG
TATAGCTAACGGTTATCACG
AACATATATGACGTTATGTC
GCATCGAGCCTAGAGATATT
TTATTGTCATTTCACCTAGA
GGCTGGGAATGACGTGACTG
CCCAACCGACACGCGCACCG
ATACGATGACGCATCACTCT
ATAAACAGGATAGAATGCAT
ATGAAAACTGATCGTCCACA
ACCAAGGTGTACGGCATGTT
GGAAACGATTCCGTTGCCTC
ACGAATGCCCTTAACTACGC
TGCTGTAATGACGTGGCGAA
TAGCGCAGACTTTCGCCTCG
ACAATGAGCATAGGGAAGGC
GTTACCAATTGAGCGAAACG
GTTAGTGGAAGATCACGTCA
GTGCAGTGTTGATCACGACA
GGAATCAACGTGCATCGCGA
ATAACGGCTGTCACCTCACA
GCTGTAACGTGATAATGACG
ACGATACCCATCATCCTCAC
CGCTAAGTTGCATCACGTCA
CAGTCGAAGGTAAGTTATCG
TGCACGACTGGATGATGTGA
GCATACTGATCACGTCATCG
CACATGTTATGCAGTAGGAT
GCTATGACGTGATCGAGCCA
CGACAACGATGACGTGATGT
CGCGTGTCGAATATTGACGC
GAAGACATCGCTCCCGATCC
ATCTATCGCGTATCGCGCAC
TCGCCGTATGATACCGAAGC
AGGGCCGCACGTGATGTCAA
GATAATGACGTCATTCTTGT
CTTCAACATAGAGAACTCGG
TATACGTTGTACCAACGTGA
GTTTAGTTACTATATCTTGC
AAACAAGCGTGATTACGTCA
CGTAACGCTCAATGACGTGA
TCGTACGTGTACCATTGCAA
CTGATACGTCGACACAACGC
CTTAGCACACCGCGACATCC
GATGACGCGGTGACACGCTG
GAGGATGACGTCATATAAGG
CCGTGGCCCGAAAGACGTAA
CCGTTGTGACACCGTCATCT
CTCAGTACAATGACGTCACC
CGGCAACAACGTAATCACGT
GGCTTACGGTTGGTACGCAA
ACGTGAACATTGGTCTGTCA
CCTAATGCCACATCACGTCA
AATACGGGATGACGTCATTA
GACTTGCTCGCGTCATTACC
CCTACCCATGACGTGACACA
CCACAACGTGCATAACGTCA
GCAGGTTGACACGTCATCAC
GAACTGCACATGACGTCATC
AGGTCCGATCGCGTCATCGT
GCTAAGAGGTCAAGCCACTG
ACACGTGGTGCAACCACACC
AGCACTGTTTAGTTTCTATG
ACCACACCACACGCCGCGCA
GTTATGGTGCACGAGTACGT
CATGTCACGTGACTTGGTAC
ACTACGAGGGGACGTACCCT
TCACACACCATCACAACGCA
CTGTTACTTCGTTCAAAGGG
CTGCAGTGATGATGACGTCA
TTCTGCGCGCGCACAAGAAC
GTCCGAACGCACGTGTATCC
AATAAACACTTAAGAAGTGA
AGTGTAACTGATGACGTAAT
TCGACATACGATGACGTCAT
CAAGCGATGACGCGATCCGT
CGCCAAATAATGACGTGGCA
GGCTGACGTCAAATGACGCG
CAACAAACATAGTGACGTCA
GACGTCAGTCACGTCATCCA
TGCGTAATCTACGGGTACGC
TTAGCCACACAATGACGTCA
CAGGCGTGCGCCGCCAGTAA
TGATCGTACATATCTCGTCA
TAGTGGGCATCGGACGGGCC
AATGACGTCATTCATGCGCG
TGCACACGATGACGTGATCC
GTATAGTACGCACACGACGA
GATAAGCACGCAGGTCTGCG
GATTGCACGCTATTAAACTG
AAGCCAAAAAATGACGTCAT
GATACCGTGATGGTACAGTC
GCATCACGCGAAGCAATGAT
GCATGAGGTGCTCGTCGTCT
AGTAAGCCTGGTTACCACAG
CATAATGACGTGATACGTTC
TCAACAACTTCCCTTCGCTA
GGTCCTACAAGAAAGGCTAT
ACGATAAATACGACGCAGCA
CTGTGAATTCAGGAAGGGTG
CTCCGCGATCCTGCTTCATC
CCTACTACGACGTCATAATC
CACAATGATGACGCGATAAT
GTCTGTAGATGACGTGATAA
GCGCGTTACACCGTCATCGC
GTACTTGCGTATGACGTCAT
GACGTAACGTAACGTACACG
GTGATGACGTCATTTCCACT
GCGATGACGTCATCGTGAGG
CATGCATTATCATCCTAGTC
GGCACCTAACACACTGACGG
CGGGCGCACATACACTACTC
CCCAGCATGCGCTGCAACAG
ACCATAAATCAATGTGGATA
GACCACCGACCTTCCCTTCG
TTACGATGACGACATCACGG
CCCTTACACTCCGCTACCCA
GCTGAGTCTCACCGCGAATG
ACGCAAGCTATGCTGCAATG
CCACGCACAAAATGACGTCA
CAACGTTACCAACGCACGAT
CGCAATGAATGCTGGTTTAG
CACACTAAAGATGACGTCAT
CTAGGCGTTCAGACACGACG
ACCCGTAATGCTTACACATC
ACGACCACTGAACGTAGCAA
CCGCCAGACGCATCGCGTCA
AACATTGTATATGCGTTCAC
ATTAGTCCAAGATGTTTCAT
TCTCCCTACTAGATGGACCG
ACGAATGGAACAATGACATT
GAAGCGTACGTTCCGCGTAG
CGAGTCACGTAACGACAACG
GAACCAACGCAGTAGCCACA
GGTACCTACACTTTACACGT
GCAACGCCTCGTGTATGGCA
GCGTGTAATAAGAACATAGT
CCTAATCATCGATGTGTTCA
AAATCTTTCGACAGTGTTCA
GCACATCACGAAATGCGTAG
AATGTCGTGGCTCTGCGTGT
ATGTATCGTAAATTACGGAC
GTGATGACGTCATACGTTCC
GCGCAACCTCGACCGCCCAA
GCCGCAAAACCCACGTCACG
CTACGTGAAATGACGTGATA
GCGAGTACGATCACGTGGAG
GGTGACGTGATGCGCATTAC
CCGCCGATACATGCACGGCA
GTACGATGACGATACCATCG
GCAAAAAGGCGGGGAGTCTG
CTGCTTGCGTGATGACGTCA
GGACCGCGCCACCATCAACA
CTTCTTCCCATGCCACAGCC
ACGGGTGATCACGTCATCAC
GTACCACATCACGAATGGCT
ATACGCGATAAGGGTGTCTA
CGTACGTTCACGTCATCATA
ACGGTCAGGTGACGTCATCT
CACCGTGACGTACATCGTCA
CCTGTACGACGTGACTCCGT
ACGTTCGTAGTGACGTCATG
ATGGGCAGGCAAACTCGTCA
CATCGACACACCGGCCGTGA
GACACCCACCGGGTACGTCA
CATAGTATCATGCACACGAT
ATTCTAAACGCAGGTGTCGA
AAATGACGTCATTGAACAAT
GAAGTCACGTCACTCTTCGA
CACAAAGGTGACGTCATTTG
AAAACACCCCACACCCCTTA
ATGCCCTCCCTCACCGCCCC
GCTGTATGACGACATCCACG
TCCACCTCATCGAACGACAA
GTGCATGGAGATGACGTGAT
AGAGAAGTCGATGACGGTAC
AAGGTTGAGGCGTAGCATCG
CCACCGCGACCGAACAAGGC
ACTATATGCATCACGTCATC
CGCGATGACGACATCGGTAC
GAACGGTATACGAAATGGCC
TCACATTTCGTGACGGTACA
GAACGACGTGATTGAACTGC
ACAAGTAAAAGATCAACATA
AGCACATGACGTCATCGCGC
TAACTTCCGTACTCACAGTG
GTATCACGAAAGAAGGACAA
AACAACAATGACGTCATCTG
AATGAGGATGGATGACGTTA
GGTAAGACGGGATGACGTGA
AGTGATGACGCATGACGTCA
TCGCAGTGACGTCATCCCTG
CGTACTGGACAATTACGCCA
CGGCAATGTGTCTCACATCA
ACATCGACAAGATGACGTGA
CGCATATTGTGTAGTTGTGT
ATAGATGACGTGATACATGC
CAATGTCGTCATTCCGCAAT
AGCGGAGATGACGTAACCGA
CGATGACGTAAGGCACGTCA
ACGCCAACCGCCGATTAGGA
ATTCTTCGCTGATGACGTCA
TAACGTCCAACGTGAACTCG
GTAAACCTACCTGCACATCG
AAGACACGTCACAACCATGC
GCGTTTTGCATATTTGCCCT
CGATTGATCAGCAATCCAAC
GACGAGATGTGACACGCCCA
CCCGCTTGCTCTTCTAAAGC
CCGCTAATAATGAGGTGATG
TGCGATACGAATGACGTCAT
AAGGTTGAGCACCGCCACGC
GCCGCGACAACCAACACTTA
GCATATCAGTCACGTCATCG
CATAGATAGCAGCGCCCACA
AAACACAATAAGTGTCACGG
TAACACAGTGCCCCTACACA
CTATCATGGCCGAACACGCT
CACCTCACCCAAACACGACG
CATGTCGGGGGGTATAGCAG
TCGTAAGGCCGCACAATGCG
ACGTGCCGTCATCATGATAC
CGGCGAAACACCGAGCACGT
ATACGCGATGACGTCATGGG
CGCAACGTTCCCGATGCCGA
GCGAGATACAGTGAGCTTGG
ACTCCACCGCTTCAGACCGG
AGAAGGAGGGATGGCGGCGA
GAGTATATGATGACGCGACC
AACGATGACGCGACTATGGG
CCCCCTCCCGCCATCACACC
AAACAATGACGTCATCCGCG
GGTAGGCATGACGCTGTTGA
ACTTGAGGTACGACGGCATG
ACGACGTGATGACGTGTTAA
ATACCGCAATACATGCTGTG
CTACACATGAGATGGCGTGA
CCCGTCCCCACGATGCTCCA
GCAATGACGTAACACGCGAT
TCAAGGTGACGTGACCCATC
CATATGACGTCATTGCCCGT
GTGTATGAAGGATGACGTCA
ACGCCCGACACGACCTTACC
GATCATGACATTGTAGTACC
GGCTTACGCACAGAAGGAGG
TCCGGCTGCGCCCCCCAAAT
AAGGTGACGTCATTATGCTA
AGCACCATGCAGGTTCGATA
CACGTCACCATCGTAACCCC
GGTTGTTGTGGCACTAATAT
ACCATCAACAAACATGTGCA
AAGGTTACAGTATCCTATCA
TGATTTGGTCATGGCGACAC
ACGAGTACGCGTAACGATAC
TGTCGTACACATGCCTGTAT
GGAATGATACCATGATATTG
CAATCACGTCATCTCCGTGG
AGCCCTGCCTGTGTAGACAG
ACGAGAGATGAGCCCGTGCC
GATGTACACTGCGCATGACC
CGCAGGCACGGCGGTGCACC
GACAAGCTGAGGTCACGTCA
GTGACGTCATCGTCCGCACA
GCTGAGATTAAATGACGTCA
CGTAATTACGATGATACGAC
CAAGTGACGATGACGTCGTG
GTGACGCGTGCCACGTCACT
ATGTAATCGCAATGACGCGA
GCAATCCCAGATGACGTAAT
ATACGTGCCGTACACGTGAC
TTCGATGACGTCATCGCCAT
CCGACACTGGTCTAAAACGA
ACTAAGAAACGTTGACGTCA
GCTGGCGCTGCGCATGTGGT
ATTTGTACGCGACCAACCTC
GAACACCAACACGACCCCAC
ACGCCCACCTGCACCCCAAC
CATCACGTGATATTGAGCTA
GCGGGGCAATGACGATACAG
CGCATCGAATGAACGGAAGC
ATGGTTGCCGTGACGCTCGA
GGGGTGCACGATAGATGTAA
CCTGCGCCGCCGCCACGTGA
GGACATCCTGGTTCAACACG
CACAATTACGACATACATGC
TCCTATAGCGTGCCTCCCGC
ATGAAGTGCAGTGAATCTGG
AGTATGGGATAACGTGGCCA
GGCATGGCGTGAATTGGATG
CGGTCCTCCCACAGCTACTA
TTGCTGATGACGTCATTCGA
AACGTGACGTAAACAGTGAT
GTGTAGTGTCATACGTCACC
ACATTACGGATGTCGATTTG
GCACGCCACGTCATCCGCTG
GGTGACGAGTAACACGGTAC
GTTGCGATGACGCGATTCCA
CTCACACGGCGATGACGTCA
GTGATGACGTCACCATAGCT
GCGTTTCACCGTCCACAATG
CCGACCTTGACTTGTTCACA
CACGTGACGTGCGACCTGAT
ATGACGGTCATCCCCTCGTC
ACCGATTGACGATCACGTCA
GCGTAGGGGGGTCACGTCAC
AGCGCAGTATTGCCCGTTTG
AGGGGAGCGTTGATGATGGG
GTGCCACGATGACGTGATCA
GATGTTCTGAGATGACGCCA
GCGTCTCGAATGACGTGATA
CTTACCTCACGGTGCCGCCA
ACGTATGCGGCTCGCGTACC
TTACAAGATGACGTCACCGA
GACGCAACAGTCAGGGTAAT
GGTAAGCATGCAATACGTCA
AAGTATTCCATGGGCATGGA
ACAAAGCACAATGGAAGTTA
CGCAACGATAGACGCGATCC
GGACCACACGGTACGCGGTG
ACAACGCCACAATGACGTCA
ACACCTTAGGGTGAAACGTG
ATTAAGCCTCACCTGATGGC
TCCGCTACCACCATCTGGAG
AGCGTAGGGCATGAGGATGG
ATAAGCATGCAAATGACGTG
TAACGGTGATGACGTCATAC
CGTACTAGATGACGTCATCA
ACCGACTTACACGCCATCCC
TTGATGACGAGACCATAACA
TAACGCAAAACATGACGTCA
CCCGAACAGAATGCATGTCC
GCTATACGCTATGTCATGCC
GGCTAATATCAATCCCACAA
GCCAATTATGCGTTGACATG
ACGGTAACGGATCAGGCGTG
ATTATACACAATGACGTCAT
GGTACACAGCTTCGTTGCAG
AGATGACGACATTCCACGTG
TTACGGAAGCTGTCACCAAT
CCTGCGTACAAGTCGTCATC
GCGTACACTAGCACGGTGAC
GCCTAACACGGTGGCGCCCT
GCCTCGATGACGTCATTCCG
AATCTTGGTAGATGACGTCA
AGGGCAACACGACACTCATC
CACAACGATGACGTCATGTG
GAGCCATGGTGCGTGTCTCG
GAGATGACGTCAGCGCGGCC
AATGACGTCACCCCTTCAAG
AGCATGATCACGTCATTCAG
CACCAAAACAGCTATCGTCA
GATACACGCCACACTAACGA
CCACCCACACGACACTGTGC
GGTGCGAATGACAGTGAGCC
CGCGGACGCGAACCCCCTCA
ATAGGTCTAGGATGACGTCA
GTGCGAACGTAATCGGGCGG
CCCAACTCATGGAAGCATGC
TTACCCGATGACGTCATGCA
GAAAAGTATCACGTCATCGA
GCATGCCTTCGCTGCATCTA
CAACGATGTAGCATTATACG
ATTTCCCCCAACGCACAATC
TCCTTAATGCTACGCGGGAC
GCCCCACTACACGACGTACG
AGCCTAGAGCCGACCTTCCC
GACACGCAGGAGTGACGTCA
GCGGGATGACGTCATTGATC
CCTCAATACCACAGTATGTG
TACGTGCCGAATGACGTCAT
GTCTGGCGGCGGGATGAGGA
CCTACAAAATGACGTCATCA
AAACTTATTGTACAATAATG
CGATAACGACATCCCCTCAC
AGTTAACAATCCCATCGTAA
ACAACATCCACGGAATCAGC
CGATCTAAGACCCAATTGGT
GCGAGTAGTAGCAGTTACCA
AATGTCGTCATGCACATGCA
AAGCGACGTCATACATGACG
GTCGGCGTGAAATTACGTCA
TTCGCACGAAGGCCACGGCA
TAGTACACGATGACGCGATG
GATACACGTTACTACCCAAC
ACCGAATGAGAGCAGAGTGA
CGACTTTTTAACAGCGTATG
CAACTCGATGTCGTCATCGA
CAGCTCAGTGTCGTCATGCG
GCATGATGACGTCATGTTTG
TCAGCATATCGTCACTCAGT
CGCAACGCACGACACGCGTA
TTGCAGTGCCGATGACGTCA
GTAGTATGTGCAGGCTTCAG
GATCCCGAATGACGTCACCG
GCACGTCATCGCACCAGCAC
ACGCGCATTGCCATGGCGCG
ATGTTCTGCCATATGCGCAA
AGATCGGATGATGACGTCAT
ATAACACACGCAATCTGCAT
AATCACGCTAATAGCACTCT
CATCCTAATGTATCACGTCA
CGCCCTCAACACAACGGCAG
AAGGCGTAATACGCACCGAA
GTTGGTAAACTGGGGATTAC
GCGATGACGTTATCATTGCG
ACGTCACGAATGACACGTTT
AACCACGCCACGCGACCACC
CTCACTGACGTTCACCATAA
GTGATGACGAGATCAACCTC
CACATCACGTCATGCCAAAC
GAACGATGCAATGACGTTAT
GCATCCTCATGATACGGGCA
CCAATTGACATCACTACAAC
GTGCGTGCATGCATCGCACA
CATGGTGGCGGCGAAGGCGA
CGCCCTTATCAAGGGGTGAC
TCCCTAACGACACCATTCCC
GCATCACGTGATCTATCTGA
GCAATAAAACCTTAAAACAC
CGCGTGATCACGTGACCACC
CACCCGATGCCGACAATGGG
TTGTATTTGTTCTGCATGCC
CGCTCTATTGCAATACGTCA
GTCATATTTGGATGACGTCA
GACGTACCATACCGTCATAT
CCTAAACCATACAAAGCATC
GCAGACCATAGGAAACAAGA
GGCATCTTGATGACGCGATA
CACGTGGAACACGTTGCACG
GACATAAATACAACGTGCCC
AAGGGAATGATAAGCATTGG
GATGACGTGATCTTGCACTA
CAACGCACACGCACCCTTCC
GTTAATGACGTCATTCACGT
CATCCAGGCACCCACCACGC
ACGTGTGACCGCAGATGCTG
AATGACGTCATCGTTCACGA
CTTAGCAAGGTATGACGTGA
GCTACGTCATAACGACGTAC
AGACATGACGTGAATGGCAG
ATGTAACAACTTAAGCATTG
TGAAGATATGCCACGTCACG
TCGTATTCACAAACATCATG
CGCAAGCGGAATGACGTCAT
CCTATTGCCCATCGCTCGAT
TGCCCCGTCACGCAGTAAAA
CGTTTACCATGACGTCTTCA
GCCTTATGACGTCATGATAG
GGCAGGATGTGCATAGCACG
GAAGTAAGATACGTCATCCG
ACACTGGTGAATGACGCGAT
TCATCCAGTATATAACGCTC
TGCACCGTAAAGTAGGGCCT
CAAACAGTACACAACGCACC
ACCACCGCACACGCGTGCCT
GGACATACGGCGTATCGGCA
GAATGGCACATGTGACGTGA
AGCAATGACGTCACACCACA
ACTAATGACTTCGTTGACCC
CGCACCTACCATGGATGACG
GTGTGTTTGGTTAACATCAG
GCAAGAGCATAACGTCACAT
GATGACGTTATCCGTAGGTG
CCTCGTTAGCCATGCCAGTG
ATGACGTACCTTTCCGTGAG
ATTTGTATTGACAACGAACA
CCCATCCCGAACAACCGCTA
ATAGCCGTTCGATCCACGCG
GTTGATCCATGACGAACAGA
CCATAACCGAACTATGACCT
GCAGCACTGGCACCACATCC
AACGCGATGACGTCATTGTT
CCCACGCAGCATGGGCGCAA
CGTTAAAGAAGATGACGTCA
GTAGTTCCTGAATGACGTCA
ACGCGGTGACGTCATCCACC
GAGTGACGTAACCGCATATG
CCCTCACAAAATGACGTGAT
CTGCATAGTTCGGAACAACG
TCGTCATGACCGTACCAACC
ACAACGAACCGGGTCGGTCG
TGGTGCAGTAAACCATACCG
ACCCTATGACGTCATACAGA
CCGAACTGCTGACGTAGGCT
TACGGGGAGGTAACACATAC
ATTGATACACATACACAATC
AATGATGACGTGACCGATGG
ATCGCTAGCACGTCACGTCA
ACAACTCATAGAGTATGATG
GGCCACGAGATGCGTTGTGC
GATTTATGCAAGCAAATGCG
ATGGCCAAAGATTACGTCAT
TAGGTGCGATCACGCACGCA
AGATCTGTGAGATGACGTCA
TGTTATGAGTGAACTCAGCG
CGCGCGATGATGACGTCATC
GTAATGACCAAAACGCGACC
TGGCTGTCGTATGACGACAT
CTTGATGACGTCATCAACGT
AAGTACGATGATGCGGTGGG
CCGTGACGGTGATGACGCGA
GAAACAAGTTCTAACGTGCG
ATAGCTCTTTGTACTCACGA
TTTCATCACGTCATCCACCC
CTTGTAGGACCGTATTCGCG
CCCTACGTGACACTGCTCCG
GTATAAGAGTGACGTCATAT
AAATGATATGGATACGTCAT
TATCGCGTGATAACCTATGG
TGCGCGATGACGCATGTCAC
AAAGGTGTGAACCGTAGTCC
GCACCGCCAACAACACAACC
CTTCGAAACGTACGACGTCA
TGACAGGAATGACGAGATCC
CTGGCCATGCCACCATTGAG
TGACGACGTCATCCATATGG
GGCGCGCGAAGAAAGGGCCG
CAAGTATCGTGTACTAACTC
TGACGTTAGACCACCTCCAC
CGTAAGGCGCAATGTGTGTG
GATGAGCATATGTGGCATGG
ATCGGAGTGACGTCATGCGA
GGTAAACCATTCACATACCA
GTCTATGTACCACATAAGCA
ACACTAAAGTTCTATGACGT
CAGTAACGACATCCTCCCGG
GAATTGTACCGTAGTGCCGG
GCGTCGTACATGCACGTCAC
ACGTCGCAATGACGAGGCAG
AGCACTCACAAGGAAGCCTA
CGTGAGACCGAATGACGTCA
CCGTCCCAGGCATGACGGCA
ACAAATGATGGTTATGCTGC
AACAGTTGTACCTGCACCGG
CAACAAACTTAACCCCCCAG
ATGCGTGCAGAGACGCGAGG
CTATCTAAGTGCGATGCTAC
CGCATGCACTACCATACCCC
GCACCTACCATATAAACATG
GCTTCTGACGTATGCATGAG
AGATCGTGACGCCATCACCG
GCTGCGTGTGGCTGACACGC
ACGAATAAGAACGCAGACAC
GAAAGACGGAATGAGTCGTA
CAACCACCTCCCCTACCCCT
GGTTAAACACGACACCTAAA
CTGCTGACGTCACCGCCTGC
ACGATAGATGTGATAGACGT
GTGGACAAAGATGACGTAGC
ACCTACGCCGCATTACGTCA
ATGACGTATCCGCATCGCGT
ACGCTTGAGCGTGGTCACGG
TAGTAAGAGGGTACACGTCA
AATGACGTCATTTCAAGCCA
ACGCAGCGATGACGACATAG
GAGCGCACGCAGCAGAATAC
AACCAGTATGGTACACGTGA
TCATCACACGCGCATCCACC
CTTCCCAGTATGAAGCTCGA
ATAATGACGTGACAACACGA
CGTGTGATGGGCGCGACATG
TTGCAATGACGAGATCCGCA
GTGTGCCCACACATCCCATG
CAGGCTACGGGAACACCTCT
ACCACAAAGTCAATTGTTGC
CCACGTCACCCACTCGCCTT
GGCATTCTAGCACGTCATAC
AACGTACGGTGAACGTGATG
GATGTCGGAGACGCCACATT
CATGTACATGGGACATACCT
GACACATGCATCACGCGATA
TTACTGCGATACACGACACC
AATGCGCTAGCGTGGTGAGG
TACCTCCATGCATCACGTCA
GAGCTCACGACACGTCGACA
AATGACGTCATCGATTGTGC
CTACGAAATCTCGTATTCTG
GCTCGCGATGACGTCATGCA
CCGATACACGACACGTACCA
GCATCACGTCATCACCACGA
AAGTACGCATGATGACGTCA
GTAACGAAATGACGTCACAC
ACTACCCTCACCCGCGCCCC
GGTGACGTCATCACGCGAGT
GACATGATACGTGACACGGC
CTGTAAGATTTAGGTAATTT
CCAGCTATAGTCAACGTGCA
AATGGTGACGTGACGCAACG
CACATTACGATGACGCGATC
GCAGTTATCGCGTCACTCAG
TCGCCACATTTATTCCCTGC
CGACCACAACCAGGATGCAC
TCTGCCCGTATTGCATAAGC
CGCCATCGCACCGGCGACCA
CGCGATGACGTAGGAAAAGC
ATGGATACTTGTCTCGCTGA
GCGAATGTACGACATAGCGG
AACCCCCCATGGTCAAACGA
CCTCAGCGGCACCGGAAGTC
CCTCTTTCCCTCTGGACCAT
CTCAGATCACGTGATCACGT
GAAGCATGACAATCGCGTGA
TGACACGGAAAACTCCTAGT
GGTTAACACACGTACGTCAC
GGCGCATACGTGACGATCAA
ACTAGTTAGTAATGTTCTAC
TCCTGTAATGCGAAATGATG
GGTGCGCAATCAAAGGTTGA
CTTAGCACGAACTACTGCTG
GGACTGCAAGAATAAGAACA
TCGAAACGACGTGATGTGGA
ATGATGGCGTAACCAGCACG
GCTCCGTCCCACACACGCGG
CCTCTCCAGCACCAGAACGA
TATGTACACGCGAACGACGT
ACTAACCCAGAAGCCGAAGA
TCCCATAACGCGGTCACCCA
TGCGTTACGCTATCAACCGT
AGCCTTGGCATATCACGTCA
GTCGATCACGCCATAGCTGT
CCTGTCACGTGATGGTGAGA
CACCGATGACGTCATTACGC
CGTCATGGATGACGTGACCA
ACGAAGCGGTACACAACATA
TAAACGCCTGCATCACGTCA
GGCAGATAATCACGTCATTC
TGTGATCTTCATGACACGTA
TACCACGCCACAACTTCCCG
TCGGAACCATCACACTGATA
CAATAACGACATAAGGCTTT
CAACCCATAGATGACGTCAC
AGGGAAGAGCATCACGCGAG
CAGATGACGTGACGCAATCG
CCCACGAAACATGACACGCT
ACGAACCTAGAGAATCAAAG
AACACGCCAATTGGTGTTCC
ATATCAGCCTGCTCTCCCAC
AGATGAACCATGACGTAACA
GAAACCTGAGAGAAAAGGTG
CCTCGAAGAGCGATTTAGGG
CACTCGCATGTATGACGTGA
ACGGCGACCTGCCAAGCATG
TCATCGATGACGTATGCAAA
ACGCCGAACGATAGTGAGCA
ACAATGACGTGACACGCCGA
GACGCACGTAAGGGTTCGCC
ATCGCTGATGACGACATTAC
CCACTCAACTGTACAACACC
ATCACATGATAGCACGTGTA
AAGGCCTTGAAATGACGTAA
ACGCACTGAGTGATGTTGGC
ACCGTATCACCCAGTTTACA
CCTCCACGTACACATCGCCC
GCTGTGCTAGATCACGCCGC
CATCACGTCATACACGTAGC
CCGTGCTCCTTAAGATGCCA
GAGGTCGTTGTCTAAAATAC
CGTACGCCCAGATGACGACA
GCAAACGAACTTGTCCTTGC
GCTGATAAGCAGTGACGTCA
CGGTGCAAAGTTTATGTAGC
TCATAGGATGACGTGATAGC
AGAAAAAGCCAGTACGTCCC
GCTCCACCTTGCCTCCCCCC
GCTGCGCGCAACCCATTAGG
GCTAACAGCCATGACGTCAC
GACGGAATGTAAGATGACGT
TAATTGCAATACAGTGAATG
CACGCAGAAACATCACGTCA
CACCGCCGATTACGCCACCA
GGTACTCTTTTACGCCAACT
CGCACGCACTGATGTCGTCA
ACCGCGTCACGGCCGATGAA
CGCGAGGGAATGACGTCACA
AGCAGAACGTGGTGACGTAG
TAAATCGGAAAGCAATGATG
CACACGATGACGTCACCGGA
GAAGTAGAAGAATGGCGTCA
CCGAGAGTACCTTCCGCACC
GGGACTGCGTTATCCACGGG
GTTCCCGAATATGACGTCAC
TATACAGTGATAAACGTTTC
CCACCTGAACACACTCACGC
TGCAACACGCCACTCCTACC
TCAGGTGTCGCAACGATCCG
GATGCAAATTATACGTAACC
GTAAAATGTGAATGTTACGT
TGTACCGACTCAATGACGTG
GACCACATCACGTCACACCC
ACGATCCGATATAACACTCA
AGCGGATTACGTCATTATGA
TCGTAATGCTTTGGATCTCC
GCAGCGGAAGGACCGGGAGC
TAACCACCACACACGCGCAC
CATGGGAGCACGCCTCGTCA
CTGTGCGTAACAAACGACAT
AGATGGACCACAATGCGTGA
AACGACGAACTTCCCACACC
ATACATCATAGATAACCACC
CAGTGACGTCATCACGACGG
GCGGCAAAACTTGCTGCGGA
CGCGTTAAGGCGGGCCGTGA
CGAAAAACCCACCAAGGACT
AATCTACCCCTCCTAGAGGG
CGACCTGCCATACTGTGTCA
ACTATCCACGCCACGGTGAG
CGACGATGACTCCATCACCC
GGTGACGTCATGCTGTTAAA
CTGAACGTTGTTTGCTGACA
GAATGACGTCATTCGCTGTG
TAACGCCAAAGATGACGTCA
GTGACTGTACGAAAAGGCAG
GATGACGCGACACCCTCCCT
GGAATACGTCATCGATACCT
AACAGCTTGTCTTATGCCCT
AGTAATTTCGATTACTTCGG
CGCGTGAACTGAGGTGAGCG
GTAGCTGTTGTGGCGCAACA
GGAGGGACGCACATACGTGA
GAGATGACGTGACAGTGGAG
ATCGGCAACGGATGCCAAGT
CATTACGTAATGTCGTCATC
ACCTATGGTACCAACACCCT
AAGGTATGCTGTGCGACCCA
GTAACACATGATGCACAACG
GTGGTGACGACATACGGCTG
CACAACACTAGATGACGTGA
GCCATAGATCACACACGGGC
AATGACGTCATGCACGATCA
CACGTGCCCTGGTGACGTCA
ATCATGACTCATGATCGCAC
AATGAACTCGAAAGCACGCG
CTACATGACGTCATCACGTT
GCCTTGGCGCGGACACGTCA
GCGACGTATGACGTCATCAG
ACTCAAGCTATACACATCCT
CTCACGACACCGTCCTCTAC
CCTGATCGACGACGTGATAA
GGCCCGTGGCTGCTGCTAAC
TGACGGTACAACTGACCGTA
CGACGTGTGACCCCGTCCAG
ACATAAGGTCAAAGGTGTTG
AACCGTAGGATGACGTGATC
ACAACAATGACGTAACATGA
CCCGGCAAATCGCGTCATTA
CCTTATGATCGGAAAAACGC
GCAAAATGACGTAATTCCAG
GTCGATGGATGCCATGTCGG
CACCCGAACGGTACCGCCAG
TCGCATCACCATGATGACGT
TCTTAATTTGAATCTCACAT
AGGTACTGTGGCTAAGGTCG
AGACGCCATGATCTCCTCAT
AGCTCACACCGACCACGTCA
TGATGACGTGGTCGGCAAAA
AGACATGTGAAGGACGTCCC
AGTGACGTCAAATACACCGT
AACGTACGTTATCTACGTCA
TGATGCGAAGATCGCGTCAT
GCGAGTACACGTGATGACGA
TGAACACTAAAGCAGTACCC
GGTATACGATGAGTGGTAAC
GCTGCACCTATACATTCACA
CGTAAGATGTAATGCAGTGT
ATATGGTGACGTGACCGCAT
GTGCAAATAGGGTGACGTCA
GCATAACATAACATGACATG
CCCACGTGATGATGCGCGCA
ACACGACGATCACGCGTGCA
GCTTGATGACGTTACCTAAA
CGTTGATGACGTCATTTCAC
TTGCCTCGACGACACAGTGA
AAGCATGATGTGCGGTGATC
ACAGGTGGCTTAGTCACCAA
TGATGGAGACATCACGAACA
AGTACGCAACGCACCGTTAT
ACGGTATCACGTTGTATGCG
AGGTTGGCAGAATGACGTCA
TGTAAATGCGCATGTTTCAC
CCACGACAGTAATCGTCATC
CGCATTAAGCCACATTAGAG
ACGATAACTGATACCACCAC
CACGACATCTCCACTCTCAA
AATACGGGATTGGCGAAACG
AAAGATGAGCTATTCCCCAC
AGCATCACGTCACCGACCAG
AAGAACGTAAATAGCTCGCG
ACGTGATATGTCGTTATTAC
CGAGTGACACGTCATCCACC
CATGACGATGACGTGATAGC
TGCACGATGACGTTCCATCG
CTCACCTTTCGATCGCGTCA
TCAACCTGGCGATGACGTCA
ATAATGCATGGTGGAGCACG
CAGTCATGGGCTAGCCCACG
GAGATTAGTGCGTACTGATG
ATACCGTAAGATACGCACGG
ATGCGTGGGCAATATGTGTT
TCAATCAATGACGACATCGT
ACGCTCGTATCCCCCTACCA
GCAGATGCGATAAACGTCAT
ACATAAACGTGGACCACCTC
AGCTCAACGATCCGACGACC
ATGACGTCATCCCTACGTCA
GATGCCGTAATCATTCCTAG
ACGTACAGGCCACGCCATCT
GCCCATTTCGAACACAATGG
GCGTAACACGAACGAGCAAC
TCCGTAGACAACACCCACCG
ATGCGATCTATGCTGTGTAG
CGCACATCGTATGACGTCAC
ACTCTGCCGAAGGTGTTACA
GTTCATCACATAGAGTGTGA
AAACGGGTACTACACTATCA
CACACACGACACTACCCCTC
AACAAATGACGTATGCCTAA
CGATTGACGCTCCCACCTCC
GCCATCAATGAATTGGGATC
CACATCAAATGAAGCACGTA
AGCACCATCATATGTGACGA
CCAGCCACGTGACACAAACC
CGCAATATCAAGGATGATGA
GCGCAGAATGGTAAGCTACG
GGCGCAATAAGATCGTTGCG
GCGATGACGTGATTATGACC
ACCGTCGCCATGCGACTACA
ATGCCGTCTATCACGTTCAC
CACTACTGTAGATGACGCGA
ACGCGATCACACTGCACCAT
ATTCAATATAACGTGCCACG
GCCGTCATTAACGCGAAAGT
GGCTGTCGCGTCATCGATAC
AGTGTAAAGTGCATATTCCG
ACGTGAGTGGCGGTCATGTG
AGGTGACGTAATGACGTCAT
TCGACAATGACGTGATGACG
AGAAGGATGACATCACCGAA
CCAATGTCACGATCCCAGCA
CAACCAACATACGTCATCCG
GCTCATTACTGTGAGATACA
TTGACATGGAACCTCCGATA
CCTTCACCTACCCTTGGACG
GTAAAGGATAAATGACATCA
CCTGCATGTCCACGTCGACT
CCGATGACGCGACGCGGTAA
CCGCAGTAAAGATGACGTCG
CATCTAGACGGATGACGCCA
TGCAAGCGATAAGCTCGGAT
GCACTTGCTAACTGTGACCT
TGTCTACTCCACCGTTACGA
ACATCCTATGAGATGACGCG
AACCAAATCACGTGACTAGC
GCTGATACACTACGCTTTCA
ACCACCGCGGCCAAGGTTCG
AAGCAATTGTTATCGCGTCA
GATGGTGACGTCATCGATCC
CCGAACGAGAACCACAGCCG
CAACACCACCCACGACGCGA
CTCAGATGACGTCATCAACC
TCTACCACAGCTGAGTGTAC
GTCATAAAGTGCCAACTTAG
GTATCGGTGTCGCTGACGTC
ACAGATGATGACGATACCAA
ACCGATGACGTGATCTAAGG
TTCAACGAACCACCCTCGAA
GTGTTTCGCGGCACAGCGCG
AGAATGACGTGATGGCTACG
ACTGACGCAAACCGCCGACC
GCTTATGACGTCAGCGTGCC
ACAGCAAGGGTTGCTCATCA
AACGTTTAGGTAGCGTACGG
TCGTATCACGCGTAGGTGTG
ACATCATTGATACGGCGTCA
GATAAGGACGTGACTCCACG
GAAACCTTGTCAAAAGAAGC
AATAATGACGTGATGATGGG
AAACACAACGACCTTAGTCC
AAGTGATGCGCGTCACTCGC
CCCGTCGACCTACCTTACGG
AGTGCATAGTAACATGATGA
CATATCACGTGTCGTCTCTG
CCTCCGATCACGTCACACGA
GCAACGATAAGACGTACCAC
GTGAGGCAACAAGTGTGCCT
GGATAATGATGACGCGATCG
ACACGACAGGGATCACGTCA
GCCGATAATGACGTCATCTA
ACAACCTCTGCGCCACAGTA
GTCCTACATGAATGACGTCA
TACCGGTAGTTAGGCGAGGA
GTACGATGACGTCATCGTGC
TAGACCATTGGATGACGCGA
CAGTGGGATGACGAAAGCCA
TTTGTAGCGCAATGACGTGA
GTCGCAAGATAGATCACGTA
CTGAATGTTAGGGTAAAGGA
TGGCACGGTGACGTCATCGA
ATCACGTCATCATAACGTGC
CTGTTAACGTGACGACACGT
CTACGTGACTGAAGGACTTA
TGCATTGTCCAATCACATGG
CAAATGGATATGTGATCCCG
CTGACGCGCATTCCACGCCA
GGCTATAATAGGACAACAGG
GTTGGTGTGCGAAATGACGA
GTTAGCCAACCACCTCACAT
AGTGGAGCAAAGCAAATTGC
CCGTCCATAGAATGACGTCA
CAATGTTGTCACTCGGTGTG
GTGCGAATGACGTCACCAAA
CGGACACGGTAATGTCGTCA
CGTCCTACACGCCGCACGAC
CACCACCGTGCATGACGTGA
AAGATATGGGAACGTATTGC
TTTGCGACCCCGCCTCACAC
AGTGAAAAGGTAGTTTGCGC
AGCGTGATGACGACACCCGA
AGGGCAAGGACACACGAAAC
GTGCCAGGCGATGACGCGAT
ACCTGAATGACGTCATGCCC
CGATGACGTCATGAAACTGC
GTGACGTCATTCTGCAAGTA
ACGTCAAGGTTTTGGAGCGA
GGCGGACGATCACGTCACCA
AAGGACTTCAAAGCAGTCCT
TGCGTATGATGACGCGATAG
ATAGAGGGTAACGTGTAACA
CCTACACGCCATCACCAGCA
CTGGGATGACGTCAACGGTT
GTAACACGTAATAATACAGT
CATCACGCGGAATTTACGTG
CCACCGCTCGCGAAGATACG
AACATGACGTCATCACGCGC
GCCCTGTATCACGAGGAAGA
CGCATGTAACGAACGAATGC
TCATGATGACGCGACGAACC
ACGTAGGAACGATAGCGCGA
CGACAAATACATAACGTCAT
TTAATGCAACCGAAACACCA
CGTTGCATACGTCATTCGCC
ACTGTGATCACGTGATTGCG
AAAGGAATGCGCGTTACAAC
CGCAGCCAGCTATGACGTCA
ACTCATGTCCTCATGATACG
AGCGTGCGATGACGTTGCAT
ACTGGTAGATACAACGGATA
GCGCTCCCACACGTCAGTGG
CAGGGCAGGATGACGTGATG
ACGTAACACGCACCTAACAC
CCTCTTGATCGCGCGTGATG
GCCGCCCGTTGCTATTCTAA
TCGCACGGTGACGTGATACG
GAGATGATGACGTAACACGT
AGCCTGCCATCCGTTCCGTG
CAAGGCCTAGTAGGTCCTAT
TAGCAACATGACGTAGATCG
ACACGGATGACGTGATAGAC
AAGCAGTGCGTTTGAGACAC
GCGCGTTATAGCGTGGAGAG
GATGACGTCACAATTAGAAG
GCATCACGTCATCAGCCATC
CGATACGTATCAACTAGATA
TTGGGTGTTGTTAGTAGTGC
AATGACGTCAATACCTGGCA
CCGCTATGTCGTACGCGAAA
GCGAGAAAGAGGGATAGATA
CCGTGAACAGCATGTCGACA
CGTGACGCGCGACGCAACTG
GGTGATACGCAACCACAGTA
GGGAAGGGCACGAAGGATCG
GCGCATCTAACATGTGCCGT
CAACGTTCAGCATCACGTCA
CTAAGGTATGGGTGACGTCA
GCCACGCAAGGCAACCCCAC
AACTTCATTGTACGTCATGC
GCAAATGTCGCTGTGGCGAT
GGTAGCGTGATGCACTCGTG
TACCTACGCGCCACGCGTCC
TCGGTACCTGATGACGCGAT
ACCACAGCATCGGTATGACG
CGTACACACTGTAAGCAAGC
GTGACCACGACGCGTAACCA
TACGTAACACCGAACAGTAC
CCATGGCACGGTAGGTGACG
ACGCACTAAGAATTACTGAG
CCTACACTAGCACTGCACCA
ATGGGATAGTACGCTATGCG
CTCAGGGATTGACGACCACT
CCCATCGTCACATGACGCGA
CAAGCAATACGCCAACGCGA
AGCATCACGTCATCCACGCG
CCCACCCTAACCGGATGCGT
GCAGGAATGGTGACGACATA
TATACCCAGAAAGGGCAATG
AGTCCGTAGTGACGTCACCG
ACGCAACATCGGAATTAGCC
CAGATGTTACGGAGTGAGCC
TGACGACCATGATGATTTGC
AGGGCACCCGAATGACGTTA
ACCATCACGTCACTAGATGG
TGCGACGTTATTACGTCAAG
CGGATGCAGTAAAGACTGTG
CCGAATGGGACGTGCCGCAG
ACGCCGCAAGAATGTCGTCA
GTGACGATCACGTTGCACAG
GACGGCACCACCTTGCACCA
TCAGGCTACGTAATCGGGCA
TGCACACACGCTTACAACTC
GCGAACATGCGTCCACGTCA
CTCTACCATGACGCCAGAGT
CATACGTTAGAAGAGACCTG
GACGTCATCGGGAAAACAGC
AGTGACGAACATTGATGACT
GATGACGTGATAACGTATGC
CTTACGGTAGGAAGGGTGCA
TGTATGACCTACAAATCCCA
ACATAAGCTAGCACACCATC
GCGTAAGATGACGACATCGA
CGTAAACGAGCTAGTTCGCA
ACAATCACAGGTTCCCACCA
CTGCATGACGGATGCATCGA
GTGTGCGCGGTGAGGTTAGG
ATGACATAGGTGGTAGACAT
CGCATGGATGACGTCATCCA
GTAATGTCAGGTCACGTCAT
CCATGGGCACGCCCAGCCAC
ACATGACGTCATCCGGAGTG
GGCCCATCTTTGCGCTTAAC
CGTCATGATGCACAGTACGT
ATCAACATGGATACAATTAC
AAAGGAGCCTAGCGCAATGG
GTGGAAGCGTAATCCGTATA
CCCTGATGACGTACCCCCAC
CGGATGACGTGACCAACCGT
CTCCCACGCCCATCCTCACA
AAGTAACATGGATGACGTCA
CTCCGATGACGTCACTGCAA
GTAAGCCCTGCTAATGCCCA
TTTGGGATACGTCATCATTC
ACCTTCGAAGATGCGACACA
CATTCATAGTGGATGGCGTG
GTACCACGGCAATAACCTAC
ATGACTAAAGCAGTGGCAAG
ACAATTGATTAGTTTGTGGC
AGTACGGCAAAACCACGTCA
AATGACGTGATGACGAATCG
CAATTGCTGACGATACGTCA
GTGCCGCAGGAATGACGTCA
GTGTACTCAAGTAATGCCCG
ACGATGAAGGGCAGCATTGT
GCCGCAATGACTTCACACCT
TCGTTGTTACAACGACGCGA
GAGGAGTGCCAACACCTCCC
GCGATGTCGTCACCTTAACG
GTCCGATAGCGATGACGTGA
TGCACGCCGATGACGTCACA
GAAACAACGGTGCACCGCTA
ACGTGATCAGCGCAGTGTAG
AGATGTGCAATGACACGTGA
AAGATGACGTGACCGGTGGT
CACATTTTAGGTGACGTCAC
CACAACACGACACAGCGCGG
CGTGACGCAGGGTAACGTGC
ACATCACGGAAATGTGCCCG
AGTGATGAATAACAAGACAG
AAAGGGATCCAACACAACCG
TGTGAACGATGACGCGATAG
GCGATCACGCAACTACATTC
CACATAACGCGTGTGCCACC
ACCGCCCTTATGACGTGATC
GAAAATGAAAGGCAAGGTAC
ACGTCAAAAGACACGCTAAG
TTCGTGCTGATGACGTGGCC
CTCCGTGCCCACTCCACACG
TAGATGTTATCGTTACGACG
GAGAAATGATAACAACATGC
TGAAGGCAGTGTGTTAGTGC
TGTCGACATGGACGACGTCA
CTCTGTCTACACTCCTGCAT
ACTTGCGAACGATGACGTCA
CCGCACTCAATTAAGCCCCC
CGGAATTGAGGGAATCACTG
CCTTTAGATCACGTGATCTG
CGATACCGACACGCATTACC
GATGACGTGACGCGGCATAG
ACGTATAGAATGATACACGG
GGGCATACCGATGACGTCAT
GAGGCAGTTAACGTGAGTGA
GCGAGTTACGCAACGCAAGG
ACATGATCGAGAGCGAAACG
CACCACGAACGCATTGGGCA
ACGCAAGTGCATGATCAGTG
GTCCCCCCTTACCTCCACAC
ATGGGTTAGACCGCTAGCAC
ATAGGATGACGTCATCAGAT
GCGCCATTGGAAGTGACGTA
CACGCTACCTCACTCCACTA
GACCAAATGACGTCACCCAC
TTAAAAAGCAGTAGAAACTG
ATGCCGGTGGAAATCCCATG
AGCACGGTATTAGATGCGCG
AAAGTACGTTAAAGATGCAG
ACGCCGTGAACGTCGCTACT
GACGGATATTGTGATGTCCC
GTCGTCAATGACGACATCCC
AGGCTAAGGTCACGTGGACC
ACGAATGATACAGGAGGCAC
AAGAGATGACGTGATTGTGC
TCAAGAATCACGTTAGGCTG
ATGCGATGTCACGTCATCAG
GCGTAAGAATGACGCAGTCA
TTGACGTAATTGGACGGTTC
AATGACGTGATCGATACGCT
AGACGATGACGTCATCACGC
GCGATGATGTCATCGTCACG
AGCACTATCGACTCCTCTCA
ACACTTGCGAACAGAGCAAT
ACGATGACGTCATTGAACAT
GCTAACGACCCGTACCAACG
GAAGATGTCGTCATACTCAA
ACCATATGGCAACGTGTATA
ATTACCTGCAACCACCTCCC
GACAGTCAGGCATGACGTCA
CGTGACGTGATTTGGTGAGT
ACCATGACACCATGTGCTAC
GAATGACGCGATACGCTTGC
GTAACACTAGTAAGGGTCCA
GCATGACGCGATGATGGCTA
CCTGTAACCTACCAATATCG
GCCGTTCAGCGCAGCGTAGA
ACTGAATGACGTGATGCACT
CAGACGATGTCACGGCATCA
GCGACTGATGAATGACGCTA
CGGTGTGTCCAAGTCCGCGC
GTTCACACGGTACGGAGATG
GGCGTGATAATAGATCACGA
ACGATCACGTGATCAGCGAC
GCGGCGATGACGTGATCCGT
GTTGCCGCGCTGCCACAACA
AATTCAGCTCAGATGCAGTC
GTCCACACACAAGGGTGTCG
GCCGTCATTAGCTACCAACG
TACACGATATGTCATCGTGG
ACAATCAGGATGACGATACG
TATGCGGTGACGTCACAGGG
AAAGGCTATAGCTAAACATA
GCGTTACTGATGACGTCATA
GCTACACGCCGATTACGTCA
GATCACGTATCGTCCAGCCG
CGAGAAGCAACGTCATCGAC
TAGTACGTGACGTCATCGCA
AATAGCGATGACGTCATATG
TATTCAGATGACGTATATGA
AGCAATGACGTCATGCTAGA
TCAGATGGTGACGACACTAC
GCCATCACCACACTAATCGT
CACAGTAATGACGATTACAG
ACGAGGAGATACGCCCTAGG
GATGTCGTTCAGCAATATTG
CCCGCGTTACGTGAACGCGA
ACTGCCGTGGTTCTACCCAC
CGAAAAAAATATTTTTCTCC
AAGTAGGCATGGTGACGTCA
GGTGTACCTGTATCGAATAC
AAAACGATGACGTCACCCAG
GATCATGCTCACCGATATCA
GTAATGTGCGGCGATAGCTA
CACTGCGACATGACGTCATG
ACAACTCTAACAGCAGTCAG
ACAGAGACAGGATGACGTCA
AGCATGTGTAGGCCACGTCA
AACCGCGGTGCGTACGTCAC
ACCCACAGTCGTGCTAGCCC
GTCCGTAAGTGACGCAGTGT
CGGTTGGAACGTCCTGTACG
GGGAATGACGTCATACTTGC
GTTATTACGTACAGTGCCTG
GAGCCGGCGAAATGACGACA
ATCTTGTCGCTTACCACCCA
GATACGACATTACGCACATG
CGTGCCCTCCCTACCCATCG
GTATGAATGATACGCCCGAG
GCTGCGCATCGCATCATCAA
ATGAGGTCCCATACCCCCTA
ACGCCCTACGTGCTCTACGC
GCTCAACGTCGATGACGTCA
TGCGTGGATACACAAGTCAT
GAACACTAGAAATCACGTCA
TACATAGACTAACTCGTGAT
GCCAATCTGAATTGGTAACA
ACATTGTCGATGACGTCACC
ACCACAACGAGAGCAACTGT
CAGATGACGTCATACCCTTT
TACGGTGAATAATGACGTCA
AACACACCTCACACAACGTA
CCCTCGCGCACCATACACTC
ATGACGTCATCAAGAGAGCG
ACAAAGCGTGTATCCCCCAA
CACGCCGACCACCATTACGA
GATTACACGAAAATGCAGCC
AGAATAGATGGACTGGACCC
CGCACCAATGAATGGGCGGA
CAAGGAGCGAGAGTACTGAC
GTATGGTGTACCTCTTTTGC
AAATGGGAGCATCACGTCCG
CCGCCACTGCTCACCGTTAC
CAGGCCGCACCGTTGAGGCA
TAACCTAGCGGAGACGCTAA
GTGAAAAATAGCACGTTATC
GACTTGATGACGTGATCCAT
GTAATCACGAATGTTGCTCG
CACACGATGACGTGATGCTG
CCACATCATGACCAGTCGAC
GCTCAACCGTGTGGAAGACC
AACTGGCATGATACTTCGAA
GATGACGTAAAGCGGACGCG
TTCATGGTTAGCAACATTTC
ATCCCTGCTAACTCTTACCC
TCGTTGACCATATCGCGTCA
ATGATACGTTTGTCTCACCT
GGTATGACGTGACTACCGAG
GTAATGACGTAACCACGCAA
TCGTAAATCAAGACTTTACG
AACGTGCTAAGATGACGTCA
CACGTCGCAAAGCACGGGCA
GGGGTGACGTCATCGCGACG
AGGTCACGTCATCACACGTA
ATTACGATGCATGACGACAT
ACCCGACGGACACGACAATG
GCGTGGTAGTGTCGATGCCC
TGCCACGTCATCTCGGGGTG
CGCAGGCGACACCGACCACC
CACCGTCTTCCACCCTACAT
ATGGCCATACCGCAGGAAGA
CTGAACGGTACCCACACCCA
GTAAGCAACAGAGGCATACC
AGCACCACTGACCACACCTC
CATCCAGTACGGGTACGTCC
CGTGTCGTATCGCGTCACAT
GTCGCGCGTGACCGCCGCAG
CGTGAACGGATAGCAACATG
GGCCCACGTCATCCCAAAAG
CATGGGCGACACACCGTTGA
ACGTCCAATCGTACCGTTGG
CGTGTTGTAAGGTGAAATCG
GTGACGCAGATGCACGATGC
ATAGAGTGTGATGACGTCAC
CACCGAAATGACAAACACTG
ACCACGACACTGAGGTGACC
GCGCACCCGTCTGAGATCAC
CGTAACAACGCATGACGTCA
AGCGAGCTGATGACGTCATC
TCGTTAGTCTCACCAAAATC
CTGTATAACGGTATGACGTG
GATGCCAATGAAGCTAGCCT
AAGGTATGACGCGGACAATG
CACGGGTGCGATCCGCTAAG
AACGCCATCAGATTTGCGCG
AAGGCGATAAACGACCACCT
ACGTTACTGTGATGTCGTCA
AACCAATAACGATGACGTGA
TTACACCACGCGAGATGCAC
ACGGCATAAAACGTTATTGA
GTTATGACGAATATTGGTCG
CAACACTAACCATGACGTGA
AGGTACGATACTCCTGTACA
ACGAAAAACGGACATTGAAC
CACACCCCGAACGATACCCT
TTATACATGAGGGAATCGCA
CTTGAACGGATTATCATACC
AACGGTCACGTGTGTAAGTT
ACGACGGCAAACCAACGCAA
CCAGATCACGTCACCCTCGC
GTTATCAAGGGGAACGTACA
GGATGCATGTGCGCCATGTT
GTGGCCACACGATGACGCGA
AACACGATAAATATCAGCCT
AGAGGGGGGAACACGTGCAC
TCATATCACGATGACGGCAC
ACGCATGACGTCATCCGCCA
GAATGATGTAACTATCACTG
TTGCCTAAGCTTACCTAGCC
ACATGACGTAATGCCCATCC
ATACGCTGGGGAGCGGTGAA
GGAAACGTTTGGCTACGTTG
GGCACTAATGACGCAACTCG
ACCACGTTGACGTAGCCACC
GGTAATCGTGGATGACGTCA
CATATGCATGACGTGGCCCG
GCACATATTAATGACGTCAT
CCTCGTTTAGCGCTGCACTA
GCACCGACGCTATGACGTCA
GCTAAGTGACGTCACCAATA
GCCAGACCTTCCGCATGAAG
GCTTGCGCGATGTGGGTATG
CATTACCACGCGGCGATGCG
ATCAATGACGCGATAGTCGT
AATGATGCACGGTGACGTGA
ACGAATATACGACATAGCTG
AATGCGAGGAACGTGTGTAG
TCGAACAGATTCAGAATGAT
CGTGCACGGCATGACGTCAC
AGCACCACGCCATCACTAGT
AATGACGTCACCTCTAAACC
GTTAACATTAAAGATCAATG
GGATAGAGATGCACAGCGTG
CCGCATGACGAGATAACGAA
GATGATGTGCGCACACGCAT
ACGCGACCGCCACGCGACCA
AATACGATGACCACCATCAA
GACCAGGACAGATGACGCGA
TAGCTCGAACAAGGTCAGTG
GGTCACAGACCGATGCCTGA
GATGACGTCACAGCAACTGA
GGGTACATGCGCTTATGACG
GCGTTAATCTTACCCATAAC
GATTATGGAGGATTACGTCA
ACGGAATGACGTGTGCAACA
AGCCAACAGTGATGACGTGT
AAGACGCGATGACGTCACCA
CATCCGAGGTGATGGACTAC
GAAAATGACGACATCTACTG
CGTCACATACGATGACGTCA
CACGAGTGCACTGTTGCACG
ATCATCTTAAGATGACGACA
CTGAAATATGACGTTACTCT
AAACGATATTGAAACCCCAT
GTACTTGACGCATCACGTCA
GCCACTACACAATGACGCGA
ACGATGCTGCGATCACCATA
GTGATGACGTCATCAAGGAC
AGAGAATGACGTCATCACAT
CATGCTGAGGTGCGCATGCG
CACAGTGCTGAAGTCTTAGG
ACAATTGAGTGATGACGCGA
GTGTACCGAATGACGTCACA
GATCAATGTGTTCCCGGCAC
CCATCATCCTACACGTCATC
CCGATGAATGACGTGACGCT
CCACTGTATTAACAGTTATA
GTGCATCATACACCTCACCC
AACGCTAGCGAATGACGTCA
GTGGCTACGTAGCGTCATGT
GTATCGGTACCACCTCACAA
GAGACCGACGTGATGACGCG
TGGAACCATCGTGCGAGCCA
CCACAATGCTTCACCCTCGC
ACATCGCGTTGCCTAGATGG
AAGCTTATGAGAAAAGCTAA
GTCACGTCATGGGATGCTAG
ATACGGATCACGTCACCTAC
TGGACATATTGTGTAAATAA
ACCACGAACGCGCGACCCCA
CACACGTGTAACGAGTGCTA
TGGAAGCAGATGACGTCATG
AGAAATCATCGCACGCGGTG
CCATAATCTGCGGTACCACG
GGCTGCATCGCGACATGCGT
GCGAGTCAGCGGTGAGGTGA
TCGCAGTGTGCGTATTTTTA
TGCATGAATGCTTGGTAAAG
AGCATGGTGATTGGATGTCG
GCCACCATCACCTAAATGTG
CGATTGACGCTGATTCCTGG
CGTCACGTAACGACCCACCG
GAGGTGACGTGATACCACGT
CCAAAGATGACGTGATACGT
ACGTGGTACAGACCACACGC
ACATGCATATAACGCGACAA
GACTTAGTCTTACGTTACGT
TTGCCCCCCTCACACGCTTG
AGCGCCCACACTTCCGCACC
CGATCGCGAATGTAGCATTA
AGTACCGTGCCACTACACGC
AAGATGGGGATGACGTGATG
TGCCGTAGGTCACGTGCCTG
ACGATGACGTCATCTCGATC
CAACACGACGCGATGTCGCA
CACGTACCGCTACGCCACAG
AGCATGATGGCATAGCACTA
ACCATTAACGCGAGTACTCA
GTCAATCCGACAGCCTCAGC
CACAAGTGTAACACCGGTGT
TCCTCCGCGGAGTCCACACC
CGAGATCGACGCAGCCCAGC
GAGATGACGTGATTAGCCTA
GCCACCGAACCTATGACAAC
CTGCCCGCCATACAGTGGCA
GACCAGCCTCACAACGCACG
ACACGATATCGTCGGTCGAC
CAGCTACCCCCGAACTGCAT
ACGTTAACTGACTTTCGTAC
ACGGCATTGTATATCCGAAC
GATGACGTCGTCACTCACGG
ACGATGACGTCATGGCACCG
GACGAATGTTGCCACATCAA
AACACGATCGCATGCAACAT
GTACACGACACTAACCTTAC
ATGCCACAGACATATGTCGT
TGCCTCAACACCCGACACGC
CGCTTTGAGATATTGCAGCG
CGAGTTGACGTATCACGCGA
TGGCAATAATTGACCTGAGG
CAGCGAGCTAACTTGTGCTG
CCATGACGTCACAGTTCACA
AACACGTCATTCTCGCATGG
GCAAACCACGCATGACGTCA
GTTCACTCTATTGCGCCATC
CTACCTCAAGGCATGGAGGA
TCGCGATTACGTCATCGCAA
CGCGAATACAGAAAGAACGA
CCGTCGAAATCACGTGATGT
CAGCAAGCATGATGACGTCA
ATGCTACAGAATCACGAGTG
CGGCCCACGCACTGTCTCAT
GGATGACGCGATGAAGGGCG
CCTCGTGGTATGACGTCATT
CAATAGGTTCAGTCACCGTA
CGTGTCTATGGCCCATCCCC
CAGAATGTCACATGACGTCA
GGTTACAACGTGGGACGACG
ATGACGTGATTAAGCTAGCC
ACGAATCACCTCACCACGTA
ATCCAGCACGGGTGACGTGA
GATCACGTCACTAGATTCCG
GATGTGATGACGTGACCACC
GTTGTTAAATGACGTCATCG
CCATCACTCACAACGAACAC
CGGACGGTAAGTCCGGGCAT
GACACGCTTCACCATCGTGC
AACGAGAGCCAACACTGGCC
CCCTTAGACATGACACGTCA
TGTATCATTCACGATGAATG
GTGACGTGACTCAATCGCCA
CACAGATGACGTGACCTCAG
GTAAGTGAAACATCACGTCA
GATGACGTAATTGATAACGT
CCGATCGCGCGATAACCTAG
TTGATAGATTTTGCTGCTCT
GCACAAGAGAACCTGCCCCA
AATGACGTGATAGTTCCTGG
ATAAGTGGCATTAGGGACCG
CTTGAATAAGCACAGCCTCG
CGATGACGTGATCACCATAG
ACAATGACGTGATCCGTCCA
GTCACATACACATCACGTCA
GCTTCCGCATCGCGTGATCG
GAATGACGTCATAGTCACGT
GGAGCTACCGTTTGATGTCG
AGCACTAATTACACGCCCCC
TGGCTCATGACGACATAGGC
GTACTAACGTATTCATAGTC
ATGGTCGCGCGTGAGTGACA
GAGGCCTACCGCAGCATGCG
TGCTGTAAAATGACGTCACA
ACCACGAACTCGAACATGGC
TAGACACGGTAAGAAACTCA
ACCAATTTACGCATGACGCG
GTGCTGAAGATGACGTGACA
AAAAAGGTTAGATGACGTGA
CGTCCAGCATAGTGTCGTGA
CGCATGGAACGACGTCACTT
ACAACGATGGCGTGACCGTG
GCAGGATGACGTGATACAGC
GCACGTTGAGTAGGATGACG
ACCATTCGATGCTCATGACG
GTACTGATGACGTCACTCCA
CCCATGACGTTCCTTGTACA
CACGATGACGACATCACCAC
ACTACCGACAGATACGTCAT
GTTACGGATGACGTCACTCA
AGATGACATCATCCAACCTA
CCTCGTTAACGAAAGGCGTA
TACTTCGTACGAAAGCGTCG
CCGTAATCCGCGGTTAGCGA
CTATGCGACCAACCTCGCAT
CTGTCGCTGCGATGACGTCA
ACTCGTAATCGATAGATTCG
AAAGCAGTGCGTACCAAACA
GTGTTCAATGTATCACGTCA
CGCAGCAAGATGACGCGATA
GCATCGTACACCGATCACAG
ACAACGCTCTCCAGCGGACA
GTAGGCAAGTCCATTATCAA
AGTGATCATTGACCACTACG
ACACCATCGAGCACGAACAA
CACACAGATGTGCCACGTCA
CACGGGCACGTAGCACGGAC
GATGACGCGATAACCTACAG
GTAAAGACAATGATGCTCCT
AACTCAAGGAATGTTAACAC
AGGCACGAACACGTCATCGG
CACGTTGCGTACAATGTCTA
ATCCATGCAAGCATAGCGTA
AGTTGTGAATGATTTAGCAG
CATCCCGTGCAACGACGAGC
GATTAGTAATGACGTCATGC
GAGGGTGCATCACGTCATCG
CCGACGAAGACAAGCGAGAC
ACGAATACGCATAACACGGC
CGTTGGCGCGGATGACGTCA
GGCTCCGCTGTACGCGTGCA
GAGTAAAGGTAAAGCATCAG
ATAGTACCGCATACGACTCG
GGAAAGAAGGTAATACGAAG
CCAGGCCTTTAAGTGGTCAG
CATACTGATCACCTAATCTA
CCGCTGACACGCGTACTTCC
TCGAATAATAGAGCAATAAC
CCCAACATACAAATGCGCTA
AGCGGAAAAATTGTCATCTA
TTAAGCCGCGCACATCCCCA
GGTACACCGTGCGTTAACGT
GCCCACCGCAACGTAATGGG
CCGTTACGTCTGACGATAGG
ATGCGCGATGACGTCACACC
GCACTTAAAATTAGTGTACC
GGAGCACCAAGGTACCCACA
CCGTAGTGTGCTACGTCACG
ACCATCATGATATGTGACCA
CACCTCCCCTAGTGATACGA
GACGAGTTGTATCGCCATAG
GTCTTACATTAAGTTCGACA
GAGCTGATGACGTCATTTCA
GATCACATAGCTAGATAAAA
CCGTGTGACTGAGGGTGCGA
CCGTCACGACGTAGGGTGTG
TCGATCACTTAATCGCGTGA
GGTGACGTCACCGCACACAC
GCCTTTAGCTGCGACGTGTC
TAATGGAGCTGAGTTAGGTC
ACAAATGCCGTGCACGAGGA
GACAAGATCACTCTGTCCCT
GCGCAAAAAGGTAACTGCAC
GCCATCGCGTGCATCCTTGA
CGTTTGAATGTGTTGTGTAG
AAACTTACTGAATGACGTCA
ACCTTATTGAAAGGACGAAG
ATCGCAAAAGGCACCACACA
GATGACGTCATACTAAGTCA
GGGATGACGTCACACAGTGC
GAGCCGCCTCATCTGGCAGG
CTCAACGAATAACGTTGCAC
GAATGGTCGATACGTGATGG
GCCCAATAATGAAATCACGT
CGCCGCATACGTGGTACCGA
AACGACAGGCAATGACGTCA
GACAAAAAATACATACCGTG
ACGAATGGCACGTCCCAGCG
AAATTGCCTTTTAAATAGGC
GTTGTTCCACTGTATGAAGT
CGAAGTGAGGCGGGCTACCG
CCGTTACGATGCCGTCATCG
AACCGAATGACGTCATCATC
AGATGACGTCATTGACATAG
GCAGTCGACAACGACCGTCC
CACCCAAGCTGCATTCGCGC
TGCATGACGACATAAAAACA
GCACACATGATCAAACCATG
GTCACGTCATACAGACCTGC
CACGAATAATGATAGCGCAG
GAAAGAGTATGACGCGATAC
ACGCGGTCGAGATCACGTCA
AGGGAGAATCATGCAATATC
ACCCCCTCCACCTCACGAAG
GTGTGGCGTAACATGTATGG
TGTCACTCCCGCATTACGCG
GTACGCGTTGCCGGTGTACA
AACATGCTCCTATGACGTCA
ACGGACGGTATGTCGTGTGT
ATCACGTCACACGACCCGCA
ACGTCTATCCCTCTGATACC
TCCACGATGACGTCATCGCA
CCGGACATGACGGAGAAACG
GAATACACTTGTATTACATA
CCGCGACGGTGCCAGATCAC
GTTCGATAAATGCACGTACG
CACGTGATAAACAATCACGA
TGATGTAGAACATGACGTGA
CCCACACGTTAATGACGCGA
GATCACGTCACCACGGCGCG
ACCACACAAACAAGACCCAG
GAAAAGGGGTAATCACGTCA
GCCAAGTTCCTCAGTAGACA
ATTTAGTTATACTCCGTCTC
CGATGACGTCACCGCATCCG
GCGCCGTCAATGTGCATCAT
AACACTGTGAGATGACGTAA
TACAGTATCGGTAAACCCTG
CCACGTTAGCGTAAACGCTG
CACCGCGTCCCACGTACACA
GCGACAATGACGTATGGGCG
TGCAGGTAACGTCATCGCGC
CGGACGATAGCCTAAACCCC
GACGACACCACGAATGCAGG
TGTCATAAGTGAACGTCGCT
GATGACGTGATTACATAACG
TGCTACTATTGTGAAGGGCC
ATCAGCCGAACAACAACAGC
CACAACTCACGACACAACCC
TACCATAACGTCATTCATCC
GACGATATTGGAAGATTGTC
CAGCCGCGCTGATGACGTCA
CAAAGGTCACGTGACCTACA
GCAATAGGATCACGCGATTG
ATATACGTCAACCACCCTAT
GCTACAGCGGCATGACGTCA
ATATATCGTAGTGATGACGT
CGGTACAATGCGCAACGCGA
ACCGCCGTATCGTTCCCCCG
GAACCCATCGCATCACGTCA
CTGTGGCCTAAGTGACGTCA
ACTAGATGACGTCATCCGCG
CGTGCAACACCACCGCACAC
GGATATAAGCATGATGGTGA
GTATACTGTGACGATCGTGG
TACGCGGTAGATTCACTCCA
AGAATGACGTGATAACGCCT
GCACCGAATCAATGACGTAA
GCATTCACTGTGACGTCATT
GAAAGGTTCCGCCCGTTGCA
TTTGTGAATATACACACAAT
CATGCATACCGCGCTAGTCA
CACGCGGATATCGCAGCCCA
GTCGCGTTACGTATCTTGGG
ATACTGCGACACGACACAAT
GCACCTCAACGACGCCCGCA
TAGATAACCTACCGAATGAC
CGTATGCAAATGCCCGGCAT
GGACACTAACTAAACCATCT
CCCTGTGACGTCACCCCACG
AGATGACGTGACAGTGATGT
GCGTAAAAATTACGCCCTGT
CGACACGACATCATTTCGCA
AGCAGATGGAATGACGTGAT
GTTTCTCGGCTGAAGGGTAG
AAAACATGTACACGTCATTG
ACTGCGAGGAACGCACCATT
GTCACCCATACACACACCCC
GCTCGATGCGAAAGCGTCCA
GCGACTACATGCCCTAAGCA
TCGACGTGATGACGTCATCG
GATGACACTGTAGGGGTTTA
ACGACGTACGTGACCACGCC
CTGACGATGACGTTGACGGG
AAGGCTGATATCTCGTCATG
GCGCATACGCCATCTTCACC
CATGGAATGCTATGACGCGA
GTTAACCAATGACGTGATGT
CTCACGATGACGTGACCCCA
CTGGATCGCGTCATCCTGAT
AGGGATGACGTATCCATTGT
CCAGCGCGTCCACGCACCTC
CCGATGACGTCATCACCCCC
ACGATGGGTGAGGCGGGATA
GTGCCAATGGTCGCGTGGCC
AAAAAACGATGCGATCCGTG
AGACACGGCGACTCGCGTCT
GGTGCCTTACATAAGCACGA
CCACATAAGAACGATCTCGC
GGCCACACGTATGACGTCAC
CATAGTGACGTGATGACCAG
GCCTTGTAAATCACGTCATC
GCCCCACCGACTACCCAAGA
TACCCATGGTACGCACAGCA
CCGCGACCACCGCGCACAAG
GTAGCACGAAGATTGATGAG
GCGCGCGATGCCATTGACCC
TGACGGATGAGCGCTCTCAG
ATCAGTAACTACGGTATGAA
CGTAATGCAGCATGCATTGA
AAATGACGTCACTCTGGTCG
CCAAGCTATTGCGTCATCCC
TAGGCACTGATGACGTGACG
GCATGTCGAATGACGTCATC
CAGCACGTGCTGTACGTCAT
AACGATGACGTGCATCGCGC
AAGAAAGATGACGTCACGTC
TGTAACCTAGCAGAAGGACT
GTTCAAGTAGCATGACGTCA
ACGAACGCTACCCATTGAGC
AAATGATAATGCAAGTGACG
GCACACATAGGCGGTGAGCC
ACACCCCTGTCCATTCCTAC
GTGATAAACCGGGACATCTC
GCGAGAAACATGACTGCGGC
AGGAATACGTCATTCGATCT
GAGCCCATACGGTAGCGTCA
CTTGCACAGTAAGCGAGATA
CATATGGACCACGAACAGTG
GTCCATGTCTCACAACACCA
GTTGACGTGATGCATGGCAA
GTACTTATAGTCTTACCGTG
GATACGTGCGTACCACCGCC
GCACGTGGGGTGCTGTGATT
GCAGCGAAATGACGTCATTC
CACGCCGTACGCTACGTCGA
AATGTTTGATGACGTCACTG
AATGCGTGTGGGCCAACGCA
AGGTCGGAGCGAAATGGACA
ACGGCACCCACTAACACTAC
GACATGATGTAACACAGCAC
TCGCTCATCACACCCTTATC
GATGACGACATCCCGTCGCG
CACGGATGACGTCACTACGG
CGTGGGCAATGACGTTATCG
GACGCGGAGGCACGGGATAC
CCTGGCAAACATCCCCCCTA
GAATTCCACGTCACGCGACG
AAGAGATGACGACATTCGCG
TCCCCCATCCGTCAGACGGG
CGATGACGCGATCATGTGCG
CGATGGAACGCCTGACAAGA
TTATTGATACGGAATGAAGA
ACGAACGCAAGCACCAACCT
AACTAAGCCCAACTCCACTC
TGCCAGTGACGTGATAACAG
ATTAACAGGATGACGTCATA
TGGCGTATAAGGATAATACG
AAAATCAGCTAAAGGTTGAC
AGCAACGTCATTAGACACGC
GGTGATGACGTCATCCACAG
GGTCACGGTACCGGGCGCGC
TGAACGAGTTGATCGCGTCA
TCATCATACGTCGATGATCC
ACGGCACCTAAACTTGTACC
GTCCAATGACGTCACCATAA
AGTTTAATTGTGCCAATTAC
AGATGACGCGACTACTTGCA
GCGACTAAATCTCGCCCACC
CCTCCACTACCATACCAGAC
CCTACCACGTCATCTACTAG
ATGAGATGAGCTGCACCCTA
CGCAGAGCACATCTGCGTCA
GCCCACTCATGGTAAGGGGG
CGTGCCTGCCCCCGCGTCGG
ATGTACGAATGATACACATA
GGTAATTGACCGAAAACAAG
TGTCGCACTGACGCGTACAT
GCACACCGATGACGTGGCAC
CCGCCATCCCCCACACCACC
ACGTCCGATGATGTCATACG
GATGTGCTCGTAGTTAGTGC
CCGTGTAAGACATCACGTCA
TCGACGCATGGCTCGCGTCA
ACTGGTAACAACGACGCGTG
AAAAGATCACGTGTGTACCC
ACATGCAATCTACGCCATGA
TATCGGGAGTAGCCGTCATA
CCACCGATGCCCACGCGACG
GTACGCAAATGATGACGTCA
ACACAGCGATGACGCGATGA
GATCACATTAACCACAACAC
CACACGATGACGACATCGAT
GTTGTAGTTGTGATCTTAGG
ACAGACACTGTCGGACGTGA
AGTTTACGAGACGGACATGT
AGGCAAGGTAGATCGCGTCA
CATGACGTCATGCACGTGTG
CGACCCCATGACGTTATACC
AAATCTTCCGTATACACATG
CCACCACGCTTCAACGTGCA
GTAACGTAAGTGACGAGATG
AATGAAAGAGGTGTGCCGAC
AAATGCTCCGATGTCGTCAC
GAGGTTCGTGGACTAACCGT
CCTTTAGGAATCCACACTCA
ACGACAGCGTAGTGCCGCAT
GCCGTGACGTTCATCCACAC
GTTGGTGAGGACACGTGGCA
GACCTACTCACTACATGACG
AGCGGAATGACGTGGGAACA
ATGGAACGGATCACGTCACC
CATACGGTAACGCACCTGCG
CGCGTACAATCACGTCATCC
TCGCGATGATGACGTCACAC
ACCACTAGCGCCGCCTCCAC
ATGGCGTACCACTGTGCACT
ATTACGACATCATTCCACCC
TTATCCCGATAAACCGTGAC
CCGTACACAGTGGCAGCAAT
GTGAGATTGTAATGACGTGC
GAACACGATGACGCGACGGG
ATGACGTCATCAGCGATGCT
ACTGAGCACCACGACCCCCA
ACGCGTCCACGTCATCTCGC
CCGCCAAATTACCTTCATGG
GTTGATTGGCGACACGCCGA
CATGCGTGATGACGACATAC
GCCACCGAACAACGACACGA
GAGTAGTCACGTCATCTAAG
ACATCCACTCCGAGTTCATG
CGACAACGCACATGACGTCA
ACTGCGACACATCCTCCCAC
ACATGCGCATAGTGACGTCA
CTACTTAGGCGGTGACGTCA
CCGGACTACCATTGCGCTAC
GCGATGACGTGATACCGCAT
CGGAGGTACAATGCTCTAAG
TCGTGTAGTCGATGATGCTA
GTGATGACGCGATATGGCCC
GTAGCTGCGATGACGTTACC
GGTGACAGCAAAATGTGAGG
CATCCCTCGTGCCACGCACG
ATGACGATACGTAAAGCATC
GACGATATCGTGATCTCACG
ACATGCCATGACGTCATCCC
GCGATGACGTGACCATCCCC
ACGTGGATGACGTGATACGG
CCGGACGTAATATCACGTCA
TACACTCCCTTCATGATGCC
ATGACTACGTCATCAATGCA
TGACCGCAGCTATCACGTCA
TAATCGAACGTATCGATACG
GGCATGACGTGATTACATTT
ACCCCCGAACAGGAACTAGA
CACATGCACATCACTCCCCA
CTCCCTTCGACGCTCTGTAC
CGATCCATCCAATGACGTGA
ACGTGTGAAGAGTGACGTCA
CATGACGTCAGACGCAACAG
CGAGGACGTGTGCGCCGCCC
AACCCTCCCATGCCTGCGTA
GTAACAAAGTTAAGGCAACA
GTACACGTCATCCACGCTCC
ACCACACGAACGATATTACA
CGAATGTATGAGAATCATGT
AGGCAGACAAGAAAGTATCG
CTTCAGCGAAGTGTGTTACC
AAAGAGAATCACGTGTCTCC
AGCATTACAACCCATCCCAC
AGTGTGACACGTCACTCAGC
CTTTGATATGAGTGACGTCA
CTTGAGATACGTCATCCACG
CAACACGCAGCCATACGTCA
CGCCGATGACGTCATTTACC
CACATGACGTGACGTCATGT
ACGCTGTTGTCTGGACCAGC
CGATACATGCCCCCCTACAC
AACGGTTAGCCGGTGATAGG
CGCACGCCTTGACGGTCCAG
AGCATGTATACATGACGTCA
CGATACACTACGCTCACAAA
GATGACGTGACACACGGCGT
GTGAGTACACAGACTATGTG
CACTAACGCTAGGATGACGT
GTGGGTACTGGATGACGTGA
GCATGAGGGGGAACGACACT
ATTGACGCACATCGTTACCG
TAACGGGGTGTATGACGTCA
AGCACCCATGTCACGTCACT
GATGACGTGATAACGAACTC
ATACGATGACGACATTGACT
AATACGAGATGACGTGATCA
CACAACCAATGACGTCATCG
AGATCGACACGTCATCCACC
ACAAGCCCAGGATACATCGA
CCCACACAACGCGAGCAGTC
ACACGTGTGAGGTGACGTCA
CAACTAGAGTGATGACGTCA
GCACAATGACGTCACATGCC
GCGTATCGTATACCAAGAAA
CACAAGTCGAATGACGTGAT
GCGTCAAGGTGATGACGTCA
AGCATGCCGCGCTAACCCCT
AAATTGTCGATTTCAGTGTG
GTTACATAGGGACCGTTTGA
TGCCACGCACTCGACAACGA
AACACACGATAAGACGCATA
GACCAGGACGACGTCAACAC
CCATCTTAGCATGTGCCACG
CGCATGAGTAATGGCGCCAT
CCCCGTTACGCATCACGTCA
TCATTGATGCGCCACTCCTG
ACCACCCGCAAATGACGTCA
GTACGCAATTGTGTGTGTGA
AACTTGCACGTATACCGTGA
CCAGCCCCGAGGGACTGAGC
ATGACGTGATACAGAACGAT
TGGCCAGTGCGCATAGTTTA
GTTAGGCCGTGCCCCACCGC
AACCACTGACACTACATCCA
ATACTAGGAAAAAATCTGCC
ATGGCAGATTCTACATACCC
GAGTGATGACGCCATCGACA
GCGTCACGTGATGACACCTG
ATGCCCCAACTATGTAACAG
GCCCTCACGCCATCACGTCA
TAAACGGCAGGGCATGTATT
CAAACCAGCGGGTGTACGTG
CCACTTCTGATCCCCTCCCA
ACGACTCCTGGCCAGTAATG
AACTCACAGATGACGTGTAC
GAAGCGGAAAGATGTCGTCA
AAAGGTCATAACTAACAGGG
TTGCGTCCTAACGCAACGCA
TCACCAATCTAATGACGTCA
GTTACCTCCGAACGTAAGGT
AACAGCGATATAATTCACTA
ATGTGGTAGCACCAGGTGCA
ATCGAAATGACGTCACTCTG
TGCGTACATGCCGATCAATT
ACGCCATGGTGATGACGCGA
CTGAATGATTTAGCATCGTC
CCCACAGGTGCACGTTGCAC
AGCAGACGGTACAAGCTGGG
CCGACTGACAGTCAATGGGA
CTAAATTATGACGTGGTACG
GATGGCGTACTGTAAAAACA
ACGATACACGGTGGGATACG
TCGCAGTGAGAGGCATAGAC
TTGGCCTCCCTAACTTCCAA
TCAACTAGTATGACGTGATT
CGGACAATAATGGAAATGCT
GATAATGACGGCAACCCAAT
TCAACGTAACATCGTTACAC
GCCATAAAGCATCACGTGAT
CGAATCACGTGACAGACTAG
GACATTAATGGCCATTTCAT
GTCGCAACCAGTAGTATGGT
ACGCCAGCACACATGCCGTT
GAGACACGACATCACACGGT
GCTACGATCACGTCATAATA
CCTTATCTAATGACGATTCA
AGGGATGACGTCACACTACA
CACGCGATGACGTGATGACA
ACCCACGACCAGCGGGACCG
GTATCGTGTTAGCGTGTTCC
AAGATGACGTATACCAATGG
ACACGACGTCATCCGACATC
TCCAACACGACTGGGATGCG
GGATGACGTCATCCCTAGCT
ACGCTCCATACACAGCGCCC
CACTCATAGTGGCAATGTGC
GCCCAACGAATGCTACCGCT
CTTGACTCACGACGTACACA
GTATCCACGTCGTAATGACG
TGCATTGACAAATCACATCA
CCTACACACGTATGACGTCA
CATATTCCGGTTTGGATACG
GCTATCGATGTATTGTGGCT
CGTAAAACTTGTTGACGTGA
ATCACGAATATAAGCCCTTG
CATTGCTGCGCGCATCCATG
AACAAGGCGAGATTCGCGTT
ATGTTAAAGCATCGCGTCAT
GGGGATAGATGACGTGACTG
ACGCGACACCAACACCATAT
TCAGTGTAGGAGTAACAGTC
CCGTACAATCACGCCACCCC
AAAACGATCAATGACGCGAT
ATCTCGACGTTTGAACACAG
AAGGCGTAATGCTACCATTG
TGTAGACCGATATGACGTCA
GCACGTATCATCGGAACCGC
TTGTCCTGCATTACGTGATA
GACCACGTATGATAACCGCA
GCCAAGCTGCACCCTAGTCA
CGGATGACAGCGTAATAGTA
GGTACAGTCAGGGGTGTACA
GTACCAATTAGGGCATTGGT
TACACCCTCTACGAGCGCGC
CCGAGCATACGTAAGAGGCA
CGCACGTTGGTAATGCGCTG
GTACACGACGGGTCAACGTA
AACGCGATTGGTAACTGCAT
TACCCCCAAAAAACACGCGA
GCTTGCGCGATGCGATCCGA
CGTCAAACTGGGAGACAACG
GCGACCACACACAAGCGATA
AGAACGTAGGATTACTGCTG
TAAGATATGCGAATGCGGCG
ACGTAACACCGCAAGCCCTC
GTCGAGATGACGTATGCGGT
CGCTGTGTTCAGACCCTCCA
ACGATGACGTGACTTCAGTG
CATGACGTCAGATGACGTCA
ATATTGCACCACCTCCACGA
ACATCATATGACGTCATCAT
GAACACGCATAGTATCATGT
ATTACACGTCATCACACTGT
AGATATATACCACCTCATCC
AACTGACCCATGATAGAGCA
AGGATGACGACATACTCGTG
TACGTGTTACGCACCGCGTA
CTACTTGCAGGTCAGATTCA
TGCGATACGGAAATGACCTG
CCCGCCTACCGTGACTGCTC
CTAAACGTTCAATGACGTCA
ACGAAATACGGAAGACGACA
GGGGATATGACCCACACCTA
GCCCATGCATGACGACACCG
GCAGTATTGACAACACGTCA
TCGCCGGTGGCGACCACCAC
TGCTAAACCATGCGTGAGAC
GGCATGACGTCATCATATCA
GCGATGACGTGATAGTCACA
AACGTGATGACGTGATAGCA
CTGATGACGTGATATCAGCC
GTATATCATAAGGGTAAGCG
CCACCGACCACCCGGCACAG
AAGGTTGGTAGATGACGACA
CGACGCCGTCGTACACGACA
CTGCAACGGAGATGACGACA
GCAAGATGACGTGCCCCTCG
CAATGCAACAGCACAGCCTA
TCCTCAATGACGTCATGCAC
GTCACGATATTCACACGTCA
CTCGATGACCACACATCGAT
CCGCCACTACTACGACACGC
CACAACCCATATCTTATGAC
GTTGACGAGGAGACGTGCGT
GCAGAGGCAAACGGAGCTTG
ATGGACAATGGCATCATTAG
GAGAATGCATAATGACGTGA
GCATTTCAGTACGTGCGCTC
CCCCATCACTCTGTAGGGCG
CCTGCGAATGTCACGCCACC
TCAGTGATGACGTCATCAAG
GACGTACGGCAATGACGGCA
CATTGTAACATGTACAGCCT
CAGCCATACGTCCCGTGTTG
ACTACAGGGTTAAACTTGGG
TGCAATGACGTGGGTGTTCC
GATGCACGCGACCACGGTCT
GCATAGTGCGCACCAAAGTG
GCGTGATTCCACACAATGTG
CTTCAATAGCATCACGTACG
AACCCACTAATGATACCGTG
GTAGAATGACGGTGACGTCA
CACAGTATGAGAACATCCCA
AACATGAATGATATAGCGAA
CAGCTCAAGCTATCACGCCA
GGACAATGATGTGTTACAAA
CCGTTTGTCTTAGACATAGC
GGATCGATATATAGGTACGT
CATGTCCTGCGATGACGTCA
GTGCAAAGGGCGCGATCCCA
GCCCACGTAACGTCGCGACA
GACAATGACGTGATTGCAGT
GGTATGGCACGGCCTACGCA
CTAATGCGTCGATGACGCGA
CGCATGACGTCATTGAACAC
CGAATATAGCTATGACGTGA
GCTCGGTATGTCAATGACGA
GAGATCGAAAATGACGCTCT
CACGCGATGACGTAATGGCG
GTGCGATGACGTCACTACCA
ACGTCGCGATGGCCGATGAC
AATGACGCGATTCTCGAGAG
ACATGTCACGAGACGGACAT
GTGGATCGAATCGTGTCACA
ACCCAAGAATAATGACGTCA
AATCGTGATGACGTCATGGA
CAGTAAGAGCACACACCACC
CACGTGTGTCAAATGACGTA
CAGAATGTCTAACGTCATGG
CGAAATAAACCTCGTTGTGC
ATGTGACTCCAATCACGTCA
ATACGCATTCGATTCCGCAT
TAAACCTTACAGTTCGTGCA
ACAACGTCGTCCACCTCCGG
CTGCAACCAGCATCGCGTGA
TGTGCATGCTTAATAACGAT
GTCCCACACCGCCACCTACT
CGTGATGGTATGACGTGATC
AACACAAACGATGGCACCGA
GCACCAACTGCTCCGTAGAG
AACCACATCCTAAAAGGATT
CGGGCCAAGCGGAACGATAT
TTTGGCGATAAATCACGTCA
GCTGATGACGTGATGACAAC
ATCACGGGACGTCATGTGCA
CGATGAGGACTATAACATAA
CCGCGTGAGGTAGTGGCGGC
ACACCTGACCGATGACGACA
GCGACAATAACGAGGGTACC
GTGATGACGTCACACGACGT
CGTATGAAGTGACGTTTATG
TCGTGGAACAGATGACGTCA
ACATGTTAACACTCCTTCCC
CCACACCCTCAAAATCACGC
CCCAAACGTGGTTCGCTGCG
CGCCCAAGTGACGTCATCGA
CGTGCTCGTGGTGGACATGA
ATGGTCCACCTTACGAGAAC
CAATGTGTTAGCACACGTCA
CGATGCGACGATCTTGCCGC
AAAAGCAAGATATGATGACG
ACATCGCGTCACGCGATGGA
ACGCGAAAACTAACGAAGGT
CGTGACGTGATACCCCGATA
TAGGGACAAATAATGTCCAT
GTGAACCAGATATCACGTCA
GCCACTCAGTGTCCAGGCAG
ACGTCACGTCGCTGGTGCGA
CACAGTACGGAGTGGCGTCA
CCGACTCCCGACACGACATC
CGTCCCTACAATCGAGGCCC
CCCCGAGGCAGGGACCAGAG
AGCGTGAAGAGAAAGACGGG
CCGGCGACGGAAACACCGCG
CACTCACGAATGATGCAAAA
CACAAAATGACGACTTTGCC
AAAGGATCACAATGACGTCA
GGGATAGGATATACACCATG
TACACACCAACACGACAACA
GCCAACACACGTCATCCGGC
CAGATCACGTCATCCTACTA
ATGTATATGACGTCATCACG
AGCTACGATGTTTCGTCACA
GTGCGGCGTGTAACCCATTC
ACCCATGACGTCATCGCACA
GAACGTGTGGCCGACCACCG
GAAAAAGACCGAAGACTAAC
GCGATTAGATGAGTGACGTG
GTCCGTACGATACCTTGGTC
CGCAATGACGTGACTAGTGC
TAGGACTTGTCTTTCGTAAC
GCTACAGTGATGATATGCTA
GTCACGTGTATCCAAATGGT
GTCGTCATCCGATTATCCGC
AGCAGATGACGCGATGGTCG
CACCGAACACCGCTACTCTT
GCCCGTGACGTCATCAGCCT
CATCAGAACAGTGCGCCGTA
AGATCATACCGACTCGCCGT
CGCCACCCACAATGACGACA
CATCGATCTGACACGTCACT
AGCCATCACGAACAAGACCC
CCTGATCACGTCACGCCAGA
CATGAGGTTCAACCATGTCG
CGTACTTAACATGACGTCCC
GAGTGTAAGACAGAAGGTTA
CGCATCACGTCATCATACCC
GTCATTAGTGGGTCACGTCA
GTCTAACTTGTTTATGGCCA
TAGCCGCGATGACGTCATCG
GACGATGACGTCAAGCAATG
GCAGGCTGGGATAATGAAGT
GCCGCGTGTCACGGGGTGCA
TGTTTCAACGTGATTGCGCG
CCGCTGTAAATGACGCGATG
GCACTGTGTCGATGACGTGA
CCTAAACCACTACGTCGCCA
AACGGTGACGACATCGTACC
GACGCACCCTCACCACCTTC
AAAACCCGATGACGTCACCA
ACCAGCTGAATGACGTCATC
ACACTGTATGTAATCGAGAT
CATCATCCCGATAAGACCGC
GTATATGGTGACGTCATCGA
TTAGCTACGATACATACCTA
GTATTACGTCATTTCCCCGT
ATGATGCCGCAATTACGTCA
ACCGTAACGGCGAAAAACCA
ACGTATGCATCACGACATAA
TTACCAACGGACGAATAGAG
CCACGCCAACCCCCGTCCGA
GATGGAGTCACTGTCTGCAG
AGGACGTGAAAATCACGTGA
AAGAATGACGTAATTTCGCA
CTGATACACGCTGTGTTAAC
CACGGCTCCACGCACTGATG
CGTGGTTGAAATTCCCGTGG
CGATGCGCGATGACGTGACA
GCGATGACGTCAAACGAAAA
CCAACGACGCGATGACGTGG
CAGATGACGTGACAATACGT
ACGAACACTGTCCAGCTCAC
AATGTAAACTAGATGATCTC
GCGTTAATACACGTATGTTG
CACCGTACATCAACGCTTTG
ATCACGAAACATCACGTCAT
TTCTGGACGTACCACCGAAC
CCTTCGACAGCGCGAACGAA
ACGGTGTAGGTCCTGTCCCA
ACGGGATCTGCACAACGTGA
GACGTACGATGATATCCTCC
GAACACCGCCGAAACGTTGC
CCATGACGTAACCGCACGTC
CAGACCCTGTGATGACGTCA
GGTAATGTCCGATGACGCGA
GCATGCTACGACAGTAACGA
CGCCTCACGCAATACCAAGC
CCGATGACGTCACCACAGTC
GCATGACGTCACTCGGCATG
CGCTTGGACAGGCATCGTCA
CCCCCGGAGGATGACGCGAT
ACGCGATTCGTATACGTCAT
CACGCCACGCGAGGTGCAGC
TAACATGAACGACAACCACC
AAGGATGATGTGTGACAGCG
ACACTTCGGTAGAATTGGTA
AACGATGTAGGTGATCTTAC
CAGACTGGCACTCACGTCAC
GCCCGAATACCCATCCGTTA
CCTACTCACACACCCCTCTC
GCGGCGTTAACATCGCGTCA
CTTACTAACGGCGCGCACGG
CGCACCCGAACACCAGAGCG
GACACGTTTCAATGACGTGA
GACTATTATCGCGTCATGTG
GCAGCATGATGACGTGACAT
GATGTCACGTGATGACGCCA
ACGCACCCCCGCCATGTACG
CATCTGATTGAATCACGTCA
CCCCCGCGCCACCACGCCCG
ATGCACACAGTATAGTTCGA
GCCGATCACGTAATCACGTA
CATGATTTGGTATGACGTGA
ACACTCACCACGCGTGGACT
GATGACGTGATCAACGTACA
CGGCCTCCATACGAAGATAG
CATGCGGATGACGTCATGTG
CACTGATGCCAGTAATAGCA
GTTAGCATTGAGGTTCTCAC
ATACCCTTGTAACGATGCGG
CATTGCTGTCACCGTTAAAC
CTACATTGGACGCCGTGCCA
GGAGTATGACTACATGAACG
GATATTGATGACGCGATGCG
CACACATGACGTGATCAACC
TGATCGGCACGCCCCAAACC
TAGGTGAAAGGATTATGACG
ACCCTACACTCACGCCGCTA
TACGTAGTTGTAGGCGTGAC
CGAATGTTACAACGTTCGCA
AACGACGTGATACGGTATGA
GATCACGCACACCACGACCC
CAAAGGTGCTGGACGGACGA
GTTCGCAAACCAGAGGTAGC
ACGCCTTAACGTCGACATCT
CCTGATGACGAACACGTCAT
CCTGCATCATGTAGGCACTG
CCACACACCACTCCATCACA
ATCGGCAAGGCGACGATCAT
AAGTGTAGATGAATCGCCGC
AAGTATGGTTGATGACGACA
ATGCGGGTGACGTCACGAAT
ATGCTGCCACCTTTGTGTGA
TGGCGAGACACGGGTACTAG
AGGTGCGTTCTGAAAGACCG
CGCCCATGGGTGGATATGCT
CACCCAGGATTCGACGTCCC
GTAAACGGTGTACAAGGCCG
ATGGGTGACGTCATCATGAC
GCTTGACCGTACACGCGCGA
ACCACGTGATTGATAACAAT
CTAATAATGATGACGTCACG
ACGTACGATAATAACCTCTG
CTCACACACACAGGTCCACC
ACTCATTTCAGCTAACGTCA
AGCTACGTAAGGCTGCATCG
AACTGAGATAGATAGCGGCC
GTGAGGCCAAATGACGTGAT
CCTTAAGATACGAAGAACAC
CACACCCTTTGGACACACGT
ACGATGACGTCACAACGTTG
GAGTTACGAGAACAACGGTA
GGAAGTAAGATGCACTGTCG
AATGTGACACGGCGACGCCG
TCCAGAGCATGACGTCATCC
CGGTGACGACATAATTCGTT
ATAGCCAACGTCCTACGCCC
GTCATGTTCGCACATGAACA
CGCCAGCTATGTGATAGTAA
ACGGGTTACGTACGGATGCA
AAGACCGTCCGCAAGCGCAC
CTCTCCGAGCCACGCCACAG
CCCACGACGTAGAGACAGGC
ACAGCATCCGGGTGACGTCA
CCTACATTGCATTTGCAGTG
GCTACGACTAGGTGACGTCA
TTTTCATCAAAGCAGCTGTA
ATGACGTCATTACGATGTAG
GGGCAGATGACGTCACTACC
TAGATATGATGACGTCACCA
GGGTAAGCCCTCATGCCCCA
CGAACGTAAATGCCCTCTGA
TGAATGACGTCATCCATACG
ATGTCGTGATCCACCCCTCT
ATTAGGGACATAGTACGTGC
CAGCGAAATCAATGGCGTCA
CTGACCTTCCTCCCGACGTA
GCATGCTCCTGCAACAGAGC
AACGCCACGTTATGACGTGA
GCCGGCCACGTCATAACGTA
GTGATGACGACATAGGTTCG
GGAGGGCAACAGTGAATGTA
CGTTTCGTACGATTCAACCG
AGCATGGTCCATTGGTGATG
ATAGATATGGAATCACAGGG
CACCTCCGTCGTACCACCCA
TCAGATTAGTCTGAGCTACA
GATACACGTGGTTGACGAGA
GTGCCGAAACGATGACGACA
AGCGGTATGACGTCATTGCG
GTGAATGTTGGTGGTGACGA
CAATTCGTAAGTCACGTCAG
CCTGGAAACGGGCTGCCATC
CACGATACGACCACAGAACA
CAAGGGTACACCCGTTCACA
ACGAAAGTCACATCACACAT
TCTATTACTGCGACCCTCCA
CTTTAGGTTCAATGACGTCA
ATGCGTGGAGTAACGACTGA
CTGCGCAGCGATCACGCGAT
ACAGAGCACATCTAAGATGG
ACGGTCTCCAGCACGTACGC
CTCGCGATGACGTCATCATA
AGCATTTAGCAAAATCACGT
GGTGACGTGACGTCGCGCCC
AGCGTAGGTACATAACCTCG
AAAACATGAATGACGTCATT
CAATGTGATACACGCGATCA
GTCAAAAGTGACGTCATGTA
CGAAGCTTCTAGAGCAAAAA
GGGACGATGAGGTGATGGCC
AACCTGGAGGTATGACGTCA
ACGCCGTTGCCATTCCATGC
CTCGATGACGTTAGTGACGC
CTCCTTAACTAAACTGCCAG
GACCCACACATCAACTACAC
TGGTTACCACCACGCTTGAC
ATGACATCCGCCCTCGTACC
CACAAACGTCGGACAACAAC
ACGTTCCCCAGCACGACATC
ATCGATGACGTAAACGATGC
ACCGCCCATCCAAATGATGG
GAGAGGACAGAGACCGTGTC
CTCCCCGAAACCAGGTAAGC
GCAACAGTTGACGACATCGC
GACGCCATGAGATCACGTCA
CCACGCTATGACGCGATCCA
CTTTGAAACGTCACACTTTG
AAACATTACGAATGACACGG
CTCCCCACAGCCATCTACCG
ATGACGTGTACCCCTGGTGC
AACACTATATCGTCATCATG
GCCTCCCCTCACCGACCCGA
GTACCACGTCGACGCGTCAG
GATGAGGTGGTAGCGAGAAG
GCGTACGTTGGTTACGCGGG
ACGAATGCCACCGAGACGCG
CCGTGCAAGCCCATACCACG
GTGGTGTGGATAGTGCATGT
CATACACAGCAATGACGCGA
ACAGCAAGTCAATCACGTCA
ACTGCTGTGGACGTGCGAGG
GCAAGCCAAAGTGACGTCAT
GACATACCGTTCGATGCTGT
GCGCAATGTAAACAGGACGA
GAGCGTGATATGACATGCTG
CCTAGCATTGCATGACGTCA
GTAGCTTATGATGACGTCAC
CTCCTCAAGGCGTAGTATGC
GTAACTGGTGTGACGTCACC
ATTCAGCAACCATCGTGTGG
TAGCTACGCTCATCAACCAT
GTATGGCGAGGCCGCGTGCC
CGCCAGCATTAACCTTTGTG
ACTAGATGGCGTGATACACG
CTGCAACATAAACGTCATTA
CATAAACATTGTCCGGGATA
TTCTTATTAGCGCAGCCACA
TGACGAAATATATCGTCCTG
GAAAACGAACACGTCATCGG
GACACAAGGGATACACAAAG
AAAGCGATGACGCGACCCCA
GCGCAGTAAGGCTAGCTCCC
CCGCAATCACGTCATCACCT
AGCTCATCGAATCATTGCCA
GCCCCTCCTTACACCGCCTG
AAATGATGACGTCATGGTCA
TGCGTTGATGACGTCATACG
CGTTGACGGAGAAGTGTACG
CTGGAATGATGTGATCATTA
ACGATCAATCGTGTACAGTG
GAAATGCCGAACCATTTCTG
AGTACCCGTGATGACGCGAT
CCTCGTTTTATGACGTGATG
CGCAACGCACCACTACACCA
AAGTACACGGGATGATGCCA
ACTATAAAATGGTTTATGAG
GATAGTAGAATAGGCATATC
TCAGAAGAATGGAGGATAAG
GCAAGGCAGAATGACGTCAT
ATCCTTGAGCGTATGTGTCC
GACAGTAACAATCACGACAT
GATCGCGCAGTAATGACGTG
CCATGACGTCGTTGCCCGCG
CGCGACTTAATTACCAACCA
AAAGTCGAAAGACGAGCATT
CCCCCGCAAATGGCCTCATG
GCGATGACGTATCCCCACTA
GCACCACTACGCGACCCCAA
CTGCGCGGTAGGGAATGGGT
CGGTTTAGAGAGAAGAGTGG
ACACAAGACAAGATGTGTTT
TTAACGCACTGGTGAGCCGT
GATGACGCGATAAGATAACG
CCCCCCCGATAAGGACCGAC
GTTTACTGCATTTAAAGCGG
GGCGTAACCACCGGTAGGCA
GGGTATGACGTGATTGGCTC
ATCATACCGGTGACGTCACG
GCCAGTACACGGTGTAACTC
AGGGGCTGGTTCATGACCAA
CTGGTGACACCTCCACGTCG
CATTGCCGGTAGGCCACCTG
CTCCACACGGAATGACGCGA
GTGCTGGTTGATCACTATGC
ATCCTCGGTATAGCACCATG
CCTAAATAGGAGAAACGTAG
CTACGATCATTGGAGTTTGC
CTGTACAGACGGGCATTATT
GAACTAGTACGATCACGTCA
CAACATAAGGAATGACGTCA
CGCTTATGTTATGATCGAGG
CCGCTCCACCCTTAATGCCC
CTAACCCACCCCAGATCCTT
AACGCAGGTGACGACACCTG
GTAGTTCAGGGTAATCGCGT
ACGAACGAACAATCATTACG
CACTTTGCGTTACCACCTCG
TTACAGCAACGCACCTTGCA
CGTACCAACGCACCATACGA
TCACTTCCTCAATGACGTCA
CGTACACGGTAACCGTGGCC
ATCAAGGCATGTCATCATGG
TCTAGAATGACGACATCCAC
ACGCAATCCACACATGCCGC
CAGGCGATGTCTTGACGCGA
TAGCCGTGAACACGCAACCC
TTGTCGTGCTGATGACGACA
CGATGACTATCGAGACAAGG
ACCTAATGGAAGTCACTACA
ACGGTAATGGCATGCCATTA
CAGCGATTATTACGCAGAAG
GATCGACACGACGCCCACCT
GCCAACACTAGCACGACATG
GGCGGTGACGTGACCAGGAA
GACTTACGGTCACGTCACCA
AGACACACGCAAAGCTGTAA
GCGATGACGGCGTAGGATCA
TTGCCACCCTACATAACCGT
TGGAACGTGTCAAGATGGGA
GCGCGCCCAGCACGGCGAAG
CAAAGGAACGAGCTAAACGT
ATCCAGTAGGGGTCACAACT
AATGCACGATAAGTATCTCA
TCAACGATGACGCGATTGGT
GATACGGTATCGACCACCCG
AACATGCGCCACGGTATGGT
ACCATCACGATCACGTCATT
ATCAGTTTCAACTATGATAT
GGTAACCACTCACGTCACCA
GTGAAATACGTTACGCAACA
TAAATGACGTCATACGAGTC
GCAACCGATAAATGACGTCA
AACCTGACCCGATCGCGTGA
CACCCTTCATACCGACTGTA
CTCACGAGATGCTATGAGCA
GAGCACCAGATGACGTGATG
CCAAACTGACACCCACGTGC
CGCCCTTACCGCCGATAATG
AACGATGACGTGATACGGCA
AAATGCTTGTATGGTTGGTG
ATGGCATAGCGATGTCGTCA
CATTATTGATGGGAACGTAC
GCTACCTAATGACGGAAGGA
CATGACCATCAATATGATGA
GCAACTCAGTAGTGACGTCA
CGAGGCCGAGATACGTCATC
GTGGTCAACGTTGGTTACGT
GAGAGTACCGTTGGTGGTGG
GTTAGTGCACCCTAGACGAT
TGATCAGCTTAGCTACATTA
CCTCATGTGACAACACTCAA
GTAGAGTTTGTAGTTGCTGG
CTTACCATCGCACGTGATAC
ACTCCCTTGCAATCACGTCA
AGCTATGTATGATGACGTGA
CCGTTGAATGACGTCACGGA
GTCGTGCTCTCACAGCGCTG
GCGTACGACGCTACGGCTAG
ACGTCATCTCACCTCACTCG
CCATGTCGATACACCACCGA
CGATGGAACCATATACGTCA
GCTACATGCTAGAGATGACG
GTCACCACGATGTCGATACA
CGGTGCATTGTAGCGACGTG
ATGACTGTGTTTTAGCTCGC
GTGAAGTGCGTTGCTCGATG
ATGGCCGAGACTGATAACTG
AGCACTTAAGCTCGATTGCG
TTTATAACGCATTGGAACCG
GCGAAGGACCTACCACGTCA
GCATGTTGACGTGACCACAT
AATCGCGTCACGCACCACAC
TATGGCTGACGCACCTCACA
ATAGTCCCTGTAAAATCGTG
TACCTCTCGTGCTAAACACG
GATGACGTGATCACGTGGCA
GTCATCCCACCTAGGCTTGC
GTCATGCAGAGTGAATACGC
CCGCTGTTACACGTCACTAC
GCGATAGTTGTACGAGAAGG
ATATTGGTGGCGTATACGCA
GCATCCGCTCGTCTGGTGCG
TGCGTTAATAAGGGTCCACG
ACTACCATCACGTGACGTCA
CTAATGCCGTTTGAATTCAG
CGTACCACTGTCACGCATAA
TATAAGGGTAAGTGTGACTT
CGGCAATGACGTCATCCTAT
CATTACGCCATGTGGTACGA
CGAGCCAGACCTGACTACGT
TGACAGCAGTGGATACGCTG
CGACCCTACCACTAAGCCAT
GACCCGATGCAAGTCACATC
TTCGTTTCGTAACGCACATG
AGCCCGAAGTAGCGTGCGCG
TCGACGAGATAGTAGCTGGG
CTGACCACCTCAACGCGACG
ATGTGCACGATGATGGTACG
ACTGACGTGATGCAGGGCCA
CCTCCGCATACAACTCATGC
ACGCACACCCCACTCCTCCG
CAACGGACAGAAATAGCGTG
GAATCGCGTCATTAGCAAAC
ACAAAATGACCCCCGCACAC
ATGAACATACTCACGCATCA
ACGTTGTCCCCCCGCTGCAA
GTATGGTGATAAGCATCCGT
CGCGCAGATGGAGAGCACCA
TAGGCAATGACGTGATGCAA
GAGTCATTACGTCATCGATG
CTATGAAAAGGGTCACACAC
GCACCAATACGAATACGTCA
ATGGATGACGTCATGAACTC
CAGAACCATCACAATTGACG
GCAGGACTATGACCGTAATG
GATACGATTAACGCATCTAA
ACAACATGACGTCATCCGAC
CATGCCGAGCGCAGCCTGCA
ACTTACGAGGTATGACGTCA
ATCACGAATTAAATGTGTTT
TGTTATGACGGCACATGCCC
ATTCTGCATGATGACGTCAT
AACCACAAACACTCGACCTG
CACCACGCTCCTCAACACGA
CGGTATAAATGACGTCACTC
GAGGATGACGCGACCTAACC
GCACTCGCAACACGACGCGC
CCATCACTGGTCACACCATC
ACGAACGACATGACGTAACT
CTCAAAGTGATGACGTCACC
AGAGAACAAATCACAGCGCG
AAGTAATGATGACGTCATCC
GCCCGATCCCACCATCGAAG
ACGCTGATGACGTCATCACC
ACCGAAGTGACGTCATTCCG
GTCCACCCTAGCCATCAGTA
TCACAAGCCAGAAGAACTAG
AACGGATGACGTCACCCCAC
CCTCATCTTCGTACTCCCGA
GATGACGTAACCCATTTGTC
GAGTGGGTGTGACACATATC
AGAACGTACCATCACAAGGT
GTACACACGCGATATGGTGA
CGGCCGCGCGATGCGTGTGT
AGTGAGAGGTGAATATGCCA
CGCTAGGATTTGTAATGACG
CGAAAGGTAAGCATTAGCTT
GCGAATCGTCAACATTTGAA
GCACAATGACGTCACGTGGT
CGCTCCATCACGTCATCGCT
GCCCTATCCGTATCGAGGTG
CCGTCCCGTCGTGCTGACGG
GTCGGCCTGTCGAACGAGTT
CGCGAGGTATCACGTGATGA
GCTGGCCAAGATACGCCTGG
GCGTGACACGTTGCCATCCT
TTACGTGATCATGCACCATG
ACTTTACAACACACGAGACG
GACTACGACATACGTCATGC
ACACGTGACGAGGACGGGGT
GACGCATCGATGTCAGCGCA
ATGCGCGCAAAATGACGTGA
AGCACAACACACCGAACCCG
ACACTACAAACCATATTTCA
TCCGTTCGTACCTACCTACT
AACCGTAGATCGAGAGAGAT
CATTACGTTAGATGACGAGG
CCCTCCCACGCCGTTTAGTG
ACTGCACGTACAACCACCCG
GCTGCAGCAAGGGCAGTAGG
GCTAGTATCACGTGATGGGG
CCCTACACGCCATCGACCAC
GCGGCGCTAAGATGACGTGA
TCACGTCATCCACTGCACAC
GCGATCACAAAAACATCATG
AATGACGGCATCATCTCGCC
GGTACGAAGGCACGCGCTCC
AGCCCACGTCACGTGATGCG
TGCTACCTTACATATTCATG
CGCGATGACGTAGCACACAT
CGTCGTAAACACACGATCCC
GCACCAAAGGATGACGTCAT
CAGAGAGAGTACGATATCGT
CACAGCAAGGGGCACAAGGG
GGGCCGATGACGTCACCACA
TCGTGTATTAAGGAAGTCGT
GAATGACGTCACCCTTGGTC
TAACGTGTATCATGACGTCA
CATTTATGATGACGTTACCG
TGGTAAGATGACGTGATAGC
CCTAAACACTAGGTAATGAG
GCCCCCTGCAACGAGTAGCG
ATGACGTACCTTCCAACCCC
AAAACAACGTGATCGGTCCG
ACGTATCGCGTCATCCACTA
CTGAAAAATGAGATGACGTA
GCCGGTGATCGCGTGATCAC
CAACGCGTGTGATCACGTCA
TAGAAAAGTGACGTGATATA
TTGTGTCCCGAGATGATGTA
CGTCAGTGCACATCACGTCA
GCAACCAATGTGGCATCATT
GCGTCCCACACAAACACTCA
CAAACATGATGACGTGCAAG
ACGTGATGACCACACTCTAA
TTACCATGAGAAAAGCCGTG
AGGACGTACCATTCTCCACA
GTTAGCCTACGATGTGCACC
TTCCGTCAACGTAGCTGATG
GAAAACAGTCGACCACTCGC
TCCCGTAGTGTCAATATAGT
TCGGAACAAAGTCTACGAAT
AGCACGATGACGTGATCGAC
GCATCATCCAGTGTGCGTGA
AAATGATGATAAGGATAGAG
ATACTCCAAATAGACTGATA
GATGTATCCCGTGTCGAACG
GCCGCCCACGTGAATGACAT
AGGATGGACTTGGTAGTAGA
CCATTACGTGGAACATTGGA
ATGGTTCGATATGAATGTCC
GCATGACGTCATCACGATGA
AGGGATCACGTCATTAGGTC
CATGATAGATGACGTCATCA
TCAGCTATAGCTGGAAGCAA
GCGTATAGCCAATGACGTCA
GTTGCGGGTCACCTGGTAGA
CCCACGTATCTCGTACTAAC
AATGACGTGATTTGTACTCA
GGCATAATCCGATGACGTCA
CCGCCGTCCCACGAATACTA
GGTCAAAAGTGCCACGTCAC
CGCGGGTGACGTCATTATCG
CTAATAAGGATGACGTCATC
AGGCGCTTATCATCCTAGAA
GTTTGACGGCGGAACGTGCC
CGATCTCCTCCACCATCACA
GTACTGGGCATAGCCTTAGG
TCGAGTCAATGACGTGATAC
GCGCAAACCACGCTTTCAGC
AGGGATAAAGGTAAAGGTGA
AACCAGCACTACACACATGC
TCAGGTTTGATGCGACAACG
CAGCACCGACTACGACACGT
TTGTAAAAACGATGTCGTAA
GTTGACGTTACGTCGCCATG
TCACGAATCATGACACGTGA
CACCTTCCGTCATTTCAGCA
AAAAACGATGACGTGATACC
ACGTTAACGGCCCGTCCCAC
ACCACGCACACCGACGCTGA
TGCCTGCGCCCACCTTGCTC
TGCGTGCCGACGTATCCACC
CGGCGAACCAAAGGCACACC
CCCACAATGACGTCATCCCG
ATGCACGAATAACGTATCAG
GTGAACGTCATCAATGTCGA
ATCAGGCGCCGCGTCGTTAC
CTGCTTACTGTCGGTCATGC
CGATACGGTACATATTACAG
GTGCGGATGGACCATATCCA
GCGAATAGGTAACCGCGTAC
CGTCGTACATTATGGCTGAG
GACACACGATGACGTAGACA
AACCCCGATGACGTGATGTG
GCTCTTGATCCTTGCGTCCA
CGTACTGATGACGCGACCAA
CCGGTCCTCCTATCCGACCA
GATAAGAATCAGGATAGTAG
ACGCATTGAGAGGATGTCAC
AAGGTGATCCGCCACCACAT
CTATGCTGCAGTTGACACGG
GTCACGGAGGAATGACGTGA
GCCGTTCCCGATACATCACC
CACGAACGTGAGTGACGCGA
CTTCGTCCTCGCTGCTACGT
GATCACGACATAGAGTGTGA
TATACTAATTATGTCGTCAT
CAGTAAGCGTTGCTTCGTGC
ACCTACCACTAACATTAGCC
AGGTTGATGGCAACGTCACA
ACGGATTTACCGTGACCAAC
AGTCACGAAGACAAAATGGA
CACTGATCACGTGACCAAGG
CGAGGTGATCACGTCATCTA
CTATTAAGACTGATGGTTAC
GACCACAACGAGGGTAAACC
GGCGATCCACCAACACAACA
AATGACGTCCGTGGCGACCG
TCACATTCCCAATTCCTCAT
CCGGTCTCGATACGTCGACC
TACGACAGTCTCAATTAACA
ATGAACTGTGTGAATTCCGA
AGCTTGTTAAGATGACGACA
CGTCACGGCACACGTCACTG
CTCGGCGACATCCCGTAACA
GGCCATCACTGATGACGTGA
ATGATGATGCGGTGACGTTA
TACGTATACACATGACGTGA
AGTTAATATTACCCCACACA
ATTGGCGGATAATGATCGCC
ATGAGCTTAAAACGCACACA
CAGCCGTAATAGGTGATCGA
CATCGTTTCCTATGCCCGAT
AAAGAATGTCACCCTCTGCG
TATCGGTGACGTCATCCAAT
AAGCCTTTTGTTCGGATCAT
ACACTACAGCAAGAAACGTA
ACGCCGCATGACGAGTATGG
GATGACGTGATAGTCGCATT
ACCAACCCAGACAATCACAA
ACAATGTCGACGAATGACGA
GACACCTTCCACGCCAGCGG
GTCAGAGCGATGCGCTCTGC
CCACACCTTGACGCAATCTG
CCTTCGTGGCGATGACGTCA
TTGATGGCCATGCCCATACA
GCACGACACAGCGACCACAC
CGCCTTAGTTGACCCACACG
CATTACGAGGCACCGACAAC
AGCAAAGTATGCTTTTCGCA
CGCTTCGTCAGGGTAGTGGG
AACGCACATACGCTACCCTA
ACGATGACGTGATCAGTCAG
GCCTTTAATGACGTGCCCCC
TCGATACAGCGACGTACTGT
ACCCTCATCTCCGCGCTGCG
GCATCGTACGTAACGCACTT
TGTTCGACATTTTCGTGTCT
CTGCACAGCGCTCCAACGGA
CGGAATGACACGGCATCACC
AATCCCAATGGGCATAGATG
GGCGTCACCATACAGGTTAG
AACGGCGAGGGAATGACGTG
GGCTGGATGACGTGACGCAG
GGCCCCCATGCCACGTACGC
TGATGCATCCCTACGACACC
GGACAGGAACACGGACTGTG
ATGCATGAGAGCCACATCAC
AGTGTCGAATTTTGGTTGAC
TATGTGTAGCATATACTCAC
ACAGACATGAGCACTTCAAA
GAAACGATGACGTGTCGCAT
GAAACACATGACGCCACATT
GGAGACATTACACGCCCAAT
GGGGCAATGTGGTGATAACA
CCCCTTATTATCACGTCATG
GCACCCATCACGTCGATCAC
TCAAATCGTGTATCGCGTCA
GTATGCAACGTGAGCCGCGG
TACTCGATACGCGATCACCG
ATACATCACGTCACCGTGCG
GCTGCGATGGCGTGGCATGC
GAAAAGGAAGTGTCGATGTG
TACACGGTCCCACCTCAATG
GCAGTATACGAATGACGTCA
ACTATGCATAGATATCGTCA
CTGCGCCGCGTGCTCACCCA
CCCTATCACGCATGACGTCA
ATGATGACGCGATCGCACCA
ACGTGACTGCAACGCAGCAA
CCCTACCACGCATCGCGTTC
ATGATGACGTCACTGTCGGC
CGCCATTGATAAGCGGCCAG
GCGACCCCCTCAAGCAATGC
ACATAAATGGTAACATAGTA
CAGTTCACGTCGTTAATACG
GCCCGTCTCGCACCTCCACG
AATATGACAACATAGTCACG
TGTAAGGAAGGGGGATATGC
GTGGTGCATCACGTCATTCC
GACATACAAAGGACGTACCC
TGCACCACCAATGACGTCAT
GGATAACATTCACACACACG
CTTAGATGTGACCACACGCA
CCGACATATCAGTGTCGTCA
AGAGATGACGTCATCAGCAC
CCCATAACGTGAGCAGTTTG
AGTGACGTGATATGTCATCG
GAGAAAGGGTAAGAATGGCG
GTAGCCTAACGCGCAAGGCA
CGTAGCGATGACATATGACA
ACCGTCCTTGTATCACGTGC
CCAAAACACACAACTCAATT
TGACGCATGACGTGATCGAG
AATGGAAGGTGATGACGATA
TGGGTAGCGTGATGACGCGA
TTGATGACGACATCCATCAG
GCTCAGCATAATTAGCCAGG
CGCCCTCATCACAATAGCTT
AGCCGTGGTCGCGTGACGCC
TTGCCATCTGGACTCGTTTG
CCGCGACGATGACGATATAG
CACCATTACACGACGTAGCC
GGCCGACACCGTACACCATA
TAGATGACGTCACGACGCCA
AGCATAAAATGACGGTGGGC
GCGATGACGTCACTAGCACA
CACCACTTGTGCGTGCCCCA
TAACCTTATGGGATGACGTG
ACAGCATGAGGATGATCTGG
CGCTGTGATGACGATACACA
CGCTAAGTGGATAACGTCAA
CACCCACACGCCGTACCGCC
TAACACACCGTAGTTAGCCG
GGGTGCGCGAAATGACGTCA
ACCATGCATACCGAACATCG
TACGGGACTACGTCATTGCA
GAGGTGATCATATTGCTATG
ACATACGCCAGAGCGTAAAC
CACGCGATGACGTCATTTCG
AGCGGAACTAAATGACGTCA
GATGACGACACCATAACAGC
ACCGTGTGTTGTGCACATCG
CAAAGACAGCACTAACGCGA
CGGTCGGGCGTCCCCCACGA
CACATGACGACATGACGTCA
ACGAATGATAGCCTCATACC
CGCACAAATGATAAGCACCA
TATCACGGTCACGAGGCACG
GCCGCAAAATGACGCCATCG
CATTCGACGATGACGTCACC
CCGAGATGACGACATTACGT
GCACCTCACCTCCCGTAACC
GCTGTCACAAATAGTATGAT
CTACGTTACGTCACCCACCT
CTCAACGTAATGACGTAATA
GGTGCATTACGACATGTAGA
CGCGATCAGCGATGACGACA
ATGATGACGTGACTGTGTCG
TCCATCCTTTCGGAAGAACG
CATCACGTCAATTTCAACCT
GACTGATTTTAGCATTATCC
CATGACGAGAGGACACCAAT
ACCAATGCCACAGCAACGTG
ACGTATGACGCATCACGCCA
GGACAATGATGACGTGTACC
CTCGATAACGTCTCCGCTAA
AATGACGTCATTCGCGCGTA
GACGCTCGGTGACGTGGTAG
GACGCATATTCGTCGCGTCA
CAAGACATAAAGTGACGTCA
GTCGAAACCGTGACTAACGA
CTAAACACCCACCGAGTGGG
ACCGAACATATGACGTGACT
CGAACCTGCAACAGGGTCGA
ACATCGCATCGGCTAGACAG
CATGCTTATGAAGAAGGATA
GGGTGACGTCATCTAGCAAC
TCGTCACGACCGATGGAAGT
CACTCTCACGTCGTGGCGCG
TACATATTGTGACTACCCTC
TGAGGACATGACGTCATCGA
GCCCTGAACATGACGTGACA
TGCTGACGTAGAAGGTCGCC
AGTAGTGTGCTACACGTGGA
GCTATGGTGACGTGATCTTC
CCCACGACTAACCGGAGGTA
CCCATCATTACTCTTGTCTA
AATGCAGTAATCACGTGATC
GATGCCGTAGATTATGGGTT
AACCTTGCAATAGCAGTTGA
GCGAGACGTAAATACCGTCA
ACGTGTTACGCCCGCCTGTC
GACGTAAGCTCGGTAAGAGC
ACATGCGCGTCATGTAATGA
CCGTACCGCGTAATCGCCGC
CGCCCTAGAAAAGCACTGGG
ATATGTCGTCATCCCAACAT
CGTGAGATGACGCGATTGCG
GCCACAAGATGACGTGATGC
GATCACGTCATCGCCATCCG
AACGCAATGAAGATATATTA
AGACCCAAGACATAAACTCA
CATCGATCACGTCATCCGAC
ACAACACGTCAACCCCGCTG
CGCAGCCTTACCTCACGCTC
ATGCATAGTAGTGTTAGGCG
CGACCGAACGATGACGTAAT
GACAGTACGGTGACGTCACG
CAACATGATGACGTAATGAG
AGACAGTCCGACACGCGACC
GTACAGTTGTAGCGCGAAGG
ATTGACGAGCCGCCCGTCCC
CACGATGACGTGATAGCAGA
GCTACGATGATGACGCGATG
GTCCTCCCTAACACGTCGAT
CGACCAATGCAATGACGTCA
CGTTAGTGCGTAAGGATACG
GACCGTAAAGTGTGACGTCA
GGCTATAAGGCTATTAACGA
CAGAACTGATGACGCGACAC
GCAACGTGATGATGACGTCA
GCACTAGAAGCGTTTGGGCA
CCGCCACACACCGCGCCCCG
CCGCTAACGAGATGACGTCA
CACGCGAACACGTGACAACG
TGTTACAGGAACGTGCCGAC
TCACAGCGATGACGTAACCA
AATCACGTCACCAACTTTAA
AAGCTGAGGGTAAGTGGCAT
AGGTGATGACGCGATATGCG
GAACATCCCGTACACGTCAC
GGTGGCGTGACAATACGCTA
TAATGCTCACAGCACGCGCG
CCCTTCCCGAGCACACGGTG
ATCACGTGACGAAGGTCACC
CACAACATCTCAGCCCCATA
GATGACGTAACATACAGTAC
CCTTGAGCAACGTCGCCACC
ACCGCGATAACCCTCCACCA
GCAACGTCCTTGAGCAACGG
GTCGACATACGCACCGCGAC
CGACACGTAAAGTGACGCGA
ATGCACAGTAGATCACGTCA
TTGACATTTGACACTTAATG
ACGTGTATATGACGTGATGT
GTGGTGACCACGCAATGCCC
ACGTGCCTCGGGACGATGCC
GTCTACCCCCGCCACACGCA
TAATGACGTCATAATAAGCA
GCGTACAAGGTCCGACTGCC
ACTAATGATACGATAGTGAT
GCGTGCGACGCAGTGGAAGG
ATAGCCGATGACGTCATCGC
CCATGTCGACATCACAGACC
CCACGTAGCCCTACACTAAC
GATGAAGGCACAGTCATGCG
GTAATCAGACCATGACGACA
ACTCCCTCGACACCCAGACA
CGTCATTACGCGCGTAGCGT
GCACCACTAAGGAATGACGA
GGACGTAATGACGTCATATG
CGAAAGTGCATTCGCCGTGA
AGACTGAATGACACAGACAG
CTGCCCCCTGAAGTCACGCG
CCCATGTACATGACGTACGT
TTGGTTAAGCGCAGTTCCAG
CTAAGCCAAGGATGACGTGA
GCGTCCTGAAAAAGACGTAG
CGTTCACCCGGCACGATGAC
CATGCCTCTGCACCGCGTCA
CTACACGCCACTCTTGACGC
AGAGTCCAGATCGTGCCAAA
CCTAACCTCAACACGTCATC
AGTGGGAAGTAGGAACCAAC
CATGACGTGATTCGGTTTAT
CTGATGACGCGATCTACGCG
GATTACATACACGCCACAGA
TGCGTCATTAACGGATGCAA
GAATGATTACCTCGCATAGC
CACCACGTGCGCTGACGTGA
CGTATCATCACGAACGATGC
GCAACAGGGGAACCACGTCA
GTGGAACACAGGCATGTCCC
CACCCAGTGATGCACATCGC
TGACAGTAGGTGTGGACCTA
ATGGTCCGCCTATTCATGAG
ACATGCTACCATTTTGCAGT
CAGGTCATTGATCATCGTAC
CCTATCACGTCATTGCACCG
GATGACGTCACCCCGCAAAC
CGCGCCAAAAACACTCCGAC
GTGTTAACTGCTAAACAGTT
GTATGCAATAAGAAGTAACA
ACATGCGTAGCCAATTCAGC
AAGACCATGATTACCGTATT
GCTGATAAGAAAAGTCGTCA
ATCACGGATTTGCACTGTGC
TACGGCTGCACACACAGCGA
ACCACAAGAGCATAAATGCA
GCGTATGATGACACGATGCC
ATGCATATGTCAGGCGCTGC
ATGATGACGACATAGAGGTC
GACGGAATGACGTGATGCCC
CTCCCCACGTTCCACTCTGC
CGATAGGTGACGTCACCCTG
GATGGACAGGGAATTGTCAT
ATACCGCATGGCGATGTCAC
GTAGATGGTAATGGTGCTAC
AGGGCGAGCCAAGATGGGTG
AAGCGAATGTGAAGCAGGCG
TGAATCGCATAGTCACACCT
ATAATCTGCTGATTCCACGG
CTGCGTCCCACTCACCACGC
CTGATGAACTGATATCATGC
CCAAACGAACAGAGACGGAG
GTGCACGGGATGACGTCATC
ATGGCTAGCGTGAGACGCGG
TTGGCCTATACACACATACG
GTGATGACGTCATATTGACG
CTTGTAACAAAATCATGATG
GAATGCGTAATAACTGACGA
AATGACGTCATCGGTGTGAT
ACGTGAAACTATCACATCGC
GCTGTTTCATAACACGTCAT
TTGAGGTAAACGACCACACA
TCATTCTAGAATTGCAATGG
GCCTGTGTCTTACACCCGCG
GCTGATCCATAGTTACGACA
AAGTACGTCTCAGGAGCCTC
CTCCCTCCTATGCCTCCGAC
ACATGCCATTCATACCATTG
AGCTGCACACTCAACCATGG
GCCAATAAGCCATGACGACA
ACGCGCATAGATCATACGCA
AACGATGACGTGTAGCACGT
ATTACGTACGCTACATCGTC
CGCACTGCCATGACGTCATC
GATTACCCATGCGGCGTGGA
AACAGATGTAGTAATTGTAG
GCAAAACGATGTCGTCATCC
GCTGTATATGACGTCACCTC
GAGAGTAACGTATCACGTCA
ACGAAAGACATCTACCCATA
AAGGGCCAACGACCAAGTGA
CAGCGGAGAACGATAACGCA
AGGCATAGCGGCAACTGTCT
CCCTCACCGCACAAACAAGC
AAGCATAAACATGTTAGGCG
GGGCATGCCAGTACGATTAC
CCCACCCAACACATGCCTCA
CAAAGGACGGTATGACGTCA
AATGCATCACTTGACGCACC
ACATATGAATGACGTCACCG
ATCACGTCATACACAATGAA
AAGCTATATGATAAGCTGCA
CGCGTACAACGAGCTCCCTG
GTAACACGTCATTCCTATGG
ACGAACCGCACCTGCTCATG
TTTAATGACGAGACACCATC
TTGCGCAATGACGCGATAGC
TAATTGCACTATCGCCGTGG
ACGTCACCACACCAAGGAAG
CATCCAACAATCACTGTGCG
CTTCGAGGTGCATGACGTCA
CCAACACGACCCTACTACGC
TGTCAAATGCGATGACGTCA
CTGTATGGCGACGTCACACG
TTATACGATGACGTCATCCC
ACACGGATGACATGACGTCA
GGGGAGCCATGTGTGACAGG
ATGTAACAAACTCCATAGGG
TGGGATAGTGGTCGCACCGT
ATGATGACGTCATCTACCTG
GCTAGAATATACCTGCCTGG
CGCCACGATGTGCTGTTGTC
CATCACGACATACGCCGAGA
GAGTAAGAAGGACGTTACCG
AAACGCGCACCCAACCCACA
ACGACCTACACCTCAACAAC
CAGACACGCTACACCTCGCC
GACCTTCCACGATGACGTGA
GATGACTTAAGATGACGCCA
GCGTGGATGACGTCACACAA
CTACCCGACGTTAGACGGAC
ACGTGGAGGACAAAAGCAAG
GCGCCACTGGCACCATTAGC
GAGGCTACTCTGAGCCCATG
GGTGGACACGCGCTGTGGTA
CCGACATGACGTGATCGATG
ATCACGTCATCGGATAACGC
GATGATGGTGAGCACAGACA
AAACCCAACTCCTCTCCACC
GGGACACATGACGTCATCAG
CATTAGGGCAACCAACGTGA
CGATGACGTATCGTGGGTAC
ATGGTACATCGTGACGTAGG
ACGAATAACACACACTCCAA
CACAGTGAGGGACGTGGCGT
TCAATTGAAGCAAGCTTGAA
ACATCATTTCGCTGTATCGT
GTCACATGACGCGATTGCAC
GTCACGGAATGAGCACACTG
GCGCCGACAGACTAGCCGGT
AATACCTGCGCAGAGCATGG
GGCCATAAGCAATCACGTCA
ACATACAATCGCACCGCTGG
GCGCGTCCGCCCGGTCTGAA
TCCCAAGGGGCACGGAGTTA
CATGGGGTCAAGGCGCCTAG
TGACCCTAAATGACGTCATG
GGTGACGTCATTCGCCGAAC
CAACGAATGCGATGTCGTCA
GCACGGCAGGATGTCGCGCA
GTATGAGTGTGATGACGTAA
GCAACCTACCTTTCATTCCA
GCGTATGACGTCATCCACAC
CTCGTGACAACGTTACGGCG
AAGTGGTAGTGTCACCATTA
CCTTCATGCATGAGAGCATG
CTCCGTAAGATGACGTCACC
CAAATGACGTGTACCAGCAT
CCCTTACTATGCGTAACGTA
TCGCGTTATATGAGGCACAC
CACTTGTGATACGAGCGCTA
TCGTCCGTTCGAACGAACGT
CTGACGGCATCCACCGTAAT
CTGGGAATGACGTCATCTAC
GATGACGTCATAGGTCACAC
CCGATGACGACATCGCCGTG
GCAATGCGAGATAGCGCGCA
TGTTCGCGTTTGTCCACCGG
AATATGCTCTGCCTTCATAC
ACCGTTGACCACCTTGGCAC
TGTGGTATGCCGTCATCACA
TCATGACGTCATACGAATAT
GAAAACATCTAAAGGAGGTG
CCGTTCGTTGCACGGGGTAA
ACGATAGATAAATGACGTCA
GAACTGATGGGACGTGCGTG
GCATCACGTCAGTCTAACTG
CCCATGACGAGATCAGCTGT
CCAGCACGGCTGCCGCACCA
CGACGTCGAACGATGACGCG
ACACATGATGTACTACGGCA
GCAGATGACGTCATCCTTGT
ACGCCCCTCAACCAGCCAAA
AGACGGTGGACGTACCGACG
GAATAAGGCCAGACTGCACA
CCAAATGACGAACACCTCCC
CCGACCACTTAAAAGGAACA
GTGGCGTGACGAGACCTAAT
GACGTATGGGGCAGGCCATT
AAGTATTCAGAGGCATAATG
GCACGATACCATAGACCGCC
CTGCCTGTCGCGTTTCCTCG
AGTACGGCGTTGCGACGTCA
ATCATATCGTACATTACAAG
GTGTCTAAGCGATGACGTGA
TAAACCGACACGACGGGGAA
CAGACCGCTGTAAACAAAGA
TCCGATGGCTGTTGCACCTT
CGCACAGTTGACGACCAACC
GGTGCCAACGCATCTCGACA
CCCAGACGAGGGGGAAAATG
CATGATACGCGGTGTACGCC
GACGGTACGCCTCCCATCAC
GGACACAATGACGGGATACC
CCACGGCTGCTGACACCCAC
CCTATGAGTCACGAAATATC
GAAATGACGTCACGACGATC
GTCACACGCAAGCTATGCCG
AACACGACGTGATGTCGCAA
CCCCCGCTGCACACGACACT
ACTTTACGGAAACGATACCA
GCCGCTGTGGGCCTTATGCC
ACGCGATGACGTTAACGCCA
CGGACGACCTTCCACACACG
CCACACAATAGCACATTGCC
CGTATAGAAAGGACTCTCAT
GATGACGCGATGTAAAGCGT
CAGTGATGACGTCATTCCGA
CGTGACGTGATGACATCACG
GTGCTACACAGCCTTGACGT
ACGATCACGTCATGTTGCGC
GTAATACTCGCCAATGTGCC
GCTCTCACAGGTAACACGTA
CAGTGCCTTCGCACGCGTCA
ACGCACCGTACAGCTTGTAG
ACGTGAATTAACATCACGTG
AGAATAAACACACTCCTTCC
GGAGGCTGCAAGCCCATCAA
AACAACGAGGATGGCCCGGT
TCTTCTCACGATGGCGTCAC
GATAATGACGTAACCTACAA
ACGCGATGGGTAGTCTATCG
ACCGTACACGAATCATGCCA
CTTAGGCAAAACGCACGTCA
GGTAACGTTACGCCAGTAAC
ACGTCGCATGGATGACGACA
ACATGTCTAAGTATCGACCA
CCCAACGTAATGTAATTACG
ACTTGTGACTTCTGCCACAT
ACCGATGACGACATCCCTAA
GACGTCAACCATACGGCGTA
GAGAGGCGATGTGTAACAGC
TCAACACGAACGACATGCGC
CTGTAAGAAGGGCTTGCCCT
CACGTCAACCCACCCCCGCA
CTCACACGGCGATGACGTCA
TGGATCGATGATCGATTACG
GCTAGTCTCCGAAACCGCAT
CAAGACATGATCGAATACCC
CGCCGACACGGATGACGTGA
ACAAAGTGGACACAGTTGTA
GTTGACGCCCAAACCTCCAA
ACAATGCGGATTCGGTTGGT
GTAGAACTACGACGCGACAG
GCCAACAATGACGCGACCCC
GGCCATTAGGGGATGGTGTC
AGCCTAGCGTGGAACGCGAC
ACGTTAACTGCGACACTACG
GTAGCTACACTGCCCATCCC
AAGGGCTATGTAGTTGACAG
CATAGACGATAACCGTTTAG
TAGTACGATGACGACGAAGG
CGACGCCATGTCAATGCAAG
GTCATGACGTGATCGTGCTG
GAACACTGGAACGACGCGAT
AAGGCGCATTGCAGACAACA
CAATTGAATATTAAACTCAG
CTGACCATGGTAACGCGCTG
GCGTGTGCTATACATAGCCG
ACGCCGAAAATGACGTCATA
GATGACGACATACCGCGACA
GTGTCATGCCTCATCGGTCC
AACTGCAACGATGACGTGAT
TACCAGCAATGGAGACCACC
AGTAGCACGATGACGCGATC
CATCGTCCCTGAAACATCAC
GCATGACGTGGCACCACAAG
CAATCATATGCACTACCACC
TGCCCTTCATTGCGCACGTA
ACGCTACGAGGTAACGCGTA
GTGTACGACGTAACCACTGA
GTTGATGACGTGATAGTTAT
GTAGCAGAGAAGAGGTTGTT
TGGACCGTGACGTCACGAGC
GAAAGGTCGTGGTGATTGCA
CACGACATGATGCTGACTAC
GCAGCCGACAATGACGACAT
ACTACACTCCCGTATCACCG
GCACCGAAGGTGAGGGGTAG
CACTCCCGACACGATCAGCC
GAATGACGTCAAGAACACTC
GCGTTAAGCGCACTATTTCG
GAAAGCTACACATGACGTCA
ATCCACACTCTACACCGAAC
TGGTACCGTGTTGCACCATG
CCGAAGGGCACGACGTGGCA
GAATGACGGTAACGAAGGAT
CCTAAGCACGTGTTGACGGG
AACACCGTGGTTACGCGATT
GGCGATGACGTGAGCAAACG
ACATGATCGCTAACCCGGAA
ACAGCAGCATGTCGTGACAC
CGTCTAACTAATAGTGTGTG
GCCGACACATGGACCTGACG
GGACAATACGTCACCGCACC
CCTGTACAACGACACTCACG
GCGATGACGCGACCTGCCCG
AGGACGTCGTCTCACGATGT
ACGATACGCTCAGTATCCGC
GCACCCGCACACTGCGCCAC
CCTCCGACGCCAACGTGAGA
GTGCCTGAGGTGATTGCTTC
CGGGTGCGGGATGAGAAAGT
ACATTAAAGGTGACTTGATG
CCACGACGTTAATTGCTACG
TACACGATGGCGACATCGCC
ACGTGCAACTTAGTTGTTGC
AACGTATTACCGTAGTGTAC
GGACACGTGACGTCATAACA
ACACGGAATGGTGCTACACC
CACGTGATCCATCCATAATC
GCCAGTCGCGCATGAACCAG
ATGGGGCATGATAGTGTGCC
GCCACGTCACGATAGCACTG
CTCATCATGGTCTGGCGTGG
GTGCGAAAACATATTAAACA
AATGCATCGCGACACTGTCG
CATGGTGAGAGCTACCTTGA
ATTAAGACGAGAGCACCCAG
GTGTAAATGACGTGATAACA
CGGTTACTAGAATGACGTCA
GCTGAAAAGCAACCGACAAA
GAAGTGACGTGACTGAACGC
GCGTTCGGTGACTGACCAAC
GAAAAGGGGATATGACGTGA
CGGTGACGACATACAGGATG
CGCGCCGCCCCCCACCCATA
AATGACGCGATCACCAACTG
ATGCACGAAACAAAGCGATC
GGTGGCATGACGTCACTGTC
CACTTTCGACCACCCAACAC
CAATGGCCTCGCGGCAAGAA
GTTTTTCTTCCTTCACATAA
ATTACGAGCACACCGAACAC
GCCTCCCCGCATAAACACGC
ACCCCACGGTGTAACCACGT
AACACTCGCAAATGACGTGA
GCTGAGATGGTGCAACCGTA
TACATCATCACAGCTCATGG
AGCTTACTAGTTCCGATATA
GCCGCATAGATGTCGTCATG
GCATCTGAATGACGTCATTA
CCACAAAACGGCCACGCCCA
ACCAAAATGACGCGACACCG
GTGCACGGGATGACGTCATC
GTAACGAGGTACATCCACTC
GCGCGCTGATCGCGTTAGCG
GATAGACGTATCCCATCATG
ACCAATACACGCAATATCAC
CGGCCGCAACGGTACGCGCA
ATCACGTCATCGCGTTTGCA
CCGCGTAACCATTGGTACAA
AAAAAATAGTGATGACGTCA
AACCAGCGATTATTTATGCA
GTTATGGAGTCCACGACCAG
ATACATTACTGTGGCTCAAG
GCGATTGGTATCACGCGATA
TTAACAATAGCAACGAAATT
CGACGCATCACGTCATTGCG
TGATAAACAATGACGACATC
GATGACGTGATACGAGGACA
ATGACGCGGGACCAAAGCAA
TAGGGACGTGACGACATGTA
CTTGCTGCCCAGCCAATTAG
ACAAATGACGCGTGCTCGCC
CCACAAAGTAAGCACTTTGC
TGCTATGACGTCATCGCCAT
CCCTAGGCAAATCACGTCAT
AACATGACGTGACCCACCCT
GCGTGATGGTGAAAGGCAGT
CAGCTTAACAACTGGTCGTG
CCCGAAGGAACAAGCATACT
CAGACCATATGACGTCATCG
GGACGCACCACAAAGTGCAC
ATGCACAATGACGTCATCGT
GTAAACTCTGATCACGTCAT
CCGATGACGACATTGGCAGG
GACACGAAGACCTTCGCGCG
ACAAGTACAACACAACACCA
GAACGCCAAGTGTGTACAAA
GATACATGCGGGTGACGTGA
GCGTTGTATGTTAGATTATC
GTAACATGCCACTTAACGCG
CAAACGCTATGATGACGCGA
GCGACTCGTGCAAAGTAAAC
ACCCGAAATTAGCACTGACG
CGGATGACGTGATCATGACC
GATGACGTGATAACCGCATC
CAGGCCCACACACGCCACTA
CCCCACACATCATTGCATGG
ATAGGCGTAATGATAGCGGG
ACTTAATGACGACACCGTGC
AACGCAGCGAAGTGACTTGC
ACCTCCAATTGCATAAAGCA
GTATTAGGACGTATCACGCC
ATCACGTGATTACACGTCTA
CACCTTACGCAGCATGAAGT
CCATGTGATCACGTCATGGG
AAATTAACCAATGTTCCCTG
ATCGACTGCGAAGGGAAACA
GCTCCACCTCACACATCACC
GTTAACGTGTAACAACACGT
TCCATCACACCACCGATCGT
ACTGACCAATGATGACGTGA
GTTACGGACATGACGTCATC
ATGATTACCCATGGGTAACG
GATGACGTCAACTCCTTAGG
CCACGCCGTTGATGACGCGA
ACATGAATAATGTTGTGTAA
TAACGAGATGACGTGATCCG
ATCACGTCATCATAACGTGC
GAGTGTGCTACCAGCAATCA
CATCACGACGTACCTGGCTC
GCGATGACGTGAGCATGGCA
CCGTTGGTGACAACAGAGCA
ACCGAGTGTCAAATTTGCGT
GCCCCAATAGAATGATATAG
GTAGCGAATGGGCACCGAAC
GGCGATATCGATCCACCATG
ACCATGCAAGGGCCAACGCA
CGTGCAGCAAGTGCATCCCG
AACGTGATGTATATGTCCGT
AGCATGAAGTGATGACGTCA
GCGTAGGAATGACGCGACAT
GCATGTATATCACCTCATGG
CATGACGTCATTCAATGCTA
TGCCCACCGACCATGACGTC
TACCAACACGTATAATCGCA
GTATGAATACGCACATGGGT
GTCTCCGCCAAGATGGACCG
CGCAATGACGACATCCTAAC
ATGAGGCGCGTGCACCACGC
GCACACGCGATCACCGAACG
CGCACGAAACCGAAGCTGCA
CCGTGCGTCATAACCCACGT
GCACAACCGGATGACGTTAC
ATTAATGGGGCGCACTGTCC
GACGAATGACGTCATCTACC
ACTTCCCTAACGACAACACG
GGCACAACATGCGATCATCG
ACCGTCAAGTAGTGTGTTCG
ACCACACCAAGATAAACGCA
GACGAGGCACGTCACACCCC
CATAATCCCTACACGTTCGC
CTCAACACGATGACGTCATC
CGCGCCAAGATGACGCGATG
TGGCAGCACCACTTCCCGCG
CCACAGCACGAAGGTAAATA
CCTAATAGACACGAACACCC
ATACGGCATTGCATTACCGA
CTGTCCATGTTACAACATGT
CATGCACAAAGACGCAACAA
GTGAAATCCCTATCATGTAG
TTGTAGATAAGCAGACGCAT
AACTGTACGCATCCACGATT
ACCACCTGCGTATGACGTGA
CTCATCGATACGTCATTATC
CACACGACCGATAGCTCGCA
CGATCGTGGTCTAATCGCGA
GAGAGATCTAGAGCACGCTT
CGCAGGATGACGCGATGACG
CAGTAATATATTTTGATGAT
ACATATTGAATTACGTGATA
GCTATGCGACCCTTACACAC
AGGATGTCTTAACTCGACCA
CTAACCACCACGCGTAGGCA
GACATTAACACGCTTCCTAC
GAGGATCACGTGACGGTACG
TGGATGACGTCAATATAGGT
CGATAAGTATAGGAAACAGA
GATGCACGTATTCCGCAACT
CCACAAGCAGGACTCCGAGC
GGGATAAGCTGGTTATGACA
GACCATATGTCGTCATCATC
GGCATGGCGCAACGACACCT
GGTGGACCGCACCTTATCCC
CGCTACTGCAAGTTAACACA
GCTTAATCGACTACACGTCA
ATGGTGACGCTCCCACCGCG
ACGGAAAATGTACAGAGTTA
AGTTGATGTCGTCACCAGAT
GTCCACTTGGCGGTGACGCG
CAGAACAATGAGACCAACCA
AATAACCGGGTTATGCCTGC
GGTGGTACGACGTCATCTCA
TCAGAGTTACCCTGTGTATG
ATGCCTCCTACCACGTCACC
CGACCACTCACGCATAAGCA
GCATACGTTACCTGTGGCAG
CATCGATCACGTCACACTAA
ATGATGACGTGATAGTTTGT
TATGACGTGACCACCGACTA
GATGACGACATAAGTTCGTT
AAAACGTTGCTAATCAGGTG
GCATGGCTACATGACGTCAC
AGCATGGCGACGACGCCGCG
GATAAGGATCACGCGATAAC
TGCACTAGATCACGTTCCCA
CAACTAAATCACGATCCAAT
GCCAATCACGTCATGCACCG
GCCGCAATCACGTCATTCAG
GCATGATGACGCGATCAACG
CATCACGCGCCAACACCATC
ATTGCACGTCATCCACCCTC
GAACTTACAGCCAAGCGGCC
GGCCTGCCAGGGGCACGATG
TACTGTAGGAACCACCTCAT
ACCCTCATTCAAGATGATCC
CAAGTACATGGCTGGCACGT
ACTGCAGAGGCACCGGCAGC
CGAGGCGAAGCGACCACCGA
CAGTAATGACGTAATCGCTA
CTGAATAGAAATGACGTGAT
GTAAGCGTGCTTATCTGGCC
AGCATAAACGATATTAATGT
GCGTTCGACTCCACCCTACC
GATGCGTACATGTCTGCCAG
GCGCAACATAGGAACGCGCG
ACCATTGCTACACCGTGCGC
GTGATGACGTCAACGTTTGC
GCCGTGATGTACATTCCACC
TTGCGTGGATAGTACACGAA
CGCCATGTTGACGTAACACA
CTGTTCGTAGGCGTGATGAC
ATATAGGATGATGATGACAT
TGCGTGTAAGGCCATTCCCA
GCTACATAGTGGTGAGGCTA
ACGTCACGACACTCCGCAAT
AGTCAATGACGACATTGCGC
GTCTTACCGTCGCAACAGCG
CACGATGACGTCACCTTCCA
GCACGTCGGCAAAGACGTTA
GTGGAGGGACCATCAGTCCG
ACGTCAACCTAAAGGTGGAT
GTACGTACGTGACCACCGCG
CAACACGCGCATTCCAACTG
CGCAATGAGCGATGACGTCA
CACCTTGTGACGTGCCCCGC
GACGACACGTCATCCACATC
AGCCGACGCGATGCTCACCA
CTGAACAATACGCTACTTCC
TGGACGTACATGGTACGACG
GCGGCGTGCTCACTCTGAGT
GTATACGTGATTACGTGGCC
AACCAGTCTGAAACGCACAG
GCATCCGCCTACATGCATAC
AACATACGCCGCAAACTGGC
CCGTATGATCATGACGTGCC
GCCTCGATGTACCGAATCCG
AATACGACGCCGTCCAACTC
ACATTACGTACGGTACCGTG
GAGTGATACGTGAACCATAG
ACGAAAAGCAGCGATGTACG
TCCGTACGATGACGTCATCC
ACGAATGACATCACATGCAA
GTCCCGTGATGACGTCATCA
GAAACGGGTGGTCTCTCTTG
CCGCCGCGATACTGCCTGGT
TACGGATGACGCGACATACG
GCAGCTATATGCAGTGACGG
ATGATGACGTGACCAGCTAG
TTTGCGTTGAGATCACGTCA
AGGTGACGTATTAGAATGCC
TCTTGCGATCTTAAGTGTGT
AAACCGACAGGTCATGTCAC
AACGCAAGAGGATACCTCAA
ACGTGACCACGCGTAACCTC
GAGGATGAATGACGTGAGCG
ACTGTGTGATGCTTGGCGCA
ATCACACGCGGTAGTTTCAA
GAAGCGTACCGAGTGTGATG
AACAGGTCGCATGTGACTGC
GGTCTGTGTGGTCTGCGCCA
CCTTACACAATACATGATGC
AAGTTATGTCTTAAACCAAC
GATGACGTCATGCTGGGCAG
TCTGAGACCGGGGCTAAACA
GTGCAGGGATGATGACGCGA
CATAACGTCACATGACGTCA
AAGACGATGACGTAATAGTC
GCACACAATATGAGCCATCT
AAGGATCGCGGTGCCAACCA
ACACGTTATTAAAGTTACAC
AAGGCCACGTCATCACGTAC
GTGAGGAGGTAGGGTCACAT
AAAACGAACGATACTGGTGG
AAATGGCACATTGGTGTCAA
ACACAAACAAGATGACGTCA
CACCGCACGACATCTGTTCC
CATGACGCGATAACAATGCG
TACACGGCGACCAACCTCCC
ACGATGACGACATCCCCGAA
ATGTGCTACATCGCTTGCCC
GTACATGGGCTGTAAACGTT
CAGACAAACGCATGACGTTA
CCTCATGACATAACACCCTG
AATGCATCACGAAACGATGT
CTAAAACAGTAATGACGTGA
ACGGCGACCACACGTATGCA
GACAATGACGCGACCTGGCA
CTCTACGTACGACATCGGGC
CACCGTTTACTAGATCGTGC
CGCACTAACCCATACCACAG
CTGTTGCAATAATCATCTAA
GCACGAAGTTAACAGTATAG
CGATGACGTCATCACGATCC
ACGTAAAACGATGACGTCAT
GCATAAGCGGAATGACGTGA
AACAACACCTACACTCACGT
CAAAATGACGTCATCATAGC
ACCGTGAATATCGCGTGACG
GGCATTAAAGGAAATACAAA
ATGGACGGGCCTGAAAAATA
ATGAACACTCGTCATTCGTA
GTCTCGGCGCCCAAACACCT
CGGACGTACCGATGACGTCA
TAGGCACGACATATCGTAGG
GATTAAGGGCCTACCACGTG
ACGAAGACGATGACGCGACT
GGTGGAATGACGTCACTCCG
GAGGCTGGTTGACGTAACGC
ACGCCCCTTCGCACGATAAC
GCGTCCACGACACCGTGGTA
AATCTCAATCACGTGATTAC
AATTTGGCAACAGCGGTACC
CCCCTCACGATACCACGCAA
ACAAAGAATTACAAGCTATG
GAAGCATTACGCGAAGGCTG
GATATCGACGACAAGTATGG
GTCTGGTTTCGAACAGAAGC
CTTGAAATAGATGGAACTAC
CGTCAGCCTCAGGTGTGCGC
GCGAAGGATGACGCGATACC
CAGCTTTGATCTACCCAATG
CCACCCTGCGCCACGACGCC
CAAACGCGTAGTACTCCAAA
CGTCCGAATGATAGCATTAC
CCCATCATCACGTGATACCG
ATTGGACCACATGATATGTG
TCGTCTGACGCACACTGTGA
GGGCATGCAACGTCTAGAGT
AAAGTGGGAGGATCACGTCA
GATGACGACATCGTAAGTGT
ACACAATGACGTGATACCAT
CGTCCCGCGTGCACCCACGC
ACTCCCTGATGATGACGACA
TTAGTTGCGACATGACGTCA
ACTGCTCGATAGTGTTCCGG
CGTCATACCGAACGACGTGA
ACGCGCCAACGACGTGACCG
GATGATCACGATGACGTGAC
CTCTGTGTAAACGTGGACAG
GAGGTTTCCTATCGGTCAGA
AGTGTGACGGGACCAACATG
GGCGCCCCGTTAACGCCACG
CACACTAGCCGTAACGAATT
CCACCCGAACGATGACGTGA
AACGTGACTGCGTGACGTCA
CCTACACGCCGTTAATAACA
ACAGCATGCACGTGACACCG
CCTGCAAGTAAGATGTCGCT
TCACTTGATATCCTATCGGT
ACGTACGATGACGTCATCCG
CATGATGGTGCTAGCACACC
AGCATTGCAGCAGGCTAGCA
AGGTCAACGTGATACTACGG
GGGACTGTAAGTCATTAGGT
GCACGGACGTAATGACGTCA
AAGGTGATGCCGATACGTCA
AACGCTACCTGGGTGCTTAC
ACACCACGCGCGCACAACGC
ATACCAACCGATGACGTGAC
CACTAACATGCACGTGAGCA
CGTGATTGATCACACTAAGC
GAAATAATGGGACGTGACGT
CGCGTCCCGTCACGTCACCG
GCTCCCCACACAACTCGCGC
ACCGTGATGACGTCATCGCC
GCGTGAACGACGTTGATGTG
CGCGACCCTTCGAACTATAA
ATTGCAATATGCAGCTCACC
ACGCATGACGTGATTCCATA
GACGTAAGGCACAAAGTGGT
ACTGCAAACGGGTGACGTCA
ATTGGAATGAGGATGAAGAG
GCACGTACACGACCTCACCC
GTGACGGGGTGACGTGTGGT
GTGTGAAAGATGACGTGATA
ATGGTTACCGCATACTGTGC
GTTCGGCCTTGTTGGTGACA
ACCGCGTGGTCACGACGTCT
AAGCACATGACGTCACACAA
GTCAACAGGGTAGGAACTGC
GAAGGGACAGCGTAGGAACA
CGGAAGGGCTGCAAAATAAC
TGTAAGATGATCACGTCATG
ACATGATCGCAGAAGGAAGA
CGGCAGCAGATGATCCCCTG
CACCCACGCAGATGACGTCA
AACAGTGTGCATTCATCAGG
TGTGGAACACCAACCCCTCC
CCGTGGAACGTGAGGTCTTG
CAGCTCAATGACGCGATACA
CATTTCCGTCCTGAAGATCG
TTAAGCACTAAAGTTACTTA
GCACTGACAGCATGACGCGA
AAAGCGTGTGAGACACGTCA
ATCACAACGAATATACCACA
ACGTGGACGGTGACGTCATG
GCCGCCCTAATAGGCGATGA
CCATCGATGACGTCATCCCT
GCCGCCACGGATGACGTGGC
ACTGCACAATGACGTCATGA
GCAGCTATGATGACGTAACA
CCTACGATGACATCATATCG
AACAAATTTTTAAAAGGCCA
GTGTTACAACGTGCTGTGCC
GGTGTTGTTAGCACATAGAG
CGCCTTCCGATGACTTACGT
CGTCCCATGACGTAGCATCA
CAGATCAGCTTAACGCACGA
GCTAGATGATGACGACATCA
CGATGACGGCTAAGGTGAGT
ATAAACGATGCAGCTCCGCA
GAAGCCGTGTTAATGACGTT
AGGTAATGTTCGCGAATCCA
CATCACGTGCATAGCAATTG
GCCAACCAATGTGTTACATG
AGTGACGTCACACGGCCTTG
CGTTACACGACCACACGCAA
CTGACGATAGAAGGACCAAC
ACACACGATGACGTCATTAC
GGTTCGCATGGCACGGCAAC
GATCGATACGTGACACCAAC
GTACGATTAAGAGGGTGCCA
CGCGCCAATTGATGACGTCA
ACAGTTACAAACGATACGTG
GTGATGACGTGATGAGCAAT
CTGCGAAGAAGATGACGTCA
GATGACAATGACGTGACACG
CATCATTAGCATGCGCATAG
TATCGCGTCATCACAGCGTG
CATAGTGATGACGTCATCAA
GAGACGATGCTAGACCACCG
GCGACGATGTCGTCATTCCC
GCCCCTACGAATTACGTCGT
CAACGTCATAACGCCATGAA
TTATGACGAGTTGATCGTGT
CCACTCACACCAAAGGATCA
AGAGAACACTATCTACGCTC
TGACATCACGTCATGCAGTA
ATTGATGACGTGATGGTATG
TCAGCGAATGACGTCATCCA
GGCGATCACGTCATCTACAT
GCGCCGCTACGGTGACGGCA
GGGAAAATGAGACGAGGCAG
ATTACGACTGTGATGACGTA
CAGTAACATGAGTTAATGGA
GCACGGTGTGTCACGGCGAA
GAACACGTGATAAGGTATGT
TATGTTGGGGAATGACGTCA
TTGCACCAGTACATTCCCAG
GATACTGTGCCTTTGATCCG
CCCACTGTATCATTTCGCGC
CTTATATCGCGTGCTACCCT
ATCGTAAGCTGATGACGTCA
ACGTGAGATACAGAACGCGC
ACCTCAATCGCGACACCGTA
GCGATGCTTTGCAGCGTTAC
TAACCGTGGCAATGACGTGA
TTCGGAGCAAACGGTTGGTG
GCCGTTACGTCTACCGATAC
CCCACACATGCATCACGTCA
ACGAGAACGCCGCCCCCCTT
TAGTGTCAAGTAGCATACGA
CGCGTGCACAAGACCAGTGA
TAGGAAGTCTCGCTAGTGAC
ACCGGCGCCACACCCGTCGA
CGCCGACATCCTTAACACCC
CCCAACACCCTATCCCGATG
GAATGAAGACAGAAAGGTGC
CTGACGCGACGCAGCACCCT
CCCTTGACTAAAGGAAGTCC
AACGTCCCTGCACGTCACTA
ACAGATGACGTGATATACCA
CATGACGCGAGGTATTGTTG
CCACTGTATCACGACATCGT
ACTTCGGATAACGTGGCACA
AGATTACGTCATCACGATCC
ATTAGTTACGACGTCATCGA
CTGCATACACGATGACGTCA
GAATGTGAAAAACGACGTGA
CATCGTGACGCGATCGCGTT
GCGTGTCGTTACAGCCACGG
CGAATAGTGACATGTCGACA
GGTATGATGACGTGATCCGC
ACGCGATACGGGACACCACG
AAACACGCAATCCCTAAGCA
GGTACCAACACAGCATGAGT
AGCAAGGAGATGACGGGATG
TCCACGATGACGCGATCGAT
ACGGAATAATGAACATTGCA
CGTCCAAACACGTTATATGA
CTCCTGCCACCGCCAATGGC
CCGATATGCCACTGTAACCC
GGGCATGACGTCATTCAGGC
TCCGCGTTCAGATTTCACTG
TAGACGAAACGAAAGTAAGG
GGTAAACGGGAGTAGGTCAT
CCGCGTAACCCCGGATGCGA
GAGCATAAGGATGACGTCAT
CTAGCGTTAGACAGCTTGGT
CCGGTTAAAATGGCACAACA
AGGGAATGTCGTCATCTGCC
GTAAACGTCAACGACGTGGT
TACACGACACTCGAGCATCG
TCCATGACGGATGGCGTCAA
CAAAGAGATTGCGTATCACG
ACGCCATAGTGGTGACGTCA
CCACGTTAACGCAACCGTAA
ACGGCGTCACGTCATCACGT
ATGCAGTGTATGACGTCATT
TCCATCACAATAGGACACAC
ACACGTGACACGACGCCACC
GTGAATTAAAACGATGTCGT
CCGCAATGACGCGATGGCCG
GCGCAATGCGTGACGTCATC
CCGCCATCGCACCTCATACA
CAATGCTATCACATCATCCG
GCCAACAAGACAGGATTACG
TGTATCACGTCATCTTGTAA
CATGGACACACCACCATCTC
ATACCACTGTAATGACGTGA
GCGTAGGAACGATCCAAGCA
GCTTAATTGCAACGACCCCC
CGTTTATGCCCTTACTCCTG
AATTACGATGTACGTGATGC
ACGTGAGCACAACGTCATCG
GCGTACAGTTACCATTATGC
AAGGATGACGCGATAGAAAG
CCCACCGCACCTCCAAGACT
ATAAGTAGCGGAACACTCTA
TGGGAGCGCGCCATGGCACG
ACGTGCCACGTCAACGCACA
GCTAAGAATGACGTTACTTT
CACGCAGTGCGACCCATCCC
ATATGCAGGGCTGCGATATA
GAGTGACGTGTACACTGTAA
ATATATACGTGTCACCGCGC
CATATATCACGACGCTTGCG
CGTAAGCACAAGTGACGTCA
ACGATGACGTACCACCGCGC
GCGGTGACGTGATCCATGAC
TGCTTGTGTACTTGTACACC
TGAATGAGATAGCGTGATAC
CGATTTCGACCACCACACAG
CGCACAGAGTGACGCGACAC
CTAGCGCATCTTAGGGGCAA
ACTAGCAATGACGTGATCGC
CAGGGAAAAGTAGCTAAAAT
CTGAACGACGGACCGAACAC
GGATCACGTGTACACATACG
AGTCTTAGCCTGTTTTACCG
GATGACGTGATATACCGACA
AGTAAATAATGATGACGTTA
GCGCGATAGGCCATGTTGCA
ATGAGATAGGGATGACGTGA
GTAACAATCGGGCGCAAGGA
ATGTAACGTGTAAGCGCAGC
CCATGGTCAAGACAAACGAA
AATCCTCCGTAATGGCGATG
AGCATGATGACGTAGTATAG
GCTTGGTATGACGTCATCTG
CTCGCAAAGACAATTACCGA
TCGCTATCACGTCATCTACG
TGCCACCTAGTGTGACGTCA
GCAGTAAATGATGACGGATG
CCACCACGACGCAGGAGGAC
GTCAATACCGACACGGTACA
GTGATCGCGTGCACCATCTC
AGAGCAACGTGACGACACAT
CCGTAAGCATAGTGACGTGA
GACCTGACATGAACGCAACG
ACGTGTAAGATGACGTATCT
ATGACGTGAATGAATGGCAT
GCCAAACTAGCGCGTAACGT
GAACATACGACAAGCCGTTG
CGCACGAAGGTACTCGATTG
GTGAAAAACGAACCACGTCA
ATGATGATGAAATGCGCGTC
GCGTATAAAGAATGACGATA
GTATACGTACCATTACGCGT
ATAGTGCGTTCCCATATGAC
CCGTACGAGTCATCCCTTGC
GCGTGTAAATGACGTCATGC
GAGACCATCTTGGATGCATC
AAGCCAAATGAATGACGCGA
CGGAATGACGACACACCACG
ATTACGTAACGTAACGAGGC
ATGTATCACCATGTTACATG
ATCACGTCATCCGAACGTAG
AGCACACCCGTGACCAATGG
ATTGACGTGTGATGACGTCA
AGCGTGACGTGACCATGTAG
ATCATGAAGCAATGGACACC
AGCATGGGGAGCGATATCTA
GTAGCGTATTGATGACGTGG
ACACGAATAAGATCGCGTCA
CTGTTTAAGGTTCACCTGCC
TAGTAACGTGTCGCTGCGCC
CCATACGCACGCGCATCGCA
ATGACACTTGGACCACTGTA
ACGCATGAGTGCATTTGACG
ACTTACGTGACGACAGCACG
GCAACGACAATGACGTGATA
GGCGATGTTCAACCGTCGAT
ATTATATAATGACGTGGCGA
CGTACGTATGCGCTCGTCGC
TGCAAGATGATGCGAACAAG
GCCTTTGTCAGGCTATAGCG
GGCAGGTGACGCCCAAACAC
CAAGTTAGGTAAGTTGCGTA
AGCACGAATAAATCGCGTCA
GTGCCCCGAGACCGCGCAGT
CACCATGAGTGTGGACACCG
CATCCTGCCCGATTACGTCA
AAGGATGACCTATTTACGCC
CAAGCATCACGTCATACCGG
CCACTCCCCACCAAACACAC
ACAATGTTACGTACATATGC
GTGCGATGACGTTATACCAG
GATTTTGTATCGTCATCCAG
CGTACGTAGGCCAACGGCAC
ACCGCTCCCCACACGTCACC
CTCCACCCGAAGACAGTTAA
CCACCTCCATCCATGCCACA
TACCTTGGGATAACGTCATC
ACTTCCCATTGATTTGCATG
GAGTGACGTCATTGTCGAGT
GCACCGTCATCCCACCACAC
CTGGCCCTGCAACTGCTGTG
CGTTAGCGGTTATCGCGTCA
CCGATACGCTATACTTACCA
GCGATGACGTGTCACTCCAT
GTCGTATGACGTCACCGCAT
GGTGGCGCATAGTCGATGGC
CGTAAAGCGTACAACCACCT
GACGTGGTTTAACGCACACC
TTGGACGTTACATCATCCCA
GTCACAAGCTGAGGTATCGA
GAATGACGTGACACACGCAC
GATTGAGATTGTGCTAAACC
GGACATAACGTATGACGTCA
AATCCCCTCCATCACCGCAC
GCACCAGCACTTGCATTACG
ATTTCCGTGGTCTACAATCA
TGCCGCGACACGCTATGACG
GTCCTGTGTGGGTGAATACA
CTGTGACGTCATTTATCGTC
ATGTCCATATCGCGTCATCA
ATCCGGTGAGACGCTATACA
TTGGCAGACGTACGGTGAAA
GGACAATGACGTCACCCCCG
CACGTCATCATGCGTCCCAC
TGATGTTACTAGTGACGTGA
CGAAGCAGGACATATACAAG
ACGGAGTTACGATGACGTCA
GCACCGAACACCCCACAGCA
ATAGGCACACGCATCACAAC
GAAAGACGGAGTGATGACGA
CCGATGACGTGATACCGATC
ATGACGACATGACATCCCCA
ATGACGACATCGTTAGTTCG
TCAGTGACGTGAGTGACGTG
TTGACAATGAGAGGGGAGGG
AGTTACACCATATCACGTCA
CACGCCCAAATAGCATGAGT
ACATGAGGACGTCGTATTAC
CGCAACGTAATAAGGGCGAG
GCCGTATGACGACCCTTCCC
GACATAGGACTGCGCGATCG
CCCAAACAAACACCGAACAG
CTTTGTAGTCAGGTAAATTA
ACACGCAAGGGATGACGTCA
GTGCGCACATGATGCCGTCA
CGTGAAAAGATGTCATTACA
GGAAAAATGGACCACGCCAA
GGCCTCAAGCTATCACGTCA
GCCGTCACCACCGAAATACA
GACATGAGTCATACTACCAA
CATGCGAAATGACGTCATCC
TGCAGGATGACGACACCACA
GACATAACGGTATTGCATAA
CGCGCGATCGTGGATGACGT
ACTTGACGACGCTCATCGCT
CGTCACGAGACACACGAGGA
GAGCACATTAGTAGAGCAAG
TAACGACGGATCACACGCTA
CACACTTGCCATGATCACGA
GCCACTACGTCCTCGCACCG
ACGAGTGACGTGATGCGAAT
GATGACGTCACGAATGTGCG
CCGTATGACGTGATGCGCCC
TCCCGATACGCGCCGTTCCC
GTTGATACCGCGTGTACATG
GATGTTTGAGTAACGTCTAT
CGGCCGCCACCATACGAGCC
GTGTGGTCAGAATGATAGCA
TCCGCACACGATGACGTCAC
GCGTTAACATACAATGGATC
CAGACACGTTCTCTGGTACA
CCTAGATCGCGTCATACGCC
GAATACGAAACTGCCCACAA
GCACATGACGTCATTACTGT
GTCCACAGCGATGACGTCAC
AATCGTGACCGATCACGTCA
CACGCGTGAATGACGTCATA
ACGTTGTCGCGTACGCTACC
AAGGCCCACTAGCGTTGCGA
GAATAAATGGTATAGTAAGC
CATCGATAACACCTTGATAC
CACGTGCTCCCGGGAAGTAA
CGCGTCGTCCCCACCAACCA
GCGGAACGTTAAAGACATTA
ATAACAAGGATCACGCCAAC
TTAAAAGTATGACGTCATTC
TTCATTGGACAAGGGATGAC
AATGTTTGTGCAACTCAACT
TACACGAACAATTTATCGTT
CGTACGTCGGAAACGACGTA
ACCACCTCATGTCCACACCC
ATACAAGATATGACGTCATG
CCGGATGACGAATGACGTCA
GAACCGCATAGGACACGTCA
ACCTACGGAACACGTCATCA
ACGCATCGCTGATAACGTCA
GAGTACGATCACGTCATCGC
GCAATCACACAAGGCGATGG
GGCCAACAGTGACGTGATAC
AAACGGTCATTGATACACCA
ATGGTACTGATGTGACGTCA
GCCATCGAAGATCGAACCCA
GTTGCGATGGGATGACGACA
GCTGATTAGGCAGTAACACC
CTGATTAATGACGTCATCAC
GCATTGAGGGTGGCGTGATC
GGTATGACGTGATGACGTGA
GCGATGTGTGGCTCGCCATA
AGCGATAACGATGATGTCAT
CATGGGGTTAGCACACGACA
CCCACACAACAAGACACCTG
GTCCGTGCCAACGTTGACAA
GATGACTAAAATGATCGAAA
GCTGTATACGAACTTACGAG
ACCACCCCGATGATAAGTCA
TATGCAAAGCGAACTACACT
AATGCAACTTCAAGTACGGA
CGAAGTAGGGAGATGACGTT
ACGCTGTACCGAACTGCGCC
GGTCTATGTGATAGCCGGAG
CGATGGTACCGAAATTGCGC
CCATGACGTAACCTCGCATC
GAGCCTTCGATAGGCATCAT
TTGTGAAAAGTCGGTGACAT
ACCCCATGCAGTGTGCGACC
GCGAATGGATACAAACTCCG
GATGACGTCACAGCCGTTAC
AATAGCCCAAGGTATACAAT
GAAACCGTTAGATGACGTCA
CGTCAACCTACACGCCACTC
GAACGTATCACGTCATCGAA
ACGAATGACGAGACATTCAC
CACCCACCTGTGACCCACCC
ATCACAATGAGAACGATCAA
GATGACGTCATATCCCTAGG
TTAGGGGCGATAGGGACACT
CGATCTAAGCAGTCACGTCA
GCGTCGGAGTCCAATGCCCC
ACGCTAGATCGGCATTAAAG
GCCTTCGCCCTTCGCTACAC
TCGCAAGATCATATGGGATG
GATGACGTAATGCATCCTCC
CATCCATGCCACCCTACAGC
GTGCCATATAGACACATTCG
TCCGTGTAACCTCGCGTCAC
GTGATACGATTCGACCTACC
TGTTTTAAGATAACGTGCCA
AAGGGGATGTTAGCAACCCT
CTTCACTCACCCCGCTCCCA
AATTAACGATACAGCGACCA
GTGACGTAACGAAGATTCGA
ACATAATGACGTCATCTTTC
GCGTCCACCTCCCTGACCCG
CACGGCCACGCGATCCGTGC
ACCCTTCTACACCGAGATCG
ACGCCTCAGTTAATCACGTC
TCTACATGCCTATCGCGTGA
GTAGTTAAGGATGACGTCAC
CGATCACGTCATCCACCATG
ACTGTGACGTACTTTATTCG
GCAGTCTTAAGCTGCCACTG
AACGAATGGTAATGACGTCA
GTATCCACATGATGACGTCA
CGTGAGCAAAAAGGATAGTG
GGTGGCCATAGACGTATTTC
TACCATCCACATGCGTGGCA
GCGTATGACGTCACCATGCC
GATGACGTGACAGAACAATG
GCCGATGACGACATCTCCCA
CCTCGTGTTTGAGACGTCAA
ACGTACAACGTGTCGTGATG
CCATTTAATCGCAGGGTTGA
GTCATATATTGATGACGTGA
ATCACTCAATACGGTGTTCG
AGACTCGATTCCATCCGTCC
CGTAATGACGATAGACTACA
CATACCACAGTATGCCGTAG
GCCGTGATGACGTGATAACG
TAATGACGTCATATGCCACG
TTCTTGTGGTCACACACACA
GCGACGCAACATACCCCCTC
ATAGCAGCTTAAATAACGTC
AAGGTGGTGACGTCATCTGG
GCACAAATGACGTTATCACG
CTGTGCCGTAAGTGGCGTGC
CCATCACGTCACCTCCAACA
CTACTGTTACAGGAAGGTAA
CCGACGTGATGACGCGATAG
GACAACCCGCGTTGCCTCGC
CATCCCCCATACGTAGAAAC
GAGTCAGTACGAAGGGAACC
AGGTAACACGTACTATTGCT
GCGCGTACCGCGTCACCACC
CGATTACACAGCGCACGTCA
GACACGGCTCCATCACGCCG
GACCCACATCCTTCACCCCA
CGTACATGAACCGTCCGCAA
CATTGACACACATGACGTCA
GCGATGACGTGACAAGCATA
TGTAATTAAATCTGCATCCC
ACGGCAGTGATATTTGCGAA
AGCCAATTGCAAGAAACCCT
GCCTGGACGGACGATGCAGC
GCCTTGCACTATGACGTGAT
CGACAGTATCGTGACGTACA
GTGGATGCAGACGTGGTTAG
ACGCCATTCCGCAATAAGCT
AAGAAGGACACACCGACCAC
GCAATGACGTGAGCCCCATC
TGCCCACCTCACCCTTGCCG
CTACAGCAATCAACAATGCC
CAAACAAAATACAACATTAC
CCGAGTTGAAGCCAAATGAG
CCAGTACTTACCGAATCATG
ACGTGAGCATGGGCTACAAC
ACGGTGGAAGATCATCCTTC
CACTACGACGTCATCCGCCG
GATCATGTATGGGCACACAG
GGCTGCCATAACATGTCGGA
ACGTAACGTTACGCACCACC
GCAGCGACAATAACGTTGCG
GAGACACGAAGTGATTTCCA
GCCAATGACGTCATTGTCCG
CTAGCATATCACGCGATACG
CCTCACGACACTGACTGCCA
ACGCCCAATCGACGGGACGC
GATGTTGAACGCAATGACGT
TTGCATTGGATGACGACACA
GACAGGCAGGTGCGCATCGC
GCAGTATGTCAATGACGTCA
CATCTACATAGATGACGTCA
CGCCACACACGCGCTGTAAG
ACCCCCAGCCTAGCGATACC
TCGACGGGCCACGTTGTGCG
CCGAAATCGCATCACGATGA
ATCACGTCACAGCTGCGTGC
TCGTGTTATATCCGACGCCG
GCGTCATCGCTACGTAACCA
AATCCCAATGACGAGAGCCG
GACACGATGACGTGATCAAC
CTGCAGTCGTGATGTCGTCA
CATGGGGAATGATGCGTCCA
ACGAATGACGCGAGCGTGAC
ACCACTCCGCCATGACGTCA
TGCTGCGATGACGTGGCACG
GAACCATGGCACGTATTTGG
ACGTTACCGTCATGACGTCA
ACCTCCGAAAAGAACGTACG
TAGCACGGCCATAGATATTG
TACCATAACGTCCAACTTGG
GGAAAGAACCCCAAACTTGC
CAGTTTCATAACGCTACACA
CGATGACGTCAGCATCGTCA
TGCAGTATGATGCTATGCCT
GCCCCCCTTGCCCACCGGAC
TCATTCAACACGACACCTCC
AGACGTACGAGGTGACCTCA
CCCACGCGGTTAACGTTGCG
CCTCGTAAGAACAACGACAT
CTGATATGACGTCACAAGTA
ACGCGAACGTGATGCTACGA
CCTTCCTTCTGGTGACGCGA
AATCACATAGGGAGTAGCGT
AACGAATCGGCGATGACGTG
AATGGCGCATCGCACCGCCA
GCGAAATGACGTCGTAATAT
CGCTACGCACATGCACACCC
CGACTACGTGTAGGACGCTG
CCTGATGGACAACGACGCGA
TTCTAGGCACCGAACGCGTA
GCCCATAAGTCACTGTGTGG
AAGATCTTATCACGTGTACG
ACATGACGACATCGGTACCG
GTTGCATCACCCAAATGAGC
CCGCTCGTGTCATAGGAACA
AACGATGGATAGATTCGTCA
TTAGATTGTAAATGACGTCA
AACATTCAAGTATCACGTCA
ACAATGCAAGTAATCCCCAT
CAGGATGACGTGACCATTCC
CGAATATGTTGCCCCATCGT
ACAACACCAATTATCGCATG
CTCGAGCCTTGTACGCGCAA
CAGCCATGGAGAAACGACCA
AGTTAACGTTAATCACGTCA
CGCATGAACGTGGCGATAGC
ATTGTTCGTGTGTACTGTTG
GCGATACACTGGACTGTTAG
GGTATCACGTGCGCATCAGC
GCTACCGAACGTAGTTAATG
GCATTCCGATCACGTCATCT
TACCTCCCCCACCGCCCTCA
ATGGCGACAGCACCTCCACA
GACGGTACGAGGCATCGCGT
AGGGCAAAGTGATGACGTCA
CCCCCACTCACAACGTCCCA
GATGACGTGATGGAGGAAGG
AACCTCAACTAATGACGTCA
GAACACACGTCACACAGAGC
CCAGCCAGTAACAACGCGAC
CGCCACGTCTCCACCTCACA
GATGACGTCATGCCGAGTTG
TTTCGACGGCGATGTCGTCA
TTGTGCACTGCAGTCGCGTG
CGGTAACGTGCGACAGCGTA
ATGCCTGGTAAATACCCAAC
ACGTCCATCGACAATTCATA
GAGAGACAACGATGACGTGA
GTGACTGTTACGTCACATAA
TGTCCATGGCTAATTAAGCG
GCACGATGACGTCATCCGAC
GGGCAATGACGAGCTGACCG
AGATGACGTGATCCCGTGGC
GTCCGATCAACCTCACACCC
CTCGTTCGAAACGTCGATGA
AGCAGGTAGACTACGGTCGA
CACTCGATATCACGTCACCG
CCATGACGGCACCCACGATG
AATAACATGTAAGAGGGGAG
AGGTTAATACCATCTCACAA
TGATGATCACCGAAGCCACC
CGATGTTTGTGCGGTGTACT
CCACCATAGCGTAGCGAAAC
CTTTCACGACCAGGTAACAC
TATCCCCAAGACACCATCTG
CACGTCTTACGTTATGCGGC
CTATAACGTCATTCGACGTA
CAAGTTGCTGTGGCATGGAA
CCACCCCATAACCACTCCCA
TTTATTAGCGAAACGTATCT
GCTCTCAGGCCTCACCCTCA
GTGTTAACGCAATCCCCACC
GGCACCATCGTAGCGTTACC
CCGCAACGCGACCACTTCCA
CCTTAGGGATGGCGACGTCA
GACGCCACGTCACATGTCCC
AGCCAATGATACGTACCTCT
TGACACACGACACTGACATC
CCCTCCACCCGAGACATGGC
AGTGAAGATGACGTCATGCC
AGTGATGACGTCACCGTGTT
GAGATGACGTGAATATACCG
CCTCGTCACATCACGTCATC
CGTGGCAGGTGACGTCATCG
GCATGACGAGATAATGTGCC
AGCGATGACGTGATCCAACG
TAGCAATTCATCCTAATGCA
ACAAGAGCGGGTTCATTGTG
CGGCACGATATCTGCGCACC
CACATCAGGAAGGAGCCAAC
GCCAAGATGGTAAAACAAGG
CCCAACAACCTGTGCACACC
AGTCACGTAGGCTAACGTCA
CCGCATCACGTCATACCGTA
GCCGATGACGATATAAAGTG
CATATAGTGATATGTGTAAA
TCCATGTATCGATAAGCTCA
GAACCTTACGCAATAGCGGT
GTAGACCTATGGTTCAGCGG
GACACTAACGGATGACGTGA
ATGATGACGCGACCGTATCG
GGCTTGACGGTGTCGCGTCA
TTGATGACGACATCCACAAG
CAAGATGACGCGACATGGCA
GCCATGCCACCGTCCACCGC
AGACACTACGATGACGAGGC
CGTAACATCCATGTCGTCAT
CCTTAGTACACGCGCCGTAA
GACCATCGGATAGATACCGC
GCGACTAAATGACGACATCG
AATGAGTACCGAACACGTCA
GCCTACAGTAGGCAACGCGA
GGCGATGACGTCATACAACC
TCACGTTACGACACGGCACA
GAGACATAGCAATGACGTGA
CTCTCGCCACACCCGTGTGC
AACACATGCGTATCACGCGA
GTTAATGACGAGTAGATAGT
TAGCATACCCCATGACGTCA
AGCATAGGGAGGTAACGTCA
AGCAATGGGTGACGACCGCG
GACACGGTGCACGTCATCAC
ACACGCTACGCACGCCCACC
GACGTACGATGACGTCATAG
CTTTCCTTCACGAATGCACT
TAGCGATGACGTGACTCCCA
GACATCGCGTCCCACCTCAG
TTGGCCAACGGATGTAAGGC
CACGCGTAAACACTCGCGAG
CCCATTCATCACGTCATCGG
CGATAACGTCAACTATGTGG
CCCAGGGATCCGATGCACCG
GTGTAACATGTGGTAGATGA
TCAATATGCTACCGCAAAGC
GTTCCGTATCGCGTCATCCC
CATCATGACGTAGCTCACGC
TAGATGACGTGATGCGTAGG
CAACAATTTCGCCCCGCACA
CATATATGACGTCTTATCTA
CCTGAATGCGACCTAACTTC
TGCACGACTATGGCTCCCGA
GCCGTACAACGTGGAATGAC
AAGGCATGCGATGACGTGCA
GTCGTTCGATGACGTCACCA
GAGGTGACGTGATGACGTCA
CTATGCGTCAAGTGACGTGA
CTAACATTAACCGTGACACG
ACGCGCGCGACGTCACATCA
GGTGATAGTGCAAACTGCAC
TCCCAGACCGAACATCATGA
AAGGGAAACTGACTGATGAT
ACTATCACGTCACCATGGCC
GCCGCCACGCGAACACCGCT
CGATATACGATAAGCCATCG
ACGTCACCCACGCACCGACC
CCATAACATAAACGTACTCC
AGACGTTGCCTTGCGCCCTA
ACACCGCTATCATGATAACG
GAACCACGACCACAGCATAG
AGAAGGTAACATAGCAAGGG
CGCGGGCATGGTGGCTCAAA
CAAAGTGGTGGACCTAACAG
GACCTTCCAAGATGACGCGA
CCCCCCTAACGATGACGCGA
ACCAGACAACGATTATGGTG
TAGCCCTGCCTAGGACATCA
CGTCCAGCGAGCACATATCA
CCGCCTAATGACGTCATTAC
ACGCGCGTATCTACGCACCA
ACGAAGAGCAAATGACGCGA
ATGACCAACACGTCATCCGT
AGTCGAAGGGCATGTCCTGA
GTGAGAAGGTGACATCGCGA
GCGTTCAGTTACTTACCCTG
CCGAGCACTGTGACGTCATC
CTCCTCGTTGCATGACGTCA
TCACCCCGATGACGCGATAG
GTAAGTGCAGTTGTTAAACC
GGTGGTAAGTAACGCCCCAC
CATCAACCTCGCATCACGTG
GCGACCAAACTGCCCCTTGC
ATGGGCAGTGCAATGTACGG
GATGACGTCACACGGGGCCA
TTACAACGTGAGGATTAATC
GGCAATCGCGTTTCGCACCG
CCTAGCGGTAGTGCTGAACC
GATAGTACTGCAGACTACCC
CCGTACGACACGTCATACCC
CATTTATAACACGACGCTAT
CTGTGATCGTGGTGTGTGCC
GTAATGACGCGACCGAATTA
GAGGGTTAAGGAAATGACCC
CTCCATTAGAGTGACGTCAT
GATGACGTGATTGCCGTCAC
TGACGAGGACAGGAGCGTAT
CCACCTCACTAAATAGTGCT
GTGGAAGGGATGAGCCACGT
CTTGGGTAGCAGCCTTACAC
ATCAGATGGCGCGTGGATCA
GTCACTCACCATGACGTCAT
CCCGTAATAACGAGACGTGA
TACGACCATCGATAACGTCA
GATGAGCACAGTAACCGCCA
CGGTACAAGGATGACGTCAT
CATCTGGGAAATACTGAGTG
ATTATTGATACAATGACGCA
CAGAAATGGGGAAAGGTAAA
AGCTATACTTCCATGGCACA
TTGCGATCAGGCCCCCTCCA
GCACAGCAGTCACGCACTAG
ACCTGTGACGTGATCACAGT
GAGTTTTACATAACAGGTAG
GTACACGTGGTATCACGTCA
CTCGCAATGTAGTGACGTCA
TTTCCTATAACGATAGAACC
CTTACCAGCTTTCACACTCG
ATGTAAAGTGGCGTGTATGC
CTATCACGTCAGGTTTACCT
CGATGTCTCCGTGTGACGCG
TAAGCAATGACGTTACCGCG
CCGGCAGATCACGCGACCCC
CGCATCACGTCATACCCAAA
TTATAGCAATGACGTCATCC
CCACTCCTGATAACAGTAAG
ATGATGACGTCGTAAGTTGG
TCCACTTATGAATGACGTCA
TCGCTCACGTGATTAAGCAC
ACATCAACCATGAAGTGTCA
AGCACAATGACGTGATTAGG
CCATACCAACACATGCAATC
GAATAGCAGTGACGTCATCG
TACTGATACTCACGCCACCT
GCCCTAAATACGTCACCTCC
TCCCATGCAGGGATGAGCAG
CCCATGACATTATCGCGTCA
TGATCACGTCATACGTGTAA
CACACCACGTATCGCTTCCG
CACCGTCACGTCATTGGACA
ATGTCCGATGACGTCACAGC
ATCGCTACTGCATCACGTCA
CTGTTATGTCCCACAAACCG
AAAAGCAATGACGTCATTGT
TTCGCGGGGAACACGACGCG
GATGACTGCAATAAACATCA
AACGGAACAATAGGCGACCA
AGAGATGATGCCACGTGTCC
TCTTCATAATCGAAAGCGGG
CTCACTCGACACGAGCAAGC
GATGACAGGTGATGACGTCA
GCAACTGTCAGTTTGGCGGA
ATAGCATGACGTCATTAATT
ACGAACAACACCCACCACTC
GTACCCCACTCGACTAAACA
CACTGCGTGAGAAGATGTCG
GGCTTGGTGGAATGACGTCA
AATGATGACATCATAGCTAG
AGCAGGGAAGTGCCTCCCTC
TCTGGATTCCGCCATTGCGT
ATCACACACGATGCGACAAC
GTTACGCACGACACGCGCGA
TAGCGCGGAGAAAATACGGA
GGCATTACGTCATTTTGGCC
CTGAACAATGACGTCACCGG
GCGCGGAGTTACAACATCAC
GATGACGTGTTCATCGTCAC
CTATGAATTAATGGACCTTG
AGCGTAGTGAAATACATGAA
CCGCTACGTGATCCACCCTG
GCGCCAGAATGACGTCATCA
AGTCGCGGGTGGAGATAGCG
AGGACACATACGTCATGCGT
AGAACGATCGCGTCATCAGC
TTCCCATCTTACTACGCATG
GTTTTACCGTATCATCAATT
ACGTCACATAATTGACTAAC
CAATGACGTGACATTTGACA
ATGACGGGATGGCCTCCCAT
GACGACCATTCAGTGCTATT
TATACGTCATACGTGGTCCA
GGCACAGGACAAAATAAGTG
AGAGATACTGATGACGACAC
CATCATATGCATAAATATGT
GTTGTTGGAGGAAGTGTGGC
AAATGTGGTCTGATGGTAAT
ACTATTGGCAAATGACGTCA
GCAAGTCATTGATGACGTCG
TAAGCACATGGATGACGACA
CCTACAACCAAACGAGAGTG
CATGCCAATACATATGCATG
GCCATAAACGGATGACGCGA
AAGGATACGCGATGACGTCA
CACCATGACGTTCCATAACA
CCCACAGGATAATGACGTGA
GCGAAGACATCGAGACGCGA
GATCACGTCATGCAACCTTG
GAAACGTCCAAATGACGTCA
AGTGTTGTTAAACGTGGTTG
CCGAGACATGACGTGATCCG
TACTTCTCACTGCGCGTGGG
CCACCAGGAACGATAACGCA
ACGACGCACAAACGGGACCA
GATGACGTAACATCACGTCA
ACAAGAACGATACGTTCGAC
TGCACTTATTGCAAGAGTGC
CTCTTCAACACGCCTCGTAG
GACGGTACCCAATATCCACG
ATACACGAAGATCACCGCGA
GGCATACGGTATGATGCGTG
TGGTCACGACGTGACGTAAC
CTAGCCATACGCTAACCACT
AGTTACTATACGCCACGATC
AAGCATTACAATGACGTAGC
ACTACGTCGGGTAACAATGA
CACTGGTACTAATGACGCGA
GATGACGATGCCATTGCCTA
GGTAGGGAGACATGACGTGA
GATGACGTCACCCACCTACT
AGGCTGATGACGTCACACAA
ATGAACCACCACACTCCCTC
GCAGATGACGTGATGAAGAT
GTGGCATGACTGGCAGAAGG
ACATCATGCTTACATCACGT
GAGGATGACGCGACATCAAG
AATTCGCGTTCAACGTGATA
GATATGGATGTGGGCCCGGA
CGCCTCACGCGCGCCAGCGA
AGCAAACCACGGCGTCGCGA
ATACCGTGATTCAGCATACG
CCGCTGCATCACCTCCACCC
AATGAGCATGACGCATGTGG
CCCTGTTATTCACCCCGTCA
TCCGACAAATGACGTGTACC
TGAACGATCCCACGACTTAA
AGCAACAAATGACGTCACCC
TGCTATCGCGTCACCTCCCC
GGCGGGGAACGGGTGATACG
GCGGATATACGAACACGTGT
AGGTTGCTAATGCTTGTACG
CAGTCATTAAGGACTGCCGC
CTGGCTACGTCATTAGTCAA
AGGAAGATAAGGACGAGGAG
CGAATCGAACATCACCACCC
AACGTGACGAGACATACTTA
GGTTAAAGGACAGTTACACC
AAGGGGCGTGGTCGCTCTTA
TCACCATGCAAGTGACGTGA
TCCAGTCACGATCACGAAGA
CCTAACGACTGTGTTGGCCA
CTGTCCACCACGCTGATAAC
CCGAAAACACCCCTTGGCGC
TGCCACGTCATACACATTAA
GAAAAACTGCATGACGTCGA
GCTGCAAAAAGTGTACCACT
CCGCCGACCACCAATACACC
GAAACCCTGATGACGCGATA
GCCACAAACACAACGCAAAA
TCATCAACCATCACGTGATC
CATGCACTACGATGACGTGA
CACGATGACGTGATCCCCAC
GTAACGTGACGCTAATTGCG
CCGCTAAACACATGACGTCA
ATAGTATGCTCGATAGGCAG
TAATAGGCATTCTACCTCGA
GTCAATCAACAAATGACGTG
CCTCAGGTAAGCATGATTAC
AATACGTTCCAAGAAAACGT
ATGGTGTCTCCACAGTATCT
GTGTACGTAGGATGACGTGA
GTGACATCGGCTGTGCCGCG
CCTTAGCAAGTACATGCGTA
CATGCACCATCATAACATGG
CGTAGTCATCACGTCACAAA
ATTCCACGGTCGTACGCTCT
TGCCATGCGTAATTACGCGA
AGCGTGTGAATGACGTGATG
CCTAAAGTATGGCACGTCAC
CCGAAGGAGAATGACGTCAC
CAACCCATCACGTTGGTGAT
GCGTGGGTACCTAGAGCATG
ATGACGTAGATATGTCGTCA
TTTGAATGGCCCAAAACCAA
CAGCCGCGCTGATGACGTCA
GACTAAACGCGACACGACAC
GTTAGATGACGTCATGTAGT
AGCGTGACCATGAAGGTAGT
TTGGCTACAGGATCGCGTCA
CTGCATCAATGACGTGATCC
ACCGAAGTACAGCGACTCCC
GACGATAACATGTCGTCACC
GCGACAACAACAACATTCAC
AGCACGTTAATACTAATGGG
CCACAATGATACGAGATGAC
TATGCGCATAAGCATCCACC
CGCACCACACGTAACAACCT
CAGATGATCGCATCATCAAA
GTAAGTGACGATGACGTCAC
CGCAGTTGATCGAGCCGACC
GCCACCCAAGGCCACACAGG
CCACGCAGTAACGTCTACCG
GTGCCAGCGATCACGTCATT
GTCTGAGGAACGTGACTATG
CACTGACGTCACCCCGGTCG
GGCGAAGTACTACCACGTCA
CTTGGAGTGCATGACGTGGT
GCAACTACGTAACCTACCGG
AGAACAGGGCGAACACTGCG
GTCAGTGATGACGTGATCAA
TGCACGTTCCGCCCAGTACG
ACCGTGGGCGTGGTAAACTG
ACTGCTTGTCGTCACCTCCA
CACTCACGACACCCAACATA
GAGTATGCACCAAGGTACGT
AACACCTAGCGATGACGCGA
AGATGACGTGTTGCTATGCC
CACGCAAGTGAATGACGATA
GCATCACAGATGACGTCATC
TAAATGACAATCACGTGATG
TTGTATTGACGATTGACCAC
TTACGTCATCCCGAATCATG
GCACCACGCACAACCCGCCT
CGGAATGGCGATGACGATAC
GCGTCGCGGTCCGCGCTGCC
GATGACATGATCCGGTACCC
CTACGTTATCACGTCACCGA
CTGAAGAGACGGATGACGTA
TACAATGGCGTAACTTTCAC
CAAATGATGAGGCCGTAGCG
GTTGGGCGTAATTGCCCATG
GCATCACGTCACCACCACAC
AGCATAGAAAATGACGTCAT
ATCACCACGCGAGCACCACG
GAAGACGATATGACGGTCTG
ACCCACACGCAGTGACGTCA
GATCACGTCATGCGCACCTG
TACAGCTTATAAGGTGAACC
CGCGTCATTTCACCACATCG
GCTACCGTCCGATATGATCA
ACGAGGAGGTGATGCTTCCA
ATCGCGATAGCTACTGCGCA
GCCCGCAGTGATTAGTTCGG
TCACATGATGGTATTATCGA
ACATAACATGGATGACGTCA
CTCGCCACGCTGACCCAATG
AGCGATGGGAGCATCACATC
ACGTTACGTGAACACGTCCC
GACGCGTTGCTACATCGCCG
CGTTCCAACTATTCCCTGCC
ATCACGAATGGGGGACATCC
GATGGGTGAGATGGTATGCC
TTCCATCACCTCACACTATG
GACGTTGACGACAAATGTTG
TCGTAATTCCTACAACGTAA
AATATAAGAAGGACACGTCA
CCCTCATCCATACGCGAACC
GAAACACGACACGCAATGCA
GTGACGCCATGTATGTTGCG
TTAGCAACCACAGGATCACG
GGCACGTCTATTCACAGCAT
GCTGACACAGGCATATACCG
ATACAGCCCGAACAGTACCT
GCCGCGTAGCCCCACCCTCC
ACCAATGGTATGTAGAAGGA
CTGAACATACGGCGCCCATT
GTGTACGATCTATTTCCAAA
AGCGTGGACCAACAAGAATG
CCGACACATCCTCAACACGT
AAGACTCACACACTCACGGA
ATACGTAAAGTATGGCAGCA
AGGGACCGTGGATCACGTCA
ACGTAACGTGACGCGACCAC
CGGATGACGTCACGCTCGCG
AGTGTAGGATGACGTGATCA
AGGGCCAATCATTTACATGG
ACGACGTTTGTCAACGTGAT
ACAATATCATGTGTGACTGG
CGCATAAAACGTGTATTGCT
AGACCAAATGACGTCATGCT
TAACTGACAAAAAAGGTGAC
TGAAAGGTACAATGACGCGA
GCCTTGCGTTACAACCATCG
GGCAGAAGTAGACCACAAGT
GAGTGTATGTCATTTTCACC
ATAGTTAACGTGAGTCATTG
AATGCAATACTGGCGCTACG
CTCTGCGTGTGTGGAATGCC
AGCATGACGTTATCCTTTAC
GATGCCACGTTCTACTACGT
GGGTCTATGATGTGTGGGGG
ACGTTGGCTATCAACGTCTC
ACCAGATGGCGTACTGATAC
GCAACCACGCTCAACACGCC
CGCAACACTAGCGAAACGCA
GACTCGGTGATATGTGCTGA
GCAAGTCAACGTGTAACGTA
GTATGACGTGATCATGCTAA
CAGATTGTGTTGTACACGTG
CCCCTACGAGCCCGAACAAG
AATCACGTCACGCGCCGTCC
GGAATTATTGGATTATGCCA
TTCAAGGCGCGATGACGTGA
CACATCCCAACCGCACACCC
GTGGATGACGTCATTGCCCT
TATTGACGAATGTAGGACTG
TTGGCATGACGTCATACCGG
CCGTGACAACGGCACGGACC
GCTACGCCGCACCCATCCCC
CTTATTGGGCAATATTACCG
CCGCCCTTGCTCGCCGATCG
CACCCACAGCGCGCAATGGC
TTCCATCATGATGACGTCAC
CCCAACGGTAGTAGTGTCCC
GCCAATGACGTCATTAACTG
GCGCAAGATGTACCACGTCA
CCCTCGCCAGTTGCTCGCTA
TCCCCATGATGACGTGATAC
AGGCTAGAACGATGACGTAA
TTGAACACTGTGCCCATACG
AGAATATCACGTCACCTGCA
CCTCATAATGACGTCATGCA
GGCTAGAAGATGCCGGCAGA
CCACAAACGTTGACCATGGG
ACTACGTACGCTAACTTTAC
CACTCCGCGTGTCATCTTGT
ACTGCGGGAGTCATGCCAAA
GTAATGGCGATGACGTCACC
AGAACAACGTCATCCCCCGA
TGCCCCTCACGTCAGCGAGA
TAACACGTGGTGTTCCATGG
CCACATCATCGGTGACGTCA
CAATACTGATGACGTCACGC
AGGACGTACAATAACATGTC
CGCCAGGATGAATGACGTCA
GAAAGACATCACGTCATTGC
ACGCTTAGTGTACGACGTCA
CGCACTCATGCCAGCTAGGA
ATTATGATACGTAAGGCCAA
AATACGTCATTATGACGTCA
CTGATACAGCTACGACACTG
CCAGACAGGTTTACCGTATG
GCGATTGTTACATGACGTGA
AATGGGATGACGTGATACGA
CACGTGATCATCACAGATGG
TTAATGTTACGTTGAAATCA
CGATAGCAGAGTGGTGTGCC
AGCCAGATGTTATGACGTCA
ATGTAGGCTAACCGGCTGGG
CTCCCCCACCAAATTTATGG
ATCACGCAGTGCCACTGAGC
GATACCTGCCCATCGCGTCA
GGAGATGACGTCATCCATGT
GCGGCCCGATCGCACATGTG
AGCGCCACGCTGCGCCCGTG
CACCACCACCATCGCGTACC
GCATATTCAATCCACACCGC
GTCGTGGTGATTGATGTCGT
GCATCGAACGGATGACGCGA
CCACCACGTACCGAACACAA
ATAGTTAAAAGAGCGGAGTT
ACCAAACACCGCCCGTCCAG
GATCCGTGACGATGTTCCAC
GCGCCAGAAATGTGGGCAGG
CTGAAACGCAAGCTCATGCT
GCGTTGAACGAGAACTCACA
GGTCTAGTCAATGTGGTGCG
AGTCACGTCATCTGCGATGC
GCGTGTAGCTCTGCACCCAC
TTCTCGCGTGACCAGGTCTC
TGACCTTGCGTAAAAGTAGG
AGAACAAGTGGTGGATAACA
GAAGGCATAATAAGGTATGT
TGCACCCGGCACGTCACCCC
TGGAAAGGATACGCTCAAGG
GGGTGATGACGCGATCCATG
TCACTTTTAGATGTACATCC
AGGTTATGTTGACTAGCTCG
CGCACGTCCGTTATTCACTG
CTGCATTTAGTAGTTAAACA
ATAACGCCACGTACACCAAG
GAGGTGACGTCATCAGTATC
CACCGGTCATACCTCATGAT
ACGATAATGACGTCATAGCG
CTCACCCATCGCGTCACCGC
CACGAATGAAAAAGACGTCA
CAACTCGATGACGCGATACT
GCAAGGCACCGATGACGTGA
CACAGCCACACGCCACATCG
AAAGTAACATAGGGTGCGTG
GACGCGCATGACGCGACACC
ACGACTGTAGCACCATCACA
GACAAGATGGATGTGGTGTA
ACTCAACGTGTGACGTGATT
GACAACAAACGCAAACAGCT
GTGATACCACAATTACGTCA
AATGACGTGATACTGCCCTC
ACCACTGTGCACGTTGCCGT
AATGATATCTGATAATGATG
AATCAATGGAAGCTGTAGTA
GGTATCACGTCATTCGTCAG
ATCGCTGAAACATGACGTCA
GACGCTAATGTATCGTCTCA
ATTCGTGCGTGATGACGCGA
CAGACAATGGTGGGCATGAC
CCCGCTCGTAACACCTGCCC
GCTCCCCATGCTTCTTGCTA
ATGACGTCATCACAAACCGG
GTGAATACCAATGAGGAATG
CAAGCCCAAACGTGCGTAAC
CCAAGGTCCAGATGACGTCA
TCCGCAATATTCATGAGGGA
CCTCGCGTCACACTCGCGTC
GGTTGAAGACGATGACGTCA
TTACGTCGACTGCCGAACAA
GCGAAGTAACGTTCCCATGG
CCAGTGGCGTGTGCACATCC
CCGCCACAAGATGACGTCAC
CTTATGCAGTATGACGTGAT
GTACGCGTGTGATGACGTCA
ACGCCACCGTGATGACGTCA
AACCCTAAGATGACGTGATC
AGCCGTGAATTGGGTTACAA
ATGATACAAGGATTGCGTGA
GCAACCACGAATGAACACGT
ACGCCCCACCACACGTCCAC
TGTGACAAGTAAGTGCATCG
CCTACCCATAACCCACCGAC
CTTTATCTTACCACATGCCC
CCAATCCGAACAATGCAGCC
CCCCTCCCCGTATCAGCGTG
ACGTAATGATACAAACATGA
AAGACTAGCAGGATGTATGC
CATGAGTTATATGTCGTCAT
AATAGCATCACGCTACCCCC
GCACACGATATCACGTCATC
CATGACATCACCCCATACCG
CTGTTCTTCATCCGCGTGCG
GATGACGTCACAAGTAGTAG
CCGCTCCCATACCGCCACGG
TTACGGTACGGCGCTGCGTA
TGATGATCCCACACCTCACA
AGAGTAGGAAAGTGTTATGC
ATGAGACTTAACTTAGCAGG
CAATACGGTATCACGTCACA
TCGAACCGTAGGACGACGTG
GATATGACGTCACCCTACTG
AGCGATGATAACGTCATCAG
GCATTGCATGCTGATGCTTA
GTCGTGGCAATGACGTCACC
CCCGATTTGCCGTTAGATGA
CGTGGTGCACGTCCACTATG
GTAAAATCCCAAATGTACCA
CGCGTGGTGCACACCATCAA
CAACATGATAGGCCGTATGA
TCCTTGTTATCGCGTCATCA
AACGGACACGCACAATGACA
GGGTGCTAATGACGTGACCA
GTGTATGCTGGTCCCATGAC
ACGTGATAAGAATGACGTGA
CCCTGGCAGGCCGTCCCCGC
GAACAGACGGCATGACGTCA
GGTACCAACAATGAATAAAG
AGCGTACACGCGTGTTCCCG
AGCGGTATCAATGATAAACG
CACGCGATGTCGTACGCCAG
AACCGTAGCATATGACGTCA
CTGCATAAGGCGTCGCTACG
AACCTGGTGGTTACGTGGTT
AGCAGATGTGACGTAATCCA
AAATGCATGCGGTCACGTCA
CTCCATAGATGACGTGGCAT
TGCAATATGTACCGCACCTC
CATTCTAACGAATCGATGCC
GGTCCAGATTGAGATCGCCC
ATATCTGAAAAGTACTACAC
CAATTTGATGACGTGGAATC
TCCACGCACGACACGGCTCG
GGGATGGAAAAGCCACGTCA
AAGAGTATGACCGAACGTGC
AACAGACACGATGGCGTCAT
CTTTGAACGAGATGCGCAGA
AGTCACGTCACGGTATCGAG
GATGACGTCATCGCCGGATA
ACAGGGCACGAACGCACACG
GCGTGAGGTGGCCAGATCCT
CCCCGATGACGTCACGCACA
AATGTGTTGTATAACAAATG
GTCACGGCGCGAAAACTTGG
CGACATAATGACACCATCTA
TGCACTTGAGCCCTGACGTT
GGCACGTACGAATGACGTCA
GCGACAACATCGAATACCGG
CTGACCCGTTCTACTGACTG
GATGAATAAACAATCCTGTA
CACGACGCGATAAGACCGCA
GCAAACATAAAGGATTACGT
ATAAACACCACCGCTTTTAC
AGCATAGCGTTCCATCACGA
TCGCGTTGGGGCCATCAACT
CCGCCGTGGGTACTACAATC
CTAGAGCAATGGTCACCATG
CACCGAACCACATCACACGA
CGAGCAATGACGTCACCCGA
AATGCATATCTGTGTCGTCA
ACGCTCATTCCACCTTCACA
GGTGCATTCTGGAGTGGTGA
GCTTCCAGCACGCGGTCCGC
ACAGACTTTAAAACTCGTGA
ACATCGCGAACAACGCAATC
CATAAACACGTACTATGGGG
ACGTCGATGAGTTAACAACG
GCGATGACGTGACAGCAGTA
CCCTCTCTACGCTGACTGCA
TGCGATGACGTCGTACTATA
GACGTCTTACCTAATATGGA
GTATGCCCGATGACGTGACA
TCTCCCACCGAATACTGCGC
CGCAAGGATGTCGTGACCAG
AACCATAACAAGCCGCGTCA
TTGAACCAGACCCGCGCCAA
GATAGCCATGCCACATCATA
CGGAATGATACAGCCCAGAC
GCAACGATGACGTCACCGTG
GAAGAGTACTACAGTATCGC
GGCATACGTCATCGTTCCGA
ACCATAGATATTAGCCTATA
AGTGAATACGTCAACATTAA
GAACAAAAACTCTCTTTCCC
ACATTGATGACGACACTGGT
CGGCAATGATGACGTCATCG
GGACATGATGACGTGATATC
GTTACACGTAAACATTCAAG
GCTGACGATGACGTCATCAT
CCGTGTTACGTCACTCATGT
ATCCCTAAACATGATACAGT
ACCGAACATGATGACGCGAT
AGTCCGTCCTAATGACGTCA
GTGAGGGATGGTAAACGCAC
CCTGATCACGAATGACGTGA
ATGATGACACAATGACGTGA
GCCAGCCATACCCCACCCAA
CGACAAAGTTGGACACGTCA
CGCGTATACGAGTAACGTCA
AAAATGGTGTCGATAATAAG
TAGCGACGTCGATGTGGCCA
CTACTGTAGTAGTCTGGCGA
ATTCGATTCGAATAAAGCTA
AGAATGACGTGATGGCTACG
AAGAGCGATTTATGTCGTCA
GAATGAATGACGTGATCCAT
CCACCTCCACCCCTCCCTAC
CCCGCGGAGGTTGACGTACC
ACGCAATGACGTGATAACCA
ACAGCTAGTACCCCTATCCA
ATGAACAACCCCCAATCACC
ATAGTGTTACCGTGACGTGA
GTGTATGCCTCCATAATCAG
ACGCATACCATCACGTTTCA
GGTCACACGATTTACTCCTA
GTGGGACGGATCTTGTGTGA
CATATGATCAATTATAGCCC
AATGACGTCATCTCGTCCGC
ACCACAAGGCTCAACCTGTG
CGACTCGCGTCACATCCTGC
GTTTTCAACTCACAGATCAT
CGCCATCACCGCACGATGCC
ACGAATACCTAAGCACATAG
GCACAACATCCAGTCTACAC
GCGTATACAAGATAACGTGG
TCAGAATCTAGGATTTCAAG
CGAGGAGGAGTGCCCGTACT
ACGTGCATGACGTGGCATCC
CAATCGTTACACGCCGCCGG
ACGAAATGACGTGACGTACC
GGAGAAGTCAGCACTACCAT
GCCTTCGACGACGTCCCAAG
GGACCACCGTTGACCGAAGG
CCTACACAAGCCAGACGGTG
AGATGATTACGTCACTGCTA
TGTGCACCAACCGTGTACGC
CCAAAATGACGTCACCAATG
TCGCAAAATGACGTTACACA
CAAACTGACGCCATCCCTGC
GCTGCATCCTCCACATGCTT
ACGAATGACGTGATGTGACA
CCGAGACATGACGTGATCCG
CATACAGCCCAGGGGAGTTG
AGCCACACTGCCCACCGTGC
TGCCTGGCAGCCCAGGAGAA
ATGAATGAGTGGTCCCTCGC
TTGTATGCCACGCTACACCG
CGAGTCGGTGACGATGTCGA
CATTGCGCGTGGTAACGTCA
GATGACGTCATCACTATCAG
AGGCTAATGCCACGTCATCA
CGCGTCACCTTACCACCCGC
AGCATACTCCTTCAGCTGCC
CTCGAATGTATTGGACATAG
TTGCCCCCAAATGATAAAGT
GCAATGAAGTAATAAGCATG
TTGCCTCATTATCCCGTTAG
CCTAACCACACTCCCGTCAC
TTGTCGAATGACGTTTTAAT
CCCGATACGTCGACCCACCG
GGTGGAACGTGACGCCGACT
TCAACATGACGGCAGAGCCT
TATACCATCGGATCACGTCA
ACTTTCCGTATGGGAACCCA
CGCACACCACGTCATCACGC
GTATATGACCGCAGTGACGG
GTGACGTGACTGTTGCGCCG
ACACGCAATGTATCACGTCA
CTGACGGTAAGATGACGTCA
TTGTGTGATGCATAGGCTGT
TTACCACAAAGCCCAGTCCA
CACACGCTACGTATGATCTG
GTTAGGGCATAGCGTGTTGA
GCAGCACATCATTTGATCGC
ATGCGTCGGATCCAAGCTAT
CGCATGATGACGTAATCTCG
TGCCTCAGCGTAACCACTCG
AGTGACGCGATCACCTAACG
CCGCCGAGATGACGTCACCC
ACACTGCGACACACATTCCA
GTAGTTTACCAGTCATCCAT
ATCATCACGAATATCGTACG
CGACCACTAGCACAAGGCCA
GGATTGACAGGACACCGCAT
GCGATGACGCGATCCCACGA
AATTGGAAGGGTACGTCATC
TCGCGCGAGATAGTACGCGC
CACACGATAGGGGCGGCTGA
GAAGCAGGTCCTCTGCACTC
TTATAGCACGGAATATCATG
CCCCCCTATTTCAATACGGG
CCAACGATCCGCGACCCGTG
GGCGCATATGAATCACGTCA
AAAGGAACGTTATCGACGTG
ATCACCTTCTACATTGCGAT
ACAAGGTGTCACATAATGTG
AATGACGTCATGGCACTATC
ACGGAGTGAGTCTGTAGTCA
ACGAAATGACGTCACCGAAG
AACATCGATCGATGACGTCA
TGCACGGCAACAACACGTCA
GTACACCGTACCATTCACAC
AGGAACGAGTGGTACCGTCA
AATGACGTCATTTGGCTTAA
TTGGGTAGAATAACTAACTG
ATCATGTAAAGCCAACCCTC
GGATACCGTGCATGACGCGA
GACAAAAGGCGGATGACGTT
GAAATGACGTAACCACACAT
GTGAGGAACGTGGCGCACTG
TAAATACGTGACCACGACAC
CGATTACGCGATGGAAACTG
AGTGGCACGTCCATCGTTAG
TATGACGTCATCGGTTAACC
GTGACCCACATATATCGCGA
CTCGCTCAAAGCCGTGCTCG
GAACTGCGACGTCATCACCG
ATGATCCTTAGTAGCCTCAC
CATGAAATGACGTCATTGCC
ACTATCCAAGTCCAGTACAA
TCACCATGGCATGTCGAACC
CTACTGTAGAATGACGTCAT
GCGTCCCGTAAGTGACGTCA
TGTCCTGTCGTTGCCTCGCC
GAAAATACGCGTTACGTGCA
CATAGGTTGTGAGTCAGGCA
TCTGAAGATCCCGCGCTAGC
GATAAATGACGTCATCCACG
TGTCAGCTATCCAGCTTACA
TTCACGAACGACGTGACACC
ACGTGTACGTCATGCGACAA
CAGAAAGATGATCACGTCAC
CGTCGATCGCGTCATCAACG
CCACCAAACCATAATGTGAC
CGCGGGATCGCGAATACGCT
AATATGATACGACATCATCA
AGTACGACGAACACACGTCA
GATGACGCGATAAAGCACCA
AATTCTGTGCAAGCAACACA
ATGTGCGTGGGATCACGACA
TCACCTTGTGTAACCGTTCA
GACAAATTACGACGCATAAA
TGTGCCGGAGAATCACGTCA
CTCACGAGGCAGTACCTGAC
GACGTCTCAAGAGTGACGTG
ATATCGCGTCATCGAGGCCA
CTCACATCACGAAACAACCA
ACGAACAACATAGACCGCAA
AACCGAGTTGACAGTATTAG
CCAAAGCATGATAGCGTTAC
GTAGGTAATGAATAACGCTG
CCATATGATCTAAGGATACG
CGTCAGAAAACACGTCATCC
CGCTGTACCATGCACGAATG
GAGTTGACCTACCCGACACG
GTCAGTGACGTCATCGTTAA
GCCCAAGTACCCGCGGTAGT
GTGGCGGAGGGATGACGTGA
ATTGATCGATGACGTGATAA
CGAACAGGATGACGACATCG
CTTGATGACCGGGGATATGC
CAGTAAGCATACGCATTACG
GCACCACACTTCCGGCATAA
TGTTAATGACGCGATACATG
AGTATCTGTCTCGATACCGC
GCACGAAGTTCGAGGGTCGC
ACGCCACTCTTCCGCCACCC
GATAACGCAACGTAACACGA
GGTATGGCGTGGCCGCTGCC
AATTACCCAGTATCGCGTCA
ACACTATCAACAATGAATCA
GTGATGACGTCATCACATCC
GCGCAGTCAGCGACGCGTCA
CGATACGAAGAATGACGTCA
CACACGACAAAGTACAGGCA
ATGATACTGCGACCAATGCG
AATGAGACAGACGTTCCCTA
GTACACGAAGATACGCCAGC
TGCCCGTGGCGATTTTGGCG
ACGATATGACCAGCTGGTAT
GGCGAAATGATGACGTAGTG
CTGATGACGTCATCAGCACA
CCGCTACAGGACACGGCGAG
TTACATCACGCGATAACAGC
TCCAACGAATTAGGCAGACG
CGTGTGTAACACAACCATCA
CCTACACGTCGTTACGTCGT
GATCTGTCGCGCGAACCACC
CACGCAATGCATACGTCATC
ATCTGCAAGAGTACGCCACA
ACAGTGATGACGTCATGACA
ATGATGACGTGATGACGATC
AGTCCATCGGGATGCAGTTG
TACCAAAAGTGGTCATCACT
GGGGGCGAAACGATTTCGGT
AGATGGAACGTAGGTTCACA
CCAAGCAAGTAATGACGTGA
GCAACGTGAGTATGACGTCA
ATTCAATGTATGCCATCAAG
GCGAAATAACAGCGTAATGG
CATCATGCGAACAACAGTAC
CATCACGTCACTGTGCATAC
TTACCGAAGGAGGTCGCCTG
CATATCACATGACGTCACTA
ACGATGAACTGCTATTATGT
TCGATGACGTCATCCGACCT
GTCCTCGTTGCACACGGGGA
GTTAAAACCTAATTACGCCA
GCACCGTACGCACAACCGCG
AACACACGAACAATCTAGCA
ACTGTGTCGTATGAGCAGCT
TGCACGTTGTACGACGTCAT
GGGTTACATAGTAGTGGTGA
CAACGTCCTTAATGACGTCA
GTGTGACGTTATTCCTCACC
GCGAATGACGCGACAACACG
ATCCACCACCAATGACGTCA
CTACATGGATGAGATGTGTG
CCACCACAAAGCCCTACACA
ACGCAGATAGGTAATGCTTC
GAACATATGGACCATTCCAT
CCAGCAATGACGTCATCGTG
CAGCTTTCGCTCGCTGCCGC
ACGTAATGTGATCACGTCAT
AAGCTCAGTCGCGAGATCGC
CACCTCACCATGTCCATGTG
GTCCGTCACGTCATCGCACA
ACACGCACGAACAATGCCGC
GTTAACGCGGGCCGAGAAGC
ACTAAGGCGTGGTAGCGTCA
CAGCATAATAATGACGTCAC
ATCGCGACCATGCGCGTGCC
CTCGTGAGCCAGCCATACAT
CCTTGCCTAATCATATCATT
AATGGAGGTAACGACATCTC
GACGGTGATGACGCGTTGCA
GTAACGTATGCATTCGTGAC
CGGTAAACCAACAATGATTG
AAGCAGGGAAGATATGACGT
AGGGTGATCACCCCAACCGA
ATGACGATAGTGTCGTCCGT
CGAAATACCGCTGCTTCGCG
GCAAAAATCACGCGATACCG
CCCATACCCAAAACACACGA
GACGTGAGGACTTACTACAG
GTAGATAAGGGACCCGTTCT
GCGTACCGGCCACCCCACAC
AAAGTCATTGTAGTCCTGCC
GTGACACCACGATGACGTCA
AATCACATCATCGCTAGGGC
ATACAACAAAATAACGGCCA
CACCACTGAACAAGCCATGC
AATGACGTCGTAATACGAAA
ACGTAACATGACGTCACTGC
TAAGCAGCTCTTCCCACTGC
CACTAGCCATGACGTGATAC
TTCGTGGTAACGTGACGTCA
TGGTTACAGAAAAGACGAAA
GTGCGATAACGTGACCACCG
TAATATCTCACGAAACGTAG
GTAAAGGATGACGACATTGT
TAGCCCCACCACAACGACGC
TAACCAGGTTCGATGACGTG
ACACCTGCCCGCACGCCAAC
GTTATGGCCAGAGAGACATA
AGGAATGTTAACATGTGTAG
TACTCCTAAATGACGTCATT
GAAAACGACAAATGTCGTCA
ACGTAGGAACGACGTGTAAG
GCACTTTACGCAACGTCCAC
GCCACGTCATGCACGACTGA
AGAAGTGATTATCACGTGCA
TCTCATGTAATACGTGTGCA
TAGTCGATATGATGACGTCA
CACATGCACGGTGTCGATGC
AGAGCCCAGTAAACAAAGAA
ACGAATAGACACGTCATCCC
CGCATGATATGTACTGCACG
AATAATCGTGGATGACGTCA
ATTCAAGGTGAAATACGGTG
TGTGATGACGTGACATGAGG
CCAGCGTGTGTACGCTGTTG
ATATCACGCCATCACGTCAC
CATCCAGCGCGATGACGTAA
GGCGCACTGATGCCGTAGTC
TGGCTTAGGGAAACATACTC
AGTCCACTACATAGCGTAGA
CGGCCAGAATGACGTCACCA
GACATTAATGCGATTGTTTA
GGTGTTGGCCTTAGCCACAG
TCCGTGACGTGACTATCCAG
GGACCGTTCAACAATAGGGA
CTCCTTCCATGCCACGCACC
TCCAAGCAGAAGTAGCTTCG
GGGTGGAGGAACTAGTGGTG
CCACGCAATGAAGTGACAAC
TGCACGTAACGATGACGTCA
ATTAGCACGAGGGAGGGTAG
GTGGTGCATACGCGATGTTA
CGGCCAACGTTCCACCATCG
GATCCACAACACACCGTACC
ATGTCTCGATGACGCGAGAA
AGGAACGGCTATGACGTGAT
CTGGCCCTGTTTCGCCCTCT
GCCACGACGCTGCGTCACGC
CAACGGTAACGAAATCGTAA
TTGAGCCACCAGTGACGTCA
ACTGCGTGCAGAAGGTAATC
AAGAATGTTTACACCACTCC
GATACGTCGATGAGGACGAA
CAAACTCGATGACGTCACCG
GTGTCCTCACTTTACAGCAG
CTCACACCAGTATGACGTCA
AGGTAAGATGTCGTGACCTG
TAGTGCAGCCAAGCGACGTA
CTACTAGTGACGTGAGAATG
AACTACAACTAAAGTGCATA
GAGTCAGATGACGTGATGCA
ATTGCTCGATCACGTGATAG
GTCGTGCAAAGGATCCTCAA
AGCGATACATGATGACGCGA
GCAAGACAGCTCTATTACCA
AGCTACTATCGATGATGTCA
CAGGACTAACATGACGCTGC
TGGCCAGATGACGTAATGTC
CACCTTGTCTACGGGAATGG
GAACGATAACGACACGACCT
GCCCTCAGCCCATCTCGTCA
CGTCCAAATCAGGACGTCAT
TGTGACATCATATAGATATG
ATGTGACATGATCACGTCAT
CTAGTCTAGGTTGCGACAGG
TTAAGGTTGCGAATGCTTAC
ACATGGTTGATGTCCTACAT
ACGCCCAACGATGACGTGAG
CGGTGTTAATTTGCCATACT
CAGTCACGTAATGTAGCAAG
CTGTCAAGGTATCACGTCAT
TACAAGGACAAGGACGAAGT
ACGTTACCATATGGCGTGAT
CACATTCTTCCCCTACACCA
CTACAAGTCCCACCCCTTCC
AATATGCTCACGTCATCCGT
GACAGTTTCGGACGACGAAG
AGGAACGGCTTATGACGCGA
TTGAAGCAAGATCACGTGAC
GCATTTAATGACGTCACGAC
ACTGCCCAATCGTCACTAAG
GATGTCGCCCTACCTTGACC
ATTCGTATTTAATCACGTCA
CATTCCAAATGACGACATCC
GTATGCTCTGTTTTACGCAT
GCCGTCACGCGACCAGCTCA
CAGGAGGTACACTAACATCA
GATGGTAGATGACGTCATGC
CACTTCCGAGAAAGGTTAGC
CCCGACGTAACGTATACGCG
ACCTGCACTCGGTTGTACGT
TGCACTAGTGAGACACTAGC
GCGCTTTATGTGCCACGTCA
AAAGCGTAAGCGATCCACGT
TACCCCCCACCGACCATGCG
CGTAACGCGTAATGTCGTCA
ACGTTACGTCATCACCACAT
CTTACGTCTAACACGTTCGA
TCAATTTACAGCTTATACCG
CAGGTAACATGCTTGTTTAC
ACGTGCGTATGACGTCATCG
CCCGAAATGACGTCATCACG
GTACGCGAGGGATGACGTCA
CGATAACGTGTACGTCGCCG
GCAACGGCGTCACGGTGCCC
AACCCACACCACCACACATC
GGCATCACGTCATCCTCCCC
TGGAACGTAGATCGTGACTC
GACCGCAATTCGTGGTATGC
CTGATGACGAGATTTGCTGA
ACGACGTTGACGCGATATGA
ACACGTGCATGTGACGTGTA
TGTATATGACGACACCACCT
ACCACACATCGGGACGATTG
CACGATCACGTCATCACGCC
CCGTACCACAGATCACGTCA
GTCGGGAGCCCGAGACACCC
ATCACGGGAATTAGCTGTAG
CCGCCACGTGCATGACGTCA
AATAAGATAGGATGCATAGC
GCACGTGCCTGCGAGCCACG
ACGCACCAGTGACGTCATCC
GATGATGACGTGACCACCTA
GATGACGCGAGACACCACCT
AAGTCGTCATTAAGTGCTCT
GGGATACTGCGATGACGACA
GTGGCATGACGTCATTGATT
ACCTCCGCGTCAACAAGACA
GCATTGCGTCCGATAGTAGA
GAATGAGGAACACACTACCC
GGTGGGCGACCCGACGTGCG
TCCAGGCATGGATCACTAGC
GTAATGCGATTGCCGCTACA
CGTGGTACGGATCACGTCAC
ACCAAATCGCCATCACACGC
GAATGCAGTGGGTTTGACAA
CATCCTTAGGTATACACGGG
TACCGTGACATTAGCTTAAT
TGGCGGAACGTTCATATAAG
CGTTATAACGCGTATCGGTA
AGATAAGGTCGTTAAGTGCA
GCGCGTGACACATGACGTCA
ACGTTATGGGAACGACGTCA
ATCACAACGCGACACATCGC
GGTTTACAAGATGACGGCAC
GTAGATCACGCTATAGGTCC
GATGCGTGCCAATGACGTGA
GAAATGACGTTATTACCATG
CGCGCAGCGAGACCATGACT
ACTTAATTGATACGTATGCC
AGATCACGTCATACATTCCA
CCGCAATGACGTCATGACTT
ACCTTAGCTCAATGACGTCA
CTCGATGAGCATGATCAATG
ATGATGTGGGGAGAGCAAGT
CTCCTTCTACACGACACCGG
TAAACCATTGATGACGTCAT
ACAACAGTAAGATGACGTCA
ACGTATAGTACGAAGTATGC
ATTCCGCGTACCCCCAAACA
CAAGGAAGACTCGCAAAAAG
GATCACGTTATACGCCCACG
CTTGCAATGACGTCACATAC
GATGACGTTACCAATGGTGT
GGAACGATACGATGACGACA
GTCATAGTGGGGAAGCGTTA
ACCTCACTTGGGGAGATACA
GCGTGTGTCACGTCATACCC
GTGCATGACGTCACCGCCTA
CGGTACACTGTGCTTGCGCG
CACGATAACCATCACAGCAT
GTTTCCTTACGCGGTGCATG
GCTGACGTTATCGCCGGTCA
CACCGGAATGACGCGTCCCA
CCCCCTCGAGTGACGACGCG
ATAACTGAAAAAGTAGTGTA
CTGCCATACTGATGACGTCA
TGGATCATGGTATGACGTCA
TAGATGACGCGACCACTGCA
GCCGTACCACATGACACCTC
ACGGTCACCAGCGAAGGACG
CGCATACGAATATCACGTCA
AGCAGACTCGATGATAATCG
TAATGACGTCATTTACGTCG
ACGCACACCTTAATGACGTA
ATCGTCATAAGATGACGAGA
ATCTGGTCTTCCCGACGGAT
GATACAACGACCAGCCACAC
ATTGCTCCCACATAACAACC
ACAACTTACACGTTCGCTGG
GCTACGTCAGTATGACATCA
ATGTTTGTACATCCTACCCC
TAAATGAGCAAGTAAGATGG
GTAGGCATGGCAAATGTCCG
ATGAATAGGTAGGGAAGTCA
GATCTACACGAGTCGCGTCA
GTGACCGTGAATTGGCGTTC
ACTCCAAATTGCATTTGCAT
CGATGACGTCATGCCCACCC
GCGATGACGTAATCACCAAA
ACGATAACAATAGTCCCGTA
GCATCACGTCACCACCTTAC
CCATACGATGACGCGATACG
CCTCCGCACGCATGACGACA
GCTTGAGTATCGCGTCATCA
GTAACCACGTAGTGACGTCA
CCGATGACGTGCATGCGTAC
CACTCCTGAGATCTAAATAC
CATATCAAAACGCCATTACG
GTCAGGGGGATAGCACTGAG
GTTGCGAATAATCCGTCACT
AGCATATAACAATAGTAACG
CCGAAGTACGTGGAACGCCA
CGACTCCATCCCTACATGTG
CCGATGATGACGAGTTGCTC
ACGAACGATGACGTGACACC
TATGACGTGATCCACCAAGC
CAAACCGACAATGTCCTATG
TCCACCTGAAACGATTGGGG
AACATAACACAATGACGACA
GATGCGGTATCACTGTCGAG
TATTGAGGTATGACGTGATG
CGCACTTGCCAGTCGATATC
TGCCGCATCACGAGATGATG
AGAACCGGATGACGTCATCA
CTACCTGTGAGTGACGTCAT
CAGGTAACCAGCCTCCACGG
GCCTGTTTGATAATGTCACT
AGGATGACGACATAACGAGT
CAGCACATCATATGTCGCCA
CTCTAAGGATGACGTCATCG
TCCCAGCAGCCATATGGATG
GATGACGTCATACATGCTCC
AAGAAAACCCTACACCCTGC
GCGACATATAGGCAACGTGA
GTGACGTGTCTCAGCGACGT
TATCTCTACCCCACCGACAC
ACTCCGTAATAACAGGGCAA
AGCATGCATCGTTCGAACAG
GCAATGCCCGATCAACTTTA
GGGGCGACCTCCTCACCTCA
GTCAATGCAATGACGATACC
ACGTGGCCACCAATCCAATG
GGGATACGCGATGACGTCAC
ATCGTAACGACCACCACGAA
GATGACGTCATTCAATGGGC
GACAGTGCACCACACCCCAA
CTGTGTGAGCAGTGACGCGA
TACGGCAGTAACGTACTGCC
AGCAATCGTATTTCTAGGCA
GTGCACATTCCAAGTGTGAT
AAACAAAACTCGGATTACGT
GATGGTAACAGGACGCAACG
GCCATAAACGTGATATCAGT
TCGCACCCTCCCACCTGCAC
TCACATCTAATGTGACCTCA
CACAATGACGTGATGGCATT
CCCTGGCACGCACAGTGGTA
ACTCTTAGGGTCTGAGGACG
GTTGAGGAACACAGTAACAG
GCGCGCGAAATGACGTGGCC
GTGGACCTGTCATCATGTCA
AACAGAATAACGATGGCTGG
ACGTGTTAGTGAATGACGTA
AAAACGAACACATGTGATAC
ATCAGCCCTGGCGTCATCAT
TTATGACGTCATACCTACCC
AACGCTTCATACGCAGGTTG
TCCTGCGAAGGTGATGAACA
CCCGATGACGTCACCATACG
CCCATTTAACGCGACACACC
GCCGCGATGAGGTAGACACC
GGCGGACACACGATACCCAC
ACGATGTATACAAATTGACG
CCGACTGTTCGTGACGTACC
AAGAATGACGTCATCACGCT
CCACCTCAATGCCACCCCTG
GCGGTCGAGCAGTAAAGCAT
GTCGTTCGAGACATTGATTC
GATCCATGACGTAATCGATA
TAGTGACACGACACTTTTCC
GTTAAGACACGTAAACCGTT
TCCTTCCATAATAAGTTGCT
ACAGCGATAATACACGGTAT
AGGAAATACCACCGTATGAG
CCAACGTTCATCTAAGTGGA
GGCGAAGGCGCATCACGTCA
CCCACACGACAATGGCACAC
ACGCAGACAGGGATACAGCG
GACCCATTACTGATCAACCG
ACACAGAGTAGACAAGCACG
CTAGCTCAGATCGCGACATG
CCTATGGCATGATACATTGT
TCAACATGACTAGGATACCA
CCCAATGACGTGGACAATGA
GTACCTTGTTCATCACGTCA
ATCACCAATAATATGCACAT
GAGCCTATCACGCCATTGCG
CAACGCGACCACGCTCACCC
AGAACACAGTAGATGACGTG
GCATGCAAATGGCCACGTCA
GACATGCGATGACGTCATTC
CTGAGCTATCGCGTCATCGA
AACGTGAATAAGCGTGATGA
GCATACAGATTGGGCACCCT
GACACGTTATGTCGTCATTG
GTTGGGCTTGGACGACAAGG
ACAGCTATGATCACAACGAA
TGGGCGAAACAGCTACCGAA
TAGATACGATCACGTCACTG
ACCATCAGATGACGTCACCG
GTTGCCCCTGTACCATATCG
CGTGATGATCGCAGTTCAGC
AGCGGTAAGGAAAGAAACAA
CGTTAAGGATGACGACATAG
TACACCAGGTAACAGCGTGA
AACACAACAAGGAAATACGA
CGCCTTAGTTATGCATCGCA
ATAAACTCGATCGCGCGATG
ATCATCGACCACGTCATCAC
CGCTCGGTGACGTCACACAG
GCCCATCCATCACATGGCAC
TTGGAATGTCGTTAATGCTG
CCCTTAACATAAAGGGAACT
CACGCAGTGTGGTGACGCCG
GCTAACCTTCTGGCATATCT
CAAAGGCTACGCGTGAAACG
GTCGTATGCGAGGGATCGTT
TAGGCTAGGGCTGTGACGTG
AGCATGATGCGGAAAGGATG
TAACGCTGCCGTTCGCGTGG
CAGAATGACTAATGACGTCA
CACCACGATAATCATACCCC
CTGTTCAGGGGACGTCAACA
GAGTGACGTGCATGACGTCA
CAAAGGATATTAATAACGTC
GCTCAACACCGTATGTGCCG
ACTAGGCGTGGCGCACAATG
GCGACGACACCAACACTGTC
CGAATGACGTATGCCCTGCG
CGAGTGACGTCATTCACGCG
GCAAGCTTGCGTGAATAATC
CTGCCTACGTCCATACACCC
CCTGTCAAACGTATGATAAC
GAGGTGACGACATACCAACC
GATGACGTCACCCACCTACA
CCTGTGGAGCATGCCATGAT
ACGAATGCAGACCAAGTGCA
CGGTCGATGACGCGATTGCG
AGAAGATGACGTGATTCACA
GGTCGCTGTTCACTGTTCAT
GCCAGTACATGGTTATCGCA
GTGACGGAATGACGACACCC
TTGTGACGTTATCGCTGCTG
CACTCTACCCTCGATCACCC
CCACACAGAAGAGAGAAATC
CCCCACCTCCGCCGATAAAC
TACGTGTACACATCATATCA
CGGAGATAGCGTCATCCATG
CGCACGGAACATTATTGATA
ACGTACGAAACACACTCTGC
CGCGTGATCGTCGACGCTGA
TTGAGCTCCCACCGCATATG
CAACTACCACAGTCACGTCC
GTAACCATGACGCGATGACG
AATGACGTCATTCACCCCAT
ATCTAGACGTCACCATCACC
CCGCGATATGCGATGTACAC
ACACTACGCATGACGTGACC
TAGTGGAAATGACGAAACGG
ACAATGACGTCATGTAGAAC
AGAAAACGTGTACCCACAGA
TCGTTGCATTTCGGGTTCAA
AGGGATGACGCGAGTGATCC
GATGATGCCCCGGTGGAGGT
GAATAAGTGGTGGATGAACG
CTCATGTACAAAACTCGACA
GCTATGTGCATCACGTCATC
CTAGCCACACGACACCTGAC
GGCATCACGTCACCAGCACA
ACGTACGTTCGCCCGAACGG
TACGATGATATAGGGCGCGT
CCCCCAATGACATGACGTAC
CATCACATAACGCTGCATGA
CAAATCACGTCACGAGCCAT
AGTGATCAAGGAGGCTGCGC
GAGCCACGGATCACGGCACC
GCGTATCGTACACGACGTGA
GTAAGCAAGACAATGAGCGA
AGGTTCCATGACAAAGTTGG
GATGACGCGATACGTGTTAT
GACACAGCCGTACGACGTCA
CTGAGGTATGACGTGACGCA
GCATCATTCATCGCGCCGCA
GCCCACCAACCGTGACGTCA
CACCATAAGTACTGCGTAAC
TCGCAATGACGTCATCAAAG
CAAATCGTGGCACTACACAG
ACGACGTCATCCCGCCTACG
ACCCAAACCACAGCGTGAGT
TACGTAAACGCAACCACCCT
GACGGTATGACGTCGCCGTG
GCCGGGTAGGCATGACGTCA
CCCCACATCCGTGCGTAACC
ACCACTTGATGATGCAACAC
CGTCCCAGATACGTCTGTTG
GCCGTTACAGTATCACGCCA
GATGACGTACGACGTGTAGC
GCGTTCTACGATTAAGCATC
ACCCAACACCGAATTGCGCT
ACATAGGAAATGACGTCATG
GACATGACGTCATCATGGAA
GACCCATATAATGCCTCCCC
GCACCCAGCAAAGCATCACC
GACACGACCACCGGCAGTGC
GATACGATTAAGGAGTGACG
GGCTTAGATTACGTCGTAGA
AACCGTGACTGGGAAACACC
GCAGTGTGTGACGTGATCAC
TAGCGCTGATGACGCGATAA
GCTAGCATGCGCACACGTGA
ATCGACGACAATGACGTCAT
CATGTTGAGACGTATAACAC
TCTCACGCAATGTCACCAGC
ACCACTACTACACGTAATCC
CGCTATCTCATCGACGCACT
CGACGCGATGTTTGTACCGT
GTGGCATGACGTGATCATGG
ACGTGACTGCATGATTTGGG
CGTAAAGCTACCACGTAACC
TAAGTACCGCGTTATTTAAC
AAATATACGATGTCACGTCA
GTGAGTGATAATGGCACAAA
CGACATCGTAGTCACCACTA
AAGCGAATGTCGTCATAAGG
ACACGATCACGTCATTAGTG
GATCCCAAGGGGCATACATG
CCGCTACGAACGGCGACCCC
CGGATATTACCCGCTGCACG
GCTCCGATGACGTCATACCG
ACGAGTAGATGACGTCATCG
CGCAGACCAGGCGACACAAC
ACTGCACCACCGTAAACAGC
ACTCATCGCGGATCACGTCA
CATACTGCGTCAATACGCAT
GTGAGTTCCCCTTCGCGTCA
TCAGTTATTAGCGTACACTG
GAGAATTAGCGCAGGCGAGG
CGGACAATGGCTACGCCACG
AGGCATAGATGACGCAACCA
CCATGCCACGCAACTACCTG
CCTACACGCCACTCGCGTGT
TCGGATGACGTGATTCAGTC
CCCATTGGACCGAAAACCCA
AGGCGCGCCGCCCCACGTGA
AAACGACAGTTGTGACGTCA
CAGAGTGAGATAAGGGAGTT
CCGGAATGACGTCATCCTGC
GTCACGTTGAATGACGTCAT
CGAATTTTATGCTGCCACAC
GCTAGTACGCGCACGCTACC
CTGCGCCCTTCATAACGTGC
CACGCGACCCACCTTCACGA
GAAATGCATTGCAGTGGCAT
AGAATAATGGAGTACTTGGC
GTAAGCAGTGCACGGCCACG
TAGGCAGATACGTGTCGTAC
GATGTCTAGCACTACCAATA
GCAACCATGGTTACGTCACC
CGTCACGTAGGATGACGTAA
CACGATGACGTCATTGGCCC
GCATTACCATCCTACTCTGA
AGAGGTCAGGAAATGGAAAT
CCCACCCAACACACACCATA
TCATAACCTCACACTATTCC
ATACACGAGAAGATCGTCCA
CGCGATCACAGTAAGGTATG
GCAAAATCATAGACACGTCA
CTAAGGTAATGGCCACGACA
CCTAAGATGACGTCATCTAC
CACCGCCACTGCGATGACGT
ATTCCAGTACACGCGGTAAT
CGGCGATGACGTCAACGATG
ACCAACGCAGTGACGCGACC
AAGCATGAAAGATGACGTCA
AGCGTAACTCTCAGGTGCTG
TGGGTTTAATACAGCGTAGA
AGTGGACACGTCAACTCACC
ACCTTCACCTTATCGCGTCA
TCCTCCACGCCCGAGGTGAC
GCACTTCCAATGCTCATCTC
ACCAACCGATGACGTCATTA
GATGACGCGATAATGGATGC
AAACGTATAACACGAATGCT
GAAAAGATCATACCATACGC
CCTGATTCGCAACGTAACGA
CCAGTCCACTCCACTACACA
ACGAACATATGTCACGTCAT
GAGTCACGTCATACTTCATA
CTCACGCAACCTCCACCACC
CGCTATCCAACGGCATTGTA
ACGCTACAATGACGGGTGTA
CCGCCATGCGACCCACTGCG
AATATGGCGAATGACGTGAT
CACGTTATCGCGTCGTACTG
GATTAATCACGGTCCGTGCG
GAAGTGATGACGTGATATTG
CCGCCCGCTGTGCAGAACGA
TCCCATCGTAAGCACGAGTG
CCGAAATACGTAAGTCATCA
GGGATGACGTCATTACACTG
GAGTCCATAGATTCGTCATC
CGCTACACGTCATACCATGA
AGACCTCAAATCGTCACATG
AACACGCAACGAATCACACG
CCGTACCTACGCGTCACGCA
ACGCCATAATCGGTCACGTT
CATGACCTCTCGTACACCCT
GGGAGATGACGTCATCTGCG
CCTCCACGACAGCTTGAACC
ACTAGACATGACGTCATCCC
CACACCGTAACTTAACGCGA
AGGTATAATGGTGTACTACC
AAGGTCTAAGGATGACGCGA
CGCCGCATCCAATCACGTCA
ATCCTGATGTAACGTCATCT
GGTATCACGTAATGTGAATG
ACTCAGGGGGCACGCCAGCA
AACTTGAATCGTGTCCTACC
ACCCCAGTGAGAGTGTCATC
GTTGCCTGTATGACGCCACA
GCCCCCTGCCATCCTAACGA
TTTTGTGAGATACCTGTGGA
TCTACAGGGCGAAAACCCAC
CAAGACAAGCAGTGACGTCA
ATTAAGGAGCGATAACGTCA
CCGTTATTGCGGGTCCATGC
CACGCGATGGCGTGACCATG
TGGTAGTCCACACTGCACAC
CAAATGACGAACCTATGGAC
GGAAGTAAGGCATGACGTCA
GCGTGACGAATCCACATGAG
CGGAGCAAAATGAACTGAGA
AACACGACACTCACCACCGT
CATGCAAGCCAGAGCATGAC
CCTACTGTCACGGCCGGCAA
CAAACCACCACACCTACCAT
TCACGGCCACGCACCGCACC
TGGCAGGGCCGCGCAACATG
CGATCGCGACAACGTACGCA
GCCGCTAAGATGATGTCAGC
CAGGCATTGCGATCACGTCA
TAGCTTACCGTAAGGTGACA
CGTGCGCCGCCCACCCACAC
ACCCACGCACGACACTGCCC
GGTGCTATGAGGGCAGTGAC
GCGCGCAATGGAACGGTGGT
GTTATCCAACATCACCTCTT
GATGACGTCACCGCATGACG
CACTGCGCCCAGTCCGACCC
CATCATCGTACACGTCGCCA
TGCCACAGTTGTTGTGTGCC
AATGTCTATTTTGATACGCG
AGAAGTACGTTACCCACAAG
CAGGACGGCGTATGACGCGA
TACTGCCCACTGGTATCCAA
GACGTTAAACACCTCGTGCG
CTCCCGTCCTTATGCCGTGC
GATTACGAGATGACGTCATT
GCGTAAACTGCATGACGTCA
CTCCAGAAGCTAACGTAACC
GTAAGGGTGTGATGGTATGT
CGCACCCAACGTGTCAACCA
ATACTTGGGTAAGGTGATCG
CTCACGAAATTACGCATCAC
CCTCCACATCGATGACGTGA
ATCGCGACGCGTAATCACAG
GTGAGAGCGGCGCACGCGGC
GTGGGTGAGGTGATAGTATG
GCTATGTCATGACCCCTTGT
AGGCAACGATGACGTCACTC
TTTGCATACGTCATCGCACT
GACACGTGCATGACGTTGCC
GCGATCCGTGATGACGCGAC
ACGCCTAACACCCGTGACGG
GCATCACAACAAACAACGGG
CCTAACTCGTCGCGCGATGG
GGCCTGAGAGGCAAGGGTGC
TTACCCTAGACAACACTATC
ATTCCGCAACCAAAACCACC
GCTTTACAGTGACGTCATCG
GTCCTACCACGTATGAGGGT
ACCCTTCCGCCCCGGAGCAC
CATTTGCACAGAGCAAGACA
ACTAACCATAGTACACTGCC
ATCACCACGTGATCGAGCCC
TTACCGCACTGAGGCTCACG
CTGTCCTACTGACATAATGG
GTCAACAAGCATAACGCATG
CCCTTACCGCCGGGGTGCCC
GCATGACGTCATCTTGTCCG
CAAGACACGCTGCTCCCCCC
GAAGGTACGTAAACCACCTT
GTCGCGTAACAGACCGAACA
CCCTCGACGATGACGTCACC
GAAGTTGAGCTCTGGATTGC
CTCCACGATCATAGGCTCGA
GCAATGATGACGTCACCCAC
GTAGACACACGCGACCACGC
ACATCGACACGTAGGGTGGG
GCACCTAAATTCGTGATGAC
AATAGAAGACGGAATGACGT
AATAGCAATGTGACGTTTAC
GCGTAAGACGTGCTACACGG
ATAGTATCGATATGACGTCA
CAGCACCCCTTAACACCATA
GTATCGATCACGTCATCCTA
AGGCAGTAGAAGTCACGTCA
ATAGCTGCCACATGACGTCA
ACAGACGAACGATAGCATCA
GACCAATGGTTTACATTGAG
ACAATCGTAGATCCTTATAG
CCAATGACGCGACGAACTGC
GCCCTAAATGACGTCATCAC
CGAAATAGGCCAACCGGCCA
GTCCGATAGCGATGACGTGA
ACTCAGATGACGTCATTGCA
TGCAGCGCGTAAGCCCACAG
TGGTGACGGCACACCATGCG
TGCCATGTACGTCACATAAC
GTTGACATTCACGTATGTAT
ACCTGTCGTTGATGACGCGA
CCCTCGGTTGCGTCCGTTCC
GCAAGCATGATATCACGTCA
GTAACGTGACGTCATGCCTA
AATTACAGCAAGCGGAACCA
AACGATACGTCAACCGTACC
GTATGACGACATACTGCAAC
GCGCATGACGCGTCATCACC
CATCGATGATGAGACGGCAA
ACAAGTATCACGTTACGTCA
CTAATGTCATCATAACATGC
AGTCAAAAAAGGTCACGTCA
CAGGGTATCACGTCACCTCA
TCAACGAAATGATGACGTCA
GACTAGCACAGTGGCGTGTC
ACGGAATGACGTAGTCCTAA
CCGAAAAATCGAACACCCAC
GAACATCCCGAGCTACGCGG
GTTCGCGATCCACGTTGACC
CCTCAACAACCTTACGTGAC
TATACGACACTACAGATCAC
CGCTAACATCGCGCGATCAT
CCCCCCTACATGCCACAGGA
GCGAACGAACGATAATTTAG
TCAAATGACGTCATGTATCC
ATGACGTCAGGTGTCGTCAC
GACGACCGATAATACGTCAT
ACGCATGACGTGTGACGTCA
GATGCAATGACGTCACACAG
ACACAATGCGATGACGTCGT
GCGGTGCGTGGTGCAAGCCA
GTCCTACAATGATGACGTCA
GTAATGACGTGACGCTGCCC
CACAATCGGTGTCAAGCAAG
GCATTAATATGACGTGACTG
GATGTCCGTATACCTTACAC
CACACATCTGAATGACGTCA
GTTAAGTGTGAATGACGACA
CCCATCTCGAACATTGTGCA
ACGATGACGTGGTCATTGCC
CCACCCGACACTCGGACGCA
ACATGCTCACGAGCATAGCA
TGCGCATCACGACATTAATT
GTTATGTAGCAACAATGTAC
CCCACGACACAGCCACCTCA
GCCACGAGACGATGACGTCA
CAACAAGAATGACGTCACCA
AGCACGATGGGCGGGACGCG
AGCCCACTCACATTATGGTA
ACGCCATTCAATTATCTCAC
CCCCACACGTAGGCACGCGA
GCTAATGACGTGACCAGAGA
GTCTTCGCGAACGACCTCGC
CACATAAGCACAACTGACCT
GTGATGTCGTCACAGGCCGA
CATCGATACGCACCATGTAG
AAGGTAGCAAATGACGTGAT
AGGATTGGCCATGACGTCGA
GGAGGCAGTGAGGGGACGGT
AATCGCGTCATCGCCTATCC
GCATACGTGACAACGTAAGA
AAGCATATGTGCAAACAACA
TTGTGATCAAGAGAGTACTG
ACTACCTGCGCTCTCGCCAG
GGTTAAGGCCACGTACAGAG
ACGAGAAAAAGCAATGATCA
CAATGAGTACCTCTCGGACC
GCTACGCCCTGTCACCCCTA
TGCTCAACAGGATCGTGTGG
CGTGATCGTAAATGACGTCA
GACCGAACGATATGTTGGCG
CGTTGCGTCAGTGCTGATAC
CGCAGCATCACGACATCACA
GCAGAGGAAGGATGACGTCA
CACGCCTGCAGCTCGCGTCA
CGTAAACACAGACACGGCGA
GGGTAATGACGTCATTCGCG
CCGTTTAGGATGACGTGATC
CTTCGTTACGCGGACACCGG
CATAGCAAGATGCACGTCAT
AATAAATACACGATAGCATT
AGCGATTACCCGCGAGACTA
TGCAAATATAGTTCGGTTGA
CTCCTTTGGCTCCACAACCG
ATGCGTTCTAAGTAACTGCG
AGCATAGTGTGGTACGTAGG
CAAGTATTTACTACGTCTTG
TGCGTTATCACGTCATCACG
CTCAGTGCACGTAGTATGAG
ACCTATAGCACGCCATCCCC
CAGCCTCATAGATGACGTCA
CCCGTGTATGGATGACGTCA
TCGTGTATAGTCCATAACGA
GCGATCACGGCACCACCGAA
ACGTCATCGTGACGGTAATA
CCGACGCACCACGCGCCACG
AGATGAGACTAAACGGATTG
GAAAAAGCCAAATGACGTCA
GGTGAACGGAAGATGCACGG
CAATAAACGTAATGACGACA
AAGGCAGAAAGGCAACCATC
ACGTTAGGGCAGCTTCGTGT
AACGTTAGACTAACGTGGTG
AATCCTCAACGAGGTCGCAC
CTCCATCACCAATGACGTCA
GGTGCTAGCCAAGGGGCTCC
CCTACACGCACCCCACGCTA
AAGGTACGATAACGTCACTC
AATTGTCGCGCCAACCTACA
AATGTGTAACATTACAGCGT
CAGTTCCATTCTGTGTAACG
CACACCGCACGTCGACACCC
CGAAAGAATGTTGTGTGACC
CATGTACGCGACACCCTGCG
ACAGCGATCACGTCATGCCA
GAATTGGCAAAAGTGCAACG
TCAGTGTGACGTGGACACGG
TTGCACCGCGATTACGTCAT
ATACTAGACGGATGACGTTA
ATATCGTCACCGAGGCGTCC
CATATACCACGTCGACGTAA
GCGCACGCGTCGCCTCCTCT
GAACGATGGGCCACCTCCCG
AATGGCATGACGTGACTACA
GTGCAAACGAGGTGATGTGC
GTGTCGCATCAAAGCGTGTC
ACACGAACGATGACGTAGAC
CTCCGCCGTCACTATCGTAT
CATGCCGCAACGCGCTGTTG
TTAGCTGCGTAATGACGTGA
CGTGTGACTACGCAACGTGT
GTCGATCACGTCACTCACTA
GATACGAATGACGTGACGGT
CACGCTTAGCGATACCTGTA
ACTCCCTTGGAAACATATCG
TACACCACGTACTCCCCTTG
AGCCCGCAGGTAACTACATA
CCACCACACGCGCAGATGCC
GCCGCGAAACGTCATACGTA
GCGCACAACGTCATGACGAC
TTGCTAGCGAAAGCGCAGGG
TCCGCCTATAAGCCATTGCA
GAAAGTAGGCGATGACGTCA
AAGGCGATAGATGACGACAT
CACTCAGTGCAGGAACACTG
GCGAACGATAGGCAGTGACA
TTAACGGTAATGACGTCACC
GGCAACGTACCAACGTTCCC
GCGACTGGACAGCCACGTGA
GTACGTTAACTCAGGCACTA
TCGGTTCGCATTTCCCAATC
TGCAAACACCGAACCATACA
CCCCGCGCGTCACGTGATCA
GTAAGACAAGATGACGTCAT
CCCTATCACGCATGACGTCA
GGCCTGAACGAGTGACGTCA
GGAGAATGACGACACTGTGC
GCGACGTGATGACGTCATTT
CGCCGTCGCCACGCACCCCA
GCTAGGCACAACGTGCTGTG
CCGTCATAAATTATACGGCG
CTGATAAGTGGGCCTCGTCA
GATATAAATTCGACCATCCC
CGTGATCGCGAATACCAAAC
ACCTCTACACAGGGCATCAA
CAGCCATTACGAACGAGGAA
GAAACCACAACGCGTATCCA
CATGGAACGATAACACTCTA
ACGCAATGATAATACGGTCC
AGTCCCACGTGTACCACGTG
ACTGCGATGCCCCGCCGAGG
GGGGCGTTAAAGGAGACCAC
GCTACGATTCACTGGCTCCA
GTGACGTCATCAACAGCACA
GTCGTATCACGCAAGCACAA
GCATTGAATGACGTATACCC
GCGTTGTCCATGGAGATGCG
CTGACGCCCACGCTCCACCT
CCGTGCACCACAAATGCGCA
CTAGTGTCGGATCATGCTTG
TAACAGTACCTTACGTACGC
ACGGACCTAAATCCCATGTA
CTGTAATGATGATGGCACCG
TGAACGATACGGATCGTCCC
AAAGTGATACGCTTAATTCA
GACGTGGATGACGTAATAAC
GTTGATGGCGCCACACAGCC
CATGTCACGTCATTACGCTG
AATGTCCCACCATCACTGCA
GGCGCAATCGCGTGAGCACA
GTGACGTACCATTCACACCT
GCGAACTGCCACAAGTATTG
TTGCTGGTGACGTCACGTCG
GGTTCGATGACGGCATCACC
ACATACGTGCCTGCCTATGT
GCCATCACGTCACCCGTGCA
GGATGACGTCATGCTGGCTG
TGAAACGCTAAGAAGTAGGA
ATGAATGAGTGATGAAAGTA
CGATGACGTGACTACTCACC
ATTAACACGTCATCCACCGA
GTGAGATGACGCGATTGCAC
GGAGTGGAGAAGTGACAACA
CCACCAAATAGACACCCTCA
GGTGACGTCACCCCCCATAA
CAGCGAAAGATATCACGTCA
GGCTATTGCCAACGCGACCC
CCCTATCACAACCAACCACC
CATGCTTGATGACGTGATTG
CGTGTGTGCGGGAAGCGCGA
ATATTGATGGTGATACGTCA
CCTCGCGTAACACCAGCGCA
ATGAGAAGTGTGCTGTATTG
CGCTAAAATGTACGTGTTCA
TTCATTTATGGTTGTATAAC
TTCGATAACGTAATTGGCTG
AAGAATATGGGTATTGCAGG
GCGAGTGCTCACGTTTCCAA
GAGAGCTGAGCACACTGCAA
GCAACAACATACGGATGGTG
ACACCCCTATTCCCCATATC
CTATGACACCTGCGTCCTCG
CTGCCCATCAATTCGTGGCC
ACTAGCACGGTCCCCCGAAC
ATGTCTTTGTGCGAGGTCCA
TGCGCCCGGTATGAACGCAC
CCAAACTTGATGACGTATGC
GTCAACATGACGTGATATGG
TACATAGCTTTATGACGTCA
TTGCTTGGCATTCGACATTA
GTAGCGATGACGTCACCACG
CATTCGTAAGATGACGTGAT
GCCCACCCTTCCACGCCCCG
CGACATCGCAGCAATCGTGA
CCACCGCGCACACGACACCC
GATGACGTGATAACGATCGT
ACTACGCCTTTGTGTGACAC
ACCACGTCATATAGTAAAGG
AACCAAGATCACGTCATCCC
CCATTGTGCTTGTGGCACAA
ACCGGATGACGTCATCCAGG
TATACGCATTTCGTCATGGA
CCATGAATGACGTCATTGCG
TCGACCAATAATGTCGTCAC
CACGATGACGTGATCACTGA
ACGATGGTTACACACCGCCA
CCAACGATGGTACGGCGAAA
GGCTCGTTAGATGACGTCAT
ACGCACGATAGATGACGTGA
CTGCGACGTAACAACGTACA
GATGTGCGTAAATGACGTCA
AAGCACGATGAGACTTTCCG
GTAGCCAGGGCATACATTCC
CCAACTGAAAATGACGTCAC
CGCCTACGTACACTAGAATT
AGGAATATGACGTCACCTAG
ACCATACTTAAGCCACGTCA
CGATCACGAGATGCGATCCA
GAAATATGGATGACGACATC
CGTACCACACAACGACCCAA
AGTGACGTCATACGAACATG
GTTAGCAGCGTGAAATGACG
CACTTGCTGGATACAACACA
GCATATCGTTCCGCGATGAG
CACACCCCATCCCATCCTGT
AACAGCGATAGATGACGTCA
CGCCCACGTCATCACAATCT
CACACCTTCCACACTCGCAT
TGTAATCATCGAATAACTGT
GGTAACGACGTAGGGCGGAG
GCTAGGTGACCGTCCTATCT
GATCGCGTCACAGTACGTGA
AGCACGCATAAAATGTACCA
ACTTTGATGAACACGCGTAT
AGGAACATGACGTCATCTCG
GGTATAACGGCACAGCTTGG
GGCAATCACACTACACAAAC
GCCGTTAAATGATGACAACA
TGGGTGATGACGTCATAAGG
GCTTGAGTATGACGCGATAA
CCCAATCACGCATGACGTGA
TCGTCCACCAACAATGGTGC
CCGCTGCGATGACGCCATCG
GTGTTGGACCACGTCATGCG
GTGGAGCATCCCGTGGCACG
CTAACATCAATTAACCGCCA
CAGAACGATATAGTTAACGT
TACAACGCCACCCACCTCCA
GTCCTATACGAATGACGTCA
AGATTTATCACGTCATAAAC
CTGCGGCATGACGTCACATC
CTTTGCCCGCCATTCAACGC
GCAGCTAGAAGATGACGTCA
CATCGGTGACGAGCACCAAG
CCCATGCCGTGTTTGCCACA
TTAATCACGTCACGCACATG
CCACCGAAAACACGTAAGCC
ACCATCATACCACATACCCA
AGGACACCGTGGCGACGCCA
TGCGTCTAGTCCACCTATTA
CCCCTCTCCACCTACGCCCT
ACGAACCTCACACCTAAACG
TGAATGATACGCTACCAGCA
ATCGTAATGGTATTCCACGA
GTATCAACAACACGACACTG
ATTCGCGTGACGTCTACATG
GCTGCGGTCGACGTTCAAAC
AACTACCAACGCATACACGA
GTCCGGATGACGTCATTCAT
CAAACATCACGAGATACGTG
TTGTTTACGGAAACATACAG
TCACCGACACCATCTCGTGG
AAGGATGCAATGACGTCATG
CCTGACCACCACAACAACGC
CGCGCAACCACGTAACACCG
CGTTCGAATGACGTGATACG
CCGGCCTGACAGCTACACCA
GCCTTGTAAATCACGTCATC
GCGAAGCATACCATCGCACC
GCTCACTTGCCACGTGCACC
AATCGTTCCGTTGCTGCACC
AGCTCCATCATGTCATGAAC
TGTATCGACGCAACTCACCG
AGAACACCTTGAGCACGTAC
TCATGTCCGATGACGTGATC
CCGCTTGTAAGGCTAATCAT
ATAATGTCGAGACCTCGACT
GCTAACGGTACATGACGTCA
CTGGCGTTCCCCACACCCGT
CCTCCCACAAGATGACGTGT
GATGACGTCATCCTTGAGAC
GTACATCACGCATGGTGCGG
CGAGGGGAGGAATGACGTGA
TCCCACGCCTCGTGCCCCGC
ACTATGGAGCACTTGTTACG
GACCTCGATACCAAGTACAT
AGTATGATGACGTCATGATG
GCCAACACCGTGTGACGTGA
AGTCTCTGATGAAAGACAAC
TGCGTCGACCTGCATCCCCC
CATGACGATGACGTGATAGC
TGAAAGAGTATACTTCGAGG
GTTCAATGGGATGACGACAT
TCACAAGAGCATGATGTCAC
GTGACCATAACGGTGCCTAT
AACCTGTTCTCATATACGGT
ATGATCACATCATGGAAGGG
GTGTACGACGACATGCACCG
AGGCAGCTGCAATAGTCACG
GAGCCCAGCGACACACCCCA
GATGACGGTATAAGCATGGC
CCTCCAGGCGCCACGTCATG
CCGTCGTTAACACGACACTC
CTGCAGAGAATGCTGTATTG
ATGACGTCATCCACAACTAA
CTCGACGAGTGGTGATACGC
GGTCATCCGACAGACGATGC
TGAACATCACGTCATCAAGG
GGGTGTGGACGGAACCACGC
GCGACAGTGACGCGATGCAG
GCAAATCTAACATCACGTCA
CGCGCCGTGACGTCACGATC
CCCCTACGTGTCTGGCGCCG
ACGCACCTATCACGTCATCC
CTAACATGGCGAAATCAGGA
CACGGTGTGGAAATACGCGA
GAACACGTGATCGCGGGCAC
GCCGTGCTGGTAAGACCACA
GTTGCTCACAAATGACGTCA
GACCACACGAACGACAGCAC
ACTCTCATGTGGAATGAGGT
CGCACACGAACAACAGTGCA
ACGGACACCTCGCTCGATGC
CAGGTACATACTCGTTTCCT
ATTTGAGCATCAATGACGTG
CTATCTACGCGATCACGTCA
GAACTGTACACGCCACTCCC
GCGTGACGAGATATCACGTA
AACATACGCGCGCTGTGACC
GAGAAACAAATAACGTAATG
TGGTATCGTGATGAACAGCC
CTGAAGCTGTGTGACATGAC
CCCGATACCCGTGATGACGT
CGTCAACAGCGGTGACGTCA
GCCTGTGATGACGACATTCG
ACCGCGTGACGTATTTCGCG
TATGAGACAATAGGGAGGTT
ATCTCGTATAATCAACATCA
ACGCTTAAAAGAATCAATAC
AGTGTGATGCCATTTACTCA
ACCATCTAATAAGCAGTTAG
GCATGGCTGTGACGTGATCC
ACCATACTGATAACGTGACC
CCGCCATTGGCGCGATGAAT
ACCGTACCGCGACCAATAGC
AGTAAAACACGCCACTTCCC
AATTATATCGAACGACTGTC
CCAATCACCACACCTTGACA
CCTAGGCATGGATGACGTCA
AGTGCCAAGTAAGACACCTG
TGACGCTTAAACACGAGCGA
GAGTAACAAAACACATACTG
GAGACGGAATGACGTAATGT
GCCGATGACGTCATGTACAC
CGCAAGACCACGTCATCACA
GTTTAGAATATACTATATGA
GACATGCCTATGGTTCCGTT
AAGTGACGACATACGTAGGC
CACGTGAATCAAGACGTCAA
AAGACGCGCTATGAACACGT
AGTCACGAATGACGTCAGCG
TCGTGGGGTGCATCTTGTCT
CGCGGCGATCACGTCACCCC
TTCGACGCTGCATCACGTCA
CCCCACGACGTTGGTCCCAG
ACGACATCGCGACATCGCCC
TCGGATGACGACATCATGAG
AACGCAAGCGTAACGTTATG
AGCTACGTGGAATGACGTAA
GACACGTGGGCAAGTATACG
GTCACGCGACGTGACGTTAG
GACGGAATGATACCAACTGC
ATCATGTGGTGACGTCATCC
GTAACAAGGTAGACTTGTAG
AGGCGAGCAAAACGAGATAC
GCCATCCATGCATGACGTCA
CCCAATGACGTCACCACGTC
GAGCTGACTTACAAGTCACC
GAGAAAAGACCTGTCTAGCG
CACATCTACGATGAGCGTGC
GCGCACATCATCGCCCCGCA
TGTAACATCAGATGACGTGA
GTAAACGACGTCATATGATC
TTCTTCAGTATGCAACCACC
CCAAAACGTAATCACGTCAT
ACGACACACGACGTCACTGC
CCGTTAGTTACGCGCCACCT
ATACCTGACACATACAGTAG
AGCGAACAATACGTGCCACA
GCACAATAACCAACAGCATC
GCGAACAACGACCACCGCAC
CACCAAATGATACTATCACG
CACGCAATGATATAACACCG
AACTGATGGCGTGTATACGG
GCAACTACGTAGTGACGTCA
GTTATGCGATCGAATAACGA
GAAAACGATGACGTCACCGC
ACGGTTACGTCATTGCCCGA
TCGCGTCGATCACGTGACCA
GTCGCGTCACATACAACGCG
ACAGCTTGATGACGTCATCC
TCGAACACGACACGCCACCC
AGAACCTAACGACGCACTGG
TCGTCGCCGTGCGGTAACAC
CCGTTGCCTTGCCGGCACAC
ACGAAGATGACGTCATCCAC
GAAAGTGACGTCATAGTTCG
TGCATGACGTGATTCCGACG
GTACCGACCTGTTGCTGGAG
CATCGTAGCGAGATCACGCT
TGCCGCCTGCACCGCCCTGG
CGCCTAGCGACGCGCAGTAA
GGTACCGGGTACGCCACTGC
CACCCGTCTCACATGGTTAC
CCTACGCGATCGAGAACAGC
CTAAATGATAGCAGTTGCCT
AGCAGGTCAAAAGATGAACT
CATCTGACACTACCATCAGT
GGAGGACAGTCATCCTACAC
AGTACGATGACGTCATATCG
GAGTGATGTGGTAGGCACGT
CACTACGACAGACACACAGA
ATGATAGAAACACTGTCAAA
CAGTGCCTAAACTACCGATA
GAGCACGTACCACACCTCGT
TCGCCGAGCTTGTAGACGCG
AAATGGAATGATGTGATGCT
AAGGACCAGGCATGACGTGA
TACACAAAACGTGATCACGG
ACCTGATGACGTCATGGCAC
AACGACGTGACGAAGATTGG
TCACATTTGGAGTGACGCCA
AGTAGATGACGTGATTCACA
CGATACCCATTGGATGATAA
ACCACGTCATGATCTGACCA
GTTAAGGCCAGGTTCCCTGC
GTAAGGTGACGTCATTAACA
GAACGAACGCGGTCGCGTCA
CGACGAATGCTATCACGTCA
AATCACACGTCCACGGCAAT
CTAGATGACGTCATCTACGT
GTGGAGAAGACCATCACGAA
TGGTATCGCATGGCCGATGC
CATATGATTCGTCGTCCATC
GGCGTGGATGACGTCATGCT
ACCCCTATGTTAGTGTTGGC
TTGCGTAACAACGTGATAAC
GATGACGTCATGACACAGCA
GTCTCTAGTGCACGTCACCC
ACGTCGCACCCTACACTCCC
GCGAACGTGATCACGTGATG
ATGGCAATCTTATCCCATAC
ACGGAACGAGAATCACGTCA
CCATGCGTCATGCTGCCTAG
GTCCCCCGCACCCCCTTGCA
AGCGTGAGAAGGGAGGCGCT
ATAACCCAAACGATAGTGCA
GATGACGTCACAACATGTCG
CGAAACGACGCACCGCACAA
AGCCACAGCATGATTTGCGC
GCTGATGACGTGATGGACGA
GCCGCTCAAACGTAACGCTC
GGTAACGCAGGATGAGGCGA
CCCATTCAACGCGACACCTC
CCCCACGACAGACACGACCT
CTGTAGTGACGTCACCTACG
GCGTGAATGGGAAGCTGCCC
GAGCGCGACTGCACTTCTTG
GACCCCACCGACTACACACC
GACCGCGTCATCCTATGTTA
CTCCGATGACGTCATCGCCA
GGGATGACGTCATGTGTACC
GCGACAGTTCGGCTGACGCG
CAGTGCATGACGTCATCAAC
ACGATGACGTGATCTCCCCG
ATTAGCCAGCTCCAATACTG
ACCTAAAATGTGACGTCATG
AGCTTGCCCTACCAACTGCC
ATCATGATGCGACGTGGACA
GATCACGTACGATAGGAGAT
CTGATTTGATCTACACGCCA
AAGCACGCTTACCGTTACTA
AGAACGAGATGACGCGATGT
CGCGGCGTCACGTCACCTTT
GATCACGTGATGCACATCCG
CGTCACGTCATCATAGAACA
GCAAAAGGACGTTAACTACG
GCGCGACCCCTCACGCGCAA
AAGTGTGAGGATAACGTCAT
ACAAGTCGGTGACGCGACAC
ACCGGGATGGTAATATCTCA
GAATGACGTCATCCATGTCA
ATAGATGACGTCACATCGGA
CAACACAAAAATGACGTCAC
AAGCCTAACCCACCTCGTCA
GACCGTTCATCGTGACGTGA
GTCACTACCACTTACCCCGT
GAGTATCACGTTATTGCGTG
CGCAATTAAGGTAGGAACAA
CGCCCGTGAGCATGACGCCA
CACAATAGGTAGTGCGCTAG
CCTCATCAATGATGTCGTCG
ACAAGAGCATCGCGTGATAC
TAGTTGCGTGACGTCATGGT
TTGGCAAAAAATGACGTCAT
ATGTTTAGGCGTATGACGTG
CACGAATGAGGCGCACCACC
GCAGACGGACGGTGACGTCA
CACAACAAAGATCAGCCATG
GATATACACGGCGACACACC
TCGCTGTACGTTACAACCAC
AAAAGCATGACGTCATCCCA
CGGAAGACGGCACATAGATA
CAGCGAGTCACATCATATAC
AGCTTGGTGACGTCACTACA
TATGGAGCAACGCGATTACT
CTGAGCCCACACCACATCCC
ATGGATCACGTCATCGGGTA
CCTCCAGGCCACCACGAATG
ATACATAAGAGCGATGATGC
CATCCCTAATGACGTCATGG
ATCGCTAAACAATGGGACGG
GTGTGAAACATCATGCATAT
TACCACAGCGTATCGCGTCA
CACGGTACCGTGCACTGGTA
ATGCGACGTAAGCACACGCG
TTTCCTACGAATGACGTATG
CTTACATGATAACACTCCAT
TGTCCGTAATTGGTAAGGTT
ACATCACTGAAGACTTCTCA
GTGTAAGAACTACCTCATCA
TGGAACGGCGATGACGTCAC
CTGGGCGGAATATGACGTGA
GCGAAACATATCACGTCACC
ACCTATCACGAGATACGCGG
TTTAGTGTGGGATACGAACA
ATCACGTCGTTACGGAGACC
CACTACACTACTATTGGAAC
TGTCCATAACGAACGACGCT
GATACACACTCGCGAAACCT
CGCCAACGAAATGACGTCAC
CTATGGACCCGATCGCGTCA
TGCGCCGTAACTGAGTTACG
CGTTAACGATATGAATGTTA
GGATGATGACGTCACTGTCA
ACGCCCAACGAACCATAACA
CGAGGTCACGAATGACGTGA
CATGTAATGTTGATGTTGCC
ACACTCATAAGAGCATCGAC
ATAGTGCAAATAGGCGATTG
GGTACGTCAGCACGCGGCAC
GCGCAACACAGCGCCCGTCG
AACATATCGCGTCATTCACA
AATATCGCGTCATTCGTGGA
CACACAACGAACCGTCGCTC
GGAAAACGGTAACGTCATCG
ATGCTACTGATGACGCGATG
GCTACTCGAGAGAGCAACGA
CATCACGCTGCACGCATAAG
GGCACGAATGACGTCATCTC
ATGAACAAGCTATTCGACAC
CTGTACAGTAGTGTGCGAGA
CTCACTGGTTGCATAGGCGA
CGGTTGATATCAAGTACTTC
GCGTTATGGCACGTCATCGA
GGTTAGCCAAAACCGGCGCG
ACCGCCTGACAATGACGTGA
GCACAAGCGAGATGACGTCA
ACAGTGTATAATGACGTAGT
AGGCCATCCCGCACGACGCG
CCAATGCAAAGTACGTTACT
CACCACCGACAACGTGTGCA
AGCACAGATTGGTGTAGCAA
AGGCGCACTTGATCACGTCA
TCCGTCAGATTGCTATCGCG
CGCACGTCATCCAACGCCTT
GTGACCCTGACGTGAGAGGA
AAGATAACTGAAGATACGAA
GATACTGAGATGACGTGATA
CGAGTGACGTCATCCCATTG
CGTCAACCACACCACAGACC
ACGCACCTTGTGCACGATCA
ATGACACGTGCACTGATACA
TGAACGATTGAATGTACTTG
ACCCATGACGTCATTTACAC
GCGATACCGAAACTGGCACG
ACTCTAAAAGCCCCGCGACA
AGTCCATCACAGCGACGCTC
GATAAAACGGATAACGTCAT
GACCACAACATCCAACCCCA
ATACACGTGAGTGACGTGAT
GGCACCATCACCTCATGATG
GTGGCAAGGACATCACAGCA
ATACCTACCCACCCACGTCA
GCGATTGATGACGTCATCGA
GTACCGAAAACGTGGTGTGC
TAGCTTTAGTGATTACGTCA
CCGCAGAACCGAGCATAACG
GATGCACGTGATCACGTCAT
CAGTTTGTTCCGGCATCGTG
CCAACAACATCACGTCATAG
CAACAGAAGGAAAGGCTTTA
ATGCAAGTGACGCGAGCGAC
ATAATAGGCTAACGTTGTAC
GTGATGACGTGATTGCATAC
CCACCAGGATCTACGCCACA
CGGCAGTAATGCAGATGAAT
GATAATGCAGTGCACAGCAC
CGGATGGACGTTATACACTC
CACACCTCAGCAGGCAGTCC
TTCGTTGCATATGACGACAT
CAGAAGTACGCTTCAATGTG
ACAATAGCATGCTGTCACGC
ACTGGTTGTGACGTCATGCT
GTCTGCCCTACGTTCTAGCC
TTCACCCAGACCCTGGCCAA
CGGTCGATCACGTCAGCACG
GCGATAACGTCACCAAATTG
GTGCAACACAATTCACATCA
GTCCCGACATGTAGTACGTG
AAGCGTATAACGACATCACC
GCCGAGGACAGAAAGCCCTA
GACGCACCTCGCATTCAGGG
AACCCTGCCAATCGCGTGCG
TTGAGGGCGCGATGACGTCA
CACACACGACACGTACCGCC
CGTCGGGAATGCCCTTAGAC
ATCGCGTGATCCAACGATGG
ACGAGATGAGCATTGCACGA
CGGCCAATCCACGGTTGGGC
AGTTATGACGTGATAACTCG
AACTGCACCGGATGACGTCA
ACTTATCGGTACCGCGAGCA
ACGCCTTAGATACCTCCTGA
TAGAATAACGTCACATACGT
GTATGATGACGTGACCATGT
ATAAATACGGGGCATTGGCC
ACGCCGTACCACCACGACGC
GACTAAATGTAAGATCCATG
AGCAACGTTATGTAGACCCT
GCCAATCACGACACTCCTCC
ACAAAGCGCACATCGCGTCA
AACGTAGCAAACAGAGAATG
CAGCACGCCCTACCCAACGT
CCCTTGCACGCATCACGTCA
GTACCCCATGATACATTACA
ACGATGACGAGATTAAAGTG
GAGCCAAGGCGTGTGTCACG
CGTTCGAAATCCCCGTATAT
AGAACGAAGTTCGGTGCACG
CGTCGAGACGTATGACGTCA
AAGCGCGGAGGTTTGCCACT
AGTCCTAACGAGGTCCACGA
ACGCATGCGAACGGGTTCGC
AAAACACAGTAATGACGTCA
AGCTACCACCTACACTGCCA
TATTCGAATGATAATGCAGG
GTAGGCGATGTCTGTGCACA
GTAAGGAAGTAATGACGACA
CATCACGTCACCATTCCATA
TCAGCCGATCTCCATCCAAA
CATCACTCATGTGAGAACAG
AGGATATCACATCATCACTC
GCCACGTTTAATACGTCCTG
CGTGCAAACAATGACGTCAC
GCGTTTATGACGTCATCGTC
CCGTCATTACCACAGTACAG
GGCATCCATCAATGTCCCCC
TGCGGGATAAACGGAGATCA
GGTCAGGATGGGGAATCACA
ACGTCACTCGCCGATTTTGC
CTTGTACGATCGCGTCATCC
ACGAGTATGACGTCATAACG
CAGCGTTAGGCATGTCGTGG
ACTAAGACGGCATGACGTCA
ATCGTGAACCCGCCACGTGA
CACAATTTAGGCATCGTACC
GAGTGCTCTTACGCCGGCCA
GTGATCACGCAATGACCCGA
CGTAATGGTCGCGTCGTGCA
TGCAATGACGTGATCAAACA
GTGGCCGCAACACGTCATCC
CCTATGAGGTGACGTGACCA
ACGCGAATGTAATGACGAAA
ACAATTCAATATCACGTCAC
GCATGACGTCATCTCCCTGA
CTCGAGTTGGCAGCGTACAG
GCTAGATCATAACGTCGTCA
ACGCCATCCCAGGTCATCCG
AGGTCCCAACAACTCCAAGG
GGCGACAAGGTAACGTCATG
CGTGTATTAAACGAAGCACA
CGCAACACCAGATGACGTCA
CTACGCATGATCAACACTCG
CTAATATCGACACTTCACCA
GAGTGAATTCGATGACGTCA
CCCCTCCCCTGATCCCGTTT
ATGCAGCCGTCATCGCGACG
TTACACGACACATGACGCGA
TTGTGCATTCAGCATATCGG
TCGTAGGCCCTACGACAACC
TCCGATGACGTGATAAGGAT
CGTAGACTAGATAATTGGAA
GGCGCGTCGCTGACGTACCG
ATTCGCCAACACGGCACAAC
AATCACGAAATGTCGTCATT
AAAAGGCGCATCACGTCACC
CGCTGTGTTTATGAAGAAGA
GCAATCAGTCACGTCATCGA
TCCCCCAACACCAAAACCCA
TGTGCGGATCACGTCACCGA
GTCGGGTTGACCGCTGTTCC
AATACAGCTCGCATATTGTG
CCTCAGAGGTACTCGTAACG
AGCCTCAAAATAGGTGTATC
GACGGATGACGGCGCATCGG
CCCCCGATGCAATGACGTGG
AGGATGAATGACGACATCAA
GCATGCCATAGCGCAACACG
GCAGGGGCAAACACGTCACG
AAGGTATAGATAACATGCGA
GAGGATGAGGAATGACAAAC
CGTGAGGTACGGGACGCGCC
CCCATCTCACGACACCATCG
CTATCACGAATCGTAACGCC
GAATGACTAGAGCGATGACG
CCGCGGGACGAATGACGTGA
GCCAGTACATCACACATGAA
CCCATTGAGGATGGGACGTT
GTAACGACAGACACAACGAA
GACGTATGTCGTGATCACGT
GTGCCAACATCCCTCAGTGT
CGTGAAATGGTAATGTGTGC
GTGACGAGTCACATCGTACG
GTTACGCATGGATGACGTCA
AGACCTACATCGAACGGTAT
AGAGCGCTAATGACGTCACC
AAATGAAATGACGCGATATG
GCGGCCACGTTAAAGTGGGT
CCAACCACGCAATGACGTCA
CTCGACAAATCGAGGACAAG
CGCAAACACGCACACACCCT
GCAATGATGACGTCATCCGA
GTGATAGTATGTGCATGAAC
CTATTGCATTCTTGTATAAC
AGCGTGCTTATGACGTATCG
TATATGGTGATACAACATTG
ATGTTACGTTACGACGCAAC
GGCCAACCCGGCCCCCTGGA
AACAATAGACATTTCCCAAG
GCCCCGTCGACATATGGCCG
ACGGCATTGCAGACACGACC
AGCGAGCAATGACGTCACTG
CGCAGAACAATGACGTCATG
AGCCACGTCAACACGTTGAG
CGAGGTAGACACGGCACACC
ACGTGATATGTATCGCATCA
AATTCACGAACGAAACGATG
ACGACGATAAGTTGCCCGAC
AGAGTGATGATCGTGATAGC
ATGAACCGAAACCACAACAC
AAGGCCACGTGATGTGCAAA
AATGTAGACGCGTATCGCTG
CTCATGCACGTAGGCCCTCG
AATATGATGTAATGTGACCG
CACATGACGTCATTCCGAAG
AGTACGTATGACGTGTTACG
CAGTCACACGCCAAATCTGA
ACTATTCCCGCACATTGACA
CGGCATGAGCATGCGGCCGG
GGTATGAACGTGTAGACTAC
GATGTGACTGGAGCAACACG
CGCGAGTAGTACACACATGG
CTACTTACAAGCATTGTAAC
CTCACGCCGCACAAGCAATA
GCCCAATGGTGCCCCATCCC
CATACGTATAAACGTCGTTG
AGGTCTCGAAAGCAACACGA
GGGATGAAATGTAGAGCGGA
CTACATCACACATGACGCGA
TAACTCCTACACACACCGAA
GAAGCAAAGGGGAAACGTGT
GCTTGTACACGTTACACCGC
ACGCATCGCGTGACGTCATC
CCGAGTCAGTGGAACGTACT
CGCACCTAGGATGACGTGAT
GTTCCTGACCATGATAACGA
ACGTACGATGACGTCATCCG
CATACGTACCACTGGGCTGC
ACGATGACGACATCCTCGCT
CGAGCTACAAGATGACGTGA
GCGCAATTACGCCATATGAT
AGAATGACACCAACATCGCG
CACTGATGATGACGTCACCA
CGGCCGAGATACACAACGCA
GGCAGGATTGGTAACAACAC
TCTGCCTTCTTGACGCGTGT
AAGATCGTTAAATGCGACAT
AGCCATGCCCACACGCACCA
GTTCCCATAAGATCGCGTGA
CTTACACGAATTTGCAATCA
ACGATGCACGTGTTCGTCAT
GAAACGGATACGGAATTATC
AAGCGTGCCGTACCGACGGG
ATGCTTCACCACACCACTTG
GCAACATGACGTGACACGAA
TCATCATCGACGACATCATG
AAGTATAATGGCCTTCCGTG
ATAGCTGATAACACCACCCT
GATACAGGAGTAGTTCACCG
[truncated: 7,753,537 more chars]
