# Supplementary material for: Conservation of transcription factor binding specificities across 600 million years of bilateria evolution
Source: eLife. 2015 Mar 17;4:e04837. doi: 10.7554/eLife.04837 (PMC4362205; doi:10.7554/eLife.04837)
Supplement: Supplementary file 1. — (A) DBD and full-length clones. (B) Selex oligos. (C) Summary of HT-SELEX results and comparison to B1H. (D) Experimental details, including seed sequence, multinomial level and SELEX cycles used for signal and background. (E) Drosophila and human PWMs in one table. (F) Count of obtained motifs. DOI: http://dx.doi.org/10.7554/eLife.04837.033 [file elife04837s005.xlsx]

## Sheet: A. constructs
Supplementary file 1A. DBD and full-length clones
Entry Code	Symbol	Flybase ID	CG	Name	domain annotation	DNA sequence	DNA length	AA sequence	AA length	Source
DD0001	CG14655	FBgn0037275	CG14655	CG14655	not_found	ATGTCCAAGCCCGTCGTCCCAACCCCACCGCCTGTGCGGACCACCCCGCCCGCCCACTGCGACATTTGCGAGTTCAGTTTCCGGAATACCGAGCTGAGGGACATGCACGTCCGCTTAGTCCACGAAAATGCGGAGGGAGAACCCAAGCAAAAGGAACCCCAACAGAAGGAACCGGACCAGGAGCCCTACAAGTGCCATCTCTGCTCCAAGACGTTCCGAATGAAGGGCTCCCTTCGAATCCACCTGAAAGTAGTGCACATGATGGGCGTGCCCTGCTCCAATCCCAATCCAAATCCTAATCCCAGTCCTACACCCGCTTCTACCACCAGTGCAGTTACTGCCACGCCCAAGCTGAGCATTTGCGATCGCATTCGACACACAGAGCCTGGAGCCCTTGGC…	900	MSKPVVPTPPPVRTTPPAHCDICEFSFRNTELRDMHVRLVHENAEGEPKQKEPQQKEPDQEPYKCHLCSKTFRMKGSLRIHLKVVHMMGVPCSNPNPNPNPSPTPASTTSAVTATPKLSICDRIRHTEPGALGNGNNSTCTASQPYALSGALSMLQQSPSSPESGTATPKLWECDVCSKSFTTKYFLKKHKRLHTGEMPYTCEICARTFTFQQSYHKHLLYHSEVKPHVCGVCGRAFKELSTLHNHQRIHSGEKPFKCEVCGKCFRQRVSFLVHTRIHTGVMPYKCELCQKTFRYKVSQR	300	PCR
DD0002	CG12942	FBgn0033569	CG12942	CG12942	not_found	ATGGTGCACACTCCGGTGCAAATTGCGGTGTCACCAACAGAATCATATGCCTGCACGGCATGCGATAAGGTGTTCAACCAGAAGGCCAGCCTGCACAGCCATCAGCGTTTCTGTCAGGTGAAGGATGTCGTGCATTGCAGCTTCTGCGATCAACAGTTCAACAGCATGCGCAAGTACGAGCTACACTTGCAGCAACTCCATGCCGTGGAAACAGTACACGAGTGCGAGATCTGCCGGCGTAGCTTCAAAAGCGCCGAAACCCTAACGATGCATCGCAAGCGGCACTCGGAGCGGCACTACCAGTGCGGTAAGTGCTCGCTTAACTATGTTAACTCGGCGGAGTTGCGAGTGCACTACGAACGGGCTCATGTCAATGAGGAACCAGTTAGCTGCCTTACC…	669	MVHTPVQIAVSPTESYACTACDKVFNQKASLHSHQRFCQVKDVVHCSFCDQQFNSMRKYELHLQQLHAVETVHECEICRRSFKSAETLTMHRKRHSERHYQCGKCSLNYVNSAELRVHYERAHVNEEPVSCLTCGNQFQNMTLLREHEQRSHQKSKVWRCEVCNFETKTRWRRRQHQYEHMDYPYKCQKCTSEFADRSKFRQHSKKVHGIELSDEQLAEMFRE	223	PCR
DD0003	Pop2	FBgn0036239		Pop2	not_found	ATGCCCTCGGCCATCAGTGGCGCGCCACATGCCCACATACCCAGCAACGAGGAGTGCGGCATCCGCGATGTGTGGAAGCAAAACCTGGAGGAGGAGTTCCGCACCATACGGAAAGTGGTGCAGAAGTACCACTATGTGGCCATGGACACCGAGTTTCCAGGCGTGGTAGCACGTCCAGTCGGCGAGTTCCGCTCCACGGCGGACTATCATTACCAGCTGCTGCGCTGTAATGTCGATCTGCTGCGGATTATCCAATTGGGCCTTACCTTCATGGACGACGATGGAAAGACACCACCCGGCTACTCCACCTGGCAGTTCAACTTCAAGTTTAACCTGAGCGAGGACATGTATGCGCAGGACTCGATCGATCTGCTGCAGAACTCCGGAATTCAGTTCAAG…	876	MPSAISGAPHAHIPSNEECGIRDVWKQNLEEEFRTIRKVVQKYHYVAMDTEFPGVVARPVGEFRSTADYHYQLLRCNVDLLRIIQLGLTFMDDDGKTPPGYSTWQFNFKFNLSEDMYAQDSIDLLQNSGIQFKKHEEDGIDPIDFAELLMSSGIVLVENIKWLCFHSGYDFGYLLKLLTDQNLPPDESEFFDLLHIYFPNIFDIKYLMKSCKNLKGGLQEVADQLELRRVGPQHQAGSDALLTGMAFFKMREMFFEDNIDHAKYSGHLYGLGTSFIVNGTNFHDSNGETNSA	292	PCR
DD0004	al	FBgn0000061	CG3935	aristaless	not_found	ATGGGCATATCGGAGGAAATCAAGCTGGAGGAACTACCGCAAGAAGCCAAGCTAGCGCACCCGGATGCCGTAGTGCTGGTGGATCGTGCCCCAGGATCGTCGGCCGCCTCCGCCGGCGCAGCGCTGACGGTTTCGATGTCGGTCTCGGGCGGAGCGCCCAGTGGAGCAAGTGGGGCCAGTGGCGGCACCAATAGCCCCGTTTCGGATGGAAACAGCGACTGCGAAGCGGACGAGTACGCCCCGAAGCGGAAGCAGCGGCGCTATCGCACAACCTTCACCAGCTTTCAGCTCGAGGAGCTGGAGAAGGCATTCTCGCGGACCCATTATCCCGACGTGTTTACGAGAGAGGAGCTGGCGATGAAAATTGGATTAACCGAGGCGCGCATTCAGGTTTGGTTT…	1221	MGISEEIKLEELPQEAKLAHPDAVVLVDRAPGSSAASAGAALTVSMSVSGGAPSGASGASGGTNSPVSDGNSDCEADEYAPKRKQRRYRTTFTSFQLEELEKAFSRTHYPDVFTREELAMKIGLTEARIQVWFQNRRAKWRKQEKVGPQSHPYNPYLPGGAATMQTVVGAALPPNPFTHLGFQLRKPFDAQHAANLAAFRYPHLSAAPMIPSGYFNQFQRAPPHMLPHGMAGMYSPSSSFQSLLANMTAVPRGTPLGKPPALLVGSPDLHSPNHMLASPPTSPASGHASQHQQHPTAHPPPPQAPPQMPVGVQPAQLSPQHLVGIALTQQASSLSPTQTSPVALTLSHSPQRQLPPPSHQAPPPPPRAATPPEDRRTSSIAALRLKAREHELKLELLRQ…	407	PCR
DD0005	CG15710	FBgn0034120	CG15710	CG15710	Znf_C2H2-like	ATGACAAGTGCTGGCAACTGGATTTCCGAGGAGCTGGAACCAGCTACTCTACTGTCGATTCAGGAGGATAATGGTATTGTTACCAAGGTGTACGTGGCGCCCTGTTTGCAGCCGATAAAAGAGGAGAAAGTTTTCCTGGAGGACAACACGCAACGCTTCCACTGTCCGCTTTGCTCTAATGTGATTCGCACGGCCGGTGCCTACAAGGTCCATCTGATGGCCTGCCAAAGACGCTTGGCACGCATGATGAAGGATGTGCCGGACGTGTCCCAGCATCAGTGCAACATTTGCAAGAAAATCTTCTCCTCGGTGGATGCCCTGATCGGCCACAGGCTCCTGCATGGAAGCCCATCAATGAATCGCACCTGTGCATCCTGCCATGTCAAGTTCGGGACGGAT…	792	MTSAGNWISEELEPATLLSIQEDNGIVTKVYVAPCLQPIKEEKVFLEDNTQRFHCPLCSNVIRTAGAYKVHLMACQRRLARMMKDVPDVSQHQCNICKKIFSSVDALIGHRLLHGSPSMNRTCASCHVKFGTDLEYRTHLESHLIPCESTDESYEGAYTITKTFNCVFCRTEFKACFKPGQVTRRYACDACIVRLKAQEEEKKILGKRRPELICDRCGKKYKYEGFLHRHLKTCQMPDKCKRKREIEITEVSEVTFTEVVQSFN	264	PCR
DD0006	Antp	FBgn0000095	CG1028	Antennapedia	Homeobox_Antennapedia_CS	ATGACGATGAGTACAAACAACTGCGAGAGCATGACCTCGTACTTCACCAACTCGTACATGGGGGCGGACATGCATCATGGGCACTACCCGGGCAACGGGGTCACCGACCTGGACGCCCAGCAGATGCACCACTACAGCCAGAACGCGAATCACCAGGGCAACATGCCCTACCCGCGCTTTCCACCCTACGACCGCATGCCCTACTACAACGGCCAGGGGATGGACCAGCAGCAGCAGCACCAGGTCTACTCCCGCCCGGACAGCCCCTCCAGCCAGGTGGGCGGGGTCATGCCCCAGGCGCAGACCAACGGTCAGTTGGGTGTTCCCCAGCAGCAACAGCAGCAGCAGCAACAGCCCTCGCAGAACCAGCAGCAACAGCAGGCGCAGCAGGCCCCACAG…	888	MTMSTNNCESMTSYFTNSYMGADMHHGHYPGNGVTDLDAQQMHHYSQNANHQGNMPYPRFPPYDRMPYYNGQGMDQQQQHQVYSRPDSPSSQVGGVMPQAQTNGQLGVPQQQQQQQQQPSQNQQQQQAQQAPQQLQQQLPQVTQQVTHPQQQQQQPVVYASCKLQAAVGGLGMVPEGGSPPLVDQMSGHHMNAQMTLPHHMGHPQAQLGYTDVGVPDVTEVHQNHHNMGMYQQQSGVPPVGAPPQGMMHQGQGPPQMHQGHPGQHTPPSQNPNSQSSGMPSPLYPWMRSQFGKCQG	296	PCR
DD0007	sage	FBgn0037672	CG12952	salivary gland-expressed bHLH	HLH_DNA-bd_dom	ATGACGGATCAACTGCTGAGCTCCACGGCCGGCGTACCGGGTGATCCACCGCCAGTTTTGGTGCCCGTATCAGCCACCACCGGTGGACCCTATTTGAGCGGTGGATCCGAGGGCGAGGCGGAATCATCGGAACAGCCCGTTCTTCTAGAGCTCGGTGCCCCTCAATCGTCCAGTTGTCCGGCAGTTAGTCTCAACTACACCCTAACCGCGGATGGAGCAGGCTTGCTGGCATATGCGCCAACTCATCCGCATAGCTACTCACCCAGCGTGATGGGTGGCTACGAGAAGGAAGCGCACAATATGGGTCTGTTGCCACCCACATATAGCGTTATACCTCAGCCGGTGTCGATGTGGCATGCTGGCCAGGTGGCCACCGGTTCGCCAGTGGGCTTGGAATGC…	801	MTDQLLSSTAGVPGDPPPVLVPVSATTGGPYLSGGSEGEAESSEQPVLLELGAPQSSSCPAVSLNYTLTADGAGLLAYAPTHPHSYSPSVMGGYEKEAHNMGLLPPTYSVIPQPVSMWHAGQVATGSPVGLECNKPSELVPPPMYMSYSGGSIANSTEVDIAKEHNPAWREKALQMEKDYRRTACDRERTRMRDMNRAFDLLRSKLPISKPNGKKYSKIESLRIAINYINHLQAMLRESSVGQNGNGCCAWSGGSSSPYDNGNDHWG	267	PCR
DD0008	Lim1	FBgn0026411	CG11354	Lim1	Znf_LIM	ATGAGCACCGATAGCAAAAATACCCATGACGATTCCGATCAGGGCTCCTTGGACGGCGATCCGGATGGACGTGGCGATTCCCAGGCGGAGAACAAAAGTCCCGACGATGCCAACGGATCGAAGCGACGCGGTCCGCGCACCACCATCAAGGCCAAACAGCTGGAGGTGCTCAAGACGGCCTTCAATCAGACGCCGAAGCCGACACGCCACATCAGGGAGCAACTGGCCAAGGAGACCGGGCTGCCCATGCGAGTCATACAGGTGTGGTTCCAGAATAAACGGTCGAAGGAGCGACGCATGAAACAAATCACCAGCATGGGCCGCCCGCCCTTTTTCGGTGGCGCCCGGAAA	351	MSTDSKNTHDDSDQGSLDGDPDGRGDSQAENKSPDDANGSKRRGPRTTIKAKQLEVLKTAFNQTPKPTRHIREQLAKETGLPMRVIQVWFQNKRSKERRMKQITSMGRPPFFGGARK	117	PCR
DD0009	Dr	FBgn0000492	CG1897	Drop	Homeobox	ATGTGGCCAGGAACCAGACAAATGCCGCCCTTCGGACCGCCTGGCATGTTTCCGGGAGCAGGATTCGGTGGAGATGCCAACGAACCGCCGCGGATCAAGTGCAACCTGCGGAAGCACAAGCCCAACCGGAAGCCCCGCACCCCCTTCACAACACAGCAGCTGCTCTCGCTGGAGAAGAAGTTCCGGGAGAAGCAGTACCTGAGCATCGCCGAACGGGCGGAGTTCTCCTCCTCGCTGCGGCTGACGGAGACGCAGGTGAAGATCTGGTTCCAGAACCGAAGGGCCAAGGCCAAGCGTCTCCAGGAGGCCGAGATCGAGAAGATCAAGATGGCGGCGCTGGGCCGAGGAGCA	351	MWPGTRQMPPFGPPGMFPGAGFGGDANEPPRIKCNLRKHKPNRKPRTPFTTQQLLSLEKKFREKQYLSIAERAEFSSSLRLTETQVKIWFQNRRAKAKRLQEAEIEKIKMAALGRGA	117	PCR
DD0010	CG15436	FBgn0031610	CG15436	CG15436	Znf_BED_prd	ATGGCGGAAATATGCCGAGTTTGTATGGATATTTCTGGTAAACTCGTTAACATATTTGACGCCAGACGAAGAACCAGAGTTTCCATTGCCGAGATGATCGCGCAGTGCACCGGATTCGAGGTCAAACGTGGCGATTTGTTTTCGGAAATGATATGCCCACAGTGCTATGAGGACGTAAAGAGCGCGTATGGGATAAGGCAAACTTGTGAGGAAAGCCACCAGTTCTACTGCCGAGTTCGCGATGAAGGCATCGAGGATGCTTTATGCGCCTTGCTCGAAGAAGAAGACTGGGAGATTTCGGAAGACGAAGATGCGCGGATTGATTCTGCATCCGCTGCTGATGACGATGGGAAAAGCGACAGCAAGAAGGTAGCATTCGAATGTCGAGAATGCCACAAG…	1035	MAEICRVCMDISGKLVNIFDARRRTRVSIAEMIAQCTGFEVKRGDLFSEMICPQCYEDVKSAYGIRQTCEESHQFYCRVRDEGIEDALCALLEEEDWEISEDEDARIDSASAADDDGKSDSKKVAFECRECHKKYQRKGTFLRHMRTHMDGQSFPCPYCKRNFRLRVTLKAHMKTHNAAKPYECSHCAKTFAQQSTLQSHERTHTGERPFKCSQCSKTFIKSSDLRRHIRTHGSERPFKCSKCTKTFTRKFHLDNHFRSHTGERPFKCSHCPKAFAMKQHLKQHSRLHLPDRPFRCSHCPKTFRLSSTLKEHKLVHNAERTFKCPHCASFYKQRKTLARHILEIH	345	PCR
DD0011	CG3909	FBgn0027524		CG3909	WD40_repeat	ATGTTTTCTGTCCTTCATAAAGAGGAAAATGCGCACGACAGTCAGCTATGGGCGTGCACCTGGGGACGCGACACTGCGGCCTCAGATCCGGATGACGCGGTCGTGGAGCCCGAGGAGAATCCCTTTGATTTCGATAAGAAGGAGGCCCGCCCGAAGGATTTCTTGGTCACCGGCGGACTGGATGACTTGGTAAAGGTGTGGGACTTGCAGGAGGACAACACCCTAAAGTTGCGCCACAAACTAAAAGGACATGCCCTGGGAGTTGTTTCTGTGGCCGTCAGTTCCGATGGACAGACCATTGCCAGTAGTTCTCTGGACTCCACCATGTGTTTGTGGGATGCCCGTTCGGGCGACAAGAAACACCTACTTAGCTTTGGGCCTGTTGATCTCTGGACGGTG…	990	MFSVLHKEENAHDSQLWACTWGRDTAASDPDDAVVEPEENPFDFDKKEARPKDFLVTGGLDDLVKVWDLQEDNTLKLRHKLKGHALGVVSVAVSSDGQTIASSSLDSTMCLWDARSGDKKHLLSFGPVDLWTVQFSPCNKYVISGLNDGKISMYSVETGKAEQTLDAQNGKYTLSIAYSPDGKYIASGAIDGIITIFDVAAGKVVQTLEGHAMPVRSLCFSPNSQLLLTASDDGHMKLYDVTHSDVVGTLSGHASWVLCVAFSEDGKHFASSSSDNSVKIWDTSERKCLHTFAEHTDQVWGVRYSPGNDKVASASEDKSLNIYYCPPNAI	330	PCR
DD0012	Fer3	FBgn0037937	CG6913	48 related 3	HLH_DNA-bd_dom	ATGCAGCATCCACATCCCATTGACCAGCCCACCTACATGCCGGATGTTCCATTCCAGCCGCTTTGGGGTCAGGAGGCTCCACCGCCGCCCATTGTTCCATACCAAGAGCTCATCGCCGGTTTTCCCTGCACCGACTTGTCTCTGTGGCAGCGCTCGCAAGTAACTCCTTTGGTGCCCCAGCGTCCGTCGACAAATGGGAGGGCCAACGGCTCCTCCAGCTCCTCGAAGAAAACGCGTCGCCGTGTGGCATCAATGGCCCAACGGAGAGCTGCAAATATCCGCGAACGCCGTCGCATGTTTAACCTAAACGAGGCCTTCGACAAGTTGCGCCGCAAGGTGCCCACCTTCGCCTACGAGAAACGACTGTCCCGCATCGAAACCCTTCGCTTGGCCATCACC…	582	MQHPHPIDQPTYMPDVPFQPLWGQEAPPPPIVPYQELIAGFPCTDLSLWQRSQVTPLVPQRPSTNGRANGSSSSSKKTRRRVASMAQRRAANIRERRRMFNLNEAFDKLRRKVPTFAYEKRLSRIETLRLAITYIGFMAELLSGTPSNSHKSRSDVYGSMNGHHQAPPPAIHPHHLHPAAAYQRDFASPYNHSL	194	PCR
DD0013	jigr1	FBgn0039350		jigr1	MADF-dom	ATGGAGAACCTGTCGCACTTGTATCCACCGCAGTTGCCAAAGGGGCGTGGTCGGCCTCGAGCGACATACGCCCAAACGGGCGAGTTTGATCTGGGTCTGATCCGGGAATACCGATCGCACCCAGTGCTGTACGATAGGTCAAACAAGCGGTTCAAGGACAAGCTGTATGTGGCCCATATATGGGAACAGATAGCCCACAAACTGGGCTACGATGCCACCAGTATAAGGGAACGGATGACCACGTTAAGGAATCGATATAACATCGAGAAGCGACGCGTCGAGAATGGCCTTTCCACACAGTCTTCACAATGGCCTCTATTCGAAAGCCTCCAGTTTCTGGGGGATCACATACGGCCCAGGCGCAGCTTTAAGAACATGAGCGTAAAGGAGGAGGATGAG…	1005	MENLSHLYPPQLPKGRGRPRATYAQTGEFDLGLIREYRSHPVLYDRSNKRFKDKLYVAHIWEQIAHKLGYDATSIRERMTTLRNRYNIEKRRVENGLSTQSSQWPLFESLQFLGDHIRPRRSFKNMSVKEEDEETYEVDDCRSDSNGHMNSIKDELEDDSEIFDCEQALPVTTVLGIPLNNSDEANKSQRSTNGEMPNGKGYNHFAESYHRRHQNQPEYIISSPIVNPMRSNKRGSQHLDDHPSKRRVDDSLSISGYYPTQPLAPLPPAYAKFRGFGEFMCHSLCDMPAATALRLVQKFTRELVQSSLRNEDSGSKEKTDEVDPVDQSSESQEED	335	PCR
DD0014	CG2678	FBgn0014931	CG2678	CG2678	Znf_C2H2-like	ATGATGCACAGCGCGAAGAACGTGTGCCGGACTTGTATGGACGAGACCGGCACCCTGGTAGATATATTCGCCAATGTAAGGGATCCTGTGCTCGACGAACCGGAGATGAGCCTCTCGCACATCCTGGCCAGGTGTACCGAACGTCCAGTGAAACGCGGCGACCTGCTGCCGCAGTTCATATGCGTTTCCTGCGTCCTGGCCGTGCAGAATGCTTTCCGGTTCAAGTGGCAAAGCGAGCAGAGCTACCAGCACTTCTTCCGCGTCCTAAACCAGTCGGGTGCTCCGGAAAACCAAGTGCACTTAGCTGCATGTAATGGGGATAAGAACCAGATAATAAACCAGAAAATGCAGCTCAAAAGCGATCGTCAACAGGATACGCAGCAAATGACAAAAACGCAG…	1299	MMHSAKNVCRTCMDETGTLVDIFANVRDPVLDEPEMSLSHILARCTERPVKRGDLLPQFICVSCVLAVQNAFRFKWQSEQSYQHFFRVLNQSGAPENQVHLAACNGDKNQIINQKMQLKSDRQQDTQQMTKTQKPDDDLSQKQTLQAKLQEGNIDGPPESFTLHPRKRTCRTEEQADMIPKEATRSTKMICDADGYYNCPHCSKRFCSQTQLRTHITDLCNRCPYCPRTYMQKSNLKRHLRNHLSKPAHKCFHCSKAFMRKDHLKRHLRTHDSDGPLSCSQCSAVFIEHVQLEIHRREHKQRPGSSKSESTKDPDSDDSDQAQDLKPKWTKNTFNGTCSIPPMLKPKPICDICQKKFSSVYALKRHMLTHNRQHHLKKCTYCSEEFKTEKHLKRHERGH…	433	PCR
DD0015	CG11982	FBgn0037653		CG11982	Znf_RING-CH	ATGGCAGAGGCAATGGTTGTGGAGGACCGCCCCGCGGAAGCCAAGCGATTCTTCTGCCACATGTGCAACGTGGAGATCAACATTCCCAACTCAGACTTCACCTGTCCGCTGTGCGCCAACGGTTTCGTGGAGGAGCTGCCGGCAAATGCGCCGGAGATGGATTCTTCGACGGCTGGAGCATCCGGCAGTGCCAGATCCGGAAGCAGCGGTAGTGGCTCTTCTGGCTCACACGACACCCTGAGCAGAGGCAGCTCATCGAGCGGATCTCAGGTGAATGTTGAGTCGCTGCGTAACGATATTGTGTCGCTGCTAAACATGCGGAATGTGCCCAACTTGGAAATTACCATCGAGCCAAACAGACGGCACAGCAACGTGCTGCATCTAGGCGGCTTTGGTGGT…	1137	MAEAMVVEDRPAEAKRFFCHMCNVEINIPNSDFTCPLCANGFVEELPANAPEMDSSTAGASGSARSGSSGSGSSGSHDTLSRGSSSSGSQVNVESLRNDIVSLLNMRNVPNLEITIEPNRRHSNVLHLGGFGGPSGSDSARGLTAGGRVRPANLDRLDNVLFDFLQSLPLAGATAEIVTGPGGGGVGGGGNSHMFFMGNPGDYAWGREGLDTIVTQMLNQMETSGPPPLSAQRINEIPNVQINAEEVNRKIQCSICWDDFKIDETVRKLPCSHLYHENCIVPWLNLHSTCPICRKSLADDGNDADDEFVMLDAFGPEMAADGSNSERRSASTATGTDNPSPANNPSQAAAEGGRTRPDANPAQAARNNIFTFDDDNMFL	379	PCR
DD0016	sob	FBgn0004892	CG3242	sister of odd and bowl	Znf_C2H2-like	ATGAGCTCGGCGGCGGCAGCGGCAGCCCAGCGGTCCAAGAAGCAGTTCATATGCAAATTCTGCAACCGACAGTTCACCAAGTCCTACAATCTGCTCATCCACGAAAGAACGCACACGGACGAGAGGCCTTACTCCTGCGACATCTGCGGCAAGGCCTTCAGGAGGCAGGATCATCTGAGGGATCATAGATATATCCACTCCAAGGAGAAGCCCTTCAAGTGCGCGGAGTGCGGCAAGGGATTCTGTCAGTCCCGCACTCTGGCTGTCCACAAGATCCTGCACATGGAGGAGTCGCCGCACAAGTGCCCCGTGTGCAATCGCTCCTTCAACCAGCGTTCCAATCTGAAGACCCACCTGCTCACCCACACCGACATCAAGCCGTACAACTGCGCCTCCTGC…	495	MSSAAAAAAQRSKKQFICKFCNRQFTKSYNLLIHERTHTDERPYSCDICGKAFRRQDHLRDHRYIHSKEKPFKCAECGKGFCQSRTLAVHKILHMEESPHKCPVCNRSFNQRSNLKTHLLTHTDIKPYNCASCGKVFRRNCDLRRHSLTHNLSAGVGGVVGGNLS	165	PCR
DD0017	Rpb10	FBgn0039218		Rpb10	RNA_pol_N/8_sub	ATGATTATTCCAATCCGTTGTTTCACCTGCGGCAAGGTCATTGGCAACAAGTGGGAGTCGTATTTGGGTCTCCTGCAAGCGGAATACACCGAAGGAGATGCCCTGGATGCTTTGGGTCTAAAGAGGTACTGCTGCCGTCGCATGCTCCTGGGCCACGTGGATCTTATCGAAAAACTGCTCAACTATGCTCCTCTGGAG	198	MIIPIRCFTCGKVIGNKWESYLGLLQAEYTEGDALDALGLKRYCCRRMLLGHVDLIEKLLNYAPLE	66	PCR
DD0018	gol	FBgn0004919		gol	Znf_RING-CH	ATGTATATACGGAAAACGCTCCTACTGGCTTGCCTTGTTTTGCTGTTCGGGGGACTCCCGCCTCTCACCTTCCCTGCAACGACCACTACCTTAGTGGCGGCCATGTCCATCGCAAATCAGGACTTGGAGCGCTACTTTCGACCAGGCAACGGCACTCACAGCTTCTCCGGCATGGAAGATCGTATTGCCGTGGACGTCTATAACTACGCCTTTCTTAACTGGTCATACGTAGAGCACGGTAACATGCTGTGCAACATGGAATTCGCCCAAGAACAGGCCCGTTACGGAGAGGGCAAGGTGTTGAACGTAACGGGACGGTTAATTCACATCACCGCCACGGACAACTTTAGTGACGATTACGCGTGCACGCCGTACATCCGAGGAACCTTGGGAGCACCC…	1380	MYIRKTLLLACLVLLFGGLPPLTFPATTTTLVAAMSIANQDLERYFRPGNGTHSFSGMEDRIAVDVYNYAFLNWSYVEHGNMLCNMEFAQEQARYGEGKVLNVTGRLIHITATDNFSDDYACTPYIRGTLGAPIPDKGETWIALVRRGRCTFEEKVKHVYQQNAAGVIIYNDKQVMQLEKMQIKGKTRNIAAVITYQNIGQDLSLTLDKGYNVTISIIEGRRGVRTISSLNRTSVLFVSISFIVLMIISLVWLIFYYIQRFRYMQAKDQQSRNLCSVTKKAIMKIPTKTGKFSDEKDLDSDCCAICIEAYKPTDTIRILPCKHEFHKNCIDPWLIEHRTCPMCKLDVLKFYGYVFLGSEESILEYQPDPPQGLALVEARDESADLNRSRDFVVDFPRVF…	460	PCR
DD0019	CG10344	FBgn0034729	CG10344	CG10344	Znf_DHHC	ATGAGAATCCGGAGCAACCCAATGCCCAGCCGGATGGTGGACATCTTGTGCTTCCTCATCATTGCGGTCTTTCTCCCGGTGGTGTTTATGTTCGAGATTGTGGTGGTGCTGCCTGCCTTCCATGAACCGGGTGGCTTCTTCCACACCTTCACCTTTCTTATGGCCATGTTCCTGGTGTTTAACATCAAGGGAAACATGATTGCCTGCATGATGATTGACACAAGTGTAAATGTGAAAAAGGTGGAACCACCATCGGATCAGTTGAATTGGCGTGAGTGCGGCGAGTGCCAGAAGCTAGCACCACCCAGATCTTGGCATTGCAAGGCCTGCAAAGTGTGCATTCTGAAGCGGGATCACCACTGTATCTACACCGGCTGCTGCATTGGACTCAGAAACCAT…	591	MRIRSNPMPSRMVDILCFLIIAVFLPVVFMFEIVVVLPAFHEPGGFFHTFTFLMAMFLVFNIKGNMIACMMIDTSVNVKKVEPPSDQLNWRECGECQKLAPPRSWHCKACKVCILKRDHHCIYTGCCIGLRNHRFFMGFIFYLFVGSVYALVYNSIYMWVIHGHIYSNWVTVLKLACPMLHLLWLMESSSWPTMCPL	197	PCR
DD0020	B-H1	FBgn0011758	CG5529	BarH1	not_found	ATGGAGGACTGCGACAGCGGCAACATGGACGATCACAGCGTTTGTAGCAATGGCGGTAAAGATGACGATGGCAACAGTGTCAAGAGCGGCTCCACCAGCGACATGAGCGGTCTGAGCAAGAAGCAGCGAAAGGCGCGTACCGCCTTCACGGATCACCAGCTGCAGACGCTCGAGAAGTCCTTCGAGCGGCAGAAGTACCTTAGCGTTCAGGAGCGCCAGGAGCTGGCCCACAAGTTGGATCTGAGCGATTGCCAGGTGAAAACTTGGTACCAAAACCGCAGAACCAAATGGAAGCGCCAAACAGCAGTGGGCCTGGAACTCCTCGCAGAGGCTGGAAACTTCGCG	345	MEDCDSGNMDDHSVCSNGGKDDDGNSVKSGSTSDMSGLSKKQRKARTAFTDHQLQTLEKSFERQKYLSVQERQELAHKLDLSDCQVKTWYQNRRTKWKRQTAVGLELLAEAGNFA	115	PCR
DD0021	l(1)sc	FBgn0002561	CG3839	lethal of scute	HLH_DNA-bd_dom	ATGACGAGCATTTGCAGCAGCAAATTCCAGCAGCAGCATTACCAGCTGACCAACAGTAACATTTTCTTGCTGCAACATCAGCATCACCATCAAACGCAGCAGCACCAGTTGATTGCTCCGAAAATACCTTTGGGTACCAGCCAACTGCAGAATATGCAGCAGAGTCAACAGTCCAATGTTGGACCCATGTTGTCCTCCCAGAAGAAGAAGTTCAACTACAATAACATGCCCTATGGCGAGCAATTGCCATCGGTAGCCAGACGAAATGCCCGTGAACGCAATCGCGTGAAGCAGGTGAACAATGGATTCGTCAATCTCCGCCAGCATTTGCCTCAAACTGTGGTAAACTCGCTGTCCAATGGAGGACGTGGTAGCAGCAAGAAGTTATCCAAGGTGGAC…	768	MTSICSSKFQQQHYQLTNSNIFLLQHQHHHQTQQHQLIAPKIPLGTSQLQNMQQSQQSNVGPMLSSQKKKFNYNNMPYGEQLPSVARRNARERNRVKQVNNGFVNLRQHLPQTVVNSLSNGGRGSSKKLSKVDTLRIAVEYIRGLQDMLDDGTASSTRHIYNSADESSNDGSSYNDYNDSLDSSQQFLTGATQSAQSHSYHSASPTPSYSGSEISGGGYIKQELQEQDLKFDSFDSFSDEQPDDEELLDYISSWQE	256	PCR
DD0022	rib	FBgn0003254	CG7230	ribbon	BTB/POZ-like	ATGTCTGGCGGCAAGAAGCCGGAATGGAAGCGATACAAGCAGTATACCAGAGCGGATATGATGTGCGCCATCCAAGCGGTGAGGGAGGGAATGAGTGCCCTGCAGGCGAGCAGGAAGTACGGCCTGCCCAGTCGCACTCTCTACGACAAAGTCCGTAAGCTGAACATCACCACAGGACGTGGCACACACCGCACACCCAAGCGCAGCCCGCCGGGAGCTGAGTCC	225	MSGGKKPEWKRYKQYTRADMMCAIQAVREGMSALQASRKYGLPSRTLYDKVRKLNITTGRGTHRTPKRSPPGAES	75	PCR
DD0023	CG12219	FBgn0043796	CG12219	CG12219	Znf_C2H2-like	ATGGAGCCGGCGGAGGAGCCCAAAGTGGTGACTCCCACAACGGCGAATAAGTTTCCCTGCATGTTCTGCGAGAAGTCATTTAAGATGCGCCGCTACCTGGAGGAGCACATAGCCACCCACACCGGCGACCGACCCATTGCGTGTCCCTACTGCGAAATGGCCTTCCGCTGCCGTTCGAATATGTACACCCATGTGAAGAGCAAGCACACCACGCAGTGGCTAAAGGCTCGCGAAGAGCGGGATGCGGCCAAGTCGAATCAGAATCACACGACGCCGGAGGAGACCGCTCCAGCAGTTTTAGTTCCTGTCCCTGCTCCTGCTCCTGCTCTTGCTTCCGCTCCTGCATCTTCTGCTTCTCCTGGAAACACAGTAAATCCCGCTGCTACTGCTACTCCTGCT…	1242	MEPAEEPKVVTPTTANKFPCMFCEKSFKMRRYLEEHIATHTGDRPIACPYCEMAFRCRSNMYTHVKSKHTTQWLKAREERDAAKSNQNHTTPEETAPAVLVPVPAPAPALASAPASSASPGNTVNPAATATPASSATPTTNLAAAPLPSPPTVQQLPLSVIKSQPSEAMNLTITKTPPSGSRGSRNRSSRRKTHSPKKVQHTEGSDVSDEDSPQKRLKENELILANYNAVAAAVVAAASLTGNPPGQPDSLQQRLCASLLQQQHQEQLFAVMSATAAAAAAVGTSSATTTTTTTTGTMMAHPYGNHPPSETDKRPAAPLQAVIHAAPVSIICPNCGELPGQNHRCLSKPKYACDVCGKSFKMKRYLEEHFATHTGVKLHTCAFCPTEFRSKSNMYHHTK…	414	PCR
DD0024	OdsH	FBgn0026058	CG6352	Ods-site homeobox	Homeobox	ATGGATCAGCTAATACAACAGCTGCAACAGGCAGCTGCTGCTCGGGGACAAGTCCAACATCCCCATGGTTCATCCGCTTTGCAACTTTACGCGGCAGCAGCGGCTGTCAACATGCAAGTGAGCGGCTGGTCATCCGTTCTCAACTTGTCCATGGATGCCCCAAATCCGGAAATTAGTCCCAATTCCGTAACCAATTCGTCCTCCGTGTATATGATCCGCCAAATGGCGCTGATACAGCAAGCCAGAGTGGCCGCCGCAGCAGTGGCAATGCAGCAGCAGCAGCAACAGCAAAGGGATCTCAATCGGGAGCTTGGCATGGATCCGCACAGTGAGCAGCGTATTAAGTTGGACTCAGTGTCACCCACGCACAACATCCACGCGGGCTCTAGTCGCGGGATC…	1143	MDQLIQQLQQAAAARGQVQHPHGSSALQLYAAAAAVNMQVSGWSSVLNLSMDAPNPEISPNSVTNSSSVYMIRQMALIQQARVAAAAVAMQQQQQQQRDLNRELGMDPHSEQRIKLDSVSPTHNIHAGSSRGIKQDPLSDEGADSNLGQNDCTESSKKRRGRTNFNSWQLRELERVFQGSHYPDIFMREALATKLDLMEGRIAVWFQNRRAKWRKQEHTKKGPGRPAHNAHPQSCSGDPIPLSELRARELAQRSKRMKKAIDRQAKKLQDKGLEVDYARLEAEYLAAHQENGVDENNWLDDDGYDDLHIDVVGVEPEYVTGDSLDHSFCSSRTYQTKSTSSELDSNDMGLQGRVETPPPPQPPMQNKTLYNSPFSIESLLG	381	PCR
DD0025	CG17912	FBgn0032600	CG17912	CG17912	Znf_C2H2-like	ATGGGACGCAAGAAGAAGAAGGCCTCCAAACCCTGGTGCTGGTACTGCAACCGTGAGTTCGATGACGAAAAGATCCTTGTGCAGCACCAGAAGGCCAAGCACTTCAAATGCCACATCTGCCACAAGAAGTTGTACACCGGACCCGGACTATCCATACACTGCATGCAGGTGCACAAGGAAACGGTGGACAAGGTCCCCAACTCGCTGCCCAATCGCTCAAATATTGAAGTCGAAATCTTTGGCATGGACGGCATTCCCGCCGAGGATCTCAGGGATCACGAACGTCAGAAGAATGGTGGCAAGTCTGATTCGGACGATGATGAACCGGTGGCCAAAAAGAAAGTAGAATATGCCATGAGTGTACCGCCGCCTATGATGATGCCCCCGAACATGATGCCA…	1068	MGRKKKKASKPWCWYCNREFDDEKILVQHQKAKHFKCHICHKKLYTGPGLSIHCMQVHKETVDKVPNSLPNRSNIEVEIFGMDGIPAEDLRDHERQKNGGKSDSDDDEPVAKKKVEYAMSVPPPMMMPPNMMPPHMLGQYGMGMMQHMPPLPPYPVPMMPHMMPPRPLFPAAMATTSAAAAAAAAHHHHAAAMAQQKPTFPAYSNATISAPPTTNHAGGASSAPPSGPPDAQQHQQRPPAPPAASGTSAAAVTTKIMHPQEDLSLEELRARQPKIQARLAAALASLANPQSRKSPSNNGGPSTSIPTTPPPPSLAGISPTGSNSSSGMANSIVVSAAMSKAQEVSSYHSYRNHSQY	356	PCR
DD0026	Taf10b	FBgn0026324		Taf10b	not_found	ATGGTGGGCTCCAATTTCGGAATTATTTACCACAACAGCGCCGGTGGCGCAAGCAGTCATGGACAATCCTCGGGAGGAGGTGGCGGTGGAGATCGGGATAGGACCACACCATCTTCGCATCTCAGCGACTTCATGTCGCAGCTGGAAGATTATACTCCATTGATTCCGGATGCGGTCACCTCGCACTATCTCAACATGGGAGGCTTTCAGTCGGACGACAAGCGCATCGTTCGGCTGATCAGCCTAGCCGCCCAGAAGTACATGTCCGACATCATCGACGATGCACTGCAGCACTCCAAGGCGCGCACCCATATGCAAACCACCAATACACCGGGAGGATCGAAGGCCAAGGACCGCAAGTTCACCTTGACCATGGAGGATCTGCAGCCGGCTTTGGCC…	435	MVGSNFGIIYHNSAGGASSHGQSSGGGGGGDRDRTTPSSHLSDFMSQLEDYTPLIPDAVTSHYLNMGGFQSDDKRIVRLISLAAQKYMSDIIDDALQHSKARTHMQTTNTPGGSKAKDRKFTLTMEDLQPALADYGINVRKVDYS	145	PCR
DD0027	prd	FBgn0003145	CG6716	paired	Paired_box_N	ATGAACAGCGGCCAGGGGCGCGTCAATCAACTAGGTGGAGTTTTCATCAACGGTCGTCCTTTGCCCAACAATATTCGTCTTAAAATCGTCGAGATGGCCGCCGATGGCATTCGGCCCTGTGTGATCTCCAGACAGCTACGTGTGTCCCATGGCTGCGTATCGAAGATCCTGAATCGCTACCAGGAGACTGGCTCCATTAGACCAGGCGTAATTGGTGGCTCCAAGCCGAGGATAGCCACGCCCGAAATCGAGAACCGAATTGAGGAGTACAAGCGCAGTAGCCCGGGCATGTTCTCGTGGGAGATCAGGGAGAAGCTGATCCGCGAGGGTGTCTGCGACAGGAGCACAGCACCATCTGTGTCCGCCATATCGCGCCTGGTGCGCGGCCGAGATGCTCCA…	822	MNSGQGRVNQLGGVFINGRPLPNNIRLKIVEMAADGIRPCVISRQLRVSHGCVSKILNRYQETGSIRPGVIGGSKPRIATPEIENRIEEYKRSSPGMFSWEIREKLIREGVCDRSTAPSVSAISRLVRGRDAPLDNDMSSASGSPAGDGTKASSSCGSDVSGGHHNNGKPSDEDISDCESEPGIALKRKQRRCRTTFSASQLDELERAFERTQYPDIYTREELAQRTNLTEARIQVWFSNRRARLRKQHTSVSGGAPGGAAASVSHVAASSSLP	274	PCR
DD0028	sim	FBgn0004666	CG7771	single-minded	HLH_DNA-bd_dom	ATGTATGAGAGCAGATTGCATGATATAGCCAAAACGTGTGCCATGAAGGAGAAAAGCAAAAATGCGGCACGCACGCGACGTGAAAAGGAAAACACGGAATTCTGTGAATTGGCCAAATTACTGCCGCTGCCGGCGGCGATTACTTCGCAACTGGACAAGGCCTCCGTCATCCGGCTGACCACGTCGTATTTGAAAATGCGCCAAGTCTTTCCCGATGGTCTTGGCGAAGCCTGGGGCTCATCGCCTGCCATGCAACGCGGC	261	MYESRLHDIAKTCAMKEKSKNAARTRREKENTEFCELAKLLPLPAAITSQLDKASVIRLTTSYLKMRQVFPDGLGEAWGSSPAMQRG	87	PCR
DD0029	CG9705	FBgn0036661	CG9705	CG9705	Cold_shock_prot	ATGACCGAACCAAGGACGCCCGAGAAGCTGCTGGCCGCCAAGCCGCCGGTTTTACACCACAACAGCCATAGTCCCAATGCCTCGCTGCAGCTGCCCAGTCCCATCATCACGAGGCGCACTCGCACGGCCTCGACCTCCGCTCGGGCCTTGGAAAATCCGGTTGTGACCGGTATGGTGAAATCCTTCAGCCGCACCAAAGGACACGGCTTCATTACACCCAACGCCGGCGGAGAGGACGTTTTTTGCCACGTTTCCGACATCGAAGGTGAATATGTGCCCATGCCCGGGGACGAGGTCAAATACCGTCTGTGCGCCATTCCGCCCAAGTATGAGAAGCACCAGGCCGTGCACGTGCAGATTAGCCACCTGACGCCGGAGGTGCACCACAAGTGGGAGGAG…	426	MTEPRTPEKLLAAKPPVLHHNSHSPNASLQLPSPIITRRTRTASTSARALENPVVTGMVKSFSRTKGHGFITPNAGGEDVFCHVSDIEGEYVPMPGDEVKYRLCAIPPKYEKHQAVHVQISHLTPEVHHKWEEPFYGGSSPA	142	PCR
DD0030	tth	FBgn0030502		tth	Gra6_protein	ATGTCCTCCGCCGTTAACATCCAGATCGTCTCTATGCCGAATCTGGCCAAGATCGAGAGCTTCCTGAAGGATGTCAGCTACCGGGAGACGATCGAGTACAGTGCCAACTTCAACACGCGCTTGTGCAGCGAACGGCGCCACCGGCTGCCCTTCCTCGATCCGCAGACAGGCGTCGCCCAGAACCACTCGCAGCTCTTCCTGGACAAGCGACAGCGGATGCCCGGCTTCCGGCAGGGCCAGATCTACACGTATCCGGCGGCCCGCTGGCGGAAGAGCCGTCGTCAGTACTTGAGCAAGATGTACAGCCGCTTTCCCGAGCGTCCCTTCCAGGCGCTACGCAAGGAGCACGAAGCTCTGGTGGCCAGCGGCGTCAATCTGGGACTGAGCAGCCTGACCAGC…	1281	MSSAVNIQIVSMPNLAKIESFLKDVSYRETIEYSANFNTRLCSERRHRLPFLDPQTGVAQNHSQLFLDKRQRMPGFRQGQIYTYPAARWRKSRRQYLSKMYSRFPERPFQALRKEHEALVASGVNLGLSSLTSGVGSMPGSNSLASSSSLTLNMLTGGGAAPAVLGSLHSDTAHDFNGAFSLEESSSLGAAGGDTSDSKDSQQQQHQQHQHQQQAVKEELLPKEWFYDDMDMNDVDSLEEPKSPADDEYDYDPRYGNKKRRKRRPGKRGGDSGGGGGGGGAGGGGNSGGSSSSRRRSAAARSRITTTDAALDASLEAIESGESVPGSNGGPISSGGILSGSLGAGLAGVSGSGGGGGASGASANSRRSRGAGTRGRRRAKGPNSAVGASCDPTSPGMVI…	427	PCR
DD0031	Mes2	FBgn0037207		Mes2	MADF-dom	ATGGCGCCCGTGAGCGGCTGTTTGCCCACCGCCACCCACTCGCTGCAGGACATGAGTGCTGCCGCCGCGGCAATCGCTCTTGACATGAAGCCCAAGTTGGAGCCCCACCCCCTGGCCGCCGCAACTGCCATGCCCTCTCAGAAGATAAAGAAATTGGTTCGGCGCAACGCCTCCGACAAGCTGAAGCTCATCCAAATGGTGCACGACAATCCAATTCTCTGGGACTCCCGTCTCCCGAATTTCAAGGGCGCCGAAGAAGAAAAGAACCGAGCCTGGGAGCACATAGGCCGCGAGTTCAACGCTCCCGGGCGTCGCGTTGCACGGGCCTTCAAGTCCTTGAGGGAATCCTACCGCCGTGAACTCGCCCACGTCAAGCTAATGGGCAATGGCTTCAAGCCC…	1308	MAPVSGCLPTATHSLQDMSAAAAAIALDMKPKLEPHPLAAATAMPSQKIKKLVRRNASDKLKLIQMVHDNPILWDSRLPNFKGAEEEKNRAWEHIGREFNAPGRRVARAFKSLRESYRRELAHVKLMGNGFKPKWSLYEAMDFLRDVIRERKGASHATDLSLTTYGHINNNNNNNNNSNSLAAGGKAMTLKLSNSFNESASVLNLSKCSSLNVSDDHYYCDYYVKPELDLSVGGGAGSSTSGSSSGGGPLPLPAHQAHNDSRVSSTRNEQRAQHHSYEDMDDSSIRSGDEDIAHASDVVEELDAIDADFPYPLILDSNSRGSPNVGVDDVVMSRKLRRNVDQDVLEEGNGHGDAVIDGDDYEEQMLQQHRHLRQQQGVASGGLDLPPPQTVREVLNSKF…	436	PCR
DD0032	erm	FBgn0031375	CG31670	CG31670	Znf_C2H2-like	ATGGACAGCAGTCCCGGATCGGCCAGTGGCGGCAAGCCCAAGACCTTCTCCTGCCTGGAATGTGGCAAGGTGTTCAACGCCCACTACAACCTCACCCGCCACATGCCCGTCCACACCGGAGCCAGGCCGTTTGTTTGCAAGGTCTGCGGCAAGGGATTCCGCCAGGCTTCGACTCTCTGCCGGCACAAGATCATCCACACGTCGGAAAAGCCGCACAAGTGCCAGACCTGCGGCAAGGCCTTCAATCGCTCCTCCACCCTCAACACCCACTCGCGCATCCACGCCGGCTACAAGCCCTTCGTGTGCGAGTACTGCGGCAAGGGGTTCCACCAGAAGGGCAACTACAAGAACCACAAGCTGACCCACAGCGGCGAAAAGGCCTACAAGTGCAACATCTGC…	585	MDSSPGSASGGKPKTFSCLECGKVFNAHYNLTRHMPVHTGARPFVCKVCGKGFRQASTLCRHKIIHTSEKPHKCQTCGKAFNRSSTLNTHSRIHAGYKPFVCEYCGKGFHQKGNYKNHKLTHSGEKAYKCNICNKAFHQVYNLTFHMHTHNDKKPYTCRVCAKGFCRNFDLKKHMRKLHEIGGDLDDLDMPPTYD	195	PCR
DD0033	Hr46	FBgn0000448	CG33183	Hormone receptor-like in 46	not_found	ATGACAGCTCAAATTGAGATAATTCCATGCAAAGTCTGCGGCGACAAGTCATCCGGCGTGCATTACGGAGTGATCACCTGCGAGGGCTGCAAGGGATTCTTTCGAAGATCGCAGAGCTCCGTGGTCAACTACCAGTGTCCGCGCAACAAGCAATGTGTGGTGGACCGTGTTAATCGCAACCGATGTCAATATTGTAGACTGCAAAAGTGCCTAAAACTGGGAATGAGCCGTGATGCTGTAAAGTTCGGCAGGATGTCCAAGAAGCAGCGCGAGAAGGTCGAGGACGAGGTACGCTTCCATCGGGCCCAGATGCGGGCACAAAGCGACGCGGCACCGGATAGCTCCGTATACGACACACAGACGCCCTCGAGCAGCGACCAGCTGCATCACAACAATTAC…	1329	MTAQIEIIPCKVCGDKSSGVHYGVITCEGCKGFFRRSQSSVVNYQCPRNKQCVVDRVNRNRCQYCRLQKCLKLGMSRDAVKFGRMSKKQREKVEDEVRFHRAQMRAQSDAAPDSSVYDTQTPSSSDQLHHNNYNSGGYSNNEVGYGSPYGYSASVTPQQTMQYDISADYVDSTTYEPRSTIIDPEFISHADGDINDVLIKTLAEAHANTNTKLEAVHDMFRKQPDVSRILYYKNLGQEELWLDCAEKLTQMIQNIIEFAKLIPGFMRLSQDDQILLLKTGSFELAIVRMSRLLDLSQNAVLYGDVMLPQEAFYTSDSEEMRLVSRIFQTAKSIAELKLTETELALYQSLVLLWPERNGVRGNTEIQRLFNLSMNAIRQELETNHAPLKGDVTVLDTLLN…	443	PCR
DD0034	CG10949	FBgn0032858	CG10949	CG10949	MADF-dom	ATGGACGACGATGAGCTGATTAAATTGATAGAGAGACACCCGATCCTGTACGACAAGGACTGCGCGAGGAGCGTGAAGAATGCGGCGCAAAAGGACGCGGCCTGGAAGGCCATCTCCCAGAAGTTAGGAGCCTCGGAACGGGCGTGCATTACGCGCTGGAAGAGCATTCGCGATCGTTTCGGCAAGGAGTTTCGCCGTTTCCAGGAGCGTCCGGATGAGCCCACCTACTGGGACATGTTTCCGCGACTGCTCTTTCTCAAGGATCACTACAAACAGGGACTGGCAAGGAACGAGAGTCTCGACGGGATGCGTTTTGAGCCCAGGGAGCGGAAAAAGCGCACAAAAGTGGACATGGAGCAGGAGAGGCGGAGAAAGGACGAGGAGGAGGAGGACTCCCAG…	1374	MDDDELIKLIERHPILYDKDCARSVKNAAQKDAAWKAISQKLGASERACITRWKSIRDRFGKEFRRFQERPDEPTYWDMFPRLLFLKDHYKQGLARNESLDGMRFEPRERKKRTKVDMEQERRRKDEEEEDSQDDLLNEQLIELVKSHPVLYDRHKIRVSKNLAAKNEAWREISENLNVSEELCYNRWKKLRDRFGREFRSHQINQSTPITWRYFNDLLFLGRHFRKGVPLVLENIKRRGRPPKAGNPSGKTSKQPEGMVISSGEQIWGADYPYSTDNDDLEDDLELAYDEEIEILSEAEQATPYDFILSEATARQDLEPPQQLQVTTTTPATSEEIIHTIARVNPVVEESSSLPGDSVPSAAISDKLLTTVIANMETVLQQSRELQAQIHHEQEQERE…	458	PCR
DD0035	maf-S	FBgn0034534	CG9954	maf-S	TF_bZIP	ATGGAAGCAAAGCGCGAGAGAAAGTCATCCCTGGCACCACTTTCGCCATGTCCAATTCCGGATATTACCGATGACGATTTGGTGAGCATTTCGGTAAGGGATCTTAATCGGACCCTCAAGATGCGTGGCCTGAACCGCGAGGAGATCGTTCGGATGAAGCAGCGCCGGAGAACCTTAAAGAATCGCGGATACGCAGCCAGTTGCCGCATCAAGAGAATCGAACAGAAGGACGAGCTGGAGACTAAGAAGTCGTACGAGTGGACGGAACTGGAGCAGATGCACGAGGACAACGAGCAGGTGCGCCGCGAGGTGTCCAACTGGAAGAACAAGTACAAGGCGCTGCTGCAGTTCGCCATCCAGAACGAGATACCCATTCCCAGCGAGCTGGAGGGC	393	MEAKRERKSSLAPLSPCPIPDITDDDLVSISVRDLNRTLKMRGLNREEIVRMKQRRRTLKNRGYAASCRIKRIEQKDELETKKSYEWTELEQMHEDNEQVRREVSNWKNKYKALLQFAIQNEIPIPSELEG	131	PCR
DD0036	Hr78	FBgn0015239	CG7199	Hormone-receptor-like in 78	Znf_hrmn_rcpt	ATGGGCGGCGTGGGAATGGGAGCCGGAGCATCCGCAACGTTGAGCGTGGAGCTGTGTTTGGTGTGCGGGGACCGCGCCTCCGGGCGGCACTACGGAGCCATAAGCTGCGAAGGCTGCAAGGGATTCTTCAAGCGCTCGATCCGGAAGCAGCTGGGCTACCAGTGTCGCGGGGCTATGAACTGCGAGGTCACCAAGCACCACAGGAATCGGTGCCAGTTCTGTCGACTACAGAAGTGCCTGGCCAGCGGCATGCGAACTGTGCAGCACGAGAGGAAACCGATTGTGGACAGGAAGGAGGGGATCATCGCTGCTGCCGGTAGCTCATCCACTTCTGGCGGC	339	MGGVGMGAGASATLSVELCLVCGDRASGRHYGAISCEGCKGFFKRSIRKQLGYQCRGAMNCEVTKHHRNRCQFCRLQKCLASGMRTVQHERKPIVDRKEGIIAAAGSSSTSGG	113	PCR
DD0037	ken	FBgn0011236	CG5575	ken and barbie	BTB/POZ-like	ATGGGTGCGAACTTGGCCGGCAGCAACACGCACGCCTCCTCGGTCCGGGAGTATCGATGCGAGTACTGTGGCAAACAGTTCGGCATGTCCTGGAACCTCAAGACCCATCTGCGCGTTCACACCGGCGAAAAGCCGTTCGCCTGCCGCCTTTGCGTGGCCATGTTCAAGCAGAAGGCCCACCTGCTGAAG	189	MGANLAGSNTHASSVREYRCEYCGKQFGMSWNLKTHLRVHTGEKPFACRLCVAMFKQKAHLLK	63	PCR
DD0038	croc	FBgn0014143	CG5069	crocodile	TF_fork_head	ATGGCCAGCGCCTACGGCCTGGGTGCCCCGCACCAGAACAAGGAGATTGTAAAGCCACCTTACTCGTACATCGCCCTGATAGCCATGGCCATCCAGAATGCGGCGGACAAGAAGGTGACCCTGAACGGGATCTATCAGTACATCATGGAGCGATTTCCCTACTATCGCGACAACAAGCAGGGCTGGCAGAACTCCATTCGGCACAATCTTAGCCTCAACGAGTGCTTCGTGAAGGTGGCCCGCGATGACAAGAAGCCCGGCAAGGGCTCCTACTGGACTCTGGATCCGGACTCCTACAACATGTTCGACAACGGCTCCTTCCTTCGCCGGCGTCGCCGCTTCAAGAAGAAGGATGTGATGCGGGAGAAGGAGGAGGCCATCAAG	384	MASAYGLGAPHQNKEIVKPPYSYIALIAMAIQNAADKKVTLNGIYQYIMERFPYYRDNKQGWQNSIRHNLSLNECFVKVARDDKKPGKGSYWTLDPDSYNMFDNGSFLRRRRRFKKKDVMREKEEAIK	128	PCR
DD0039	sc	FBgn0004170	CG3827	scute	HLH_DNA-bd_dom	ATGAAAAATAATAATAATACAACGAAAAGCACTACCATGTCATCGAGTGTGCTGTCCACCAACGAAACGTTTCCAACGACCATCAATTCGGCAACGAAGATCTTTCGTTATCAGCACATAATGCCAGCCCCTAGTCCATTAATTCCCGGTGGCAATCAAAATCAACCCGCTGGCACAATGCCAATTAAGACTCGCAAGTATACACCAAGGGGTATGGCACTGACCAGATGCTCTGAATCAGTATCATCTCTATCGCCTGGTTCCTCGCCGGCTCCATATAATGTAGACCAATCCCAGTCGGTCCAAAGGCGCAATGCTAGAGAACGAAATCGTGTAAAGCAGGTGAACAACAGCTTCGCCAGGTTGCGGCAACATATACCACAATCCATAATCACGGAT…	1032	MKNNNNTTKSTTMSSSVLSTNETFPTTINSATKIFRYQHIMPAPSPLIPGGNQNQPAGTMPIKTRKYTPRGMALTRCSESVSSLSPGSSPAPYNVDQSQSVQRRNARERNRVKQVNNSFARLRQHIPQSIITDLTKGGGRGPHKKISKVDTLRIAVEYIRRLQDLVDDLNGGSNIGANNAVTQLQLCLDESSSHSSSSSTCSSSGHNTYYQNTISVSPLQQQQQLQRQQFNHQPLTALSLNTNLVGTSVPGGDAGCVSTSKNQQTCHSPTSSFNSSMSFDSGTYEGVPQQISTHLDRLDHLDNELHTHSQLQLKFEPYEHFQLDEEDCTPDDEEILDYISLWQE	344	PCR
DD0040	Sox21a	FBgn0036411	CG7345	Sox21a	HMG_HMG1/HMG2	ATGACGAGCATCTCGGCCCTGCTCCATCGGAGCCACAGCCACAGCAATGGTTACACGAGCAGCGGGAGTAGCAATCACAGCCATAGCAGCAGTCTCTCACCGCAGTTGCCCGGCATCAATTTGGGTTTGGGCATGGTCGGTGGCTTGGGCATGGGTATGAGTGTGGGAGTAGGCTCTGGATCGGGAAACACCACCCCACCACCGATGCCGCCAGCTGACCTCGCCGTTCCGCCAGCGGCCCCCACTCCGGTGGCACCCAAAATGCACCAGCACACGCACCACCATGGCAACTCCCACCATAATGCCCCGACCAGCCACTCGAATTCGAATACTGGAAGCCATCACAACAGCCACGACCACATTAAGCGACCAATGAACGCTTTCATGGTCTGGTCGCGG…	1161	MTSISALLHRSHSHSNGYTSSGSSNHSHSSSLSPQLPGINLGLGMVGGLGMGMSVGVGSGSGNTTPPPMPPADLAVPPAAPTPVAPKMHQHTHHHGNSHHNAPTSHSNSNTGSHHNSHDHIKRPMNAFMVWSRGQRRKMAQDNPKMHNSEISKRLGAEWKLLTEGQKRPFIDEAKRLRALHMKEHPDYKYRPRRKPKTLNKSPVPGGGGGGGGGGANGGVNAGGAGNSGPSGPGSVGSPKDMQPQLSPLGQSLPHLHGHPHQSPYQSHPHHPHPHPHHVQLAAATLSAKYGFGSPLELSLPRLPNAFPGLAHYPLDPTLALDLQARLQAMYAGSIYHPWRYLPLISPETPPSPPSSSGTGISSYGCVKSEKSSPNAVVASAASPPNI	387	PCR
DD0041	lin-28	FBgn0035626		lin-28	Cold_shock_prot	ATGGAGAACGTACAGCTGGAAAATGGCTTGGAAAGGAGGACCACCAGCCAGAGTTCCACTTCATCAGCGAATCCGGCAAATCTTGCGAGTCCCACCGAGGAATGCGGTTGTGTGCGACTGGGCAAATGCAAATGGTTCAACGTGGCCAAGGGATGGGGCTTCCTTACACCCAACGACGGCGGCCAGGAGGTGTTCGTCCATCAGAGCGTCATCCAGATGTCAGGTTTCCGATCACTGGGCGAGCAGGAGGAGGTGGAATTCGAGTGCCAGCGCACGTCGCGCGGATTGGAGGCCACCAGGGTGTCCAGCAGGCATGGCGGTAGCTGCCAAGGCAGCACCTACAGGCCGCGAATAAATCGCCGGACTCGCCGCATGCGCTGCTACAACTGCGGCGAATTC…	582	MENVQLENGLERRTTSQSSTSSANPANLASPTEECGCVRLGKCKWFNVAKGWGFLTPNDGGQEVFVHQSVIQMSGFRSLGEQEEVEFECQRTSRGLEATRVSSRHGGSCQGSTYRPRINRRTRRMRCYNCGEFANHIASECALGPQPKRCHRCRGEDHLHADCPHKNVTQSHSNSKSISNNSSSSAAQEKSEEA	194	PCR
DD0042	Sry-delta	FBgn0003512	CG17958	Serendipity &dgr;	Znf_C2H2-like	ATGGATACTTGCTTCTTCTGCGGCGCCGTCGATCTGAGCGACACGGGCTCCTCCAGCTCCATGCGCTACGAGACGCTGTCGGCCAAGGTGCCGTCGTCGCAGAAAACAGTGTCCCTGGTGCTCACCCACCTGGCCAACTGCATCCAGACGCAGCTGGACCTGAAGCCCGGCGCCCGGCTGTGCCCGCGCTGCTTTCAGGAGCTCTCCGACTACGACACGATCATGGTGAACCTGATGACCACCCAGAAGAGGCTGACGACCCAGCTAAAGGGCGCTCTAAAGTCCGAGTTCGAGGTGCCGGAGTCCGGCGAGGACATACTCGTGGAGGAGGTGGAGATACCCCAAAGCGATGTCGAGACAGACGCCGATGCCGAGGCGGACGCCCTGTTCGTGGAGCTG…	1296	MDTCFFCGAVDLSDTGSSSSMRYETLSAKVPSSQKTVSLVLTHLANCIQTQLDLKPGARLCPRCFQELSDYDTIMVNLMTTQKRLTTQLKGALKSEFEVPESGEDILVEEVEIPQSDVETDADAEADALFVELVKDQEESDTEIKREFVDEEEEEDDDDDDEFICEDVDVGDSEALYGKSSDGEDRPTKKRVKQECTTCGKVYNSWYQLQKHISEEHSKQPNHICPICGVIRRDEEYLELHMNLHEGKTEKQCRYCPKSFSRPVNTLRHMRMHWDKKKYQCEKCGLRFSQDNLLYNHRLRHEAEENPIICSICNVSFKSRKTFNHHTLIHKENRPRHYCSVCPKSFTERYTLKMHMKTHEGDVVYGVREEAPADEQQVVEELHVDVDESEAAVTVIMSD…	432	PCR
DD0043	CG17195	FBgn0039369	CG17195	CG17195	Znf_DHHC	ATGTGCTACGTGAATAGATTTTGCCATTACTTTGCCAATCGCTACCCGAAGAACTTTGTGAGGATAGTGCATCCACTTTCGATAGTTTTCGTCCTGTGCAGCACAGCTTTCTTCTTCTCACTGCAGATGTTTTACATTGCGCCCAAAGTGTTTGGCGACATTGCTTACAAGCTCTACTGGATATTGGTCACCTTCATAACGCACAACATACTTGGTAACATGCTGGCCTGCTATATGACTAGCTCATCGGTAAACACCTTGTCCAAGGACTCCCGATGCCCGAATCCAGAGGATGAGCCCCTGTGGCACTATTGCGAATCGTGTAAAAAGCTGAGATCGCCACGATCCTGGCACTGCGTTTTGTGCAACACCTGCATTTTGAGACGGGACCACCACTGT…	846	MCYVNRFCHYFANRYPKNFVRIVHPLSIVFVLCSTAFFFSLQMFYIAPKVFGDIAYKLYWILVTFITHNILGNMLACYMTSSSVNTLSKDSRCPNPEDEPLWHYCESCKKLRSPRSWHCVLCNTCILRRDHHCIFTGTCIGHNNQRFFFWFTFYLTLGLVTSFATFCMFILQNGGNFMSLSSVIFNLITRTFFQNYTGNTFETIAFLLNISASYMPAFMLAYQMQILSQNSTYYNIFDCTYDLGFRKNCQTIMGQRGLWTFISPLLKSPLPHDGAHWQMKQS	282	PCR
DD0044	HLHm7	FBgn0002633	CG8361	E(spl) region transcript m7	not_found	ATGGCCACCAAATACGAGATGTCGAAAACCTATCAGTACCGCAAGGTGATGAAGCCCTTGCTGGAGCGGAAGCGTCGTGCCAGGATCAACAAGTGCCTGGACGAGCTCAAGGATCTGATGGCCGAGTGCGTTGCTCAGACTGGCGATGCCAAATTCGAGAAGGCCGACATCCTGGAAGTCACCGTGCAGCATCTCCGCAAGCTGAAAGAGTCTAAGAAGCATGTTCCGGCCAATCCCGAACAGAGTTTCCGTGCTGGATACATCCGGGCAGCCAACGAAGTGTCCCGCGCCCTGGCCTCCCTTCCCCGAGTGGATGTGGCTTTTGGAACCACACTGATGACCCATCTGGGCATGCGTCTCAACCAACTGGAGCAGCCCATGGAACAACCGCAAGCCGTC…	555	MATKYEMSKTYQYRKVMKPLLERKRRARINKCLDELKDLMAECVAQTGDAKFEKADILEVTVQHLRKLKESKKHVPANPEQSFRAGYIRAANEVSRALASLPRVDVAFGTTLMTHLGMRLNQLEQPMEQPQAVNTPLSIVCGSSSSSSTYSSASSCSSISPVSSGYASDNESLLQISSPGQVWRP	185	PCR
DD0045	term	FBgn0003683	CG4216	terminus	Znf_C2H2	ATGTTCGACGAGCCCATAATCTCCAGCTTCGTTTTTACCAACGAGGAGACCACGCAGACATTCCACCACCAGTGGTTTTCCCAGGGCCAGTTACACGAATGTGCCACCTGCTACAGCTCCATCGACGCAGATGAGCCGCCCTCCCAGCATTGGCTGCGGGGAGGAGAAGCATCACAGGGCTTGCATCTTACCAAGCAACAGCAGGCCGTTATGGATATTATCGAGGCCCGCCAGATCGAGACTTTCTTCTTCTGCGACGAGAGTTCCAAGGACAAGCTGGAACACTTCATGGGCGAGACCTGTGCGAGGGGAATCCCCGAGCTTCTCCGCTGGATGTTCCAGAACAACACCGTGGCCGTGGAGTTCAATCTGGCCTGCTACGTGAACGCCATGGACCAG…	1281	MFDEPIISSFVFTNEETTQTFHHQWFSQGQLHECATCYSSIDADEPPSQHWLRGGEASQGLHLTKQQQAVMDIIEARQIETFFFCDESSKDKLEHFMGETCARGIPELLRWMFQNNTVAVEFNLACYVNAMDQVLIFQSGSLRADHHYDVDESVGVVYEMLMQRIENYLNCSSEYGMAECSITRLKVQVKRIRVEADGQSADSSVFALPLQLQEEEGLTATTGCSTSEAELASLRSAYLKHFRECNGYFPPNMRVNLYGLQQCKTTKELYVVPYHISETLQQLPNKNFLILNNIMGQFQRLHELSTPVNSIERDQTSSPLKDLHCRRCRTQFSRRSKLHIHQKLRCGQDFSVDSMHADIVEIYEQCLPISRSVFQHACYGITKPKTMMRKGQFVPIECD…	427	PCR
DD0046	CG17385	FBgn0033934	CG17385	CG17385	Znf_C2H2-like	ATGGCGGGCATGGAGGTAGAATTCGACGAGACGGTGGCCAATCAGTTCAGCTGCAAGCGCTGCGACCGAACCTTCAGAAGCAAGCGGGATCAGACGTTGCATCGACAAGAGGTGCACAACCACAACAAGACCACCTACGAGTGCAAGCTGTGCGCGAAGAGCTTCTGCAATTCGGGGAACCTGGATCGTCACATGAAGGTGCACAACGATGTGCGGCCCTTCGTGTGTAACATTTGCTCGAAGGCCTTCGCCCAGGCTGTGAACCTGCAGCGCCACTATGCGGTGCACAGCGGGGAGCGGCCATTCACCTGTAACTTCTGCAACAAGTCCTTCACCCAGCAGAGCAACATGAAGCGCCACAAGATGACACACACTGGCGAGAAGCCGTTCCGCTGCCAG…	831	MAGMEVEFDETVANQFSCKRCDRTFRSKRDQTLHRQEVHNHNKTTYECKLCAKSFCNSGNLDRHMKVHNDVRPFVCNICSKAFAQAVNLQRHYAVHSGERPFTCNFCNKSFTQQSNMKRHKMTHTGEKPFRCQRCGRYFSQLVNLKKHKLGHLNAKPYQCNYCEKGFTQLSNFKRHLQSHIKEGVDVDVPASIQAAAALARERLESEQKPSFFECMVCRAIFDTFADYEKHEAKCHEDHERAQLEVNQMSHMHPDDYLPMKFAVPDLDTHEIIIETT	277	PCR
DD0047	hbn	FBgn0008636	CG33152	homeobrain	not_found	ATGATGACCACGACGACCTCGCAGCACCATCAGCACCATCCAATCATGCCGCCAGCCATGCGCCCCGCCCCCGTTCAGGAGAGTCCTGTCTCACGCCCCCGCGCCGTCTACAGCATCGATCAGATCCTGGGCAATCAGCACCAGATCAAGCGCAGTGATACACCCAGCGAAGTGCTGATTACGCATCCCCACCACGGCCATCCGCATCACATCCATCATTTGCACAGCAGCAATAGCAACGGCAGCAATCACTTGTCGCATCAGCAGCAGCAGCAGCACTCGCAACAGCAACACCATTCGCAGCAGCAGCAGCAGCAGCAACAATTGCAGGTTCAGGCCAAACGAGAGGACTCCCCAACGAATACGGACGGCGGCCTGGACGTGGATAACGACGACGAG…	1224	MMTTTTSQHHQHHPIMPPAMRPAPVQESPVSRPRAVYSIDQILGNQHQIKRSDTPSEVLITHPHHGHPHHIHHLHSSNSNGSNHLSHQQQQQHSQQQHHSQQQQQQQQLQVQAKREDSPTNTDGGLDVDNDDELSSSLNNGHDLSDMERPRKVRRSRTTFTTFQLHQLERAFEKTQYPDVFTREDLAMRLDLSEARVQVWFQNRRAKWRKREKFMNQDKAGYLLPEQGLPEFPLGIPLPPHGLPGHPGSMQSEFWPPHFALHQHFNPAAAAAAGLLPQHLMAPHYKLPNFHTLLSQYMGLSNLNGIFGAGAAAAAAAASAGYPQNLSLHAGLSAMSQVSPPCSNSSPRESPKLVPHPTPPHATPPAGGNGGGGLLTGGLISTAAQSPNSAAGASSNAST…	408	PCR
DD0048	TFAM	FBgn0038805	CG4217	mitochondrial transcription factor A	HMG_HMG1/HMG2	ATGATCTACACCACAACACTGATGTCCTCGCGCGGCGGCCTCATCGGCTCGCTGATCAACAAAGTCAGGCCCCTAGCAGCCGCCAGCATCAGCAACACTCCGGCGGTGCCGTCGAAGACCCTGGAGGAGCAGTTGGGCCTGCCGCCGCGACCAAAGAAACCGCTGACTCCCTACTTTCGCTTCATGCGGGAGCAGCGGCCCAAGCTGAAGGCTGCCAATCCCCAGATTACCACCGTCGAGGTGGTGCGCCAGCTGTCTAAGAACTGGTCCGATGCCGATGCGCAGCTGAAGGAGCGCCTGCAGGCCGAGTTCAAGCGGGACCAACAAATCTACGTGGAGGAGCGAACAAAGTACGATGCCACACTCACGGAGGAGCAGCGGGCCGAGATCAAGCAGCTC…	768	MIYTTTLMSSRGGLIGSLINKVRPLAAASISNTPAVPSKTLEEQLGLPPRPKKPLTPYFRFMREQRPKLKAANPQITTVEVVRQLSKNWSDADAQLKERLQAEFKRDQQIYVEERTKYDATLTEEQRAEIKQLKQDLVDAKERRQLRKRVKELGRPKKPASAFLRFIASERINTPQGDKQTYREWHQKTTAKWTRLSDSEKEVYMQESRKEMELYRKAISVWEEKMIRLGHIDVVRHGNLIDPPEPKPRKTLASKD	256	PCR
DD0049	vis	FBgn0033748	CG8821	vismay	Homeobox	ATGATCTCGCCGGAACAAGAGGAGGTCAACATGGTCCTGGATCGCCATGTACGGCAGAACATAAAGGACCTGATGCACGAGGCTCATGTCCATGCGAGCCTGCTGAACAACGAGGGACGTGACCGTTTCCACTCGGACTCCAGTTTGGACCAGGATTCCCTTCACGCCGTCGTTGGGAATGATCTGAGCACCGAACAAGGCGCCAACCAGGTGCAAAACTACCACGACATGATGGTGGACAGTGAACACCACGTCGACATTAATGGGTCGCTGCGCAAACGTCGCGGAAATCTGCCCAAGTCATCTGTAAAGATTTTAAAGCGTTGGCTTTATGAGCACCGCTATAACGCCTATCCGAGCGATGCGGAGAAGTTCACCCTGTCCCAGGAGGCCAATCTG…	1269	MISPEQEEVNMVLDRHVRQNIKDLMHEAHVHASLLNNEGRDRFHSDSSLDQDSLHAVVGNDLSTEQGANQVQNYHDMMVDSEHHVDINGSLRKRRGNLPKSSVKILKRWLYEHRYNAYPSDAEKFTLSQEANLTVLQVCNWFINARRRILPEMIRREGNDPLHFTISRRGKKVSPNCSRSSALGANLTGPNPAHGSPASEVVVGATEEVDGAGEIHEGIANVLTNFEQYVQGPNGQMVKMEPEYEDSVIYRSEGEESAQGYESCGPNSEEEVRFETSHDWQSVIKTVFGTEEVSTSAGNNPGTSGSKASVQNTAIWNRNQTAKRDVNQQLTDFESELNIIQASEIQTIDPTNSNQQDIGDNLQADEVFTGAEAEAGQSQLSALSQGTSSDEEGKYKCLY…	423	PCR
DD0050	CG11617	FBgn0031232	CG11617	CG11617	BTB/POZ-like	ATGGACAAGTCAACGCGGCCTAAACGAAATCGTCGACACAGCAGACGAGCCTGGCCACCAGAGGAGGAGTTGCATCCAGCATCCCGAGCTACAAAGAGATTATTTACTCCCGACATTAAGAGGATGCTAAAGGACTGGTTAATTCGTCGCCGGGAGAATCCCTATCCTAGCAGGGAGGAGAAAAAACAGCTTGCTGCAGAGACTGGACTTACTTACACTCAGATTTGCAATTGGTTTGCAAACTGGCGAAGAAAGCTTAAAAACTCGGAGCGAGAGAAAGCCAAGAAATCCTGGGGCCATCTGATCAAAAATTACAATCACAATGCAAGGGGTAATGTGGAACAATTTAGCATCTCGTCGGAGGATAGCATTTGGGAGGAGGAGATGCACTCATGTCCT…	879	MDKSTRPKRNRRHSRRAWPPEEELHPASRATKRLFTPDIKRMLKDWLIRRRENPYPSREEKKQLAAETGLTYTQICNWFANWRRKLKNSEREKAKKSWGHLIKNYNHNARGNVEQFSISSEDSIWEEEMHSCPAEDDEGDDNEEFSSHSTGSDGNANNEPSSPYKPILFVGSAGLTERISAQTGGKTKYKHQMMEKYMRDSSTAKTTSQQGTQLNKWLESAAKFTPDRNNYHIEWNMTRQKASSNSSCGQAIFTTDVSGAGRGGRWMLHHKDELEAAEALANLAFNCRQRWHH	293	PCR
DD0051	disco	FBgn0000459	CG9908	disconnected	Znf_C2H2-like	ATGCTGGCCGGTCAGTTTATCAATCCAGCCACGGGAAAGAAACGAGTACAGTGCTCCATTTGCTTCAAGACCTTCTGCGACAAGGGCGCCCTTAAGATTCACTTTTCGGCCGTGCATCTTCGCGAGATGCACAAGTGCACGGTGGAGGGCTGCAATATGGTG	162	MLAGQFINPATGKKRVQCSICFKTFCDKGALKIHFSAVHLREMHKCTVEGCNMV	54	PCR
DD0052	Mef2	FBgn0011656	CG1429	Myocyte enhancing factor 2	TF_MADSbox	ATGGGCCGCAAAAAAATTCAAATATCACGCATCACCGATGAACGCAATCGGCAGGTGACCTTCAACAAGCGCAAGTTCGGCGTGATGAAGAAGGCCTACGAGCTGTCCGTGCTCTGCGACTGCGAGATCGCCCTGATCATCTTCTCGTCGAGCAACAAGCTGTACCAGTACGCCAGCACCGACATGGATCGCGTCCTGCTCAAGTACACCGAGTACAACGAGCCCCACGAGTCCCTCACCAACAAGAACATCATCGAGAAGGAGAACAAGAACGGCGTGATGTCGCCGGACTCGCCCGAAGCCGAAACGGACTACACACTCACTCCGCGAACGGAGGCCAAGTACAACAAGATCGACGAGGAGTTCCAGAACATGATGCAGCGCAACCAGATGGCCATC…	576	MGRKKIQISRITDERNRQVTFNKRKFGVMKKAYELSVLCDCEIALIIFSSSNKLYQYASTDMDRVLLKYTEYNEPHESLTNKNIIEKENKNGVMSPDSPEAETDYTLTPRTEAKYNKIDEEFQNMMQRNQMAIGGAGAPRQLPNSSYTLPVSVPVPGSYGDNLLQASPQMSHTNISPRPSSSETDSGGMSLI	192	PCR
DD0053	wek	FBgn0001990	CG4148	weckle	Znf_C2H2-like	ATGGGAGTTCCCACAAGCGATTGGATATACTGGTGTCGCCTGTGCGCCCGCGACGACGTTGTATACAAAGTGCGCGAGCGGGACGACGATCTGGTTAGGATTATCAGCAAATGCTTTGATGTGGAGATGACCCTCGAGGAACCGGAACTGGGCAGCATGTTGTGCGAGGAGTGCTACTCGGTGATTGGCCAGCTGATCACCTTCTCGGATAGCGTTTCCAAAGTACAAGCCATTTTTGAGCTTCTGCGACACTCGGAGCCGCAGGATAGCCAGGACTTGGACGCCCTGCGTCTGGAATACGGCCTTCCGCCGGCCTGCAAGCAGGACCTCGAGTTCCTGGACATAGACGATACGGAGGATAGGTGTTCCTTGGTAGAGGAGCTAACGATATCAGACCAT…	1407	MGVPTSDWIYWCRLCARDDVVYKVRERDDDLVRIISKCFDVEMTLEEPELGSMLCEECYSVIGQLITFSDSVSKVQAIFELLRHSEPQDSQDLDALRLEYGLPPACKQDLEFLDIDDTEDRCSLVEELTISDHSTSPSPDFEAQTVRTRANLKQCNSDPKVLASPTASIPEVETKRSRRQQFAAKRNSKVYTATESDDEEAILDEDEAVSPPPLKRKRGRPKGSGKQKNVDDSDNVTSREPDDNAKSKQDDKTSELSMSPHGSQSSNFVDYPCKICNETFMSFMALRRHKHDMHGGPKKYVCDHCGKGLKTFTSLVEHQLVHTEEKPCICPVCNAGFKNKARLRVHSQTHGEPKFECNVCGKKLQTRAILNKHKYVHTDERRFKCEVCGSGCKNSTALK…	469	PCR
DD0054	slbo	FBgn0005638	CG4354	slow border cells	TF_bZIP	ATGCTGAACATGGAGTCGCCGCAGATGTACGCCGATGCCGTTCAGACATTGGCCCAGCTGGACCTCAAGAAGGAGCCTCCCCTGCAGCAGGCCACCATTGGCCAGATCACACTGACGGCCATGTCCACGGCGCAGCAGCAGCAGCAACAACAGCAGCAGCAACAGCAGCAGCAACAGCAGCAGCAACAACAGCAGCAGCAGCAACCCCAGCAGCAGACTACCGATGCGAACAACAACACGTCGCAGGACGCGGCACTCCTGGTCAAGCAGCACGCCATGCACCAGATGCAACAGGTCGCCGCATTGGGCAGCAACAACAACCTGCTGCAGAAGCAGATGCTGCAGCAGTACTCCACTCAGACGGACCTGGACGAGCTGACCACCCAGGAGATCACGCTC…	1344	MLNMESPQMYADAVQTLAQLDLKKEPPLQQATIGQITLTAMSTAQQQQQQQQQQQQQQQQQQQQQQQQPQQQTTDANNNTSQDAALLVKQHAMHQMQQVAALGSNNNLLQKQMLQQYSTQTDLDELTTQEITLDLQHLIDDQFRDTETLGIFSDMVTSPGGLSATLPPSGMVSAAAKVLQQQTLRNQHGYGGRGGGGGAGGALAYMPQPVHATYNNSSDENSSVGSDSSTIKEEPIDPEYRRHLQEAASQQAAFMGNGAGLYNGYGSGANGLTGGGNPLNGGNTTPSSNGSNGSTGSSNGSQFTNLTTANVLAHHNLPHLAAAAGAHNLLKQHSKLHAQQQHQQHQQQQQHRKHSNKHVDKGTDEYRRRRERNNIAVRKSREKAKVRSREVEERVKSLL…	448	PCR
DD0055	Smox	FBgn0025800	CG2262	Smad on X	MAD_homology1_Dwarfin-type	ATGTTGCCATTCACCCCGCAGGTGGTCAAGCGTTTGTTAGCACTCAAAAAGGGCAACGAGGACAACAGCGTCGAGGGCAAGTGGTCAGAGAAGGCCGTCAAGAATCTGGTCAAGAAGATCAAGAAGAATTCGCAGCTGGAGGAGCTAGAGCGCGCGATCTCCACACAGAACTGCCAGACGCGGTGCGTGACGGTGCCGCGCAGCAAGCCAGCTCCCGCCGGCGAGCATCTGCGCAAGGGTCTGCCGCACGTCATCTATTGCCGCCTGTGGCGCTGGCCCGATCTCCAGAGTCAGAATGAACTAAAGCCCCTCGATCATTGCGAGTACGCCTTCCATTTGCGCAAGGAGGAGATCTGCATAAATCCGTACCACTACAAAAAAATTGAACTGTCCATCCTG…	1455	MLPFTPQVVKRLLALKKGNEDNSVEGKWSEKAVKNLVKKIKKNSQLEELERAISTQNCQTRCVTVPRSKPAPAGEHLRKGLPHVIYCRLWRWPDLQSQNELKPLDHCEYAFHLRKEEICINPYHYKKIELSILVPKSLPTPPDSIVDYPLDNHTHQIPNNTDYNAAIIRSASLSPPQYMELGGAGPVSVSSSASSTPATAAGGGGGPSSSSSSSSSAASAYQQQQQQLSFGQNMDSQSSVLSVGSSIPNTGTPPPGYMSEDGDPIDPNDNMNMSRLTPPADAAPVMYHEPAFWCSISYYELNTRVGETFHASQPSITVDGFTDPSNSERFCLGLLSNVNRNEVVEQTRRHIGKGVRLYYIGGEVFAECLSDSSIFVQSPNCNQRYGWHPATVCKIPPGC…	485	PCR
DD0056	CG8319	FBgn0037722	CG8319	CG8319	Znf_C2H2-like	ATGGAGGACCTGTGTCGAATTTGTGGCGGGGCCTCGGAAAACATGCTGGGCATTTTCGACGATCAGGTGGAAGAATATGTTGATGGAGCCAAGCTCGCTGAGATGGTGAAGACATGTGCCGACGTGCAGTTGGATCCCGACGACGCTATGCCCCAAAAAATGTGCATTTCCTGTGTCCACGATGCACGAACTGCTTACGGATTCAAGCGAAGATGCGAAGAGAACTACAAGAAGTTCTATTTGGCGATATTAAATGGGCAGGTCATCAAGGACGAGCCCAACGAGGAGGATTTCCTATTCATTGAGAACCCAGACAAAGGCAATCTGGAAGCAAAGAAGAAACTCAACAAGGAAATTAAAAAGACACATCAAACAGCTTCCAGAACAACCAAGTCTTCC…	1146	MEDLCRICGGASENMLGIFDDQVEEYVDGAKLAEMVKTCADVQLDPDDAMPQKMCISCVHDARTAYGFKRRCEENYKKFYLAILNGQVIKDEPNEEDFLFIENPDKGNLEAKKKLNKEIKKTHQTASRTTKSSITTSRAGRQLRSIKNQTFKCELCIKQFKRQINLLDHMKVHSNSHVCQNCEERFLFKADLDNHQCYRNSNSTVECPECLKVFSSTQSLDSHKCKDMQERSPFQCPHCQQAFTREQNLKAHLLIHAESKQGNGPHKCSYCQTGFFNKSALKVHIHAHMGERPHACPFCVSNFRSKQALKVHIRIHTGEKPYQCPHCPKTFSDNNNLAKHRRRHSDERPYKCSICLQDFREKHHLKRHFLGKHRDGDQKLKL	382	PCR
DD0057	CG7386	FBgn0035691	CG7386	CG7386	Znf_C2H2-like	ATGCAGCGACGGATTGCGAACGACAAGCGTAAACTGTTTCGCCTTATGAGCTGTTCCATCTGCCAGCAAAAGTTCAAAAAGCAATCAAAGTTCGAGGAGCACATGAAGCACCACAATGACCTGTTGCCGTTTCAGTGTCAGGAGGAAAGCTGCCGAAAGGGCTTCACCACAGCCGGTGCACTGCGTTTGCACGTGGACTATGCGCACTCCAAGAAGGAGGATACGGTTCCCTGCACCGTGGAGGGCTGTCAATTGGTTTTTTCCCGTCTCCGGCTGCTGACCATTCACTTGAAAAAGGTTCACAACCAGGCGAGGGTTATTGCTCCGCGGGGTGAACAGTCTTGCAAGGAATGCGGCGTGGTGTTTCGTTGCCCGGTGGCTATGAAGAAGCACATGTAC…	1353	MQRRIANDKRKLFRLMSCSICQQKFKKQSKFEEHMKHHNDLLPFQCQEESCRKGFTTAGALRLHVDYAHSKKEDTVPCTVEGCQLVFSRLRLLTIHLKKVHNQARVIAPRGEQSCKECGVVFRCPVAMKKHMYTHTGEELPYPCTICGKGFYINSALKNHLLRHAGIKNYVCQYCGVRKTTRQEWSKHILIHTQRNQFKCRICDYATHTKRVLESHVKIVHEKIRNFACQYCGKTFGKAYACKIHEMAHTGEKRCECKVCDKKFLHSESLNNHLKIHEKSVERALETYKQVQVNGDASDTQVDSHQLLKVYAESVASIPKNPRRVEQVDVALLAGTAVNPTDEIQFVQKEGMYLCPSCSQGFKSIGNMKRHYKSVHEKVKDFECRFCSRRFANSQSVKQ…	451	PCR
DD0058	CG17568	FBgn0032763	CG17568	CG17568	not_found	ATGACTCTGGAATCAACTGCCGAGGAGAAGGCCAAACGGGGTCGAATGGACTGCGAGAAATGTGGCAAGGTCTACAGAAACCGCGCTTCATACGAGAAACACTTGGAACGCGAGTGCCGCCGGATCGAGCGGCGTGTGAAAGTGGACAAAACAACAACAACCTGTGATATTTGCAACAAAACGCTATCCTCCGCCACAGCGCTGAAGCTCCACAAAGAGGGCATACACCAGAATGTCAAGCCATATATCTGCGATAGTTGCGGCAAGCAACTGAAGACAATAACAGCACTAAATGAACACAAGCTGGTTCACACGGAAAGCCGTCCCTTCGAGTGCACCGTCTGCAAGGCGGGCTTTAAGAATCGGGCTCGGCTGAAGGCCCACTACCAAATCCATGCG…	618	MTLESTAEEKAKRGRMDCEKCGKVYRNRASYEKHLERECRRIERRVKVDKTTTTCDICNKTLSSATALKLHKEGIHQNVKPYICDSCGKQLKTITALNEHKLVHTESRPFECTVCKAGFKNRARLKAHYQIHAEPSFVCNICGKKLQTRRTWNMHKVVHTEERRLKCDVCGALFKRSKTLKTHLLSHTGLRPYVCNYCGKSFACNA	206	PCR
DD0059	p53	FBgn0039044	CG33336	p53	p53-like_TF_DNA-bd	ATGTATATATCACAGCCAATGTCGTGGCACAAAGAAAGCACTGATTCCGAGGATGACTCCACGGAGGTCGATATCAAGGAGGATATTCCGAAAACGGTGGAGGTATCGGGATCGGAATTGACCACGGAACCCATGGCCTTCTTGCAGGGATTAAACTCCGGGAATCTGATGCAGTTCAGCCAGCAATCCGTGCTGCGCGAAATGATGCTGCAGGACATTCAGATCCAGGCGAACACGCTGCCCAAGCTAGAGAATCACAACATCGGTGGTTATTGCTTCAGCATGGTTCTGGATGAGCCGCCCAAGTCTCTTTGGATGTACTCGATTCCGCTGAACAAGCTCTACATCCGGATGAACAAGGCCTTCAACGTGGACGTTCAGTTCAAGTCTAAAATGCCC…	1152	MYISQPMSWHKESTDSEDDSTEVDIKEDIPKTVEVSGSELTTEPMAFLQGLNSGNLMQFSQQSVLREMMLQDIQIQANTLPKLENHNIGGYCFSMVLDEPPKSLWMYSIPLNKLYIRMNKAFNVDVQFKSKMPIQPLNLRVFLCFSNDVSAPVVRCQNHLSVEPLTANNAKMRESLLRSENPNSVYCGNAQGKGISERFSVVVPLNMSRSVTRSGLTRQTLAFKFVCQNSCIGRKETSLVFCLEKACGDIVGQHVIHVKICTCPKRDRIQDERQLNSKKRKSVPEAAEEDEPSKVRRCIAIKTEDTESNDSRDCDDSAAEWNVSRTPDGDYRLAITCPNKEWLLQSIEGMIKEAAAEVLRNPNQENLRRHANKLLSLKKRAYEL	384	PCR
DD0060	CG17197	FBgn0039367	CG17197	CG17197	not_found	ATGTGTTTGATATGGGCCTGCACCAAGTACTTGGCGCGTCGAAATCCAAAGATATTCGTTCGAATCTCCCATCCGACCGCAGTACTATTCGTAATCGTGACAACGATCTTTTTTGTGGTCCTGCAAATGTTTTACGTGGTACCCCAATTGTTTGATGTTCAAGGATTCATGTACAAGCTCGGCTGGCTAGTGGCAATCTTTATAACATATAATATCTTTGGCAATATGCTTGCGTGTCATATCACAAGCACTTCGGTGGAGAGCCTGCCAAAGGATCGGCAAATTCCGGAGCCGGAAGAGGAGCACCAGTGGCATTACTGCGATGTTTGTGAAAAACTAATGCCTCCAAGATCCTGGCACTGTATATTGTGCAAGTGCTGCATTCTGAAGCGGGACCGC…	867	MCLIWACTKYLARRNPKIFVRISHPTAVLFVIVTTIFFVVLQMFYVVPQLFDVQGFMYKLGWLVAIFITYNIFGNMLACHITSTSVESLPKDRQIPEPEEEHQWHYCDVCEKLMPPRSWHCILCKCCILKRDRHCIFTASCVGHNNQRYFFWFTLFMALGTGVALATHIIATLKYFSYSDLIFLNIPRDNLPPFWLVITLILNTYVFAAPVSSVLMQLSVLKNNGTLHKFYSDTYDLGLWENFKLILGGKGFWTFLSPTVKSPLPHDGAQWKIKRVQHHSPKLQFLRVS	289	PCR
DD0061	crol	FBgn0020309	CG14938	crooked legs	Znf_C2H2-like	ATGGTGGCGCTGGCGCCAGACGGTACGCCCATTGCGACGGGGACGCACGTCTGCGACATCTGCGGCAAGATGTTCCAGTTCCGGTACCAGCTGATCGTGCACCGGCGCTACCACAGCGAACGGAAGCCGTTCATGTGCCAGGTGTGCGGCCAGGGGTTCACCACGTCGCAGGATTTGACGCGCCACGGCAAGATCCATATTGGCGGGCCCATGTTCACCTGCATCGTGTGCTTCAATGTGTTCGCGAACAATACGAGCCTGGAGCGGCACATGAAACGGCACTCGACGGACAAACCGTTCGCCTGCACCATTTGCCAAAAGACCTTTGCCCGCAAAGAGCATCTGGACAATCACTTCCGCTCGCACACGGGCGAAACGCCCTTCCGTTGCCAGTACTGC…	1353	MVALAPDGTPIATGTHVCDICGKMFQFRYQLIVHRRYHSERKPFMCQVCGQGFTTSQDLTRHGKIHIGGPMFTCIVCFNVFANNTSLERHMKRHSTDKPFACTICQKTFARKEHLDNHFRSHTGETPFRCQYCAKTFTRKEHMVNHVRKHTGETPHRCDICKKSFTRKEHYVNHYMWHTGETPHRCDFCSKTFTRKEHLLNHVRQHTGESPHRCSYCMKTFTRKEHLVNHIRQHTGESPHKCTYCTKTFTRKEHLTNHVRQHTGDSPHRCSYCKKTFTRKEHLTNHVRLHTGDSPHKCEYCQKTFTRKEHLNNHMRQHSSDNPHCCNVCNKPFTRKEHLINHMSRCHTGDRPFTCETCGKSFPLKGNLLFHQRSHTKGQEMERPFACEKCPKNFICKGH…	451	PCR
DD0062	Zif	FBgn0037446	CG10267	CG10267	Znf_C2H2-like	ATGCGCGTCGAGCTTACCCCACAGACGTGCCGGGTCTGCCTGGCGCAGAGTGAGCGACTGCAGCGCCTAGACGAGATCCGCGAGGAAGGCGAGGAATCGCCGAACGAGATGTTGATTCAACTTTTGGGAGTCTCATACAGCAATCTGAACGACAGAGAACACATACCCGATGGCATCTGCAAGTCCTGCAAGGTCGAACTCAACATGGCCTACCAGTTTCGCGAGAAGGCGCTGCGCAAGCAGATGGAGATTGAGGAGTACTGCCGGGAACTGGGCTTGCTGGACGAATCAGATGTGATGATGATCAAGGAGGAGGACGGCTCGCAGCAGCAATGCGACGAGGAGATGTACATCCTGGAGGAGACCACCACCGGGGAAGAGGAGCACCAGGAAGAAAAG…	1161	MRVELTPQTCRVCLAQSERLQRLDEIREEGEESPNEMLIQLLGVSYSNLNDREHIPDGICKSCKVELNMAYQFREKALRKQMEIEEYCRELGLLDESDVMMIKEEDGSQQQCDEEMYILEETTTGEEEHQEEKGHEEYLEVDTSDQQECIGDTIEYLEDNYTIEMNSDQTEIVLESEKQYEETPSQQLALQEAAKASLKARRGRVRRGLNSLTTSDGTEKGGYICDVCGNFYEKRGRMMEHRRRHDGICQYACELCDAKFQVREQLRKHMYSHTGSKPYKCSFCSRQFFYESVLKSHENVHRGIKPYVCKVCDKAFAYAHSLTKHELIHSDIKLYRCDYCNKDFRLLHHMRQHEETKLHQNAVMLAESMKVEMVAEQGGGNEIRIQA	387	PCR
DD0063	CG12071	FBgn0039808	CG12071	CG12071	Znf_C2H2-like	ATGGATAAGATGACGGTTGCCCAGAAGAACGCATATCTCGAGGCGCACATGGCGGTGCAGCAGCAGATGGCCCAGGCGGCCATTCAGTTCAAGCAGCAGCAGACGTCCCAGCAACAGAACTCCCCCACGGCCAACAACAACAACAACAGCCAGAACAATGGCAACATGCAGCAGCAACAGCAGCAGCAGCAGCAGCAACAGCAGCAGCAGCAGCAACAACAGCAGCAGCAGCATTATGCAGCAACCATCAAGGTGCCGCAGATCAGTTCCTCCAATGTGGCAGCCGCGGCGGCGGGGGAGAGCACCTTCACAGTTCCGGACGACGGAATGGGATTCGAAGGAGGCGTGCGGGTCCTGCAGAGTCTGGGAACCTGGTCGGCGGCCGAGCAACTGACCTAC…	648	MDKMTVAQKNAYLEAHMAVQQQMAQAAIQFKQQQTSQQQNSPTANNNNNSQNNGNMQQQQQQQQQQQQQQQQQQQQQHYAATIKVPQISSSNVAAAAAGESTFTVPDDGMGFEGGVRVLQSLGTWSAAEQLTYNIPKPNLIPFTEPYVEGGSMHPASRLKALQQVQQASSGVRKTNPSKSTNKAFECTVCGKGLARKDKLTIHMRIHTGEKPYICE	216	PCR
DD0064	stwl	FBgn0003459	CG3836	stonewall	MADF-dom	ATGTTGAAAATGACTGAGCGAGGCACTCAAACCGGAGTCCAGAATCCTTTCTCCGATAATTACTTTCTCGAAATGATCAAGCCCCAGATGCAGGAAATGAACCCCCGTCAGAAGATGCACTTTAAGAAGAAAGTATTCCAAGCGCTGATGGAAACCTTTGATGATGCTACCGATTTCCCAACGTCTAAAGAACTGCAGCATTTTAATATA	210	MLKMTERGTQTGVQNPFSDNYFLEMIKPQMQEMNPRQKMHFKKKVFQALMETFDDATDFPTSKELQHFNI	70	PCR
DD0065	Ptx1	FBgn0020912	CG1447	Ptx1	Homeobox	ATGGGCAATCGCAGTGTAAACGAAACCACGATCAAGACAGAAAACATATCAAGTTCCGGGCACGATGAGCCGATGACCACCAGTGGCGAGGAGCCGAAGAACGACAAGAAGAACAAGAGGCAGCGGCGCCAGAGGACACACTTCACCTCGCAACAGCTCCAGGAGCTGGAGCACACCTTCAGCCGGAACAGGTATCCGGACATGTCCACCCGCGAAGAGATCGCCATGTGGACCAATCTTACAGAGGCCCGCGTCAGGGTGTGGTTCAAGAATCGGCGGGCCAAGTGGCGCAAGAGGGAGCGGAACGCGATGAACGCGGCAGTGGCGGCGGCGGACTTTAAGTCCGGATTC	351	MGNRSVNETTIKTENISSSGHDEPMTTSGEEPKNDKKNKRQRRQRTHFTSQQLQELEHTFSRNRYPDMSTREEIAMWTNLTEARVRVWFKNRRAKWRKRERNAMNAAVAAADFKSGF	117	PCR
DD0066	CG13123	FBgn0032150	CG13123	CG13123	Znf_C2H2-like	ATGGACCTGCGTAAACTGTGCCGCATTTGCTTCGTGGACAGCGCTTCGGTGGATATACGGGAGCACAGGAGCGGTGGCAGTTCGGATCAGACAGTCCTCCAGCTGATAGAAGCCATGTTCGGCTGGAACATAGCACTTAATCTTACTGAGGAGCTGCCCATGATCTGTAATGATTGCTTGGAAGATTGCCTGCAGCAGTACGCCTTCTTCAGGAAGCTAACGTTCGCCAATCAGCAGCTACTGCAGCTCTACAACGAGGCGGAGGTAGAAATGTGCCAAGTTAAGATGGACGCAACGGAGGAAGAGCCCGAAAACCAGGCTAGTGATGAATTCGAGATACTGGAGGAATTCAGGAGGATACCACTGGATTATGTGGTTTTAGACCCCGATCGTCCTACA…	966	MDLRKLCRICFVDSASVDIREHRSGGSSDQTVLQLIEAMFGWNIALNLTEELPMICNDCLEDCLQQYAFFRKLTFANQQLLQLYNEAEVEMCQVKMDATEEEPENQASDEFEILEEFRRIPLDYVVLDPDRPTETRQTRRRTDSCTKPSQRLANQDSLIVSEFLPATTAQPRLDLSDSQLEQLESPAYEMRTVDYAAVELKHYNLDEYNEANRLLDVEPSGSQAIYKCQYCPLAYASPQYLKTHVRNSHVCKYCTTAFAKVRDLNEHIRQKHPHHQCVVCSNNFSTSSNLRAHLKKIHGVQLPAQVALLDYRPASQDRDNPR	322	PCR
DD0067	HLH3B	FBgn0011276	CG2655	Helix loop helix protein 3B	HLH_DNA-bd_dom	ATGGCCTGGCTACCGAGCAGCTCGAACGGAGCGGATAACGCGGACGAACGGAGCACCGCCTCGAGCGGATCCTCCGGCCACAGCCAGACCAACGAGTCACCGCGATCCGGGCACCTGAACGGTAATGGTAGCATGCGGGACACTGCCGCTGGCAGGCATCCGCCCGCCCTGCTCCGACATGCCACGCCCCACCTGCAGCCCAAGACGGAGTCCATATCCGATGGAGACGGTGACGCGGAGCTTTCCGACTTCTCGCTCAACGACACGGAGGAGGACGAGGAGGATCTTCGCGATTACATCGTTCTGAATGGCAACCAGGCGGATGCGAATCGCTCACTGTCCAGTTCGCCGCGCAGTCACTCCCGCAACGGACTGCTGACCGCGCCGGCCAGCTCCGGA…	1125	MAWLPSSSNGADNADERSTASSGSSGHSQTNESPRSGHLNGNGSMRDTAAGRHPPALLRHATPHLQPKTESISDGDGDAELSDFSLNDTEEDEEDLRDYIVLNGNQADANRSLSSSPRSHSRNGLLTAPASSGSSVGGSGGGGGNGSGGNASSGGGSGVGATGGVRKVFTNTRERWRQQNVSGAFAELRKLVPTHPPDKKLSKNEILRSAIKYIKLLTGILEWQQRQAPSHPIRAQMEPNNNDNRMANGHAADGENLENPDVPPVRHIKCERTDGQMHRNGIGHGHANGNAGNDLLMIAPGAVVKSELLLESTLPLGHPLNGPPLPLTTAPLAMAETQRISGTVSGVKSASGRSSKRRLKPEGGATDLSLGKRRR	375	PCR
DD0068	CG2712	FBgn0024975	CG2712	CG2712	Znf_C2H2-like	ATGCCGGAGCAACGTAGGAGCAGGTTAGAAAGATCCGAGCCAGCGCTGCAATGTCCCATTTGCGGCAAACAACTGGCTAGGAAGCGGACCTTTCAGTACCACATGAGGCTACATGGCCAGCCAAAAATTCGCCAAGAAGACAACGACCACTGCATTGAAGAGTGCCTCCAAGTGGAGCCCGTTTTGCAGGCCAAAGCTGGCGAAGATGTCTACGAGATTGTGGAGAAATCAGCACAGACTTCGGCGACGCAGAAAACTTTGCCCAGTGGAAGCCGGCCTTGGAAACCCCTCAATCCCTCCCTACAGTGTAAAATCTGTGGCAAGCAACTAAGCACCAACAACTCCTTCAAGTACCATATGCAGCTACATGGCACGGCCACGCCCTACGTTTGCACAATC…	933	MPEQRRSRLERSEPALQCPICGKQLARKRTFQYHMRLHGQPKIRQEDNDHCIEECLQVEPVLQAKAGEDVYEIVEKSAQTSATQKTLPSGSRPWKPLNPSLQCKICGKQLSTNNSFKYHMQLHGTATPYVCTICGESFKTRNARDGHVTLHDRNNPNRCPTCFKVYRQASSLRTHLLIHSGIKPFECSICGKRLTQKSGYKKHMLTHTGEKPHGCDICGRRFRYSSNLIAHKRCHSQEKPHPCPVCQKRSFGSTSELNRHMLVHSSERPFGCEQCGKSFKRRISLAIHRQSHKAGRQRRRAEHEVGVQLEE	311	PCR
DD0069	Taf10	FBgn0028398		Taf10	TFIID_30kDa	ATGGCTTCCGATGGCGAGGACATCAGTGTTACACCCGCAGAATCCGTAACATCGGCCACGGACACCGAGGAGGAGGATATAGACTCGCCACTAATGCAGTCCGAACTGCATTCCGACGAGGAGCAACCGGACGTGGAGGAGGTTCCTCTGACGACGGAGGAATCGGAGATGGATGAGCTGATAAAGCAGCTGGAGGACTACTCGCCCACCATACCAGACGCCCTCACCATGCACATCTTGAAAACGGCTGGCTTCTGCACAGTGGACCCCAAGATAGTGCGCCTCGTCTCGGTGTCCGCGCAGAAGTTCATCTCGGATATTGCCAACGACGCACTGCAGCACTGCAAGACGCGCACCACGAACATCCAGCATTCCAGCGGACACAGTTCCAGCAAGGAC…	498	MASDGEDISVTPAESVTSATDTEEEDIDSPLMQSELHSDEEQPDVEEVPLTTEESEMDELIKQLEDYSPTIPDALTMHILKTAGFCTVDPKIVRLVSVSAQKFISDIANDALQHCKTRTTNIQHSSGHSSSKDKKNPKDRKYTLAMEDLVPALADHGITMRKPQYF	166	PCR
DD0070	dmrt99B	FBgn0039683	CG15504	doublesex-Mab related 99B	DM_DNA_bd	ATGCTGCCACCTGCTTTCTTCTTGCGAGCCGCCTCGGAACGCTACCAAAGGACGCCCAAGTGCGCCCGCTGCAGGAACCACGGAGTGGTCAGCGCCTTGAAGGGACACAAACGCTACTGCCGCTGGCGGGATTGCGTCTGCGCCAAATGCACTCTAATCGCGGAACGCCAAAGGGTTATGGCTGCTCAGGTGGCCCTTCGACGCCAACAGGCCCAAGAAGAGAACGAGGCCCGC	234	MLPPAFFLRAASERYQRTPKCARCRNHGVVSALKGHKRYCRWRDCVCAKCTLIAERQRVMAAQVALRRQQAQEENEAR	78	PCR
DD0071	Ets65A	FBgn0005658	CG7018	Ets at 65A	Ets	ATGCTGGACATCAAGTCCTCCGCCGATTACTTGTCACGCTCCACGGGCAGCTTCAGCAACTTCTCGATGCTCTTCGCAGATTCCTCGTACAAATCGTCGTGGGGCTCCCACAGTTCGACACAATCGCAAGGTTACAGCTCGAACGCCCTGGGCATCAAACATGATCCGCACTCACAACTACGGCAACCTGATCCATATCAAATGTTCGGACCCACCAGCAGCAGACTGGCCAGCTCAGGCTCTGGCCAAATCCAGCTGTGGCAGTTCCTTCTCGAGCTGCTCTCGGACTCCAATAACGCCAGCTGCATCACCTGGGAGGGCACCAACGGCGAGTTTAAGCTAACCGATCCCGACGAGGTCGCCCGCCGCTGGGGCGAGAGGAAGTCCAAGCCCAACATG…	768	MLDIKSSADYLSRSTGSFSNFSMLFADSSYKSSWGSHSSTQSQGYSSNALGIKHDPHSQLRQPDPYQMFGPTSSRLASSGSGQIQLWQFLLELLSDSNNASCITWEGTNGEFKLTDPDEVARRWGERKSKPNMNYDKLSRALRYYYDKNIMTKVHGKRYAYKFDFQGLAAATQPAASDPTYKYQSDLFMTPYHHSAKLSSFMSPHHGMTSSSASIFPSAASWGNWGSPATNLYQPHSMSHVTPSHVAPHLSSYPHY	256	PCR
DD0072	ERR	FBgn0035849	CG7404	estrogen-related receptor	Znf_hrmn_rcpt	ATGTCCGACGGCGTCAGCATCTTGCACATCAAACAGGAGGTGGACACTCCATCGGCGTCCTGCTTTAGTCCCAGCTCCAAGTCAACGGCCACGCAGAGTGGCACAAACGGCCTGAAATCCTCGCCCTCGGTTTCGCCGGAAAGGCAGCTCTGCAGCTCGACGACCTCTCTATCCTGCGATTTGCACAATGTATCCTTAAGCAATGATGGCGATAGTCTGAAAGGAAGTGGTACAAGTGGCGGCAATGGCGGAGGAGGAGGTGGTGGTACGAGTGGTGGAAATGCGACCAATGCGAGTGCCGGAGCTGGATCGGGATCCGTCAGGGACGAGCTCCGCCGATTGTGTTTGGTTTGTGGCGATGTGGCCAGTGGATTCCACTATGGTGTGGCGAGTTGTGAG…	1449	MSDGVSILHIKQEVDTPSASCFSPSSKSTATQSGTNGLKSSPSVSPERQLCSSTTSLSCDLHNVSLSNDGDSLKGSGTSGGNGGGGGGGTSGGNATNASAGAGSGSVRDELRRLCLVCGDVASGFHYGVASCEACKAFFKRTIQGNIEYTCPANNECEINKRRRKACQACRFQKCLLMGMLKEGVRLDRVRGGRQKYRRNPVSNSYQTMQLLYQSNTTSLCDVKILEVLNSYEPDALSVQTPPPQVHTTSITNDEASSSSGSIKLESSVVTPNGTCIFQNNNNNDPNEILSVLSDIYDKELVSVIGWAKQIPGFIDLPLNDQMKLLQVSWAEILTLQLTFRSLPFNGKLCFATDVWMDEHLAKECGYTEFYYHCVQIAQRMERISPRREEYYLLKALLL…	483	PCR
DD0073	Sce	FBgn0003330		Sce	Znf_RING	ATGACGTCGCTGGACCCGGCGCCAAACAAAACGTGGGAGCTGTCGCTGTACGAGCTGCAGCGCAAGCCGCAGGAGGTGATCACGGACAGCACGGAAATCGCGGTGTCCCCGCGGAGCCTCCACAGCGAACTGATGTGTCCCATCTGCCTGGACATGCTGAAGAAGACGATGACGACGAAGGAGTGCCTGCACCGCTTCTGCTCCGACTGCATTGTGACCGCCCTGCGTTCGGGCAATAAGGAGTGCCCCACGTGCCGCAAGAAGCTCGTCTCCAAGCGCTCCCTGCGCGCCGATCCCAACTTCGACCTGCTCATCTCGAAGATCTACCCCAGTCGCGAGGAATACGAGGCCATCCAGGAGAAGGTGATGGCTAAGTTCAACCAGACGCAGTCGCAGCAG…	1302	MTSLDPAPNKTWELSLYELQRKPQEVITDSTEIAVSPRSLHSELMCPICLDMLKKTMTTKECLHRFCSDCIVTALRSGNKECPTCRKKLVSKRSLRADPNFDLLISKIYPSREEYEAIQEKVMAKFNQTQSQQALVNSINEGIKLQSQNRPQRFRTKGGGGGGGGGGNGNGAANVAAPPAPGAPTAVGRNASNQMHVHDTASNDSNSNTNSIDRENRDPGHSGTSAASAITSASNAAPSSSANSGASTSATRMQVDDASNPPSVRSTPSPVPSNSSSSKPKRAMSVLTSERSEESESDSQMDCRTEGDSNIDTEGEGNGELGINDEIELVFKPHPTEMSADNQLIRALKENCVRYIKTTANATVDHLSKYLAMRLTLDLGADLPEACRVLNFCIYVAPQ…	434	PCR
DD0074	Mad	FBgn0011648	CG12399	Mothers against dpp	MAD_homology1_Dwarfin-type	ATGGACACCGACGATGTGGAATCGAACACAAGCAGCGCGATGTCCACACTGGGCTCGCTATTCTCCTTCACATCGCCGGCGGTGAAGAAGCTGCTGGGCTGGAAACAGGGTGACGAAGAGGAGAAGTGGGCGGAGAAGGCCGTCGACAGTCTGGTGAAGAAGTTGAAGAAGCGCAAGGGCGCCATCGAGGAGCTGGAGCGTGCGCTCTCCTGTCCCGGTCAGCCCTCGAAGTGTGTCACCATTCCACGCTCGCTGGACGGACGATTACAGGTCTCCCATCGCAAGGGTCTGCCGCATGTGATCTACTGCCGCGTGTGGCGCTGGCCAGATCTGCAGTCGCACCACGAACTGAAGCCACTCGAGCTGTGCCAGTATCCGTTCAGCGCCAAGCAGAAGGAG…	1362	MDTDDVESNTSSAMSTLGSLFSFTSPAVKKLLGWKQGDEEEKWAEKAVDSLVKKLKKRKGAIEELERALSCPGQPSKCVTIPRSLDGRLQVSHRKGLPHVIYCRVWRWPDLQSHHELKPLELCQYPFSAKQKEVCINPYHYKRVESPVLPPVLVPRHSEFAPGHSMLQFNHVAEPSMPHNVSYSNSGFNSHSLSTSNTSVGSPSSVNSNPNSPYDSLAGTPPPAYSPSEDGNSNNPNDGGQLLDAQMGDVAQVSYSEPAFWASIAYYELNCRVGEVFHCNNNSVIVDGFTNPSNNSDRCCLGQLSNVNRNSTIENTRRHIGKGVHLYYVTGEVYAECLSDSAIFVQSRNCNYHHGFHPSTVCKIPPGCSLKIFNNQEFAQLLSQSVNNGFEAVYELTKM…	454	PCR
DD0075	CG10274	FBgn0035690	CG10274	CG10274	Znf_C2H2-like	ATGAAGAAGATGCACGGCATCACCAAGGCAGCGGCGCCCCCACGGGATTACCCTTGCACCGAGTGCGAGAAGGTATTCCGCTGTCCCATGGCGCTCAAGAAGCACATGTACAAGCACGACGGCAAGGAGTTGCCTTTCCCCTGTAACATCTGTGGCAAAAGGTTCGTAATCAATAGTGCTCTAAAGGATCATCTGATGCGGCATGCGGGCATTAAGAACTACGTGTGTCCGTACTGTGGCGTGGGAAAAACCACCAGGCAGGAATGGAACACACACATACTGACGCATACCCAGGAGAAGAAGTTCAAGTGCCACATATGCGAGCACGCATCGCACAATAAGCAGAGCCTGGCCAACCACATTAAGATCGTGCACGAGAAGATCAAAAACTATGCGTGT…	1158	MKKMHGITKAAAPPRDYPCTECEKVFRCPMALKKHMYKHDGKELPFPCNICGKRFVINSALKDHLMRHAGIKNYVCPYCGVGKTTRQEWNTHILTHTQEKKFKCHICEHASHNKQSLANHIKIVHEKIKNYACQYCGKTFGKSHACKIHEMTHTGEKRCECKVCGKKFLYPKSLTKHLKTHEKRVLRAIETYRQRQVEMGETPGEQFDNPPAPPVEGISIEPIMSRNAADELLKVCAESVATIPKDPRRVQRVDLAQLAGTAVNPIPSVSVPSWSPQVNFTKKEGKHICPGCGQGFNNIGNMKRHYKIIHEKVKDFACRFCPKRFAKAQTLRHHEWIHTGEKPFECKTCGTHFRQETALKRHQRTHENRPPVISPKFYAAREELEE	386	PCR
DD0076	l(3)73Ah	FBgn0002283		l(3)73Ah	not_found	ATGGAGCGGCGCGTGAAGCTGAAGACGATCAATCCGCACATAACGTGCAAGATCTGCGGCGGCTACTTCATCGATGCCACCACGGTGACGGAGTGTCTGCACACATTTTGCAAGAGTTGCCTGGTGAAGCACCTGGAGGAGAAGAAGACCTGCCCCACCTGCGACAACATCATCCATCAGTCCCATCCCCTGCAATACATCAGCTTCGATCGCACCATGCAGGACATTGTGTACAAACTGGTGCCGAAACTGCAAGAAGATGAATCGCGCCGAGAGCGGGACTTCTACAAGAGCAGGAACATGCCGTGTCCCAAGGATATCACGCAGAACCACGAGGACGACAACGAGAAGGTGATGGACGCCCACGCCGAGTCCGACTTCCATCGCCTGGACGAGCAG…	663	MERRVKLKTINPHITCKICGGYFIDATTVTECLHTFCKSCLVKHLEEKKTCPTCDNIIHQSHPLQYISFDRTMQDIVYKLVPKLQEDESRRERDFYKSRNMPCPKDITQNHEDDNEKVMDAHAESDFHRLDEQVNVCLECISNNFKNLQRRFIRCSSQATITHLKKLVAKKILNGIEKYREIDILCNEELLGKDHTLKFVYVTRWRFRDPPLRLQFRPRVE	221	PCR
DD0077	CG11696	FBgn0030314	CG11696	CG11696	AT_hook_DNA-bd_motif	ATGCACATGCTGCGCTTCCACTCGCAGCAGCAAGAGCTGGTCCACCAGTGTGCCATCTGCGAGGCGCGCTTTGCCAAGAAATTCCTGCTGACCATGCATCTTAAAGGACACAAGGGCACCGAGCGTCCCGAGGTGTGCGACACCTGCAGCAAGACATTCCGCACCAAGTTTGAGCTAAGTGCCCATGTAAAGCGCATGCATGCGGCAGACTTTACGCCCATCATATGCGACATATGCGGTACACACTTCAGGAGCAAGGCCAACTTTCTCATCCACAAGAAGGCGTTGCATCCGGACGGGCCGGTGGCGGAGGTGCAGTGTACCCTGTGCGGCCGCTGGCTGCGGGACGAACGGAGCCTGCGCAAGCATCTGGCACGCCACGATGACCGCGACGGCGAC…	690	MHMLRFHSQQQELVHQCAICEARFAKKFLLTMHLKGHKGTERPEVCDTCSKTFRTKFELSAHVKRMHAADFTPIICDICGTHFRSKANFLIHKKALHPDGPVAEVQCTLCGRWLRDERSLRKHLARHDDRDGDTKYRCLLCNAEKSSRAALSSHMRYHHSAKRHKCSLCDKEFKLPRALAEHMATHTGIDLYQCQFCTRTFKSHANMHNHKKKMHPNDWVRKYSQPSSSI	230	PCR
DD0078	CG7818	FBgn0032016		CG7818	MT-A70	ATGAGCGATGTGCTAAAGAGCTCCCAGGAGCGATCCCGCAAGCGTCGTTTGCTTTTAGCGCAAACTTTGGGCTTGTCGAGCGTCGACGATCTGAAAAAGGCTTTGGGTAATGCCGAAGACATTAACAGTAGTCGCCAGCTGAATTCCGGTGGGCAACGCGAGGAGGAGGATGGTGGCGCCTCTTCCTCCAAGAAAACCCCCAATGAAATCATCTATAGGGACTCCTCGACCTTCCTGAAGGGAACCCAGTCTTCCAATCCGCACAATGACTACTGCCAGCACTTTGTGGACACCGGTCAGCGTCCCCAGAACTTCATCCGTGATGTCGGCCTAGCTGACCGCTTCGAGGAGTATCCCAAGTTGAGGGAACTGATCAAACTGAAGGACAAACTCATCCAA…	1188	MSDVLKSSQERSRKRRLLLAQTLGLSSVDDLKKALGNAEDINSSRQLNSGGQREEEDGGASSSKKTPNEIIYRDSSTFLKGTQSSNPHNDYCQHFVDTGQRPQNFIRDVGLADRFEEYPKLRELIKLKDKLIQDTASAPMYLKADLKSLDVKTLGAKFDVILIEPPLEEYARAAPSVATVGGAPRVFWNWDDILNLDVGEIAAHRSFVFLWCGSSEGLDMGRNCLKKWGFRRCEDICWIRTNINKPGHSKQLEPKAVFQRTKEHCLMGIKGTVRRSTDGDFIHANVDIDLIISEEEEFGSFEKPIEIFHIIEHFCLGRRRLHLFGRDSSIRPGWLTVGPELTNSNFNSELYQTYFAEAPATGCTSRIELLRPKSPPPNSKVLRGRGRGFPRGRGRP	396	PCR
DD0079	pzg	FBgn0037066	CG7752	putzig	not_found	ATGCGGCTGTTCAACACGCATTATGAAACCTGCAAGCAGCAGACCTTCCAGTGCAAGACCTGCCGCAAAATCTTCCCGCACTTTGGGGCCATGAAGCAGCACATGGTGCGCGACCACAATACCGCCATGGATAACACGTGTGCCATGTGTCACATTAACTTCGTGAACGAGAACAGCCTGCGCAAGCACATGGAGACGAATCACGCTACCAATGTACTGGTGACCAGCACCACCACCATACCGGCATCAGCTGCTCCCGTGGCTGCTGCTGCAGCTGCCGCTGCAGCTGCTGCCAACGAGAATCTGGTTGGAACATCGCTATACACATGCAATCATTGCCAGTTCAAGTCAACGGACAAGGTCGTTTTTGATGAGCATATGCGCAAGCATGCCGCTGGT…	840	MRLFNTHYETCKQQTFQCKTCRKIFPHFGAMKQHMVRDHNTAMDNTCAMCHINFVNENSLRKHMETNHATNVLVTSTTTIPASAAPVAAAAAAAAAAANENLVGTSLYTCNHCQFKSTDKVVFDEHMRKHAAGKPKPFKCRLCSQRFETREAATVHAKQHQTNFFKCGTCSMTFPKREMLVKHFEVHQSPSASTVSPKQSVSQNLNTQKLLQETIDEALSDSLPASTAAVVATTESENNIRFFSCSICSLTFIQETYYNHHMETHRRDKKATSAGATALN	280	PCR
DD0080	CG10321	FBgn0034643	CG10321	CG10321	Znf_C2H2-like	ATGGAGTTCATACGACAGCACACCTCGCCTCTGGGATCTGGGAGATACATTTGTCACCTGTGCAGCACCGAGTTCCGGCAGTTCAAGGGCCTGCAGAACCACATGCACTCCCACACCAACTGGATACGGGCCAATTGCAAGAAACAGCCGCAGTGCCAGATCTGCCTAAAGAGCTTTAAGGGCCCAGGAATGCTGCGGATGCACATGAAGACGCACGACGCTGAATCCAGCACACCGATGTGCACCATTTGCAATCGAACCTTCAAGTCCAAGGCGATCTTGTACAGGCACAGACAGACGCACCAGCAGAGAGCGTATTGCTGCGGCGTGGCCAACTGCCGAAAGAACTTCTCGTCCGCGGTGAACCTCAAGTGGCACGTAGAACGCAAGCATCCGGAG…	438	MEFIRQHTSPLGSGRYICHLCSTEFRQFKGLQNHMHSHTNWIRANCKKQPQCQICLKSFKGPGMLRMHMKTHDAESSTPMCTICNRTFKSKAILYRHRQTHQQRAYCCGVANCRKNFSSAVNLKWHVERKHPEVVDPLFKCGECGS	146	PCR
DD0081	CG10147	FBgn0035702	CG10147	CG10147	Znf_C2H2-like	ATGGGACACCTGGACAAATGCCGCGTATGCTCCAGCGATGTGGCTAGAGACGACGAGGCCTACAATTTGCTGCACCATCCATATCTCGCCGTCAAATTTTCGGAGTGCACAAATTTGGTGGTGGATCCTGATGACCAGGATATTTTGCCCAGCGAAATTTGCTCGGAGTGCTACGAGCTTCTGGAGAAGTTCCACTCCTTCCGAGCACTTTGCATTATAGCCGACAATAAGTGGCGTTCTAAAAGTCTGGTAACTTGGAAGAAAATAGATCGCAGGAAACCTGTTTACGAGGTCGATGAAGATGAGGAAGAGGAGCTGGAGCTGGAAGAACTTCTATTGGAGCCGCCGGAGATGATTATATGTGATACCAATTTGAGTGCACAAAATACCCCAATAGTC…	1341	MGHLDKCRVCSSDVARDDEAYNLLHHPYLAVKFSECTNLVVDPDDQDILPSEICSECYELLEKFHSFRALCIIADNKWRSKSLVTWKKIDRRKPVYEVDEDEEEELELEELLLEPPEMIICDTNLSAQNTPIVAEQAPPTLVFHTFTENVQQPPETEKKALEEPPLTTYKCDLCADEFREEKRLILHKKEHQGHMLYHCTEPGCEEAFNRFENLRQHELEHSEVGMRFVCEEEGCNRMYRHKASLKYHQSKAHDIGKPLKTHMCEFCGRVFKTGSALSQHRFTHGDQLVLPYACELPECSMRFYSTEKLKIHMMRHQGIKNFSCPYCGLKKTTKNELRLHINYHTLERTWSCKDCPKVCNSSTSLKKHIRAIHEKARDYACSYCEKKFATTDTRKYHEM…	447	PCR
DD0082	CG9418	FBgn0026582	CG9418	CG9418	HMG_HMG1/HMG2	ATGACGGAACCAACGAGCAAGACACCGGATGCGGTTCCGGAATCACCCGTATCACTGCCCATCGCCTCCCAATCCATGGATACGGCGACCATTGAAGATTTCGACGAGGACAAACCGGCCAAGGGAAAGAAGAAAGCCAAGAATCCAAAGGGTCGCCACTCGGATTCCGACATCGGCTCCGAACTGAAGAAGCTGGCCCAGCGCCGGATCAACGTAGCCGGTGCTCCAAAAATGCCACTTAATGGCTACGTCCGCTTCATGAACGATCGACGCGAGGAACTGCGACGGGAGCAGCCACAACGTACTGCCCTGGAGCACACAAGGATCATCGGCGAGGAGTGGCATCAGCTGCCCGAGGAGCGCAAGTTGCCCTACATCGAGGCAGCCGCCAAGGACAAG…	1125	MTEPTSKTPDAVPESPVSLPIASQSMDTATIEDFDEDKPAKGKKKAKNPKGRHSDSDIGSELKKLAQRRINVAGAPKMPLNGYVRFMNDRREELRREQPQRTALEHTRIIGEEWHQLPEERKLPYIEAAAKDKAIYQEQLQMFLKEHPEIVANELAKAKKATKLDGSPKEKTPKGESALGKAKKTKAKPVKRQSEDPDDVPLAKVKRAQTPPPPTPPAAPVQPPPSSVPPATPAPRPLQPGEIPIYTNEFIEHNRSTENELRTLRKAKTDLEQQNAVLEQHVDNTKAGYAKVMGEVTELMEENQRLETYLRALRQKLVAALGGISMPPLEPSGPSVGNIDKYIRHLAGLVTQPSNVTLIKAREALRKVDTSSLLK	375	PCR
DD0083	tap	FBgn0015550	CG7659	target of Poxn	HLH_DNA-bd_dom	ATGGCCGCCTGCTACAATGCCTATAGCGCTGGATCACAGTCCTTCGAGTTCGACGAGGACGACGACGACGCCTCCTTCGACAGTGGCTACGAGAAGAGTTTCGAGACGGAGGCCCAGTTGAGCTCACGACGCCGCTTGGACTTTGGCACTCCGCCGACTCCGGCGATCCCGCAACCGTACTCCGGCGGCACCTGGGACGCCGTACCGCTCAGCTCACCGCCGGCGGGCTTCGTGGGATTGCTCGATACGAGCAGCAATCACAGCACTCGGAGCGGCAGGACACTGGTCGAACATCTGAACAGTCGGGCCACGAATGGCGTCTTCGATCCGCCATTGACCAGTACGCCGGTGAAGTCGCCAGAGGATCCCAATGCGCCGCGACCGAAACGCAAATATGCC…	1191	MAACYNAYSAGSQSFEFDEDDDDASFDSGYEKSFETEAQLSSRRRLDFGTPPTPAIPQPYSGGTWDAVPLSSPPAGFVGLLDTSSNHSTRSGRTLVEHLNSRATNGVFDPPLTSTPVKSPEDPNAPRPKRKYAVGKNRVTRSRSPTQVVKIKRFRRMKANDRERNRMHNLNDALEKLRVTLPSLPEETKLTKIEILRFAHNYIFALEQVLESGGSINLDLEKLQNFTLSGERITKELFDALFVNPQPYPLFGRMFPYGQGMAPLAQHQTAPASHAEQPPAMGGFQHGMDYPQQPPGFDFTGSMRFYHQQQQQPHQPHHLQPNPQQESSPQQFSQEKYDLFRGSFDAAANLHSTNLDSGIHQQSSFYSQTPPWKDYPEDQAHVHPVPHQHSYKNFAPQ	397	PCR
DD0084	HLHm3	FBgn0002609	CG8346	E(spl) region transcript m3	HLH_DNA-bd_dom	ATGGTCATGGAGATGTCCAAGACGTATCAGTACCGCAAGGTGATGAAGCCGCTGCTGGAGCGCAAACGGCGAGCCAGGATCAACAAGTGTCTGGACGATCTCAAGGATCTGATGGTGGAGTGCCTGCAGCAGGAGGGCGAGCACGTCACCCGGCTGGAGAAGGCGGATATCCTGGAGTTGACCGTGGATCACATGAGGAAACTCAAGCAGCGGGGTGGTCTTTCGCTGCAGGGAGTAGTGGCTGGTGTTGGCAGCCCACCCACCTCAACCAGTACCGCCCACGTGGAGTCCTTTCGCTCCGGCTATGTGCATGCTGCCGATCAGATTACCCAGGTCCTGCTGCAGACACAGCAAACCGATGAGATTGGGCGCAAGATAATGAAATTCCTATCGACGCGA…	669	MVMEMSKTYQYRKVMKPLLERKRRARINKCLDDLKDLMVECLQQEGEHVTRLEKADILELTVDHMRKLKQRGGLSLQGVVAGVGSPPTSTSTAHVESFRSGYVHAADQITQVLLQTQQTDEIGRKIMKFLSTRLIELQTQLLQQQQQQQQHQQQQIPQSSGRLAFPLLGGYGPAAAAAAISYSSFLTSKDELIDVTSVDGNALSETASVSSQESGASEPVWRP	223	PCR
DD0085	ftz	FBgn0001077	CG2047	fushi tarazu	Homeobox	ATGGCCACCACAAACAGCCAGAGCCACTACAGCTACGCCGACAACATGAACATGTACAACATGTATCACCCCCACAGCCTGCCGCCCACCTACTACGATAATTCAGGCAGCAATGCCTACTATCAGAACACCTCCAATTATCAGGGCTACTATCCCCAGGAGAGTTACTCGGAGAGCTGCTACTACTACAACAATCAGGAGCAGGTGACCACCCAGACTGTACCGCCCGTGCAACCCACCACCCCGCCGCCCAAGGCCACCAAGCGCAAGGCCGAAGATGATGCTGCTTCCATCATCGCCGCCGTGGAGGAGCGACCCAGCACACTGAGGGCTCTGCTCACCAATCCCGTGAAGAAGCTGAAGTACACCCCCGACTATTTCTACACAACCGTCGAGCAG…	1227	MATTNSQSHYSYADNMNMYNMYHPHSLPPTYYDNSGSNAYYQNTSNYQGYYPQESYSESCYYYNNQEQVTTQTVPPVQPTTPPPKATKRKAEDDAASIIAAVEERPSTLRALLTNPVKKLKYTPDYFYTTVEQVKKAPAVSTKVTASPAPSYDQEYVTVPTPSASEDVDYLDVYSPQSQTQKLKNGDFATPPPTTPTSLPPLEGISTPPQSPGEKSSSAVSQEINHRIVTAPNGAGDFNWSHIEETLASDCKDSKRTRQTYTRYQTLELEKEFHFNRYITRRRRIDIANALSLSERQIKIWFQNRRMKSKKDRTLDSSPEHCGAGYTAMLPPLEATSTATTGAPSVPVPMYHHHQTTAAYPAYSHSHSHGYGLLNDYPQQQTHQQYDAYPQQYQHQCSY…	409	PCR
DD0086	CG31388	FBgn0051388	CG31388	CG31388	Znf_C2H2-like	ATGAGGTACATTTGCAGGACCTGTTCTCGTATGGCTGATCCTGCGGTAGCCAAGAATCTCTTCGATCCATCGAGTTCTTCCGTTTTGCGTCAAATAGAGACTCTAACTAACTTGCAGCTAAAAGAGGACGGCAAGTTGCCCAGGTTCATGTGCCAGGACTGCCAGCACGACCTGCAGATTGCCATCGATTTCCGCCGCGTTTGCATCGAGGCCCAGGAGCTCCTTGAACTTCAGCTAAGGCAGGTGGAAAAGGAGGAGGAGGCGTTCGAGAGCCTGGCGGAGCAATGGCTGGATGATTGTCCGGATGAGTTGTCCAACTTGTCGCCAGTGCTACAGCTGAATGATCGCATGGATTTTATCTTCGATCCCGAGCCACAGGATAAGAATACGGATGAGTTG…	1335	MRYICRTCSRMADPAVAKNLFDPSSSSVLRQIETLTNLQLKEDGKLPRFMCQDCQHDLQIAIDFRRVCIEAQELLELQLRQVEKEEEAFESLAEQWLDDCPDELSNLSPVLQLNDRMDFIFDPEPQDKNTDELASIKTTTTTEYMNAYQSVASPQSSPELSTDSQLSNEHFDMGLSPESEPESEAIDNRDTSSSHTCSKCGLEFENVDELKLHKYHLHDIPPDTKFVCDHCDEGFRSAAALTRHCNMINLPLTHSCTKCKSQFHNHILLETHKQRCLRPPASQHVCHICGKHLTTAFNLKNHLVRHAGTRRHKCDQCSASFYTAAELCSHQKTHTTERPYICRYNCGKTFRFCSARSMHERVHMDASKRIYQCEYCPKSYVTPSECRTHQKYHNLTRDH…	445	PCR
DD0087	CG3407	FBgn0031573	CG3407	CG3407	Znf_C2H2-like	ATGGCCCTCAAGTACCATCAGTATACGCACAATCAGGAGAGATCTCACAAATGCGACAGCTGCGAGAGATCCTTCTACACGCAGAGTGCGCTAAAGGCTCACGAAAGGACACATTCCGGCGTGAAACCCTTTAAATGCGACAAGTGCGAGTTTCAGTTTCGGCAGTGGGGTGACCTGAAGTACCACATCATCTCGCGGCACAGCGACGTCAAGGCGCACATGTGCGAATTTTGCGGAAAGAGTTTTTCCCGGCGCTACTCCCTGGTTGTCCACAGAAGAATCCACACCAGGGAGAAGAACTACGCCTGCCAGTATTGTGACAAGACCTTCCGGGCCAGCTCCTACCTGCTCAGTCATATTAAAGTGCACACGGGCGAGCGGCCGTACGAGTGTTCCATC…	510	MALKYHQYTHNQERSHKCDSCERSFYTQSALKAHERTHSGVKPFKCDKCEFQFRQWGDLKYHIISRHSDVKAHMCEFCGKSFSRRYSLVVHRRIHTREKNYACQYCDKTFRASSYLLSHIKVHTGERPYECSICEKKFRVSGDLKRHSRIHDPSRTSQPPAEKAKKKRAA	170	PCR
DD0088	emc	FBgn0000575	CG1007	extra macrochaetae	HLH_DNA-bd_dom	ATGAAGTCCCTGACGGCCGTCTGCCAGACAGGTGCCTCCGGAATGCCGGCCTTGAATGCCAGCGGGCGCATCCAGCGCCATCCCACGCACCGCGGCGACGGGGAGAACGCCGAGATGAAGATGTATCTGTCCAAACTGAAGGACCTCGTTCCGTTCATGCCCAAGAACAGGAAGCTCACCAAGCTGGAGATCATCCAGCACGTCATCGACTACATCTGCGACCTGCAGACCGAGCTGGAGACGCACCCCGAGATGGGCAACTTCGATGCGGCAGCCGCTCTGACGGCGGTGAACGGACTCCACGAGGACGAGGACAGCGACATGGAGGATGCGGATGCCGAGGCAGAAGCGGAAGTCGATCCAGATATCCTCGCCCAGCGCCTGAATGCCGAGCAGCCG…	594	MKSLTAVCQTGASGMPALNASGRIQRHPTHRGDGENAEMKMYLSKLKDLVPFMPKNRKLTKLEIIQHVIDYICDLQTELETHPEMGNFDAAAALTAVNGLHEDEDSDMEDADAEAEAEVDPDILAQRLNAEQPAKVSSPAARLPLTDRQTPNTLVAPAHPQQHQQQQQLQLQQQQLQSQQQLSNSLATPQNAEKDSRQ	198	PCR
DD0089	ap	FBgn0000099	CG8376	apterous	Znf_LIM	ATGGGCGTCTGCACCGAGGAGCGCCCTGTGATGCATTGGCAGCAGAGCGCAAGATTTCTTGGGCCCGGCGCAAGGGAGAAAAGTCCAACACCACCTGTAGCACATCAAGGGAGCAATCAATGTGGCAGTGCTGCAGGTGCAAATAACAATCACCCATTGTTCCGCGCGTGCTCCTCATCCTCGTGTCCAGATATTTGTGATCATAGTACAAAGCCATTTGGCAACGCTTACGGCACCGAGTCATTTAGAAGCTACGAAACAGCCGATCGTGCTACCTTTGAGGACTCAGCCGCCAAATTCTCCATCAGCCGCAGTCGAACAGACTGCACGGAGGTCAGCGACGAGACGACGTCGGGCATATCATTCAAGACCGAACCCTTCGGACCGCCCAGCAGTCCC…	1404	MGVCTEERPVMHWQQSARFLGPGAREKSPTPPVAHQGSNQCGSAAGANNNHPLFRACSSSSCPDICDHSTKPFGNAYGTESFRSYETADRATFEDSAAKFSISRSRTDCTEVSDETTSGISFKTEPFGPPSSPESTSDSKITRNLDDCSGCGRQIQDRFYLSAVEKRWHASCLQCYACRQPLERESSCYSRDGNIYCKNDYYSFFGTRRCSRCLASISSNELVMRARNLVFHVNCFCCTVCHTPLTKGDQYGIIDALIYCRTHYSIAREGDTASSSMSATYPYSAQFGSPHNDSSSPHSDPSRSIVPTGIFVPASHVINGLPQPARQKGRPRKRKPKDIEAFTANIDLNTEYVDFGRGSHLSSSSRTKRMRTSFKHHQLRTMKSYFAINHNPDAKDLKQ…	468	PCR
DD0090	Nf-YB	FBgn0032816		Nf-YB	Histone-fold	ATGAGCAATAGCGAGGACTCGCAGCAGTATCTGAACGACATGCTGGTCAAGGAGGAGGACGAGGCGTCCGGCGACGATTCGGACAAACAGGATGGAGGGATAATGCTACGCGAACAGGACCGATTTCTGCCCATCTGCAACATCATTAAGATCATGAAGGTTCCGGTGCCCCAGAACGGCAAGATAGCCAAGGATGCACGAGAGTGCATCCAGGAGTGTGTCTCCGAGTTCATATCCTTCATTAGCAGTGAGGCCATCGAACGTAGCGTCGCGGAGAATCGCAAGACAGTCAACGGGGACGACCTGCTGGTGGCGTTCAGCAATCTGGGATTCGACAATTACGTGGAACCACTGTCCATTTACCTGCAAAAGTACCGAGAGTCGAACAAATCGGATCGT…	465	MSNSEDSQQYLNDMLVKEEDEASGDDSDKQDGGIMLREQDRFLPICNIIKIMKVPVPQNGKIAKDARECIQECVSEFISFISSEAIERSVAENRKTVNGDDLLVAFSNLGFDNYVEPLSIYLQKYRESNKSDRNLFLDASYPHNEDGSSANDAGK	155	PCR
DD0091	bs	FBgn0004101	CG3411	blistered	TF_MADSbox	ATGGATCCGACGCGAGGTGACTCGCGGTACAATCTCAACTACTCGATGAGTAGCATAGGGCTGAGCCTGGCGGATCCGGCGGACATGTACGGCAACCCGGCCCTGGGGGCGGGCCGCCCGCCCTCCGGTGGCCTGCTCCAGAACATGGGCGGCGTTCCGCCGATGCAGCGCCCCAATCCCGCGGCAGGAGCACCCCCTGCCCCGCAGTGCCAAACGCTCCACAGCCCACAGCACGCCTCCCAGCAGCAGCAGCAGCAACAACAGCAGCAGCAGCAACACCAGCAGCAGCAACAACAGCAGCAGCAGCATCCCCAGCAGCAACGCGGCCTTAAGCGCTCCGGCAGCGACTGCTACGAGGATCACCACCGCTCGTCCGGCGGACTCACCCTCCAAGGACTG…	1344	MDPTRGDSRYNLNYSMSSIGLSLADPADMYGNPALGAGRPPSGGLLQNMGGVPPMQRPNPAAGAPPAPQCQTLHSPQHASQQQQQQQQQQQQHQQQQQQQQQHPQQQRGLKRSGSDCYEDHHRSSGGLTLQGLDNVASGAVDDSVDNYNPLPNKKSPPANGKKTKGRVKIKMEYIDNKLRRYTTFSKRKTGIMKKAYELSTLTGTQVMLLVASETGHVYTFATRKLQPMITSEAGKQLIQTCLNSPDPPSVGGGDQRMSATGFEETELSYNIADEDSKDDRSPTSSGNESDDSSDVEMPAEAAEVATKLPASKTEVSAPPAASCSAATASSGHKTMPALNYQTDTNSGPSTSTAAGGGGSADSKYVYSAASIANIPQKMLRQLIQSGHLQVHAEEDGNQ…	448	PCR
DD0092	tll	FBgn0003720	CG1378	tailless	Znf_hrmn_rcpt	ATGCAGTCGTCGGAGGGTTCACCAGACATGATGGATCAGAAATACAACAGCGTGCGTCTTTCGCCAGCGGCATCGAGTCGCATTCTATACCATGTGCCCTGCAAAGTCTGCAGAGATCACAGCTCCGGCAAGCATTACGGCATCTACGCCTGTGATGGCTGCGCCGGATTCTTCAAGAGGAGCATTCGGAGATCCCGGCAGTATGTGTGCAAGTCGCAGAAGCAGGGACTCTGTGTGGTGGACAAGACGCACAGGAACCAATGTAGGGCTTGCCGACTGAGGAAGTGCTTTGAGGTCGGAATGAACAAGGATGCAGTGCAGCACGAGCGGGGACCGCGGAACTCCACTCTGCGTCGCCACATGGCCATGTACAAGGATGCCATGATGGGCGCCGGCGAG…	1353	MQSSEGSPDMMDQKYNSVRLSPAASSRILYHVPCKVCRDHSSGKHYGIYACDGCAGFFKRSIRRSRQYVCKSQKQGLCVVDKTHRNQCRACRLRKCFEVGMNKDAVQHERGPRNSTLRRHMAMYKDAMMGAGEMPQIPAEILMNTAALTGFPGVPMPMPGLPQRAGHHPAHMAAFQPPPSAAAVLDLSVPRVPHHPVHQGHHGFFSPTAAYMNALATRALPPTPPLMAAEHIKETAAEHLFKNVNWIKSVRAFTELPMPDQLLLLEESWKEFFILAMAQYLMPMNFAQLLFVYESENANREIMGMVTREVHAFQEVLNQLCHLNIDSTEYECLRAISLFRKSPPSASSTEDLANSSILTGSGSPNSSASAESRGLLESGKVAAMHNDARSALHNYIQRT…	451	PCR
DD0093	CG17198	FBgn0039366	CG17198	CG17198	Znf_DHHC	ATGAAAATTTCTCATGTATTTGTACAGCTTCGGGGCATCATGCAATCACAAGTTCAAATGCAGACCATCAACATCCCAAGACGCGTGGGGGCCATCAAATCCTGGACAGATATCATGGGAGTATCCATAAATGTCTGCATAATCTTGTTTTTCTACTTCTTCGAAGCTTTCTACGTAATGCCACAGTTTTTGGGATTGTTTGGACAGGCGGTTCATTTTTTAGTCACCACTTGGATTGTCTACAATATTCTGGAAAACTTAAGGCTGTGCGTCACGACGTTGAACACTGTGGACTCTTTGCCGCCGCAAATGCAGCAGCCAATGAAAGGTGAAGAGCACCTGTGGCATTTTTGCAAAATATGCCAAAGGAATGTACCGCCAAGGTCCTGGCACTGCAAC…	894	MKISHVFVQLRGIMQSQVQMQTINIPRRVGAIKSWTDIMGVSINVCIILFFYFFEAFYVMPQFLGLFGQAVHFLVTTWIVYNILENLRLCVTTLNTVDSLPPQMQQPMKGEEHLWHFCKICQRNVPPRSWHCNICDACILKRDHHCNFVGNCVGHNNQRYFIWFSFYAAIGSAVALFDNFMLAHKHGVGFFDLVKANYIIFNAYMNPGRKELVIFYRIVSVLGVNIFAVLFPAALFCTQVVTVIKNSVMHDYSDRTYDLGLGNNLTLILGSRRLWTCLSPNIKSPLPHNGTRWKSKRA	298	PCR
DD0094	Nf-YA	FBgn0035993	CG3891	CG3891	TF_CBFB	ATGGAAAACCATTTCAGCGCCACCAGTCGCCCCTCAGCCACGCCCAGAATGTGCACCACCGCCTCTGCCGTCGGTGCTGCCGCCAGCGCCGCCGCCGCCGCCGGCAACAACAATAACAACAGCAATAGCAGCAGCAACAACAACGCAACAACCGGCAACAATTTAAGTGTTAGCACTGCAGCCGGAGGAGCCACAAATGCCGCAGCAACGGCACAACCCATCCAAGTGATACCAATGCCCATGCTGCCCACCGGAGCGGCGCAAATCATAATTGGCCAGCAGCCACAGGGTCAGGCGACGGCGACGGGTCTGCAGCCACAATTGATACCGCTGCAGGCCAACCAGATTATGCTGCAGGCTGCGCAGCAGCAGCCACAGATGCAGGTGATGCAGCTGCCC…	1194	MENHFSATSRPSATPRMCTTASAVGAAASAAAAAGNNNNNSNSSSNNNATTGNNLSVSTAAGGATNAAATAQPIQVIPMPMLPTGAAQIIIGQQPQGQATATGLQPQLIPLQANQIMLQAAQQQPQMQVMQLPDGQTIFYQTPTIAALDPNAAANAAAAMAAQPTPHYLNINGQLVQINPAPSANQAAPTAGQQIIMVPQTAMAAVNAAAANAGVGAGVGTVVTQQQQQQHQQVQSQTQNQQQQQQQQTVAAVAASAAVNNISADVSTSTTGTNTNSEDESSKGEADEEPLYVNAKQYKRILIRRQARAKLESRIPKERCKYLHESRHRHAMNRARGEGGRFHSAQEKGDQDSSGPEGGSMPMASSGGVTLSRGTARAPPKLIAPHQTPSITITAIKS	398	PCR
DD0095	CG4282	FBgn0034114	CG4282	CG4282	AT_hook_DNA-bd_motif	ATGGTGCTGGCCGAGCATGTACTCGTCCACTGGAATCCTGATCACTTTAAGTGCAGCGTCTGTGAGAAGTCATTCCAAAATTCCCGTCACCTGGAGTCGCACCAGCAGGTTCACATGGATCCCGCCGTTAAGCTTACGTTTAGCTGCGACCTCTGCTCGAAGACCTTCCTTAGCAAGACGGCCATAGACTACCACAAGCTTAACAAGCATGTGCCCAAGTCCGAGTTCAAGTTCACCTGTTCCGAGTGCAACAAAAAATTTCTCACCGAGCGCAAGCTGAAAAACCACATGAGCTCTATGCATGACCCAGAGAGTACCATAATCTGCGACAAGTGCGGCAAGCAGATGCGCACCAAGATCATCCTGAAGAAGCACCAGGAGCTGATGCACTCGGATAAG…	735	MVLAEHVLVHWNPDHFKCSVCEKSFQNSRHLESHQQVHMDPAVKLTFSCDLCSKTFLSKTAIDYHKLNKHVPKSEFKFTCSECNKKFLTERKLKNHMSSMHDPESTIICDKCGKQMRTKIILKKHQELMHSDKPRPEPELQQCQICGAWLKGMTGLKQHMKSIHVESAGEHRCHICAKVSPNARALRRHIYHNHECERKFKCTMCEKAFKRPQELKEHTSTHTGEVLYTCPNCPMTFFCSANMYK	245	PCR
DD0096	usp	FBgn0003964	CG4380	ultraspiracle	Znf_hrmn_rcpt	ATGCAGCAGCAGTATCCGCCTAACCATCCGCTGAGCGGCAGCAAGCACCTCTGCTCTATTTGCGGGGATCGGGCCAGTGGCAAGCACTACGGCGTGTACAGCTGTGAGGGCTGCAAGGGCTTCTTTAAACGCACAGTGCGCAAGGATCTCACATACGCTTGCAGGGAGAACCGCAACTGCATCATAGACAAGCGGCAGAGGAACCGCTGCCAGTACTGCCGCTACCAGAAGTGCCTAACCTGCGGCATGAAGCGCGAAGCGGTCCAGGAGGAGCGTCAACGCGGCGCCCGCAATGCGGCGGGTAGGCTCAGCGCCAGCGGAGGCGGCAGTAGCGGTCCAGGTTCGGTAGGCGGATCCAGCTCT	363	MQQQYPPNHPLSGSKHLCSICGDRASGKHYGVYSCEGCKGFFKRTVRKDLTYACRENRNCIIDKRQRNRCQYCRYQKCLTCGMKREAVQEERQRGARNAAGRLSASGGGSSGPGSVGGSSS	121	PCR
DD0097	Rel	FBgn0014018	CG11992	Relish	IPT_TIG_rcpt	ATGCATCAAAATGGCCTGGCATCTGACGGCGATATCAAACACGTGCCGCAGCTGCGGATCGTTGAGCAACCGGTGGAGAAGTTCCGCTTTCGGTACAAGAGCGAGATGCATGGAACACATGGATCGCTAAATGGCGCCAATTCGAAGCGGACGCCCAAAACCTTCCCGGAGGTTACACTGTGCAACTACGATGGACCCGCCGTCATCCGGTGCAGTTTGTTCCAAACTAACTTGGACAGCCCACATTCCCATCAGCTGGTCGTGCGCAAGGACGATCGGGATGTGTGCGATCCGCATGATTTGCACGTGTCCAAGGAGCGCGGCTATGTGGCGCAATTTATCAACATGGGCATCATACACACCGCCAAGAAGTACATATTCGAGGAACTGTGCAAGAAG…	678	MHQNGLASDGDIKHVPQLRIVEQPVEKFRFRYKSEMHGTHGSLNGANSKRTPKTFPEVTLCNYDGPAVIRCSLFQTNLDSPHSHQLVVRKDDRDVCDPHDLHVSKERGYVAQFINMGIIHTAKKYIFEELCKKKQDRLVFQMNRRELSHKQLQELHQETEREAKDMNLNQVRLCFEAFKIEDNGAWVPLAPPVYSNAINNRKSAQTGELRIVRLSKPTGGVMGNDE	226	PCR
DD0098	gl	FBgn0004618	CG7672	glass	Znf_BED_prd	ATGCTGGACGGCGATGAGGGCAGCAGTGGCGGCGAGATGAAACCCAATCTATGCCGGTTGTGCGGAAAGACATATGCCCGGCCCAGCACGCTCAAGACCCATCTGCGGACCCATTCCGGCGAAAGACCCTATCGATGCCCCGACTGCAACAAGAGCTTCTCGCAGGCAGCCAACCTGACGGCTCACGTACGCACACACACCGGCCAGAAGCCGTTCCGCTGCCCCATCTGCGACCGGAGATTCTCGCAGAGTTCCAGTGTCACCACGCACATGCGCACCCACTCCGGCGAGCGGCCGTACCGCTGCTCCTCGTGCAAGAAGTCCTTCTCGGACAGCAGCACCCTCACCAAGCACCTGCGAATCCACAGTGGCGAGAAGCCCTACCAGTGCAAGCTCTGC…	408	MLDGDEGSSGGEMKPNLCRLCGKTYARPSTLKTHLRTHSGERPYRCPDCNKSFSQAANLTAHVRTHTGQKPFRCPICDRRFSQSSSVTTHMRTHSGERPYRCSSCKKSFSDSSTLTKHLRIHSGEKPYQCKLCLLR	136	PCR
DD0099	her	FBgn0001185	CG4694	hermaphrodite	Znf_C2H2-like	ATGCTTAGTGCGGATCGGGATTCGGTGGAGGAAGAATATGGATCGTGCTCGGCCTGGAAATTCCGTTGCAGCGTGGACAGGTGCCCCTACAGGACGAACAGACCCTACAATCTGGCGCGTCATGAGGAGTCCCACATTGGTATTACGCAGTCCAAGCTATACGGATGCCCCGTTTGCGTTTACAACACCGACAAGGCGTCGAACCTGAAGCGGCACGTGTCTATCAAACATCCTGGGTGCAAAAAGCGCCCTCCGGAAGCGCAGCACAAGGATCGCAATGCCAAGTTGCAGTGCCTGGTGATGGGATGCAGATACGAGACAAATCGTCCATACGACCTCAAGCGCCACTTGATGGTGCACAACAATCCGGAGAAGAGCCACAGGACGTTTAAGTGCTCC…	1458	MLSADRDSVEEEYGSCSAWKFRCSVDRCPYRTNRPYNLARHEESHIGITQSKLYGCPVCVYNTDKASNLKRHVSIKHPGCKKRPPEAQHKDRNAKLQCLVMGCRYETNRPYDLKRHLMVHNNPEKSHRTFKCSLCTYSSDRKANLKRHHELRHSGIEEAIQTAEELRQEMLLEKQMLKEHKLKYQITEKQDLKNLKLKDQKQKVQMLRDQQPKQRQKKEQLLEDQSPVLNKQLEHGNIPLKEALVGSMKYDEESLEFVYEELQEEEQPPIITISNPQILHGDIRDKHVIAVNVDGQLRWFQSIDPPPGAPTKLELPIKSTSISVQQQMDELDDELAMSLAEEDQQDEFLVPMLSGEEPVKIKQSSLTDLAWSWSTPDAVHHISPKAELKKDLKAGDADT…	486	PCR
DD0100	CG3313	FBgn0037980		CG3313	WD40_repeat	ATGTTCAACGGGATGGTGAGAACCATCCGCGACAGCGTCGTGGGCACCTATCCGTCCTGCCACGTATCCTCGCGGCTGGAGGAGCGCAGGGCCAAGCAGCGGGCGATGCGACAGGAGCGTAGACGAAAACCGGACAAACCAGACGACTTTGTTACTTACGAGGATTCCGGCAGCGACGAGGAGACGCCCCAACAGCAGGAGGAGGTCCTGAACACATCCTACAACCTGTGCGACTACCTGCGCAGCCGGGAGAGTGGACTCCGAGATCGTCGCAGTGTCAATGTGGAGTACACCAGCCGCTATGTGCTAACCCACGACATGCTGCGCGAGACGCAGATTAGTCTGGGCTACATCAACAAGGTCTTCTGCTCCAAGTGGCTGAGCAGTCGACAAGTGGTT…	1374	MFNGMVRTIRDSVVGTYPSCHVSSRLEERRAKQRAMRQERRRKPDKPDDFVTYEDSGSDEETPQQQEEVLNTSYNLCDYLRSRESGLRDRRSVNVEYTSRYVLTHDMLRETQISLGYINKVFCSKWLSSRQVVFGTKCNKLLVYDVNMRRVDAIPTLSNSRANHPEVQGGLHAIELSPSRSFLATGARNSSDIAVYRLPTLDPVCVGEGGHRDLIMGMCWLDDQFLVSGSKDSRMALWRINEDHMEFPDGGEEACPTFATIHPLSVKEVRTAQRIRSLCFNKEFKEIAALSLNGYIHIFNAETFKQTLSRKLPNCQDNVSIAYHSDGLYAVGCRSYTILLDARTLQTIKKITSRYSGCGIRATSFEGNLLTVGTGLGMLLFYDIRAGKYLESSVNASRT…	458	PCR
DD0101	TfIIFbeta	FBgn0010421		TfIIFbeta	TFIIF-beta_sub	ATGTCGAAGGAGGATAAGGAAAAGACACAGATCATCGACAAGGACCTGGACCTGTCCAATGCTGGGCGAGGCGTATGGCTGGTGAAGGTGCCCAAGTACATTGCCCAGAAATGGGAGAAGGCGCCGACGAACATGGACGTGGGCAAGCTCCGGATAAACAAGACACCTGGCCAAAAGGCCCAGGTCTCGCTTTCCCTCACGCCCGCCGTTTTGGCTCTAGATCCCGAGGAGAAAATACCCACCGAGCACATCCTGGACGTGTCGCAGGTCACCAAGCAGACGCTCGGCGTATTCTCGCACATGGCACCGTCCGATGGCAAGGAGAACTCGACTACCTCGGCGGCACAGCCGGATAACGAAAAGTTGTATATGGAGGGCAGGATTGTGCAAAAGCTAGAG…	828	MSKEDKEKTQIIDKDLDLSNAGRGVWLVKVPKYIAQKWEKAPTNMDVGKLRINKTPGQKAQVSLSLTPAVLALDPEEKIPTEHILDVSQVTKQTLGVFSHMAPSDGKENSTTSAAQPDNEKLYMEGRIVQKLECRPIADNCYMKLKLESIRKASEPQRRVQPIDKIVQNFKPVKDHAHNIEYRERKKAEGKKARDDKNAVMDMLFHAFEKHQYYNIKDLVKITNQPISYLKEILKDVCDYNMKNPHKNMWELKKEYRHYKTEEKKEEEHKSGSSDS	276	PCR
DD0102	Optix	FBgn0025360	CG18455	Optix	Homeobox	ATGGGCTGTCGGAGCCGGCGGGCGGACGGAGCTGCCTCACCAACGCCGTCGGACAGCTCCGACTCGGACATCTCACTGGGCACCCACTCGCCGGTGCCGAGCAGCCTGCAGCTGCAGCATAGTCCGGGCAGCACCTCCAACGGCGCCAACGACCGCGAGGAGAGCCTGAGCGTGGACGACGACAAGCCGCGGGATCTGAGCGGATCGCTGCCACTGCCCCTCTCGCTGCCCCTGCCGCTGGCCTCGCCCACCCACACGCCGCCCCAACTGCCGCCGGGCTACGGGGGCGGGGCGGGCGCAGGACCCGGAGGACCTCTGACCGGTCCGGGCTGTCTGCCACCCTTCAAGCTGGACGCGGCCACCAGTCTGTTCAGCGCCGGCTGTTACCTGCAGAGCTTC…	774	MGCRSRRADGAASPTPSDSSDSDISLGTHSPVPSSLQLQHSPGSTSNGANDREESLSVDDDKPRDLSGSLPLPLSLPLPLASPTHTPPQLPPGYGGGAGAGPGGPLTGPGCLPPFKLDAATSLFSAGCYLQSFSNLKEMSQQFPIQPIVLRPHPQLPQSLALNGASGGPPLHHPAYAAAYSVECVPGGHGPPHPPPKLRINSPEKLNSTAVAAAASVGGGGGNQHHEPTTTGYHHSGQLMLHRPFSTSPELKHSAPEI	258	PCR
DD0103	Dsp1	FBgn0011764	CG12223	Dorsal switch protein 1	HMG_HMG1/HMG2	ATGGAACACTTTCATCAAATACAGCAATTGGCTGCTCAGCAACAACAACAAGTACAACAGCAACAGTTGCAACAACACCAGGTGGTCGTCCAGCAGAATCAGCAGCAGGCGCACCAGAACAGCTCCAATACCACAGCCGGCGTGGGCACCCAACAGCTGTTCACATACAAAATGGCCAGCAGTTTTCCGAATCCGGCCACGACGATGGCCCAAGTGGTGGCCACATCGAACGCAGCCGGCACCACGGGCTATGATTATCGTCTAAATATGGCACAGGCAGCAGCAGCAGCAGCCGTACCCGGCTCCCAGTGGTGGTATTCGGCCGCCAATCAGGGACAGGTCGATGCTAATACAGCGGCGCAACTGCAGCACCAGCAGCAGCAACAGCAGCAGCAACAA…	1152	MEHFHQIQQLAAQQQQQVQQQQLQQHQVVVQQNQQQAHQNSSNTTAGVGTQQLFTYKMASSFPNPATTMAQVVATSNAAGTTGYDYRLNMAQAAAAAAVPGSQWWYSAANQGQVDANTAAQLQHQQQQQQQQQQQQQQQHQQQQQMQQQQQQQNVINSASPMSRVKADAKPRGRMTAYAYFVQTCREEHKKKHPDETVIFAEFSRKCAERWKTMVDKEKKRFHEMAEKDKQRYEAEMQNYVPPKGAVVGRGKKRKQIKDPNAPKRSLSAFFWFCNDERNKVKALNPEFGVGDIAKELGRKWSDVDPEVKQKYESMAERDKARYEREMTEYKTSGKIAMSAPSMQASMQAQAQKAALLAAAAQQQHQQLEEQHDDDDGDGDDDEN	384	PCR
DD0104	wdn	FBgn0005642	CG1454	wings down	Znf_C2H2-like	ATGGTGGCCAAGCATGAGGCGGCCGCTCACAGGCTGAGGCTCACCTATCGTTGCAGCGAGTGCCAGCGGGAATTCGAGTTGTTGGCTGGTTTGAAGAAGCACCTAAAGACGCACCGCACCGAGGGCCGCAAGGACACCTGGAAGAAGTGTCCTGACTGCGGCAAGTGCCTCAAATTGGGAAGCATGTGGATGCATCGGAAGATTCACAGCGATAACAAGAAGTACCAGTGCGACATCTGCGGCCAAAAGTTTGTGCAAAAAATAAACCTCACGCACCACGCACGGATTCACTCATCGGAGAAGCCGTACGAGTGTCCCGAGTGTCAGAAGCGATTCCAGGAGCGCTCACATCTGCAGCGCCACCAGAAGTACCATGCGCAAACGCGTTCCTATCGTTGC…	675	MVAKHEAAAHRLRLTYRCSECQREFELLAGLKKHLKTHRTEGRKDTWKKCPDCGKCLKLGSMWMHRKIHSDNKKYQCDICGQKFVQKINLTHHARIHSSEKPYECPECQKRFQERSHLQRHQKYHAQTRSYRCEKCGKMYKTERCLKVHNLVHLEQRPFACTVCDKSFISNSKLKQHSNIHTGMRPFKCNYCPRDFTNFPNWLKHTRRRHKVDHKTGEHLENIPS	225	PCR
DD0105	apt	FBgn0015903	CG5393	apontic	not_found	ATGGTCAACAAACAGTATTCGGCCACCGATCTGGAGGCTTTTATGAAGATTGCCGCCAACTGGCAAAATTCCAATCACAACTTGCTGGAGGGCGTCGACATAAAGACGGAAATGACACAGTACATGAACAGTCCTTCCATGAACATGTACAAGAAGAGGGAACGCACCCAGAACTGGAACCACCAGGAGAAGAAATACCTACTCGATCTGTGTCGCAAGGACATGCGCATTATCGAGAACAAGAGATTGGATGCCGGTCTGACCGCCGTGAAGAACAAGGCATGGAAGATTATCCACCAGAAGTTCTCCAATCAGTTTGGCACCGATCGCACCTGCAATCGCCTGAAGGAACAGTGGCGTCGCATGAAGGCATGTACTCGCAACGAGATCCTGGACTAC…	1446	MVNKQYSATDLEAFMKIAANWQNSNHNLLEGVDIKTEMTQYMNSPSMNMYKKRERTQNWNHQEKKYLLDLCRKDMRIIENKRLDAGLTAVKNKAWKIIHQKFSNQFGTDRTCNRLKEQWRRMKACTRNEILDYNNRLARFGAEVADRKKPSPFTFEVWDFMQEAKKACKSEALDGIDYSKIPLALEEGFEYREDYKFNPEDHDMDDSRTPPQELCDVDIKEEENNETFNETFNHHHLNQSDILGSGERLSVSPNHSISRNGIHEAESPATISTSNVLDSSGAYMAGGGDMSGFQANFNMNNISATLEALNALRSGQFPSAAAAAAAAIHQHQAQAQVAMHHQHNNNNNNNNNNEDDEDSMKPQSKRQRTSSGSMLGSEDQAPVLAPSVPASSDSQALER…	482	PCR
DD0106	wor	FBgn0001983	CG4158	worniu	Znf_C2H2-like	ATGGACATCAACCAGCTGAAGATCAAGAGCAGCAATGATCTGTACTACCAGTGCCAGCAGTGCAACAAGTGCTATGCCACCTATGCAGGATTGGTAAAGCATCAACAAACGCACGCCTACGAAAGCACCGAGTACAAGATCATTAGAAGCCAGCCTGGAGGATCAGGTGCGATAGTCGACCAAACCGAGTTTTGCACGGATCAAGCTTCGGCTTTGATTCAGGCAGCTAATGTAGCCTCAGCACAGAGCATGCAAAAGCCAGTGGGAGTGCCGCGATACCATTGCCAGGATTGCGGAAAGAGCTACTCCACCTACTCGGGACTCTCTAAGCACCAGCAGTTCCATTGTCCGTCGGCCGAGGGCAATCAGGTGAAGAAGGTCTTCAGCTGCAAGAACTGC…	744	MDINQLKIKSSNDLYYQCQQCNKCYATYAGLVKHQQTHAYESTEYKIIRSQPGGSGAIVDQTEFCTDQASALIQAANVASAQSMQKPVGVPRYHCQDCGKSYSTYSGLSKHQQFHCPSAEGNQVKKVFSCKNCDKTYVSLGALKMHIRTHTLPCKCPICGKAFSRPWLLQGHIRTHTGEKPFSCQHCNRAFADRSNLRAHMQTHSDVKKYSCPTCTKSFSRMSLLAKHLQSGCQTEQSGGPSGSGGGF	248	PCR
DD0107	CG17186	FBgn0038741	CG17186	CG17186	Znf_C2H2-like	ATGTCGCAGACATGCCAGAGAACGGAAACACTGACGATTGAGGCTCTAGATTTCATCTACGAGGACGAAATGGAATACTTGCACCTAAAACAAGCGCCCAGAAAGGAGGAGCAAGTCAAGGCGGTGAAGATAAAGCGACTGACTTGCAACATAAACGGCTGCACTTACTCCACGGACCGGAGAAGAGACTTGAGGCGCCACAGGCGGTCGCAAAAGCACATGCTGCTGGAGTCCTGCTCTGACTCCGAGTCTGAGGTGGAATCGTCACTGTTCTCGTGCAACGTCTGCGGCTACAAGACCGCCAAACGGTATTGCTTCGACCGGCACAAGGAGTCGAGGCGCCACATAATGAAGGAGCAGGAGGAGTGCGAGAAGCTGATGGACGAGGCCGAGAGGGCG…	1140	MSQTCQRTETLTIEALDFIYEDEMEYLHLKQAPRKEEQVKAVKIKRLTCNINGCTYSTDRRRDLRRHRRSQKHMLLESCSDSESEVESSLFSCNVCGYKTAKRYCFDRHKESRRHIMKEQEECEKLMDEAERAEPAVKRIKRVEEPAPADAEKTRYTEDILTTCTPCDYSTTRKSQFEMQAKSQANIEVVQSQLEANEYIQYLPQEQEQMVELSGESGETEDEYLAYKKECRCTLECKPCEYRTARRFCFVRHMRSARHLAKIQADLDGLEETEALEPVEYLEAENELEEIDHREERNFVEELDMDVMEEPDVVEDIQDIDKQNGLEEINLVEIDEVVQIDPGFEMIEYTTAEENVYEEIVYLTTEDSPEDISYFIALDN	380	PCR
DD0108	Usf	FBgn0029711	CG17592	Usf	not_found	ATGAATGTTCACAAGCGGCCACGTCTGAATATGGAATTCGGCTCCTCCACCAGCAATACCAACACTTCCACATCCCCGTCCTCCGTAAATATCAGCAATGCGAATCCAACAGCTGGACCTGGCCTCATGACCATTACCAATCACCACACCGCTGATTTGTCAGAGGCCCTGGTCCACAGTTCCTTTGCCAATGGTCAGCAAAGTCTGATTCTCACCAGCGACACGGGAAATCCGCTGATGAATAGCCAAGGTGCTCAGATATTTCTCACCATTTGCGGAGACGAGAACTCGGACGATTCGCAGGAGTACTATACGATTAAACAGGAACCGGGATGTGATCTAGATATCCATTCGCTGCTGCCTAGCAATTTGCAGCTGCCCAACAATCTGCAGCTGCCC…	1041	MNVHKRPRLNMEFGSSTSNTNTSTSPSSVNISNANPTAGPGLMTITNHHTADLSEALVHSSFANGQQSLILTSDTGNPLMNSQGAQIFLTICGDENSDDSQEYYTIKQEPGCDLDIHSLLPSNLQLPNNLQLPTGCEIYLVKETGSLMGEPPTKAAIKLELDTLSEKPLLPSVTTSSSTQSAVITAQTVNPPIPGNINTTTSTTSTTTTTSVLYGSHGNGHGHGHAHAQARSQPESAGQTPSSKLEAYKKRDDKRRATHNEVERRRRDKINSWIFKLKEMLPSLSSSSSFSEASTSPSTSGSTSTNGSSHSKGNASSSSGRAPPNDSKSQILIKACEYIKSMQGEID	347	PCR
DD0109	CG5846	FBgn0032171		CG5846	Ankyrin_rpt	ATGGTGGCACCAGCAAACACAATCCAAACTAATGCGAATTCCGACGACGATGAGGGAGTGCGGTCGGCGCCTACCTCCATGCTGGTGCTGGACGCCAAGCGGAAGAGCGCCTTCTTGCCGTACCGCCCCCAGTCCACCGTGCTGACCAACTTGCAGCGCGGCAATACGGAGGCCACCTTTTGCCCCGTCGAAGTTTCGCTCTCCTTTCACGAACGCGCTGGCCAAGGCGAGATCACGGAGGAGCAGGTGGCAGCGGAAAGAGCGCGTCAGCAGAACATTGATTACAAGGATGCACATGGTTTCACAGCCTTACATTGGGCAGCCTCCTACGGTCAACTGGTTTCCGTGCAGCTCCTCGTCGCGGCTGGTGCCAATGTGAACACTATGGCTCCAGATTTG…	699	MVAPANTIQTNANSDDDEGVRSAPTSMLVLDAKRKSAFLPYRPQSTVLTNLQRGNTEATFCPVEVSLSFHERAGQGEITEEQVAAERARQQNIDYKDAHGFTALHWAASYGQLVSVQLLVAAGANVNTMAPDLISPLLLAAAGGHNEIVRFLLEHGADSGHMDIVGNTALMYAAAGNHPHTCNELLAKDLDLSATNEDGDTAYSLAVEHGAHLAQALLEQYMTAIITAGAFGS	233	PCR
DD0110	pho	FBgn0002521	CG17743	pleiohomeotic	Znf_C2H2-like	ATGAATCTTTCCGAAGTTACAGTATCTTATACAAATGATAAAAAAATAGCTTGCCCACATAAGGGTTGTAATAAGCACTTCAGAGATTCATCTGCAATGCGAAAACATTTGCACACTCACGGTCCTCGAGTCCATGTTTGTGCAGAATGTGGAAAAGCTTTCGTAGAAAGCTCAAAGCTTAAAAGACATCAGTTGGTTCACACCGGTGAAAAACCATTTCAATGTACATTCGAGGGATGCGGAAAACGATTTTCTCTGGATTTTAACTTAAGAACACACGTAAGAATACATACTGGAGATAGACCATTTGTTTGTCCGTTTGATGCCTGTAATAAAAAATTTGCTCAATCCACGAATTTAAAATCGCACATATTAACTCACGCAAAAGCAAAGAGAAAT…	438	MNLSEVTVSYTNDKKIACPHKGCNKHFRDSSAMRKHLHTHGPRVHVCAECGKAFVESSKLKRHQLVHTGEKPFQCTFEGCGKRFSLDFNLRTHVRIHTGDRPFVCPFDACNKKFAQSTNLKSHILTHAKAKRNTSISGKSGCSNAE	146	PCR
DD0111	su(Hw)	FBgn0003567	CG8573	suppressor of Hairy wing	Znf_C2H2-like	ATGAAGGGCAACTCTAGCCAGACAAAGATCAAGGAGATCGTGGAGCATGTGTGTGGCAAATGCTACAAGACCTTCCGTCGCGTTCAGAGTCTGAAAAAGCATCTAGAGTTCTGTCGCTATGACAGTGGGTATCATTTGCGCAAAGCCGACATGCTTAAGAACCTGGAGAAGATCGAGAAGGATGCCGTGGTGATGGAGAAGAAGGACATATGCTTCTGCTGCAGCGAAAGTTACGACACCTTCCATCTGGGTCACATTAACTGTCCCGACTGCCCCAAGTCGTTTAAGACACAGACCAGTTACGAACGCCACATTTTCATCACTCACTCCGAGTTCAGCGATTTTCCTTGCTCCATTTGCAATGCCAACTTGCGCAGCGAGGCCTTGTTGGCGCTCCAC…	1308	MKGNSSQTKIKEIVEHVCGKCYKTFRRVQSLKKHLEFCRYDSGYHLRKADMLKNLEKIEKDAVVMEKKDICFCCSESYDTFHLGHINCPDCPKSFKTQTSYERHIFITHSEFSDFPCSICNANLRSEALLALHEEQHKSRGKPYACKICGKDFTRSYHLKRHQKYSSCSSNETDTMSCKVCDRVFYRLDNLRSHLKQHLGTQVVKKPEYMCHTCKNCFYSLSTLNIHIRTHTGEKPFDCDLCDKKFSALVALKKHRRYHTGEKPYSCTVCNQAFAVKEVLNRHMKRHTGERPHKCDECGKSFIQATQLRTHSKTHIRPFPCEQCDEKFKTEKQLERHVKTHSRTKRPVFSCAECKRNFRTPALLKEHMDEGKHSPKQQRSSMRSAVKIMERTDCAICDK…	436	PCR
DD0112	E2f2	FBgn0024371	CG1071	E2F transcription factor 2	E2F_TDP	ATGTACAAGCGCAAAACCGCGAGTATTGTTAAAAGAGACAGCTCCGCAGCGGGCACCACCTCCTCGGCTATGATGATGAAGGTGGATTCGGCTGAGACTTCGGTCCGGTCGCAGAGCTACGAGTCTACACCCGTTAGCATGGACACATCACCGGATCCTCCAACGCCAATCAAGTCTCCGTCGAATTCACAATCGCAATCGCAGCCTGGACAACAGCGCTCCGTGGGCTCACTGGTCCTGCTCACACAGAAGTTTGTGGATCTCGTGAAGGCCAACGAAGGATCCATCGACCTGAAAGCGGCAACCAAAATCTTGGACGTACAGAAGCGCCGAATATACGATATTACCAATGTTTTAGAGGGCATTGGACTAATTGATAAGGGCAGACACTGCTCCCTA…	1107	MYKRKTASIVKRDSSAAGTTSSAMMMKVDSAETSVRSQSYESTPVSMDTSPDPPTPIKSPSNSQSQSQPGQQRSVGSLVLLTQKFVDLVKANEGSIDLKAATKILDVQKRRIYDITNVLEGIGLIDKGRHCSLVRWRGGGFNNAKDQENYDLARSRTNHLKMLEDDLDRQLEYAQRNLRYVMQDPSNRSYAYVTRDDLLDIFGDDSVFTIPNYDEEVDIKRNHYELAVSLDNGSAIDIRLVTNQGKSTTNPHDVDGFFDYHRLDTPSPSTSSHSSEDGNAPACAGNVITDEHGYSCNPGMKDEMKLLENELTAKIIFQNYLSGHSLRRFYPDDPNLENPPLLQLNPPQEDFNFALKSDEGICELFDVQC	369	PCR
DD0113	CG17806	FBgn0038548	CG17806	CG17806	Znf_C2H2-like	ATGACCACGCTGTGCCGCACCTGTGGCCAGGAGGCGGAGCACGCCAAGTCACTTTTCGATAAGGAGGCCAGAGATGTCCTGAGCAACATCCTCAAGCTGACGGGCTTTTGGTTGAGGAACCAGCCAGGTGTGCCAACGAGGATCTGCTTATCCTGCTTGCTGGATCTGAACGATGCCATCGCATTCCGGGAGCGCTGCATCAGGACCAATTCGTCTTGGTTCGAAAAGCAGGGCAAACAAGAGGATTCGGACACTGAGACTGCAAGGGAAGGCGGGAATAACAGGTTAGAAAGTAGGGTGGATGTTATGCCCATTAGTATTGCACAGCCGCAAAGGAGAAGGATTCTACCACAACGCAGCAAGAAAGTGGATGGAGTGCCTCTTAAGACAGTAGAAACC…	1260	MTTLCRTCGQEAEHAKSLFDKEARDVLSNILKLTGFWLRNQPGVPTRICLSCLLDLNDAIAFRERCIRTNSSWFEKQGKQEDSDTETAREGGNNRLESRVDVMPISIAQPQRRRILPQRSKKVDGVPLKTVETPIYPLVVPEIPPADLVDPLRCEDPIQVKSEPQLSSDYPVESMNHEEPASEMPQVMKEEPRTLQVIGEVQKNRRKPRSKGCLEECPGKDMAKIENIDSTTNKTKEEKYATRNKWGAAKRAYALEHRLYFCDQCGKTFSEKGNFNVHLRRHKGTKEFQCQECDRMEFTQHLLNLHVRIKHRGELPYVCKYCGKRFDNCLKRLNHERNHKESPVHRPHVCSTCQKAFKTSTALKDHIVVHTGEQPFHCELCQTFFNRRNALATHYKSKH…	420	PCR
DD0114	Taf13	FBgn0032847		Taf13	Histone-fold	ATGGCCTCAAATAGCATGCCAGAGGAGAATTTCGAGGGCGGTGATTTCAACTTTGATGACGACGCGGAGGATGACCAATTTGTGGCTACCAACTCAGGACGAAAGCGCCTATTCAGCAAGGAGCTGCGCTGCATGATGTTCGGATTCGGAGACGACAAAAATCCATACACGGAAACCGTAGATCTGTTGGAAGACCTGGTCATTGAGTATATAGCTGAGACCACTCACCGGGCAATGGAGATCGGTCGAACAGGCCGTGTTCAAGTCGAAGACATTATCTTCCTGGTGCGCAAAGATCCCCGAAAGTACGCTAGGGTGAAGGATCTTCTGACCATGAACGAGGAGTTGAAAAAGGCACGAAAGGCCTTCGATGAGATCAAGTATGTGGGCACCGAAGGC…	405	MASNSMPEENFEGGDFNFDDDAEDDQFVATNSGRKRLFSKELRCMMFGFGDDKNPYTETVDLLEDLVIEYIAETTHRAMEIGRTGRVQVEDIIFLVRKDPRKYARVKDLLTMNEELKKARKAFDEIKYVGTEGKL	135	PCR
DD0115	MED6	FBgn0024330		MED6	Mediator_Med6_met/pln	ATGGCCAGCCGACAGATGACCAATGACCACCTGCGCCTTTCCTGGCACGACACCCAGATGATGGCCACCCTCAGCCCGCAGACCGTCATGGACTACTTCTGCCGCAAGTCGAATCCCTTCTATGATCACATGTGCAACAACGAGACTGTTCGGATGCAGCGCCTTGGTCCCGAGCATCTGCACAACATGATCGGTCTGGAATACATACTGCTGCACGTGGCGGAGCCCATCCTGTATGTAATCCGCAAGCAGCACCGTCATAATCCCTCGGAAGCCACGCCGATTGCCGATTACTACATCATTGGTGGCACCGTCTACAAGGCGCCAGATCTTGCCAACGTCATCAATTCCCGCATTCTCAACACCGTGGTGAACCTGCAATCCGCCTTCGAGGAGGCT…	744	MASRQMTNDHLRLSWHDTQMMATLSPQTVMDYFCRKSNPFYDHMCNNETVRMQRLGPEHLHNMIGLEYILLHVAEPILYVIRKQHRHNPSEATPIADYYIIGGTVYKAPDLANVINSRILNTVVNLQSAFEEASSYARYHPNKGYTWDFSSNKVFSDRSKSDKKDANSAKDENSGTLFQKQRVDMLLAELLRKFPPPIPPMLQNLQQPPPAGDDLNTARNASEMNNATGPLDIKTEGVDMKPPPEKKS	248	PCR
DD0116	Jra	FBgn0001291	CG2275	Jun-related antigen	TF_bZIP	ATGAAAACCCCCGTTTCCGCTGCTGCGAACTTAAGTATTCAGAATGCTGGCAGTTCCGGAGCAACTGCCATTCAGATCATACCTAAAACCGAGCCCGTTGGAGAAGAAGGCCCCATGTCACTGGACTTTCAGTCGCCGAACCTGAACACATCCACCCCGAATCCTAACAAGCGTCCCGGCTCGCTGGATCTGAACAGCAAGAGTGCCAAGAACAAGCGCATCTTCGCACCACTGGTCATCAACTCACCGGATCTGTCATCCAAGACGGTAAACACACCCGATTTGGAGAAGATCCTGCTATCCAACAATCTGATGCAAACACCGCAGCCGGGAAAGGTGTTCCCCACCAAGGCGGGGCCCGTCACCGTGGAGCAGTTGGACTTCGGCAGGGGATTCGAG…	864	MKTPVSAAANLSIQNAGSSGATAIQIIPKTEPVGEEGPMSLDFQSPNLNTSTPNPNKRPGSLDLNSKSAKNKRIFAPLVINSPDLSSKTVNTPDLEKILLSNNLMQTPQPGKVFPTKAGPVTVEQLDFGRGFEEALHNLHTNSQAFPSANSAANSAANNTTAAAMTAVNNGISGGTFTYTNMTEGFSVIKDEPVNQASSPTVNPIDMEAQEKIKLERKRQRNRVAASKCRKRKLERISKLEDRVKVLKGENVDLASIVKNLKDHVAQLKQQVMEHIAAGCTVPPNSTD	288	PCR
DD0117	Xbp1	FBgn0021872	CG9415	X box binding protein-1	not_found	ATGGCACCCACAGCAAACACAGTGCTAATTACCGTGCCGCGGACAGCAATCACATCGAATAATCTGCCCAAATTGCGGCCCGCCCCCCTTACGGCAGCTCTGCTGAAGGTGTCGGCCACGCCCTCCGCCTCGCCCACGCCCTCGAGTTCGGGATACGCATCCTCGTCGAACATGGATGACGATAACATGGCTGCATCCCAGCCCAAGGCCAAGAAGCGTCGCCTGGACCATCTAACCTGGGAGGAGAAAGTGCAAAGAAAGAAGCTAAAGAACCGTGTGGCCGCCCAGACATCGCGTGACCGCAAGAAGGCACGCATGGAGGAGATGGACTACGAGATCAAGGAGCTGACAGACAGAACGGAAATACTACAGAACAAGTGCGATAGCCTGCAGGCCATC…	918	MAPTANTVLITVPRTAITSNNLPKLRPAPLTAALLKVSATPSASPTPSSSGYASSSNMDDDNMAASQPKAKKRRLDHLTWEEKVQRKKLKNRVAAQTSRDRKKARMEEMDYEIKELTDRTEILQNKCDSLQAINESLLAKNHKLDSELELLRQELAELKQQQQHNTRCISQSNASAGAEGCASTNLGSAASKADPLPQGIQQVDTQSSARLLAEQLKSSKSLASLWKVVALCLLYKTCLASTKSSTSSASKSWPKVCSQISQQTWKQALERAAQLLPKMQATQSDCLDQWWGPQQSAWNPTGIELM	306	PCR
DD0118	tup	FBgn0003896	CG10619	tailup	Znf_LIM	ATGGTAATGGCAGAGATTGGTGGCCATTTGGCTCACCAGCTACCGTTGCACAATCACAACCACAATCAAACTGGATTACAGCCATCGCTGGTGATGAACCATCACCTGGATTTGGATTGCCATGGACACGATGTGATAAAAAAACAACGCCTATCTCACTGCGTCGGATGTGGCGGCCAGATCCACGATCAGTACATCTTGCGCGTTGCCCCCGATCTGGAGTGGCATGCGGCGTGTCTGAAGTGCCAGGAGTGCAGGCAGTTCCTGGACGAAAGCTGTACGTGTTTTGTGCGCGATGGCAAGACCTACTGCAAGCGTGATTATGTTAGGTTATTTGGTACAAAATGTGATAAATGCGGCAACTCCTTCAGCAAAAATGATTTTGTGATGCGGGCCAAA…	1392	MVMAEIGGHLAHQLPLHNHNHNQTGLQPSLVMNHHLDLDCHGHDVIKKQRLSHCVGCGGQIHDQYILRVAPDLEWHAACLKCQECRQFLDESCTCFVRDGKTYCKRDYVRLFGTKCDKCGNSFSKNDFVMRAKTKIFHIECFRCSACARQLLPGDEFALRDAGALYCKEDHDVLEKSSQSSLTSSSVESNNNISSSNNNNTNLSNNNHSSELGSMSDSGSESGSHKSIRDKRPSGPSDGKPTRVRTVLNEKQLHTLRTCYNANPRPDALMKEQLVEMTSLSPRVIRVWFQNKRCKDKKKTIQMKLQMQQEKEGRKLGYGAMQGIPMIASSPVRHDSPLNLQGLDVQTYQPPWKALSDFALHADLDSNGAINTHTPAFQQLVNQMHGYDLNGMPILPPHP…	464	PCR
DD0119	Ssl1	FBgn0037202		Ssl1	VWF_A	ATGGCCGACGATGAGCAAGAGGACCAGAAGGAGTACCGCTGGGAAACGGGCTATGAAAAGACATGGGAGGCCATCAAGGACGACGAGGATGGGATGCTGGATGGAGCCATTGCAGAGATCATTCAGAAGGCCAAACGCCAGAGGCAGGCTCAAAAGTCCAAGCAGAACCGCCTGGGCATGATGCGCCACATGTTCGTTGTGCTCGATTGCTCTGAGTCCATGAGCGTGCCTGATTTGAAACCCACACGACTGCGGTGCACCGTCAAGCTGCTGGAGCTGTTTATCGAGGAGTTCTTCGATCAGAACCCCATCAGCCAATTAGGACTCATAGCGCTAAAAGCTAAGCGAGCGGAGAAGGTGACCGAACTTACCGGCACTTCGCGCGTGCACCTCAAAGCG…	1311	MADDEQEDQKEYRWETGYEKTWEAIKDDEDGMLDGAIAEIIQKAKRQRQAQKSKQNRLGMMRHMFVVLDCSESMSVPDLKPTRLRCTVKLLELFIEEFFDQNPISQLGLIALKAKRAEKVTELTGTSRVHLKALESLANVSLTSEPSLQNGLDLALKSLKVVPSHASREIVIIMGSLTTCDPVDINLTIDELKKEGIRCSVISLSAEIHVARYLTQQTMGTFGAVLDDAHFRDQLMSQVDPPPAAKTQHNSLIRMGFPHTKNEVEGKDAPLSMCMCHIENLEEPSELTTTGHHCPQCNSKYCELPVECQSCGLTLVSAPHLARSYHHLFPVPNFEELPFEAMPASSSDLTSDVRECYGCAKALGQGVDKVADKVVFRCGFCKQFFCVDCDIFIHDTLHA…	437	PCR
DD0120	kay	FBgn0001297	CG15509	kayak	TF_bZIP	ATGGGCGGCGGCAGACGCCCCAACCGGTCGACGAACATGACCCCGGAGGAGGAGCAGAAGCGGGCCGTGCGCCGGGAGCGGAACAAACAGGCGGCGGCCCGTTGCCGCAAGAGGCGCGTGGACCAGACCAACGAGCTCACCGAGGAGGTGGAGCAGCTGGAGAAGCGGGGCGAGAGCATGCGCAAGGAGATCGAGGTGCTGACGAACAGCAAGAATCAGCTGGAGTACCTTCTGGCCACCCACCGGGCCACCTGCCAAAAGATTCGCTCCGACATGCTGAGCGTG	285	MGGGRRPNRSTNMTPEEEQKRAVRRERNKQAAARCRKRRVDQTNELTEEVEQLEKRGESMRKEIEVLTNSKNQLEYLLATHRATCQKIRSDMLSV	95	PCR
DD0121	BEAF-32	FBgn0015602	CG10159	Boundary element-associated factor of 32kD	Znf_BED_prd	ATGCCCAAGGGTCGTGTTAGCAATGTGTGGCAGCACTACGATATTAACGAGGAGTGCGAAAACTTTGCGATATGCCGTTATTGCGGCAACAATATATCGCGTGGTGGCATGGCCAGCAATTTGAAGGGCAACAATACGACCAATTTGTGGACGCATCTGCGGCACAAGCACAGGGACGAGGTGCTGGTCAGTCCGGTGCAGCAACGTCCCCAGGCCCGGATGATCCCAATCATCAAGAAAGACAAAACCGTGCGGATTACCAAGGCCAAGACGCTGAGGGAGCCGCTGCGTGTGGCCAAGCCGAAGATCGAGTCGAACGTCGCCAATTATCTGGGCGAGGCGGGCGCCCTGCCGCAAAAGTGGGAGGAGTACGAGCAGAACGATGAGATTAGCGAGGAC…	843	MPKGRVSNVWQHYDINEECENFAICRYCGNNISRGGMASNLKGNNTTNLWTHLRHKHRDEVLVSPVQQRPQARMIPIIKKDKTVRITKAKTLREPLRVAKPKIESNVANYLGEAGALPQKWEEYEQNDEISEDIKDIIYSEDPLCYSPIHVMDDEGLDQPEKQVTVLTHSTSPAGGSSRPIGVGSGVQATVVASTSSSSSSAKQLKNNLETSIERLTAVSEQLSYIIQQNHEELTKDDDYYFALSLVPAMRHLSLSRKMYVRSKIQDILFKESEDSTLAKD	281	PCR
DD0122	CG2889	FBgn0030206	CG2889	CG2889	Znf_C2H2-like	ATGAAGCTGATGGACCACATCCGCAAACATATCAACCCCAAGCTATTTACCTGCACCATTTGCAAGAAGTCGCTCAACTCGCAGGACTACTTGGCCACTCATATCGAGACGGTGCACAACAAGGTGGCTCAAATCGGCAAGGTGCTCAAGTTCCCGTGCCCCAAGTGCGAACGCACCTTCAGCAGCGAGCGCCGTATGGCCAATCATCTGGCCAAGCACGACACCGATCAACTGGAGCACACCTGCGAGATCTGCTGCAAAAGCTTTGCCAATGTACACCGCCTGCGAAGGCACATCCAATCCATCCACGAAGACCTGCATCGTCACGTTTGCGACATTTGCGGGAAGAAGTTCAAGTTCAAGCCCTCCTTCGAGCGCCATTTGCTGGAGCACCAGGGC…	783	MKLMDHIRKHINPKLFTCTICKKSLNSQDYLATHIETVHNKVAQIGKVLKFPCPKCERTFSSERRMANHLAKHDTDQLEHTCEICCKSFANVHRLRRHIQSIHEDLHRHVCDICGKKFKFKPSFERHLLEHQGVVAPAVECPICRVWLKNEHSLRLHRFTHDSTDTVCPHCGKTCTSRTALRGHVKYAHKLTTNLQCTFCEKTFKQQRNLDEHMAIHTGLQLYNCPHCPKECRSRSNMYVHIKQRHADEWLRAKMARSHNP	261	PCR
DD0123	CG8813	FBgn0031476		CG8813	0	ATGATGCTATCAACCTATCAGCACGACTATGTCCCGCCCAGTGCCAAACGGTACGAGTTTCTAACGCGGCCCAGGGGCGCCGAGGCTCACAGTGGTCCGCAGGTCAAGGAGTGCGAATGCGTCGACGAGTCCAAGATCATGATGCCGCCGAACGCGTCTAAGGACTGTGGCGGCGTCGAGTGGACGGGCATAGCGCCAATGGGAAAGCTGGTGGATCCGCGTATCATACCCACCCAGCTGACTCAGGACCAGGTGGACAAGATGGCCTTCTCCGCGGAAACAGATTGCTTTAAGCTGCAACCCAACCGCTTTCTCAAGATCTTACGTACAGTCTACCCGGATCTGTATGAACGCCTGAAGGTCATGCCCAAGGAGGAGCTGAGCCGCAGGCTGGAGACC…	849	MMLSTYQHDYVPPSAKRYEFLTRPRGAEAHSGPQVKECECVDESKIMMPPNASKDCGGVEWTGIAPMGKLVDPRIIPTQLTQDQVDKMAFSAETDCFKLQPNRFLKILRTVYPDLYERLKVMPKEELSRRLETNRMNTTYQIDYCNMNEYPEGIYESLKTEDESKNANKLMSERGPCNEFRSNVMNELEREASAGYEMSSDECQKNYKPFKTSFSDSSQTIESGSSSHWNSAPTTYRKVPTFSEYMDSISRNGCVIMRNKLHDHSKCLAKYCKHELKFTCTDM	283	PCR
DD0124	sna	FBgn0003448	CG3956	snail	Znf_C2H2-like	ATGGCCGCCAACTACAAAAGCTGCCCGCTAAAGAAGCGCCCCATTGTCTTCGTGGAGGAGCGTCTGCCACAAACGGAGGCCTTGGCCCTGACCAAGGACTCACAGTTTGCCCAGGATCAGCCGCAGGATCTATCCCTGAAACGGGGTCGCGACGAGGAGACCCAGGATTATCAGCAGCCGGAACCGAAACGTGACTATGTGCTGAACCTTTCAAAAACACCGGAAAGGAACTCCAGCTCTAGCTCCAACTCCTGCCTGCTGTCGCCGCCAGTGGAGGCCCAGGATTACCTGCCCACCGAAATCCATATGCGTGGACTAACGGCAGGAACAACGGGATATACCACCGCCACCCCCACCACGATTAATCCCTTCCAGTCCGCCTTTGTGATGGCCGCCGGT…	1167	MAANYKSCPLKKRPIVFVEERLPQTEALALTKDSQFAQDQPQDLSLKRGRDEETQDYQQPEPKRDYVLNLSKTPERNSSSSSNSCLLSPPVEAQDYLPTEIHMRGLTAGTTGYTTATPTTINPFQSAFVMAAGCNPISALWSSYQPHLAAFPSPASSMASPQSVYSYQQMTPPSSPGSDLETGSEPEDLSVRNDIPLPALFHLFDEAKSSSSGASVSSSSGYSYTPAMSASSASVAANHAKNYRFKCDECQKMYSTSMGLSKHRQFHCPAAECNQEKKTHSCEECGKLYTTIGALKMHIRTHTLPCKCPICGKAFSRPWLLQGHIRTHTGEKPFQCPDCPRSFADRSNLRAHQQTHVDVKKYACQVCHKSFSRMSLLNKHSSSNCTITI	389	PCR
DD0125	toe	FBgn0036285	CG10704	twin of eyg	Paired_box_N	ATGCAACCGCACAGTTTGAGCCCCTCCACGCCCATCCTCACCCAAGGAGCACCCCCTGCTGCGGCGTTGGGCGGCATCTTCTGCGGAGGCAGTGCAGCAGCGGGACCAGGAGCAGCAGCGGCGGCGGCCACGAATCTCAACGCCCTGGCCTCGCAGCATCGACTACTGGAGTTGTCCCGCTTCGGACTGCGTGGATATGATCTGGCGCAGCATATGCTATCCCAACAAGGAGCCGTATCCAAGTTGCTGGGCACCCTGCGACCACCTGGCCTAATTGGCGGCTCCAAGCCGAAGGTGGCCACCCCGACTGTCGTCTCCAAGATCGAGCAGTACAAGCGCGAGAATCCGACGATCTTTGCATGGGAAATCCGCGAGCGACTGATCACCGAAGGTGTCTGC…	1134	MQPHSLSPSTPILTQGAPPAAALGGIFCGGSAAAGPGAAAAAATNLNALASQHRLLELSRFGLRGYDLAQHMLSQQGAVSKLLGTLRPPGLIGGSKPKVATPTVVSKIEQYKRENPTIFAWEIRERLITEGVCTNATAPSVSSINRILRNRAAERAAAEFARAASYGYAIHPTHPHPYTSFPTWPAHHPLWGAVPLATPPGGGPAGAGGALQPGGSGSSYGSDGNMSSNPNSSNSNTTHSNGHNTNSGSGCGDSSAGSGRLSLPALSPDSGSRDSRSPDADANRMIDIEGEDSESQDSDQPKFRRNRTTFSPEQLDELEKEFDKSHYPCVNTREKLAARTALSEARVQVWFSNRRAKWRRHQRVNLIKQRDSPSTSSS	378	PCR
DD0126	ey	FBgn0005558	CG1464	eyeless	Paired_box_N	ATGGGCGCTTCAAATATAGGAAACACTGAGGATGATCAAGCTCGGCTCATACTAAAAAGAAAGTTGCAACGCAATCGAACATCTTTCACGAACGACCAGATAGACAGTCTTGAAAAAGAGTTTGAACGAACACACTATCCAGATGTTTTTGCCCGCGAACGTTTGGCTGGAAAGATTGGGTTGCCAGAGGCAAGAATTCAGGTTTGGTTCTCAAACCGTCGAGCAAAATGGCGTCGCGAGGAGAAGCTGCGAAACCAGCGAAGAACACCAAATTCCACAGGAGCTAGTGCAACTTCTTCCTCTACATCGGCAACCGCC	318	MGASNIGNTEDDQARLILKRKLQRNRTSFTNDQIDSLEKEFERTHYPDVFARERLAGKIGLPEARIQVWFSNRRAKWRREEKLRNQRRTPNSTGASATSSSTSATA	106	PCR
DD0127	stc	FBgn0001978	CG3647	shuttle craft	Znf_RING	ATGTTGGCCCACAGCTGTGGCGAGGTCTGCTGCCGAATTGAGGGTTGTAGCCATGCCTGCACTCTGCTCTGTCACCCAGGCCCTTGTCCGCCGTGCCAGGCCAACGTGGTGCGCAGCTGTGGATGTGGACGCAGCACAAAAACGATGCAGTGCGCCATGAAGGAAGAGGTGCTCTGCGGCGAGATCTGCGACAAGCTGCTTAACTGTGGCGAGCATCGCTGCCAGGCGGAGTGCCACTCGGGCAAGTGCGCGGCGTGTTCCGAGCAAGTGGTGCAGCAGTGCCACTGCGGCAAGCAGGAGCGCAAGGTGCCATGCACGCGAGAATCGCAGGACAAACGCACCTATTCGTGCAAGGACAGCTGCGGTCAACCGCTTCCCTGCGGCCACCACAAGTGCAAG…	1359	MLAHSCGEVCCRIEGCSHACTLLCHPGPCPPCQANVVRSCGCGRSTKTMQCAMKEEVLCGEICDKLLNCGEHRCQAECHSGKCAACSEQVVQQCHCGKQERKVPCTRESQDKRTYSCKDSCGQPLPCGHHKCKDSCHAGSCRPCKLSPEQITSCPCGKMPVPAGQRSSCLDPIPTCEGICSRTLRCGKPAHPHQCGSKCHLGQCPPCPKQTGVKCRCGHMDQMIKCRQLCNRADDARCKRRCTKKRSCGKHKCNVECCIDIDHDCPLPCNRTLSCGKHKCDQPCHRGNCPPCYRSSFEELYCECGAEVIYPPVPCGTKKPICKLPCSRIHPCDHPPQHNCHSGPTCPPCMIFTTKLCHGNHELRKTIPCSQPNFSCGMACGKPLPCGGHKCIKPCHEGP…	453	PCR
DD0128	Chrac-14	FBgn0043002	CG13399	Chrac-14	Histone-fold	ATGGTCGAGCGCATCGAGGATCTTAACCTGCCGAATGCCGTGATTGGCCGGCTCATCAAGGAAGCACTGCCGGAGTCAGCTAGTGTCAGCAAGGAAGCGCGAGCAGCGATCGCCCGAGCGGCATCTGTGTTTGCCATCTTCGTGACATCCTCGTCGACGGCGTTGGCCCACAAGCAGAACCACAAGACCATCACGGCCAAGGATATTCTACAGACCCTCACCGAGCTAGACTTCGAAAGCTTCGTGCCCTCTCTGACGCAGGATCTCGAGGTCTATCGTAAAGTGGTCAAGGAGAAAAAGGAGAGCAAGGCCAGCAAGAAGGATTCCAACACTGCCGAAAATGCCAACGCCAGTGCCACCGCAACAGCAGAGGAAGCCCCC	381	MVERIEDLNLPNAVIGRLIKEALPESASVSKEARAAIARAASVFAIFVTSSSTALAHKQNHKTITAKDILQTLTELDFESFVPSLTQDLEVYRKVVKEKKESKASKKDSNTAENANASATATAEEAP	127	PCR
DD0129	CG11398	FBgn0040366	CG11398	CG11398	Znf_C2H2-like	ATGACTGAAGTACAATATAAAGAGGCCGAGATCTTGGCTCTACTACCACATACATATGAGGATGAGGAGCTGTCCTTAAACACAGAAGAGCTACAGTTCGAGGAACTCAATGAGAGAAGCCAGCACCAGCAAGGCGGATCTCCGTCCTTCGTCTGCAGACGCTGTCCAGCGCTATTCCTCACCAGGGAGGAGTTGGCCGCCCATCGGCCCACACACCGATACCAGGGTGGACAGCAAACGCCCGCGTCGGAGCATGCCTGCGACGCGTGTGGAAGGGTCTTCCAAAAGCACAACGCCCTTGTGGATCACATGAATGCCCACAACGACGTGCGGAACTATCCGTGTCCCGAGTGTCCGGCGCGCTTTGTGCAGCGCAGCAATAGGGAGTGTCACCTGAAG…	984	MTEVQYKEAEILALLPHTYEDEELSLNTEELQFEELNERSQHQQGGSPSFVCRRCPALFLTREELAAHRPTHRYQGGQQTPASEHACDACGRVFQKHNALVDHMNAHNDVRNYPCPECPARFVQRSNRECHLKNVHRKVYLHSCPEPGCKKRFQQRRECDQHVKTVHQNERNLVCDTCSARFSHPVNYRKHLASHGSAKSYGCPICGKLFGRPENRDVHLFVHSICKAYICSVCGADYMRRNQLIRHGLASGHHNDPIVRQKPQFSPALAAKNRSQRSAIDESQDEELQWLKGVDALDSAGYLENSQFSNTGKMTAIFAEDENESELF	328	PCR
DD0130	RYBP	FBgn0034763		RYBP	HLH_DNA-bd_dom	ATGGACAAGAAATCCTCGCCGGTGCGACGACAAAAGCGGCAGGCGAAGGTGATCGAGGAGAACTTCTGGGACTGCAGCGTCTGCACATATAGAAACTCGGCGGAGGCCTTCAAGTGTCGCATGTGCGACGTGCGGAAAGGAACCTCCACGCGAAAGCCACGCCTGAACTCAGCGCTAGTCGCCCAGCAGGCCGCCACTTTGCCAGGAGCCAGTGTCAACATGCCCAACGGGAAGTCCGCCTCCGGATCACGGCATGGCAGTGGGCACGACCGGCAGAGGCACAAGCGGTATCCGGCACGGTTGAAAAACGTGGACCGATCGACGGCACAGACGCGAGAGGTGACGGTCAACTCGGTGACCGTGTTCATCACAGAGTACAAGGCCAAGCCGGTGAGCAGC…	447	MDKKSSPVRRQKRQAKVIEENFWDCSVCTYRNSAEAFKCRMCDVRKGTSTRKPRLNSALVAQQAATLPGASVNMPNGKSASGSRHGSGHDRQRHKRYPARLKNVDRSTAQTREVTVNSVTVFITEYKAKPVSSRRESSEQSFSESNDSR	149	PCR
DD0131	HLHm5	FBgn0002631	CG6096	E(spl) region transcript m5	HLH_DNA-bd_dom	ATGGCACCACAGAGCAACAACAGCACCACATTCGTCTCCAAGACCCAGCACTATTTGAAGGTGAAGAAGCCCCTTTTGGAGCGCCAGCGTCGGGCCCGCATGAACAAGTGTTTGGACACCTTGAAGACCTTGGTGGCCGAGTTCCAGGGCGATGATGCCATCCTGCGAATGGACAAGGCCGAGATGCTGGAGGCGGCACTCGTCTTCATGCGCAAACAGGTCGTCAAGCAGCAGGCGCCGGTCTCCCCACTTCCCATGGATAGCTTCAAGAATGGCTACATGAACGCCGTCAGCGAGATCTCCCGTGTGATGGCCTGCACTCCAGCCATGAGTGTGGATGTGGGCAAGACAGTGATGACCCATCTGGGCGTCGAGTTCCAGCGCATGCTGCAGGCCGAT…	531	MAPQSNNSTTFVSKTQHYLKVKKPLLERQRRARMNKCLDTLKTLVAEFQGDDAILRMDKAEMLEAALVFMRKQVVKQQAPVSPLPMDSFKNGYMNAVSEISRVMACTPAMSVDVGKTVMTHLGVEFQRMLQADQVQTSVTTSTPRPLSPASSGYHSDNEDSQSAASPKPVEETMWRP	177	PCR
DD0132	psq	FBgn0004399	CG2368	pipsqueak	not_found	ATGGGCTCTGGCGAGAAAGGTCAGTTTAATGGTCCCAAAGCTTGGACACAAGATGATATGAATTCAGCTTTAGATGCATTAAAGAACCAAAACATGAGCCTGACGAAAGCATCCGCCATTTATGGCATCCCATCGACCACCCTGTGGCAACGTGCTCATCGCATGGGCATCGAAACGCCCAAGAAGGAGGGCGGCACCAAGTCGTGGAACGAGGATGCCCTGCAGAATGCCTTGGAGGCGCTGCGTTCGGGTCAGATATCCGCGAACAAAGCGTCAAAGGCCTTCGGCATCCCATCCTCGACGCTCTACAAGATTGCACGGCGCGAAGGCATCCGCCTTGCGGCGCCCTTCAATGCCGCCCCGACCACGTGGACGCCCGAGGATCTGGAGCGCGCCTTG…	711	MGSGEKGQFNGPKAWTQDDMNSALDALKNQNMSLTKASAIYGIPSTTLWQRAHRMGIETPKKEGGTKSWNEDALQNALEALRSGQISANKASKAFGIPSSTLYKIARREGIRLAAPFNAAPTTWTPEDLERALEAIRAGNTSVQKASAEFGIPTGTLYGRCKREGIELSRSNPTPWSEDAMNEALNSVRVGQMSINQAAIHYNLPYSSLYGRFKRGKYDVVANTSGVALLNTSGNTT	237	PCR
DD0133	exd	FBgn0000611	CG8933	extradenticle	Homeobox	ATGGAGGACCCCAATCGCATGTTGGCCCACACCGGCGGCATGATGGCTCCGCAAGGATACGGCTTGTCTGGCCAGGATGATGGCCAGAATGCCGGCAGCGAGAACGAGGTGCGCAAGCAGAAGGACATCGGCGAGATATTGCAACAGATAATGAGTATCTCGGAGCAATCACTTGACGAGGCCCAGGCCAGAAAACATACACTAAACTGTCACCGAATGAAGCCGGCACTTTTCTCTGTACTTTGCGAAATCAAGGAGAAGACCGTCCTCTCGATTCGCAACACCCAGGAGGAGGAGCCCCCAGATCCGCAACTGATGCGCTTGGACAACATGCTGATTGCCGAGGGCGTGGCCGGACCCGAGAAGGGCGGTGGCGGAGCAGCGGCTGCCTCTGCGGCT…	1125	MEDPNRMLAHTGGMMAPQGYGLSGQDDGQNAGSENEVRKQKDIGEILQQIMSISEQSLDEAQARKHTLNCHRMKPALFSVLCEIKEKTVLSIRNTQEEEPPDPQLMRLDNMLIAEGVAGPEKGGGGAAAASAAAASQGGSLSIDGADNAIEHSDYRAKLAQIRQIYHQELEKYEQACNEFTTHVMNLLREQSRTRPITPKEIERMVQIIHKKFSSIQMQLKQSTCEAVMILRSRFLDARRKRRNFSKQASEILNEYFYSHLSNPYPSEEAKEELARKCGITVSQVSNWFGNKRIRYKKNIGKAQEEANLYAAKKAAGASPYSMAGPPSGTTTPMMSPAPPQDSMGYPMGSGGYDQQQPYDNSMGGYDPNLHQDLS	375	PCR
DD0134	grh	FBgn0004586	CG5058	grainy head	Znf_C2H2-like	ATGACAGCCACGGGCAGAAAGAAGCTGGACGAGCTTTACCATCCGGTAACGGATCGGTCCGAGTTCTATGGCATGCAGGACTTCGCCAAGCCGCCGGTGCTATTCTCGCCCGCCGAGGACATGGAGAAGAGCTTCTACGGCCATGAGACTGACTCGCCGGACCTGAAGGGGGCCTCACCGTTCCTGCTCCACGGCCAGAAGGTGGCCACGCCGACGCTCAAGTTCCACAACCATTTTCCGCCCGACATGCAGACCGATAAGAAGGATCACATACTGGACCAGAACATGTTGACCAGCACACCCCTGACCGACTTTGGTCCGCCGATGAAGCGCGGCAGGATGACGCCGCCGACCTCGGAACGCGTGATGCTGTACGTGCGGCAGGAGAACGAGGAGGTG…	462	MTATGRKKLDELYHPVTDRSEFYGMQDFAKPPVLFSPAEDMEKSFYGHETDSPDLKGASPFLLHGQKVATPTLKFHNHFPPDMQTDKKDHILDQNMLTSTPLTDFGPPMKRGRMTPPTSERVMLYVRQENEEVYTPLHVVPPTTIGLLNADYCE	154	PCR
DD0135	CG14962	FBgn0035407	CG14962	CG14962	Znf_C2H2-like	ATGCACAGCGAAAAACACACGCCGGATATTCGGGAATTAATGCCCGTTAGGGAGCACAGGTGCGAGAGATGTCCGAGTCTTGTCTTTGGCAACCTCAGTCACTATCAGCTGCACCTGCGACGGCGCCACCAGGAGGTTATCCCACCCTCTGTGATCGGGCCAATTGTCGCATTCCATTGCCCCGTGGAAAAGTGCATCTACCATGTGGCTACCAAGGGAGCCCGCAGCTTCACCAGCTTGCGCTTGCTGCGACAGCACTACCAGAAGAGCCACCTGGACAAGAACTACAAGTGCCTGGCGTGCGGCGGGAAATTCCTGCTGCAGCACCATCTGGAGAAGCATCAGTGCTCAAAACACAAGTGTCCAGTGTGTGAACTGACCTACAACAGCAAGGCTGGC…	1161	MHSEKHTPDIRELMPVREHRCERCPSLVFGNLSHYQLHLRRRHQEVIPPSVIGPIVAFHCPVEKCIYHVATKGARSFTSLRLLRQHYQKSHLDKNYKCLACGGKFLLQHHLEKHQCSKHKCPVCELTYNSKAGLRTHMRRKNHLVHHESDKVPIPSLATWKRLNPQPIPVSADSLTAHSLKTGSDLHPSEEYINNLPSNLAGVTELYAEIPNPEANMPSTLELDTNLPAAEEHILCFLPIMDVSYALEMSSQKLDMETQTEEDDLNEIRNEVLAPLLRDIETQTPDTRGDIGTMTDDFPEEQEPVAVGSHFHAYSETEPMFDLQTSAHMYTQTCDDLFEELGLSHIQTQTHWPDGLYNTQHTQTCDEIMDELFPDNFQSTCTQTRWL	387	PCR
DD0136	Rx	FBgn0020617	CG10052	Retinal Homeobox	Homeobox	ATGAACGGCAGCTGTGCCTCCAGCGAGGATCTCAACCAGACCAACAGCAGCGAGCAGGGCGAGAAGATCACCTCCGGCAGCGACGACGAAGGTCAAGATGACAACTGCGCCAAGAAGAAACACCGTCGCAATCGGACCACCTTCACCACCTACCAGCTCCATGAGCTGGAGCGGGCCTTCGAGAAGTCCCACTACCCCGATGTCTATTCCCGCGAGGAGCTGGCCATGAAGGTGAACCTGCCCGAGGTCCGCGTCCAGGTGTGGTTCCAGAATCGCCGCGCCAAGTGGCGTCGCCAGGAGAAATCGGAGAGTCTTCGCCTGGGCCTGACCCACTTCACCCAGCTGCCA	348	MNGSCASSEDLNQTNSSEQGEKITSGSDDEGQDDNCAKKKHRRNRTTFTTYQLHELERAFEKSHYPDVYSREELAMKVNLPEVRVQVWFQNRRAKWRRQEKSESLRLGLTHFTQLP	116	PCR
DD0137	jumu	FBgn0015396	CG4029	jumeau	TF_fork_head	ATGCCTCTGCAGCAAAAGGTTAAACTGCCACCCGTGGGCAGTCCATTTCCCAAACCAGCATACTCGTACTCCTGCCTCATCGCTTTGGCCCTCAAGAATTCGCGAGCAGGATCCCTTCCGGTCTCGGAAATATATAGTTTCCTATGCCAGCATTTCCCTTACTTCGAGAATGCCCCCAGCGGCTGGAAGAACAGTGTGCGTCACAACCTGTCTTTAAACAAATGCTTTGAGAAGATCGAAAGACCAGCGACGAATGGCAACCAGAGAAAGGGCTGCCGTTGGGCCATGAATCCCGATCGTATCAACAAGATGGACGAGGAGGTGCAAAAGTGGTCGCGCAAGGATCCGGCTGCCATACGTGGAGCCATGGTATATCCTCAGCATCTGGAGTCCCTGGAA…	450	MPLQQKVKLPPVGSPFPKPAYSYSCLIALALKNSRAGSLPVSEIYSFLCQHFPYFENAPSGWKNSVRHNLSLNKCFEKIERPATNGNQRKGCRWAMNPDRINKMDEEVQKWSRKDPAAIRGAMVYPQHLESLERGEMKHGSADSDVELDS	150	PCR
DD0138	CG12744	FBgn0033459	CG12744	CG12744	Znf_C2H2-like	ATGGAAACGGCGTTGGCTGAAGTGCAACTTTCCTGTCTGCTGTGCGAGCAGACTTTTGATGCCACTGAGAAGCTGGACGAACACCTCCCCACCCACTTTCCGCAGCCTGTGAGCACTGGTCAAACATGCGATATATGCGGGCGCACGATGCGATCCTCGCTGGAACTGCACCAGCACTATAAAAGATACCATGAAGCCCATGTGCCCAACACAGAGGGACACTTTCAATGCCAGCTCTGCGACAAGGTATTCCTCCTCCAGGATCATCTCAAGGTACACGTGAAGATTGAGCACGCGACCGATGGCTACCAACCAGATGAGAAGTCCTTAGATTGGCAGCACTACTCTCCCAGAAGTCTAGACACAACAAACGATTATAAGCTGGATCCCATCTTGTGT…	477	METALAEVQLSCLLCEQTFDATEKLDEHLPTHFPQPVSTGQTCDICGRTMRSSLELHQHYKRYHEAHVPNTEGHFQCQLCDKVFLLQDHLKVHVKIEHATDGYQPDEKSLDWQHYSPRSLDTTNDYKLDPILCPPPKRKYPPRSPFFNPNLWLGADNCF	159	PCR
DD0139	CG14710	FBgn0037920	CG14710	CG14710	not_found	ATGCGGTCACACAGCGCAGGTCTAAAATTGTTTAAAACTCATTTAATTGAAATTAGCCTTAATTTCCAGCCCCCTTGCAAAAAAACGCTAGCCAGGATGGCCAGCTTGCCAGTGATTCTGCAATGCAGGATCTGCTTGGGCGATTTCGAAGAGAGCCAAATGATCTGCCTGTTTGGGGATAAAGGCGAAAGTGACCTCAGGAAAAAGTTGGAGCTGTGCTGTAGGATTAGGGTTCGCCAATCCCCGCAGCTGCCCGAGAAGGCCTGCAACAGCTGTTGCGAATTCGTCCAAATGTGGTTCAACTTTCGCCAGATGTGCCTGAACTCGCAGGTCTACTGGGAAACAAGTTCCTCGGAGAGACCAGAGGCTCTTGCCCAGGCAAGCGATGCCGAGTATATG…	1338	MRSHSAGLKLFKTHLIEISLNFQPPCKKTLARMASLPVILQCRICLGDFEESQMICLFGDKGESDLRKKLELCCRIRVRQSPQLPEKACNSCCEFVQMWFNFRQMCLNSQVYWETSSSERPEALAQASDAEYMLYLYENLHLKLGTENQEKEEITAIEEGDEQQEDQSQEVLDFNGFIINESIEEDEEPNTESPEQILISHMDSYVDDQQMEELIDDKGELVEELSNANTFYEVEYGDEELLMSSAPSPHPSFKMDKQKPGRPRKPDAELKFKRKDINAKERGNQPKCKEEEKFMCILCGNVFYKKSVFTAHMMTHSEYKPHQCEICNKSFRQMGELRAHIRRHTGDRPYKCMYCDRHFYDRSERVRHERVHTNTRPYACQECGKTFTHTAILKNHILS…	446	PCR
DD0140	CG12391	FBgn0033581	CG12391	CG12391	Znf_C2H2-like	ATGAAGAAGAAATACCAGCCCTCTTCGACGGCTTCAGTGGGCCCATTCGAGTGTCCCAACTGCGACTTGACGTTCTCGCGCAAACAATCCTATGTGCTGCATCGTAAGACTCACGAGAGAATAGAGCATGCCTGTCCCATCTGCGGCAAGAAGTTCAAGGTGGAGTGGGCCTATAAAACGCACATGCAACGGCACGAGCAGGAGCGCGCCCATTTCCGCTGCGAGCTGTGCCCCAAGATATTCCGACTGCGCGCGGAACTGAAGCACCATATGGCCCAGCGACACGACGAGCATGGCTTCATTTACGAGTGCAAGCGCTGCCAGCGGACGTTCCTCACCCAGCAGCGACTGCAGCGTCACCAGGCCGTCGGTTGTCAGCGGCACAAGGAGGATAGCGTT…	420	MKKKYQPSSTASVGPFECPNCDLTFSRKQSYVLHRKTHERIEHACPICGKKFKVEWAYKTHMQRHEQERAHFRCELCPKIFRLRAELKHHMAQRHDEHGFIYECKRCQRTFLTQQRLQRHQAVGCQRHKEDSVRIKEEQS	140	PCR
DD0141	pan	FBgn0019664	CG34403	pangolin	not_found	ATGCCTCATACACACAGCAGGCATGGATCATCAGGAGATGATTTATGCAGTACTGATGAAGTGAAGATTTTTAAAGACGAAGGAGATCGCGAGGATGAAAAAATATCATCTGAGAACTTATTAGTTGAAGAAAAGTCTAGCTTAATAGATTTAACTGAAAGTGAGGAAAAGGGTCACAAAATTTCAAGGCCGGACCACAGCCCTGTTTTTAATAAGCTGGACACCCACGCCCCTAGCTTTAACATGGGTTACTTAGTTTCTCCTTATTCGTATGCCAATGGTTCTCCAAGTGGCTTACCGGTAACTATGGCCAACAAAATTGGACTGCCTCCGTTTTTTTGTCACAATGCTGATCCGTTATCAACACCACCACCAGCGCATTGCGGAATTCCTCCATAT…	1227	MPHTHSRHGSSGDDLCSTDEVKIFKDEGDREDEKISSENLLVEEKSSLIDLTESEEKGHKISRPDHSPVFNKLDTHAPSFNMGYLVSPYSYANGSPSGLPVTMANKIGLPPFFCHNADPLSTPPPAHCGIPPYQLDPKMGLTRPALYPFAGGQYPYPMLSSDMSQVASWHTPSVYSASSFRTPYPSSLPINTTLASDFPFRFSPSLLPSVHATSHHVINAHSAIVGVSSKQECGVQDPTTNNRYPRNLEAKHTSNAQSNESKETTNDKKKPHIKKPLNAFMLYMKEMRAKVVAECTLKESAAINQILGRRWHALGREEQAKYYELARRERQLHMQMYPDWSSRTNASRGKKRKRKQDTNDGGNNMKKCRARFGLDQQSQWCKPCRYVLPLFLFTMLYIL…	409	PCR
DD0142	lab	FBgn0002522	CG1264	labial	Homeobox	ATGCAGAACTCCCTGATAATGGCGAACAGTGCGGCGGCGGCGGGAAGTGCCCATCCCAACGGCATGGGCGTGGGTCTGGGCAGCGGATCCGGACTGAGCAGCTGCAGCCTCTCCAGCAACACCAACAACTCCGGCCGGACGAACTTCACCAACAAGCAGCTGACCGAGCTGGAAAAAGAGTTCCACTTCAATCGCTACTTGACGCGGGCGCGCCGCATTGAAATCGCCAATACGTTGCAGCTTAATGAAACGCAGGTCAAAATCTGGTTCCAGAACCGCCGCATGAAGCAGAAGAAGCGCGTGAAGGAGGGCCTCATTCCGGCGGACATCCTGACGCAGCACTCCACGTCCGTG	354	MQNSLIMANSAAAAGSAHPNGMGVGLGSGSGLSSCSLSSNTNNSGRTNFTNKQLTELEKEFHFNRYLTRARRIEIANTLQLNETQVKIWFQNRRMKQKKRVKEGLIPADILTQHSTSV	118	PCR
DD0143	FoxP	FBgn0037735	CG16899	CG16899	not_found	ATGCATCGGATACATGACGACGAGTATTCCGAGGATGCCAAGGAATCGGACTTTAAGAGTTCGATTCAGAAGGAGATATCAGTGAAGTCGAGACACCAAATTTCCATACCAGACATATGCTCAGATGCTGTTAAGAACAATTGTTTTCCGCCGACTGGCTTTCTCAATAACTCGATCACCTTTGCCTCACATGTAGTTAAGTGCAGCTCACCGGCCTCGAGCATCGATGAATCCTCAACGGCGGCCCAGCAGCACGAATCCAATCCACACATGCATATACAGGGTCAGCATATGATGGCTCCCGTTCCCGATCTGGGTTTCTACAATGTGCCCGAGTTCATATCCGAGCAGGAGAAGCTCATGTTCTCCGATGCAGAGAGATTCTTGCGGTCGAAGGAT…	1323	MHRIHDDEYSEDAKESDFKSSIQKEISVKSRHQISIPDICSDAVKNNCFPPTGFLNNSITFASHVVKCSSPASSIDESSTAAQQHESNPHMHIQGQHMMAPVPDLGFYNVPEFISEQEKLMFSDAERFLRSKDNEVCNNDFSYMHDEFAMRKYYHPLFAHGICRWPGCEMDLEDITSFVKHLNTEHGLDDRSTAQARVQMQVVSQLESHLQKERDRLQAMMHHLYLSKQLLSPTKIDRKDVPGREGKFCRSPLTVNSIGRPIRQTNSPSPLNLPMVNSTNLCSIKKRNHDKNTFSINGGLPYMLERAGLDVQQEIHRNREFYKNADVRPPFTYASLIRQAIIDSPDKQLTLNEIYNWFQNTFCYFRRNAATWKNAVRHNLSLHKCFMRVENVKGAVWTV…	441	PCR
DD0144	Snr1	FBgn0011715		Snr1	SWI_SNF_chromatin_remodel_cplx	ATGGCACTGCAGACATACGGGGACAAGCCGGTGGCCTTCCAGCTGGAGGAGGGCGGCGAGTACTACTACGTGGGCTCGGAAGTGGGCAACTACATGCGCCACTTCCGCGGCATTCTGTACAAGAAGTACCCGGGAATGACCCGCATCGTCCTGTCCAACGAGGAGCGCAAGCGGCTGGCTGAGTCCGGCCTCAGCTCCCACATCTTAGCCAGCTCTGTATCGCTGCTCCGCGCCGTAGAGGTGGATGATATCATGGCCGGCAACGATGAAAAGTATCGCGCCGTCTCCGTGAACACTTCCGATACGCCAGTGCCGCGGGAGAGCAAGTCAAAGAAGCAGCCACAGTATGTGCCCACGATGCCGAACTCCAGCCACCTGGACGCAGTGCCACAGGCCACG…	1107	MALQTYGDKPVAFQLEEGGEYYYVGSEVGNYMRHFRGILYKKYPGMTRIVLSNEERKRLAESGLSSHILASSVSLLRAVEVDDIMAGNDEKYRAVSVNTSDTPVPRESKSKKQPQYVPTMPNSSHLDAVPQATPINRNRVHTKKVRTFPMCFDDTDPTASLENAAQKECLVPIRLDMELEGQKLRDTFTWNKNESMITPEQFAEVLCDDLDLNPLPFVPAIAQAIRQQIEAFPNDPPILEETCDQRVIVKLNIHVGNTSLVDQVEWDMSEKNNNPEEFAIKLCAELGLGGEFVTAIAYSIRGQLSWHCRTYAFSEAPLSTIDVPFRNPSDADAWAPFLETLTDAEMEKKIRDQDRNTRRMRRLANTTTG	369	PCR
DD0145	Sry-beta	FBgn0003511	CG7938	Serendipity &bgr;	Znf_C2H2-like	ATGAGCTCCACGCGTCCGTTTTGCTTCGTTTGCGGCAAGGAGAAGTCCGTGGGGGTGTTCCAGCTGATAGAAGGCTGCATTGTGCCAGGAACCTTTAAGCCCATCAAGGATATACTGAAATACTTCGAGAAGATCATAAACCAGCGGCTGGAGCTCCTGCCCAACTCGGCCGCCTGCCGGGACTGCCTGGAGTACCTCTTCAACTACGACAGGCTGGTGAGGAATCTCAGCCAAGTGCAGCGCCAGATTGCGGACGCACTGCTCGGCTGCAGGCAGGTGGAGGGCAAGGCGGAGACCAAGCAACAGGCGGCAAAGAGGGCCCGCGTCCAGGTGCCGGCCTTCAAGATCGTCCAGGCCACCGCCCTCAAGGAGCCCGAAAGGCAGCCGGGCGAGGAGGAT…	1065	MSSTRPFCFVCGKEKSVGVFQLIEGCIVPGTFKPIKDILKYFEKIINQRLELLPNSAACRDCLEYLFNYDRLVRNLSQVQRQIADALLGCRQVEGKAETKQQAAKRARVQVPAFKIVQATALKEPERQPGEEDECEEFMKEEMLDEEFQFSEPDDSMPSSEEEFFTETTEIPCHICGEMFSSQEVLERHIKADTCQKSEQATCNVCGLKVKDDEVLDLHMNLHEGKTELECRYCDKKFSHKRNVLRHMEVHWDKKKYQCDKCGERFSLSWLMYNHLMRHDAEENALICEVCHQQFKTKRTYKHHLRTHQTDRPRYPCPDCEKSFVDKYTLKVHKRVHQPVEKPESAEAKEATVTF	355	PCR
DD0146	Mes4	FBgn0034726	CG11301	Mes4	Histone-fold	ATGGCCAGCGAGGAACTATTTGAGGCTGAATTCTCGGAAGAACAGGACTTGGAGCATCAGCAGGCCATGGAGACTGAGGAGGCGGAGCTAGCGGAAACAGAAGAGCCTTTGGAAATCACCGAGGAATCGCCGGATAATCCTGAGGCAGAATCTACAACAGAACAATTGACAGAAAAACCAGTGACGAATGGCAACAAGGCCCCTGCTGATAACGAAGCCAAGATGACACAACTGCCGTTGGCCAGGATACGGAACATAATGAAACTAGATCCGGATCTGCATATGGCCAACAATGAGGCCGTGTTCATAGTGGCGAAGGCAGTGGAACTATTCATAGCCTCGTTGTCACGGGAATCATATACCTACACGGCGCAGTCCAAAAAGAAAACCATACAAAAG…	462	MASEELFEAEFSEEQDLEHQQAMETEEAELAETEEPLEITEESPDNPEAESTTEQLTEKPVTNGNKAPADNEAKMTQLPLARIRNIMKLDPDLHMANNEAVFIVAKAVELFIASLSRESYTYTAQSKKKTIQKRDVDMAISAVDSLLFLDGAMN	154	PCR
DD0147	Dnz1	FBgn0027453	CG6627	DNZDHHC/NEW1 zinc finger protein 11	Znf_DHHC	ATGGTTTTTATCCGAGATCCCTGTGGCATCGCCTGCTTGGTAGTCACCTACGGAGCAGTTCTGTACGCGGACTATGTGGTCATCCGTTGGATCATTCTGACCACCATGCCGGGCAGCCTCTGGATGTCCTTCCATGTGGTGCTCTTTAACACCGTCGTCTTCCTGTTGGCCATGTCCCACTCCAAGGCCGTGTTCTCCGATCCAGGCACTGTGCCGCTGCCCGCCAATCGTCTGGACTTCTCCGACCTGCACACGACCAACAAAAACAATCCTCCGCCCGGTAATGGACACAGCAGCGAATGGACCGTGTGCACCCGCTGCGAAACGTATAGGCCGCCACGCGCCCATCATTGTCGCATCTGCAAGCGGTGCATCCGGCGCATGGATCACCACTGCCCC…	825	MVFIRDPCGIACLVVTYGAVLYADYVVIRWIILTTMPGSLWMSFHVVLFNTVVFLLAMSHSKAVFSDPGTVPLPANRLDFSDLHTTNKNNPPPGNGHSSEWTVCTRCETYRPPRAHHCRICKRCIRRMDHHCPWINNCVGERNQKYFLQFLIYVALLSLYSIALIVGSWVWPCEECSQNVIETQLRMIHSVILMLVSALFGLFVTAIMVDQLHAILYDETAVEAIQQKGTYRPNRRKYQLLADVFGRGHPALWLLPCTSLNHASRYHDTPLLSHE	275	PCR
DD0148	bsh	FBgn0000529	CG10604	brain-specific homeobox	Homeobox	ATGGCAATGCTTAATGAGGCCAGCTTGAGTCCTGCGGACGCACATGCTCATGCCAACGCCACCACGCCCACGCACAGCAAGGCGGCGGCGATGGCCAGTGCCACCACAATGCTGACCACAAAAACGCCGTTTTCCATCGAGCACATATTGTTTCAAAACTTAAATAGTGCCAGCAATAACAATAATAGTAGTGATACCAACGGCATCGCCGCAAACACCAACAACTACGCGCCAAAGAGCAGCAGAAACGCGGTGAAAAGTGCCAGAAGCGCATTTGCCCACGACAATAATCCGCACAAACATCCGTCGCAACATTCGCATCCGCCGCAGTCACATCCGCCGGCGTCCGCATCCGCATCCGCGACGGCTACTGCCCGCAGCAACCAGGCTGCGTCGGGT…	1284	MAMLNEASLSPADAHAHANATTPTHSKAAAMASATTMLTTKTPFSIEHILFQNLNSASNNNNSSDTNGIAANTNNYAPKSSRNAVKSARSAFAHDNNPHKHPSQHSHPPQSHPPASASASATATARSNQAASGYAGEDYGKSMHSTPRSNHHSRHGTSHYNGDQISQQLGSGAAQHPPVPTTQPQPPPPPPLNGGSGASNGVLYPNAPYTDHGFLQMTLGYLSPSSGTYKSVDPYFLSQASLFGGAPFFGAPGCVPELALGLGMGVNALRHCRRRKARTVFSDPQLSGLEKRFEGQRYLSTPERVELATALGLSETQVKTWFQNRRMKHKKQLRRRDNANEPVDFSRSEPGKQPGEATSSSGDSKHGKLNPGSVGGTPTQPTSEQQLQMCLMQQGYSTD…	428	PCR
DD0149	stck	FBgn0020249		stck	Znf_LIM	ATGTCGCTGGGTGCCATGCATTGTACGCGATGTGCCGACGGCTTCGAGCCGACTGAGAAGATTGTTAACTCCAATGGAGAACTCTGGCACACCCAGTGCTTCGTATGTGCCCAGTGCTTCCGACCCTTCCAGGATGGGATATTCTACGAGTTCGAGGGCCGTAAGTACTGTGAACGCGACTTTCACGTGCTCTTCGCTCCCTGCTGCAACAAGTGCGGCGAGTTCGTCATCGGACGGGTCATCAAGGCCATGTCAGCTAGCTGGCATCCACAGTGCTTCCGCTGCCAATTGTGCGCCAAGGAGCTGGCTGATTGCGGATTCATCAAGAACCAGAACCGCGCCTTGTGTCACGAGTGCAATGCCAAGGTGAAGGCGGAGATTACCGGCCGCTATGTATGC…	1002	MSLGAMHCTRCADGFEPTEKIVNSNGELWHTQCFVCAQCFRPFQDGIFYEFEGRKYCERDFHVLFAPCCNKCGEFVIGRVIKAMSASWHPQCFRCQLCAKELADCGFIKNQNRALCHECNAKVKAEITGRYVCQKCHGLIDEEPLRFRGEVYHGYHFSCTACGTELDSTAREVKSRPGLAANDMNELYCLRCHDKMGIPICGACRRPIEERVVTALGKHWHVEHFVCAKCEKPFLGHRHYEKRGLAYCETHYHQLFGNLCFVCNQVIGGDVFTALNKAWCVHHFACSVCDTKMTQKSKFYEYDEKPVCKKCYDRFPNELRRRLRTAHEMTMKKN	334	PCR
DD0150	Bx	FBgn0000242		Bx	Znf_LIM	ATGATGACTATGGACATTACCAAAACCGAACCCGGTCTCGTCGGGCTTTCCTCCAACCAACAGCAGCAGCAGCAGCAGCAGTCGCAGCAAAGCAACGCCGGCATGAACAGCGGTGGCCAGAACAACGGGCCCAATCCCAATGGCAATGGGAACGTGGTCAATGTGGTCAACTCCGGCGGTGCCGGTGGCGGCAACAATGGCAACGGGAATGTCCAGAGCATCGCCGCCGCTGCCAACAATAATAACAATAACAACAACAACGGCAGCCAATTGTGCGCCGGCTGCGGCAAGCACATCCAGGACCGCTATCTCCTCCGCGCCCTGGACATGCTGTGGCACGAGGACTGCCTCAAGTGCGGCTGCTGCGACTGCCGCCTGGGCGAGGTGGGCTCCACGCTC…	936	MMTMDITKTEPGLVGLSSNQQQQQQQQSQQSNAGMNSGGQNNGPNPNGNGNVVNVVNSGGAGGGNNGNGNVQSIAAAANNNNNNNNNGSQLCAGCGKHIQDRYLLRALDMLWHEDCLKCGCCDCRLGEVGSTLYTKGNLMLCKRDYLRLFGNTGYCAACSKVIPAFEMVMRARTNVYHLECFACQQCNHRFCVGDRFYLCENKILCEYDYEERLVFASMANHPMLKRHVSSLGQGSPTGAAGAQNTAGGLLGGGPGGGNVNGVGMVNGPRTPGDHNNNNNGPQTPTGGGSPFAAAAAAAAAAAHMKNQLGAS	312	PCR
DD0151	HLHmbeta	FBgn0002733	CG14548	E(spl) region transcript m&bgr;	HLH_DNA-bd_dom	ATGGTTCTGGAAATGGAGATGTCCAAGACCTATCAGTACCGCAAGGTGATGAAGCCCATGCTGGAGCGTAAGCGCCGTGCCAGGATTAACAAGTGCCTGGACGAGCTCAAGGACATCATGGTGGAGTGCCTGACCCAGGAGGGCGAGCACATCACCCGGCTGGAGAAGGCCGACATCCTGGAGCTGACCGTGGAGCACATGAAGAAGCTGCGTGCCCAGAAGCAGCTGCGTCTGTCCAGCGTCACCGGTGGAGTGTCTCCGAGTGCCGATCCCAAGCTTAGCATCGCTGAGAGTTTCCGTGCTGGCTACGTTCATGCTGCCAATGAAGTGTCCAAAACCTTGGCCGCTGTACCCGGAGTGAGTGTGGATCTCGGCACCCAGCTGATGAGTCACCTTGGC…	582	MVLEMEMSKTYQYRKVMKPMLERKRRARINKCLDELKDIMVECLTQEGEHITRLEKADILELTVEHMKKLRAQKQLRLSSVTGGVSPSADPKLSIAESFRAGYVHAANEVSKTLAAVPGVSVDLGTQLMSHLGHRLNYLQVVVPSLPIGVPLQAPVEDQAMVTPPPSECDSLESGACSPAPSEASSTSGPMWRP	194	PCR
DD0152	CG15514	FBgn0039712	CG15514	CG15514	Znf_BED_prd	ATGGTTGGGAAAAACTTCAAGGCTCTAGCGCACTTCCACCGACTGACCGAGTACATAGTTCAGTGCAAACACTGCGAGAAGACATTGTCCTCCAAACACACATCCTCCAACTTGACGCGCCACTTAATCCGGAACCACAAGCTCTTGGCCCGATCAATTTTTGCCGGCGAGGAGGGTAAGATGCTGGCGGAGCTGAAGGACGAGCTGGAAGCCTCCGCCTCCGAGGACCTGAGCATGGAGCTCGGAGAGGGCGAGACCAAGTCGGCGGTGCGCGGCATCATGAACGCGAAGCTCGAACAAGAGCAGATGGAGCGGCACAGCCAGGAGGAGATGCGCAACAAGGTCATTGGGAAGAACAATAAACTGTGGGCGCACTTTATCCGCATCTCCGAATTCATG…	924	MVGKNFKALAHFHRLTEYIVQCKHCEKTLSSKHTSSNLTRHLIRNHKLLARSIFAGEEGKMLAELKDELEASASEDLSMELGEGETKSAVRGIMNAKLEQEQMERHSQEEMRNKVIGKNNKLWAHFIRISEFMAKCMHCGKTLSSKHSSSNLMRHIVRRHTSLAKTLNHSHQHLMTPKKDSYASLERRQAADPLEKVNFDDVDSIIEKVADHLEEEVTSISLQEPFYEYVVDNSDSVVVDRCDEPEPAEMQNMIPQDSASLAESTTQLDEKLKAETIYYNEMAELARAKRRLIDLQTKKLLLDMNVVD	308	PCR
DD0153	GABPI	FBgn0031495	CG17257	CG17257	Znf_DHHC	ATGTTCTTGATGACAGCCGGCACCTCCAATTTTCTTTCTGCAGCCTGGAGATCAGAGGCTGAGGAGTCCAAGAGTAAGGAGAACGGGAGTCTCTGCTGCTGCGAGTACGTGGCTGAGGACAGTCGAGAGCGATCCCACATCCTAGGATGCTGTTGTAACTGCGTGGACTTCGACTTAGTTTGCACAAGACTTGTCACCTGCCGAGCCATTGATCGAAGGAACATCGACGGCATGCTCATCGCCTTCCAGGATAGACTGCGCTTGCCATGGCGCGGAGGAGCCAAGCGAATCTCGCCCGCAGCCGTTGCTCCCGCCTTCATTGTCCCCCTCATGCTGGGATTGGCCACTCTGAACTCAAAGACCGCCATAGTGCTGATGCTCACGCTGGTGGGCTTCACC…	1257	MFLMTAGTSNFLSAAWRSEAEESKSKENGSLCCCEYVAEDSRERSHILGCCCNCVDFDLVCTRLVTCRAIDRRNIDGMLIAFQDRLRLPWRGGAKRISPAAVAPAFIVPLMLGLATLNSKTAIVLMLTLVGFTIWGMELAKRTATRTNFFLSWLVFSVFYMIIIFEFQVPLLELAPEENYALMFFSCAALYCLYSAKALSPLNLVSAQYGTTPKDELPGIAEASSGEEQAEAQTTLQMESVLSLDDDEVGDMDTAERSGLMHGQPNICEICRKVTPRRAYHCPVCGTCVKRRDHHSYWLNCCIGERNYVWYIVGLALSEIALLLGANLTLTSICHPFMVVRPLGYPVLLPDDCSEVFEGFDLGISFVVACYALLISSYIAFILARQAYLWWKGSTLHEY…	419	PCR
DD0154	CG8301	FBgn0037717	CG8301	CG8301	Znf_C2H2-like	ATGTTGTTGGAGCACATCAACGCTAGCCACGATCCGGAGCAACCGTACAATTGTCCGGAGTGCGAGGCACGCTTTCAGGACGCCGCATCGCGCACAGTTCACCTGAAAAGCAGCCACGTGGAGAAGCAACATGCCTGCGGCGTGTGCGGCAAGAAGTACGGCGACAGGCACAATCTGCGCCACCACGTTGAGAAGTACCATTCGGAGACGGACTTTGAGTGCGCGCTATGCGAGAAGCGCTTCTACACCCGCAAGAGCCTCAACTATCACATGAAGTGGCACAATCCGGATCGCCAGTTCAAGTGTCGCCACAGCGGATGCGAGCGACTCTTCATCAGCCAGCGGCATCTCATGTGCCACGAGGCCACCCACTCGGGCACCAGTTCCAGGAAGAGCGAA…	1194	MLLEHINASHDPEQPYNCPECEARFQDAASRTVHLKSSHVEKQHACGVCGKKYGDRHNLRHHVEKYHSETDFECALCEKRFYTRKSLNYHMKWHNPDRQFKCRHSGCERLFISQRHLMCHEATHSGTSSRKSEHCGFCGKTFIHLKTLRWHIYRQHGGEKPYKCANCTEVFASYAEKRIHMLERHRENLTAIERSECMLCRQPFSSEPDLIHHMSAEHLQRPGAPIIANNKRVLQQKRERQYSGLFQCGSCSQRFNMKSALERHAAVHSEKDRPHACPHCSKRFKRAQDMKWHIKTHEKEKPNVCDVCGKAFALKYVLTQHRLSHEVLEKNFKCNVCGRAYLFEKSLRLHQRTHTGKTYYKCDLCQERFVTHIKLKTHMQKAHAASQPHSADQPLDDL	398	PCR
DD0155	Her	FBgn0030899	CG5927	HES-related	HLH_DNA-bd_dom	ATGATGGCACGTCCCGAGGAGCAGAAGTCTCATGTTGGAGCAAAGTCACGATCTCATCAGTATCGAGAGGTTTTTAAGCCAATGATGGAGAGGAAGAGGCGGTCACGCATCAATCGCTGCCTGGACTTTATTAAGGACCTGCTTCAGGAGGTGTCGCATCTGGACGGCGAGACCATGGCCAAAATGGATATGGGAGATGTCCTGGAATTGGCAGTTCACCACCTGAGCAAGAAAAACTGTCCGGTGGCCACGCCCACCACAGCGCCTACATCCGGAGTATATCAGAGCCCAATTGATTGCTATTGGAGTGGCTTTCGAGAATGCGTCCTGGAAGTGTCCCAATTTCTGCAACACAACGGCTATCAGCCGAGTTTCGAATTTGCGAAAGAATTGGATCAT…	444	MMARPEEQKSHVGAKSRSHQYREVFKPMMERKRRSRINRCLDFIKDLLQEVSHLDGETMAKMDMGDVLELAVHHLSKKNCPVATPTTAPTSGVYQSPIDCYWSGFRECVLEVSQFLQHNGYQPSFEFAKELDHLVASTSKSKPNLWRP	148	PCR
DD0156	Side	FBgn0032741	CG10446	similar to Deadpan	HLH_DNA-bd_dom	ATGCTGGTGAGCTCAACGCAGAATGTGACTTCGTCGCAGGACATCAGCAAGCGGACAAACAAACCACTCATGGAGAAGCGCCGGCGGGCGCGAATCAACCAGAGCCTGGCCATCCTGAAGGCCCTCATCCTCGAGTCCACCAAGACCCAAAATGCCAAGAACGGCGAGGGCCAGGCGAAGCACACCAAGCTGGAGAAGGCGGACATCCTGGAGCTAACCGTTCGCCACTTTCAGCGGCATCGCAATCTCGACGATCCCACGGTTAACAAATACAGAGCTGGTTACACGGACTGCGCTCGC	300	MLVSSTQNVTSSQDISKRTNKPLMEKRRRARINQSLAILKALILESTKTQNAKNGEGQAKHTKLEKADILELTVRHFQRHRNLDDPTVNKYRAGYTDCAR	100	PCR
DD0157	CG1407	FBgn0033474	CG1407	CG1407	Znf_DHHC	ATGGGTAACGACGATCATCGACGGCGGAAGACACCCTGCGGATTTTGTATGGCAGTCTTCAAATGGATACCAGTGCTATTTATCACCGCGGTAATAGCTTGGTCCTATTACGCTTATGTGGTGGAGCTATGCATCCGCAACTCGGAGAACCGCATTGGTATGATCTTCATGCTTCTGTTCTACCACCTCTTCCTCACCCTGTTCATGTGGTCGTACTGGCGCACCATAATGACCTCCGTAGGCCGAATACCAGATCAATGGAGGATACCGGATGAGGAAGTGTCGCGACTTTTCCGAGCCGACAGCCCGGACACCCAGAAACGCATTCTTAACAACTTTGCGCGCGATTTGCCAGTAACGAATCGCACAATGAATGGTTCGGTGCGGTTCTGCGAAAAG…	1011	MGNDDHRRRKTPCGFCMAVFKWIPVLFITAVIAWSYYAYVVELCIRNSENRIGMIFMLLFYHLFLTLFMWSYWRTIMTSVGRIPDQWRIPDEEVSRLFRADSPDTQKRILNNFARDLPVTNRTMNGSVRFCEKCKIIKPDRAHHCSVCSCCVLKMDHHCPWVNNCVNFYNYKYFVLFLGYALVYCLYVAFTSLHDFVEFWKVGAGQLNASGMGRFHILFLFFIAIMFAISLVSLFGYHIYLVLVNRTTLESFRAPIFRVGGPDKNGYNLGRYANFCEVFGDDWQYWFLPVFSSFGDGKTFPIRHMEEDTESLLGYHSDTRIELEEDFLPEPRFQDSI	337	PCR
DD0158	ct	FBgn0004198	CG11387	cut	POA_allergen_C	ATGATGATGATGGAGGCGGCAGCCGCGGCAGCAGCGGCGGCATTGCAACAGCAGCAGCAACAGCAATCACCACTCCATTCGCCGGCGAATGAAGTTGCGATTCCCACAGAACAGCCAGCGGCAACAGTGGCAACAGGAGCCGCTGCTGCAGCAGCCGCAGCAGCAACACCGATTGCAACTGGCAACGTCAAAAGCGGCAGCACCACCAGCAACGCCAATCACACCAACAGCAACAATAGTCACCAGGACGAGGAGGAGCTGGACGATGAGGAGGAGGACGAGGAGGAGGATGAGGACGAGGATGATGAGGAGGAGAATGCCTCGATGCAATCGAATGCTGATGATATGGAGCTGGATGCGCAGCAAGAAACCAGAACTGAGCCAAGTGCAACAACACAA…	768	MMMMEAAAAAAAAALQQQQQQQSPLHSPANEVAIPTEQPAATVATGAAAAAAAAATPIATGNVKSGSTTSNANHTNSNNSHQDEEELDDEEEDEEEDEDEDDEEENASMQSNADDMELDAQQETRTEPSATTQQQHQQQDTEDLEENKDAGEASLNVSNNHNTTDSNNSCSRKNNNGGNESEQHVASSAEDDDCANNNTNTSNNNNTSNTATSNTNNNNNNNSSSGNSEKRKKKNNNNNNGQPAVLLAAKDKEVSF	256	PCR
DD0159	CG2611	FBgn0032871		CG2611	0	ATGGAGCCCACCAATTCGGAGTCGCGGCACCGCCTAAATGGAGGGGGCAGGAGTTCCGCGCCAGCAGGCTCCGGAGAGTACATCAAGGTGGTGGAGTCCCAATGCGAGACCGATGGATTCGTTAATGAACAGTGGACGGAACCGGCGATGCCAGGTCCAGTGCCTTGGAAGACCATTATTATCATTCTTTTGCTGTTTATCGGTGGCATTGTTTGCATCGCCTTTGCCACCTTAAACTGGGTGACGGACACGAGCCGGGAGCGATCGGATCGGGTGTGGGCGTTGGGTATCATCGGGGCACTGACCTTCATCCCGGGAAGCTACTATGTGTACGTGCTCTTCTGCATAATGCTCAACCGCAACGGATTCACCATGGACGAGATACGAAGACTC	393	MEPTNSESRHRLNGGGRSSAPAGSGEYIKVVESQCETDGFVNEQWTEPAMPGPVPWKTIIIILLLFIGGIVCIAFATLNWVTDTSRERSDRVWALGIIGALTFIPGSYYVYVLFCIMLNRNGFTMDEIRRL	131	PCR
DD0160	Chrac-16	FBgn0043001	CG15736	Chrac-16	Histone-fold	ATGGGCGAACCAAGGAGCCAACCACCCGTGGAGCGTCCACCGACCGCGGAAACCTTTCTGCCCCTCAGCCGCGTGCGAACGATCATGAAGAGCTCCATGGACACGGGCTTGATCACCAACGAGGTGCTCTTCCTGATGACCAAGTGCACGGAGCTATTCGTTCGCCATTTGGCGGGCGCGGCATACACGGAGGAATTCGGCCAGCGACCGGGCGAAGCGCTCAAGTACGAGCATCTCTCCCAGGTGGTCAATAAGAACAAGAATCTGGAGTTTCTGCTGCAGATCGTGCCGCAAAAGATCCGTGTACACCAGTTCCAGGAGATGCTGCGGCTAAATCGCTCCGCCGGCAGCGACGACGACGATGACGACGACGATGATGACGATGAAGAAGAGTCCGAA…	417	MGEPRSQPPVERPPTAETFLPLSRVRTIMKSSMDTGLITNEVLFLMTKCTELFVRHLAGAAYTEEFGQRPGEALKYEHLSQVVNKNKNLEFLLQIVPQKIRVHQFQEMLRLNRSAGSDDDDDDDDDDDEEESESESESD	139	PCR
DD0161	Dip3	FBgn0040465	CG12767	Dorsal interacting protein 3	MADF-dom	ATGAGCCGAAAGAACGGAAACCAGGACACCTTTCCCAAGACGGAGAAGATGCAGCGCTACTACGCGGAGCGCGAGACCACAGGACCCGAGTTCGACGATCGCCTGATAAAGCTTGTGCGCGCCAATCCGGCCATCTATGATGTCAGCCATCCGCACTATCGCCGTAATCCGGTGCGGGTGGACATATGGGATCGCATTGCCAACGAACTGGGCGCCTCCTCCCGATTTCTGCAAACCAAATGGAAGAACATACGATACAACTATCTGCAGGAGGTCAAGGCGATTGAGACGGGCCAGGCGAATCCGAACGTACGCAAGCGGCGCTTCACTGAGGATCTATCCTTTCTGCAGAACACGGCCCAAACCTACAATGTGAAGAAATCCCAGAGCTACGTGGCC…	1041	MSRKNGNQDTFPKTEKMQRYYAERETTGPEFDDRLIKLVRANPAIYDVSHPHYRRNPVRVDIWDRIANELGASSRFLQTKWKNIRYNYLQEVKAIETGQANPNVRKRRFTEDLSFLQNTAQTYNVKKSQSYVAQQNGMGSDNDSNSFLYPDPEHLKIDASEGYDIIELDNSDDGSNSDDNEIVPELQLVMGESKQQLSLPTTLNGTSSSNHSHEHDQASSPASSPLLTPMVVMGNGYGQEVHLEQQQTQEQKPFKNSSLSNGEVTIEPIYKPAAIRRALPSDFLTNPFKRKATQAPLQTQVTSSFNDPIELYCLSLVDTLRSMRRSERERVKFEFANILKDAKYKDE	347	PCR
DD0162	CG17802	FBgn0038549	CG17802	CG17802	Znf_C2H2-like	ATGACGCCACAATGCCGGTTGTGTGGAGATTTAATATACACGCAAAATCCAGTTAACATATTCGATGAGAACAGCAAAATGGTCAGGCAAATCGCATTGGTCACGGGCCTTTGGCTCACCGACCACTCGAAGATGCCCCGGAATATGTGCTCCTGCTGCCTGCTGAGCCTGAAGAGCGCCATTGCCTTCCGGCAAGCCTGCATCAAGACCAACAATCGACTGACAATCCAGCGCCGAAGTGTGGAAGCCAAGGATGACGGATGCTGGGCTGATCCGCTGAGCGATGCGCACGAGGGGCTGAAGATCAACGATGCGGAAGTGGAGCAGGAGGTGCTGTACGAGGTGTCCTATGCGGATAATGAAGGACTGGAGGAAGACCACGACCTGTACAAGAAGGAG…	1314	MTPQCRLCGDLIYTQNPVNIFDENSKMVRQIALVTGLWLTDHSKMPRNMCSCCLLSLKSAIAFRQACIKTNNRLTIQRRSVEAKDDGCWADPLSDAHEGLKINDAEVEQEVLYEVSYADNEGLEEDHDLYKKEEEESEVNENKEFEDIACEIPFSKEDDEQEQQQEYEDMVDKKTGHDDGEESQECEESQPDEEESQQNEEDEEESQEDDDELWQNEDGDSDTDADSMSDIEATSRQSALDEDKKPRRKYTKRSSPKNDDTDFLKPAKKKRKTYISQKVHICDHCGKKFTDKGNFNLHVLRHSGVKPFECPECGQKEFNRYILNIHIRVKHRGEKPYACQFCDERFVHSTMRSRHENRVHRNKKTPKNFKCNYCDKRYESNYQRAKHEVVHTGERNFHC…	438	PCR
DD0163	h	FBgn0001168	CG6494	hairy	HLH_DNA-bd_dom	ATGGTTACCGGCGTAACAGCAGCCAACATGACCAACGTTCTGGGCACCGCCGTTGTGCCGGCCCAGCTCAAGGAGACGCCGCTCAAAAGTGACCGTCGGTCGAACAAGCCCATCATGGAGAAACGCCGACGTGCCCGTATTAACAACTGTCTCAATGAACTCAAGACTCTGATTCTGGATGCCACCAAAAAAGACCCGGCTCGCCACTCCAAATTGGAAAAGGCCGACATTCTGGAGAAGACAGTAAAGCATCTGCAGGAGCTGCAGCGCCAGCAGGCAGCCATGCAGCAGGCCGCCGATCCCAAGATTGTGAACAAATTCAAGGCCGGATTCGCCGACTGTGTGAACGAGGTTAGCCGCTTTCCCGGCATCGAGCCCGCCCAGCGTCGTCGCCTGCTA…	1008	MVTGVTAANMTNVLGTAVVPAQLKETPLKSDRRSNKPIMEKRRRARINNCLNELKTLILDATKKDPARHSKLEKADILEKTVKHLQELQRQQAAMQQAADPKIVNKFKAGFADCVNEVSRFPGIEPAQRRRLLQHLSNCINGVKTELHQQQRQQQQQSIHAQMLPSPPSSPEQDSQQGAAAPYLFGIQQTASGYFLPNGMQVIPTKLPNGSIALVLPQSLPQQQQQQLLQHQQQQQQLAVAAAAAAAAAAQQQPMLVSMPQRTASTGSASSHSSAGYESAPGSSSSCSYAPPSPANSSYEPMDIKPSVIQRVPMEQQPLSLVIKKQIKEEEQPWRP	336	PCR
DD0164	Su(var)2-10	FBgn0003612	CG8068	Suppressor of variegation 2-10	SAP_DNA_bd	ATGACTGAGGATGCTGACTGCGAAATAGCCACCACTATGCTGAAGGTTTCCCTTAACTGCCCGTTGGGCAAGATGAAAATGTTGCTGCCTTGTCGAGCATCAACCTGCTCGCATCTGCAATGCTTCGATGCCAGTCTCTACCTGCAAATGAATGAGCGTAAGCCCACGTGGAACTGCCCTGTATGCGACAAGCCGGCCATTTATGACAACCTGGTCATAGATGGCTACTTCCAGGAGGTGTTGGGCTCG	249	MTEDADCEIATTMLKVSLNCPLGKMKMLLPCRASTCSHLQCFDASLYLQMNERKPTWNCPVCDKPAIYDNLVIDGYFQEVLGS	83	PCR
DD0165	HLH4C	FBgn0011277	CG3052	Helix loop helix protein 4C	HLH_DNA-bd_dom	ATGGTCTACGATATGAGCCATATGGCGGCGGGTCCGCCGCAAAGCATTTCGCTTAGTCGCTACTATCTGGTCGACGATGATGAGATGATTGGGCCAAATAATCCGCATCTGGTCAACGAGGACTATGCGGCCAGTACGACGCTGGATATCGATAAGCGTTTTCAGGCGCGAATGGCGTGCGAAACGGCCGCACAACCGGCACCGCCACCGCCGCCCACGCCGGCGCCACGTCGCCGGACCACGCCCATTGCCCATTTGGATCCATCGGAATTGGTGGGTCTATCGCGGGAGGAGCGGCGTCGTCGCAGGCGAGCGACACTCAAATACCGAACGGCACATGCGACGCGGGAGCGTATACGGGTGGAGGCATTCAATGTTTCCTTTGCCGAGCTGCGCAAG…	498	MVYDMSHMAAGPPQSISLSRYYLVDDDEMIGPNNPHLVNEDYAASTTLDIDKRFQARMACETAAQPAPPPPPTPAPRRRTTPIAHLDPSELVGLSREERRRRRRATLKYRTAHATRERIRVEAFNVSFAELRKLLPTLPPDKKLSKIEILKLAICYIAYLNHVLET	166	PCR
DD0166	Pdp1	FBgn0016694	CG17888	PAR-domain protein 1	not_found	ATGAGCGACAGGGAGCGATCGTCCCCAACACTGATCGAAACTGGTTTAAAAAACTTAATTGGCGGCCGTGATGGTAATTACCCACTGATCAGCGGCATTAATGGCAAATCCACATCGAATAGCAAAGAGATCATCTGCCCAGATGACAAATACAAGGAGGAGGGCGACATCTGGAATGTTGAGGCGCAAACAGCGTTTCTCGGCCCAAATCTGTGGGACAAGACCCTGCCCTATGATGCCGACCTCAAGGTAACACAATATGCCGACCTAGACGAATTCCTGTCGGAGAACAACATACCTGATGGCCTGCCCGGCACGCATCTGGGCCACTCCAGTGGCCTGGGCCACCGGTCCGATTCCCTGGGTCACGCAGCGGGTCTGTCTCTTGGTCTTGGCCAC…	807	MSDRERSSPTLIETGLKNLIGGRDGNYPLISGINGKSTSNSKEIICPDDKYKEEGDIWNVEAQTAFLGPNLWDKTLPYDADLKVTQYADLDEFLSENNIPDGLPGTHLGHSSGLGHRSDSLGHAAGLSLGLGHITTKRERSPSPSDCISPDTLNPPSPAESTFSFASSGRDFDPRTRAFSDEELKPQPMIKKSRKQFVPDELKDDKYWARRRKNNIAAKRSRDARRQKENQIAMRARYLEKENATLHQEVEQLKQENMDLRARLSKFQD	269	PCR
DD0167	CG9948	FBgn0035721		CG9948	MADF-dom	ATGCGCACCAGTTACAAGAAAAACAGACCTTTCGACTTCAAGCTAATTGATCTGGTGGAACCCAATCCTGTGCTCTATAAGAGATCTGGACTCTCGAACTACGATGCCATGAAGGCGAAAACCGATATCTGGGCTCGCATAGCCGAGATGATGGGCTGTGATGTGGACTTCTGCCTGATGCGCTGGAACAATCTGCACTATCAGTTTCGCAAGGAGTTTCGCCGCGCGGACACCAGTGGATCCACCTGGCCGTACCTGGAACGCCTGCGATTTTTGGCCGAGATCCAGCCGCCCTCCAAAGTGAAAACCAAACCCAAAACAAACAAACAGGAGGCGACCATCCAGACGGAAACTCCTGTGCAATTTTTGTGGGACACTTTTGAGGATGGGGATGTTCCA…	651	MRTSYKKNRPFDFKLIDLVEPNPVLYKRSGLSNYDAMKAKTDIWARIAEMMGCDVDFCLMRWNNLHYQFRKEFRRADTSGSTWPYLERLRFLAEIQPPSKVKTKPKTNKQEATIQTETPVQFLWDTFEDGDVPQQSSTFIIEEVIEEPSEQIIQEEIIYEEQEPAEIISPRSSFLQMDQILAQLKEPQRRRAERRITAFLLKCQLRALSNQSVEDLS	217	PCR
DD0168	en	FBgn0000577	CG9015	engrailed	Homeobox	ATGGGCAAGAACGAGATGTGGCCCGCCTGGGTGTACTGCACCCGCTACAGCGATCGTCCCAGCTCAGGACCCCGCTACCGCCGCCCCAAACAGCCAAAGGACAAGACCAACGACGAGAAGCGTCCACGCACCGCGTTCTCCAGCGAGCAGTTGGCCCGCCTTAAGCGGGAGTTCAACGAGAATCGCTATCTGACCGAGCGGAGACGCCAGCAGCTGAGCAGCGAGTTGGGCCTGAACGAGGCGCAGATCAAGATCTGGTTCCAGAACAAGCGGGCCAAGATCAAGAAGTCGACGGGCTCCAAAAATCCGCTGGCACTGCAGCTGATGGCCCAG	333	MGKNEMWPAWVYCTRYSDRPSSGPRYRRPKQPKDKTNDEKRPRTAFSSEQLARLKREFNENRYLTERRRQQLSSELGLNEAQIKIWFQNKRAKIKKSTGSKNPLALQLMAQ	111	PCR
DD0169	crc	FBgn0000370	CG8669	cryptocephal	TF_bZIP	ATGAGCACCTATATATTTATGCAAGCATATGAATGTCTTTTGGACCAAAAGGCAACGTTGAACTGCATCGATTATGACAGTAACAGCTTTCAGCCGAACATTAATGTTATAACTCAGGCCATAGTACCCGCAAACAAAGTACAATTCGGTGCATCTTCAGACGCTGCTTCGCTTCCTTCTGCCGCTGATTACCAGCTCAATGATGGCCCATCCCTTATTCTACAGCAATTAACGCCGCCGCAGTCTCCGCCTCAATTCGATGCTTACAAACAGGCGGGCGATGCACAGCCAAAACCCGTGCTCGTAAAGGCCGAGCAAAAGGTGCAATGCTATACTCCTGATGTTACACACGCAGCATCTGCCACGCCCTTTAACTTTACCAACTGGGTAGGCGGCAGC…	891	MSTYIFMQAYECLLDQKATLNCIDYDSNSFQPNINVITQAIVPANKVQFGASSDAASLPSAADYQLNDGPSLILQQLTPPQSPPQFDAYKQAGDAQPKPVLVKAEQKVQCYTPDVTHAASATPFNFTNWVGGSEIARENQLVDDIVNMRAKELELSTNWQQLNEDCESQASSSLDSRSTGSGVCSSIADADEDWVPELISSSSSPAPTTIEQSASQPKKRTRTYGRGVEDRKIRKKEQNKNAATRYRQKKKLEMENVLGEEHVLSKENEQLRRTLQERHNEMRYLRQLIREFYHERK	297	PCR
DD0170	gsb-n	FBgn0001147	CG2692	gooseberry-neuro	Paired_box_N	ATGGATATGTCCAGCGCGAACTCGTTGCGGCCCCTTTTCGCAGGGTATCCCTTTCAAGGACAAGGCCGGGTAAATCAGCTTGGGGGCGTCTTTATCAATGGACGTCCGTTGCCCAATCACATTCGACTGAAGATCGTGGAAATGGCGGCCAGTGGAGTGCGGCCTTGTGTAATATCGCGCCAGCTCCGCGTGTCTCACGGCTGCGTATCGAAGATTCTGAACCGATACCAGGAGACGGGTTCTATTAGACCGGGCGTAATAGGTGGATCTAAGCCCAAGGTGACCTCTCCCGAAATTGAAACGCGGATCGATGAGCTGCGAAAGGAAAACCCCAGCATATTCAGCTGGGAAATACGCGAAAAGCTGATAAAGGAGGGCTTTGCGGATCCACCATCAACA…	1344	MDMSSANSLRPLFAGYPFQGQGRVNQLGGVFINGRPLPNHIRLKIVEMAASGVRPCVISRQLRVSHGCVSKILNRYQETGSIRPGVIGGSKPKVTSPEIETRIDELRKENPSIFSWEIREKLIKEGFADPPSTSSISRLLRGSDRGSEDGRKDYTINGILGGRDSDISDTESEPGIPLKRKQRRSRTTFTAEQLEALERAFSRTQYPDVYTREELAQTTALTEARIQVWFSNRRARLRKHSGGSNSGLSPMNSGSSNVGVGVGLSGATAPLGYGPLGVGSMAGYSPAPGTTATGAGMNDGVHHAAHAPSSHHSAATAAAAAHHHTQMGGYDLVQSAAQHGFPGGFAQPGHFGSQNYYHQDYSKLTIDDFSKLTADSVSKISPSLHLSDNYSKLEAPSNW…	448	PCR
DD0171	Dp	FBgn0011763	CG4654	DP transcription factor	Paired_box_N	ATGGCGCATTCGACGGGCGGTACGGTGAAGACCGATGAGGTGAACTTCTTCTTCCGGAACGAGCACGGACAAATATCCAAAATGCTGAAGCCGGCCCAGAACAAGTCCGAAATGGAGGGAGGTAAGCCCGTGGCGGTGGTCTACGCCACCGGCTCATCCGCGCGCAACAGCGGAAGTGCTAGCGGCATCGGCAACGTGGGACGCATGGGCGCCTTTAGTCAGATGGGCAGTCAAGGGCAGTTTATACGACTGCAGGACAACGGACTGTCCATTCCAAAAACAGAAGCAGGTACCACCTACACCACCGTTTCGGCGCAAAAGACTTCGGGTGCTGGCAGTGGTCATTACGACTTGCCCTTGAAGGGAGATCGCTATGTGAAGTTTACACCAAATCCCATA…	1332	MAHSTGGTVKTDEVNFFFRNEHGQISKMLKPAQNKSEMEGGKPVAVVYATGSSARNSGSASGIGNVGRMGAFSQMGSQGQFIRLQDNGLSIPKTEAGTTYTTVSAQKTSGAGSGHYDLPLKGDRYVKFTPNPIKMKSKLHAIQSNSLHSMSASSSSVQRKRKPDKAGKGLRHFSMKVCEKVEEKGKTTYNEVADDLVSEEMKNNAYDNNCDQKNIRRRVYDALNVLMAINVISKDKKEIRWIGLPANSTETFLALEEENCQRRERIKQKNEMLREMIMQHVAFKGLVERNKRNESQGVVPSPNASIQLPFIIVNTHKSTKINCSVTNDKSEYIFKFDKTFEMHDDIEVLKRMGFLLGLDKGECTPENIERVKSWVPPNLAKYVEAYGTGKTGENMYESD…	444	PCR
DD0172	CG3726	FBgn0029824	CG3726	CG3726	BTB/POZ-like	ATGTACCTGGCTAAGGGGCGGCGTCCACAGTTCTGGGAAGAGCCATTCACCAAGCGCGTGTTGGACGCCATTAAAAACAAAAGACTCGAGATGAAGAAGGCCGCCAGAATTCTGGGCGTCTCCTATGGCACTCTGTATGGGCGTTACCGCGAGGTCTATGGCTGCCTTAAGCATCCTTACAGTGGCACCGCCTTCCGGAACTCTGGATCCACCTCGACC	219	MYLAKGRRPQFWEEPFTKRVLDAIKNKRLEMKKAARILGVSYGTLYGRYREVYGCLKHPYSGTAFRNSGSTST	73	PCR
DD0173	B-H2	FBgn0004854	CG5488	BarH2	Homeobox	ATGTGCGGTGGCAAAGACGACGATGGAGATGACAGTATGAAAAACGGCAGCTCGGCAAACGGCGACTCCTCGTCGCACTTGAGCCTGAGCCTCAGCAAGAAGCAGCGAAAGGCGCGTACCGCCTTCACGGATCACCAGCTGCAGACGCTGGAGAAGTCCTTCGAGCGGCAGAAGTACCTCAGCGTGCAGGATCGCATGGAGCTGGCCAACAAGCTGGAGCTGAGCGACTGCCAGGTGAAGACCTGGTACCAGAATCGCAGAACCAAATGGAAGCGTCAGACGGCGGTTGGCTTGGAACTGCTGGCCGAGGCTGGAAACTATGCG	324	MCGGKDDDGDDSMKNGSSANGDSSSHLSLSLSKKQRKARTAFTDHQLQTLEKSFERQKYLSVQDRMELANKLELSDCQVKTWYQNRRTKWKRQTAVGLELLAEAGNYA	108	PCR
DD0174	HmgD	FBgn0004362	CG17950	High mobility group protein D	HMG_HMG1/HMG2	ATGTCTGATAAGCCAAAACGCCCACTCTCCGCCTACATGCTGTGGCTCAACAGTGCCCGCGAGTCGATCAAGCGCGAGAATCCCGGCATCAAGGTCACCGAGGTGGCCAAGCGCGGTGGTGAATTATGGAGGGCAATGAAGGACAAGTCTGAGTGGGAGGCCAAGGCTGCTAAGGCCAAGGACGACTACGATCGGGCGGTCAAGGAGTTCGAGGCCAATGGTGGCAGCAGTGCTGCCAACGGTGGTGGAGCCAAGAAGCGCGCGAAACCAGCGAAAAAGGTGGCGAAGAAGAGCAAGAAGGAGGAGTCCGACGAGGACGACGATGATGAGAGC	333	MSDKPKRPLSAYMLWLNSARESIKRENPGIKVTEVAKRGGELWRAMKDKSEWEAKAAKAKDDYDRAVKEFEANGGSSAANGGGAKKRAKPAKKVAKKSKKEESDEDDDDES	111	PCR
DD0175	HmgZ	FBgn0010228	CG17921	HMG protein Z	HMG_HMG1/HMG2	ATGAGTGGAGATCGCCCGAAGCGTCCCCTTTCCGCCTACATGCTGTGGCTCAACGAGACCCGCGAACAGATCAAGAAGGATAATCCCGGCAGCAAGGTGACAGACATCGCCAAGCGGGGCGGAGAACTCTGGCGCGGACTGAAGGATAAGACCGAGTGGGAGCAGAAGGCCATCAAAATGAAGGAGGAGTACAACAAGGCGGTAAAGGAGTACGAGGCCAATGGCGGCACCGATTCGGGAGCGCCCAAGAAGCGAAAGAAGGCGGCCGCCAAGCCAGCCAAGAAGGCCAAGAAGAAAGAGTCCTCCGAGGAGGAGGAGGAGGACGAGAGC	330	MSGDRPKRPLSAYMLWLNETREQIKKDNPGSKVTDIAKRGGELWRGLKDKTEWEQKAIKMKEEYNKAVKEYEANGGTDSGAPKKRKKAAAKPAKKAKKKESSEEEEEDES	110	PCR
DD0176	CG6791	FBgn0037918	CG6791	CG6791	Znf_C2H2-like	ATGGACGAGAACGGAGTGCCAATTAACTATGAGTTGGGCGTAGTCTACATCTGCCCCGCCTGCGGTGGTGAATTCCGGCAACAGGACCACTGGAAGCGGCACATGAACCACATTCACAAATACAACACTCTACGTGGCTTGAACTTTACGCCGCTGGACAAGCTCTATCAGCGGTGCAGGGAGTGCAACAAGCGGATTGCCATGCACAGCCGGGAAAACCTGCTTAAGCATAAGTTCACGCACCTGCCCTTCAGGTGCACCAAGTGCTACATCTGCAAACGGGAGTACAAATACAGGCAAGATCTTATGGTTCATCTTCGCATGGTCCATTGCGATGAAGTCGTGGCCATGATGCGGGAGGGTTACAATGCGGCGGGGCGGAAGACACGGGTTCGAGAG…	2139	MDENGVPINYELGVVYICPACGGEFRQQDHWKRHMNHIHKYNTLRGLNFTPLDKLYQRCRECNKRIAMHSRENLLKHKFTHLPFRCTKCYICKREYKYRQDLMVHLRMVHCDEVVAMMREGYNAAGRKTRVRESRTEQLLREKSFRENDDLGEESDRIEVRNELLEPDADESGTQEQTVSEEVSKKKAGTRGAAELCEDYIHYMCPDCGTDCDTHAQWSQHIEFVHDYVSRRGLNFRSVDMQMQCLECKKIVTPNTIKSLRAHKFSHLSQPEWLRCKLCYKGYTDHQEIIRHLLQQHHMDTLMSEDAEEEDGDAPSAIEDECDGDNGNGEGNGAPLDEDSPYFEDAPRRGGRISSDDIFEPHIDYLCPQCGKEFIEKKHWRTHVVMAHSMNDLSKLNFE…	713	PCR
DD0177	CG6654	FBgn0038301	CG6654	CG6654	Znf_C2H2-like	ATGTTGATGATCCACAGACGCCAAAAGGGCTGCATTAATCGCAACTACAAGTGCAATGAGTGCGAAAAGGTCTTCGTGTCGCCGGATCACTTGGCGGAACACCAGGCCAGTCATGGTGCCCACAATTGCCCGGAGTGTGGAATACGCTGTGATTCCAAGGAGGCACTTAGCAAGCACATGGTGCAGGGCCACAAGCGGAATCTGCGGAATCAGTGCAATATCTGTCAGAAAGTATTCACCATGCTGTCCACGCTGCGTGACCACATGCGCATCCACACCGGCGAGAAACCCTTTGTGTGCAATATCTGTGGCAAGAGCTTTACACAGAATGCCAATCTGCGCCAGCACAAGCTGCGTCACTCGGAGACAAAGAGTTTCAAGTGCGAGCTGTGCCCGCAC…	825	MLMIHRRQKGCINRNYKCNECEKVFVSPDHLAEHQASHGAHNCPECGIRCDSKEALSKHMVQGHKRNLRNQCNICQKVFTMLSTLRDHMRIHTGEKPFVCNICGKSFTQNANLRQHKLRHSETKSFKCELCPHSFVTKAELTSHARTHTGDKPFECEVCLARFTTSCSLAKHKRKHTGERPYACDLCPMRFTALNVLKNHRRTHTGERPYVCPFCSKTFTQRGDCQMHQRTHQGERIYICPVCNEEFKSMPEMRSHLAGHEQHDKRLVHFTFLSN	275	PCR
DD0178	tin	FBgn0004110	CG7895	tinman	Homeobox	ATGTTGCAGCACCATCAGCAGCAGGCTCAATCGGGTGGCTACTACGATCACTACACTCAGTCCCCCAGTCCGGGCAGCCTGACGAACGCGGATGCCCTGAACACCACTCCATTTTCGGTCAAGGATATCCTGAACATGGTCAACCAAACGGAGGCCTACGAAGGTTCCTACGGGCATATCGATGGCGCGGCGACTGCCTCGGCGCTCTTCGCCGCCGGTGAGTACCAGAATCCCCACCAGTACCTCAACCACCAGCAGCATCAGCAATCCGAGCTGCCGATTCCGCAGCAGCAACTGCATCACCAACACTTGGACGATGGCGCCACCACATCGTCGTCCCTATCGCCACTCTTGCCACCCCCGCCGCACCAGCTGTACGGCGGATACCAGGACTACGGT…	1245	MLQHHQQQAQSGGYYDHYTQSPSPGSLTNADALNTTPFSVKDILNMVNQTEAYEGSYGHIDGAATASALFAAGEYQNPHQYLNHQQHQQSELPIPQQQLHHQHLDDGATTSSSLSPLLPPPPHQLYGGYQDYGMPAHMFQHHHGHPHQSFQHSASAYNMSASQFYAGASATAYQTPATYNYNYAGSGEVYGGATPSAVGIKSEYIPTPYVTPSPTLDLNSSAEVDSLQAPTQKLCVNPLSQRLMETASNSSSLRSIYGSDEGAKKKDNSQVTSSRSELRKNSISGNSNPGSNSGSTKPRMKRKPRVLFSQAQVLELECRFRLKKYLTGAEREIIAQKLNLSTTQVKIWFQNRRYKSKRGDIDCEGIAKHLKLKSEPLDSPTSLPPPIPNHVMWPPTMQQ…	415	PCR
DD0179	repo	FBgn0011701	CG31240	reversed polarity	Homeobox	ATGTCCTCCTCCGCTGGCGTCGGCATTCAGGGGGCGGCGGGCACAGCGGGGGGCGTGGCAGCTCCTGCAGCCAAAAAGGACGGAAGCAGCAGCAAGAAGAAGGGCGATCCCAATGGCATCAAGAAGAAGAAGACGAGAACCACCTTTACTGCCTACCAGCTGGAGGAGTTGGAGCGTGCCTTTGAACGTGCTCCGTATCCGGATGTTTTCGCCCGCGAGGAGCTGGCCATCAAGCTGAATCTGAGCGAATCCCGTGTGCAGGTGTGGTTCCAGAACCGACGGGCCAAGTGGCGCAAGCACGAGCCACCGCGCAAGACGGGCTACATCAAGACGAGCACTCCGCCGACG	348	MSSSAGVGIQGAAGTAGGVAAPAAKKDGSSSKKKGDPNGIKKKKTRTTFTAYQLEELERAFERAPYPDVFAREELAIKLNLSESRVQVWFQNRRAKWRKHEPPRKTGYIKTSTPPT	116	PCR
DD0180	MED27	FBgn0037359		MED27	0	ATGGATAAGTTAAATTCCACTCTAACTGCCGTCAAAAACCTGCGGTCCAACGTAAGGCTGTGCTTCGAGCACCTGGCCGATGGAACCGATGGGGAGAGCGGCGAGGAGAGCCGGAATAAGTTCGTAAATGACTTCCAGGAGAGATTCGCAGCCATCAACTCGCAAATACGTGAGGTAGAGCAGCTGATTAATGGACTGCCGGTGCCACCAACACCCTATTCTCTCGGGAACACCGCCTACCTGGCGCAGGAAACTTCGCAGGATCGACAGGCTCTATACCCTCAGCTGGTGAACAGCTACAAGTGGATGGACAAGGTGCACGACCACAGCTTCTTGGCCTTCAACAATCTCAACCAGAACACACTCAGGCGCTCCTACAATTACTGCTCGCAGAAGCGC…	876	MDKLNSTLTAVKNLRSNVRLCFEHLADGTDGESGEESRNKFVNDFQERFAAINSQIREVEQLINGLPVPPTPYSLGNTAYLAQETSQDRQALYPQLVNSYKWMDKVHDHSFLAFNNLNQNTLRRSYNYCSQKRQRLPFSSFNNDPDHIDKLLSEINTPPHTSYRIFRPFGTNAVTIVTISNVMKAAIVFKGVLIEWVTVKGFDEPLEHDDLWAESRYEVFRKVQDHAHSAMLHFFSPTLPDLAVKSYITWLNSHVKLFLEPCKRCGKFVVNGLPPTWRDLRTLEPFHEDCRN	292	PCR
DD0181	Doc2	FBgn0035956	CG5187	Dorsocross2	TF_T-box	ATGATCACCATGAACGAGCTGGTGGATCTGCGCATGCAGCAGCACATAGCACACGAGATCTATCGCCAGCAGATCATGCAGCGCATACCAGATCCGTTTCCGCCGATGCTGCCAATTCCGATGCCACGGCACGTGATCATGCCACCTCGAGTCACGTTGCCCGGCGTGGAGATGACCCTGCAGAACGACGATCTATGGAAGCAGTTCCATCAAATTGGCACGGAAATGATCATCACCAAGAGTGGCAGACGCATGTTCCCCTCGATGCGACTAAGTGTTTCCGGCTTGGAGGACGAGAGCAACTATTGCGTGCTCCTCGAGATGGTACCCATTGGCGACTGCCGCTACAAGTTCTCCGGCTCCCAGTGGGTTCCAGCCGGAGGAGCCGAGCCGCAAAGT…	1404	MITMNELVDLRMQQHIAHEIYRQQIMQRIPDPFPPMLPIPMPRHVIMPPRVTLPGVEMTLQNDDLWKQFHQIGTEMIITKSGRRMFPSMRLSVSGLEDESNYCVLLEMVPIGDCRYKFSGSQWVPAGGAEPQSPQRMYLHPDSPATGAHWQAQPILFNKVKLTNNTLDNSGHIVLASMHKYQPRLHVIRTADLAQIPWAPQQAFVFAETEFVAVTAYQNDRITKLKIDNNPFAKGFRETGQSRCKRKMSSSPTGEDQDQSPSLSHSQSQSESDMSPTKGGGETAGGTSSIGDSDGPQIKRLRSNGSACSLSSSLDDQSVPGASSLALGSPPPHLHSHSHPHPLQARSASSVFMQHFQQNMQSLLRPSLVDLACTYFGRPHEYGGAIQASPMYPPAAMLQ…	468	PCR
DD0182	CG11723	FBgn0031391	CG11723	CG11723	MADF-dom	ATGAAATCAGATAACTACCGTCTCATACAGGAGGTGTCCAAGCGGCGGTGCCTGTGGGACACAAACATGTCCATTTCGTACCGCAACCAGGACGCAGCTCTCCAGTGGGCGAGTGTCGCGCAGATAATGCAGCAGGATGTCTCGATCTGCAAGAAACGTTTCAAGGGAATGCGGGACAGCTACCGGGCAGAGGTGCGCAAGATACAGCAGAAACGAATCGAGATGTCCCACTGGCCATACTTTCGCTCACTGGAGTTCATGCGCCAAATCTTCGATCCGGAGGGCCTGGTGCCCTTTCCACCAGAGCCCTTCGTGATGAACACCGAGCAGCCGGAAGTCTTCGAGCCCACCCGACTGGTTGACTTCGCTATCGATTTGGATTTGGACAATGATGACTCT…	1047	MKSDNYRLIQEVSKRRCLWDTNMSISYRNQDAALQWASVAQIMQQDVSICKKRFKGMRDSYRAEVRKIQQKRIEMSHWPYFRSLEFMRQIFDPEGLVPFPPEPFVMNTEQPEVFEPTRLVDFAIDLDLDNDDSVDFEIIEDIFKREPSVPQDSGSDKGSLIKPLDSSSSGAHRSDQDLSPTLPIHLPRHQQFLPRPPPPSKRGRRRKTSPSNDVPLLNGYASQASKSTTEPDLKNDSDLSFLMSMMPHVKSLSAISNLKFRMEMARVLVELREEDQHMLAAAGPEDVLERSMPKLTPAPNSSFATQLEKSQYHLSNSSYQISSRKTPTSFDYVDSSMVECDVKIENEPL	349	PCR
DD0183	CG4617	FBgn0029936		CG4617	HMG_superfamily	ATGGAGTCCCCAACCTCGCACCTGGTGGCCAAGGATTTCCAGGTGACGGGTGTTTCGCGCAGCGGACGCGTACGCAAAAAATCGTCGAAATTGTTGGATTTTGAATCTCCGGATGAGATCGAGAAGCGCACAAGGCGTCACAGTGGCGCCAGACAGCCAGCCAGATATTCGGGCCGCGGCAGGCCATCGAATGCGCTGCGTGATCTGGATCTTGACCAGGAGATGCTCGTGGATGATGGCATTATCTCGGATAGCGAGGAATTCCATCCGGATACAACGGCAACGGTCGTGGCCATTCTGAATTCCGACGATGAACTGGACAATCTGGTGCAGGATATCGTCGATGGTGTCCAGGCGGAGGCCACCAGCCAAGAGTCATCCGTCCGTCAGAGTCTTTAC…	1251	MESPTSHLVAKDFQVTGVSRSGRVRKKSSKLLDFESPDEIEKRTRRHSGARQPARYSGRGRPSNALRDLDLDQEMLVDDGIISDSEEFHPDTTATVVAILNSDDELDNLVQDIVDGVQAEATSQESSVRQSLYMREKSNKRQVLKDGKVVSAKVQRKDKGKQRYTAYSLWAKEARQKDLQDLDFTSATRRLSELWANVSNRDKNTWRRKAKIEASRAKTRDKTAANGATQPASNGSTALADATQHETIFQNRATTSRTRKLAADRQQSSIEAAAAAAAAAATGTNTQRRSISTRSARSQVSKSATKQAQVHTDADVSGRTGGQLKQEEVQKTSIEVIDAAAHLKLLGESLTVIGERLKKHNGYVALSGSLSVLLDSLLCAMGPLLCMTTQIPGMENNVQ…	417	PCR
DD0184	Trf	FBgn0010287	CG7562	TBP-related factor	TFIID_C/glycos_N	ATGCAGTTTCACTTTAAAGTCGCGGACGCTGAAAGGGACAGGGATAATGTGGCTGCGACCAGCAATGCTGCCGCCAATCCGCACGCAGCCCTGCAGCCGCAACAGCCCGTTGCCCTGGTGGAGCCCAAGGATGCACAACATGAGATACGATTGCAGAATATCGTGGCCACCTTCTCGGTGAACTGTGAACTGGACCTCAAGGCAATCAACTCGCGTACGAGGAACTCGGAGTACTCGCCCAAGCGCTTTCGTGGCGTCATCATGCGAATGCACTCGCCCAGGTGCACAGCGCTAATCTTTCGAACGGGCAAGGTCATCTGCACGGGTGCACGAAACGAGATTGAGGCGGACATTGGATCGCGAAAGTTCGCACGCATCCTGCAGAAGCTGGGATTCCCC…	669	MQFHFKVADAERDRDNVAATSNAAANPHAALQPQQPVALVEPKDAQHEIRLQNIVATFSVNCELDLKAINSRTRNSEYSPKRFRGVIMRMHSPRCTALIFRTGKVICTGARNEIEADIGSRKFARILQKLGFPVKFMEYKLQNIVATVDLRFPIRLENLNHVHGQFSSYEPEMFPGLIYRMVKPRIVLLIFVNGKVVFTGAKSRKDIMDCLEAISPILLSFRK	223	PCR
DD0185	CG18619	FBgn0032202	CG18619	CG18619	TF_bZIP	ATGGCTGATATGGAGATACAGAGCAACAAAATGTCAATAACGGAGGAAACACAAGTGACGCGCAAGGAATGTGGAAAAAGGGGACGAAAACCAGGAAGAAAGACGTCTACTGAAAAATTGGACATGAAAGCCAAACTAGAACGCAGCAGACAAAGTGCCAGGGAATGCCGGGCGCGCAAGAAGCTGCGGTATCAGTACCTGGAGGAACTGGTGGCGGATCGGGAGAAGGCTGTAGTTGCTTTGCGTACGGAACTGGAGCGCTTAATTCAATGGAATAACCAGTTGAGCGAAAGCAACACTCCAACCAACAATGACCAGTTACTTCAGGAACTCGGAATCCTCAAACAA	348	MADMEIQSNKMSITEETQVTRKECGKRGRKPGRKTSTEKLDMKAKLERSRQSARECRARKKLRYQYLEELVADREKAVVALRTELERLIQWNNQLSESNTPTNNDQLLQELGILKQ	116	PCR
DD0186	cad	FBgn0000251	CG1759	caudal	Homeobox	ATGGTTTCGCACTACTACAACACACTGCCCTACACACAAAAGCACAGTGCCGCCAATTTGGCCTATGCCTCAGCGGCGGGCCAGCCATGGAACTGGACGCCCAACTACCACCACACGCCGCCGAACCACCAGTTCCTGGGCGATGTGGACTCCTCGCATGCCGCCCACCACGCGGCCGCTGCCCACCAGATGTACTACAACTCCCATCACATGTTCCACTCGGCGGCGGCGGCCTCTGCCGGGGAGTGGCACTCACCCGCCTCGAGCACGGCGGATAACTTCGTTCAGAATGTGCCCACGTCGGCCCACCAGCTGATGCAGCAGCACCACCATCATCACGCCCATGCCTCCAGCAGTTCCGCCAGTTCCGGGAGCAGCAGTAGCGGTGGTGCACCGGGT…	1278	MVSHYYNTLPYTQKHSAANLAYASAAGQPWNWTPNYHHTPPNHQFLGDVDSSHAAHHAAAAHQMYYNSHHMFHSAAAASAGEWHSPASSTADNFVQNVPTSAHQLMQQHHHHHAHASSSSASSGSSSSGGAPGAPQLNETNSSIGVGGAGGGGGVGGATDGGPGSAPPNHQQHIAEGLPSPPITVSGSEISSPGAPTSASSPHHHLAHHLSAVANNNNNNNNNNNSPSTHNNNNNNNSVSNNNRTSPSKPPYFDWMKKPAYPAQPQPGKTRTKDKYRVVYTDFQRLELEKEYCTSRYITIRRKSELAQTLSLSERQVKIWFQNRRAKERKQNKKGSDPNVMGVGVQHADYSQLLDAKAKLEPGLHLSHSLAHSMNPMAAMNIPAMRLHPHLAAHSHSLA…	426	PCR
DD0187	Vsx2	FBgn0053980	CG33980	CG15782	Homeobox	ATGGCCGGAGCCGGAACTTGTTTGCCCGGATCGCTGGCGCCCAAGGACTTCGGCATGGAGAGCTTGAATGGCTTCGGTGTGGGACCGAATAGCAAAAAGAAGAAAAAGAAGCGACGACACAGCCGCACCATATTCACCAGCTACCAACTGGAGAAACTGGAGGAGGCCTTCAAGGAAGCCCATTATCCCGATGTCTATGCCCGCGAAATGCTCTCGCTGAAGACAGAGCTGCCCGAGGATCGCATACAGGTGTGGTTCCAAAACCGACGCGCCAAGTGGCGCAAGACGGAGAAAGTCTGGGGCGGCAGCACGATCATGGCCGAGTACGGTCTCTATGGG	339	MAGAGTCLPGSLAPKDFGMESLNGFGVGPNSKKKKKKRRHSRTIFTSYQLEKLEEAFKEAHYPDVYAREMLSLKTELPEDRIQVWFQNRRAKWRKTEKVWGGSTIMAEYGLYG	113	PCR
DD0188	Aef1	FBgn0005694	CG5683	Adult enhancer factor 1	Znf_C2H2-like	ATGATGCATATCAAAAGCCTGCCCCATGCCCATGCCGCTGCTACGGCGATGAGCAGTAACTGCGACATTGTCATAGTGGCCGCCCAGCCCCAAACCACCATAGCAAACAATAATAACAATGAGACGGTCACCCAGGCCACGCATCCGGCTCACATGGCGGCGGTTCAACAGCAGCAGCAACAACAACAGCAACAGCAGCAGCAACATCATCAGCAGCAGCAACAGCAGTCGAGCGGACCACCCTCTGTGCCGCCGCCACCCACGGAACTCCCCTTGCCCTTCCAGATGCACTTAAGCGGGATCTCGGCGGAGGCGCATAGTGCCGCCCAAGCAGCGGCTATGGCAGCTGCCCAAGCTGCAGCAGCCCAAGCTGCTGCGGCGGAACAACAGCAACCGCCG…	921	MMHIKSLPHAHAAATAMSSNCDIVIVAAQPQTTIANNNNNETVTQATHPAHMAAVQQQQQQQQQQQQQHHQQQQQQSSGPPSVPPPPTELPLPFQMHLSGISAEAHSAAQAAAMAAAQAAAAQAAAAEQQQPPPPTSHLTHLTTHSPTTIHSEHYLANGHSEHPGEGNAAVGVGGAVREPEKPFHCTVCDRRFRQLSTLTNHVKIHTGEKPYKCNVCDKTFRQSSTLTNHLKIHTGEKPYNCNFCPKHFRQLSTLANHVKIHTGEKPFECVICKKQFRQSSTLNNHIKIHVMDKVYVPVKIKTEEDE	307	PCR
DD0189	ac	FBgn0000022	CG3796	achaete	HLH_DNA-bd_dom	ATGGCTTTGGGCAGCGAAAATCACTCTGTTTTCAACGACGACGAGGAGTCATCTTCGGCCTTTAATGGACCCTCTGTTATCCGGAGAAATGCCCGGGAACGCAACCGCGTAAAGCAGGTCAACAATGGCTTCAGCCAACTACGACAACATATCCCTGCGGCCGTAATAGCCGATTTAAGCAATGGTCGCCGGGGAATTGGTCCCGGCGCCAATAAAAAACTGAGCAAAGTTAGCACACTGAAAATGGCAGTAGAGTACATACGGCGCTTGCAGAAAGTTCTTCATGAAAACGACCAGCAGAAACAGAAACAGTTGCATTTGCAGCAGCAACATTTGCACTTTCAGCAGCAGCAACAGCATCAACACTTATACGCCTGGCACCAAGAGTTGCAGTTGCAA…	600	MALGSENHSVFNDDEESSSAFNGPSVIRRNARERNRVKQVNNGFSQLRQHIPAAVIADLSNGRRGIGPGANKKLSKVSTLKMAVEYIRRLQKVLHENDQQKQKQLHLQQQHLHFQQQQQHQHLYAWHQELQLQSPTGSTSSCNSISSYCKPATSTIPGATPPNNFHTKLEASFEDYRNNSCSSGTEDEDILDYISLWQDD	200	PCR
DD0190	odd	FBgn0002985	CG3851	odd skipped	Znf_U1	ATGTCTTCCACATCGGCCTCACCCATCAGCAACATAACCGTGGATGACGAGCTCAACTTAAGCAGAGAACAAGACTTTGCTGAAGAGGATTTCATAGTGATCAAGGAGGAGCGCGAGACAAGTCTCTCCCCCATGCTGACGCCCCCGCACACGCCCACCGAGGAGCCGCTGAGGAGAGTGCATCCGGCGATAAGCGAGGAGGCGGTGGCCACCCAGCTGCACATGCGACACATGGCCCACTACCAGCAGCAGCAACAACAGCAGCAACAGCAGCAGCAGCACCGCCTGTGGCTGCAGATGCAGCAGCAGCAGCAACAACATCAGGCTCCACAGCAGTATCCAGTTTATCCCACAGCCAGCGCCGATCCCGTGGCCGTGCACCAGCAGTTGATGAACCAC…	1173	MSSTSASPISNITVDDELNLSREQDFAEEDFIVIKEERETSLSPMLTPPHTPTEEPLRRVHPAISEEAVATQLHMRHMAHYQQQQQQQQQQQQHRLWLQMQQQQQQHQAPQQYPVYPTASADPVAVHQQLMNHWIRNAAIYQQQQQQQQHPHHHHHHGHPHHPHPHPHHVRPYPAGLHSLHAAVMGRHFGAMPTLKLGGAGGASGVPSGATGSSRPKKQFICKYCNRQFTKSYNLLIHERTHTDERPYSCDICGKAFRRQDHLRDHRYIHSKDKPFKCSDCGKGFCQSRTLAVHKVTHLEEGPHKCPICQRSFNQRANLKSHLQSHSEQSTKEVVVTTSPATSHSVPNQALSSPQPENLAQHLPVLDLSSSSSSSEKPKRMLGFTIDEIMS	391	PCR
DD0191	CG12299	FBgn0032295	CG12299	CG12299	not_found	ATGGCACCCGTGATGGATCCAGCGTTGAATGGCAACCAGAAATGCTTCCAGTGCACGCACTGCGAGGCGAGCTTTCCCAACGCCGGCGATCTGTCCAAGCACGTGCGCTCGCACATCACCAACAAGCCGTTCCAGTGCTCCATCTGCCAGAAGACATTCACGCACATCGGCAGCCTGAACACGCACATCCGCATCCACAGCGGCGAGAAGCCGTACAAGTGCGAGCTCTGCCCGAAGGCCTTCACGCAGTCCAGCAGCCTGATGGTGCACATGCGCTCGCATTCGGTGCGCAAGCCGCATCAGTGTGTGCAGTGCGACAAGGGATTCATCAACTACAGCTCGCTGCTGCTGCACCAGAAGACGCACATCGCGCCCACGGAGACGTTCATCTGTCCGGAG…	834	MAPVMDPALNGNQKCFQCTHCEASFPNAGDLSKHVRSHITNKPFQCSICQKTFTHIGSLNTHIRIHSGEKPYKCELCPKAFTQSSSLMVHMRSHSVRKPHQCVQCDKGFINYSSLLLHQKTHIAPTETFICPECEREFKAEALLDEHMRMHTQELVYQCAICREAFRASSELVQHMKNHMGEKPFTCSLCDRSFTQSGSLNIHMRIHTGEKPFQCKLCDKCFTQASSLSVHMKIHAGEKPYPCPICGKSYSQQAYLNKHIQAHQMASAASASTSPGLL	278	PCR
DD0192	TfIIS	FBgn0010422		TfIIS	not_found	ATGAGCGTGGAGGAGGAAGTGTTTCGAATCCAAAAGAAGATGAGCAAGATGGCCAGCGACGGCACAGGACAGGATCAGGCTCTGGACCTGCTGAAGGCCCTGCAAACGCTTAACATCAATCTCGACATTCTGACCAAAACGCGCATCGGCATGACCGTAAACGAGCTGCGCAAGAGTAGCAAGGACGACGAGGTGATCGCTCTGGCCAAGACGCTGATCAAGAACTGGAAACGATTCCTCGCCAGCCCGGCGCCAACCACACCGAACAACAGCTCCGCTAAGGAGGGCTCCTCCAACAACAGCAGTGCCTCGAAGTCCACCAGTGCCGCCAAGTCGTCGTCGTCAATCTCCGGCAAGGATAAGTCCAGTTCATCCAGCTCATCCAAGGATAAAGAGAAG…	936	MSVEEEVFRIQKKMSKMASDGTGQDQALDLLKALQTLNINLDILTKTRIGMTVNELRKSSKDDEVIALAKTLIKNWKRFLASPAPTTPNNSSAKEGSSNNSSASKSTSAAKSSSSISGKDKSSSSSSSKDKEKKGSTSSSQTSFPSGGMTDAVRIKCREMLATALKIGEVPEGCGEPEEMAAELEDAIYSEFNNTDMKYKNRIRSRVANLKDPKNPGLRGNFMCGAVTAKQLAKMTPEEMASDEMKKLREKFVKEAINDAQLATVQGTKTDLLKCAKCKKRNCTYNQLQTRSADEPMTTFVMCNECGNRWKF	312	PCR
DD0193	CG8478	FBgn0037746	CG8478	CG8478	not_found	ATGAAGCCGGCTAAGACATCGACAAAAAGCATTCCGGAGAAAGTTTTTAGCTGCAAGAATTGCAGCACAACCTTTCGGGTGAAGTCACTTCTTGACGTGCATATGCGAATGCACGATCCGGTTGACAACGGAGCCAATACCCTTAAGCGTCTGAACAGC	159	MKPAKTSTKSIPEKVFSCKNCSTTFRVKSLLDVHMRMHDPVDNGANTLKRLNS	53	PCR
DD0194	lmd	FBgn0039039	CG4677	lame duck	Znf_C2H2-like	ATGACCTGCTGTGATCCCGAGGCGGAGCCAGAGAATGAGGTCATCCCACTCATCTGCCGCTGGACGGGATGCGACGAGGAGTTCCCGCACCAACAGGCCTTCGTCGAGCACATCGAGAAGTGCCATGTGGATGTGCGCAAGGGCGAGGACTTCTCCTGCTTCTGGCTAGACTGCCCCAGGCGCTACAAGCCCTTCAATGCCCGCTACAAGCTGCTCATCCACATGCGAGTTCACAGCGGCGAGAAGCCCAACAAATGTCCGTTTCCCGGCTGCAATAAAGCATTCTCGCGTTTGGAAAATTTGAAAATTCATCAACGCTCGCACACGGGCGAGCGGCCTTATGGCTGCCAGTATAAAGGTTGCCTCAAAGCGTTCAGCAATAGCTCGGATCGGGCGAAA…	552	MTCCDPEAEPENEVIPLICRWTGCDEEFPHQQAFVEHIEKCHVDVRKGEDFSCFWLDCPRRYKPFNARYKLLIHMRVHSGEKPNKCPFPGCNKAFSRLENLKIHQRSHTGERPYGCQYKGCLKAFSNSSDRAKHQRTHYDTKPYACQLPGCTKRYTDPSSLRKHVKNHALRNANGQLRRKSAGG	184	PCR
DD0195	BtbVII	FBgn0012049	CG11494	BTB-protein-VII	BTB/POZ-like	ATGGCCAACCAGGTGGTGAAGCGCAAGAGATCGGTGAATCCGCAGGGAGACGAAAACTTTATCCGAGCCCTGGAGGCGGTACGCACGGGAGGTATCGGATTCTGCAAGGCGGCACGACTTTACGGAGTGAACAACAGGACACTCTGGCTGGAATACAAAAAGCGTGGCTATCCGGTGTCACGTCCCAGCATAAAAGCGCGTGTGGTCAAACAGGAGCCGAATCTGTCG	228	MANQVVKRKRSVNPQGDENFIRALEAVRTGGIGFCKAARLYGVNNRTLWLEYKKRGYPVSRPSIKARVVKQEPNLS	76	PCR
DD0196	knrl	FBgn0001323	CG4761	knirps-like	not_found	ATGATGAATCAGGATAATCCATATGCGATGAATCAGACGTGCAAGGTGTGTGGAGAGCCGGCGGCTGGATTCCATTTCGGAGCCTTTACATGCGAGGGCTGCAAGTCCTTCTTCGGCCGATCGTACAACAATCTGTCGTCGATATCCGACTGCAAGAACAACGGCGAGTGCATCATCAACAAGAAGAACCGAACCGCCTGCAAGGCGTGCCGTCTGAAGAAGTGCCTCATGGTGGGCATGTCGAAGAGTGGATCCCGATATGGTCGTCGCTCCAACTGGTTCAAGATCCACTGTCTGCTGCAGGAGCAGCAGCAGCAGGCGGTGGCTGCGATGGCGGCGCACCACAATAGCCAGCAGGCGGGTGGTGGAAGTTCCGGT	378	MMNQDNPYAMNQTCKVCGEPAAGFHFGAFTCEGCKSFFGRSYNNLSSISDCKNNGECIINKKNRTACKACRLKKCLMVGMSKSGSRYGRRSNWFKIHCLLQEQQQQAVAAMAAHHNSQQAGGGSSG	126	PCR
DD0197	CG17829	FBgn0025635	CG17829	CG17829	Znf_C2H2-like	ATGCTAAGGCCCCAGTCATCAGTGCCTGCGCCTCAGCCGCCTGGCAAGCGAAAGAAGCCCGCGGAACTGGAACTGACCTGCGGATGGCGCGACTGCCAGGAGATCTGCACTGGCGAGTGGAGCCTGAACGGGCATATTGGGGATCATCTGGAGCACTATGCGAAGGCCCAGGACGATCGGGGGGCGCATGCGGAGCACACGGAGCATCAATGCACATGGAACTCCTGCGATTTCCGCACCGAAAACCAGGTGGAGTTTGAACGGCATTCGTACTACCACGGCTACTACTTGAACCTGCTCCTGCAGGGGAAGCTGGAGTGCGATCTGCATCCGGAAATCCCCGCCTGCACTGCTCCGGCCCGCCTCATGGAGAAGCTGCCCGCTCTGGGCCAGAACTTT…	1398	MLRPQSSVPAPQPPGKRKKPAELELTCGWRDCQEICTGEWSLNGHIGDHLEHYAKAQDDRGAHAEHTEHQCTWNSCDFRTENQVEFERHSYYHGYYLNLLLQGKLECDLHPEIPACTAPARLMEKLPALGQNFRCGWTDCEREFVSIVEFQDHIVKHALFEYDIQKTPEDERPKTMCNWAMCHKHMGNKYRLIEHISTHSNKKQVACFHCGELFRTKTTLFDHLRRQPENNTNSFQCAQCFKFFATKKLLKSHVVRHVNCYKCTMCDMTCSSASSLTTHIRYRHLKDKPLKCSECDTRCVRESDLAKHVQIVHSKTVHQCEHPDCHYSVRTYTQMRRHFLEVHGNNPILYACHCCERFFKSGKSLSAHLMKKHGFRLPSGHKRFTYRVDENGFYRLETT…	466	PCR
DD0198	lolal	FBgn0022238		lolal	BTB/POZ-like	ATGATGTCGTCGGATCAACAGTTCTTTCTAAAATGGAACGATTTTCAAACGAATATGGTGACCTCGTTCCGTCACCTGCGCGACGAGAAGAGCTTCACAGATGTAACACTCGCCTGCGAGGGCCAAACCTGCAAAGCCCACAAAATGGTGCTTTCCGCTTGCAGTCCCTACTTTAAAGCGCTACTGGAGGAGAACCCATCGAAGCATCCGATCATTATCCTGAAAGATGTCTCCTACATTCACCTACAGGCTATACTGGAGTTCATGTACGCCGGTGAGGTGAACGTGTCCCAGGAACAATTGCCAGCATTTCTTAAGACCGCCGATCGCCTCAAAGTGAAAGGCCTCGCAGAGACACCCAGTTCGATAAAGCGGGAA	378	MMSSDQQFFLKWNDFQTNMVTSFRHLRDEKSFTDVTLACEGQTCKAHKMVLSACSPYFKALLEENPSKHPIIILKDVSYIHLQAILEFMYAGEVNVSQEQLPAFLKTADRLKVKGLAETPSSIKRE	126	PCR
DD0199	pita	FBgn0034878	CG3941	pita	Znf_C2H2-like	ATGGATGATCCGACCAAGAACGCCGAGAAGGTGGCCACCGATGTGTTCCCCTGTCCCGATTGCGAACGCTCCTTTCCGCTGCAGCAGCTGCTCGAGATCCATCGGCTGAATCACACTCGCTCGCGCAGCTTCCAGTGTCTCCTGTGCGAGAAGAGCTTCTTCTCCAAGTACGACCTGGCCAAGCACAACTTTGTGCACACCGGCGAGCGGCCATTCAAGTGCGCCATCTGCTCGAAAGCCTTCACACGGAAGGCATTGCTCCATCGCCACGAGCGCACCCACACGGACGTACCCAAGTTCATCTGCGTGTACTGCGAGAAGCCCTTCCTTTCGCGCCAGGAGATGGAGAAGCACGCCGAGCGACATCAGAAGAAGCGTCCGTTCCAATGCGGTGTCTGC…	753	MDDPTKNAEKVATDVFPCPDCERSFPLQQLLEIHRLNHTRSRSFQCLLCEKSFFSKYDLAKHNFVHTGERPFKCAICSKAFTRKALLHRHERTHTDVPKFICVYCEKPFLSRQEMEKHAERHQKKRPFQCGVCTKSFAFKQGLERHETVHSTNLPFPCQHCERSFSTASKLARHLVAHAGKRAYPCKYCHKSYMLSHHLSRHLRTHTQTSDASFVCSECKVSYSNYNDLLDHALIHATASLKCPMCRKQIE	251	PCR
DD0200	debcl	FBgn0029131		debcl	Bcl2_BH	ATGGCTCCCACAACCAGTCCGCCACCCAAGCTGGCCAAGTTCAAGTCCTCGTCGCTGGACCACGAGATCTACACGGCCAATCGCCGCGGCACCATTGCAACGGCCTCCAGCGACTGGAAGGCGCTCCGCGGAGGCGTCGGTGGAGGAGCAGGAGGACCCGGTAGCGTACCCAATCCCTCTAACGGACGCTCCCTTCACGCCGGCGGACCCATGACACGGGCCGCCTCCACATCCTCGCTGGCTAGCAGTACGCGCACGATGACTAACTACCAGGAGTACAAAATGGATATCATCAACCAGGGGAAATGTCTGTGTGGTCAGTACATCAGAGCGCGGCTGCGACGGGCAGGAGTCCTCAACCGGAAGGTGACACAGCGTTTGCGCAACATCCTGGACCCC…	897	MAPTTSPPPKLAKFKSSSLDHEIYTANRRGTIATASSDWKALRGGVGGGAGGPGSVPNPSNGRSLHAGGPMTRAASTSSLASSTRTMTNYQEYKMDIINQGKCLCGQYIRARLRRAGVLNRKVTQRLRNILDPGSSHVVYEVFPALNSMGEELERMHPRVYTNISRQLSRAPFGELEDSDMAPMLLNLVAKDLFRSSITWGKIISIFAVCGGFAIDCVRQGHFDYLQCLIDGLAEIIEDDLVYWLIDNGGWLGLSRHIRPRVGEFTFLGWLTLFVTISAGAYMVSNVCRRIGGQLYSLL	299	PCR
DD0201	dwg	FBgn0000520	CG2711	deformed wings	Znf_C2H2-like	ATGGAGTCGCTGGACTCAGCGCCGCCGACCGCTGGCGAGGCGCTGCCGTACGTGTGCACCGTGTGCCAGAAGGCGTTCCGCCAGCAGTGCCGTCTCAACCAGCACATGCGCTCCCACGTGGACGAGAAGCAATACGAGTGCGAGGAGTGTGGCAAGCGTCTGAAGCACCTACGCAACTACAAGGAACACATGCTGACACACACAAATGTCAAGCCGCACCAGTGCAGCATATGCGGCCGCTTCTATCGTACCACCTCCAGTCTGGCAGTGCACAAGAGAACTCATGCGGAGAAGAAACCCTACAACTGCGATCAGTGCGGCCGCGGATATGCGGCGTTCGATCATCTGCGGCGCCACAAGCTCACGCACACGGGCGAGCGACCATACGCCTGCGATCTG…	750	MESLDSAPPTAGEALPYVCTVCQKAFRQQCRLNQHMRSHVDEKQYECEECGKRLKHLRNYKEHMLTHTNVKPHQCSICGRFYRTTSSLAVHKRTHAEKKPYNCDQCGRGYAAFDHLRRHKLTHTGERPYACDLCDKAYYDSSSLRQHKISHTGKKAFTCEICGVGLSQKSGYKKHMMVHSGVKAHKCDVCGHAFTFTSNLNAHVRLHSGEKPFKCEVCVKAFPTKKRLASHMRVHNKESPVTATVAVQSI	250	PCR
DD0202	toy	FBgn0019650	CG11186	twin of eyeless	Paired_box_N	ATGTCGTCAGTCGGGCAGAGTACTCTATTTGGGTGCTCCACGGCGGGCCATAGCGGAATAAATCAGCTGGGCGGCGTATATGTTAATGGCCGGCCACTGCCCGATTCAACGCGTCAAAAAATTGTCGAATTGGCTCATTCCGGCGCACGTCCTTGTGATATTTCAAGAATACTACAAGTGTCCAACGGTTGCGTAAGCAAAATTTTGGGCAGATATTATGAAACTGGATCGATAAAACCTCGAGCTATAGGTGGTTCAAAGCCACGAGTAGCTACAACCCCGGTTGTGCAAAAAATTGCAGATTACAAACGGGAATGTCCCAGCATATTTGCGTGGGAAATACGAGATCGACTGCTATCGGAACAAGTTTGCAATAGTGATAACATTCCAAGTGTTTCA…	981	MSSVGQSTLFGCSTAGHSGINQLGGVYVNGRPLPDSTRQKIVELAHSGARPCDISRILQVSNGCVSKILGRYYETGSIKPRAIGGSKPRVATTPVVQKIADYKRECPSIFAWEIRDRLLSEQVCNSDNIPSVSSINRVLRNLASQKEQQAQQQNESVYEKLRMFNGQTGGWAWYPSNTTTAHLTLPPAASVVTSPANLSGQADRDDVQKRELQFSVEVSHTNSHDSTSDGNSEHNSSGDEDSQMRLRLKRKLQRNRTSFSNEQIDSLEKEFERTHYPDVFARERLADKIGLPEARIQVWFSNRRAKWRREEKMRTQRRSADTVDGSG	327	PCR
DD0203	gsb	FBgn0001148	CG3388	gooseberry	Paired_box_N	ATGGCTGTTTCGGCTCTCAACATGACACCCTACTTTGGCGGATATCCCTTTCAAGGACAAGGTCGTGTCAACCAGTTGGGTGGCGTCTTCATCAACGGCCGTCCGTTGCCCAATCACATCCGTCGCCAAATCGTGGAGATGGCAGCAGCTGGAGTCCGTCCCTGTGTCATCTCCCGCCAGCTGCGCGTCTCTCATGGCTGCGTCTCAAAGATTCTAAACCGCTTCCAGGAGACTGGCTCCATTCGGCCCGGAGTAATCGGTGGCAGCAAGCCCCGTGTAGCCACGCCAGACATTGAGTCCAGAATCGAGGAACTTAAACAGTCGCAGCCCGGTATTTTTAGTTGGGAAATCCGCGCCAAGCTAATCGAAGCGGGAGTCTGCGACAAGCAAAATGCTCCG…	1278	MAVSALNMTPYFGGYPFQGQGRVNQLGGVFINGRPLPNHIRRQIVEMAAAGVRPCVISRQLRVSHGCVSKILNRFQETGSIRPGVIGGSKPRVATPDIESRIEELKQSQPGIFSWEIRAKLIEAGVCDKQNAPSVSSISRLLRGSSGSGTSHSIDGILGGGAGSVGSEDESEDDAEPSVQLKRKQRRSRTTFSNDQIDALERIFARTQYPDVYTREELAQSTGLTEARVQVWFSNRRARLRKQLNTQQVPSFAPTSTSFGATPTTSAAPAPNMGMSLYSSQSWPSSGAYENHAAYGGSVASMSPASSTSGTSSAAHSPVQTQAQQPGTGSEFMTSTYGVGSSNATYPSAAYSMPQTPATSSEQLRSQFASAAASGSHHPSTWDSYNFAGSFFPPASAAG…	426	PCR
DD0204	HLHmdelta	FBgn0002734	CG8328	E(spl) region transcript m&dgr;	HLH_DNA-bd_dom	ATGGCCGTTCAGGGTCAGAGATTTATGACCAAGACTCAGCATTACCGCAAGGTGACCAAACCCCTCCTGGAGCGCAAAAGACGCGCCCGGATGAACCTGTATCTGGACGAACTCAAGGATCTCATCGTGGACACCATGGATGCGCAGGGCGAACAGGTCAGCAAGCTGGAGAAAGCTGACATCTTAGAGCTCACCGTCAACTATCTGAAAGCGCAACAGCAGCAGCGAGTGGCCAATCCTCAATCCCCACCACCCGACCAAGTTAACCTGGACAAATTTCGGGCCGGATACACCCAGGCTGCCTACGAGGTCTCGCACATATTCTCTACGGTTCCCGGCTTGGATCTCAAATTCGGCACCCACCTGATGAAGCAATTGGGTCACCAGCTCAAGGACATG…	516	MAVQGQRFMTKTQHYRKVTKPLLERKRRARMNLYLDELKDLIVDTMDAQGEQVSKLEKADILELTVNYLKAQQQQRVANPQSPPPDQVNLDKFRAGYTQAAYEVSHIFSTVPGLDLKFGTHLMKQLGHQLKDMKQEEEIIDMAEEPVNLADQKRSKSPREEDIHHGEEVWRP	172	PCR
DD0205	phol	FBgn0035997	CG3445	pleiohomeotic like	not_found	ATGGGAGCAGCTGGCGCGGCCGGCGAAGAGGATGAGGAGCCAAAGTTTCGCTGCACCCATCGCGGCTGCAACAAGGAGTTTCGCAACCACTCGGCCATGCGCAAGCACATGCACACGCACGGACCGCGCGGTCATGTGTGCAACGTCTGCGGCAAGAGCTTTGTAGAGAGCTCCAAGCTAAAGCGCCACCAGCTGGTGCACACCGGCGAGAAGCCCTTTGAGTGCACCTTTGAGGGGTGCGGCAAGCGCTTCTCGCTGGACTTCAATCTGCGCACCCACGTACGGATACACACTGGCGATAGGCCCTACCACTGTCCCATTGATGGCTGCTCCAAGTGCTTCGCCCAGTCAACGAACCTCAAGTCCCACATGCTGACGCACACGAAGCCCAAAAGGAAG…	429	MGAAGAAGEEDEEPKFRCTHRGCNKEFRNHSAMRKHMHTHGPRGHVCNVCGKSFVESSKLKRHQLVHTGEKPFECTFEGCGKRFSLDFNLRTHVRIHTGDRPYHCPIDGCSKCFAQSTNLKSHMLTHTKPKRKWPRAPQVSNN	143	PCR
DD0206	Su(H)	FBgn0004837	CG3497	Suppressor of Hairless	Beta-trefoil	ATGTCCTTGCTGCCGGGTCCTTACCGGCCACACATCGAGGAGAAGAAGCTCACGCGGGACGCCATGGAGAAGTACATGCGCGAGCGCAACGACATGGTCATCGTTATCCTGCACGCCAAGGTGGCCCAAAAGTCCTATGGCAATGAGAAGCGATTCTTTTGCCCACCGCCGTGCATTTATCTGTTCGGAAGTGGCTGGCGCCGGCGGTACGAGGAGATGTTGCAGCAGGGCGAGGGCGAACAGGGAGCACAACTATGCGCGTTCATCGGTATCGGGAGCAGTGACCAGGATATGCAGCAGCTGGATCTCAATGGCAAGCAGTACTGTGCGGCCAAGACGCTCTTCATCTCGGACTCGGACAAGCGAAAACACTTTATGCTGTCGGTGAAGATGTTTTAC…	537	MSLLPGPYRPHIEEKKLTRDAMEKYMRERNDMVIVILHAKVAQKSYGNEKRFFCPPPCIYLFGSGWRRRYEEMLQQGEGEQGAQLCAFIGIGSSDQDMQQLDLNGKQYCAAKTLFISDSDKRKHFMLSVKMFYGNGHDIGVFNSKRIKVISKPSKKKQSLKNADLCIASGTNVALFNRL	179	PCR
DD0207	CG4956	FBgn0039370	CG4956	CG4956	Znf_DHHC	ATGCTTCGATTTCGAGTTTTATTAAGATCTACTTGCGGTTGGAGTAGAAGAATGTGTTTTCGAGCCGAGGAAGGGTTTCATCGTCACTTTCAACTACATCGCATAAAAGTTATGGGCCTACTTCATCCGTTTTGTGCAATATTTTTACTCTGTCTGATTGGATTGCTGTTTGTCTATGAATTATGCTACGTTTTGCCGCAAATAACTGATCCCCATGGTATATGGCACAAATTGTGTTGGTTTATGGGAATTTATACAGTCATCAATATATTGGGCAACTGGTGGCTCGGCTGTATGACCAATACCTCAGTCGATAGCTTAGTTCTGGAAAGACAGTATCCTGTGGCAGGTGAGGCTCACCTGTGGCACTACTGCTCCACATGCCAAAAGCTGGTGCCA…	903	MLRFRVLLRSTCGWSRRMCFRAEEGFHRHFQLHRIKVMGLLHPFCAIFLLCLIGLLFVYELCYVLPQITDPHGIWHKLCWFMGIYTVINILGNWWLGCMTNTSVDSLVLERQYPVAGEAHLWHYCSTCQKLVPPRSWHCSLCNICILKRDHHCTFFASCIGHKNQRYFLAFLFHLSFGSGQALVYNGILNWTNKAFLVVDPLLLMFQDTTQDADFKWKYTIANLFKLNLFLFGVPLFMFVFQMIMVYRNSTCYKMLDRSYDVGWRRNFDMVLGKRRFWIFFSPTISSPLPTDGTQWFQKQT	301	PCR
DD0208	Hr39	FBgn0010229	CG8676	Hormone receptor-like in 39	Znf_hrmn_rcpt	ATGCCCGCATCTCCGGCGGGCATATCACGTCAGCAGTTGATCAACTCGCCCTGCCCCATCTGCGGTGACAAGATCAGCGGATTTCATTACGGGATTTTCTCCTGCGAGTCTTGCAAGGGCTTCTTCAAGCGCACCGTGCAAAATCGCAAGAACTACGTGTGCGTGCGTGGTGGACCATGTCAGGTCAGCATTTCCACGCGCAAGAAATGTCCAGCCTGCCGCTTCGAGAAGTGTCTGCAGAAGGGAATGAAACTAGAAGCGATTCGGGAGGACCGAACCCGTGGCGGCCGCTCCACATACCAGTGCTCCTACACGCTGCCCAACTCAATGCTTAGTCCGCTGCTTAGTCCTGATCAAGCGGCAGCAGCTGCCGCCGCAGCAGCAGTGGCA	390	MPASPAGISRQQLINSPCPICGDKISGFHYGIFSCESCKGFFKRTVQNRKNYVCVRGGPCQVSISTRKKCPACRFEKCLQKGMKLEAIREDRTRGGRSTYQCSYTLPNSMLSPLLSPDQAAAAAAAAAVA	130	PCR
DD0209	nerfin-1	FBgn0028999	CG13906	nervous fingers 1	Znf_C2H2-like	ATGGCCCAGATACAGACACCGATACCGATTCCAGCCCCCGCGGAGCCCATTGAAAAGCTCAGCCACCCGCACAGCATTGGCATCCAGTTGCAGCACAAGGGGATGCCCCATGGCCTGGGCCTGCTGACCACAGTGGCCTCGCTGCCCCCCAAGTACCGCAGTCGATATCTGAACCTGAAAACCAGGTGCGAAATACCGCTGGATCTAACGCTGAAGCTTCCCTCACCACTGCCCAGCAGCGATGTGCCCATGGCGGCCACATTCGCGGAGGTCTATAGCGAAAATACGAGTGCTAGTTCCAGCGAGGTGCAGGGGGAGGTGACCAAGGTGGAGGAGCTGCCGGTGAAGCCCCCAACACCACCGCAGAGTCCAGCAGGGAAGCGTAAATTGAGCCGGGAG…	1404	MAQIQTPIPIPAPAEPIEKLSHPHSIGIQLQHKGMPHGLGLLTTVASLPPKYRSRYLNLKTRCEIPLDLTLKLPSPLPSSDVPMAATFAEVYSENTSASSSEVQGEVTKVEELPVKPPTPPQSPAGKRKLSRESYDDEPAKMAKKEEEVPVETVESTPAKPVKVAESAPKTNKASTSSGKPSRNKATRKLKFDEETSSPVSGTVIRPLEDITDGSMQYSNGDIDPKYNIVEITEETKAELAAIKNVIGDYVCRLCKIKFEDAFGLARHRCACIVLLEYRCPECGKQFNCPANLASHRRWHKPRKEASKKENRNTTNQPEKQQQVEKKSEEELAFDCQECGKKFKRAAYLRKHQLTHQKKEKPAEKQLEMKPTTTTITGSFHFNQAVSTSSSASSSHSDE…	468	PCR
DD0210	noc	FBgn0005771	CG4491	no ocelli	not_found	ATGGCCGCTGCTGCGGCAAACGCGGCGGCAGCCCGTTCGGCACCCTACGTGTGCAGTTGGGTGGTGGGCGATGCCTACTGCGGCAAGCGATTCCAGACCTCCGACGAGCTCTTCTCCCACCTGCGCACCCATACGGGCAATCTCTCCGATCCGGCGGCTGCTGCGGCGGCCTTGGCC	177	MAAAAANAAAARSAPYVCSWVVGDAYCGKRFQTSDELFSHLRTHTGNLSDPAAAAAALA	59	PCR
DD0211	Adf1	FBgn0000054		Adf1	MADF-dom	ATGGACAAGCTGGATGCCAATCTTGAGCAGCAGTTTGATCTCAATCTCATCGAGGCTGTCAAGCTGAACCCAGTGATATACGACAGGTCGCACTACAATTACAAGCACTTTGTGCGCAAGGCCCAGACCTGGAAACAAATCGCCGAAACGCTCGGTGTGCCTGAACAAAAATGTACGAAGCGCTGGAAGAGTCTGCGCGACAAGTTCGCCCGCGAGATGAAACTATGTCAGGAATCGCGCTGGCGTTACTTCAAGCAGATGCAATTCCTGGTTGACTCCATCCGCCAGTATCGAGAGTCGCTGCTCGGCAAGTGCGCCAATGGGAGTCAAAGCGCCAACCAGGTGGCCGATCCGTCGCAGCAGCAGCAGGCGCAGCAACAGACCGTCGTGGATATATTT…	756	MDKLDANLEQQFDLNLIEAVKLNPVIYDRSHYNYKHFVRKAQTWKQIAETLGVPEQKCTKRWKSLRDKFAREMKLCQESRWRYFKQMQFLVDSIRQYRESLLGKCANGSQSANQVADPSQQQQAQQQTVVDIFAQPFNGSATTSAQALTHPHEITVTSDAQLATAVGKDQKPYFYEPPLKRERSEEEHSDNMLNTIKIFQNNVSQAVSAEDQSFGMVVTDMLNTLGVRQKAEAKVHIIKYLTDMQLLAQHNK	252	PCR
DD0212	Hnf4	FBgn0004914	CG9310	Hepatocyte nuclear factor 4	not_found	ATGAACAGCAGTCAGCAGCAATTGCAGCAGCAACAACAACAGCAATCACCGACGGTCTGCGCCATTTGTGGAGATCGGGCGACGGGCAAACATTATGGAGCCTCCAGCTGCGACGGCTGCAAAGGATTCTTCAGGAGGAGTGTCAGGAAAAATCATCAGTACACTTGCAGATTTGCGCGAAACTGCGTTGTGGACAAGGACAAACGGAATCAGTGCCGCTACTGCCGGCTGAGGAAGTGCTTCAAGGCGGGCATGAAGAAGGAGGCGGTGCAAAACGAGCGGGATCGCATTAGCTGCCGCCGCACCTCCAATGACGACCCGGATCCGGGCAATGGGCTGTCTGTG	345	MNSSQQQLQQQQQQQSPTVCAICGDRATGKHYGASSCDGCKGFFRRSVRKNHQYTCRFARNCVVDKDKRNQCRYCRLRKCFKAGMKKEAVQNERDRISCRRTSNDDPDPGNGLSV	115	PCR
DD0213	Bgb	FBgn0013753	CG7959	Big brother	CBF_beta	ATGATGAACGAGGCGGCACTTGCCAATATGATACCCTACGACACCATCGGATTGTATGAACAGCCAAAGCCGCGCTTCATCTTCAAGATGCCTCGTGTGGTCCCGGACCAGAAGTCCAAGTTCGAGAGCGACGAACTTTTCCGGAGGCTCAGTCGGGAGAGCGAGGTTCGGTACACGGGCTATCGGGAACGAAGCATCGAGGAGCGGCAGGTGCGCTTCATGAACGGATGTCGCGAAGGACACACGGAGGCCAGCTTCGTGGCATCGGGCACCAATCTGCAGCTGGTGTTCAACGCCAACCAGAACCCGTACCTGCACGACAAGGAGTGCGACTTTGACAAGGAGCACGGCAAGGTGCACATCAAGTCCTACTTTATCATGAACGGGGTTTGTGTCCGG…	636	MMNEAALANMIPYDTIGLYEQPKPRFIFKMPRVVPDQKSKFESDELFRRLSRESEVRYTGYRERSIEERQVRFMNGCREGHTEASFVASGTNLQLVFNANQNPYLHDKECDFDKEHGKVHIKSYFIMNGVCVRFRGWIDLERLDGVGCLEYDERRAMHEDAILRDQIDRYNQRLREFEDTKRAYRDNRQDEMEAVRRGVASGGIGVGASMWR	212	PCR
DD0214	nub	FBgn0002970	CG6246	nubbin	not_found	ATGGCCAGTGCTGCAGCTGCTCGGGCAGCGGGCGAGCCATCGCCGGAGGAAACCACCGATCTAGAAGAGTTGGAGCAGTTTGCCAAGACCTTCAAGCAGCGGCGAATCAAGCTGGGCTTCACCCAGGGCGATGTGGGTCTGGCCATGGGCAAACTGTATGGCAATGACTTCTCGCAGACCACCATTTCACGTTTCGAGGCCCTCAATCTGAGCTTCAAGAACATGTGCAAGCTGAAGCCGCTGCTCCAGAAGTGGTTGGATGACGCCGATCGCACCATCCAGGCCACCGGTGGTGTCTTCGATCCTGCCGCCTTGCAGGCCACCGTCAGCACACCGGAGATCATTGGTCGCCGTCGCAAGAAGCGCACCTCCATCGAGACCACCATTCGCGGTGCTCTG…	576	MASAAAARAAGEPSPEETTDLEELEQFAKTFKQRRIKLGFTQGDVGLAMGKLYGNDFSQTTISRFEALNLSFKNMCKLKPLLQKWLDDADRTIQATGGVFDPAALQATVSTPEIIGRRRKKRTSIETTIRGALEKAFLANQKPTSEEITQLADRLSMEKEVVRVWFCNRRQKEKRINPSLDSPTGADDDESS	192	PCR
DD0215	HLH106	FBgn0015234	CG8522	Helix loop helix protein 106	HLH_DNA-bd_dom	ATGGTCCAGGGCAAGGTACCTATCAACCGGGTTCAACCCAAGGTGAAGGAAGTAAAGCGCTCGGCCCACAACGCCATCGAGCGGCGCTATCGCACCTCAATCAACGACAAGATTAACGAGTTGAAGAACTTGGTAGTGGGAGAGCAGGCCAAGCTGAACAAGTCCGCAGTGTTGCGGAAATCCATAGACAAGATTCGGGATCTGCAACGCCAGAATCACGATCTGAAGGCAGAGTTGCAGCGCCTGCAGAGGGAGCTAATGGCACGCGACGGCTCCAAGGTGAAGGATTTACTTCAGCTGGGCACTCGGCCT	312	MVQGKVPINRVQPKVKEVKRSAHNAIERRYRTSINDKINELKNLVVGEQAKLNKSAVLRKSIDKIRDLQRQNHDLKAELQRLQRELMARDGSKVKDLLQLGTRP	104	PCR
DD0216	Mnt	FBgn0023215	CG13316	Mnt	not_found	ATGCACACGGGACACGGAGGCCGCAGGCGCACCACCAGTTCCAATAGTAATGGAGCGGGCACCCGGGAGGTGCACAACAAGCTGGAAAAGGAGCGACGCGCCCAGCTGAAGGAGTGCTATGACCTGCTCAAAAAGGTGCTGCCCATGGGTGACGAGGACCGAAAGAAAACATCAAACTTGACAATACTTGACACGGCCCACAAATATGTCAATTCCTTGAGTCATGAAGTTTGCGAGCAGGAGGCGAAGATAGAGAAACTGGCCAAGCAGAAGATCGAGCTGCAGAAGCGGCTAAAGCAACTGAGCTTAAGGAGGGAATCGCCGCCCACCGATCAGCAAATCATTCCACAG	351	MHTGHGGRRRTTSSNSNGAGTREVHNKLEKERRAQLKECYDLLKKVLPMGDEDRKKTSNLTILDTAHKYVNSLSHEVCEQEAKIEKLAKQKIELQKRLKQLSLRRESPPTDQQIIPQ	117	PCR
DD0217	bic	FBgn0000181		bic	Nas_poly-pep-assoc_cplx	ATGAACGCGGAAAAGCTGAAGAAGTTGCAGGCGCAGGTGCGCATTGGCGGCAAGGGCACCCCTCGCCGCAAGAAGAAGATCGTCCACTCCACGCCCGCCACCGACGACAAGAAGCTGCAGTCGTCGCTCAAGAAGCTGTCGGTAAACACAATTCCCGGCATCGAGGAGGTGAACATCATCAAGAACGATGGCACCGTCATCCACTTCAACAATCCGAAGGCCCAGGCCTCGCTGCCGACGAACACGTTTGCCATCACGGGTCATGGCGAGAACAAGACGATCACCGAGATGGTGCCCGGCATTCTGACGCAACTGGGTCCCCAGGACATCAACCAGCTGAAGAAGCTGGCCACGGAGATTGCCAGCAAGAGCGGCGCCGGCGGAGCAGCCGGCTCTTCA…	504	MNAEKLKKLQAQVRIGGKGTPRRKKKIVHSTPATDDKKLQSSLKKLSVNTIPGIEEVNIIKNDGTVIHFNNPKAQASLPTNTFAITGHGENKTITEMVPGILTQLGPQDINQLKKLATEIASKSGAGGAAGSSAADAGDDDVPDLVENFEEVAIADTKEEKSGEVAAS	168	PCR
DD0218	CG11504	FBgn0039733		CG11504	MADF-dom	ATGGAGTGGACGCGCGAGAAGACGCTGCAGCTGATCAGTGAGTACCGCAGCCGACGCGGGCTGTGGGACATGACTTGCGACGAGTACCGGAAGAAGGACGTCAAGCAGCGGCTCTTGAACGAAGTCAGCCAAGTGCTGGGCGGGAACATCCCGATCAACGAGCTGGAGAAGAAGTTCCACACGCTGCGCACGCAGTACCACCGCGAGATCAGTCGCATGAAACGCAAGGAGCCCTACAACTCCAAGTGGTTTGGCTTCAAGAACCTGGTGTTTCTCAGCTCGCCCTACGCCTGCCGCTCCACAAAGGGTCGCCTGAAGGCGGATCTGCAGGGCGACGAGCGAAAGTTTGTCCTGGGCGAGGTCACCGCCGATCATAACAGCGACAGCAGCACGCCGGCC…	1227	MEWTREKTLQLISEYRSRRGLWDMTCDEYRKKDVKQRLLNEVSQVLGGNIPINELEKKFHTLRTQYHREISRMKRKEPYNSKWFGFKNLVFLSSPYACRSTKGRLKADLQGDERKFVLGEVTADHNSDSSTPANHNSNTNANMNEEYLRKNHASSRAQELEKLIEETTKDVDDIDESELEEGEVKPKQAKEMSVRFVSLNEQEETEPLENHHQTLMDLHHQGNAVEAVSFQANESGELHYQTTPTQSTGSSSVHVMPTRIIKIQRRDTSSGQEDSYFEEHTQLHPPPVKRMYYEASPASHNTTSILSPALESSANGTASSVLTTSPGITMSNLRLPKVNTPPKPAQAQAIPSPPPPTIVSLPPARDEFATYGEYVANEMRAISNREVLVALKHRINTAI…	409	PCR
DD0219	CG8314	FBgn0034057	CG8314	CG8314	Znf_DHHC	ATGAACTACTCGTACTCCGCGCTGTCGCCCGGCGGTAGCGGAGGATTCGGTGGCGTTGACCAGCACAACCGATGTTGCGGAAACAAGGCCTGGTGCGTCAAGGACATCTGCGGCATTGTGTGCGTAATCATGACCTGGCTGCTTATCCTGTTCGCCGAATTCGTGGTCATGCGGCTGATCCTTCTGCCCAGCAACTATACCGTCTTCAGTACCATCAACATGATCATATTCCAGGCACTCGCCTTCCTGGCCTTCGCCTCGCACATACGCACAATGCTCTCGGATCCGGGCGCTGTACCGCGCGGAAATGCCACCAAGGAGATGATCGAGCAGATGGGCTACCGCGAGGGTCAGATGTTCTACAAGTGCCCCAAGTGCTGCAGTATCAAGCCGGAACGA…	876	MNYSYSALSPGGSGGFGGVDQHNRCCGNKAWCVKDICGIVCVIMTWLLILFAEFVVMRLILLPSNYTVFSTINMIIFQALAFLAFASHIRTMLSDPGAVPRGNATKEMIEQMGYREGQMFYKCPKCCSIKPERAHHCSVCQRCIRKMDHHCPWVNNCVGENNQKYFVLFTFYIASISVHTLFLVLTQFAECVKNDWRTCSPYSPPATIFLLLFLTFEGLMFGIFTIIMLATQLTAILNDQTGIEQLKKEEARWAKKSRLKSIQSVFGRFSLAWFSPFTEPSCRTRFNSHFYS	292	PCR
DD0220	CG9797	FBgn0037621	CG9797	CG9797	Znf_C2H2-like	ATGTCGAAATCGGCGCTGAAACACCTAAAGAGCACCTGCCGCGTATGCGCAAAGTATGCAAGCAACAAGCGGTCGCCGAAGTTATTCGAGCGGAGCAACACAAAGATGATCGACAACATTGAGGCGCTCACAGGCCTTCGGCTGGAGAACTACGGTTGCCTGCCGGATCAGATATGTGAATGCTGCAGCATGGAACTGGCCTCCGCCGTTAAGCTGAGGGAGCGCTGCATCGCCGCCCAGCGTGAGCTACTCTTGGGATTGACCGAGGAGCAACGCCAAGGCATCTCGGCCTTCTACCGGGCGGCTGTCATGGGCGAGGATATTGTCCAGACGGTGAAGACGCCCGACGATGATGAGGTCTATGCCACTTATCAGGAAATCGTATTGGAAGAACCTAAG…	1251	MSKSALKHLKSTCRVCAKYASNKRSPKLFERSNTKMIDNIEALTGLRLENYGCLPDQICECCSMELASAVKLRERCIAAQRELLLGLTEEQRQGISAFYRAAVMGEDIVQTVKTPDDDEVYATYQEIVLEEPKEEIDDTKVEYDNTYYEVAEGHAGEDDAASLIEEADYDSIMAEDEEQQQTLELDEDTELIVGDVNDAYVYDSDDEVAVLDNVLDDEYEHENIVVKKCSLPPKPKVRSDDARRRGTGGVYICEQCGNHIKGRMAFELHCRRHRGDKQFGCELCQSRFCTTSELKRHMRKHTGERPFACKYCGRCFTDYTTRVKHERTHTNERPYVCGTCGKAFTTGYILKNHMLIHSGERAYRCELCDKSFMLPTHLSTHFRSGVHKRHLEKAEMKQV…	417	PCR
DD0221	CTCF	FBgn0035769	CG8591	CTCF	Znf_C2H2-like	ATGGCTTCTTCTACCAGCCAGAATTCGAATGCATCGGGACATAAGTACTCATGCCCACACTGCCCGTATACGGCGAGCAAGAAGTTTCTGATCACGCGCCACTCACGAAGTCATGACGTCGAGCCATCCTTCAAGTGCTCCATCTGCGAGAGGTCCTTTCGATCGAACGTGGGCCTGCAAAACCACATAAACACGCACATGGGCAATAAGCCGCACAAGTGCAAGCTCTGCGAAAGCGCCTTCACCACCAGCGGCGAGCTGGTCCGTCACACTCGCTACAAGCACACTAAGGAAAAACCGCACAAGTGCACGGAGTGCACATACGCCAGCGTGGAACTGACCAAACTGCGCCGCCACATGACCTGCCATACGGGCGAGAGACCATATCAATGTCCGCAC…	1038	MASSTSQNSNASGHKYSCPHCPYTASKKFLITRHSRSHDVEPSFKCSICERSFRSNVGLQNHINTHMGNKPHKCKLCESAFTTSGELVRHTRYKHTKEKPHKCTECTYASVELTKLRRHMTCHTGERPYQCPHCTYASQDMFKLKRHMVIHTGEKKYQCDICKSRFTQSNSLKAHKLIHSVVDKPVFQCNYCPTTCGRKADLRVHIKHMHTSDVPMTCRRCGQQLPDRYQYKLHVKSHEGEKCYSCKLCSYASVTQRHLASHMLIHLDEKPFHCDQCPQAFRQRQLLRRHMNLVHNEEYQPPEPREKLHKCPSCPREFTHKGNLMRHMETHDDSANAREKRRRLKL	346	PCR
DD0222	CG31441	FBgn0051441	CG31441	CG31441	Znf_C2H2-like	ATGTCTGAGTTGCGATCGATTTGCCGAACTTGTGGCAAAAATGTGACCAATTTGCAGGGTCGGGCTACCAAACTGTTCAACAAAAGCAACTATCACTTTATTAGTATACTGGAAAATATCACCGATATGTATCTCGAATTTGACACCACTCTGCCACATCTAATTTGCCAATGTTGCAAAGTGCAGCTGGACAGGATCTTAACATTTCGCAATAAGTGCTTGGAGGTCCACAAGTCTTTTATGGCCGCTAACAGGAAACTTTTGCGAAAAAAGGCGATAGTTGATGAGGAACTCGATAAACCGGATGTTGAGAAGCTACAGCAGGATTTGTGGGACCACACGGATCAGGAAATGTGTGTAGCAATGGCAGATACAGCTGGGCTTCTGCGGGAAGATCAC…	1020	MSELRSICRTCGKNVTNLQGRATKLFNKSNYHFISILENITDMYLEFDTTLPHLICQCCKVQLDRILTFRNKCLEVHKSFMAANRKLLRKKAIVDEELDKPDVEKLQQDLWDHTDQEMCVAMADTAGLLREDHNDNEKAKDAEDATQNEKNQEEQVQVQTEEVEHCQEQLHNMSIISKGVSARVPKRTKRNSKSWFCDQCGGVFKSSTYLKLHLQRHSGHKPFACDICQAKYYTDNEMRRHRILHTDARPYACRFCSKTYRGCSSKVVHERTHTNERPFQCQHCDKAFTSTSTRQKHEMLHTNQRKYHCEICDQWFLRSSHLTLHQSTKLHQRRAESARI	340	PCR
DD0223	CG6683	FBgn0035902	CG6683	CG6683	MADF-dom	ATGTCGCAGTTCGACACGCGACTTATTGAGCTGGTTAGGGCTAATCCCAAGCTTTATGAGCGCGAACTTAGAAACGCACCCTACGAAGCGCATAAGAAGCGACATCCGGAAATCTGGAGCAGCATCGCCACTTCATTAAATTCAGAAGCTAGTGCCTGTGTCAGTCGTTGGAATCATCTGGTGGCCAAACAGCGTCGGGAGCTGGCCAAAGAAAAGGCCGGAGGCACTGGCTCCGATTGGAGTCTTCTGCCGCATTTGAAATTCCTGCAGCATCACCACCATCCGATTAATCACCGAAATTCGGGTGATCTGAGTAGGAGCACACTGAAATCCAGCGACGAGGTCAACGATGATGAGGATCCGCTCCAGGAGGCCATGGATGAGCAGCTGGCCGTTGCG…	588	MSQFDTRLIELVRANPKLYERELRNAPYEAHKKRHPEIWSSIATSLNSEASACVSRWNHLVAKQRRELAKEKAGGTGSDWSLLPHLKFLQHHHHPINHRNSGDLSRSTLKSSDEVNDDEDPLQEAMDEQLAVAGAAPAPPTNPAHATPVAQAEKRIEALLEGLGEANRIKAEKRILAYLCKCNLRALNDEQIDDIV	196	PCR
DD0224	CG4730	FBgn0039355	CG4730	CG4730	Znf_C2H2-like	ATGGATCCCCAAACATCAAAAGTATGCCAAACGCTTAATTTTACAATAGCAAGGCGAACTGCAGAAGCTCCCGTGAAGCTTGTATCCCATGAAGTCTCACTTTCAGACAGTACTACTTCTTTGGAGCTGAGCAATTGCTGCCGCTTGTGTTTGGAGGAGCCGTATCCCAACCAAATGCTGGACATGACCGTCATCTATGACCAGGAGGCGGCGCTGAGTTACTACGACTGCTACGAGATCTGCACCAAGGAAGACCTGCGGCAAAATCCCAAAAACGAGCCACGAACCTTGTGCAAACGTTGTGCGGTGGAACTGAAATGGGCCTACGACTTCCACAAGAAAATGGCCATTGCCAATCAGCAGTTGAGGGAGATATTTGTGGCAACCGAAGCCAACACG…	1173	MDPQTSKVCQTLNFTIARRTAEAPVKLVSHEVSLSDSTTSLELSNCCRLCLEEPYPNQMLDMTVIYDQEAALSYYDCYEICTKEDLRQNPKNEPRTLCKRCAVELKWAYDFHKKMAIANQQLREIFVATEANTEQEDDVEDEENEADMNEEFLMEEIEEKQETPIDSLEDIVPRNRHTGKSNCKFCHKEFRNHSRMAKHQMIHLANRPNFRCSQCDRVYLTKQALKVHVDSKHRQSGVHCDTCGKVFAIAKALEIHKRYHNRDFPYSCDLCDRRFAQRSHLTVHQQVKHSGSRFICEFPGCQKSFTSSSSLRNHECTHTAMPFECAHCHQSYPARNKLRMHLERKHNMVVQMEDLEEMRKFHIVRSKLVMAKIYSDQKESHHAKNDSAAIS	391	PCR
DD0225	CG6272	FBgn0036126	CG6272	CG6272	TF_bZIP	ATGCCGGCCAAAAAGAGAACTGCCGCGTCGACCAGCAAAAATAGCGATTCGCCATTAAGTCCGCACACAGACGATCCAGCGTACAAAGAAAAAAGAAAGAAAAACAATGAGGCTGTTCAGCGCACACGCGAAAAGACCAAGAAATCGGCCGAGGAACGTAAGAAACGCATCGATGATTTGAGGAAGCAAAACGATGCTCTTAAGGTTCAGATCGAGACGAGTGAAAAACATATATCTACGCTTAGAGATCTGATCATTCAGGGTGAGAAAACGGAGGACGGCCATCGAATCATCCAGGAGATTCTCGCTGAACCAGATCCCGATCCCAAGGACAAT	336	MPAKKRTAASTSKNSDSPLSPHTDDPAYKEKRKKNNEAVQRTREKTKKSAEERKKRIDDLRKQNDALKVQIETSEKHISTLRDLIIQGEKTEDGHRIIQEILAEPDPDPKDN	112	PCR
DD0226	bap	FBgn0004862	CG7902	bagpipe	Homeobox	ATGCTGAATATGGAAAGCGCGGGTGTCAGTGCTGCGATGGCGGGTCTGAGCAAATCGCTCACCACGCCCTTCTCCATCAACGATATCCTAACGCGCAGCAATCCGGAAACACGTCGCATGTCCAGCGTGGACTCCGAACCGGAACCGGAAAAGCTGAAACCCTCCTCCGATCGCGAGCGATCGATCTCCAAGTCGCCGCCACTCTGCTGCCGAGATCTCGGCCTCTACAAGCTGACCCAACCCAAGGAGATCCAACCAAGTGCCAGGCAACCCAGCAACTATCTGCAGTATTATGCGGCGGCGATGGACAACAATAACCACCATCACCAGGCAACGGGCACATCGAACTCCAGTGCCGCCGACTACATGCAGCGCAAATTGGCCTATTTTGGATCCACC…	1143	MLNMESAGVSAAMAGLSKSLTTPFSINDILTRSNPETRRMSSVDSEPEPEKLKPSSDRERSISKSPPLCCRDLGLYKLTQPKEIQPSARQPSNYLQYYAAAMDNNNHHHQATGTSNSSAADYMQRKLAYFGSTLAAPLDMRRCTSNDSDCDSPPPLSSSPSESPLSHDGSGLSRKKRSRAAFSHAQVFELERRFAQQRYLSGPERSEMAKSLRLTETQVKIWFQNRRYKTKRKQIQQHEAALLGASKRVPVQVLVREDGSTTYAHMAAPGAGHGLDPALINIYRHQLQLAYGGLPLPQMQMPFPYFYPQHKVPQPIPPPTQSSSFVTASSASSSPVPIPIPGAVRPQRTPCPSPNGQMMSVESGAESVHSAAEDVDENVEI	381	PCR
DD0227	pdm3	FBgn0033288	CG11641	CG11641	POU_specific	ATGTCACCGAATGAACCCACCATCAACCAGGCCACTACCAACGTGGTGGACGGCATTGATCTGGACGAGATCAAAGAGTTCGCCAAGGCCTTCAAGCTGAGGCGCCTGTCCCTGGGACTCACACAAACCCAAGTGGGCCAGGCCTTATCGGTGACCGAGGGTCCGGCCTACAGCCAGAGTGCCATTTGCAGTGCACTCGCTGCGCAGATGTACGCCGCTCAACTGTCGACGCAGCAGCAGAACATGTTCGAGAAGCTGGACATCACACCAAAGAGCGCACAGAAGATTAAGCCTGTGCTGGAGCGCTGGATGAAGGAGGCCGAAGAGAGCCACTGGAACCGCTATAAATCGGGTCAGAACCACCTAACCGACTATATCGGCGTGGAGCCGTCGAAGAAG…	600	MSPNEPTINQATTNVVDGIDLDEIKEFAKAFKLRRLSLGLTQTQVGQALSVTEGPAYSQSAICSALAAQMYAAQLSTQQQNMFEKLDITPKSAQKIKPVLERWMKEAEESHWNRYKSGQNHLTDYIGVEPSKKRKRRTSFTPQALELLNAHFERNTHPSGTEITGLAHQLGYEREVIRIWFCNKRQALKNTVRMMSKGMV	200	PCR
DD0228	CG14667	FBgn0037317	CG14667	CG14667	Znf_C2H2-like	ATGAACCTCGCCGACGTTTGCCGTATTTGCGCCAACAAAATTATGGGCCACCAGCGAGATCGCAACATATTCATTCACATGCGGGGAAAATATTTGGGTCAACTGAAGCTAATCACGGGAGTGGAGCTGACAAGAAACCAGGGGCTGCCGGAGATTGTTTGCGAGCGCTGCTTCTCCGAGCTGGACCTGGCCACCAAGTTCCGCGAGCGGTGCATCTTCTCGCAAAAGTACCTGCTGGATATCATAAAGAAGACCAGTGATCAAAGCACTGTTCACGTTGAGCTTAGTTCCGAGCCGCTGGACGAGCAACTGATCGATGCGGATCAATTGGAGACGCACTACGATGACGACCAGTACGTTTGTTATCAAGGCACGAAAGAGGAACACCAAGACCTAGAG…	771	MNLADVCRICANKIMGHQRDRNIFIHMRGKYLGQLKLITGVELTRNQGLPEIVCERCFSELDLATKFRERCIFSQKYLLDIIKKTSDQSTVHVELSSEPLDEQLIDADQLETHYDDDQYVCYQGTKEEHQDLEEIELDDDPSAAVIAAAEAAAEAAQQEDLQEQEMERAAKRRSNFFICDECGTLFHDAFLYTEHLNGHQNRRDMNQFFPCPECPQTFNKKALLKQHRTQVHLINRRFQCTICHEAFASLGAKLRHD	257	PCR
DD0229	Poxn	FBgn0003130	CG8246	Pox neuro	Paired_box_N	ATGCCGCATACAGGTCAAGCTGGAGTCAACCAATTGGGCGGAGTTTTTGTGAATGGCCGTCCTTTGCCGGACTGCGTTCGTCGGAGGATCGTCGACTTGGCTTTGTGCGGAGTGAGGCCCTGTGATATATCCCGCCAGCTTCTGGTTTCCCATGGCTGCGTTTCCAAAATTCTAACTCGCTTCTATGAGACGGGCTCCATTCGACCGGGATCCATTGGCGGCAGCAAGACCAAGCAAGTGGCCACGCCCACCGTGGTGAAGAAGATCATCCGGCTAAAGGAGGAGAACAGCGGCATGTTCGCGTGGGAAATTCGCGAGCAGCTGCAGCAGCAGCGCGTCTGCGATCCCAGTTCGGTGCCCTCGATCAGCTCCATCAACCGGATTCTGCGCAACAGCGGT…	1272	MPHTGQAGVNQLGGVFVNGRPLPDCVRRRIVDLALCGVRPCDISRQLLVSHGCVSKILTRFYETGSIRPGSIGGSKTKQVATPTVVKKIIRLKEENSGMFAWEIREQLQQQRVCDPSSVPSISSINRILRNSGLWTDEMTSSQQNAAAAAAAAAAAAHQAGSGPSNGYGGQAPPPPVTVAPPTPAATPSIARYAKPPALMMNSAGEMPIKPAPKMPPSMGHGHSHGLNPNVSGLDLSYSALHKHWLWNPSLLYYTQAHIQAQAAASGGQFLPYAGGYLPHAMAAAAASSTSALGGFTKSESSIDLSTPGAAGDALSDCDSGKSSPAALSLTASGGGNGAGSAPEASPGSTLSHSRKRNPYSIEELLKKPEKRLRLDSNRLECLESSSCESSQDSPVAPP…	424	PCR
DD0230	bcd	FBgn0000166	CG1034	bicoid	Homeobox	ATGGCGCAACCGCCGCCAGATCAAAACTTTTACCATCATCCGCTGCCCCACACGCACACACATCCGCATCCGCACTCCCATCCGCATCCGCACTCGCATCCGCACCCACATCACCAACATCCGCAGCTTCAGTTGCCGCCACAATTCCGAAATCCCTTCGATTTGCTTTTCGATGAGCGAACGGGAGCGATAAACTACAACTACATACGTCCGTATCTGCCCAACCAGATGCCCAAGCCAGAGGAGCTGCCCGACTCTCTGGTGATGCGGCGACCACGTCGCACCCGCACCACTTTTACCAGCTCTCAAATAGCAGAGCTGGAGCAGCACTTTCTGCAGGGACGATACCTCACAGCCCCCCGACTTGCGGATCTGTCAGCGAAACTAGCCCTGGGCACA…	1464	MAQPPPDQNFYHHPLPHTHTHPHPHSHPHPHSHPHPHHQHPQLQLPPQFRNPFDLLFDERTGAINYNYIRPYLPNQMPKPEELPDSLVMRRPRRTRTTFTSSQIAELEQHFLQGRYLTAPRLADLSAKLALGTAQVKIWFKNRRRRHKIQSDQHKDQSYEGMPLSPGMKQSDGDPPSLQTLSLGGGATPNALTPSPTPSTPTAHMTEHYSESFNAYYNYNGGHNHAQANRHMHMQYPSGGGPGPGSTNVNGGQFFQQQQVHNHQQQLHHQGNHVPHQMQQQQQQAQQQQYHHFDFQQKQASACRVLVKDEPEADYNFNSSYYMRSGMSGATASASAVARGAASPGSEVYEPLTPKNDESPSLCGIGIGGPCAIAVGETEAADDMDDGTSKKTTLQILEP…	488	PCR
DD0231	HGTX	FBgn0040318	CG13475	HGTX	Homeobox	ATGTTACAGGGACTGGTGGCCAATCCCATCGCGTGGCGCGAACGGCTCTCCAACACGATGTCCGCCAATCTGTCTCAATCGCATCAGCATCATCCATCGAACGACAAGGATGGCAAAAAGAAACACACCCGCCCAACATTCAGTGGTCAGCAGATCTTCGCCCTGGAGAAGACATTCGAGCAAACCAAGTATCTGGCCGGACCAGAGCGTGCCAAGCTCGCTTACGCCTTAGGAATGTCCGAGTCGCAGGTTAAGGTCTGGTTCCAGAATCGTCGCACCAAATGGCGCAAACGGCATGCGGCGGAAATGGCCACGGCCAAAAGGAAACAGGACGAT	336	MLQGLVANPIAWRERLSNTMSANLSQSHQHHPSNDKDGKKKHTRPTFSGQQIFALEKTFEQTKYLAGPERAKLAYALGMSESQVKVWFQNRRTKWRKRHAAEMATAKRKQDD	112	PCR
DD0232	Taf12	FBgn0011290		Taf12	Histone-fold	ATGTCGGATCTCTTTACCACTTTCGATAGCAACGGCGTCGCCGAGCACCACCTGCACCACAACCACAACTCCACATCGTCCGCCAGCGGACTGCTCCACGACCCACCCATGGCCTCGCCCTCCCAGCACAGTCCGATGACCAACAACAGCAACTCATCCTCGCAGAACGGCGGACCGGTTTCCGGTTTGGGTACGGGAACGGGCCCCATATCTGGTGGTAGCAAGTCATCCAATCACACATCATCCGCCGCCGGTTCCGAGAACACTCCCATGCTTACCAAACCGCGTCTCACAGAGCTCGTCCGAGAGGTGGATACCACCACGCAGCTGGACGAGGATGTTGAGGAGCTTCTGCTTCAGATCATCGACGACTTTGTCGAGGACACCGTCAAGTCGACG…	585	MSDLFTTFDSNGVAEHHLHHNHNSTSSASGLLHDPPMASPSQHSPMTNNSNSSSQNGGPVSGLGTGTGPISGGSKSSNHTSSAAGSENTPMLTKPRLTELVREVDTTTQLDEDVEELLLQIIDDFVEDTVKSTSAFAKHRKSNKIEVRDVQLHFERKYNMWIPGFGTDELRPYKRAAVTEAHKQRLALIRKTIKK	195	PCR
DD0233	bigmax	FBgn0039509	CG3350	bigmax	HLH_DNA-bd_dom	ATGAGCGATAATAACAACGCGTTGGCCACCAAGGAAGACGTTTTCGGCATGGAGCACGACCAGGACCACACCAGCAAGCACTACTCGCGGTGCAGCAGTGCGGGCAGCACGCACACTCCGAACTCCTCGGCGCACAATTCAGACGACGACGACGATAGCGGCGATGCGCGCCATTCCGCGGCCGCCAATTCCACGCTGAGTTACAAGGAGCGGAGAAGGGAGGCGCACACCCAGGCGGAGCAGAAGCGGCGCGATGCCATCAAGAAGGGCTACGACAGTCTGCAGGAGCTGGTGCCGCGCTGCCAGCCCAACGACTCCTCCGGCTACAAGCTCAGCAAGGCTCTGATCCTGCAGAAGTCCATCGAATACATTGGCTACCTTAACCAGCAGAAACTCAAG…	759	MSDNNNALATKEDVFGMEHDQDHTSKHYSRCSSAGSTHTPNSSAHNSDDDDDSGDARHSAAANSTLSYKERRREAHTQAEQKRRDAIKKGYDSLQELVPRCQPNDSSGYKLSKALILQKSIEYIGYLNQQKLKQEDEGSALQKEVTALRIIKNGYENMLQHQQANPGPEEARLTDEAKFQVFQAIMEEMFETFQHIPMENFKQLTTGIIPWLEEHCKPHILRNILSRTLQQMAQEAMEKQELQAMEQESSEGF	253	PCR
DD0234	CG7357	FBgn0038551	CG7357	CG7357	Znf_C2H2-like	ATGAGCACCGAGTGTCGGATCTGCGGCGAGCGCATCTTCACGCCGCACCCAAAGAACATCTTCGAGAAGCGCAATCATCGCATTCGGATGGCCATCGAGCAAATCACGGGCTTAGAGATCGTTTTAGAGAATATGCTGCCCCAGCACATATGCGCTTGTTGTCTCCTGGACCTGACCCAAGCCGTAGCCTTCAGGCAGCGATGCCTGGAGACGCACGCAAATCTCCACCAGAGGATCTCCTCGAAGGCGGGTGTCGCCTCAAAAGGCTCCCCGGAGGTTTCGCCAGTGCTTAGTGATCCGCTGCTGAAACGGGAGGTGCTGGATGATACAGTAGACACCGAGGACGATAAGGAGCTACTGGACGATGATAAGGATTTAATGGATGATGATAAGGATTTC…	1287	MSTECRICGERIFTPHPKNIFEKRNHRIRMAIEQITGLEIVLENMLPQHICACCLLDLTQAVAFRQRCLETHANLHQRISSKAGVASKGSPEVSPVLSDPLLKREVLDDTVDTEDDKELLDDDKDLMDDDKDFLEDEKPILRYPPAKKIRIEDQNFPNRQSPRVRVKRLRVPVVEKADSPPPPPREHVRKPRKRRPKPKVDRSIKRYVCDQCGWSFNDHSNMKDHKLRHFEEKFSCDECGRKFYTMPLLRLHIRVHHKGEKPYVCKFCGMGFANSPSRCRHERQMHANELVHPCKICGKRFNSEKGRLKHEEGHKSDQPDVHICLTCNKEFKEAQFLHRHYSTKYHRKRVNLLVNGPKEEFQSEVDPAEFPGYMEEGQAEMEDNQAELDVMLDNIDEEQ…	429	PCR
DD0235	CG10959	FBgn0030010	CG10959	CG10959	Znf_C2H2-like	ATGTTGAGACACTGCCTCGCCAACGTCGACTACGTCCGCCTGCACGCCCAGCAGCAGTTGCGTCCCAAATGCGGCGAGATCTTCTACGAACCGGAGGCGAATAGATTCCAACTGGTCTGCCTGCTCTGCGACATGAAGCACTTTGGATTCGAGGACTTCGCCCGCCATATCCGTAATGTGCACTTCGACAAGCAGGGCCGACCGCTCACCAAGACGGTCACGGGACTGGGCAGACTAGCACGAGAGGAACAGGAGTTCCAAGGGGTCAGCGCAGAACCATTGGCTGTGGACAGCTTCAAGAAAGAGTACCTGCCCAACGAGGATGTTCTGTCGGAGGAGGAGGACGCGGAACAGGAGCTGGGACTGGAACAGGACGAGGGCAATCCACTACGCATCATG…	1326	MLRHCLANVDYVRLHAQQQLRPKCGEIFYEPEANRFQLVCLLCDMKHFGFEDFARHIRNVHFDKQGRPLTKTVTGLGRLAREEQEFQGVSAEPLAVDSFKKEYLPNEDVLSEEEDAEQELGLEQDEGNPLRIMVLGGKQSVDEETIDTMWQPDHDSSSASVNEGCALEALLGVENPQDYQPDEDGEEHQSVFKKQRQPKDYNCPHCDRRYTTQKYLNTHLKMSHPFPQAFKCVDCKATFDVDRALAQHRRKEHTEFACQLCDKVFKSSRSLLRHVQGHSGARTFKCEHENCGKSFVNQHNLTSHRRVHSEERNYVCELCGYRSRYREALIVHRRTHTGEKPFQCQTCARRFASKSLLNEHQAMHSTEKPYKCDKCDSAFSRPKALYHHKHLHLGIKKFK…	442	PCR
DD0236	TfAP-2	FBgn0023417	CG7807	AP-2	TF_AP2_C	ATGCACATTCTACACCGCACCAACGACCATCAGTTCGAGGATCAGAAGTTCATGATGGAACGCCTCAGTGGACATGGGAGTCTAGGGCTGTCCAGCGGCAGTGCGGCGTACACAACGCATTCCGGCGGCCACACGGGACGCAGCGGACCGGCCACGGGGCACAGTGGGCACAGCAGCACCCATGGATCGGCGGCCACCATGCACCACCAGTCGCTGCAGTCCGACTTCCAGCCGCCGTACTTCCCGCCCCCCTTCCACCACTCCACCCAGAGTCCTCCCCAGCAACAGAACCATGGAGCCCTCGAGTACTTGGGCACGGATCCGTATGGCCAGCCCCTCTCCTCGCTTCACCACGCCCCACTGCACCACTACAACCAGCTGGCGGGACTGAGATCCACG…	1392	MHILHRTNDHQFEDQKFMMERLSGHGSLGLSSGSAAYTTHSGGHTGRSGPATGHSGHSSTHGSAATMHHQSLQSDFQPPYFPPPFHHSTQSPPQQQNHGALEYLGTDPYGQPLSSLHHAPLHHYNQLAGLRSTQDQLGIHRTHREAELQGHVTQLSHGFPYTDRRSDYGSAISAGAAHGTRLGHEHESLALHQALQNAVDDVQAPALDDNVAFMSDLPLIKSMKSGKEAGNIGSGSPSEVFCAVPGRLSLLSSTSKYKVTIAEVQRRLSPPECLNASLLGGVLRRAKSKNGGRLLREKLEKIGLNLPAGRRKAANVTLLTSLVEGEATHLAKDFHFVCETEFPARQLAEYIVRHQTEPQDSYRRKELILHSQQITKELMQILSQDRTTHFGTRSQHLLE…	464	PCR
DD0237	zf30C	FBgn0022720	CG3998	Zinc finger protein 30C	Znf_Rad18_put	ATGCACGGAGTCACTGGCGCGGTAGCTGGACAGGAGCGAAAGCCTTTCGTTTGTGAAAAGTGCGGCGCGGAGTACAAGTACCAGGAGGCATACCGTCGCCACTGCAGGACCAAGTGTGGCGAGGAAAAGCTACCCAGGGAGGAATCCCGACCAATGGAGTGCAAGTGCTGCTACACCCGCTTCTCTAGCGCCTCTAACCTATCCAAGCATCGACGCAGTCGTCCCGACACCTGTGGACAGCCGGAATACGATTCGCCCGGTTCATCCGATGGGATGAAGAAACATAAGGCCTTCCGCAAGAAGGACAGAAACAGGGACTCTGATGATGAAGATACCACCAGCGAAGAATCGGAAGATAGCGATGATGACATTCCTCTGGCCAGTCGTCTGAAGACGAAG…	1851	MHGVTGAVAGQERKPFVCEKCGAEYKYQEAYRRHCRTKCGEEKLPREESRPMECKCCYTRFSSASNLSKHRRSRPDTCGQPEYDSPGSSDGMKKHKAFRKKDRNRDSDDEDTTSEESEDSDDDIPLASRLKTKLKQESQNSDSGDECPDFEPNNSEDDADASGFQLPPPAMVKVEAFDEEDFEYQDASMYVKTESTDIFSNEKDKLLDVLLNEGDGLKPFESLKVEQGAGILDEIAAVPLVEVAEEDVLELRGHQMEKPPGPRKRGRPPKEKIPVVKRKYRKRNAPRSPSPDDSSGTPKRVAKISKKELKERLKMINKMEKSWKCPHCVKIYHIRKPYEKHLRDDHKLNEAEMKEIFKDVDVHAKLDEEVFKCPICSKIYLVEKRLVTHMKVHGEDGKL…	617	PCR
DD0238	CG8145	FBgn0037617	CG8145	CG8145	Znf_C2H2-like	ATGTTAATAAATGTGTGCCGAGTTTGCGGCAGGAGCAGGCTGTGCCCCAAAGCCGTGGAGCTCTTCAAACCTGGCAGACAGGATATTCTTCGCCGCATCCAACTAATAACCGGAATTCTCCTTCAGCAGATTCCCAATGCTCCGGATATGGTGTGCTTTTGCTGCCAGACAGATCTGCAATCGGCCATGATTTTCCGGAGGCAGTGCATCCTGCAGCAGAAGAAATGGGTGCCATTGCTACAAAGTGATAAAGTGGGAGCCAGCGAGGAAAAGAAGGTGGAACCCAATGATCCCTCAACCAAGAAGAAAACGACCAAGCGGCGAAGGGGGCGACCCAGGATGCCACTGGAAATTGTAGATATAGTCGTAACGAACGAGAGTAAGGCTTCAGCAGGTGAA…	1107	MLINVCRVCGRSRLCPKAVELFKPGRQDILRRIQLITGILLQQIPNAPDMVCFCCQTDLQSAMIFRRQCILQQKKWVPLLQSDKVGASEEKKVEPNDPSTKKKTTKRRRGRPRMPLEIVDIVVTNESKASAGESVGGDEFDQPVEISNEPDATDSDVNLEEIDLPDEDGLESDHDLPNVQIHKCDTCGIIKNNKSSLVRHQFEHNGIRPYPCKECPKTFLVASELKAHNLTHHTLEPPFACRYCDRRYFSVVGRKKHERVHTNERPFVCDQCGKAFTRTCILKAHMAVHQVVRKYSCDVCDRSFSLKKHLATHFISNTHKRNAEAVTSSSEYMSMLSFESDETWSQGTPLTTSIDEDLVQSQFDLLCQE	369	PCR
DD0239	HLHmgamma	FBgn0002735	CG8333	E(spl) region transcript m&ggr;	HLH_DNA-bd_dom	ATGTCGTCGCTACAAATGTCCGAGATGTCCAAGACCTATCAGTACCGCAAGGTGATGAAGCCCATGCTGGAGAGGAAGCGTCGTGCCAGAATCAACAAGTGCCTGGACGAGCTAAAGGATCTTATGGTTGCCACCTTGGAGTCCGAGGGCGAGCACGTCACCCGTTTGGAGAAAGCCGATATCCTGGAACTTACCGTCACCCATTTGCAAAAGATGAAGCAGCAGCGTCAGCACAAGCGGGCTTCCGGCGATGAGAGCTTGACTCCGGCGGAGGGCTTCCGTTCCGGCTACATCCATGCCGTCAATGAGGTCTCCCGTTCACTCTCCCAGCTGCCCGGCATGAATGTCAGCCTAGGCACTCAGCTAATGACCCACCTGGGACAGCGCCTCAATCAGATC…	612	MSSLQMSEMSKTYQYRKVMKPMLERKRRARINKCLDELKDLMVATLESEGEHVTRLEKADILELTVTHLQKMKQQRQHKRASGDESLTPAEGFRSGYIHAVNEVSRSLSQLPGMNVSLGTQLMTHLGQRLNQIQPAEKEVLPVTAPLSVHIANRDAYSVPISPISSYAGSPNSNTSSTSHSLLTTIDVTKMEDDSEDEENVWRP	204	PCR
DD0240	Crc	FBgn0005585		Crc	Calreticulin	ATGATGTGGTGCAAAACAGTGATAGTGTTGCTGGCGACAGTCGGCTTTATTAGTGCCGAGGTTTATCTGAAGGAGAATTTCGACAACGAAAACTGGGAGGATACGTGGATCTACAGCAAACATCCTGGCAAGGAGTTCGGAAAATTCGTCCTCACCCCCGGTACCTTCTACAACGATGCTGAGGCCGACAAAGGCATTCAGACCTCTCAGGATGCTCGATTCTACGCGGCCAGCCGCAAGTTTGATGGCTTCTCCAACGAGGACAAGCCCCTCGTGGTGCAGTTCTCCGTGAAGCACGAGCAGAATATCGACTGCGGCGGCGGCTATGTGAAGCTGTTCGACTGCTCCCTCGACCAGACCGACATGCACGGCGAGTCGCCGTACGAGATCATGTTCGGC…	1215	MMWCKTVIVLLATVGFISAEVYLKENFDNENWEDTWIYSKHPGKEFGKFVLTPGTFYNDAEADKGIQTSQDARFYAASRKFDGFSNEDKPLVVQFSVKHEQNIDCGGGYVKLFDCSLDQTDMHGESPYEIMFGPDICGPGTKKVHVIFSYKGKNHLISKDIRCKDDVYTHFYTLIVRPDNTYEVLIDNEKVESGNLEDDWDFLAPKKIKDPTATKPEDWDDRATIPDPDDKKPEDWDKPEHIPDPDATKPEDWDDEMDGEWEPPMIDNPEFKGEWQPKQLDNPNYKGAWEHPEIANPEYVPDDKLYLRKEICTLGFDLWQVKSGTIFDNVLITDDVELAAKAAAEVKNTQAGEKKMKEAQDEVQRKKDEEEAKKASDKDDEDEDDDDEEKDDESKQDKD…	405	PCR
DD0241	achi	FBgn0033749	CG8819	achintya	Homeobox	ATGATCTCGCCGGAACAAGAAGAGGTCAACATGGTCCTGGATCGCCATGTACGGCAGAATATCCAGGACATGATGCACGAGGCTCATGTCCAGGCGAGCCTGCTGGAGAACGAAGGACGCGGCCGTTTCCACTCGGACTCAAGTTTGGACCAGGATTCTCTTCACGCTGACGTCATCGTGGAGGAGGATCAGAGCACCGAACACGGCGCCAACCAGGTGCAAAACTACCACGACATGATGGTGGACAGTGAACACCACATCGACATAAATGGGTCGCTGCGCAAACGTCGTGGAAATCTTCCCAAGACCTCTGTAAAGATTTTAAAGCGTTGGCTTTATGAGCACCGCTATAACGCCTATCCGAGCGATGCGGAGAAGTTCACCCTGTCCCAGGAGGCC…	1275	MISPEQEEVNMVLDRHVRQNIQDMMHEAHVQASLLENEGRGRFHSDSSLDQDSLHADVIVEEDQSTEHGANQVQNYHDMMVDSEHHIDINGSLRKRRGNLPKTSVKILKRWLYEHRYNAYPSDAEKFTLSQEANLTVLQVCNWFINARRRILPEMIRREGNDPLHFTISRRGKKVSPNCSRSSALGANLTGPNPAHGSPASEVVVGATEEVDGAGEIHEGIANVLTNFEQYVQGPNGQMVKMEPEYEDSVIYRSEGEESAQGYESCGPNSEEEVRFETSHDWQSVIKTVFGTEEVSTSAGNNPGTSGSKGSVQNTAIWNRNQTAKRDVNQQLTDFESELNRIQASEIQTIDPTNSNQQDIGDNLQADEVFTGAEAEAGQSQLSAMSQGTSPDERAKYKC…	425	PCR
DD0242	schlank	FBgn0040918	CG3576	Longevity assurance gene 1	Homeobox	ATGGACATATTGAATGAGTTCAGCAATGTATTCTGGAGTACGCACATTTGGCTGCCGCCGAACACAACCTGGGCGGACATTGCGCCCGGCTCGCGTCCAGATGTGGTGCACGCCAACTACAAGGACCTCATATGGCCCATTCCATTCGCCGCTGTTGTCATGCTGGTCCGCTACACGCTGGAGCGTTTCTGGATATCGCCCGTAGGCAAATCACTTGGCATACGTAGTTCTAGGCCTAAGAAAGCGGCAAATGTTCCTATTCTGGAGAAGACCTATGCCAAATCGACGCGATTGGACAAGAAAAAGCTGGTTCCGCTGTCCAAGCAGACGGATATGAGCGAGCGCGAAATCGAGCGCTGGTGGCGTCTACGCAGGGCCCAGGATAAACCGTCAACGCTG…	1197	MDILNEFSNVFWSTHIWLPPNTTWADIAPGSRPDVVHANYKDLIWPIPFAAVVMLVRYTLERFWISPVGKSLGIRSSRPKKAANVPILEKTYAKSTRLDKKKLVPLSKQTDMSEREIERWWRLRRAQDKPSTLVKFCENTWRCIYYLYSFIFGVIVLWDKPWFWDVKSCWYGYPHQSISNDIWWYYMISMSFYWSLTGTQFFDVKRKDFWQMFIHHMVTLLLMSLSWVCNLHRVGSLVLVVHDCADIFLEAAKLTKYAKYQKLCDAIFAIFTVVWIVTRLGFYPRIIYSSSVEAPRILPMFPAYYIFNSLLLMLLVLHVIWTYMILKIVVDSLQKGLMSGDIRSSDSEDLTDSSGNARLTNGSARSKNKSISSAPSDKGSAGGAGSRAGARVATTERRE	399	PCR
DD0243	CG11906	FBgn0034425	CG11906	CG11906	Znf_C2H2-like	ATGACGGAAGAGAAGCATGCGGAGGGCTGGAAATGGCGAACACGGCTGGAGTGTCACGAATGTGGTCGGGCCTATTTTCGACGGGATTACTACGCCCAGCACTTGAGGCGCTGCTCCAAAACGCGCAGGAAGCAGCCACGTCCATCGCGCGTCAAATGC	159	MTEEKHAEGWKWRTRLECHECGRAYFRRDYYAQHLRRCSKTRRKQPRPSRVKC	53	PCR
DD0244	ovo	FBgn0003028	CG6824	ovo	Znf_C2H2-like	ATGGTCTGCCGCGTCTGCATGAAGACATTCTCGCTGCAGCGCCTGCTCAATCGGCACATGAAGTGTCACTCGGACATCAAGCGGTATCTGTGCACGTTCTGCGGCAAGGGATTCAACGACACCTTCGACCTCAAGCGCCACACGCGCACCCACACGGGCGTCCGGCCGTACAAGTGCAATCTCTGCGAGAAGAGCTTCACGCAGCGCTGTTCCCTCGAGTCGCACTGCCAGAAGGTGCATAGCGTTCAGCACCAGTATGCCTACAAGGAGCGCAGAGCCAAGATG	285	MVCRVCMKTFSLQRLLNRHMKCHSDIKRYLCTFCGKGFNDTFDLKRHTRTHTGVRPYKCNLCEKSFTQRCSLESHCQKVHSVQHQYAYKERRAKM	95	PCR
DD0245	zfh1	FBgn0004606	CG1322	Zn finger homeodomain 1	not_found	ATGGCGGCCGCTTGCCTACTGTCTTCTTCTACTTCTTCGTTCGAGAAGACCTGCCGCATCTGCCACAAGGCCTTCGCGAACGTCTACCGCCTGCAGAGGCACATGATCAGCCACGACGAGAGTGCGCTGCTGCGGAAGTTTAAGTGCAAGGAGTGCGACAAGGCCTTCAAGTTCAAGCACCACCTCAAGGAGCACGTGAGGATCCATTCCGGCGAGAAGCCCTTCGGATGCGACAACTGCGGCAAGCGATTCTCGCACTCGGGCAGCTTCTCCTCCCACATGACCTCCAAGAAGTGCATCAGCATGGGCCTCAAGCTGAACAACAATCGCGCTCTGCTGAAGCGACTGGAGAAGAGCCCGGGATCCGCATCCTCCGCATCCCGGCGATCGCCCTCCGAT…	2184	MAAACLLSSSTSSFEKTCRICHKAFANVYRLQRHMISHDESALLRKFKCKECDKAFKFKHHLKEHVRIHSGEKPFGCDNCGKRFSHSGSFSSHMTSKKCISMGLKLNNNRALLKRLEKSPGSASSASRRSPSDHGKGKLPEQPSLPGLPHPMSYFASDAQVQGGSAAPAPFPPFHPNYMNAALLAFPHNFMAAAAGLDPRVHPYSIQRLLQLSAAGQQQREEEREEQQKQQQHDEEETPDEPKLVMDIEEPETKEMAPTPEATEAATPIKREESREASPDPESYRSSSQAIKQEQEPLNVAEERQTPVEEHAPVEHAADLRCSRCSKQFNHPTELVQHEKVLCGLIKEELEQHFQQQQATSFALASASEEDEEDEEMDVEEEPRQESGERKVRVRTAIN…	728	PCR
DD0246	ems	FBgn0000576	CG2988	empty spiracles	Homeobox	ATGACTAAGATGATTCCGCCGGTTCCCACCGCCGCTGCAGCCGTCATGATGCCCACACCAAAGCAGAAGATCGGTTTCAGCATCGAGTCCATTGTGGGCAATGATGTCAGCACCGCCGGCGGCAATTCGACGCCCGATCTATCCGGTCCCCAGAGTCCGCCGCCCGGCGAGCGCAATGTGCCCGGTTCGCCGCCCCAAACGCCACCAGCCACACTCACCTTGATCCCAGGCTCGCCCCCGCACCATCTGATGGCTCCTCCTGCCCACGGACTGCCCTATCCGCATCCGCATGCTCAGCAGCAGCATTTGCAGGCACCACATCCGCATCCGCATCTATCGCCTGCGCAGCAACATGTGCTCCACCAGCACCTCCTCATGCAGCAGCAACATCCGGGCACA…	1479	MTKMIPPVPTAAAAVMMPTPKQKIGFSIESIVGNDVSTAGGNSTPDLSGPQSPPPGERNVPGSPPQTPPATLTLIPGSPPHHLMAPPAHGLPYPHPHAQQQHLQAPHPHPHLSPAQQHVLHQHLLMQQQHPGTPKSHQDIQELLQRLHHNAAMASGLSPLQTRLSPETEQPQMAVSLKRERSPAPPAMEQAENPAQRIQPPHTPPKSVSPQSSQPSSSPTLLISSPHATPPQQQQQQPPPNYPKPAMMHPGGAGPMMMPGMPPAGLVRPFPMGPGGPPMPQGQPGLPDIKALPPYINAPPELPPQHNPHLIAAAQFQMAAALQAGHVLGPAAAAAAAAGLPPHAAQFMPNPGMARDSYQLYPWLLSRHGRIFPHRFPGSFLVPPFRKPKRIRTAFSPSQ…	493	PCR
DD0247	fd102C	FBgn0039937	CG11152	CG11152	TF_fork_head	ATGTCCCTCTTCCCACAAACGCAACGCATTTTTCAACCTGAGGAGCCTAAACCGCAACACAGCTATATTGGTTTGATTGCCATGGCCATATTGAGCTCAACTGATATGAAGTTGGTTCTCTCAGACATTTATCAATATATTTTGGATAATTATCCTTACTTTAGAAGTCGGGGGCCGGGATGGAGAAACTCCATCAGGCACAATCTCTCTCTAAATGATTGCTTTATCAAATCTGGACGAAGTGCAAATGGCAAAGGGCACTACTGGGCAATACATCCAGCCAACATGGAGGATTTTCGCAAAGGGGATTTTAGACGTCGCAAGGCGCAGCGTAAGGTCCGAAAGCATATGGGTCTATCGGTGGATGACGCCAGC	375	MSLFPQTQRIFQPEEPKPQHSYIGLIAMAILSSTDMKLVLSDIYQYILDNYPYFRSRGPGWRNSIRHNLSLNDCFIKSGRSANGKGHYWAIHPANMEDFRKGDFRRRKAQRKVRKHMGLSVDDAS	125	PCR
DD0248	grn	FBgn0001138	CG9656	grain	Znf_GATA	ATGGATATGACCTCAACAGCGGAGGCTGCCGCTCGCAGCTGGTACGATAGTCCGCGTTTAGGCGGCGGCGGCTCCTCGGGCGGTGGCAATGGGGGCGGCGTCTCGCCCCAAACGAACGGCCTTGGCAGCGCCGGTAGCAGCCTGGCCCACAGCCACCACAGCCTCTCCAGCGGCGCCAGCTCGGCGGGCAGCAGCGTGGGCGTGGGCTCTGCTCTTGGCGGCGGCGGCGGATCCGGACTGGACACCAGCGACATGAGCGCCTTCTACGCGCTGGAGAGCAACGGACACCACCGGCGCTACTATCCCAGCTATCATCAGCACACATCCCGCATGCCCTCCACCCATGCCTCGCCTCAAGTGTGCCGGCCGCACTTCCACACCCCGCTGAGTCCCTGGCTG…	1455	MDMTSTAEAAARSWYDSPRLGGGGSSGGGNGGGVSPQTNGLGSAGSSLAHSHHSLSSGASSAGSSVGVGSALGGGGGSGLDTSDMSAFYALESNGHHRRYYPSYHQHTSRMPSTHASPQVCRPHFHTPLSPWLTSEHKSFAPASAWSMGQFACPQEPQVEHKLGQMGQSHQTTAAGQHSFPFPPTPPKDSTPDSVQTGPSEYQAVMNAFMHQQATGSTSLTDASCALDIKPSIQNGSASGSSGSGTTHTSTPKQREEGRECVNCGATSTPLWRRDGTGHYLCNACGLYYKMNGQNRPLIKPKRRLTLQSLQSAAKRAGTSCANCKTTTTTLWRRNASGEPVCNACGLYYKLHNVNRPLTMKKEGIQTRNRKLSSKSKKKKGLGGGCLPIGGHLGMGDFK…	485	PCR
DD0249	CG1792	FBgn0039860	CG1792	CG1792	Znf_C2H2-like	ATGCCGAATCGTAATTGCCGGACTTGCGGCCTGTTCATTTTCTGTTCGACGCCCAGTAACCTCTTCGAGGAGCCCAATTCCGTAATGCTGCACCAGATCGAGGTTCTTACTGGTTTGTTTTTGCTCGGCGGACCCGGGAACGAGCTGCCCCCCTTTATTTGCTCACCCTGCGAATTGGACCTGCAGACGGCGATTGCTTTCCGGGAACGTGTGATTCGAACCCAAAAAACGCTGCAGGAAAGTCCCAACCTGGGGAACGCGGAATTGATCGAATCCTTCGCAGTTGGTGTGGAGAAGGAGATTCAGTACGCTGAAGAGGTCACCGAGATCGAGGTTATAGACCTTCTACCCGAGGAACACCTGCTGGAAGAGACGGAAGAGCCGTACGAAATATGTGAG…	1113	MPNRNCRTCGLFIFCSTPSNLFEEPNSVMLHQIEVLTGLFLLGGPGNELPPFICSPCELDLQTAIAFRERVIRTQKTLQESPNLGNAELIESFAVGVEKEIQYAEEVTEIEVIDLLPEEHLLEETEEPYEICEQNEQPQVKVPAQEKKLRRSTKTTPTVFTSVKFADNSQATRTQWSRLTEDEVVALKRERRKRDCICEQCGRHFTCPSNFKLHLLRHTGVKSFACDQCSQQFYTATLLRRHQELHAGNALFQCRYCEATYSNASGRIQHERMRHTNVKPFTCKECNKSFAMSGKLRTHMLSHTGVRAFHCDSCQVSFVRRSHLTSHYRSKGHAHTSSAQAALDNPVELDVKASNGMQTGAKDEALLGKSG	371	PCR
DD0250	NC2alpha	FBgn0034650	CG10318	NC2&agr;	Histone-fold	ATGCAAAGCGACGAGGAAATCGGGAAGGTGGCCCAGGCGGTGCCTGTTATCATCTCACGCACGCTGGAGCTCTTCGTGGAGTCGCTGCTGACCAAGACGCTGCGCATCACGAATGCGCGCAACGCCAAGACGCTATCGCCATCGCACATGAGGCAGTGTATCGTATCCGAGAAACGCTTTGACTTCCTCAAGGAGCTGGTCCGCAACATACCCGACATCAGTGTGGCCGAGGAGGCCGCCTACAACGAGGACGATGTGTTACGCAGCTCGCCAGAGGAACAGTATCCAGATTCAGACACGCCATATGATCTTAGCCTGCCATCGACGTCAATGCGCTCGCAGGCGAACGGCACAGCTGCCTACATGCGCTCCATGAGTCTGAACAACGGAGCCGGATCG…	960	MQSDEEIGKVAQAVPVIISRTLELFVESLLTKTLRITNARNAKTLSPSHMRQCIVSEKRFDFLKELVRNIPDISVAEEAAYNEDDVLRSSPEEQYPDSDTPYDLSLPSTSMRSQANGTAAYMRSMSLNNGAGSGGGAAATKRQFQSQHSTQETPTTSTTLPAKLARSGSMPAYTPRGRPPNHLKKQSVQLDTAIPAPICNYELNKPIVKIDYSHVQMPTANLCTPDASDSGSGSGAGSGAFNFDIAAPVINIDLTNIVAGGAPGSGVPPASIGLPAATPGDNNNVNQMAGKSSAPIIPKATAASATPTETVFELDEDYDN	320	PCR
DD0251	tx	FBgn0008649	CG5441	taxi	HLH_DNA-bd_dom	ATGAAGTCCAATACGTACGAACTGCACAACTACGCCGATCTGAATGACATGGCCAGAGCGACGGACTCCAAGGATTCGCGCAAAAGGAAGACGGCCAGTGCTCGGGGCGAGAAGTATTCCCTGCGACAGAAGCGACAAAAGAGGGGCTCCAACGAGGATGGGGAGTCAGCCAACCTGGCTGACTTTCAACTAGAATTAGATCCCATAGCGGAGCCGGCTAGTAAATCGAGGAAAAATGCACCCACCAAGTCCAAGACGAAAGCACCGCCACTGAGTAAATACCGTCGGAAAACAGCGAATGCCAGGGAGCGAACCAGAATGCGTGAGATCAACACGGCCTTTGAGACACTGAGGCATTGTGTTCCCGAAGCGATCAAGGGCGAGGATGCGGCCAATACC…	1149	MKSNTYELHNYADLNDMARATDSKDSRKRKTASARGEKYSLRQKRQKRGSNEDGESANLADFQLELDPIAEPASKSRKNAPTKSKTKAPPLSKYRRKTANARERTRMREINTAFETLRHCVPEAIKGEDAANTNEKLTKITTLRLAMKYITMLTDSIRDPSYESEFIGECLEESANREARVDLEANEEAEVELPVPVAKKPAKTKGSGKKSSAASKRQSQKQAKIVPQIPPISSGESCYATSSIGSPASSAYASLSSSSNSHSSSSSPGLELDSLVGLNGISALDSLLLDTSDGDSLSCLSPGYGSLLTGSGESLLPGCRGDLPMSGLEKSDVELSLRLLDQSSKDSFDFASDQQPSACISSFSALDGYPFDLLHSDFPDMFL	383	PCR
DD0252	bun	FBgn0010460	CG5461	bunched	not_found	ATGATGGGCACTATGTCGCTGCGCCAGCCAGAGAATTGGCTATACGAGATTTGGCAGAAGGGCTACGACAGCCCCTGCTATGTGATGGTGCCTAATGCAAAAGATCTGGTCAAGTCGCATCTCATGATAGCGGTGCGCGAGGAGGTGGAAGTGCTAAAAGAGCGCATCTCCGAGCTGATGGACAAGATCAACAAGCTGGAGCTCGAGAACAGCATTCTCAAGTCGAACATCCCGCAGGAGACACTGCAGCAGCTGCAGTTGCAGCTACAACTCGCCGCACCGCCGGCCACGCCCGCCATTCAAGCGGCACCGGCGGTACAAAGTGTCGTTGCTCCAGCTGCCGCGGGTCAGGCAGTTCAGCAGCAGGCCGCTGGAGCGGTAGCGGTAACGGGTGTGGCC…	564	MMGTMSLRQPENWLYEIWQKGYDSPCYVMVPNAKDLVKSHLMIAVREEVEVLKERISELMDKINKLELENSILKSNIPQETLQQLQLQLQLAAPPATPAIQAAPAVQSVVAPAAAGQAVQQQAAGAVAVTGVATSPASAVVPTSIPNGSAENGSSAVESAAVSVEQQVQQVTSAAAAAASVVTANGPM	188	PCR
DD0253	CG33213	FBgn0053213	CG33213	CG33213	Znf_C2H2-like	ATGTACCCGGCGCAACCGGCAAAGGTGGCGTTGGCCGGTCAACCGATATCCGCCGGAAAACCACCACGCCACAGCCCTGTTCAGATGAAGTCTATCCCTTTGCCCGTCTTCGAGCTGCCGGAATACGTGTGCGTGGAGACCAAGTGGGTGACACGCAAGTACGCGATAGAGAATGGCATTCCAGTGAAAGAACTGCATGCCCCGATCACCAATGGAGGCGCTACAGAGTCTCCCAAGAAATCCGTACAGCAGAAGAGACTCAACGAGGTCACTGGAATGTTTGCGAACGAGGCTATGGTGCCGCGCAGAGAGCGCGCCATTCAAACAGAGAATGCGGGCACTAAGGATGCGGGCATTCAATGCCGTCGCGATTCGGAGGAGTGGTATTTACCAGAGGAA…	1020	MYPAQPAKVALAGQPISAGKPPRHSPVQMKSIPLPVFELPEYVCVETKWVTRKYAIENGIPVKELHAPITNGGATESPKKSVQQKRLNEVTGMFANEAMVPRRERAIQTENAGTKDAGIQCRRDSEEWYLPEERPKDTGSEASNSDKFLTYVSENTFIFPNGMMECAVCGDVAKTLLEHQSHMTAHYGPGALCFRCGQRLDHQKQLKQHSLSCPALAPRKSSMLFKCPHLLCNAMSHSEMQLLRHLRNHSGRKCYRCLQCKRYFKTTTSLLVHRKKEQSCAKAKVVVLFREHNGLPNGRGDPRRCSVCLKRFSSERVCLRHRRQCILGHFRRLSRVLKKE	340	PCR
DD0254	Ada2b	FBgn0037555	CG9638	Ada2b	Znf_ZZ	ATGACCACAATCGCGGATTTATTCACAAAGTATAATTGCACAAATTGCCAGGATGATATTCAGGGCATTCGAGTGCACTGCGCGGAGTGCGAAAACTTCGATTTGTGTCTGCAATGCTTTGCCGCAGGTGCGGAGATCGGCGCCCATCAAAACAACCACTCCTACCAGTTCATGGACACCGGCACTTCCATATTGAGTGTATTTCGTGGAAAGGGGGCGTGGACGGCACGAGAGGAAATCCGCCTGTTGGATGCAATCGAGCAGTACGGCTTTGGAAACTGGGAGGACATTAGCAAGCACATTGAGACGAAGTCAGCGGAGGATGCCAAAGAGGAGTACGTGAATAAGTTTGTAAATGGCACGATTGGAAGGGCCACTTGGACGCCGGCCCAGAGCCAG…	1251	MTTIADLFTKYNCTNCQDDIQGIRVHCAECENFDLCLQCFAAGAEIGAHQNNHSYQFMDTGTSILSVFRGKGAWTAREEIRLLDAIEQYGFGNWEDISKHIETKSAEDAKEEYVNKFVNGTIGRATWTPAQSQRPRLIDHTGDDDAGPLGTNALSTLPPLEINSDEAMQLGYMPNRDSFEREYDPTAEQLISNISLSSEDTEVDVMLKLAHVDIYTRRLRERARRKRMVRDYQLVSNFFRNRNYAQQQGLTKEQREFRDRFRVYAQFYTCNEYERLLGSLEREKELRIRQSELYRYRYNGLTKIAECTHFEQHAATATHRSTGPYGHGKTLHCIINAPNNERSNGSIRQCLTTGPHAYLQWKSSAAKLFLALPTTESQKGRNVKRRRGKFKFNRTKKHA…	417	PCR
DD0255	CG4936	FBgn0038768	CG4936	CG4936	Znf_C2H2-like	ATGGGCGGCCACAAGATCCTTCTTGGCGACAAGAAGGAGTTCAAGTACATCTGCGATGTCTGCGGCAACATGTATCCCTCCCAGAGTCGCCTTACCGAGCACATCAAGGTCCACTCCGGCGTGAAGCCGCACGAGTGCGAGATCTGTGGTCATTGCTTCGCCCAGGCTCAGCAGCTGGCACGCCACATGAACACCCACACCGGAAATCGGCCGTACAAATGCAGCTATTGCCCGGCAGCCTTCGCCGACTTGTCCACGCGTAACAAGCACCACAGAATCCACACCAACGAGCGACCCTACGAGTGCGATGTTTGCCACAAGACATTCACTTACACCAACACCTTGAAGTTCCACAAAATGATTCATACGGGAGAGAAGCCGCACGTCTGCGATGTGTGC…	495	MGGHKILLGDKKEFKYICDVCGNMYPSQSRLTEHIKVHSGVKPHECEICGHCFAQAQQLARHMNTHTGNRPYKCSYCPAAFADLSTRNKHHRIHTNERPYECDVCHKTFTYTNTLKFHKMIHTGEKPHVCDVCGKGFPQAYKLRNHRVIHERRGQSARESVAGLV	165	PCR
DD0256	Spps	FBgn0039169	CG5669	CG5669	Cellulose-bd_dom_fam2_bac	ATGAATTGTACAGATGGCGAAAAACACTCGGACAAGAAGCGCCAGCATATATGCCATATAACCGGCTGCCATAAGGTATACGGGAAAACTTCCCATCTAAGGGCTCACCTGCGTTGGCATACTGGCGAGCGACCATTTGTCTGCTCCTGGGCGTTTTGCGGCAAGCGCTTCACCCGCTCCGATGAACTGCAGCGCCACCGACGAACGCACACGGGAGAGAAGCGTTTCCAGTGCCAGGAGTGCAACAAAAAGTTCATGCGCAGCGATCACCTGTCGAAGCACATCAAGACGCACTTTAAGAGCCGCTCTGGCGTGGAGCTAATTGAGCTGAGCATCAAGCAGGAGACC	348	MNCTDGEKHSDKKRQHICHITGCHKVYGKTSHLRAHLRWHTGERPFVCSWAFCGKRFTRSDELQRHRRTHTGEKRFQCQECNKKFMRSDHLSKHIKTHFKSRSGVELIELSIKQET	116	PCR
DD0257	CG6276	FBgn0038316	CG6276	CG6276	MADF-dom	ATGATGACGACCGACTTCGCGGGCAGCCAGTTCGTGTCCAGCAATCCCAACACCAGCTGTAGTGCATCCCGCTGGCTAACGGAGGAGGTCTTTAAACTAATCGAAATTGTGCAGCGCGACGAGGCCATCTACAATCCGAGGCACAAATACTACTTTTGCCGCCCGTACGTGGAGAACTTTTGGCGCGAGGTGGATTTGAAGCTGGAAAAGAATCCGGGCGCCAGTCTGGCCAAGTGGACCAATTTGCGCATCTCGTTCCGACGAGAGTACACCAACTATCTGGAGGAAAAGGTGCCACCCTGCTGGTCCTACTTCGACCGCATGTTCTTTCTGCATCCGTATCTACGCAAGAAGCACCAGCAGCCCAAATCGCTGGACACACAGGTGCAGGACGCCCTG…	1407	MMTTDFAGSQFVSSNPNTSCSASRWLTEEVFKLIEIVQRDEAIYNPRHKYYFCRPYVENFWREVDLKLEKNPGASLAKWTNLRISFRREYTNYLEEKVPPCWSYFDRMFFLHPYLRKKHQQPKSLDTQVQDALAHLSNLSSRMQRERSVTIPGSSSIGGQPTPSAHQSPPAQQLDNYLDYFDEAEHNNSELDDIMEEEQQRNSRYHGQLDGNDIKSECEEPVDDYEQEAHEPEEDEQDDQDLHKMAPTSSSSSAEAQRRYANQHSHASRMLPGRLQMRTYHDEMRGAIRPRSQELQAPTAAVAGVNYSAQPTAHPNISFVRPTFSKPVDLVSTTTHAGGGGGGGVPGTAGLSEAELPTPSTAAVATPMAPSSSVSASSSSSYLSQRHGHNHMHGGHPQV…	469	PCR
DD0258	CG17328	FBgn0028895	CG17328	CG17328	Znf_C2H2-like	ATGGACTATAATATCCACAAAATATGCAGAGTTTGCCTGGAGGAACTACATCCTGTAACTTCGATATATAGTACAGACTTTGCTATGATGCCCTCCGTAATGTTGATGCAATGCGCTAAAATAAGAGTTTTTAAAACCGATGGCCTACCTTCGGTGATCTGCAACAACTGTATTTACCGGCTGGGGGTGGCCTTCCACTTCAAGCAGGAATGCGAAAACAGTGATCTCCGACTGCGACAATATCTGGGCATTCTGGAATCCTGGCGCCAGGATGCGGCCACCAATACGGACTTTGTGGAGAAGCCGTTGCTTCCGCAGCGCGATAGCGATGAAGAGGAACCCGTGGATGCCAAAGTGAGCAAGAGGCGGTCGCGCTATCAAAGGAAGCCGCCAGAAGAG…	1236	MDYNIHKICRVCLEELHPVTSIYSTDFAMMPSVMLMQCAKIRVFKTDGLPSVICNNCIYRLGVAFHFKQECENSDLRLRQYLGILESWRQDAATNTDFVEKPLLPQRDSDEEEPVDAKVSKRRSRYQRKPPEEHKKRGPKPVPKMPHTCYECHKSFKCIAQLTQHIRTHTGEKPYQCSFCIQRFAQKYNLKVHERTHTGDKPFQCEICSKQFSALGNFQAHQKIHLGVRDQVCSLCQKGFYTAGDLSKHMITHTGIKNHHCDVCGKAFSRRRDMRTHKLKLHPLESSTNHDIVDDDDDEAIDTDPVGLDTLDHAHFKCPDCDKAFDTADSLSLHFRTHAANNNLLNLPLPPAPPMSHHYHHDALHHLGPPNPATQMGMAAMAHMLAPPPPPPPTPSEGR…	412	PCR
DD0259	Tbp	FBgn0003687		Tbp	TBP	ATGGACCAAATGCTAAGCCCCAACTTCTCGATTCCGAGCATCGGAACGCCGCTCCACCAGATGGAAGCGGACCAGCAGATAGTGGCCAATCCTGTGTACCATCCTCCGGCTGTATCGCAGCCGGATTCGTTGATGCCGGCACCCGGTTCCAGTTCCGTGCAGCACCAGCAGCAGCAACAGCAGTCGGACGCCAGTGGGGGATCAGGTCTCTTTGGCCACGAACCATCGCTCCCGCTGGCGCACAAACAAATGCAGAGTTACCAGCCATCGGCCTCCTATCAGCAGCAGCAGCAGCAACAGCAGCTCCAGAGTCAGGCGCCCGGCGGCGGTGGGAGCACTCCGCAGTCCATGATGCAGCCGCAGACGCCGCAGAGCATGATGGCCCACATGATGCCCATG…	1056	MDQMLSPNFSIPSIGTPLHQMEADQQIVANPVYHPPAVSQPDSLMPAPGSSSVQHQQQQQQSDASGGSGLFGHEPSLPLAHKQMQSYQPSASYQQQQQQQQLQSQAPGGGGSTPQSMMQPQTPQSMMAHMMPMSERSVGGSGAGGGGDALSNIHQTMGPSTPMTPATPGSADPGIVPQLQNIVSTVNLCCKLDLKKIALHARNAEYNPKRFAAVIMRIREPRTTALIFSSGKMVCTGAKSEDDSRLAARKYARIIQKLGFPAKFLDFKIQNMVGSCDVKFPIRLEGLVLTHCNFSSYEPELFPGLIYRMVRPRIVLLIFVSGKVVLTGAKVRQEIYDAFDKIFPILKKFKKQ	352	PCR
DD0260	hkb	FBgn0001204	CG9768	huckebein	Znf_C2H2-like	ATGTCGACGATTAACCTGCATCCCCCGCAAACCTACTCGCGACTTTTCCGACCCTGGGATACTCAGCGCCAGGCGGCGACCTCGGCGGCACCCAGGACAGTGAAGCAGGAGCCGGAGGCGATTACCATCAAGACGGAGCTGGCCAGCAGCAGTTTCGGCCACGACTGCGACGGAGACTTCTCCTCCGCATCCTCCTCTGCGTCAAGCAGCAGCAACAGCAGCAAGTCCTGCTACGAGGAGGCCCTGAACCACAGCAGCTACACCCGCACTTCCACCCCGCTGCTGGACGCCGCCCCGCACCCCGTCTTTTCACACCCGCAGTCGTCGCCGTTGGACACGCACGCCGCCGCCACCGCATCCTTGGCTCCGCCAAACCAGCACGCTCCATTCCTGTCGGCC…	888	MSTINLHPPQTYSRLFRPWDTQRQAATSAAPRTVKQEPEAITIKTELASSSFGHDCDGDFSSASSSASSSSNSSKSCYEEALNHSSYTRTSTPLLDAAPHPVFSHPQSSPLDTHAAATASLAPPNQHAPFLSAASDLYYAAAAAAAAAASTPTAVPGFGMDPFTMGLMEQEYARVMAEDAQLKALNSRKQRPKKFKCPNCDVAFSNNGQLKGHIRIHTGERPFKCDVNTCGKTFTRNEELTRHKRIHTGLRPYPCSACGKKFGRRDHLKKHMKTHMPQERQLGPSIFVPMYSYLYG	296	PCR
DD0261	CG9609	FBgn0030787	CG9609	CG9609	Znf_C2H2-like	ATGCCGCCTGGAACGCAAATTGCCAGCGACAGCGATATGGAGACCGCTCTGGAGGAGTTCAAGCAGCGCCAGGGACGCCGCAACAGCATCGGCTCGGCCAAGTACGCGTGCAGCATGCCCAAATGCGAGGCCACATTCAAGCGGCTGGACCAATTGGATCGCCATGAGTATCATCACACAGGGATTAAGAAGCACGCCTGCTCGTACGAGGGTTGCGACAAGACGTACTCGATTGTGACGCACTTAAAGAGGCATCTGCGCAGCACCCACGAGCGTCCGGAGTCGGCGGCCAAGAAGACGGTGAAGTGCGCGCTGGAGGAGTGCAGCAAGATGTTCATCTCGGTTAGCAACATGACCCGCCACATGCGCGAAACCCACGAGAGCCCAAAGGTCTATCCG…	1206	MPPGTQIASDSDMETALEEFKQRQGRRNSIGSAKYACSMPKCEATFKRLDQLDRHEYHHTGIKKHACSYEGCDKTYSIVTHLKRHLRSTHERPESAAKKTVKCALEECSKMFISVSNMTRHMRETHESPKVYPCSQCSAKFSQKLKLKRHEIREHTLEYPYSCSKCSRGFYQQWQCQSHEPSCKLYECPGCPLQFDKWTLYTKHCRDSLHGKNRHKCDRCDSAFDKPSELKRHLEVKHKEAAQTDECATSFTCNEEGCGKSYSYLRNLRQHMLTAHSGRRFECQALDCGRCFSSAQNLARHLLRDHKDGATKKELKAKKKDKSKTGEGGKTKSTSRKRRRDAGRSKHSRLSKLACLQLDKEDDEAVRERQPLVLEKITQSLKDDPVEELLAQTLQDEEE…	402	PCR
DD0262	Br140	FBgn0033155	CG1845	CG1845	Znf_C2H2-like	ATGGAATACTGCAAAGGGGTGAAGACCCAGCAGTCCCAGCCGCCTTTCGCCTGTCCCGTCCGCGGCTGCGACCGCAGCTACAAGACCATCATGGGTCTGCAATACCATCTTATGAAGTACGACCACGACAACCCACAGCCGCTCACGCCCGTGCTGACTCCGAGCCGCAAG	171	MEYCKGVKTQQSQPPFACPVRGCDRSYKTIMGLQYHLMKYDHDNPQPLTPVLTPSRK	57	PCR
DD0263	CG11085	FBgn0030408	CG11085	CG11085	Homeobox	ATGCAGAGCTCAAAATCTTTTTTAATACGCGATCTTCTGGGCGATTTGATTAATCGACGACAAACAGATTCGGAACTGGAGCTCTCCAACGACGATTCGGATATAGACATTGAGGATCGATCTACGCCGGACTCGACGGCTGCGGGCTGCCAGCAGGAGCTACTGCTGTCGCACCATCACCGCAGATTCACCCACCACGACGAATCCAGTGTGGAGTCCTGCCTATCGGCCACAAGGGGCCCCGGCTCTGGCACAGGATCGGGTGGTGGCGGAGGTGGTGGTGGTGGAGGAGGAGTAGCCAGCGGACTGAGCGCCGCTGCAGCGGCGGCGGGCGTGGCTGCTGGACTCCTGGCAGCGGCGGCCAGTGGTGCCAATGGGGATCGGGATGCCAACGGTGGC…	882	MQSSKSFLIRDLLGDLINRRQTDSELELSNDDSDIDIEDRSTPDSTAAGCQQELLLSHHHRRFTHHDESSVESCLSATRGPGSGTGSGGGGGGGGGGGVASGLSAAAAAAGVAAGLLAAAASGANGDRDANGGSGPGSGGGTSGGYAEHKLQLSKSGRKPRRRRTAFTHAQLAYLERKFRCQKYLSVADRSDVAETLNLSETQVKTWYQNRRTKWKRQNQLRLEQLRHQATMEKDFVVQDGGGAGGLGCCPSGLSSSFSAAAAAAAAASNPCNFLTSAAAAAIFRNVGYVHGCP	294	PCR
DD0264	lola	FBgn0005630	CG12052	longitudinals lacking	BTB/POZ-like	ATGAGTGTAGTTGGCGGAGCAGGAAATGGGGGTCAGGAGGAGAGCTTTACGTGCCCACAGTGTTATAGAACTTATCGAAGGCACGGAACCTTGCGGCGGCACCTGCGCCAGGAGTGCGGCAAGGGAAAGAGCATGGTGTGCTCCGTCTGCGGTCATCGCACGAAGCGGGCAGATCATCTGCGCCAGCATGTACGAAAAAAGCATCCGGAGATAGCCATGCGATCGTTGTTTAAGCGTCAGCAAAGAGCT	249	MSVVGGAGNGGQEESFTCPQCYRTYRRHGTLRRHLRQECGKGKSMVCSVCGHRTKRADHLRQHVRKKHPEIAMRSLFKRQQRA	83	PCR
DD0265	CG3838	FBgn0032130	CG3838	CG3838	MADF-dom	ATGACCACCTCAACCCGCAGCAGCAGCAACAACCACAGCAGCGAGCACGAGGAGCGAACCTCCAACGGCACCACCGCCTACAACCACCACAGTCCAACGGGTTCGGGATCCGGAACAGCAGGCGCCTCTATTGGATCCACCAACCGAGTGATGCAGGCGGACGAGGACTTCAACATCCGCTTCGTCAACCTGGTGCGCACCCACAAGTGTCTCTACGACAAGAAGGTGCCCGAGTACCGCAACAGGGATAATCAGGAAAAGGCTTGGGTGCTTATTTCAAAGGAGACAAGAGAAAGCGTGATCCATTGCAAGGAGCGATGGCGAAACCTTCGGGCCTGCCTATCCCGCTACATAAAGCAGCAATCCGGATCGGAGCCGCAGCACAAGCCATACTACCTG…	1302	MTTSTRSSSNNHSSEHEERTSNGTTAYNHHSPTGSGSGTAGASIGSTNRVMQADEDFNIRFVNLVRTHKCLYDKKVPEYRNRDNQEKAWVLISKETRESVIHCKERWRNLRACLSRYIKQQSGSEPQHKPYYLTEHMAFLLPFLKSSRNSLEGNNSLATLYQMSQQHLQHQPFLLHPALHATEEHKYCANTSINNNNNNNDVHNGESMEVLEMKYSISEKDDEETIDAFDPAVTNTLGMNRTSSTPTRSSALQGGGGNSPARSDTASADSMKNFIPDVQLAETGSQLIYSDGGHGTPPPLHYHPHSHPHPLTLSMDHHPASYEPGSTKRIKTECEATSTMTNAGSIYGGLSSSEVADMEFFRSILPDLATLTPQQRRKFKIGILELIDDVVTRYPAQDH…	434	PCR
DD0266	Hr96	FBgn0015240	CG11783	Hormone receptor-like in 96	Znf_hrmn_rcpt	ATGTCGCCGCCGAAGAACTGCGCGGTGTGCGGGGACAAGGCTCTGGGCTACAACTTCAATGCGGTCACCTGCGAGAGCTGCAAGGCGTTCTTCCGACGGAACGCGCTGGCCAAGAAGCAGTTCACCTGCCCCTTCAACCAAAACTGCGACATCACTGTGGTCACTCGACGCTTCTGCCAGAAATGCCGCCTGCGCAAGTGCCTGGATATCGGGATGAAGAGTGAAAACATTATGTCCGAGGAGGACAAGCTGATCAAGCGGCGCAAGATCGAGACCAACCGGGCCAAGCGACGCCTCATGGAGAACGGCACGGATGCGTGCGACGCCGATGGCGGCGAGGAAAGGGAT	348	MSPPKNCAVCGDKALGYNFNAVTCESCKAFFRRNALAKKQFTCPFNQNCDITVVTRRFCQKCRLRKCLDIGMKSENIMSEEDKLIKRRKIETNRAKRRLMENGTDACDADGGEERD	116	PCR
DD0267	mRpL55	FBgn0038678		mRpL55	0	ATGTTGCTGAAACAGTTGCCCCAGGCTGTTCAGCAGATACGCTGCATCTCATCGGCCACGACGGCGGTTACCAGGCTGCATCGCTCGGTTTACTGCCGGCTATATCCCACAGTTGTGGTGCAACCCGATGGATCCACGATAAACATCCGCTATCACGAGCCCAGGAAGATTATCAAGCTTCCCTTGGATCTGAGCACCTTAACCGATGCGGAGCGCAGAGCGAGATTGGAGGCCCGCAAGCCGCGCAAGAAGGTCAAGATCATGGAGGAGGTGGAGGACAACTTCAACGCCAAGAAGTACATGAAGTACATCAAAAAG	318	MLLKQLPQAVQQIRCISSATTAVTRLHRSVYCRLYPTVVVQPDGSTINIRYHEPRKIIKLPLDLSTLTDAERRARLEARKPRKKVKIMEEVEDNFNAKKYMKYIKK	106	PCR
DD0268	grau	FBgn0001133	CG33133	grauzone	Znf_C2H2-like	ATGCTCATCCAGGAGCATGCGAGGAGGCATGAGAATCCCGAGTACATCAAATGCAAGGACTGCGGAAAGGTGTTCGCCAATTCCAGCGTATTGCGTGCCCACTGGCTGGTCCACCATGTTCCAGACGAGGAGTGCGACTTCCAGTGCGAGGACTGCGGCAAACGCTTCTCGCGACGCAACCTGCTCGAACTGCACAAGGGCTCCCATGTGCCCGTAAATGAGCGCAAGTTCATCTGCCCGCAGTGCCCCAAACACAATGCTTTTGCCACGGAGTACCACATGCAGGTCCATATCAGCATGCAGCACCGCAAGGCGGCCAATATCTGCCATGTGTGCGGCAAGAAGATCAAGGACAAGGCTGTCTTCGAAAAGCACGTTCGCCTGCACTTCGAGGAGAGC…	786	MLIQEHARRHENPEYIKCKDCGKVFANSSVLRAHWLVHHVPDEECDFQCEDCGKRFSRRNLLELHKGSHVPVNERKFICPQCPKHNAFATEYHMQVHISMQHRKAANICHVCGKKIKDKAVFEKHVRLHFEESGPRIKCPRPDCESWLKDEDNLKQHLRRHNDEGKLFICSECGKSCKNSRALIGHKRYSHSNVIYTCEQCGKTFKKDISLKEHMAQHTGEPLYKCPFCPRTFNSNANMHSHKKKMHPVEWDIWRKTKTGSS	262	PCR
DD0269	Doc3	FBgn0035954	CG5093	Dorsocross3	TF_T-box	ATGTTGACCTTGCCCAACATCGCCGATCTGCGATTGCAGCAGCAGATCGCCCAGGAGATATACCGCCAGCAGATTATGCAACGTTTACCCGATCCCCTATGCGGCCTGCTACCCAACTTTGCCGGACACTTTATGCCACCGCCGCCACCGCCGCAACCCACTTTGCCCGGCGATGTGGAGGCCAAGCTGGAGAATAACGAACTCTGGCAGCAGTTCCACAGCATCGGCACCGAGATGATCATCACCAAGTGCGGCAGACGCATGTTCCCTTCGATGCGGGTTTCCCTCAGTGGACTGGAGGAGGAGGCCAGCTATTGCGTGCTCCTCGAGATGGTGCCCATTGGCGATTGTCGCTATAAGTTCTCTGGATCCCAGTGGGTGCCGGCCGGAGGAGCCGAG…	1269	MLTLPNIADLRLQQQIAQEIYRQQIMQRLPDPLCGLLPNFAGHFMPPPPPPQPTLPGDVEAKLENNELWQQFHSIGTEMIITKCGRRMFPSMRVSLSGLEEEASYCVLLEMVPIGDCRYKFSGSQWVPAGGAEPQSPQRMYLHPESPATGKHWQSQALLFSKVKLTNNTLDNNGHIVLASMHKYQPRLHVIRTSDLGQIPWAPQQAFIFPETEFIAVTAYQNDRITKLKIDNNPFAKGFRESGQSRCKRKINDSPPPTQPEANQVDRSPVTSPLAKRLRLVEEFPQHHHHQSHHSVPMQRHYLLDALEANFYVPAPPPPAIEYARHIGGAYPSWAYTPPSPASSVSSSSAGSTSGESAADREADADADTFVDVVGTAPAAPPPPSPPVPATATAPASSS…	423	PCR
DD0270	CG3281	FBgn0037967	CG3281	CG3281	Znf_C2H2-like	ATGTCCCAGCTGGGCAGTCGTTTGAACCATTCGGCGAACTTCATCTACAAGTGCGCCGTCTGTCCGCGTGTCTTTGCCAAAAGTGAATCTCTGACTCGTCATTTTTCCCAAGCCCACAAACTGACAGCGGACGTGGCCGCCATGAAGCTGGCCAACGAGAGCTGCGGCACCGGTCTGCTAACCTGTGAGCACTGTCCGCGGACATTCAAGCGTCAGGACACACTCCGGCGACACATGCAGGCATTCCATCCCGACGCAATCGCATTGGAACCCGAAGAAACGACGGACAATTCCGCCCGAAAACGCATAGCTAAGCGGCGAGACTGTCCGCACTGTGGCCTGAGCTTTCCCGTATCTAGCCTTACCATCCACATTCGGCGACATACGGGCGATAATCCG…	1029	MSQLGSRLNHSANFIYKCAVCPRVFAKSESLTRHFSQAHKLTADVAAMKLANESCGTGLLTCEHCPRTFKRQDTLRRHMQAFHPDAIALEPEETTDNSARKRIAKRRDCPHCGLSFPVSSLTIHIRRHTGDNPYKCDQCEKAFPRSQDLSLHMRQHTGERPSECKICSKKFISQNKLARHMRLHTGQRPYSCKMCSKSFVQSNDLKIHMRRHTGERPYQCGVCGESFVCGSHLNIHRNRKGHLIAVIPGNEVEANFAADPYVNARVNQRRSEDIERMRLQRIPENQLQQRLENLPKPDVPAMCYKCGVCEQKFKSGALLTVHRNKMSHYEIERVYENPFGKNQ	343	PCR
DD0271	CG2129	FBgn0030008	CG2129	CG2129	Znf_C2H2-like	ATGCTCAAGTCCCTCAAGCCGGACACGTACGCCGGAATGGCGAACGCCAAGTGCGGCGAGATCTACTTCCAGAGCCTGCACAGCTTCCGCATCGACTGTGCGTTCTGCGAGATGAAGAGCTTTGTGTTCGGAGACTTCCTGCTCCACGTCCAGAACATTCACTTCGAGAACGGCCTGCTGAAGACGGAGGCAACGGACGCCGGTGCGAATCTCAAGCAGGAGCGGGATCGTGAGCGGGAGCCTAACTCGCCGGTGCCCATTGTGGCGCAGGTGAATCCATTTGCCTGGTACGAGATTGGTGGCGATCACAACGAGGACAGCGACGATGAGCGCGTTGTCCTGGAAAAGCAGGATGAGGACGAAGATGAGCGGCCAGGCAGAAGCATAATCAAGTGGCAG…	1392	MLKSLKPDTYAGMANAKCGEIYFQSLHSFRIDCAFCEMKSFVFGDFLLHVQNIHFENGLLKTEATDAGANLKQERDREREPNSPVPIVAQVNPFAWYEIGGDHNEDSDDERVVLEKQDEDEDERPGRSIIKWQDHQSLTSESLRQVRALKVDYKEEDSEQEECGMELDLDSEGRHSAKIPHSCPHCTKVYQSRKVLERHIMRQHKDTLSPDVDSEDADYEPPKDAPVKSAAQEYKCEHCGKIYHGKYSLRQHLKRDHDNGEEGGSAIFTCLECEAQLPRLRLLDEHMVQAHGGAACVVCGRRYKTRHELKRHQLKHTSERNVPCPHPGCGKRFFTIRHMRNHGKVHTEQKNFVCESCGYSCRNKETLRVHIRSHTGERPFGCQVCDKRFPSHSGLREHM…	464	PCR
DD0272	dpn	FBgn0010109	CG8704	deadpan	HLH_DNA-bd_dom	ATGGATTACAAAAACGATATTAATTCCGACGACGATTTCGACTGCTCCAACGGCTATAGCGACAGCTATGGCTCCAATGGACGCATGTCCAATCCCAATGGATTGTCAAAAGCAGAACTTAGAAAGACCAACAAACCGATTATGGAGAAACGTCGCCGAGCTCGCATTAATCACTGCCTCAACGAACTGAAGTCCCTTATCCTGGAGGCGATGAAAAAAGACCCGGCTCGTCATACCAAACTGGAGAAGGCCGACATACTTGAGATGACGGTGAAGCATCTGCAGTCGGTGCAGCGCCAGCAGCTCAACATGGCCATCCAATCGGATCCCAGCGTTGTCCAGAAGTTCAAGACGGGATTCGTTGAGTGCGCGGAGGAGGTGAACCGCTATGTAAGCCAA…	1302	MDYKNDINSDDDFDCSNGYSDSYGSNGRMSNPNGLSKAELRKTNKPIMEKRRRARINHCLNELKSLILEAMKKDPARHTKLEKADILEMTVKHLQSVQRQQLNMAIQSDPSVVQKFKTGFVECAEEVNRYVSQMDGIDTGVRQRLSAHLNQCANSLEQIGSMSNFSNGYRGGLFPATAVTAAPTPLFPSLPQDLNNNSRTESSAPAIQMGGLQLIPSRLPSGEFALIMPNTGSAAPPPGPFAWPGSAAGVAAGTASAALASIANPTHLNDYTQSFRMSAFSKPVNTSVPANLPENLIHTLPGQTQLPVKNSTSPPLSPISSISSHCEESRAASPTVDVMSKHSFAGVFSTPPPTSAETSFNTSGSLNLSAGSHDSSGCSRPLAHLQQQQVSSTSGIAKR…	434	PCR
DD0273	Oli	FBgn0032651	CG5545	Olig family	HLH_DNA-bd_dom	ATGGATCCCTCGAATCTTGCTTTTGGTTTTCCCGGTCTCCCCAACCACGGACACATGCCAATACCTCCTACAGCCAATATGCTTGGTGGCCAGCATCCAGCACCCACCGCCAGCCCACCACAAAGCGTCCCCGGCCGTCGGACGCCACTTGGATCGGTTGGTCTGGGTGGTTTCTATGCCCAGGGAATGGGCATGTCCCAGCAGCCACCGACGGATGAGAACAAACCAGGGCCCAGTGCTCCGGAGAAGCCATTGAGTCCCACGGCCGCCGCCATCGCAGCCATTGCCATCAGTGGTGGCACCACCACGGTGGCCGTGTCCAGTGGTGGCGCCAGCGGAAGTGGCTCCAACAGTGGCAAGCAGAAAAACCGCCAGGGAAAGACGGTAAGGCTGAACATA…	693	MDPSNLAFGFPGLPNHGHMPIPPTANMLGGQHPAPTASPPQSVPGRRTPLGSVGLGGFYAQGMGMSQQPPTDENKPGPSAPEKPLSPTAAAIAAIAISGGTTTVAVSSGGASGSGSNSGKQKNRQGKTVRLNINARERRRMHDLNDALDELRSVIPYAHSPSVRKLSKIATLLLAKNYILMQQNALEELRRLLAYIQSTTGAAPLDLGAFPAAAKLQALLQGPHNEPPTSS	231	PCR
DD0274	kni	FBgn0001320	CG4717	knirps	Znf_hrmn_rcpt	ATGAACCAGACATGCAAAGTGTGCGGTGAGCCGGCGGCGGGCTTCCATTTTGGCGCCTTCACCTGCGAGGGCTGCAAGTCCTTCTTTGGCCGCTCTTACAACAACATCAGCACCATCAGCGAGTGCAAGAACGAGGGCAAGTGCATCATCGACAAGAAGAACCGCACCACCTGCAAGGCGTGCCGCTTGAGGAAGTGCTACAACGTGGGCATGTCGAAGGGGGGATCCCGCTACGGACGTCGCTCCAACTGGTTCAAGATCCATTGTCTGCTGCAGGAGCACGAACAGGCCGCCGCAGCGGCGGGCAAGGCGCCTCCATTAGCGGGTGGCGTATCGGTGGGTGGTGCCCCGTCGGCCTCTTCCCCGGTGGGCTCGCCACACACTCCCGGATTTGGGGAC…	1284	MNQTCKVCGEPAAGFHFGAFTCEGCKSFFGRSYNNISTISECKNEGKCIIDKKNRTTCKACRLRKCYNVGMSKGGSRYGRRSNWFKIHCLLQEHEQAAAAAGKAPPLAGGVSVGGAPSASSPVGSPHTPGFGDMAAHLHHHHQQQQQQQVPRHPHMPLLGYPSYLSDPSAALPFFSMMGGVPHQSPFQLPPHLLFPGYHASAAAAAASAADAAYRQEMYKHRQSVDSVESQNRFSPASQPPVVQPTSSARQSPIDVCLEEDVHSVHSHQSSASLLHPIAIRATPTTPTSSSPLSFAAKMQSLSPVSVCSIGGETTSVVPVHPPTVSAQEGPMDLSMKTSRSSVHSFNDSGSEDQEVEVAPRRKFYQLEAECLTTSSSSSSHSAAHSPNTTTAHAEVKRQ…	428	PCR
DD0275	ase	FBgn0000137	CG3258	asense	not_found	ATGGCCGCCTTAAGCTTCAGCCCATCACCTCCTCCAAAAGAAAACCCCAAGGAAAACCCCAATCCAGGAATAAAAACCACGTTGAAACCTTTTGGAAAGATTACCGTTCACAATGTTTTAAGTGAGAGTGGCGCCAACGCCTTGCAACAGCATATAGCCAATCAGAACACCATTATTCGAAAGATCCGGGACTTTGGCATGCTGGGCGCTGTTCAAAGTGCCGCAGCCAGCACAACTAACACCACACCCATATCCAGTCAACGGAAGAGGCCCCTGGGAGAATCCCAAAAGCAGAACCGGCACAACCAGCAGAATCAACAGCTTAGTAAAACATCAGTGCCTGCTAAAAAATGCAAGACCAACAAGAAGTTGGCGGTTGAAAGGCCCCCAAAAGCAGGA…	1455	MAALSFSPSPPPKENPKENPNPGIKTTLKPFGKITVHNVLSESGANALQQHIANQNTIIRKIRDFGMLGAVQSAAASTTNTTPISSQRKRPLGESQKQNRHNQQNQQLSKTSVPAKKCKTNKKLAVERPPKAGTISHPHKSQSDQSFGTPGRKGLPLPQAVARRNARERNRVKQVNNGFALLREKIPEEVSEAFEAQGAGRGASKKLSKVETLRMAVEYIRSLEKLLGFDFPPLNSQGNSSGSGDDSFMFIKDEFDCLDEHFDDSLSNYEMDEQQTVQQTLSEDMLNPPQASDLLPSLTTLNGLQYIRIPGTNTYQLLTTDLLGDLSHEQKLEETAASGQLSRSPVPQKVVRSPCSSPVSPVASTELLLQTQTCATPLQQQVIKQEYVSTNISSSSNAQ…	485	PCR
DD0276	CG17359	FBgn0036396	CG17359	CG17359	Znf_C2H2-like	ATGGACATTTCGCAAATGTGCCGCGTTTGCAGGGACGAATCCGACTGCCTGTTGGATATATATACAGAGCCATATGCCTCCTCCAATCGGGTCCAGGAGCAGGAGCCGGTCTTGGCCACAATGCTGAGGGAATGCAGCGGATGCAGCGTGCATAAGGAGGACGGAATGCCGCAGTTCATCTGCGTGGAGTGTGCGGAGGCCGTAAGAAATGCCTATCGGCTAAGACGGCAATGCCGAAAGAGCCATCAGTACTTTGAACAGCTGCGTCTGATGATGAAGGAGCTGGACGATATAGAGTATTGCCTGAATATAGGGGATAACATAGAACCACAGATGCCGGTCTCGGTAATGGAAGCTGGTAAAACGCCGGAGACATCCGAACCTCTTTTAGTTGAGCTT…	1014	MDISQMCRVCRDESDCLLDIYTEPYASSNRVQEQEPVLATMLRECSGCSVHKEDGMPQFICVECAEAVRNAYRLRRQCRKSHQYFEQLRLMMKELDDIEYCLNIGDNIEPQMPVSVMEAGKTPETSEPLLVELVQVKYMPPEPKPISSPLPDNNEHKLAQSYSPAKTPHNKSKRRARSYSDNDSWSPDSELEHEDDDKIWNASKRGKPKRVPGPYRCKLCTQSFTQKQNLEIHMRIHTGERPYKCSLCPRSFAQKGNLQSHTRCHTGERPFGCPNCPKRFRQVGQLQVHTRTHTGEQPFKCSKCQQSFKQLNGLQKHMSAHTRGKRRTSSQETKRNKF	338	PCR
DD0277	l(3)neo38	FBgn0086910		l(3)neo38	Znf_C2H2-like	ATGTTTTCGGCTGCCAACAACATGCAATATGGCCAGAATATCTCCATACCGTACTCACAGCCGCAGGGTGATCTAAACTTTCTCAATGCAGCCGCTGCGGCCGATCATAAGGGTAAAATCCATCCAAAAATCGAACGTGACCGGGAAGAAGTCCTCAACCAGCAGATCCTGCAGAATGTCAACCAATCCTGGCAGACGTTGGCAAATACGGCCAACACGGTGGACTACTCGTCACACCTGCTCTCCGCCACACTGCCCATCTCCATACAGCACTTCCTCAAGTACTCGGAGACGATCAAGAAGGAGTCCACCGGCGATGTCCTGAAGAACGGCACAAATTTGGCCAGCCTGGCGCTGGGGGGCGTGGCCCTAACGCCCAGCAACAACGGTGCGAATGGC…	1137	MFSAANNMQYGQNISIPYSQPQGDLNFLNAAAAADHKGKIHPKIERDREEVLNQQILQNVNQSWQTLANTANTVDYSSHLLSATLPISIQHFLKYSETIKKESTGDVLKNGTNLASLALGGVALTPSNNGANGGHHNGLVGMDHGGHMTNMTDANGAALTNGASNGVNGNANGTVTNGGAGAVSSSGSVGTTNASGGTGTASGKKTKKKKPPKEKKPRPKPGEIRETKALDGSTLYCCPECQMAYPDRSLIEQHVISHAVERRFVCDICNAALKRKDHLTRHKLSHIPDRPHVCNICMKSFKRKEQLTLHIVIHSGEKKHVCIECGKGFYRKDHLRKHTRSHIARRVKSEVSAQNVNGSAGGGGGGGGGNSAQSNALHG	379	PCR
DD0278	Ubx	FBgn0003944	CG10388	Ultrabithorax	not_found	ATGAACTCGTACTTTGAACAGGCCTCCGGCTTTTATGGCCATCCGCACCAGGCCACCGGAATGGCAATGGGCAGCGGTGGCCACCACGACCAGACGGCCAGTGCAGCGGCGGCCGCGTACAGAGGATTCCCTCTCTCGCTGGGCATGAGTCCCTATGCCAACCACCATCTGCAGCGCACCACCCAGGACTCGCCCTACGATGCCAGCATCACGGCCGCCTGCAACAAGATATACGGCGATGGAGCCGGAGCCTACAAACAGGACTGCCTGAACATCAAGGCGGATGCGGTGAATGGCTACAAAGACATTTGGAACACGGGCGGCTCGAATGGCGGCGGGGGTGGCGGCGGAGGCGGTGGTGGCGGCGGAGCGGGCGGAACAGGTGGAGCCGGCAATGCC…	1137	MNSYFEQASGFYGHPHQATGMAMGSGGHHDQTASAAAAAYRGFPLSLGMSPYANHHLQRTTQDSPYDASITAACNKIYGDGAGAYKQDCLNIKADAVNGYKDIWNTGGSNGGGGGGGGGGGGGAGGTGGAGNANGGNAANANGQNNPAGGMPVRPSACTPDSRVGGYLDTSGGSPVSHRGGSAGGNVSVSGGNGNAGGVQSGVGVAGAGTAWNANCTISGAAAQTAAASSLHQASNHTFYPWMAIAGKIRSDLTQYGGISTDMGKRYSESLAGSLLPDWLGTNGLRRRGRQTYTRYQTLELEKEFHTNHYLTRRRRIEMAHALCLTERQIKIWFQNRRMKLKKEIQAIKELNEQEKQAQAQKAAAAAAAAAAVQGGHLD	379	PCR
DD0279	CG7928	FBgn0039740	CG7928	CG7928	Znf_C2H2-like	ATGAATTGCTGCATTTGTCAATTCTCGGTACGCGTACCGAAGGACATTCACACCGATACCGTCGGACATCCGCCGGTGCTGATCAGCGAACTGGTACTGCAGTGCACCCGGGGCACGAATTACGTCCTCACGGAGGAATCGTCGACGATCTGCAAGAAGTGCTGCGAGAAGCTCGCCAGATACCACAAGTCCATACAAATAGCGCGCAAGCTGCGAGGGGAGATCCTGGAACTGATCCACAGTCCCTACATGTCCAAGGACCACAAGCAGACCTCCTACAAAGAGGACGATCTCGACCGAGAGACCACCATAAGCAAATTCGATGGGAATATTGAGGAGGCACAGCAACAGGACGAGGAGGAGCAGGAACTGGAGAGCGTGGGCACCACCGTCACCCTG…	1368	MNCCICQFSVRVPKDIHTDTVGHPPVLISELVLQCTRGTNYVLTEESSTICKKCCEKLARYHKSIQIARKLRGEILELIHSPYMSKDHKQTSYKEDDLDRETTISKFDGNIEEAQQQDEEEQELESVGTTVTLVGPAGIVEEVAEEEHTFIIKQSEEEDEFHSVDLELDIDNEIIINEEEAHEVEEVAHEIEEVAHEIEEEDLLPHDKQEAQEEDFFKEDTMSDFDEHLDGAIEYIISDGEDQEQDNESSGEYTVNIQCPSCPEKFSSRRAYNVHTKREHFPGYVCDQCGKTLQSYSGFIGHLQNHEPVKQFACPVCPERFSRKFRLKHHMAWHSGETPYQCDVCSKRFVHKVALYKHKMIHDSETKRLECQVCGFKTRTKAHLERHMRSHTGDKPFAC…	456	PCR
DD0280	CG12659	FBgn0040929	CG12659	CG12659	YL1_C	ATGGAACAAAATGCGAAGCCTAAACGCTCCTTTAAGCGTCCGTTTACCTTTCCAAAGAACTGTGTTTACCGCCCTCTACGTCAGATAAGCAACATGGAGCGTAGCCAGAAGCTGTCCGCCGAACAACCCACCTACTTCACGCTCAATGCACCGCCCTCGTTGGTTCCGGCCAAGAAGTACTCGGATATCAGCGGTCTGCCCGCTCCTTATGCCGATCCGCACACGAAACTAAGGTTCGCCAGCGCCGACGAGTACGCGTCCATGCAGCACATGCCCTCGGACATCGTCAATGGCTACCTCATGGTGCGCGGCTATACCAGCGCCGTG	327	MEQNAKPKRSFKRPFTFPKNCVYRPLRQISNMERSQKLSAEQPTYFTLNAPPSLVPAKKYSDISGLPAPYADPHTKLRFASADEYASMQHMPSDIVNGYLMVRGYTSAV	109	PCR
DD0281	TfIIA-L	FBgn0011289		TfIIA-L	TFIIA_b-brl	ATGGCGCTATGCCAGACATCGGTGCTGAAGGTGTACCATGCCGTGATCGAGGACGTCATCACAAATGTGCGGGACGCGTTCCTGGACGAGGGCGTCGACGAACAGGTGCTGCAGGAGATGAAGCAGGTCTGGCGCAACAAGTTGCTTGCTAGCAAGGCCGTCGAGCTGAGCCCGGACTCCGGCGATGGCTCCCATCCGCCACCCATCGTGGCCAACAATCCAAAGAGCCACAAGGCAGCGAATGCCAAGGCCAAGAAGGCCGCCGCCGCAACCGCGGTCACATCACACCAACATATCGGCGGCAACAGCTCCATGTCCTCGCTGGTGGGGCTTAAGTCGTCCGCTGGAATGGCCGCCGGCAGCGGCATAAGGAACGGGCTGGTGCCCATCAAGCAGGAA…	1095	MALCQTSVLKVYHAVIEDVITNVRDAFLDEGVDEQVLQEMKQVWRNKLLASKAVELSPDSGDGSHPPPIVANNPKSHKAANAKAKKAAAATAVTSHQHIGGNSSMSSLVGLKSSAGMAAGSGIRNGLVPIKQEVNSQNPPPLHPTSAASMMQKQQQAASSGQGSIPIVATLDPNRIMPVNITLPSPAGSASSESRVLTIQVPASALQENQLTQILTAHLISSIMSLPTTLASSVLQQHVNAALSSANHQKTLAAAKQLDGALDSSDEDESEESDDNIDNDDDDDLDKDDDEDAEHEDAAEEEPLNSEDDVTDEDSAEMFDTDNVIVCQYDKITRSRNKWKFYLKDGIMNMRGKDYVFQKSNGDAE	365	PCR
DD0282	GATAe	FBgn0038391	CG10278	GATAe	Znf_GATA	ATGGCGAAGCCCAAGGCCGCCGCCGCCCCCAACAACCGGCGCAACGGGGTCACCTGCGCCAACTGTCAGACCAACTCGACGACCCTGTGGCGTCGCAACAACGAGGGCAATCCGGTGTGCAATGCCTGCGGACTGTACTACAAGCTGCACAACATGAACCGACCGCTGTCGATGAAGAAGGAGGGCATCCAGAAGCGCAAACGGAAGCCTAAGAACAACGGAGGAGCACCCATGCACCGAGCACCGCTGCCGAGCATGTCGCAGGGAGTCAACCTGATG	279	MAKPKAAAAPNNRRNGVTCANCQTNSTTLWRRNNEGNPVCNACGLYYKLHNMNRPLSMKKEGIQKRKRKPKNNGGAPMHRAPLPSMSQGVNLM	93	PCR
DD0283	CG4854	FBgn0038766	CG4854	CG4854	Znf_C2H2-like	ATGCATACCAACGTGGATAGCAGGGACCTTAAGTGTCGCATCTGCTTGGTGCAGCCTAAGGATGAGTCTCTCATGCCCACGGAGCCCGATTTTCCAGATAAAATCAAACGCTGCACAGGAGTTGAATTGAGTGAGAGTCCCGACTGGCCCAATCGCATCTGCACCAGCTGCGCCCTGCTGCTCAGAGCTGCCCTCAAACTCAGATCCCTTTGCCAGCAGACGGAGAAGGATCTGAAGGAGCAGAAGCTGCAGGAGATAAACATAGAGATTGTTCACGATGAGCAGGAGACGAAGAAGAAAACTGAATCAAGAGACCTGTCCAAGAATGAGGCTACCGGTAGCGACAGCGAGTTGGAGTACGAGTACCTAGACTCATACGATGTAACGCTGGAGAGCAGC…	954	MHTNVDSRDLKCRICLVQPKDESLMPTEPDFPDKIKRCTGVELSESPDWPNRICTSCALLLRAALKLRSLCQQTEKDLKEQKLQEINIEIVHDEQETKKKTESRDLSKNEATGSDSELEYEYLDSYDVTLESSEDVACSADELVSIEPAISAPEESVYSLSPKPVTFEDEDSGQAASFTCNICNNVYSERVKLTNHMKVHSAKKPHECEICHKRFRQTPQLARHMNTHTGNRPYKCDYCDSRFADPSTRIKHQRIHTNERPYKCEFCSRSFGYSNVLRVHLKTHTGERPFSCQYCQKSFSQLHHKNSHEKSHKRTKEV	318	PCR
DD0284	dm	FBgn0000472	CG10798	diminutive	HLH_DNA-bd_dom	ATGCGGAAGGACTTTGTTTTGGGCTTTGATGAGGCCGATACGATCGAGAAGCGCAATCAGCACAATGATATGGAGCGTCAGCGACGCATTGGACTCAAGAACCTCTTTGAGGCTCTAAAGAAACAGATTCCCACAATTAGGGACAAGGAGCGGGCTCCCAAGGTAAATATCCTGCGAGAGGCGGCCAAGCTATGCATCCAGCTGACCCAGGAGGAGAAGGAGCTTAGTATGCAGCGCCAGCTTTTGTCGCTGCAGCTGAAGCAACGTCAGGACACTCTGGCCAGTTACCAAATGGAGTTGAAC	303	MRKDFVLGFDEADTIEKRNQHNDMERQRRIGLKNLFEALKKQIPTIRDKERAPKVNILREAAKLCIQLTQEEKELSMQRQLLSLQLKQRQDTLASYQMELN	101	PCR
DD0285	bowl	FBgn0004893	CG10021	brother of odd with entrails limited	Znf_C2H2-like	ATGCTGCTACGTGCTCCTGGTCGGGCATCGCGGCCTAAAAAACAGTTCATCTGCAAGTTCTGCAATCGACAATTCACCAAGTCGTACAATCTGCTCATCCACGAGAGGACACACACGGACGAGCGGCCCTATTCCTGTGATATCTGCGGCAAGGCGTTCCGGCGACAGGATCACCTGAGGGATCACAGGTATATTCACTCCAAGGAGAAACCCTTCAAATGCACGGAATGCGGCAAGGGATTCTGCCAATCGAGAACCTTGGCTGTCCACAAGATCCTGCACATGGAGGAATCACCCCACAAGTGCCCCGTCTGCAGTCGATCATTCAATCAGCGCTCCAACCTGAAGACCCATCTGCTCACCCACACGGATCACAAGCCCTACGAGTGCTCTTCATGC…	495	MLLRAPGRASRPKKQFICKFCNRQFTKSYNLLIHERTHTDERPYSCDICGKAFRRQDHLRDHRYIHSKEKPFKCTECGKGFCQSRTLAVHKILHMEESPHKCPVCSRSFNQRSNLKTHLLTHTDHKPYECSSCGKVFRRNCDLRRHALTHAVGEVNSGDYVDVGE	165	PCR
DD0286	CG1832	FBgn0032979	CG1832	CG1832	Znf_C2H2-like	ATGCAAAATAAGCCAATTGCAGCTAACACCATATCCAACATAAGCTTTAAGTGTGACGTATGTTCAGATATGTTCCCTCATTTGGCACTTCTTAATGCTCATAAGCGGATGCATACAGACGGGGAACAGCAGCAACAACAGCAACATAACGCCCAAGCGGGCGGCGATTCTATTGCCGTGGTCAGCGCGCAGGGGCTTGTGCAGGCACAGAACATTATTGGAAATGGTCAGATGGGCCAGATACAGATTGTGTCTTCTGACACGCTGGAGCCGGTTCAGCAATCTGTAATGCAGCAGCAGCAACATGAGTCAAAGGCAAGCAAGTGCATAAATTGTGGAAGCTCTATGCTGCAGCAGTCCAAACGCAAAGGTCCAAAGCAGGTGCGCTGCGAGTCCTGC…	1278	MQNKPIAANTISNISFKCDVCSDMFPHLALLNAHKRMHTDGEQQQQQQHNAQAGGDSIAVVSAQGLVQAQNIIGNGQMGQIQIVSSDTLEPVQQSVMQQQQHESKASKCINCGSSMLQQSKRKGPKQVRCESCMQAEQTAQQQQQLFVAQDGQMAHPVQIISTTPQAQAQLQQIVAAQTGGTTPKREASSGSGHHPVKKRNSQQMTKCQKCNGSGVVLVGQHSHASHSGVGGSVKQSVTVKTENPSKPFSCNICGGLFSRYSSLWSHKKLHSGEKNYKCSICGLAFAKAVYLKNHARIHTGEKPYKCQTCGMQFSQSPHLKNHERTHSGERPYVCGVCDKGFARHATLWNHRRIHTGEKPYKCEICGSAFSQAAHLKNHAKVHSGEKPYKCEICSAAFA…	426	PCR
DD0287	CG5641	FBgn0038046		CG5641	DZF	ATGGTTCGCGGAGCTCTCCGAGGTGGCCGCCCCATGCGCGGCGGCATACGTCCGCCGTTCAAAAAGACATTCGTGCCGCGCCACCCCTTCGATCTGACCCTCGCGGAGGTCTTCTTTCCCAAAGTTCCATCCGCCGGCGCCGTTGACGATTCTGCTTTGACTGCGGCGCTGCTGAAGCGTAACCAGGACCTGAGTCCCACTCCCAGCGAGCAGACGGCTATTGGCAATCTAGTGACCAAGGTGCAGGCTGTTCTCGACAATCTGGTGGTTGCACCCGGGGATCTGACAACTTGTCAACTGGAGGAAGTGCGTCAGGTTGGCTCCTTCAAGAAGGGCACCATACTGACGGGCAACAATGTAGCCGATGTGGTGGTTATCCTCAAAACCCTGCCCACCAAG…	1185	MVRGALRGGRPMRGGIRPPFKKTFVPRHPFDLTLAEVFFPKVPSAGAVDDSALTAALLKRNQDLSPTPSEQTAIGNLVTKVQAVLDNLVVAPGDLTTCQLEEVRQVGSFKKGTILTGNNVADVVVILKTLPTKEAVDALAKKVEADLKASMKTEVLTKGDQHTVQIHERGFDIANVHAKVRILIATLPQNLRKLEPEIHLDHKLMQSHLAAIRHTRWFEENAHHSSIKVLIRILKDLTRRFDAFSPLSAWMLDLIAHLAIMNNPSRQALPINLAFRRVFQLLSAGLFLPGSAGITDPTEPGHIRVHTAMTLEQQDVCCYTSQTLLRVLAHGGYKHILGLEGNTSVVREMSVWNGVCISPLTAVYEKPTDKKEGDLEEDIDMIENENEEEGSDDGA	395	PCR
DD0288	abd-A	FBgn0000014	CG10325	abdominal A	Homeobox	ATGTATCCGTACGTGTCTAACCACCCTAGCAGCCATGGAGGGCTCTCCGGAATGGCCGGCTTCACCGGACTGGAGGATAAGTCGTGCAGCAGGTACACGGACACTGTCATGAACAGCTACCAGTCGATGAGCGTACCTGCCTCGGCATCTGCACAGTTCGCTCAGTTCTATCAACATGCCACAGCCGCCGCATCCGCGGTATCCGCGGCCAGTGCCGGCGCGATCGGCGTGGACTCGCTGGGAAATGCCTGCACACAGCCCGCCTCCGGCGTGATGCCAGGGGCAGGGGGAGCGGGCGGAGCCGGTATCGCCGATCTGCCCAGGTATCCCTGGATGACGCTTACAGACTGGATGGGAAGCCCCTTCGAGCGTGTCGTTTGTGGCGATTTCAACGGCCCC…	987	MYPYVSNHPSSHGGLSGMAGFTGLEDKSCSRYTDTVMNSYQSMSVPASASAQFAQFYQHATAAASAVSAASAGAIGVDSLGNACTQPASGVMPGAGGAGGAGIADLPRYPWMTLTDWMGSPFERVVCGDFNGPNGCPRRRGRQTYTRFQTLELEKEFHFNHYLTRRRRIEIAHALCLTERQIKIWFQNRRMKLKKELRAVKEINEQARRDREEQEKMKAQETMKSAQQNKQVQQQQQQQQQQQQQQQQQHQQQQQQPQDHHSIIAHNPGHLHHSVVGQNDLKLGLGMGVGVGVGGIGPGIGGGLGGNLGMMSALDKSNHDLLKAVSKVN	329	PCR
DD0289	ab	FBgn0000011	CG4807	abrupt	BTB	ATGGCCCAGCACCAGCAGCATTATGCCCTGAAATGGAACGACTTTCAGAGCTCCATTCTGTCTAGTTTCCGGCACCTGCGCGATGAAGAGGACTTTGTCGATGTGACCCTGGCATGCGATGAACGCTCCTTCACAGCACATAAAGTGGTTCTGTCAGCTTGTAGCCCGTATTTTCGCCGTCTGCTGAAGGCTAACCCGTGCGAACACCCCATTGTGATCCTGCGTGACGTTCGGTGTGATGACGTGGAGAATCTGCTGTCTTTTATGTACAACGGGGAAGTTAATGTCAGCCACGAGCAGCTGCCAGACTTCCTGAAAACCGCCCATCTGCTGCAGATCCGTGGCCTGGCGGATGTGAATGGCGGTTATCCTTACTCCAAGGCGCTGTCTGCCGCGCTG…	444	MAQHQQHYALKWNDFQSSILSSFRHLRDEEDFVDVTLACDERSFTAHKVVLSACSPYFRRLLKANPCEHPIVILRDVRCDDVENLLSFMYNGEVNVSHEQLPDFLKTAHLLQIRGLADVNGGYPYSKALSAALSHNSSNNNNNNSSSN	148	Synthetic
DD0290	abd-A	FBgn0000014	CG10325	abdominal A	Homeobox	ATGGCCGGGAGCCCGTTTGAGCGTGTGGTTTGCGGCGATTTCAACGGCCCGAATGGTTGTCCACGCCGTCGGGGACGTCAGACCTATACACGCTTTCAGACTCTGGAACTGGAGAAGGAATTTCACTTCAACCATTACCTGACCCGCCGTCGGCGCATTGAGATCGCACACGCGCTGTGCCTGACAGAACGCCAGATTAAAATCTGGTTCCAGAACCGTCGGATGAAGCTGAAAAAGGAGCTGCGTGCAGTGAAAGAGATTAATGAACAGGCCCGCCGTGACCGGGAAGAGCAGGAA	297	MAGSPFERVVCGDFNGPNGCPRRRGRQTYTRFQTLELEKEFHFNHYLTRRRRIEIAHALCLTERQIKIWFQNRRMKLKKELRAVKEINEQARRDREEQE	99	Synthetic
DD0291	Abd-B	FBgn0000015	CG11648	Abdominal B	Homeobox	ATGGCCGCAGTTGGACCATGCACCCCAAATCCAGGACTGCACGAGTGGACCGGTCAGGTGAGTGTTCGGAAAAAGCGCAAACCGTATTCAAAGTTTCAGACTCTGGAACTGGAGAAAGAATTTCTGTTCAATGCCTACGTCAGCAAACAGAAGCGTTGGGAGCTGGCACGTAACCTGCAGCTGACCGAACGCCAGGTGAAAATTTGGTTCCAGAATCGCCGTATGAAGAATAAAAAGAACTCTCAGCGTCAGGCCAACCAGCAGAACAATAACAATAACAGCTCCTCTAATCATAAC	297	MAAVGPCTPNPGLHEWTGQVSVRKKRKPYSKFQTLELEKEFLFNAYVSKQKRWELARNLQLTERQVKIWFQNRRMKNKKNSQRQANQQNNNNNSSSNHN	99	Synthetic
DD0292	ac	FBgn0000022	CG3796	achaete	HLH	ATGGCCAACCACAGTGTTTTTAATGATGACGAAGAGAGCTCCTCTGCATTCAACGGTCCGTCTGTCATTCGCCGTAACGCTCGCGAACGTAATCGGGTGAAACAGGTTAACAATGGATTTAGCCAGCTGCGTCAGCATATTCCGGCCGCGGTGATCGCCGATCTGTCCAACGGACGTCGCGGAATTGGTCCAGGAGCGAATAAAAAGCTGAGTAAAGTCTCAACCCTGAAGATGGCCGTGGAATATATCCGTCGGCTGCAGAAGGTTCTGCACGAGAATGACCAGCAGAAACAGAAGCAGCTGCACCTGCAGCAGCAGCAT	321	MANHSVFNDDEESSSAFNGPSVIRRNARERNRVKQVNNGFSQLRQHIPAAVIADLSNGRRGIGPGANKKLSKVSTLKMAVEYIRRLQKVLHENDQQKQKQLHLQQQH	107	Synthetic
DD0293	al	FBgn0000061	CG3935	aristaless	Homeobox	ATGGCCCCGGTGTCCGATGGTAACTCTGACTGCGAAGCAGATGAGTATGCTCCCAAACGGAAGCAGCGCCGTTACCGCACCACATTTACCTCCTTCCAGCTGGAAGAGCTGGAAAAGGCCTTTTCTCGTACTCACTATCCAGACGTGTTCACCCGGGAAGAGCTGGCCATGAAAATTGGGCTGACCGAAGCGCGCATCCAGGTCTGGTTTCAGAACCGTCGCGCGAAATGGCGTAAGCAGGAGAAAGTGGGCCCTCAGAGCCACCCGTATAATCCCTACCTGCCAGGCGGTGCCGCGACAATGCAGACTGTGGTTGGAGCAGCTCTGCCACCAAACCCATTTACCCATCTGGGTTTCCAGCTGCGGAAGCCCTTTGATGCCCAGCACGCCGCGAATCTG…	1035	MAPVSDGNSDCEADEYAPKRKQRRYRTTFTSFQLEELEKAFSRTHYPDVFTREELAMKIGLTEARIQVWFQNRRAKWRKQEKVGPQSHPYNPYLPGGAATMQTVVGAALPPNPFTHLGFQLRKPFDAQHAANLAAFRYPHLSAAPMIPSGYFNQFQRAPPHMLPHGMAGMYSPSSSFQSLLANMTAVPRGTPLGKPPALLVGSPDLHSPNHMLASPPTSPASGHASQHQQHPTAHPPPPQAPPQMPVGVQPAQLSPQHLVGIALTQQASSLSPTQTSPVALTLSHSPQRQLPPPSHQAPPPPPRAATPPEDRRTSSIAALRLKAREHELKLELLRQNGHGNDVVS	345	Synthetic
DD0294	ap	FBgn0000099	CG8376	apterous	LIM	ATGGCCGGCCCGCCCAGCTCCCCAGAATCCACATCTGATAGTAAGATTACTCGTAACCTGGATGACTGCTCCGGCTGTGGTCGGCAGATCCAGGACCGCTTTTATCTGAGCGCCGTGGAGAAACGCTGGCACGCGTCCTGCCTGCAGTGTTACGCATGCCGTCAGCCTCTGGAACGGGAGTCTAGTTGTTATTCACGTGATGGCAACATTTACTGCAAGAATGACTATTACAGCTTTTTCGGTACCCGCCGTTGTTCCCGTTGCCTGGCGTCTATCTCAAGCAATGAACTGGTGATGCGTGCACGGAACCTGGTGTTTCACGTTAATTGTTTCTGCTGTACAGTTTGCCATACCCCGCTGACAAAAGGCGATCAGTATGGTATTATCGACGCGCTGATT…	957	MAGPPSSPESTSDSKITRNLDDCSGCGRQIQDRFYLSAVEKRWHASCLQCYACRQPLERESSCYSRDGNIYCKNDYYSFFGTRRCSRCLASISSNELVMRARNLVFHVNCFCCTVCHTPLTKGDQYGIIDALIYCRTHYSIAREGDTASSSMSATYPYSAQFGSPHNDSSSPHSDPSRSIVPTGIFVPASHVINGLPQPARQKGRPRKRKPKDIEAFTANIDLNTEYVDFGRGSHLSSSSRTKRMRTSFKHHQLRTMKSYFAINHNPDAKDLKQLSQKTGLPKRVLQVWFQNARAKWRRMMMKQDGSGLLEKGEGALDL	319	Synthetic
DD0295	ase	FBgn0000137	CG3258	asense	HLH	ATGGCCCAGTCTGATCAGAGTTTTGGTACCCCGGGGCGTAAAGGACTGCCACTGCCTCAGGCAGTTGCACGCCGTAACGCTCGTGAACGCAATCGTGTGAAACAGGTTAACAATGGCTTTGCACTGCTGCGTGAGAAGATTCCAGAAGAGGTGTCTGAAGCATTCGAGGCTCAGGGAGCAGGTCGTGGAGCATCAAAAAAGCTGAGCAAAGTCGAAACACTGCGGATGGCAGTGGAATATATCCGCAGCCTGGAGAAGCTGCTGGGCTTTGACTTCCCGCCCCTGAACTCCCAGGGTAATAGCTCCGGATCTGGC	315	MAQSDQSFGTPGRKGLPLPQAVARRNARERNRVKQVNNGFALLREKIPEEVSEAFEAQGAGRGASKKLSKVETLRMAVEYIRSLEKLLGFDFPPLNSQGNSSGSG	105	Synthetic
DD0296	ash2	FBgn0000139	CG6677	absent, small, or homeotic discs 2	PHD	ATGGCCAGCGAAGTGAACTTTACTGCCGAAGAGGATAAATCACAGGAGACCCGTAGCGCAGCAGGAGTTTGCTATTGTGGCAAGGAACGTAACCTGAATATTGTGGAGCTGCTGTGCGCGACCTGTTCCCGGTGGGTCCACGAAACATGCGTGTCTTATCAGCTGGGCAAAGGCAAGCTGCTGCCGTTTATCACAAACTACGTGTTCGTTTGCAAAAATTGTAGCGCCTCCGGCCTGGAGTCTTTCCGTAAGAGTCAGGCAACCATTAGCCAGATGTGCCATTGTGCTATC	291	MASEVNFTAEEDKSQETRSAAGVCYCGKERNLNIVELLCATCSRWVHETCVSYQLGKGKLLPFITNYVFVCKNCSASGLESFRKSQATISQMCHCAI	97	Synthetic
DD0297	Dll	FBgn0000157	CG3629	Distal-less	Homeobox	ATGGCCTCTATTAGTGATAAATGCGAAGACTCCGGCCTGCGGGTGAACGGCAAAGGTAAAAAGATGCGTAAGCCACGGACTATCTATAGCTCCCTGCAGCTGCAGCAGCTGAATCGCCGTTTTCAGCGTACCCAGTACCTGGCACTGCCAGAACGTGCAGAGCTGGCAGCAAGTCTGGGACTGACCCAGACACAGGTTAAGATTTGGTTCCAGAACCGTCGCTCAAAATATAAAAAGATGATGAAGGCAGCTCAGGGGCCGGGAACAAATAGCGGTATGCCCCTGGGCGGTGGGGGA	297	MASISDKCEDSGLRVNGKGKKMRKPRTIYSSLQLQQLNRRFQRTQYLALPERAELAASLGLTQTQVKIWFQNRRSKYKKMMKAAQGPGTNSGMPLGGGG	99	Synthetic
DD0298	bcd	FBgn0000166	CG1034	bicoid	Homeobox	ATGGCCCTGCCGAACCAGATGCCGAAACCCGAAGAGCTGCCAGATAGCCTGGTGATGCGCCGTCCACGTCGCACTCGTACCACATTTACCAGCTCCCAGATTGCCGAACTGGAGCAGCACTTCCTGCAGGGGCGGTATCTGACAGCACCGCGTCTGGCTGACCTGTCTGCCAAACTGGCGCTGGGCACCGCACAGGTTAAAATTTGGTTTAAGAATCGTCGGCGCCGTCACAAAATCCAGTCTGATCAGCATAAGGACCAGAGTTACGAAGGCATGCCACTGTCACCTGGTATGAAG	297	MALPNQMPKPEELPDSLVMRRPRRTRTTFTSSQIAELEQHFLQGRYLTAPRLADLSAKLALGTAQVKIWFKNRRRRHKIQSDQHKDQSYEGMPLSPGMK	99	Synthetic
DD0299	btd	FBgn0000233	CG12653	buttonhead	zf-C2H2	ATGGCCACCAACGAAATGTCCGGACTGCCACCAATTGTGGGACCAGATGAGCGCGGTCGTAAACAGCACATTTGCCATATCCCAGGGTGTGAACGCCTGTATGGAAAAGCCAGTCACCTGAAGACTCATCTGCGCTGGCACACCGGCGAACGTCCGTTTCTGTGCCTGACATGTGGCAAGCGTTTCAGCCGTTCCGACGAGCTGCAGCGTCATGGTCGGACCCACACAAATTATCGGCCATACGCGTGCCCTATTTGCAGCAAAAAATTTTCTCGTAGTGATCATCTGAGCAAACACAAAAAGACCCATTTCAAGGACAAAAAGTCTAAAAAGGTTCTGGCCGCGGAAGCCAAAGAGCAGGCAGCTGCC	369	MATNEMSGLPPIVGPDERGRKQHICHIPGCERLYGKASHLKTHLRWHTGERPFLCLTCGKRFSRSDELQRHGRTHTNYRPYACPICSKKFSRSDHLSKHKKTHFKDKKSKKVLAAEAKEQAAA	123	Synthetic
DD0300	cad	FBgn0000251	CG1759	caudal	Homeobox	ATGGCCGATTGGATGAAAAAGCCAGCATATCCTGCACAGCCACAGCCAGGAAAAACCCGTACAAAGGATAAGTATCGGGTGGTTTACACAGACTTTCAGCGCCTGGAACTGGAGAAAGAATATTGCACTTCTCGTTACATTACCATCCGCCGTAAGAGTGAGCTGGCACAGACCCTGAGCCTGTCCGAACGGCAGGTTAAGATTTGGTTCCAGAACCGTCGCGCTAAAGAGCGTAAGCAGAACAAAAAGGGCTCCGATCCGAATGTGATGGGCGTCGGTGTGCAGCACGCCGACTAC	297	MADWMKKPAYPAQPQPGKTRTKDKYRVVYTDFQRLELEKEYCTSRYITIRRKSELAQTLSLSERQVKIWFQNRRAKERKQNKKGSDPNVMGVGVQHADY	99	Synthetic
DD0301	salr	FBgn0000287	CG4881	spalt-related	zf-C2H2	ATGGCCCAGGAAGAGTATTCTGAATACGCCAGTAAAGAGGCGCAGTCCCGGGGGGAAATTTTTAAACACCGCTGCAAGTATTGTGGCAAAATTTTCGGTAGCTACTCCGCACTGCAGATCCACCTGCGCTCACATACTGGCGAGCGTCCGTTTGTGTGCAACGTTTGTGGCAGCAAGTTCACCACAAAAGGTAATCTGAAGGTTCACTATCAGCGTCATACCCAGATCTTTCCACCAATGCTGCTGCCACCTGGAGTCGCACCAAACGTGGGACATAGT	279	MAQEEYSEYASKEAQSRGEIFKHRCKYCGKIFGSYSALQIHLRSHTGERPFVCNVCGSKFTTKGNLKVHYQRHTQIFPPMLLPPGVAPNVGHS	93	Synthetic
DD0302	cg	FBgn0000289	CG8367	combgap	zf-C2H2	ATGGCCGAACTGCAGGAGAGCATGCACTTTTCCGAAACTGATGCAACCATTAAAAAGGAACGGCCATATTCATGCGACGAGTGTGGGAAAAGCTTCCTGCTGAAGCACCATCTGACCACACACGCACGTGTGCATACCGGAGAGCGTCCTCACATCTGCACCCATTGTGGTAAATCTTTTGCGCACAAGCATTGCCTGAACACACACCTGCTGCTGCATTCCACTGAACGCCCGTACCAGTGCCAGGAGTGTAAAAAGAGTTTCACCCTGAAACACCATCTGCTGACACACTCTCGTGTGCATAGTCGCGAACGTCCGTTTGTTTGCCAGGAGTGTGGCCGTGCCTTCCCCCTGAAGCGGCAT	363	MAELQESMHFSETDATIKKERPYSCDECGKSFLLKHHLTTHARVHTGERPHICTHCGKSFAHKHCLNTHLLLHSTERPYQCQECKKSFTLKHHLLTHSRVHSRERPFVCQECGRAFPLKRH	121	Synthetic
DD0303	cnc	FBgn0000338	CG17894	cap-n-collar	bZIP_1	ATGGCCCTGCCAATGGATGAATTTAACGAGCGGCTGAGCAAATATGACCTGTCCGAAAATCAGCTGTCTCTGATTCGCGATATCCGCCGTCGGGGCAAAAACAAGGTCGCCGCGCAGAATTGCCGCAAGCGTAAGCTGGATCAGATTCTGACCCTGGAAGACGAGGTGAACGCAGTGGTTAAACGCAAGACACAGCTGAATCAGGATCGTGACCACCTGGAAAGTGAGCGGAAACGCATCTCAAACAAGTTTGCCATGCTGCACCGTCATGTTTTCCAGTACCTGCGGGACCCGGAGGGTAATCCGTGTTCCCCC	315	MALPMDEFNERLSKYDLSENQLSLIRDIRRRGKNKVAAQNCRKRKLDQILTLEDEVNAVVKRKTQLNQDRDHLESERKRISNKFAMLHRHVFQYLRDPEGNPCSP	105	Synthetic
DD0304	crm	FBgn0000376	CG2714	cramped	Myb_DNA-binding	ATGGCCAACAAAAAGGAAGAGAAAGCCGCGCAGAAGACTCCGTCTCAGCTGAAAACCGGCAGTGGCAAGACCACATGGACCAACGTCGAACGTAATTGCTTTTTCGATGCCCTGAATGAATTTGGGAAAGACTTCGAGGCAGTGGCTAACTGTATTAATGCCAAACTGAAGCGCCGTAACGCGAATAGCGATTATTCCTTTAAAACAAAGGACCAAGTGCGGCAGCACTATTACCAGACCCACCATAAAATCTGCAAGTACGTTCGCTTCTCCGAAGAGCTGAAAAAGCCCGCCCAGGAGCTG	303	MANKKEEKAAQKTPSQLKTGSGKTTWTNVERNCFFDALNEFGKDFEAVANCINAKLKRRNANSDYSFKTKDQVRQHYYQTHHKICKYVRFSEELKKPAQEL	101	Synthetic
DD0305	D	FBgn0000411	CG5893	Dichaete	HMG_box	ATGGCCTCTGGCCACCAGAGTGCCGGTATGCATTCACTGGCTACCAGCCCGGGGCAGGAAGGACACATTAAGCGCCCCATGAACGCATTTATGGTGTGGTCCCGTCTGCAGCGCCGTCAGATTGCTAAAGATAACCCAAAGATGCATAATAGCGAAATCTCCAAACGTCTGGGAGCAGAGTGGAAGCTGCTGGCAGAAAGTGAGAAACGTCCTTTCATCGATGAAGCCAAACGTCTGCGGGCGCTGCACATGAAAGAGCATCCAGACTATAAGTACCGCCCTCGTCGCAAACCGAAGAATCCACTGACAGCAGGTCCACAGGGCGGTCTGCAG	333	MASGHQSAGMHSLATSPGQEGHIKRPMNAFMVWSRLQRRQIAKDNPKMHNSEISKRLGAEWKLLAESEKRPFIDEAKRLRALHMKEHPDYKYRPRRKPKNPLTAGPQGGLQ	111	Synthetic
DD0306	D1	FBgn0000412	CG9745	D1 chromosomal protein	AT_hook	ATGGCCATGGAAGAGGTGGCCGTTAAAAAGCGCGGTCGTCCGTCAAAAGCGAGCGTCGGCGGTAAAAGCTCCACCGCAGCAGTGGCAGCTATTAGCCCAGGTATCAAAAAGCGGGGGCGCCCTGCAAAAAACAAGGGTTCTAGTGGGGGAGGCGGTCAGCGTGGACGTCCACCAAAAGCATCCAAGATTCAGAATGACGAAGATCCAGAAGATGAGGGCGAAGAGGACGGCGATGGTGACGGGAGTGGAGCCGAGCTGGCGAACAATTCAAGCCCAAGCCCTACCAAAGGACGTGGTCGTCCAAAGTCCTCTGGGGGAGCAGGAAGCGGATCCGGAGACTCCGTTAAAACACCCGGATCTGCAAAAAAGCGGAAGGCTGGGCGTCCGAAAAAGCACCAG…	465	MAMEEVAVKKRGRPSKASVGGKSSTAAVAAISPGIKKRGRPAKNKGSSGGGGQRGRPPKASKIQNDEDPEDEGEEDGDGDGSGAELANNSSPSPTKGRGRPKSSGGAGSGSGDSVKTPGSAKKRKAGRPKKHQPSDSENEDDQDEDDDGNSSIEE	155	Synthetic
DD0307	da	FBgn0000413	CG5102	daughterless	HLH	ATGGCCAGCTCCGCGGACGAAGATGACGATGCAGAGCCGGCTGTCAAAGCCATTCGCGAAAAGGAGCGCCGTCAGGCGAACAATGCACGTGAACGGATTCGCATCCGTGACATCAACGAAGCTCTGAAAGAGCTGGGCCGTATGTGCATGACCCACCTGAAATCTGATAAGCCGCAGACAAAGCTGGGTATTCTGAATATGGCCGTGGAGGTTATCATGACCCTGGAACAGCAAGTGCGGGAGCGTAACCTGAATCCCAAAGCCGCGTGTCTGAAGCGTCGCGAAGAG	288	MASSADEDDDAEPAVKAIREKERRQANNARERIRIRDINEALKELGRMCMTHLKSDKPQTKLGILNMAVEVIMTLEQQVRERNLNPKAACLKRREE	96	Synthetic
DD0308	Dfd	FBgn0000439	CG2189	Deformed	Homeobox	ATGGCCATGAAAAAGATTCACGTGGCCGGCGTTGCGAACGGTAGCTATCAGCCGGGGATGGAGCCCAAACGCCAGCGTACCGCATACACACGGCACCAGATCCTGGAACTGGAGAAGGAATTTCATTATAATCGTTACCTGACACGCCGTCGGCGCATTGAGATCGCTCATACCCTGGTTCTGTCCGAACGCCAGATTAAAATCTGGTTCCAGAACCGTCGGATGAAGTGGAAAAAGGATAATAAACTGCCGAACACTAAGAATGTCCGTAAAAAGACCGTGGACGCCAACGGCAAT	297	MAMKKIHVAGVANGSYQPGMEPKRQRTAYTRHQILELEKEFHYNRYLTRRRRIEIAHTLVLSERQIKIWFQNRRMKWKKDNKLPNTKNVRKKTVDANGN	99	Synthetic
DD0309	dl	FBgn0000462	CG6667	dorsal	RHD	ATGGCCCCTGCACAGCAGCAGCAGCAGCTGGCACAGAGCACAAAGAACGTGCGCAAAAAGCCATATGTTAAGATTACTGAACAGCCTGCAGGCAAAGCTCTGCGTTTTCGGTACGAATGCGAGGGGCGTTCAGCAGGAAGCATCCCTGGCGTGAACTCCACCCCGGAAAATAAGACCTATCCCACAATTGAGATCGTGGGGTACAAAGGACGTGCTGTGGTTGTCGTGTCTTGTGTGACTAAGGATACCCCGTATCGGCCACACCCTCATAACCTGGTGGGCAAAGAAGGTTGCAAAAAGGGAGTTTGTACTCTGGAAATTAACAGCGAGACCATGCGCGCCGTCTTCTCCAATCTGGGCATTCAGTGCGTGAAAAAGAAAGATATCGAGGCCGCGCTG…	954	MAPAQQQQQLAQSTKNVRKKPYVKITEQPAGKALRFRYECEGRSAGSIPGVNSTPENKTYPTIEIVGYKGRAVVVVSCVTKDTPYRPHPHNLVGKEGCKKGVCTLEINSETMRAVFSNLGIQCVKKKDIEAALKAREEIRVDPFKTGFSHRFQPSSIDLNSVRLCFQVFMESEQKGRFTSPLPPVVSEPIFDKKAMSDLVICRLCSCSATVFGNTQIILLCEKVAKEDISVRFFEEKNGQSVWEAFGDFQHTDVHKQTAITFKTPRYHTLDITEPAKVFIQLRRPSDGVTSEALPFEYVPMDSDPAHLRRKRQKTGGD	318	Synthetic
DD0310	dsx	FBgn0000504	CG11094	doublesex	DM	ATGGCCTCCAAAAACGATGTGTGCGGCGGTGCCAGCTCCTCTAGTGGCTCAAGCATTAGTCCACGTACTCCACCAAACTGCGCACGTTGTCGCAATCACGGGCTGAAGATCACCCTGAAAGGCCATAAGCGCTATTGCAAATTTCGTTACTGCACCTGTGAAAAGTGTCGGCTGACAGCCGATCGTCAGCGGGTGATGGCACTGCAGACAGCTCTGCGCCGTGCACAGGCACAGGACGAACAGCGTGCACTGCACATGCATGAGGTT	267	MASKNDVCGGASSSSGSSISPRTPPNCARCRNHGLKITLKGHKRYCKFRYCTCEKCRLTADRQRVMALQTALRRAQAQDEQRALHMHEV	89	Synthetic
DD0311	eg	FBgn0000560	CG7383	eagle	zf-C4	ATGGCCATGAACCAGCTGTGCAAAGTGTGTGGCGAACCGGCCGCGGGCTTTCACTTCGGTGCCTTTACTTGCGAGGGGTGTAAATCCTTTTTCGGACGCACCTATAACAATATTGCAGCTATCGCCGGCTGCAAGCATAACGGTGATTGTGTGATTAACAAAAAGAATCGTACAGCCTGCAAAGCGTGTCGGCTGCGCAAGTGCCTGCTGGTTGGCATGAGCAAATCCGGGTCTCGGTACGGACGCCGTAGTAATTGGTTCAAGATCCACTGTCTGCTGCAGGAACAGCAGACCACATCAGGT	303	MAMNQLCKVCGEPAAGFHFGAFTCEGCKSFFGRTYNNIAAIAGCKHNGDCVINKKNRTACKACRLRKCLLVGMSKSGSRYGRRSNWFKIHCLLQEQQTTSG	101	Synthetic
DD0312	Eip74EF	FBgn0000567	CG32180	Ecdysone-induced protein 74EF	Ets	ATGGCCAAAAAGCCGCGGAAACCCAAGCTGGAAATGGGGGTGAAACGCCGTAGCCGTGAAGGATCCACCACATACCTGTGGGAGTTTCTGCTGAAACTGCTGCAGGATCGTGAATATTGCCCACGGTTTATTAAGTGGACTAACCGCGAGAAAGGGGTCTTCAAACTGGTGGATTCTAAGGCCGTTAGCCGTCTGTGGGGCATGCACAAAAACAAGCCTGACATGAATTACGAAACCATGGGTCGGGCCCTGCGCTATTACTATCAGCGCGGCATTCTGGCGAAAGTTGATGGTCAGCGTCTGGTCTATCAGTTCGTGGATGTTCCGAAGGACATTATCGAGATCGACTGTAATGGTGTG	360	MAKKPRKPKLEMGVKRRSREGSTTYLWEFLLKLLQDREYCPRFIKWTNREKGVFKLVDSKAVSRLWGMHKNKPDMNYETMGRALRYYYQRGILAKVDGQRLVYQFVDVPKDIIEIDCNGV	120	Synthetic
DD0313	E(spl)	FBgn0000591	CG8365	Enhancer of split	HLH	ATGGCCATGGAATATACCACAAAGACACAGATCTACCAGAAGGTTAAAAAGCCAATGCTGGAGCGTCAGCGCCGTGCACGCATGAACAAATGCCTGGATAATCTGAAGACCCTGGTGGCTGAACTGCGTGGCGATGACGGTATTCTGCGGATGGACAAAGCAGAAATGCTGGAGTCCGCTGTCATCTTTATGCGGCAGCAGAAGACCCCGAAAAAGGTGGCCCAGGAAGAGCAGTCTCTGCCCCTGGATAGTTTCAAAAACGGCTATATGAACGCCGTGAATGAAGTTTCACGCGTCATGGCGAGCACTCCGGGGATGTCCGTGGACCTGGGAAAAAGCGTTATGACCCACCTGGGTCGTGTGTACAAGAACCTGCAGCAGTTTCATGAGGCGCAGTCT…	441	MAMEYTTKTQIYQKVKKPMLERQRRARMNKCLDNLKTLVAELRGDDGILRMDKAEMLESAVIFMRQQKTPKKVAQEEQSLPLDSFKNGYMNAVNEVSRVMASTPGMSVDLGKSVMTHLGRVYKNLQQFHEAQSAADFIQNSMDCSSM	147	Synthetic
DD0314	eve	FBgn0000606	CG2328	even skipped	Homeobox	ATGGCCTCTCCGGATAACAGTCTGAATGGCAGCCGGGGTTCCGAAATTCCGGCCGATCCCTCCGTTCGCCGTTATCGGACCGCGTTTACACGCGACCAGCTGGGGCGTCTGGAAAAAGAGTTCTATAAGGAGAACTACGTCTCACGTCCACGTCGCTGCGAACTGGCAGCACAGCTGAACCTGCCAGAGAGCACCATTAAAGTGTGGTTTCAGAATCGTCGGATGAAAGATAAGCGCCAGCGTATCGCAGTGGCTTGGCCATATGCAGCTGTTTACAGTGACCCTGCCTTCGCCGCG	297	MASPDNSLNGSRGSEIPADPSVRRYRTAFTRDQLGRLEKEFYKENYVSRPRRCELAAQLNLPESTIKVWFQNRRMKDKRQRIAVAWPYAAVYSDPAFAA	99	Synthetic
DD0315	eyg	FBgn0000625	CG10488	eyegone	PAX	ATGGCCGGCTCTACCCTGAATACACTGATGAGTCAGCACCGTCTGCTGGAATTTAGCCGGTTCGGCGGTCTGCGCGGGTATGATATCGCACAGCATATGCTGACACAGCAGGGTGCTGTTAGTAAACTGCTGGGATCACTGCGTCCACCAGGTCTGATCGGGGGATCCAAACCGAAGGTCGCCACTCCCACCGTGGTTTCTAAAATTGAACAGTACAAGCGCGAGAATCCAACCATTTTTGCGTGGGAAATCCGCGAGCGTCTGATTAGTGAGGGCGTCTGCACTAACGCCACCGCGCCTTCAGTGAGCTCCATTAACCGTATCCTGCGTAATCGTGCAGCAGAACGTGTGGCAACAGAGTTTGCGCGGACTGCAGCTTATGGCCTGTACCCACCTCCG…	954	MAGSTLNTLMSQHRLLEFSRFGGLRGYDIAQHMLTQQGAVSKLLGSLRPPGLIGGSKPKVATPTVVSKIEQYKRENPTIFAWEIRERLISEGVCTNATAPSVSSINRILRNRAAERVATEFARTAAYGLYPPPPHPYGSFTWHPAGNVPGGQGVPPPPPPSALWSVAAPTLANLPPSAASAVPVSTCGSLSSAHLMAGGAGGTPTNRAISPGSGSHDTLESADENRHIDSDYLDDDDEPKFRRNRTTFSPEQLEELEKEFDKSHYPCVSTRERLSSRTSLSEARVQVWFSNRRAKWRRHQRMNLLKRQRSSPANPLHS	318	Synthetic
DD0316	fkh	FBgn0000659	CG10002	fork head	Fork_head	ATGGCCAGTCTGGGCCGTTCACGGGTGGATAAACCGACCACATATCGCCGTAGCTACACCCACGCAAAGCCACCATATTCCTACATTTCTCTGATCACAATGGCGATTCAGAACAATCCCACTCGCATGCTGACCCTGTCTGAAATTTATCAGTTTATCATGGACCTGTTTCCATTCTACCGCCAGAACCAGCAGCGTTGGCAGAATTCCATTCGTCACTCTCTGAGTTTTAACGATTGCTTCGTTAAAATCCCACGGACACCTGACAAACCGGGCAAGGGTAGCTTTTGGACTCTGCATCCTGATTCCGGGAACATGTTCGAGAATGGCTGTTATCTGCGTCGCCAGAAACGGTTCAAGGACGAGAAAAAAGAAGCCATCCGCCAGCTGCACAAGTCA…	414	MASLGRSRVDKPTTYRRSYTHAKPPYSYISLITMAIQNNPTRMLTLSEIYQFIMDLFPFYRQNQQRWQNSIRHSLSFNDCFVKIPRTPDKPGKGSFWTLHPDSGNMFENGCYLRRQKRFKDEKKEAIRQLHKSPSHSS	138	Synthetic
DD0317	tj	FBgn0000964	CG10034	traffic jam	bZIP_Maf	ATGGCCAGCTCCAACAATATGAGCCCGCGTACTTGCTCAGGCGCCTATAGCAACGCGACCCTGGAAGATTGTCTGAATGATGACATGCTGACCACACTGACAGTTCGCGAGCTGAACAAACGTCTGCACGGATGCCCACGTGAAGAGGTGGTTCGCCTGAAACAGAAGCGCCGTACCCTGAAGAACCGCGGTTATGCCCAGAATTGTCGGTCCAAACGCCTGCACCAGCGCCATGAACTGGAGAAGGCGAACCGTGTCCTGAATCAGGATCTGCATCGGCTGAAACTGGAATACTCTCGTGTGTGCCAGGAGCGGGACGCACTGATGCAGCGTCTGCAGCGTGCAGCAAATGGCGGTGTGGGAGCTGGGGGAGCAACCGCTGGCGGTGACAGCCAGTCT…	411	MASSNNMSPRTCSGAYSNATLEDCLNDDMLTTLTVRELNKRLHGCPREEVVRLKQKRRTLKNRGYAQNCRSKRLHQRHELEKANRVLNQDLHRLKLEYSRVCQERDALMQRLQRAANGGVGAGGATAGGDSQSSPEF	137	Synthetic
DD0318	ftz	FBgn0001077	CG2047	fushi tarazu	Homeobox	ATGGCCGCCGGGGATTTTAACTGGTCCCACATTGAAGAGACCCTGGCATCAGATTGCAAAGACAGCAAGCGCACTCGTCAGACCTATACACGGTACCAGACCCTGGAACTGGAGAAGGAATTCCATTTCAACCGTTACATCACACGCCGTCGGCGCATTGACATCGCCAATGCGCTGTCTCTGAGTGAGCGCCAGATTAAAATCTGGTTCCAGAATCGTCGGATGAAGAGTAAAAAGGATCGTACACTGGACAGCTCCCCGGAACACTGTGGCGCAGGTTACACTGCTATGCTGCCC	297	MAAGDFNWSHIEETLASDCKDSKRTRQTYTRYQTLELEKEFHFNRYITRRRRIDIANALSLSERQIKIWFQNRRMKSKKDRTLDSSPEHCGAGYTAMLP	99	Synthetic
DD0319	gt	FBgn0001150	CG7952	giant	bZIP_2	ATGGCCAGCTCCAACCTGGCTAATGCCACTGCCGCGAACTCAGGCATTTCTAGTGGTAGCCAGGTGAAAGATGCAGCTTATTACGAACGCCGTCGGAAGAACAATGCCGCGGCAAAAAAGTCCCGGGATCGCCGTCGGATCAAAGAAGACGAGATTGCCATCCGCGCTGCCTATCTGGAACGTCAGAATATTGAGCTGCTGTGCCAGATCGACGCCCTGAAAGTGCAGCTGGCGGCATTTACCAGTGCGAAGGTTACCACAGCA	264	MASSNLANATAANSGISSGSQVKDAAYYERRRKNNAAAKKSRDRRRIKEDEIAIRAAYLERQNIELLCQIDALKVQLAAFTSAKVTTA	88	Synthetic
DD0320	kn	FBgn0001319	CG10197	knot	TIG	ATGGCCCACCCGCTGGCCCCCGATTCTACATATGACGGACTGTACCCGCCCCTGCCAGTTGCCACTCCTTGCATTAAAGCGATCAGCCCATCCGAAGGATGGACCACAGGCGGTGCAACCGTGATTATCGTTGGCGATAACTTTTTCGACGGTCTGCAGGTGGTTTTTGGGACAATGCTGGTCTGGTCAGAACTGATTACTAGCCACGCTATCCGCGTGCAGACCCCACCTCGTCATATTCCAGGTGTCGTGGAGGTGACCCTGTCTTACAAGAGTAAGCAGTTCTGTAAGGGGTCCCCGGGACGGTTCGTTTATGTCAGTGCACTGAATGAGCCCACCATTGATTACGGCTTCCAGCGTCTGCAGAAGCTGATC	375	MAHPLAPDSTYDGLYPPLPVATPCIKAISPSEGWTTGGATVIIVGDNFFDGLQVVFGTMLVWSELITSHAIRVQTPPRHIPGVVEVTLSYKSKQFCKGSPGRFVYVSALNEPTIDYGFQRLQKLI	125	Synthetic
DD0321	knrl	FBgn0001323	CG4761	knirps-like	zf-C4	ATGGCCATGATGAACCAGGATAATCCGTATGCCATGAACCAGACCTGCAAAGTGTGTGGCGAACCCGCCGCGGGCTTTCACTTCGGTGCGTTTACATGCGAGGGCTGTAAGAGCTTTTTCGGTCGTTCCTACAACAATCTGAGCTCCATTAGTGACTGCAAGAACAACGGGGAATGTATCATCAACAAAAAGAATCGGACCGCATGCAAGGCTTGTCGCCTGAAAAAGTGCCTGATGGTGGGCATGTCTAAAAGTGGGTCACGGTATGGACGCCGTTCTAATTGGTTCAAGATCCATTGTCTGCTGCAGGAGCAGCAGCAGCAGGCCGTT	330	MAMMNQDNPYAMNQTCKVCGEPAAGFHFGAFTCEGCKSFFGRSYNNLSSISDCKNNGECIINKKNRTACKACRLKKCLMVGMSKSGSRYGRRSNWFKIHCLLQEQQQQAV	110	Synthetic
DD0322	Kr	FBgn0001325	CG3340	Kruppel	PHD	ATGGCCCCGCCCAGCTCCGGCTCTAGTCCGAACAGCACCCACGATGGTGCCGGCGGTAATGCAGGATGCGTGGGAGTTAGTAAGGATCCCTCACGCGACAAAAGCTTTACATGCAAGATTTGTTCACGTAGCTTCGGCTATAAACACGTGCTGCAGAACCACGAACGTACCCATACAGGCGAGAAACCATTTGAATGCCCTGAGTGTCATAAGCGGTTCACCCGCGATCACCATCTGAAAACTCACATGCGGCTGCATACCGGGGAAAAGCCATATCACTGCTCCCATTGTGACCGCCAGTTTGTCCAGGTGGCCAATCTGCGCCGTCACCTGCGTGTTCATACAGGGGAACGGCCTTACACTTGCGAGATCTGTGATGGAAAATTCTCCGACTCTAAC…	486	MAPPSSGSSPNSTHDGAGGNAGCVGVSKDPSRDKSFTCKICSRSFGYKHVLQNHERTHTGEKPFECPECHKRFTRDHHLKTHMRLHTGEKPYHCSHCDRQFVQVANLRRHLRVHTGERPYTCEICDGKFSDSNQLKSHMLVHNGEKPFECERCHMKFRRRHH	162	Synthetic
DD0323	stc	FBgn0001978	CG3647	shuttle craft	Atrophin-1	ATGGCCGGGAACAGTACCGCGTCACTGGAAACAGCAATTAATGAGACACGGCCTCGCACTCTGCGCGCACAGGAACCTGCTGAGCGTGGAGCCAACAATCAGTGCAGCAACCACAATTATGAACGTGAGCGTGAACGTGAGCGTGATCGTGACCGTGATCGTGAACGTGACCGCGACCGTGACCGCGATCGCGACCGCGACCGTGACCGTGATCGTGACCGGGATAGTCGTCCAGGAAACACCCGTCAGCAGCGCCGTTCAGACTATCGCGATGACCGTGAAGACCGTTACGAGCGTAGCGATCGGCGCCGTCCTCAGAAACAGCAGCGCTACGATAACCACCGTTCCAATAAGCGTCGCGATGACTGGAACCGCAATCGTGACCGGATTAACGGTTTT…	1293	MAGNSTASLETAINETRPRTLRAQEPAERGANNQCSNHNYERERERERDRDRDRERDRDRDRDRDRDRDRDRDRDSRPGNTRQQRRSDYRDDREDRYERSDRRRPQKQQRYDNHRSNKRRDDWNRNRDRINGFPRAVDDLDTSNESAHPSPEKQSQLQQISPRRGPPLPPADNEKLSQREKLVRDIEQRRLECLVCVEAIKSHQPTWSCRNCYHMLHLKCTITWASSSKSEVGWRCPACQNVLQDLPRDYLCFCGKLKNPPVSRTELAHSCGEVCCRIEGCSHACTLLCHPGPCPPCQANVVRSCGCGRSTKTMQCAMKEEVLCGEICDKLLNCGEHRCQAECHSGKCAACSEQVVQQCHCGKQERKVPCTRESQDKRTYSCKDSCGQPLPCGHHKCKD…	431	Synthetic
DD0324	esg	FBgn0001981	CG3758	escargot	zf-C2H2	ATGGCCATGAGCCCAGAAACCATGCCTAACGCATCCGCTAAAAAGGATAAAAATCAGCCGCCCCGCTATCAGTGCCCAGACTGTCAGAAAAGCTACTCCACATTTTCCGGGCTGACTAAGCACCAGCAGTTCCATTGCCCTGCCGCGGAGGGAAACCAGGTGAAAAAGTCTTTTAGTTGCAAAGATTGTGACAAGACCTATGTTTCTCTGGGCGCACTGAAAATGCACATTCGTACCCATACACTGCCGTGCAAATGTAATCTGTGTGGCAAGGCTTTCAGCCGTCCATGGCTGCTGCAGGGACACATCCGCACTCATACCGGTGAAAAGCCGTTTTCTTGCCAGCACTGTCATCGTGCCTTCGCGGATCGCAGTAACCTGCGTGCACACCTGCAGACC…	462	MAMSPETMPNASAKKDKNQPPRYQCPDCQKSYSTFSGLTKHQQFHCPAAEGNQVKKSFSCKDCDKTYVSLGALKMHIRTHTLPCKCNLCGKAFSRPWLLQGHIRTHTGEKPFSCQHCHRAFADRSNLRAHLQTHSDIKKYSCTSCSKTFSRMSL	154	Synthetic
DD0325	crp	FBgn0001994	CG7664	cropped	HLH	ATGGCCGGTGCCCTGTCTGATGGCGACGGTAGTGGGAAACCCCTGGTGGATTCTGAAAAGCGTATGCGCCGTGAGATTGCAAACTCAAATGAACGGCGCCGTATGCAGAGCATCAACGCTGGATTTCAGAGCCTGCGTTCCCTGCTGCCACGTCACGAAGGCGAGAAACTGTCCAAGGCCGCGATTCTGCAGCAGACCTTCCAGTATATCGTGGAACTGGAGAACCAGAAAACCCAGCTGCTGACACAGAATAGTGAGCTGAAGCGGCAGGTTGGCGAACAT	282	MAGALSDGDGSGKPLVDSEKRMRREIANSNERRRMQSINAGFQSLRSLLPRHEGEKLSKAAILQQTFQYIVELENQKTQLLTQNSELKRQVGEH	94	Synthetic
DD0326	lab	FBgn0002522	CG1264	labial	Homeobox	ATGGCCGGAGTCGGTCTGGGATCAGGAAGCGGACTGAGCTCCTGCAGCCTGTCTAGTAACACCAACAATAGCGGTCGCACCAACTTTACAAATAAACAGCTGACCGAACTGGAGAAGGAATTTCACTTCAATCGTTATCTGACACGGGCCCGCCGTATTGAGATCGCGAACACACTGCAGCTGAATGAAACTCAGGTGAAAATTTGGTTCCAGAACCGTCGCATGAAACAGAAAAAGCGTGTTAAAGAAGGCCTGATTCCGGCCGATATCCTGACTCAGCATTCCACCTCTGTGATC	297	MAGVGLGSGSGLSSCSLSSNTNNSGRTNFTNKQLTELEKEFHFNRYLTRARRIEIANTLQLNETQVKIWFQNRRMKQKKRVKEGLIPADILTQHSTSVI	99	Synthetic
DD0327	sens	FBgn0002573	CG32120	senseless	zf-C2H2	ATGGCCCGCAGCTCCTCTAGTTCAAGCTATCAGGGGGAAAACGAAGAGAAACGCTCTGGACGTAATTTTCAGTGCAAGCAGTGTGGCAAAAGTTTCAAGCGTTCCTCTACCCTGAGCACACACCTGCTGATTCATTCCGATACCCGGCCGTATCCCTGCCAGTACTGTGGCAAACGCTTTCACCAGAAGTCTGACATGAAAAAGCACACTTATATTCATACCGGCGAGAAACCACATAAGTGCACAGTGTGTCTGAAAGCCTTCAGCCAGAGTTCAAACCTGATCACACACATGCGTAAACATACTGGCTACAAGCCGTTTGGTTGCCACCTGTGTGATCAGTCCTTCCAGCGGAAGGTTGACCTG	366	MARSSSSSSYQGENEEKRSGRNFQCKQCGKSFKRSSTLSTHLLIHSDTRPYPCQYCGKRFHQKSDMKKHTYIHTGEKPHKCTVCLKAFSQSSNLITHMRKHTGYKPFGCHLCDQSFQRKVDL	122	Synthetic
DD0328	lz	FBgn0002576	CG1689	lozenge	Runt	ATGGCCGGCGCAAGCAACTCCAATTCTAACAATAACAATGCTGTTCACCAGGATCTGCTGTGGATGGAACGTCTGGTGCAGAAACGGCAGCAGGAACATCCGGGCGAGCTGGTGCGTACCTCTAACCCATATTTTCTGTGCAGTGCACTGCCTGCACACTGGCGTTCCAATAAAACCCTGCCGATGGCCTTCAAGGTGGTTGCCCTGGCGGAGGTTGGGGATGGAACTTACGTCACCATTCGGGCCGGGAACGACGAAAATTGCTGTGCGGAGCTGCGCAACTTTACCACACAGATGAAAAACGATGTCGCGAAGTTTAATGACCTGCGTTTCGTGGGACGTAGCGGACGTGGTAAATCCTTCACTCTGACCATTACAGTGGCAACCAGCCCGCCCCAG…	531	MAGASNSNSNNNNAVHQDLLWMERLVQKRQQEHPGELVRTSNPYFLCSALPAHWRSNKTLPMAFKVVALAEVGDGTYVTIRAGNDENCCAELRNFTTQMKNDVAKFNDLRFVGRSGRGKSFTLTITVATSPPQVATYAKAIKVTVDGPREPRSKTSPTGGPHYRALGLGQRPYIDGF	177	Synthetic
DD0329	HLHm7	FBgn0002633	CG8361	E(spl) region transcript m7	HLH	ATGGCCATGGCAACTAAGTACGAAATGAGTAAGACCTACCAGTACCGGAAAGTGATGAAGCCACTGCTGGAGCGTAAACGCCGTGCTCGCATTAACAAATGCCTGGATGAACTGAAGGACCTGATGGCCGAGTGTGTGGCGCAGACAGGGGATGCAAAATTTGAAAAGGCTGACATCCTGGAAGTGACTGTTCAGCACCTGCGTAAACTGAAGGAAAGCAAAAAGCATGTGCCGGCCAACCCCGAGCAGTCCTTTCGTGCGGGCTACATTCGGGCCGCGAATGAAGTTAGTCGCGCACTGGCTTCACTGCCGCGTGTCGATGTGGCCTTCGGCACCACACTGATGACCCACCTGGGTATGCGCCTGAACCAGCTGGAACAGCCAATGGAGCAGCCTCAG…	441	MAMATKYEMSKTYQYRKVMKPLLERKRRARINKCLDELKDLMAECVAQTGDAKFEKADILEVTVQHLRKLKESKKHVPANPEQSFRAGYIRAANEVSRALASLPRVDVAFGTTLMTHLGMRLNQLEQPMEQPQAVNTPLSIVCGSSS	147	Synthetic
DD0330	Met	FBgn0002723	CG1705	Methoprene-tolerant	HLH	ATGGCCAGCACAGGCAGCGGTTCCGGGTCTGGAAGTGGCTCAGGTAGCTCCTCTGATCCGGCCAACGGGCGTGAAGCACGGAATCTGGCTGAGAAACAGCGCCGTGACAAGCTGAACGCAAGCATTCAGGAACTGGCTACCATGGTGCCACACGCAGCAGAGAGTTCACGTCGCCTGGATAAAACTGCCGTGCTGCGTTTTGCGACCCATGGCCTGCGCCTGCAGTATGTTTTCGGTAAAAGCGCATCCCGTCGGCGCAAAAAGACCGGACTGAAGGGGACAGGAATG	288	MASTGSGSGSGSGSGSSSDPANGREARNLAEKQRRDKLNASIQELATMVPHAAESSRRLDKTAVLRFATHGLRLQYVFGKSASRRRKKTGLKGTGM	96	Synthetic
DD0331	Myb	FBgn0002914	CG9045	Myb oncogene-like	Myb_DNA-binding	ATGGCCAAAGGCCAGAACAAATCAGGCAAGACCAGCATTGGGGCAGTGCACCCGAATTATGGCTTTGGTAAACGCTGGAGCAAGTCCGAGGATGTTCTGCTGAAACAGCTGGTCGAAACACACGGAGAGAACTGGGAAATTATCGGCCCACATTTCAAGGACCGTCTGGAGCAGCAGGTGCAGCAGCGGTGGGCAAAAGTTCTGAACCCGGAGCTGATTAAGGGCCCCTGGACACGCGATGAAGATGACATGGTGATCAAGCTGGTTCGTAATTTTGGCCCAAAAAAGTGGACTCTGATTGCTCGGTATCTGAACGGGCGCATCGGAAAACAGTGCCGTGAGCGGTGGCACAATCATCTGAACCCTAATATCAAAAAGACCGCATGGACAGAAAAAGAA…	573	MAKGQNKSGKTSIGAVHPNYGFGKRWSKSEDVLLKQLVETHGENWEIIGPHFKDRLEQQVQQRWAKVLNPELIKGPWTRDEDDMVIKLVRNFGPKKWTLIARYLNGRIGKQCRERWHNHLNPNIKKTAWTEKEDEIIYQAHLELGNQWAKIAKRLPGRTDNAIKNHWNSTMRRKYDVERRSVNASGSDLKS	191	Synthetic
DD0332	nau	FBgn0002922	CG10250	nautilus	Basic	ATGGCCATGACCCCGTCTCCCATTTATACCACAGATTACGATGACGAGAACAGCTCCCTGTCTAGTGAAGAGCACGTCCTGGCACCACTGGTGTGCTCAAGCGCACAGTCCTCTCGGCCATGTCTGACATGGGCATGCAAGGCTTGTAAAAAGAAAAGCGTGACAGTTGACCGCCGTAAAGCCGCGACTATGCGTGAACGGCGCCGTCTGCGGAAGGTTAATGAAGCATTTGAGATTCTGAAACGTCGCACCAGTTCAAACCCAAATCAGCGCCTGCCTAAGGTGGAGATCCTGCGTAACGCAATTGAATATATCGAGTCCCTGGAAGATCTGCTGCAGGAAAGCTCCACTACCCGCGATGGCGACAATCTGGCTCCGTCTCTGAGT	387	MAMTPSPIYTTDYDDENSSLSSEEHVLAPLVCSSAQSSRPCLTWACKACKKKSVTVDRRKAATMRERRRLRKVNEAFEILKRRTSSNPNQRLPKVEILRNAIEYIESLEDLLQESSTTRDGDNLAPSLS	129	Synthetic
DD0333	net	FBgn0002931	CG11450	net	HLH	ATGGCCCTGGCCCCGATTAGCCGGCCCCACCAGCATCAGCGCAACTATAAAAATATGACCCGTGAACGCCGTATTGAGGCAAACGCTCGGGAACGCACCCGTGTCCACACAATCTCCGCAGCATATGAGACTCTGCGTCAGGCAGTGCCAGCATACGCATCTACCCAGAAACTGAGCAAGCTGTCCGTGCTGCGTGTTGCGTGCTCATATATTCTGACACTGAGCCGGATGGCAGGCGAAGATTACAGCGCTGACCAGTCTGTTCCGAGTATCGCAACCTGTCTG	285	MALAPISRPHQHQRNYKNMTRERRIEANARERTRVHTISAAYETLRQAVPAYASTQKLSKLSVLRVACSYILTLSRMAGEDYSADQSVPSIATCL	95	Synthetic
DD0334	nub	FBgn0002970	CG6246	nubbin	Pou	ATGGCCCCACAGCCAAAAACCGTTGCATCCGCAGCAGCAGCTCGTGCAGCAGGAGAACCATCTCCTGAAGAGACCACAGACCTGGAAGAGCTGGAGCAGTTTGCGAAAACCTTCAAGCAGCGCCGTATTAAACTGGGTTTTACACAGGGGGACGTGGGACTGGCCATGGGCAAGCTGTATGGTAACGATTTCTCACAGACTACCATCAGCCGGTTTGAAGCGCTGAACCTGAGCTTCAAAAATATGTGCAAACTGAAGCCGCTGCTGCAGAAGTGGCTGGATGACGCAGACCGCACTATTCAGGCTACCGGCGGTGTCTTTGATCCAGCAGCTCTGCAGGCCACCGTGAGCACACCTGAGATTATCGGGCGGCGCCGTAAAAAGCGTACCTCCATTGAA…	606	MAPQPKTVASAAAARAAGEPSPEETTDLEELEQFAKTFKQRRIKLGFTQGDVGLAMGKLYGNDFSQTTISRFEALNLSFKNMCKLKPLLQKWLDDADRTIQATGGVFDPAALQATVSTPEIIGRRRKKRTSIETTIRGALEKAFLANQKPTSEEITQLADRLSMEKEVVRVWFCNRRQKEKRINPSLDSPTGADDDESSYMM	202	Synthetic
DD0335	odd	FBgn0002985	CG3851	odd skipped	zf-C2H2	ATGGCCGCCGGCGGTGCATCCGGAGTGCCATCTGGAGCCACCGGTAGCTCCCGGCCTAAAAAGCAGTTCATCTGCAAGTACTGTAACCGTCAGTTCACCAAGTCTTACAATCTGCTGATTCACGAACGCACTCATACCGATGAGCGTCCGTATAGCTGCGACATCTGTGGGAAAGCCTTTCGCCGTCAGGATCACCTGCGGGACCATCGCTACATCCACAGTAAGGATAAGCCATTCAAGTGCTCAGACTGTGGGAAGGGATTCTGCCAGTCCCGCACACTGGCGGTGCATAAAGTTACTCACCTGGAAGAGGGTCCGCATAAGTGCCCCATCTGTCAGCGTAGCTTCAACCAGCGGGCAAATCTGAAATCCCATCTGCAGTCTCACAGTGAACAGTCT…	447	MAAGGASGVPSGATGSSRPKKQFICKYCNRQFTKSYNLLIHERTHTDERPYSCDICGKAFRRQDHLRDHRYIHSKDKPFKCSDCGKGFCQSRTLAVHKVTHLEEGPHKCPICQRSFNQRANLKSHLQSHSEQSTKEVVVTTSPATSHSV	149	Synthetic
DD0336	Pcl	FBgn0003044	CG5109	Polycomblike	PHD	ATGGCCACCGCCGGCGGTGGGGGAGCATCTACCACAGAAAGTACTAATACCAGCCCATCCGGACCAATGTGCGTTGCCTGTAAGCGCTCTGATATTGAGGACGTGGTTGAAATCTGCGAGCGTTGTGGACGTGGTTATCACCGTGGTTGCACAGTTGAAATTGTCACTGGGTCAGGAATCTGGAGCTGCAAACGTTGTGCGAAGCCAATGAAAATGCAGCAGCCTGTCTCCCATAAGATTACCAAACCGGCAGGCATCTGTCGTCAGCTGCCATACCACGCTGATAAGCTGAGTTGGGACGAGAAACATCGGGTGAACGAAGAGCAGATCTATTGCTACTGTGGCAAGCCGGGTAAATTTGATCACAACATGCTGCAGTGCTGTAAGTGCCGGAATTGG…	549	MATAGGGGASTTESTNTSPSGPMCVACKRSDIEDVVEICERCGRGYHRGCTVEIVTGSGIWSCKRCAKPMKMQQPVSHKITKPAGICRQLPYHADKLSWDEKHRVNEEQIYCYCGKPGKFDHNMLQCCKCRNWFHTQCMQNFKKKLLRGDMFFVFCCTVCNNGIEFVRRMQIEWVDVLHIALY	183	Synthetic
DD0337	pnr	FBgn0003117	CG3978	pannier	GATA	ATGGCCTTTCAGCGCAGCTCCCCGTATGAATCAGCCATGGATTTTCAGTTCGGCGAAGGTCGTGAGTGCGTCAACTGTGGCGCGATTTCCACACCACTGTGGCGCCGTGACGGAACCGGACACTATCTGTGCAATGCCTGTGGCCTGTACCATAAAATGAACGGTATGAATCGTCCGCTGATCAAACCCTCTAAGCGTCTCGTGAGTGCAACCGCAACACGTCGCATGGGACTGTGCTGTACTAACTGCGGAACCCGCACCACAACTCTGTGGCGTCGGAACAATGATGGGGAGCCGGTGTGCAACGCATGTGGCCTGTATTACAAACTGCACGGTGTTAATCGGCCACTGGCTATGCGCAAGGACGGCATTCAGACCCGCAAGCGTAAGCCTAAAAAG…	402	MAFQRSSPYESAMDFQFGEGRECVNCGAISTPLWRRDGTGHYLCNACGLYHKMNGMNRPLIKPSKRLVSATATRRMGLCCTNCGTRTTTLWRRNNDGEPVCNACGLYYKLHGVNRPLAMRKDGIQTRKRKPKKT	134	Synthetic
DD0338	Poxm	FBgn0003129	CG9610	Pox meso	PAX	ATGGCCATGGATCCAGAAAGCCAGTGCCCTCAGTATGGGGAGGTCAACCAGCTGGGCGGTGTCTTTGTGAACGGACGCCCGCTGCCCAATGCCACACGCATGCGTATTGTGGAACTGGCACGTCTGGGAATTCGTCCATGCGACATCAGCCGTCAGCTGCGTGTGTCACACGGCTGTGTTAGCAAAATCCTGGCACGCTATCATGAAACCGGCAGTATTCTGCCGGGTGCTATCGGGGGATCAAAACCGCGTGTTACCACACCCAAGGTGGTTAATTACATTCGTGAGCTGAAGCAGCGGGATCCGGGCATTTTCGCCTGGGAAATCCGGGATCGCCTGCTGAGCGAGGGTATCTGTGACAAAACCAACGTTCCATCCGTCAGCTCCATTTCTCGCATC…	465	MAMDPESQCPQYGEVNQLGGVFVNGRPLPNATRMRIVELARLGIRPCDISRQLRVSHGCVSKILARYHETGSILPGAIGGSKPRVTTPKVVNYIRELKQRDPGIFAWEIRDRLLSEGICDKTNVPSVSSISRILRNKLGSLGHQHTPGTVMGSGS	155	Synthetic
DD0339	amos	FBgn0003270	CG10393	absent MD neurons and olfactory sensilla	HLH	ATGGCCAGCTCCGCCTCTAGTTCAAGCTCCTCTAGTGCGGGCTTTGGCGGTGAAGTCCTGAAAAAGCGCCGTCTGGCAGCAAACGCACGTGAGCGGCGCCGTATGAACTCCCTGAATGATGCCTTCGACAAACTGCGGGATGTGGTTCCATCACTGGGACACGACCGTCGCCTGAGCAAGTATGAAACCCTGCAGATGGCACAGGCTTACATTGGCGATCTGGTGACACTGCTGAGCCGTGACTAT	246	MASSASSSSSSSAGFGGEVLKKRRLAANARERRRMNSLNDAFDKLRDVVPSLGHDRRLSKYETLQMAQAYIGDLVTLLSRDY	82	Synthetic
DD0340	run	FBgn0003300	CG1849	runt	Runt	ATGGCCTCAAACGCAACCACAAGCCCACAGAATTCCGCTAAAATGCCTAGCTCCATGACAGATATGTTTGCCAGTCTGCACGAAATGCTGCAGGAGTATCATGGCGAACTGGCCCAGACCGGTTCTCCGAGTATTCTGTGCTCCGCACTGCCAAACCACTGGCGTTCCAATAAATCTCTGCCAGGCGCATTCAAGGTCATTGCTCTGGATGACGTGCCTGATGGTACCCTGGTTAGCATCAAGTGTGGGAACGACGAGAATTACTGCGGAGAACTGCGTAACTGTACTACCACAATGAAAAACCAGGTCGCAAAGTTTAATGACCTGCGTTTCGTGGGACGTTCTGGACGTGGTAAAAGTTTTACTCTGACCATTACAATCGCTACTTATCCGGTTCAG…	531	MASNATTSPQNSAKMPSSMTDMFASLHEMLQEYHGELAQTGSPSILCSALPNHWRSNKSLPGAFKVIALDDVPDGTLVSIKCGNDENYCGELRNCTTTMKNQVAKFNDLRFVGRSGRGKSFTLTITIATYPVQIASYSKAIKVTVDGPREPRSKQSYGYPHPGAFNPFMLNPAWLDA	177	Synthetic
DD0341	slp1	FBgn0003430	CG16738	sloppy paired 1	Fork_head	ATGGCCGAAAGCGAGGATGGCAACCCGTCCAAAAAGCAGAAAATGACTGCAGGTTCAGACACCAAAAAGCCGCCCTATAGCTACAATGCACTGATTATGATGGCTATCCAGGATAGCCCAGAACAGCGCCTGACACTGAACGGGATTTATCAGTACCTGATCAATCGTTTTCCTTATTTCAAAGCAAACAAGCGTGGTTGGCAGAATTCTATTCGGCACAACCTGAGTCTGAATAAATGCTTTACCAAGATCCCACGGAGTTATGATGACCCTGGCAAGGGTAACTACTGGATTCTGGACCCGTCCGCTGAAGAGGTGTTCATCGGGGAGACCACAGGAAAACTGCGCCGTAAGAATCCAGGAGCATCCCGTACCCGTCTGGCAGCATACCGTCAGGCG…	414	MAESEDGNPSKKQKMTAGSDTKKPPYSYNALIMMAIQDSPEQRLTLNGIYQYLINRFPYFKANKRGWQNSIRHNLSLNKCFTKIPRSYDDPGKGNYWILDPSAEEVFIGETTGKLRRKNPGASRTRLAAYRQAIFSPM	138	Synthetic
DD0342	sna	FBgn0003448	CG3956	snail	zf-C2H2	ATGGCCACCCCAGCAATGTCAGCAAGCTCCGCAAGCGTGGCAGCAAACCACGCAAAGAACTACCGTTTCAAGTGCGATGAATGTCAGAAAATGTACTCTACCAGTATGGGCCTGAGTAAGCACCGGCAGTTCCATTGCCCGGCAGCTGAATGTAACCAGGAGAAAAAGACACATTCCTGCGAAGAGTGTGGCAAACTGTATACCACAATTGGTGCGCTGAAGATGCACATCCGCACTCATACCCTGCCATGCAAATGTCCTATTTGCGGCAAGGCATTTAGCCGTCCATGGCTGCTGCAGGGACACATCCGCACACATACTGGAGAGAAACCCTTTCAGTGCCCGGATTGTCCCCGTTCCTTCGCTGACCGCTCTAATCTGCGTGCCCACCAGCAGACC…	411	MATPAMSASSASVAANHAKNYRFKCDECQKMYSTSMGLSKHRQFHCPAAECNQEKKTHSCEECGKLYTTIGALKMHIRTHTLPCKCPICGKAFSRPWLLQGHIRTHTGEKPFQCPDCPRSFADRSNLRAHQQTHVDV	137	Synthetic
DD0343	so	FBgn0003460	CG11121	sine oculis	Homeobox	ATGGCCGATGGGGAAGAGACCTCCTATTGCTTTAAAGAAAAGAGTCGCTCAGTGCTGCGTGATTGGTATAGCCACAACCCGTACCCCTCCCCGCGTGAAAAACGTGACCTGGCAGAGGCAACCGGACTGACCACAACTCAAGTTAGCAACTGGTTCAAGAATCGCCGTCAGCGTGACCGTGCAGCAGAACACAAAGATGGTTCTACAGACAAGCAGCATCTGGATAGCTCCTCTGACAGTGAG	243	MADGEETSYCFKEKSRSVLRDWYSHNPYPSPREKRDLAEATGLTTTQVSNWFKNRRQRDRAAEHKDGSTDKQHLDSSSDSE	81	Synthetic
DD0344	sr	FBgn0003499	CG7847	stripe	zf-C2H2	ATGGCCCCGGTTAAACCCCGCAAGTATCCAAACCGTCCTAGTAAAACCCCGGTGCATGAACGTCCGTACGCCTGCCCCGTTGAGAATTGTGATCGCCGTTTTAGCCGGTCCGACGAACTGACACGGCACATTCGCATCCATACCGGGCAGAAGCCATTTCAGTGCCGTATTTGTATGCGGTCTTTCAGTCGCTCAGATCACCTGACCACACATATTCGTACTCACACCGGCGAAAAACCTTTTAGCTGCGATATCTGTGGTCGTAAGTTCGCCCGGTCCGACGAGAAAAAGCGCCATGCGAAAGTCCACCTGAAGCAGCGGATCAAAAAGGAAAAAGTGCGCGGCGAGCAACAACAGCAGCAGCAGCAG	369	MAPVKPRKYPNRPSKTPVHERPYACPVENCDRRFSRSDELTRHIRIHTGQKPFQCRICMRSFSRSDHLTTHIRTHTGEKPFSCDICGRKFARSDEKKRHAKVHLKQRIKKEKVRGEQQQQQQQ	123	Synthetic
DD0345	srp	FBgn0003507	CG3992	serpent	GATA	ATGGCCGAACACGTGTCACGTGCAAACAGCCGCCGTCTGAGCGCATCCAAACGTGCAGGGCTGTCTTGCAGTAATTGTCACACCACACATACATCCCTGTGGCGTCGCAACCCAGCAGGAGAGCCTGTGTGCAATGCTTGTGGTCTGTATTACAAGCTGCATAGTGTTCCGCGGCCCCTGACTATGAAAAAGGATACCATTCAGAAGCGTAAGCGGAAACCGAAGGGCACC	231	MAEHVSRANSRRLSASKRAGLSCSNCHTTHTSLWRRNPAGEPVCNACGLYYKLHSVPRPLTMKKDTIQKRKRKPKGT	77	Synthetic
DD0346	ss	FBgn0003513	CG6993	spineless	HLH	ATGGCCAAATCCCTGAAGCCGCCCCCAAAAGATGGCGTTACAAAGTCAAACCCCAGCAAACGCCATCGTGAACGGCTGAATGCAGAGCTGGATCTGCTGGCTTCTCTGCTGCCGTTTGAACAGAACATTCTGAGTAAGCTGGACCGGCTGTCAATCCTGCGCCTGTCTGTCAGTTATCTGCGTACTAAAAGCTACTTCCAGGTGGTTATGCATAAGGATAAAGAAGATAACGGGGTGCTGCCGCACATTCATGCCCACGACGGGTATCGCACCCGTGAACTGGGAGCGTTTGAGCACGGCCTGCTGGATGGTGACATGTTTCTGCAGGCACTGAACGGCTTCCTGATGATCCTGACCTGCGAAGGCGAGGTGTTTTTCGCTACACATTCCATTGAATCT…	558	MAKSLKPPPKDGVTKSNPSKRHRERLNAELDLLASLLPFEQNILSKLDRLSILRLSVSYLRTKSYFQVVMHKDKEDNGVLPHIHAHDGYRTRELGAFEHGLLDGDMFLQALNGFLMILTCEGEVFFATHSIESYLGFHQSDIVHQSVYELVHSEDREELQRQLLWNSFLPADMSSMQLAETLAPDK	186	Synthetic
DD0347	svp	FBgn0003651	CG11502	seven up	zf-C4	ATGGCCATGGGAATGCGCCGTGAAGCTGTCCAGCGTGGACGTGTGCCACCAACCCAGCCAGGCCTGGCCGGTATGCACGGGCAGTATCAGATCGCTAACGGGGATCCCATGGGAATTGCCGGCTTTAATGGTCATTCTTATCTGAGCTCCTACATCAGTCTGCTGCTGCGCGCGGAACCATATCCTACCTCCCGTTACGGCCAGTGCATGCAGCCGAACAACATCATGGGTATCGATAACATCTGTGAGCTGGCCGCGCGCCTGCTGTTTTCTGCTGTGGAATGGGCCAAAAATATTCCGTTTTTCCCCGAGCTGCAGGTTACCGACCAGGTCGCCCTGCTGCGTCTGGTTTGGAGTGAACTGTTCGTCCTGAACGCTTCCCAGTGCTCTATGCCACTG…	849	MAMGMRREAVQRGRVPPTQPGLAGMHGQYQIANGDPMGIAGFNGHSYLSSYISLLLRAEPYPTSRYGQCMQPNNIMGIDNICELAARLLFSAVEWAKNIPFFPELQVTDQVALLRLVWSELFVLNASQCSMPLHVAPLLAAAGLHASPMAADRVVAFMDHIRIFQEQVEKLKALHVDSAEYSCLKAIVLFTTDACGLSDVTHIESLQEKSQCALEEYCRTQYPNQPTRFGKLLLRLPSLRTVSSQVIEQLFFVRLVGKTPIETLIRDMLLSGNSFSWPYLPSM	283	Synthetic
DD0348	trh	FBgn0003749	CG6883	trachealess	PAS	ATGGCCAGCTCCAAACTGAAGTCTGCCGCGATTCGCCGTAGTCCGGCAGTCGACCTGTTTGAACAGCACCAGGGCACTCATATCCTGCAGTCCCTGGACGGTTTTGCACTGGCAGTGGCAGCTGATGGACGGTTCCTGTATATTAGCGAAACCGTGTCCATCTACCTGGGGCTGTCTCAGGTTGAGATGACAGGATCTAGTATTTTCGATTATATCCACCAGGCAGACCATAGCGAGATTGCTGATCAGCTGGGTCTGAGTCTGACCTCAGGCGGTGGGGGAGGCGGTGGGTCAAGCTCCTCTGGAGGCGGT	312	MASSKLKSAAIRRSPAVDLFEQHQGTHILQSLDGFALAVAADGRFLYISETVSIYLGLSQVEMTGSSIFDYIHQADHSEIADQLGLSLTSGGGGGGGSSSSGGG	104	Synthetic
DD0349	tup	FBgn0003896	CG10619	tailup	LIM	ATGGCCCACCATCTGGATCTGGACTGCCACGGCCATGATGTTATTAAAAAGCAGCGGCTGTCTCACTGCGTCGGTTGTGGCGGTCAGATTCATGATCAGTATATCCTGCGTGTTGCACCAGACCTGGAATGGCACGCAGCATGCCTGAAGTGTCAGGAATGCCGCCAGTTTCTGGACGAGAGCTGCACATGTTTCGTGCGTGATGGGAAGACTTATTGCAAACGCGACTACGTTCGTCTGTTTGGCACTAAGTGTGATAAGTGCGGTAACTCTTTCAGTAAGAACGACTTCGTGATGCGCGCCAAGACCAAAATTTTTCACATCGAATGTTTCCGGTGCTCCGCATGTGCTCGTCAGCTGCTGCCAGGAGATGAGTTCGCACTGCGTGACGCCGGAGCG…	861	MAHHLDLDCHGHDVIKKQRLSHCVGCGGQIHDQYILRVAPDLEWHAACLKCQECRQFLDESCTCFVRDGKTYCKRDYVRLFGTKCDKCGNSFSKNDFVMRAKTKIFHIECFRCSACARQLLPGDEFALRDAGALYCKEDHDVLEKSSQSSLTSSSVESNNNISSSNNNNTNLSNNNHSSELGSMSDSGSESGSHKSIRDKRPSGPSDGKPTRVRTVLNEKQLHTLRTCYNANPRPDALMKEQLVEMTSLSPRVIRVWFQNKRCKDKKKTIQMKLQMQQEKEGRKLGY	287	Synthetic
DD0350	twi	FBgn0003900	CG2956	twist	HLH	ATGGCCCCACGCCGTCGGCTGAAACGGAAGCCTTCTAAAACCGAAGAGACAGATGAATTTAGTAACCAGCGTGTGATGGCAAATGTTCGCGAGCGTCAGCGGACACAGAGCCTGAACGATGCTTTCAAATCCCTGCAGCAGATTATCCCGACCCTGCCCAGTGACAAACTGTCAAAGATTCAGACTCTGAAGCTGGCCACCCGCTATATCGATTTTCTGTGCCGTATGCTGAGCTCCTCTGACATTTCCCTGCTGAAGGCCCTGGAAGCGCAGGGCAGCCCG	282	MAPRRRLKRKPSKTEETDEFSNQRVMANVRERQRTQSLNDAFKSLQQIIPTLPSDKLSKIQTLKLATRYIDFLCRMLSSSDISLLKALEAQGSP	94	Synthetic
DD0351	Ubx	FBgn0003944	CG10388	Ultrabithorax	Homeobox	ATGGCCTATAGCGAGTCCCTGGCAGGATCTCTGCTGCCAGATTGGCTGGGAACAAACGGTCTGCGCCGTCGGGGACGTCAGACCTATACACGCTACCAGACCCTGGAACTGGAGAAGGAATTTCACACTAATCATTACCTGACCCGCCGTCGGCGCATTGAGATGGCACACGCGCTGTGCCTGACCGAACGTCAGATTAAAATCTGGTTCCAGAACCGTCGGATGAAGCTGAAAAAGGAGATTCAGGCCATCAAAGAACTGAATGAGCAGGAAAAACAGGCACAGGCTCAGAAGGCG	297	MAYSESLAGSLLPDWLGTNGLRRRGRQTYTRYQTLELEKEFHTNHYLTRRRRIEMAHALCLTERQIKIWFQNRRMKLKKEIQAIKELNEQEKQAQAQKA	99	Synthetic
DD0352	tin	FBgn0004110	CG7895	tinman	Homeobox	ATGGCCAGCATTTCCGGCAACTCTAATCCAGGCTCTAACAGTGGTTCAACCAAACCGCGTATGAAACGGAAGCCCCGCGTGCTGTTTAGCCAGGCCCAGGTTCTGGAACTGGAGTGCCGGTTCCGCCTGAAAAAGTATCTGACCGGTGCCGAACGTGAGATTATCGCGCAGAAACTGAACCTGAGCGCAACACAGGTGAAGATCTGGTTTCAGAATCGCCGTTACAAATCCAAGCGGGGGGATATTGACTGTGAAGGAATCGCTAAGCACCTGAAACTGAAGAGCGAGCCGCTGGAT	297	MASISGNSNPGSNSGSTKPRMKRKPRVLFSQAQVLELECRFRLKKYLTGAEREIIAQKLNLSATQVKIWFQNRRYKSKRGDIDCEGIAKHLKLKSEPLD	99	Synthetic
DD0353	sc	FBgn0004170	CG3827	scute	HLH	ATGGCCAGCTCCCTGAGCCCAGGTTCTAGTCCAGCACCCTATAACGTCGATCAGTCACAGAGCGTGCAGCGCCGTAACGCACGTGAACGGAATCGCGTGAAACAGGTTAACAATTCCTTTGCTCGTCTGCGGCAGCACATTCCACAGTCTATTATCACCGACCTGACAAAAGGCGGTGGGCGTGGTCCTCATAAAAAGATCAGTAAGGTTGATACTCTGCGCATTGCAGTCGAGTACATCCGTCGCCTGCAGGACCTGGTGGATGACCTGAACGGAGGCTCCAATATTGGGGCCAACAATGCGGTTACCCAG	312	MASSLSPGSSPAPYNVDQSQSVQRRNARERNRVKQVNNSFARLRQHIPQSIITDLTKGGGRGPHKKISKVDTLRIAVEYIRRLQDLVDDLNGGSNIGANNAVTQ	104	Synthetic
DD0354	CrebA	FBgn0004396	CG7450	Cyclic-AMP response element binding protein A	bZIP_1	ATGGCCCGCACCCTGCTGGCAGAAGGCTATCCGATCCCCCAGAAACTGCCGCTGACAAAAGCTGAAGAGAAGTCACTGAAAAAGATTCGCCGTAAGATCAAAAACAAGATTAGCGCCCAGGAATCCCGGCGCAAAAAGAAAGAGTATATGGATCAGCTGGAACGTCGGGTGGAGATTCTGGTTACTGAAAATCACGACTACAAGAAACGTCTGGAGGGTCTGGAAGAGACCAACGCCAATCTGCTGTCCCAGCTGCACAAACTGCAGGCGCTGGTCTCTAAGCATAACGTGAAGAAAAGT	300	MARTLLAEGYPIPQKLPLTKAEEKSLKKIRRKIKNKISAQESRRKKKEYMDQLERRVEILVTENHDYKKRLEGLEETNANLLSQLHKLQALVSKHNVKKS	100	Synthetic
DD0355	Ets97D	FBgn0004510	CG6338	Ets at 97D	SAM_PNT	ATGGCCGATTCAGAAGAGGAAAGCGTTGAAGGGAAAGACGTCAAGCCAGTGCTGAACTGGGTCCTGGATTCTAAATTCAAGCGCGAGCAGATTCGTCTGAAAATCCCTGAGGCCGCGAATGAATGGACACACGCACATGTGACTTACTGGCTGGAATGGGCTGTGAAGCAGTTTGAGCTGGTTGGCATTAACATGAGTGACTGGCAGATGAATGGTCAGGAACTGTGCGCCATGACACACGAGGAATTTAACCAGAAACTGCCGCGTGATCCCGGTAATATCTTCTGGACCCACCTGCAGCTGCTGAAAGAGTGTAACTTTGTGAGCGTGGTTCATAAGCGGGCAGAGGAACAGCGCAAACCAAAGCAGCCTCGGATTATGAGCGCTAACTCAATCAGC…	855	MADSEEESVEGKDVKPVLNWVLDSKFKREQIRLKIPEAANEWTHAHVTYWLEWAVKQFELVGINMSDWQMNGQELCAMTHEEFNQKLPRDPGNIFWTHLQLLKECNFVSVVHKRAEEQRKPKQPRIMSANSISTNSGGSLSLEQRIMRKSYQSVKSSDSVESTTSSMNPSNYTTIGSGNNGQVQLWQFLLEILTDCEHTDVIEWVGTEGEFKLTDPDRVARLWGEKKNKPAMNYEKLSRALRYYYDGDMISKVSGKRFAYKFDCDLKLLIGYDANELSTLVSEGK	285	Synthetic
DD0356	slp2	FBgn0004567	CG2939	sloppy paired 2	Fork_head	ATGGCCGGCGATGCCGAAAACAAAAGTAATGATGGCAAACCGGTCAAGGACAAAAAGGGTAACGAGAAGCCGCCCTATTCCTACAATGCCCTGATTATGATGGCGATCCGGCAGAGCTCCGAAAAACGCCTGACTCTGAACGGGATTTATGAGTACATCATGACCAATCACCCGTATTACCGTGACAACAAGCAGGGATGGCAGAATTCAATTCGGCACAACCTGAGCCTGAATAAATGCTTTGTGAAGGTTCCACGTCATTATGATGACCCTGGGAAAGGAAACTACTGGATGCTGGATCCGTCCGCCGAAGACGTGTTTATTGGCGGTTCTACAGGAAAACTGCGCCGTCGGACCACAGCAGCATCTCGTAGTCGTCTGGCAGCTTTCAAGCGCAGC…	414	MAGDAENKSNDGKPVKDKKGNEKPPYSYNALIMMAIRQSSEKRLTLNGIYEYIMTNHPYYRDNKQGWQNSIRHNLSLNKCFVKVPRHYDDPGKGNYWMLDPSAEDVFIGGSTGKLRRRTTAASRSRLAAFKRSLIGPM	138	Synthetic
DD0357	retn	FBgn0004795	CG5403	retained	DnaJ	ATGGCCAACAGCTCCACATCTAGTGAAGCAAGCAATTCAAGCCAGCAGAACAATGGCTGGTCCTTTGAAGAGCAGTTCAAACAGGTTCGCCAGCTGTACGAAATTAACGATGACCCGAAGCGTAAGGAGTTTCTGGATGACCTGTTTTCTTTCATGCAGAAACGTGGTACCCCGATTAATCGGCTGCCCATCATGGCCAAGAGTGTCCTGGATCTGTACGAACTGTATAACCTGGTGATTGCGCGGGGCGGTCTGGTGGACGTTATCAATAAAAAGCTGTGGCAGGAGATTATCAAAGGGCTGCACCTGCCGTCCTCTATTACTTCTGCCGCGTTCACCCTGCGTACACAGTATATGAAGTATCTGTACCCATATGAATGCGAGAAAAAGAACCTGAGC…	495	MANSSTSSEASNSSQQNNGWSFEEQFKQVRQLYEINDDPKRKEFLDDLFSFMQKRGTPINRLPIMAKSVLDLYELYNLVIARGGLVDVINKKLWQEIIKGLHLPSSITSAAFTLRTQYMKYLYPYECEKKNLSTPAELQAAIDGNRREGRRSSYGQYEAMHNQMP	165	Synthetic
DD0358	B-H2	FBgn0004854	CG5488	BarH2	Homeobox	ATGGCCGGCAGCTCCGCAAACGGTGATTCTAGTTCACACCTGAGCCTGTCCCTGTCTAAAAAGCAGCGGAAAGCCCGCACCGCGTTTACAGACCATCAGCTGCAGACACTGGAAAAAAGTTTCGAGCGTCAGAAGTATCTGTCCGTGCAGGATCGGATGGAACTGGCAAACAAACTGGAGCTGAGCGACTGCCAGGTTAAGACCTGGTACCAGAATCGCCGTACTAAATGGAAGCGCCAGACCGCTGTGGGGCTGGAACTGCTGGCAGAGGCTGGCAATTATGCCGCGTTTCAGCGT	297	MAGSSANGDSSSHLSLSLSKKQRKARTAFTDHQLQTLEKSFERQKYLSVQDRMELANKLELSDCQVKTWYQNRRTKWKRQTAVGLELLAEAGNYAAFQR	99	Synthetic
DD0359	ci	FBgn0004859	CG2125	cubitus interruptus	zf-C2H2	ATGGCCCCGTTTAAAGCGCAGTATATGCTGGTTGTGCACATGCGCCGTCATACTGGCGAAAAACCCCACAAGTGCACCTTTGAGGGTTGTTTCAAAGCATACTCACGCCTGGAAAACCTGAAGACTCACCTGCGTAGCCATACCGGGGAAAAGCCGTATACATGCGAGTACCCCGGATGTTCCAAAGCCTTTTCTAATGCGAGTGATCGGGCAAAGCACCAGAACCGCACACATAGTAACGAAAAGCCATACATCTGCAAGGCTCCTGGCTGTACCAAACGTTACACAGACCCGAGCTCCCTGCGGAAACACGTCAAGACCGTGCATGGCGCTGAGTTCTATGCCAACAAAAAGCATAAGGGTCTGCCGCTGAACGATGCAAATTCT	387	MAPFKAQYMLVVHMRRHTGEKPHKCTFEGCFKAYSRLENLKTHLRSHTGEKPYTCEYPGCSKAFSNASDRAKHQNRTHSNEKPYICKAPGCTKRYTDPSSLRKHVKTVHGAEFYANKKHKGLPLNDANS	129	Synthetic
DD0360	bap	FBgn0004862	CG7902	bagpipe	Homeobox	ATGGCCCTGAGCTCCTCTCCGAGTGAATCACCCCTGAGCCACGATGGCAGCGGTCTGTCCCGCAAAAAGCGTTCTCGGGCCGCGTTTAGTCATGCCCAGGTCTTCGAACTGGAGCGCCGTTTTGCGCAGCAGCGCTATCTGTCAGGGCCAGAACGTAGCGAGATGGCCAAGTCCCTGCGTCTGACCGAAACACAGGTGAAAATTTGGTTCCAGAACCGTCGCTACAAAACCAAGCGGAAACAGATCCAGCAGCACGAGGCAGCTCTGCTGGGAGCAAGCAAGCGTGTGCCAGTTCAG	297	MALSSSPSESPLSHDGSGLSRKKRSRAAFSHAQVFELERRFAQQRYLSGPERSEMAKSLRLTETQVKIWFQNRRYKTKRKQIQQHEAALLGASKRVPVQ	99	Synthetic
DD0361	cas	FBgn0004878	CG2102	castor	zf-C2H2	ATGGCCGTGAGCTCCTATCTGGAATGCGAGAACAGCCTGTGTCGTCAGGAAAATCTGCGGGAGCACTTTCATTGCCACGAAGAGCCCTGTCAGGGCAAAATTCTGAGCAAAAAGGATGACATTATCCGGCATCTGAAGTGGCACAAAAAGCGCAAAGAATCCCTGAAGCTGGGTTTTGCACGTTTCTCTAGTTCAGATGACTGTGCCCCGGCGTATGGGGAAGGATGCGCTTACAACTGGAAACAGACCCATTATCACTGCGTTTACGAGCACTGTCCCAAGGTGTACGTTAGTACATCAGATGTCCAGATGCATGCAAACTTCCACCGTAAAGACTCCGAAATCGTGAATGAGGGGTTTCGCCGTTTCCGCGCTCACGAAACCTGCCGTATTGAGGAT…	984	MAVSSYLECENSLCRQENLREHFHCHEEPCQGKILSKKDDIIRHLKWHKKRKESLKLGFARFSSSDDCAPAYGEGCAYNWKQTHYHCVYEHCPKVYVSTSDVQMHANFHRKDSEIVNEGFRRFRAHETCRIEDCPFFGKKISHYHCCREGCTHTFKNKADMDKHKTYHLKDHQLKMDGFKKILKTEVCPFDACKFSTVCNHIHCVREGCDYILHSSSQMISHKRKHDRQDGEQAYQQFKIKQDVEESSLDAMPQQQQQQQQQQPTSLSQSQSSSSVCGGSNTSTPLSSLSAEHFLARKRGRPPKKIQLPADAQQSEAKRLKVEDESSN	328	Synthetic
DD0362	scrt	FBgn0004880	CG1130	scratch	zf-C2H2	ATGGCCGTGGCAGATCCAGCAGCAGCAGCTAGCGGTGTTCCAACCCCCGACCAGCAGAAAACCAAGTATACATGCAGCGAGTGTGGGAAACAGTACGCCACTAGCTCCAACCTGTCCCGGCACAAGCAGACCCATCGCTCTCTGGATTCTCAGAGTGCCAAAAAGTGCCATACCTGTGGTAAAGCGTATGTCTCCATGCCAGCCCTGGCGATGCACCTGCTGACACATAAACTGTCACACAGCTGCGGCGTGTGTGGCAAGCTGTTTTCTCGTCCATGGCTGCTGCAGGGCCATCTGCGGAGTCACACCGGGGAAAAACCTTATGGATGCGCCCACTGTGGCAAGGCATTCGCTGATCGCAGCAACCTGCGTGCGCATATGCAGACACACTCCGTTGAC…	537	MAVADPAAAASGVPTPDQQKTKYTCSECGKQYATSSNLSRHKQTHRSLDSQSAKKCHTCGKAYVSMPALAMHLLTHKLSHSCGVCGKLFSRPWLLQGHLRSHTGEKPYGCAHCGKAFADRSNLRAHMQTHSVDKNFECKRCHKTFALKSYLNKHLESACLKDEEELMMSMSLSMHDSNS	179	Synthetic
DD0363	fd64A	FBgn0004895	CG1132	forkhead domain 64A	Fork_head	ATGGCCCTGCACAACAATATTTGGGGGCTGCCAATCTCCTTTCTGCACAACTCTCATCGTCCTGAAAAACCGCCCTTCTCTTATATTGCACTGATCGCCATGGCGATTAGCTCCGCTCCGAATCAGCGGCTGACCCTGTCCGGCATTTACAAATTTATCATGGATAAGTTCCCCTATTACCGGGAGAACAAACAGGGTTGGCAGAATAGCATCCGCCATAACCTGTCCCTGAATGATTGCTTTGTGAAAATTCCGCGCGACAAGAACACCATCGAAGATAATGACAGTGCCGGCAAGGGTTCATATTGGATGCTGGATTCTAGTGCAAGCGACATGTTCGAGCAGGGTAACTACCGCCGTCGGCGCACACGTCGGCAGCGTCACTGTGGACATCCGAAC…	432	MALHNNIWGLPISFLHNSHRPEKPPFSYIALIAMAISSAPNQRLTLSGIYKFIMDKFPYYRENKQGWQNSIRHNLSLNDCFVKIPRDKNTIEDNDSAGKGSYWMLDSSASDMFEQGNYRRRRTRRQRHCGHPNRYERESGKDSN	144	Synthetic
DD0364	fd59A	FBgn0004896	CG3668	forkhead domain 59A	Fork_head	ATGGCCGGATCAGGTGCAGCGGGCGGTAACGGAGATGGAAGCGGAAGCTCCGGGGGACCACTGGTGAAACCGCCCTATTCCTACATTGCACTGATCACCATGGCTATTCTGCAGTCACCGCACAAAAAGCTGACACTGAGCGGTATTTGCGATTTTATCATGTCCCGTTTCCCCTATTACAAAGACAAGTTTCCAGCCTGGCAGAACTCTATTCGGCATAACCTGAGTCTGAATGATTGTTTTATCAAAGTGCCACGCGAACCTGGCAACCCGGGCAAGGGGAATTTCTGGACACTGGACCCACTGGCCGAGGATATGTTTGACAATGGCAGCTTCCTGCGCCGTCGGAAACGCTATAAGCGTGCCCCTACTATGCAGCGGTTTTCTTTCCCGGCGGTT…	414	MAGSGAAGGNGDGSGSSGGPLVKPPYSYIALITMAILQSPHKKLTLSGICDFIMSRFPYYKDKFPAWQNSIRHNLSLNDCFIKVPREPGNPGKGNFWTLDPLAEDMFDNGSFLRRRKRYKRAPTMQRFSFPAVFGTLS	138	Synthetic
DD0365	fd96Ca	FBgn0004897	CG11921	forkhead domain 96Ca	Fork_head	ATGGCCATGCCACGGCCTTCTCGCGAAAGTTATGGGGAGCAGAAACCGCCCTATTCATACATTAGCCTGACTGCCATGGCGATCTGGAGCTCCCCTGAAAAAATGCTGCCGCTGAGCGATATTTACAAGTTTATCACCGACCGTTTCCCGTATTACCGGAAGAACACACAGCGCTGGCAGAATTCCCTGCGTCACAACCTGTCTTTCAACGATTGCTTCATCAAGGTGCCACGCCGTCCAGACCGTCCAGGAAAGGGTGCATATTGGGCACTGCACCCACAGGCCTTTGATATGTTCGAGAACGGAAGCCTGCTGCGGCGCCGTAAACGCTTTAAGCTGCATAAAAACGATAAGGACCTGCTGAATGAAGAGCTGACCGCACTGGCTAAT	390	MAMPRPSRESYGEQKPPYSYISLTAMAIWSSPEKMLPLSDIYKFITDRFPYYRKNTQRWQNSLRHNLSFNDCFIKVPRRPDRPGKGAYWALHPQAFDMFENGSLLRRRKRFKLHKNDKDLLNEELTALAN	130	Synthetic
DD0366	fd96Cb	FBgn0004898	CG11922	forkhead domain 96Cb	Fork_head	ATGGCCATGCCACGTCCTCTGAAAATGAGCTATGGGGATCAGAAGCCGCCCTATAGCTACATTTCCCTGACTGCCATGGCGATTATCCACTCACCACAGCGTCTGCTGCCACTGAGCGAAATTTATCGCTTTATCATGGATCAGTTTCCGTTCTACCGTAAAAACACCCAGAAGTGGCAGAATTCTCTGCGGCACAACCTGAGTTTTAATGACTGCTTCATTAAAGTGCCACGCAACGTTACCAAAGCCGGCAAGGGTTCCTACTGGACACTGCATCCTATGGCCTTTGATATGTTCGAAAATGGCTCTCTGCTGCGCCGTCGGAAACGCTTCCGTGTGAAACAGCTGGAGAAGGACATCAGCAACTGGAAGCTGGCCGCGGCAGCTAAT	390	MAMPRPLKMSYGDQKPPYSYISLTAMAIIHSPQRLLPLSEIYRFIMDQFPFYRKNTQKWQNSLRHNLSFNDCFIKVPRNVTKAGKGSYWTLHPMAFDMFENGSLLRRRKRFRVKQLEKDISNWKLAAAAN	130	Synthetic
DD0367	ey	FBgn0005558	CG1464	eyeless	Homeobox	ATGGCCGCCTCTAACATTGGGAATACAGAGGATGACCAGGCGCGTCTGATCCTGAAACGGAAGCTGCAGCGCAACCGTACCTCTTTTACAAATGATCAGATTGACAGTCTGGAAAAAGAGTTTGAACGCACCCACTATCCGGATGTGTTCGCACGGGAGCGCCTGGCTGGCAAGATTGGTCTGCCCGAAGCCCGCATCCAGGTTTGGTTCTCAAACCGCCGTGCCAAATGGCGTCGCGAAGAGAAGCTGCGTAACCAGCGTCGGACTCCAAATAGCACCGGAGCAAGCGCAACCTCC	297	MAASNIGNTEDDQARLILKRKLQRNRTSFTNDQIDSLEKEFERTHYPDVFARERLAGKIGLPEARIQVWFSNRRAKWRREEKLRNQRRTPNSTGASATS	99	Synthetic
DD0368	sv	FBgn0005561	CG11049	shaven	PAX	ATGGCCAACGATATTCAGAATGGGGCCGAGGACTCTCATAGCTCCCAGGGCTCAATCAGCGGGGATGGACACGGCGGTGTGAACCAGCTGGGGGGAGTTTTTGTCAATGGCCGGCCACTGCCTGATGTGGTTCGCCAGCGTATTGTTGAGCTGGCACATAACGGCGTCCGTCCGTGCGACATCAGTCGTCAGCTGCGGGTCTCACACGGTTGTGTGTCCAAAATTCTGTCTCGCTATTACGAAACCGGCTCTTTTAAGGCAGGTGTGATCGGCGGTAGTAAACCGAAGGTTGCTACCCCGCCCGTCGTGGACGCAATTGCTAACTATAAACGTGAAAATCCCACAATGTTCGCCTGGGAGATTCGGGATCGCCTGCTGGCCGAAGCGATCTGCAGCCAG…	501	MANDIQNGAEDSHSSQGSISGDGHGGVNQLGGVFVNGRPLPDVVRQRIVELAHNGVRPCDISRQLRVSHGCVSKILSRYYETGSFKAGVIGGSKPKVATPPVVDAIANYKRENPTMFAWEIRDRLLAEAICSQDNVPSVSSINRIVRNKAAEKAKHVHHHQQHHVSQ	167	Synthetic
DD0369	Sox14	FBgn0005612	CG3090	Sox box protein 14	HMG_box	ATGGCCGTGAACAGCTCCACTCCGTATTCAGATGCCACCCGCACAAAAAAGCACAGCCCAGGCCATATTAAACGTCCTATGAACGCGTTTATGGTTTGGTCTCAGATGGAACGCCGTAAAATTTGCGAGCGGACCCCAGACCTGCACAATGCAGAAATCTCCAAGGAGCTGGGTCGTCGCTGGCAGCTGCTGAGTAAAGATGACAAGCAGCCTTATATTATCGAAGCTGAGAAACTGCGTAAGCTGCATATGATCGAATACCCGAACTATAAATACCGTCCCCAGAAAAAGCAGACACGGTCTCCGGGGAGTCTGAAGCCCAATCAGGATGCC	333	MAVNSSTPYSDATRTKKHSPGHIKRPMNAFMVWSQMERRKICERTPDLHNAEISKELGRRWQLLSKDDKQPYIIEAEKLRKLHMIEYPNYKYRPQKKQTRSPGSLKPNQDA	111	Synthetic
DD0370	Sox15	FBgn0005613	CG8404	Sox box protein 15	HMG_box	ATGGCCCCGGCCGATCTGAAATATCGTCCCGGCGGTACCCAGAGCAAATCCGCAAAGGAATCACGCATTCGCCGTCCAATGAACGCCTTTATGGTGTGGGCGAAAATCGAACGTAAAAAGCTGGCAGATGAGAACCCTGACCTGCACAATGCTGATCTGTCTAAGATGCTGGGCAAAAAGTGGCGTAGTCTGACCCCACAGGACCGTCGCCCATACGTGGAAGAGGCCGAACGTCTGCGGGTTATTCACATGACAGAGCATCCAAATTATAAATACCGCCCTCGTCGGCGCAAACAGTCCAAGCTGCGTGCCATGCAGCCAGGCGGCAAGGAG	333	MAPADLKYRPGGTQSKSAKESRIRRPMNAFMVWAKIERKKLADENPDLHNADLSKMLGKKWRSLTPQDRRPYVEEAERLRVIHMTEHPNYKYRPRRRKQSKLRAMQPGGKE	111	Synthetic
DD0371	Psc	FBgn0005624	CG3886	Posterior sex combs	zf-C3HC4	ATGGCCCTGGCAACCACATCTCGTCCACGTCCAGTGCTGCTGACCGCAGTTAACCCGCACATTATCTGCCATCTGTGTCAGGGCTATCTGATTAATGCCACTACCATCGTCGAATGCCTGCACAGCTTTTGCCATTCCTGTCTGATTAACCACCTGCGGAAAGAACGCTTCTGCCCACGTTGTGAGATGGTGATCAACAACGCAAAGCCTAACATCAAGAGCGATACAACCCTGCAGGCTATC	243	MALATTSRPRPVLLTAVNPHIICHLCQGYLINATTIVECLHSFCHSCLINHLRKERFCPRCEMVINNAKPNIKSDTTLQAI	81	Synthetic
DD0372	slbo	FBgn0005638	CG4354	slow border cells	bZIP_2	ATGGCCCCGCAGCAGCAGACCACAGATGCTAACAATAACACCAGCCAGGACGCAGCACTGCTGGTCAAGCAGCACGCGATGCATCAGATGCAGCAGGTGGCAGCTCTGGGTTCCAATAACAATCTGCTGCAGAAACAGATGCTGCAGCAGTATTCTACTCAGACCGATCTGGACGAACTGACTACCCAGGAGATTACCCTGGATCTGCAGCACCTGATCGATGACCAGTTTCGCGATACAGAAACTCTGGGCATTTTCTCAGACATGGTGACCAGCCCCGGCGGTCTGTCCGCAACACTGCCACCCTCTGGTATGGTTAGCGCCGCGGCAAAGGTCCTGCAGCAGCAGACCCTGCGCAATCAGCACGGGTATGGAGGACGTGGCGGTGGGGGAGGCGCG…	1134	MAPQQQTTDANNNTSQDAALLVKQHAMHQMQQVAALGSNNNLLQKQMLQQYSTQTDLDELTTQEITLDLQHLIDDQFRDTETLGIFSDMVTSPGGLSATLPPSGMVSAAAKVLQQQTLRNQHGYGGRGGGGGAGGALAYMPQPVHATYNNSSDENSSVGSDSSTIKEEPIDPEYRRHLQEAASQQAAFMGNGAGLYNGYGSGANGLTGGGNPLNGGNTTPSSNGSNGSTGSSNGSQFTNLTTANVLAHHNLPHLAAAAGAHNLLKQHSKLHAQQQHQQHQQQQQHRKHSNKHVDKGTDEYRRRRERNNIAVRKSREKAKVRSREVEERVKSLLKEKDALIRQLGEMTNELQLHKQIYMQLMNHANPEVSRVCRSFLNT	378	Synthetic
DD0373	dac	FBgn0005677	CG4952	dachshund	Ski_Sno	ATGGCCAGTCTGCAGATGATGCACCATGCGTCACCCCTGGAACTGATGGCAGCAGCACACCATCACGTGCCACCACGCTCCTATAACTCTCCACCTCCGATTTCTACAAGTGATCCAAGCGCTAATGAATGCAAACTGGTGGAGTACCGTGGCCAGAAGGTTGCTGCCTTTATTATCTCCAACGAAACCATGCTGTGTCTGCCTCAGGCCTTTGAGCTGTTCCTGAAACATCTGGTTGGCGGTCTGCACACTGTCTATACCAAACTGAAGCGGCTGGATATCGTGCCTCTGGTTTGCAACGTCGAACAGGTGCGCATTCTGCGTGGACTGGGAGCAATCCAGCCAGGTGTGAATCGTTGTAAACTGCTGTGCTGTAAGGATTTTGACATTCTGTACCGT…	474	MASLQMMHHASPLELMAAAHHHVPPRSYNSPPPISTSDPSANECKLVEYRGQKVAAFIISNETMLCLPQAFELFLKHLVGGLHTVYTKLKRLDIVPLVCNVEQVRILRGLGAIQPGVNRCKLLCCKDFDILYRDCTTARCLSIKPPESNSLQFRSSRP	158	Synthetic
DD0374	Aef1	FBgn0005694	CG5683	Adult enhancer factor 1	zf-C2H2	ATGGCCCCGGGGGAAGGAAATGCAGCAGTGGGTGTTGGCGGTGCAGTCCGTGAACCGGAGAAACCCTTTCACTGCACCGTGTGTGATCGCCGTTTCCGCCAGCTGTCAACCCTGACAAACCACGTGAAAATTCATACCGGCGAAAAACCATATAAGTGCAATGTTTGTGACAAGACATTTCGTCAGAGCTCCACTCTGACCAACCACCTGAAAATCCATACCGGCGAGAAGCCATACAACTGCAATTTTTGTCCTAAGCATTTCCGGCAGCTGTCCACACTGGCCAACCACGTTAAAATTCATACTGGGGAAAAGCCGTTTGAGTGCGTCATCTGTAAAAAGCAGTTCCGCCAGTCTAGTACC	363	MAPGEGNAAVGVGGAVREPEKPFHCTVCDRRFRQLSTLTNHVKIHTGEKPYKCNVCDKTFRQSSTLTNHLKIHTGEKPYNCNFCPKHFRQLSTLANHVKIHTGEKPFECVICKKQFRQSST	121	Synthetic
DD0375	hbn	FBgn0008636	CG33152	homeobrain	Homeobox	ATGGCCCTGAGCTCCTCTCTGAACAATGGGCACGATCTGAGTGACATGGAACGTCCACGGAAGGTCCGCCGTTCACGTACCACATTTACTACCTTCCAGCTGCATCAGCTGGAACGGGCCTTTGAGAAAACACAGTATCCGGATGTGTTCACCCGGGAAGACCTGGCAATGCGTCTGGATCTGTCCGAGGCACGTGTGCAGGTTTGGTTTCAGAACCGTCGCGCAAAATGGCGCAAGCGTGAAAAATTCATGAATCAGGACAAGGCTGGCTACCTGCTGCCGGAGCAGGGTCTGCCC	297	MALSSSLNNGHDLSDMERPRKVRRSRTTFTTFQLHQLERAFEKTQYPDVFTREDLAMRLDLSEARVQVWFQNRRAKWRKREKFMNQDKAGYLLPEQGLP	99	Synthetic
DD0376	lbl	FBgn0008651	CG6570	ladybird late	Homeobox	ATGGCCGAAGAGCAGGATCCGGCCACTCTGAACATTTTCGCGACCCGCTCTAATCCCAAAAAGAAACGGAAGAGTCGCACCGCCTTTACAAACCAGCAGATCTTCGAACTGGAGAAGCGTTTTCTGTATCAGAAATACCTGTCACCGGCAGATCGGGACGAAATTGCTGGCGGTCTGGGACTGTCCAACGCACAGGTGATCACATGGTTCCAGAATCGCCGTGCGAAGCTGAAACGTGATATGGAAGAGCTGAAGAAAGACGTTCAGTGCGAGAAAATGAGCGCCAATCAGTCCTTT	297	MAEEQDPATLNIFATRSNPKKKRKSRTAFTNQQIFELEKRFLYQKYLSPADRDEIAGGLGLSNAQVITWFQNRRAKLKRDMEELKKDVQCEKMSANQSF	99	Synthetic
DD0377	Su(z)2	FBgn0008654	CG3905	Suppressor of zeste 2	zf-C3HC4	ATGGCCGCAATGGATGCAGCAAGCCCAGCTTCCCGTGATGTGCGTCAGTTTCACGACCTGATTACTTGCCGGCTGTGTCGCGGGTATATGATCGATCCCACCACAGTGGACTATTGCTACCACACCTACTGCCGTTCCTGTATTCTGAAACATCTGCTGCGGGCCGTTTATTGCCCGGAATGTAAAGCATCTGGCGGTAAAGAAATCAACGAGCTGAATCTGAAGAGTGATGACACACTGCGC	243	MAAMDAASPASRDVRQFHDLITCRLCRGYMIDPTTVDYCYHTYCRSCILKHLLRAVYCPECKASGGKEINELNLKSDDTLR	81	Synthetic
DD0378	dpn	FBgn0010109	CG8704	deadpan	HLH	ATGGCCGATTCTTATGGGAGTAACGGACGGATGTCCAACCCGAATGGCCTGTCTAAAGCAGAACTGCGCAAAACAAATAAGCCCATTATGGAGAAGCGCCGTCGGGCTCGTATCAACCACTGCCTGAATGAACTGAAAAGCCTGATTCTGGAGGCAATGAAAAAGGATCCAGCTCGGCACACCAAACTGGAAAAGGCCGACATCCTGGAGATGACAGTTAAGCATCTGCAGTCCGTCCAGCGTCAGCAGCTGAACATGGCCATTCAGTCAGACCCTAGCGTGGTTCAGAAATTTAAGACTGGCTTCGTGGAATGCGCGGAAGAGGTCAATCGCTATGTGAGCCAGATGGATGGCATTGACACCGGTGTTCGCCAGCGTCTGAGTGCCCATCTGAACCAG…	480	MADSYGSNGRMSNPNGLSKAELRKTNKPIMEKRRRARINHCLNELKSLILEAMKKDPARHTKLEKADILEMTVKHLQSVQRQQLNMAIQSDPSVVQKFKTGFVECAEEVNRYVSQMDGIDTGVRQRLSAHLNQCANSLEQIGSMSNFSNGYRGGLFPATA	160	Synthetic
DD0379	Gsc	FBgn0010323	CG2851	Goosecoid	Homeobox	ATGGCCCACCATCACGGGCAGCATCACCTGAGCCATCTGGGACACGGTCCACCACCAAAGCGTAAGCGCCGTCATCGTACCATTTTTACAGAAGAGCAGCTGGAACAGCTGGAGGCCACTTTCGATAAAACCCACTATCCGGACGTGGTTCTGCGCGAACAGCTGGCGCTGAAAGTTGATCTGAAGGAAGAGCGTGTCGAAGTGTGGTTTAAAAACCGTCGCGCCAAGTGGCGCAAACAGAAGCGTGAAGAGCAGGAACGTCTGCGGAAGCTGCAGGAAGAGCAGTGCGGCTCCACA	297	MAHHHGQHHLSHLGHGPPPKRKRRHRTIFTEEQLEQLEATFDKTHYPDVVLREQLALKVDLKEERVEVWFKNRRAKWRKQKREEQERLRKLQEEQCGST	99	Synthetic
DD0380	ato	FBgn0010433	CG7508	atonal	HLH	ATGGCCGCCGGCGGTTCTGGGAAAAAGCGCCGTGGAAAACAGATTACCCCGGTGGTTAAGCGTAAGCGTCGCCTGGCAGCAAACGCACGTGAACGTCGGCGCATGCAGAACCTGAATCAGGCGTTTGATCGTCTGCGGCAGTATCTGCCCTGCCTGGGCAATGACCGGCAGCTGAGCAAGCACGAGACCCTGCAGATGGCACAGACATACATCTCCGCTCTGGGTGATCTGCTGCGC	237	MAAGGSGKKRRGKQITPVVKRKRRLAANARERRRMQNLNQAFDRLRQYLPCLGNDRQLSKHETLQMAQTYISALGDLLR	79	Synthetic
DD0381	bun	FBgn0010460	CG5461	bunched	TSC22	ATGGCCTATGAGATTTGGCAGAAAGGCTATGATTCTCCATGCTACGTCATGGTGCCTAATGCCAAAGACCTGGTGAAGAGTCACCTGATGATCGCGGTTCGCGAAGAGGTTGAAGTCCTGAAAGAGCGTATCTCAGAACTGATGGATAAGATCAACAAGCTGGAACTGGAGAATAGCATTCTGAAGTCCAACATCCCGCAGGAAACCCTGCAGCAATTACAGCTGCAGCTGCAGCTGGCAGCACCACCAGCAACACCGGCTATTCAGGCAGCTCCCGCCGTGCAGTCCGTGGTTGCCCCGGCG	303	MAYEIWQKGYDSPCYVMVPNAKDLVKSHLMIAVREEVEVLKERISELMDKINKLELENSILKSNIPQETLQQLQLQLQLAAPPATPAIQAAPAVQSVVAPA	101	Synthetic
DD0382	sqz	FBgn0010768	CG5557	squeeze	zf-C2H2	ATGGCCAGTAACGGCAGCTCCCCAGAAGAGGAATCACGCCGTGGCGATGGTGACCAGGCAAAACCTTATAAGTGCGGTTCATGTAGCAAATCCTTTGCTAATTCTAGTTACCTGAGCCAGCACACCCGCATTCATCTGGGGATCAAACCGTATCGGTGCGAGATTTGTCAGCGCAAGTTCACACAGCTGTCTCACCTGCAGCAGCATATCCGTACCCACACAGGGGATAAACCGTACAAGTGTCGGCATGCCGGATGCCCCAAAGCGTTTTCACAGCTGAGCAACCTGCAGTCTCATAGTCGTTGTCACCAGACCGACAAACCGTTTAAGTGCAATTCCTGTTATAAGTGCTTCTCTGATGAGATGACACTGCTGGAACACATTCCAAAACACAAGGAC…	546	MASNGSSPEEESRRGDGDQAKPYKCGSCSKSFANSSYLSQHTRIHLGIKPYRCEICQRKFTQLSHLQQHIRTHTGDKPYKCRHAGCPKAFSQLSNLQSHSRCHQTDKPFKCNSCYKCFSDEMTLLEHIPKHKDSKHLKTHICNLCGKSYTQETYLQKHLQKHAEKAEKQQHRHTAQVAAHQQ	182	Synthetic
DD0383	lbe	FBgn0011278	CG6545	ladybird early	Homeobox	ATGGCCGAAAGCCAGGATAAGTCCCACCTGGACATTTTCTCCAACCGCCCGCAGCCCAAAAAGAAACGGAAATCTCGCACCGCCTTTACAAATCATCAGATCTTCGAACTGGAGAAGCGTTTTCTGTATCAGAAATACCTGAGCCCAGCAGATCGTGACGAGATTGCAGCGTCTCTGGGCCTGAGTAACGCACAGGTGATCACCTGGTTTCAGAATCGCCGTGCTAAGCAGAAACGTGATATTGAAGAGCTGAAGAAAGATTTCGACAGCGTGAAGGTGTTTAGCGCCCACAAAAGC	297	MAESQDKSHLDIFSNRPQPKKKRKSRTAFTNHQIFELEKRFLYQKYLSPADRDEIAASLGLSNAQVITWFQNRRAKQKRDIEELKKDFDSVKVFSAHKS	99	Synthetic
DD0384	byn	FBgn0011723	CG7260	brachyenteron	T-box	ATGGCCAACGGAGGTCACCGTGTGGTTGGGGGAGCAGGATCACCAAACGAGCTGGACCGGAATCTGCGCATTAGCCTGGATGACCGTGAACTGTGGCTGCGGTTTCAGAACCTGACTAATGAGATGATTGTGACCAAAAACGGCCGCCGTATGTTCCCAGTCGTGAAGATCAGCGCATCCGGTCTGGACCCTGCAGCGATGTATACCGTCCTGCTGGAATTTGTGCAGATTGATAGTCATCGTTGGAAATACGTTAATGGAGAATGGGTCCCGGGCGGTAAAGCAGAGGTGCCACCCTCTAACCCCATCTATGTTCACCCAGAAAGTCCTAATTTTGGCGCACATTGGATGAAAGAGCCAATTTCCTTCGCTAAAGTGAAGCTGACCAACAAGACAAAC…	660	MANGGHRVVGGAGSPNELDRNLRISLDDRELWLRFQNLTNEMIVTKNGRRMFPVVKISASGLDPAAMYTVLLEFVQIDSHRWKYVNGEWVPGGKAEVPPSNPIYVHPESPNFGAHWMKEPISFAKVKLTNKTNGNGQIMLNSLHKYEPRVHLVRVGSEQRHVVTYPFPETQFIAVTAYQNEEVTSLKIKYNPFAKAFLDAKERPDTLYPHDTHYGWLIPP	220	Synthetic
DD0385	B-H1	FBgn0011758	CG5529	BarH1	Homeobox	ATGGCCGATGGCAACAGTGTGAAAAGCGGTTCCACATCTGACATGAGTGGCCTGTCAAAAAAGCAGCGGAAGGCCCGCACCGCGTTTACAGATCACCAGCTGCAGACCCTGGAAAAAAGCTTCGAGCGTCAGAAGTATCTGTCCGTGCAGGAACGGCAGGAGCTGGCCCATAAACTGGATCTGTCTGACTGCCAGGTTAAGACCTGGTACCAGAACCGCCGTACTAAATGGAAGCGTCAGACCGCAGTCGGACTGGAACTGCTGGCAGAGGCTGGCAATTTTGCCGCGTTCCAGCGT	297	MADGNSVKSGSTSDMSGLSKKQRKARTAFTDHQLQTLEKSFERQKYLSVQERQELAHKLDLSDCQVKTWYQNRRTKWKRQTAVGLELLAEAGNFAAFQR	99	Synthetic
DD0386	Dp	FBgn0011763	CG4654	DP transcription factor	E2F_TDP	ATGGCCAACAGCCTGCACTCAATGAGCGCCAGCTCCTCTAGTGTTCAGCGGAAACGCAAGCCGGATAAAGCCGGCAAGGGTCTGCGTCATTTTAGTATGAAAGTGTGCGAGAAGGTTGAAGAGAAAGGGAAGACCACATATAACGAAGTCGCCGATGACCTGGTGTCCGAAGAGATGAAGAACAACGCGTACGATAACAACTGTGACCAGAAGAATATCCGCCGTCGGGTTTACGATGCCCTGAACGTCCTGATGGCGATTAATGTGATCTCCAAAGACAAAAAGGAGATTCGGTGGATCGGCCTGCCCGCAAACTCTACTGAAACCTTCCTGGCTCTGGAAGAGGAAAATTGCCAGCGCCGT	363	MANSLHSMSASSSSVQRKRKPDKAGKGLRHFSMKVCEKVEEKGKTTYNEVADDLVSEEMKNNAYDNNCDQKNIRRRVYDALNVLMAINVISKDKKEIRWIGLPANSTETFLALEEENCQRR	121	Synthetic
DD0387	E2f	FBgn0011766	CG6376	E2F transcription factor	E2F_TDP	ATGGCCACTCCACAGCAGCAGCTGGCAGCGTCCGTTGCAAGCTCCTCTAGTTCAGGCGATCGGAACCGCGCTGACACCAGCCTGGGTATTCTGACAAAAAAGTTTGTGGATCTGCTGCAGGAATCACCCGATGGCGTGGTTGACCTGAACGAGGCCAGCAATCGGCTGCACGTCCAGAAACGCCGTATTTATGACATCACCAACGTGCTGGAAGGGATTAATATCCTGGAGAAAAAGAGCAAGAACAATATTCAGTGGCGTTGCGGACAGAGCATGGTGTCCCAGGAACGTTCTCGGCATATCGAGGCAGATAGTCTGCGTCTG	324	MATPQQQLAASVASSSSSGDRNRADTSLGILTKKFVDLLQESPDGVVDLNEASNRLHVQKRRIYDITNVLEGINILEKKSKNNIQWRCGQSMVSQERSRHIEADSLRL	108	Synthetic
DD0388	Trl	FBgn0013263	CG33261	Trithorax-like	BTB	ATGGCCCCGATGAACAGTCTGTATTCACTGACCTGGGGGGATTACGGAACAAGCCTGGTCTCCGCGATTCAGCTGCTGCGGTGCCACGGTGATCTGGTGGACTGTACCCTGGCAGCGGGCGGTCGTAGTTTTCCAGCACATAAAATCGTGCTGTGCGCAGCTAGCCCCTTCCTGCTGGACCTGCTGAAAAACACCCCGTGTAAGCACCCCGTGGTTATGCTGGCAGGTGTGAACGCTAATGATCTGGAAGCTCTGCTGGAGTTTGTTTATCGCGGCGAAGTTTCCGTCGACCATGCACAGCTGCCATCTCTGCTGCAGGCAGCACAGTGCCTGAATATTCAGGGCCTGGCGCCCCAGACTGTGACCAAAGATGACTACACCACACACAGCATTCAGCTG…	1155	MAPMNSLYSLTWGDYGTSLVSAIQLLRCHGDLVDCTLAAGGRSFPAHKIVLCAASPFLLDLLKNTPCKHPVVMLAGVNANDLEALLEFVYRGEVSVDHAQLPSLLQAAQCLNIQGLAPQTVTKDDYTTHSIQLQHMIPQHHDQDQLIATIATAPQQTVHAQVVEDIHHQGQILQATTQTNAAGQQQTIVTTDAAKHDQAVIQAFLPARKRKPRVKKMSPTAPKISKVEGMDTIMGTPTSSHGSGSVQQVLGENGAEGQLLSSTPIIKSEGQKVETIVTMDPNNMIPVTSANAATGEITPAQGATGSSGGNTSGVLSTPKAKRAKHPPGTEKPRSRSQSEQPATCPICYAVIRQSRNLRRHLELRHFAKPGVKKEKKSKSGNDTTL	385	Synthetic
DD0389	klu	FBgn0013469	CG12296	klumpfuss	zf-C2H2	ATGGCCCGCTATAACCTGGATGTTAGTCCGGTGGTTGAAGAGATGCCGCCCGGTTCAGACGTCGCATACGTGTGCCCCACCTGTGGCCAGATGTTTAGCCTGCATGATCGCCTGGCCAAACATATGGCGTCTCGCCACAAGAGTCGTAACCCGGCAAATGATATTGCAAAAGCTTATTCCTGCGACGTGTGTCGCCGTTCATTTGCTCGTAGCGATATGCTGACCCGTCACATGCGGCTGCATACAGGTGTTAAACCATACACTTGCAAGGTTTGTGGGCAGGTCTTCAGCCGTTCCGACCACCTGAGCACCCATCAGCGGACCCACACAGGCGAAAAACCTTATAAGTGCCCACAGTGTCCTTACGCCGCGTGCCGTCGCGATATGATCACACGCCAT…	471	MARYNLDVSPVVEEMPPGSDVAYVCPTCGQMFSLHDRLAKHMASRHKSRNPANDIAKAYSCDVCRRSFARSDMLTRHMRLHTGVKPYTCKVCGQVFSRSDHLSTHQRTHTGEKPYKCPQCPYAACRRDMITRHMRTHTRYDSRGGSREGREGREGRE	157	Synthetic
DD0390	Awh	FBgn0013751	CG1072	Arrowhead	LIM	ATGGCCATGAAGACCGAACTGCGTAGCTGCGCAGCATGTGGAGAGCCAATTTCCGATCGCTTTTTCCTGGAAGTGGGCGGTTGTTCTTGGCACGCACATTGCCTGCGTTGCTGTATGTGCATGTGTCCCCTGGATCGGCAGCAGAGTTGTTTTATTCGGGAGCGCCAGGTGTATTGCAAGGCAGACTACAGTAAAAACTTCGGCGCTAAGTGTTCAAAATGCTGTCGCGGTATCTCAGCAAGCGATTGGGTCCGCCGTGCACGTGAGCTGGTGTTTCACCTGGCATGCTTCGCTTGTGACCAGTGCGGACGTCAGCTGTCCACCGGAGAACAGTTTGCACTGATGGATGACCGCGTTCTGTGTAAGGCTCACTATCTGGAAACCGTCGAGGGGGGAACC…	681	MAMKTELRSCAACGEPISDRFFLEVGGCSWHAHCLRCCMCMCPLDRQQSCFIRERQVYCKADYSKNFGAKCSKCCRGISASDWVRRARELVFHLACFACDQCGRQLSTGEQFALMDDRVLCKAHYLETVEGGTTSSDEGCDGDGYHKSKTKRVRTTFTEEQLQVLQANFQIDSNPDGQDLERIASVTGLSKRVTQVWFQNSRARQKKHIHAGKNKIREPEGSSFARH	227	Synthetic
DD0391	Bgb	FBgn0013753	CG7959	Big brother	CBF_beta	ATGGCCATGATTCCGTATGATACTATCGGCCTGTACGAACAGCCGAAGCCCCGTTTTATTTTCAAAATGCCACGCGTGGTTCCTGATCAGAAATCTAAGTTTGAAAGTGACGAGCTGTTCCGCCGTCTGAGCCGTGAATCCGAGGTCCGGTATACCGGTTACCGGGAGCGCAGCATCGAAGAGCGGCAGGTGCGCTTTATGAATGGGTGCCGTGAAGGACACACCGAGGCCTCATTTGTGGCGAGCGGGACAAACCTGCAGCTGGTTTTCAACGCAAATCAGAACCCATATCTGCATGATAAGGAATGTGATTTCGACAAAGAGCACGGCAAGGTTCATATCAAGAGCTACTTCATCATGAACGGCGTCTGCGTGCGTTTCCGGGGTTGGATTGATCTG…	618	MAMIPYDTIGLYEQPKPRFIFKMPRVVPDQKSKFESDELFRRLSRESEVRYTGYRERSIEERQVRFMNGCREGHTEASFVASGTNLQLVFNANQNPYLHDKECDFDKEHGKVHIKSYFIMNGVCVRFRGWIDLERLDGVGCLEYDERRAMHEDAILRDQIDRYNQRLREFEDTKRAYRDNRQDEMEAVRRGVASGGIGVGASMWRR	206	Synthetic
DD0392	Bro	FBgn0013755	CG7960	Brother	CBF_beta	ATGGCCATTCCGCCCTATGAAGCAATGGCTATGTACGAGCAGCCGAAACCCCGCTTTATCTTCAAGATGCCCCGGGTGGTTCCAGACCAGCGCTCAAAATTTGATAGCGACGAACTGTTCCGCCGTCTGTCTCGCGAAAGTGAAGTGCGTTATACTGGGTACCGCGAGCGTGCCATGGAAGAGCGTCGCATGCGTTTTGTTAATGATTGCCGGAAGGGGTATGCAGAAATTTCCATGGTCGCTTCTGGAACCAACCTGCAGCTGTATTTTAACGCCAATCATAACCCTTACGCGCAGGAGCAGGATTGTGACTTCGAACGTGAGCGTGGAAAAGTGCACCTGCGTAGCTCCTTTATCATGAATGGCGTCTGCGTGCGTTTCCGGGGTTGGGTTGATCTG…	597	MAIPPYEAMAMYEQPKPRFIFKMPRVVPDQRSKFDSDELFRRLSRESEVRYTGYRERAMEERRMRFVNDCRKGYAEISMVASGTNLQLYFNANHNPYAQEQDCDFERERGKVHLRSSFIMNGVCVRFRGWVDLDRLDGAACLEFDEQRAQQEDAQLQEQIQSYNQRMAESRRIYHTPQTPPEDHHHRGGPGLPRGPMGW	199	Synthetic
DD0393	gcm	FBgn0014179	CG12245	glial cells missing	GCM	ATGGCCACTAAGAGCCGGGTTGCAATCGATTGGGACATCAACGATTCAAAGATGCCGAGCGTCGGCGAATTTGATGACTTCAATGACTGGAGCAACGGTCACTGCCGTCTGATTTATAGCGTGCAGTCCGATGAGGCCCGTAAGCACGCATCCGGATGGGCAATGCGTAATACCAACAATCATAACGTCAATATCCTGAAAAAGTCCTGCCTGGGCGTGCTGCTGTGCTCTGCAAAGTGTAAGCTGCCAAACGGTGCTAGCGTGCATCTGCGCCCTGCAATTTGTGACAAAGCTCGCCGTAAGCAGCAGGGGAAACAGTGCCCGAACCGGAATTGTAACGGACGCCTGGAAATTCAGGCCTGCCGCGGCCACTGTGGTTATCCAGTTACACATTTTTGG…	555	MATKSRVAIDWDINDSKMPSVGEFDDFNDWSNGHCRLIYSVQSDEARKHASGWAMRNTNNHNVNILKKSCLGVLLCSAKCKLPNGASVHLRPAICDKARRKQQGKQCPNRNCNGRLEIQACRGHCGYPVTHFWRRDGNGIYFQAKGTHDHPRPEAKGSTEARRLLAGGRRVRSLAVMLARESALS	185	Synthetic
DD0394	CrebB-17A	FBgn0014467	CG6103	Cyclic-AMP response element binding protein B at 17A	pKID	ATGGCCCCAACTTTTCCTTGCAAGATTAAACCGGAACCCAACACCCAGCACCCGGAAGACAGCGATGAGAGCCTGTCCGATGACGATTCACAGCACCATCGCAGCGAACTGACCCGCCGTCCGTCCTATAACAAGATTTTCACAGAGATCTCTGGCCCAGACATGTCTGATAATAGTGGTATTGCCGAAGACCAGACCCGTAAGCGGGAGATCCGGCTGCAGAAAAACCGTGAAGCAGCCCGTGAGTGCCGGCGCAAAAAGAAAGAATACATCAAGTGTCTGGAGAATCGTGTGGCAGTTCTGGAAAACCAGAATAAAGCTCTGATCGAAGAGCTGAAGAGCCTGAAAGAGCTGTACTGTCAGACCAAAAATGAT	375	MAPTFPCKIKPEPNTQHPEDSDESLSDDDSQHHRSELTRRPSYNKIFTEISGPDMSDNSGIAEDQTRKREIRLQKNREAARECRRKKKEYIKCLENRVAVLENQNKALIEELKSLKELYCQTKND	125	Synthetic
DD0395	CrebB-17A	FBgn0014467	CG6103	Cyclic-AMP response element binding protein B at 17A	pKID	ATGGCCCCAACTTTTCCTTGCAAGATTAAACCGGAACCCAACACCCAGCACCCAGAAGACTCCGATGAGTCTCTGAGTGATGACGATAGTCAGCACCATCGCTCAGAACTGACCCGCCGTCCTTCTTATAACAAGATTTTCACAGAGATCAGTGGACCAGACATGTCAGGTGCAAGCCTGCCAATGAGCGATGGGGTGCTGAATTCCCAGCTGGCAGGAACAGGAGCGGGCGGTAACGCAGCGAATAGCTCCCTGATGCAGCTGGACCCGACTTATTACCTGTCCAACCGGATGTCTTACAATGCAAACAATTCTGGTATTGCTGAAGATCAGACCCGTAAGCGGGAGATCCGTCTGCAGAAAAACCGCGAAGCAGCTCGTGAGTGCCGGCGCAAAAAG…	513	MAPTFPCKIKPEPNTQHPEDSDESLSDDDSQHHRSELTRRPSYNKIFTEISGPDMSGASLPMSDGVLNSQLAGTGAGGNAANSSLMQLDPTYYLSNRMSYNANNSGIAEDQTRKREIRLQKNREAARECRRKKKEYIKCLENRVAVLENQNKALIEELKSLKELYCQTKND	171	Synthetic
DD0396	Hmx	FBgn0014858	CG5832	H6-like-homeobox	Homeobox	ATGGCCGGGACAGATGGACCAAGTGACAGCTCCTCTCCACACGGAGATGGTAACTCCAAGCGGAAAAAGAAAACCCGCACAGTGTTTTCCCGTGCCCAGGTTTTCCAGCTGGAATCTACCTTTGACCTGAAGCGGTATCTGAGTTCAAGCGAACGTGCAGGACTGGCAGCAAGCCTGCGTCTGACTGAGACCCAGGTGAAAATTTGGTTCCAGAACCGCCGTAATAAGTGGAAACGTCAGCTGGCAGCTGAACTGGAGGCAGCAAACATGGCCAATATGGCGCATGCAGCTCAGCGT	297	MAGTDGPSDSSSPHGDGNSKRKKKTRTVFSRAQVFQLESTFDLKRYLSSSERAGLAASLRLTETQVKIWFQNRRNKWKRQLAAELEAANMANMAHAAQR	99	Synthetic
DD0397	CkIIalpha-i1	FBgn0015025	CG6215	CKII-&agr; subunit interactor-1	zf-C2H2	ATGGCCGTTCTGGAAATTCTGACCCACATCCGGATGCATTCCTGCAAGCCGCGCCCCAACCCAGTCTATTACTGCCGCGATTGTGGGTCTGAGTTTCACAAACTGCATGAACTGCACGAGCATATGAAAACCATGAAGCACAACAAAACAATGTGTGGCGCCAAGGACCTGGAATTCCTGTGCCTGCGTTGTAATCAGATTTTTCCACGCTATTTCGATGTCATCCGTCACGAAAACTCTGTGCATAATGTTAGTGACTTTATTTGCGTGGAGTGTAACATGTCATTCGCCAATCAGGGCAGCTATCGCCGTCACACTCGTTCCCATAAAGTGAAGTTTACCCAGCAGCGGTTCTATGAATGCCCTTACAAAGATTGTACAAGCTCCTACCGTGTTTGG…	489	MAVLEILTHIRMHSCKPRPNPVYYCRDCGSEFHKLHELHEHMKTMKHNKTMCGAKDLEFLCLRCNQIFPRYFDVIRHENSVHNVSDFICVECNMSFANQGSYRRHTRSHKVKFTQQRFYECPYKDCTSSYRVWARLMSHMSSHGLFSGFKSKVPSTQQERRLL	163	Synthetic
DD0398	HLH106	FBgn0015234	CG8522	Helix loop helix protein 106	HLH	ATGGCCGCCATGGAAGTTCAGGGCAAAGTCCCGATTAATCGCGTGCAGCCCAAAGTCAAGGAAGTGAAGCGTTCTGCCCACAACGCGATCGAGCGCCGTTATCGGACCAGCATCAACGATAAGATCAACGAACTGAAGAACCTGGTGGTTGGCGAGCAGGCAAAACTGAATAAGAGCGCTGTTCTGCGTAAATCCATTGATAAGATCCGTGACCTGCAGCGGCAGAACCATGACCTGAAAGCAGAACTGCAGCGTCTGCAGCGTGAGCTGATGGCGCGC	279	MAAMEVQGKVPINRVQPKVKEVKRSAHNAIERRYRTSINDKINELKNLVVGEQAKLNKSAVLRKSIDKIRDLQRQNHDLKAELQRLQRELMAR	93	Synthetic
DD0399	sima	FBgn0015542	CG7951	similar	PAS	ATGGCCGATCAGCAGGAAGTCAAACCGAAGCTGGAAGTGGGCACAGAGGACTGGCTGAACGGTGCAGAAGCACGTGAGCTGCTGAAACAGACTATGGATGGCTTTCTGCTGGTTCTGAGCCACGAAGGTGACATTACCTATGTCTCCGAAAATGTGGTTGAGTACCTGGGGATTACCAAGATCGATACACTGGGACAGCAGATTTGGGAGTATTCTCACCAGTGCGACCATGCAGAAATCAAAGAGGCTCTGAGTCTGAAGCGTGAACTGGCCCAGAAAGTGAAGGATGAGCCCCAGCAGAACTCCGGCGTT	312	MADQQEVKPKLEVGTEDWLNGAEARELLKQTMDGFLLVLSHEGDITYVSENVVEYLGITKIDTLGQQIWEYSHQCDHAEIKEALSLKRELAQKVKDEPQQNSGV	104	Synthetic
DD0400	BEAF-32	FBgn0015602	CG10159	Boundary element-associated factor of 32kD	zf-BED	ATGGCCATGCCAAAAGGCCGCGTCTCTAACGTGTGGCAGCACTACGATATCAACGAAGAGTGCGAAAACTTCGCCATTTGCCGTTACTGTGGGAACAATATCAGCCGGGGCGGTATGGCGTCCAACCTGAAAGGCAACAATACCACAAATCTGTGGACCCATCTGCGCCACAAGCATCGTGACGAGGTGCTGGTTAGCCCAGTTCAGCAGCGTCCACAGGCACGTATGATCCCAATTATC	240	MAMPKGRVSNVWQHYDINEECENFAICRYCGNNISRGGMASNLKGNNTTNLWTHLRHKHRDEVLVSPVQQRPQARMIPII	80	Synthetic
DD0401	king-tubby	FBgn0015721	CG9398	king tubby	Tub	ATGGCCGGCACCGGCGGTGAATCCGAGGGCGATGTTATTGGTAACATCGACCAGTTTGTCATGCAGCCAGCACCACAGGGTGTGCTGTATAAATGCCGTATTACACGCGATCGTAAGGGGATGGACCGGGGACTGTTTCCGATTTATTACCTGCACCTGGAACGCGATTATGGCAAAAAGATCTTCCTGCTGGGGGGACGGAAACGCAAAAAGTCAAAGACTAGCAATTACATCGTGAGCTGCGATCCAACCGACCTGTCCCGTAACGCAGACGGATTTTGTGGTAAACTGCGTAGTAATGTCTTCGGCACCTCATTTACAGTGTTCGATAACGGTAATAAGGAATCCACAGAGTCTCCCCGTCTGGATCTGGCAGTGATTATCTACGACACTAACATT…	792	MAGTGGESEGDVIGNIDQFVMQPAPQGVLYKCRITRDRKGMDRGLFPIYYLHLERDYGKKIFLLGGRKRKKSKTSNYIVSCDPTDLSRNADGFCGKLRSNVFGTSFTVFDNGNKESTESPRLDLAVIIYDTNILGFKGPRNMTVILPGMTEDDQRVKISSADPKQQGILDLWKMKNMDNIVELHNKTPVWNDETQSYVLNFHGRVTQASVKNFQLVHDSDPEYIVMQFGRTSEDVFTMDYRYPLCAMQAFAIALSSFDGKIACE	264	Synthetic
DD0402	ara	FBgn0015904	CG10571	araucan	Homeobox	ATGGCCCGCCGTAAAAACGCCACCCGGGAAAGCACCGCAACACTGAAGGCTTGGCTGAACGAGCACAAAAAGAATCCGTATCCCACCAAAGGCGAAAAGATTATGCTGGCGATTATCACCAAAATGACTCTGACCCAGGTGTCCACATGGTTTGCCAATGCGCGGCGCCGTCTGAAAAAGGAAAACAAAATGACATGGGAGCCGAAGAATCGCACTGATGACGATGACGATGCCCTGGTT	240	MARRKNATRESTATLKAWLNEHKKNPYPTKGEKIMLAIITKMTLTQVSTWFANARRRLKKENKMTWEPKNRTDDDDDALV	80	Synthetic
DD0403	caup	FBgn0015919	CG10605	caupolican	Homeobox	ATGGCCCGCCGTAAAAACGCCACCCGGGAGAGCACCGCAACACTGAAGGCTTGGCTGTCCGAACACAAAAAGAATCCGTATCCCACCAAAGGCGAGAAGATTATGCTGGCAATTATCACCAAAATGACTCTGACCCAGGTGTCTACATGGTTTGCCAACGCGCGGCGCCGTCTGAAAAAGGAAAACAAGATGACATGGGAGCCGAAAAATAAGACTGAAGATGACGATGACGGTATGATG	240	MARRKNATRESTATLKAWLSEHKKNPYPTKGEKIMLAIITKMTLTQVSTWFANARRRLKKENKMTWEPKNKTEDDDDGMM	80	Synthetic
DD0404	vri	FBgn0016076	CG14029	vrille	bZIP_2	ATGGCCGCCGCGCAGAAAGAACTGTTTTCACAGCGGAAGCAGCGTGAGTTCACCCCGGATAACAAAAAGGACGAATCTTATTGGGATCGCCGTCGGCGCAACAATGAAGCAGCTAAACGCAGTCGTGAGAAGCGTCGGTACAACGACATGGTCCTGGAGCAGCGCGTGATTGAACTGACCAAAGAGAATCACGTTCTGAAGGCCCAGCTGGATGCGATTCGTGACAAATTTAACATCAGCGGCGAAAATCTGGTGTCCGTTGAGAAGATCCTGGCCTCCCTGCCCACA	288	MAAAQKELFSQRKQREFTPDNKKDESYWDRRRRNNEAAKRSREKRRYNDMVLEQRVIELTKENHVLKAQLDAIRDKFNISGENLVSVEKILASLPT	96	Synthetic
DD0405	sba	FBgn0016754	CG13598	six-banded	MBD	ATGGCCCAGCTGTATGCAAAAAACGTGGCCAAGGCGAACAATGCTAGCTCCAATGGCAACATTAATCGTAAAACCGCCACATCATACAACGGCAATCTGGCGCCAGGTTGGCGCCGTCTGACCAACAATAACGAAGTTGCCTATATTTCTCCTAGTGGTAAAACTCTGCGGACCCAGTTTCAGATCAAGGATTACCTGCTGACACAGGGGACCTGCAAATGTGGACTGCCATGCCCACTGCGTCCAGAATACCTGTTTGACTTCAACGCGCAGGTGCCGAATCAGCCCCTGAAGCTGCCGACCGAGGCATCCACTGCTACCCCAACACCTTGTCGGCACCAG	342	MAQLYAKNVAKANNASSNGNINRKTATSYNGNLAPGWRRLTNNNEVAYISPSGKTLRTQFQIKDYLLTQGTCKCGLPCPLRPEYLFDFNAQVPNQPLKLPTEASTATPTPCRHQ	114	Synthetic
DD0406	l(2)k10201	FBgn0016970	CG13951	lethal (2) k10201	zf-C2H2	ATGGCCCTGGGAGAACAGGATGCAGCAGCAGCTCGTATTCGTGATAACATCGACAAGGAACAGAGCTATTCCTGCGTGGAGTGTCGCAAAATGCTGCCGACTGCACACCTGCTGGATCTGCATATTACCGAACAGCACGACTGCTACTTTGCCGCGTCTGTTGAGCGTGGCGACAAGCCCATGTTTAGTTGCTTCCTGGAAGAGTGTACCATCAAATTTCATACAGCACGGCAGCGCAAGGATCATTGTATTATCACACACAAACTGCCGGCTAACTATCGTTTCGACCATTCCAAAAATCGGGGTAAACAGAAGCACCAG	321	MALGEQDAAAARIRDNIDKEQSYSCVECRKMLPTAHLLDLHITEQHDCYFAASVERGDKPMFSCFLEECTIKFHTARQRKDHCIITHKLPANYRFDHSKNRGKQKHQ	107	Synthetic
DD0407	Max	FBgn0017578	CG9648		HLH	ATGGCCTCAGATACCGGCCTGGGTAGCTCCCGCCACACTAACACCGCGAATTTTACACAGGCAGAAAAGCGTGCTCACCATAACGCACTGGAGCGCCGTCGGCGCGACCATATTAAAGAATCTTTCACAAATCTGCGGGAGGCCGTGCCGACTCTGAAAGGGGAAAAGGCCAGTCGTGCGCAGATCCTGAAAAAGACCACAGAATGCATTCAGACCATGCGTCGGAAAATCTCCGAGAACCAGAAGGATATTGAAGAGATCAAACGCCAGAACAATATTATC	282	MASDTGLGSSRHTNTANFTQAEKRAHHNALERRRRDHIKESFTNLREAVPTLKGEKASRAQILKKTTECIQTMRRKISENQKDIEEIKRQNNII	94	Synthetic
DD0408	toy	FBgn0019650	CG11186	twin of eyeless	PAX	ATGGCCATGCACGGGCATCCACACAGCTCCGTTGGGCAGAGCACTCTGTTTGGATGCAGCACCGCGGGCCATTCCGGTATTAACCAGCTGGGCGGTGTTTATGTCAATGGTCGGCCACTGCCTGATAGCACCCGCCAGAAAATCGTGGAACTGGCACACAGTGGCGCTCGTCCGTGCGACATTTCACGGATCCTGCAGGTCTCTAACGGTTGTGTGAGTAAGATTCTGGGCCGCTATTACGAGACCGGTAGCATTAAACCACGTGCAATCGGGGGATCCAAGCCACGTGTCGCTACCACACCAGTGGTTCAGAAAATCGCCGATTACAAGCGTGAGTGCCCATCAATTTTCGCCTGGGAAATCCGCGATCGTCTGCTGAGCGAGCAAGTGTGTAACTCA…	1008	MAMHGHPHSSVGQSTLFGCSTAGHSGINQLGGVYVNGRPLPDSTRQKIVELAHSGARPCDISRILQVSNGCVSKILGRYYETGSIKPRAIGGSKPRVATTPVVQKIADYKRECPSIFAWEIRDRLLSEQVCNSDNIPSVSSINRVLRNLASQKEQQAQQQNESVYEKLRMFNGQTGGWAWYPSNTTTAHLTLPPAASVVTSPANLSGQADRDDVQKRELQFSVEVSHTNSHDSTSDGNSEHNSSGDEDSQMRLRLKRKLQRNRTSFSNEQIDSLEKEFERTHYPDVFARERLADKIGLPEARIQVWFSNRRAKWRREEKMRTQRRSADTVDGSGRT	336	Synthetic
DD0409	gcm2	FBgn0019809	CG3858		GCM	ATGGCCGGGAAAGGAAAGCGCGAGTGGGATATTAACGACGCCATCGTCCCACACGTGCCTGATCAGGAATTTGACGAGTTCAATGAATGGTCCGATGGCCACGTTCGGCATATTTATTCTCTGCACAACGAAGAGGCAAAAAAGCATATCAGCGGTTGGGCTATGCGCAATACCAACAATCACAACGTGAATATTCTGAAAAAGTCATGCCTGGGGGTGCTGGTTTGCAGCCAGCATTGTACACTGCCAAACGGAAGCAAGATTAATCTGCGTCCTGCAATCTGTGACAAAGCTCGCCGTAAGCAGGAAGGCAAAGCATGCCCGAATAAGTCCTGTCGGGGCGGTCGCCTGGAAATTAAACCGTGCCGCGGCCATTGTGGTTACCCCGTCACCCACTTT…	558	MAGKGKREWDINDAIVPHVPDQEFDEFNEWSDGHVRHIYSLHNEEAKKHISGWAMRNTNNHNVNILKKSCLGVLVCSQHCTLPNGSKINLRPAICDKARRKQEGKACPNKSCRGGRLEIKPCRGHCGYPVTHFWRHSGNAIFFQAKGVHDHLRPDPKNSSVSKRAFGRVPLAGKSANGSVAKKSVI	186	Synthetic
DD0410	Sp1	FBgn0020378	CG1343	Sp1	zf-C2H2	ATGGCCAACTGCCAGGAAGCAGAGCGTCTGGGACCAGCTGGTGTCCACCTGCGTAAAAAGAATATTCACTCTTGCCATATCCCCGGGTGTGGAAAAGTGTATGGCAAGACAAGTCACCTGAAAGCCCATCTGCGCTGGCACACCGGTGAACGTCCATTTGTTTGCAACTGGCTGTTTTGTGGGAAGCGCTTCACCCGTTCAGATGAACTGCAGCGGCATCTGCGCACCCACACAGGCGAGAAACGCTTTGCCTGCCCGGTGTGTAATAAGCGTTTCATGCGGTCCGACCATCTGGCGAAACACGTTAAGACTCATAACGGGACCGCCAATCACCAGGCGAACGGACATAATGGCGGTCTGAAAAAGGGCAGCTCC	375	MANCQEAERLGPAGVHLRKKNIHSCHIPGCGKVYGKTSHLKAHLRWHTGERPFVCNWLFCGKRFTRSDELQRHLRTHTGEKRFACPVCNKRFMRSDHLAKHVKTHNGTANHQANGHNGGLKKGSS	125	Synthetic
DD0411	Rfx	FBgn0020379	CG6312	Rfx	RFX_DNA_binding	ATGGCCACCACAACTCATTCTGCAAGTGGCGGTAGCCTGGGAACCGGGGGAGGCGGTGCATCACCAGATAGCGACCAGTCCGCGCTGGGTAGCTCCAACAAAATTGCAAGTGCTACTATCAAGTGGCTGTCACGGAATTATGAAACCGCTGATGGCGTGTCACTGCCGCGCAGCACACTGTATAACCACTACATGCAGCATTGCAGCGAACACAAACTGGAGCCCGTGAATGCCGCGTCCTTTGGGAAGCTGATTCGGTCTGTTTTCAGTGGACTGCGTACCCGCCGTCTGGGAACACGTGGAAACTCTAAATACCACTATTACGGCATTCGTATCAAGCCGGGTTCCCTGCTGAATTCTCAGGCAATGGAC	372	MATTTHSASGGSLGTGGGGASPDSDQSALGSSNKIASATIKWLSRNYETADGVSLPRSTLYNHYMQHCSEHKLEPVNAASFGKLIRSVFSGLRTRRLGTRGNSKYHYYGIRIKPGSLLNSQAMD	124	Synthetic
DD0412	Crg-1	FBgn0021738	CG32788	Circadianly Regulated Gene	Fork_head	ATGGCCATGTGGCTGAAATCTAAGACAAACCACCGCAAAACTAGTCGTCCGAAAAAGCCGCCCTTTACTTATACCGAACTGATTGAGTACGCCCTGGAAGATAAGGGCGAGCTGACCGTGAGCGGTATTTATCAGTGGATCTCCCATCTGCTGCCACCTGCCCCAACCATCGACCAGACCACACTGACAGTTCTGTGCCGGGCGTCCAAAGAACAG	216	MAMWLKSKTNHRKTSRPKKPPFTYTELIEYALEDKGELTVSGIYQWISHLLPPAPTIDQTTLTVLCRASKEQ	72	Synthetic
DD0413	HLH54F	FBgn0022740	CG5005	HLH54F	HLH	ATGGCCGAATTTTTCGATGACGATTTTGACGAGGATGCCAGCTCCCAGTCTAGTCAGCCACCAGTGCAGCGTAACGCAGCAAATGCCCGCGAACGTATGCGGATGCGCGTTCTGTCAAGCGCGTATGGCCGGCTGAAAACAAAGCTGCCGAACATTCCACCTGACACCAAACTGTCTAAGCTGGATACTCTGCGCCTGGCAACCCTGTACATTAAACAGCTGATCACCGCTGTGGAGACAGGTTCCCATAGTCAGAATCACCCACATAACCACAATCAGCACCAT	285	MAEFFDDDFDEDASSQSSQPPVQRNAANARERMRMRVLSSAYGRLKTKLPNIPPDTKLSKLDTLRLATLYIKQLITAVETGSHSQNHPHNHNQHH	95	Synthetic
DD0414	Clk	FBgn0023076	CG7391	Clock	HLH	ATGGCCATGGATGACGAATCCGATGACAAAGATGACACCAAACGGAAGTCCCGCAACCTGTCTGAGAAAAAGCGCCGTGATCAGTTTAACAGCCTGGTGAATGACCTGAGTGCCCTGATTTCAACAAGCTCCCGTAAAATGGATAAGAGCACCGTTCTGAAATCCACAATCGCATTCCTGAAGAACCACAATGAAGCTACAGACCGGTCTAAAGTCTTTGAGATTCAGCAGGATTGGAAGCCAGCCTTCCTGTCAAACGACGAATATACTCATCTGATGCTGGAGAGCCTGGATGGCTTTATGATGGTGTTCTCTAGTATGGGTTCTATCTTTTATGCGTCAGAAAGCATCACTAGTCAGCTGGGGTATCTGCCGCAGGACCTGTACAATATGACCATC…	468	MAMDDESDDKDDTKRKSRNLSEKKRRDQFNSLVNDLSALISTSSRKMDKSTVLKSTIAFLKNHNEATDRSKVFEIQQDWKPAFLSNDEYTHLMLESLDGFMMVFSSMGSIFYASESITSQLGYLPQDLYNMTIYDLAYEMDHEALLNIFMNPTPVI	156	Synthetic
DD0415	dimm	FBgn0023091	CG8667	dimmed	HLH	ATGGCCGCGAACGGCAATGCATCACGCCGTCGGAAAGGTGCTCTGAACGCCAAGGAACGTAATATGCGCCGTCTGGAGAGCAACGAACGTGAGCGGATGCGCATGCACAGCCTGAATGATGCTTTTCAGTCCCTGCGGGAAGTGATTCCGCATGTTGAAATGGAGCGTCGCCTGTCTAAAATCGAGACCCTGACACTGGCCAAGAACTATATTATCAATCTGACCCACATTATCCTGTCTAAACGCAACGAAGAGGCCGCGGCACTGGAACTGAATAGTGGGGCG	285	MAANGNASRRRKGALNAKERNMRRLESNERERMRMHSLNDAFQSLREVIPHVEMERRLSKIETLTLAKNYIINLTHIILSKRNEEAAALELNSGA	95	Synthetic
DD0416	AP-2	FBgn0023417	CG7807		TF_AP-2	ATGGCCCTGCCGCTGATTAAAAGTATGAAGTCAGGAAAAGAAGCAGGCAACATCGGAAGCGGCTCCCCATCTGAGGTGTTTTGCGCTGTTCCTGGCCGCCTGAGCCTGCTGAGCTCCACATCCAAATATAAGGTCACTATTGCAGAAGTGCAGCGCCGTCTGTCACCACCAGAGTGTCTGAACGCAAGCCTGCTGGGCGGTGTGCTGCGTCGCGCGAAATCTAAGAATGGGGGACGGCTGCTGCGCGAAAAGCTGGAGAAAATCGGTCTGAACCTGCCAGCAGGACGTCGGAAGGCAGCGAATGTTACTCTGCTGACCAGTCTGGTCGAAGGCGAGGCCACTCACCTGGCGAAAGATTTTCATTTCGTGTGCGAAACCGAGTTTCCGGCACGCCAGCTG…	750	MALPLIKSMKSGKEAGNIGSGSPSEVFCAVPGRLSLLSSTSKYKVTIAEVQRRLSPPECLNASLLGGVLRRAKSKNGGRLLREKLEKIGLNLPAGRRKAANVTLLTSLVEGEATHLAKDFHFVCETEFPARQLAEYIVRHQTEPQDSYRRKELILHSQQITKELMQILSQDRTTHFGTRSQHLLEPSMQRHLTHFSLITHGFGSPAIMAVLHAFQTFLNESLNYLEKLYPSNGGGMVSSSLDKSKIDNEK	250	Synthetic
DD0417	trr	FBgn0023518	CG3848	trithorax-related	SET	ATGGCCGAGGTGGCATGCCCATATTCTAAACAGTTTGTTCACAGTAAGAGCTCCCAGTACAAAAAGATGAAACAGGAATGGCGCAACAATGTGTATCTGGCTCGTAGCAAGATCCAGGGACTGGGACTGTACGCAGCACGTGATATTGAGAAACATACCATGATTATCGAGTATATCGGCGAAGTTATTCGGACAGAAGTCTCAGAGATCCGCGAAAAACAGTATGAGAGCAAGAACCGTGGTATTTACATGTTCCGTCTGGATGAAGACCGTGTGGTTGACGCAACTCTGTCCGGCGGTCTGGCACGTTATATCAATCACTCTTGCAACCCGAATTGTGTGACCGAGATTGTCGAAGTGGATCGCGACGTGCGTATCATCATCTTCGCAAAGCGGAAG…	507	MAEVACPYSKQFVHSKSSQYKKMKQEWRNNVYLARSKIQGLGLYAARDIEKHTMIIEYIGEVIRTEVSEIREKQYESKNRGIYMFRLDEDRVVDATLSGGLARYINHSCNPNCVTEIVEVDRDVRIIIFAKRKIYRGEELSYDYKFDIEDESHKIPCACGAPNCRKWMN	169	Synthetic
DD0418	unc-4	FBgn0024184	CG6269	unc-4	Homeobox	ATGGCCTCCAACGAAGACGGCGGTTTTCCAGGGGATGGAGATGACGATAGCTCCGCAGCAAAACGCCGTCGGTCACGTACCAACTTCAATAGCTGGCAGCTGGAAGAGCTGGAGCGTGCCTTTTCTGCGAGTCACTATCCTGACATTTTCATGCGTGAAGCACTGGCTATGCGGCTGGATCTGAAGGAGAGTCGGGTGGCCGTTTGGTTTCAGAACCGCCGTGCGAAAGTGCGGAAGCGCGAACACACCAAAAAGGGCCCGGGTCGCCCCGCACATAATGCTCAGCCGCAGACATGC	297	MASNEDGGFPGDGDDDSSAAKRRRSRTNFNSWQLEELERAFSASHYPDIFMREALAMRLDLKESRVAVWFQNRRAKVRKREHTKKGPGRPAHNAQPQTC	99	Synthetic
DD0419	drm	FBgn0024244	CG10016	drumstick	zf-C2H2	ATGGCCCGCATTGATAACGATGACTGCCGTTCTGACTTTCGCCGTAAAATGCGCCCGAAGTGTGAATTTATCTGCAAATATTGTCAGCGTCGCTTCACCAAGCCGTACAACCTGATGATTCACGAGCGTACCCATAAAAGCCCCGAAATCACATATTCCTGCGAAGTGTGTGGCAAATACTTCAAGCAGCGGGATAATCTGCGTCAGCACCGGTGCAGCCAGTGTGTTTGGCGT	234	MARIDNDDCRSDFRRKMRPKCEFICKYCQRRFTKPYNLMIHERTHKSPEITYSCEVCGKYFKQRDNLRQHRCSQCVWR	78	Synthetic
DD0420	cato	FBgn0024249	CG7760	cousin of atonal	HLH	ATGGCCTCAGATGGGCGGAAAAGCTCCCCAGAACAGACCAACCTGAGCCCGACAGTTCAGAAACGCCGTCGGCAGGCAGCAAATGCACGTGAGCGTAAGCGGATGAACGGCCTGAATGCAGCTTTTGAACGTCTGCGTGAGGTGGTTCCAGCACCATCTATTGACCAGAAACTGAGTAAGTTCGAAACTCTGCAGATGGCTCAGTCTTATATCCTGGCCCTGTGCGATCTGCTGAACAATGGCGATGTCGAGGTGGACGCCGCGGCATACACCATTTTTGGTGAC	285	MASDGRKSSPEQTNLSPTVQKRRRQAANARERKRMNGLNAAFERLREVVPAPSIDQKLSKFETLQMAQSYILALCDLLNNGDVEVDAAAYTIFGD	95	Synthetic
DD0421	bbx	FBgn0024251	CG32527	bobby sox	HMG_box	ATGGCCGTGGAACCGCGGCAGCTGCAGCAGGATGAGACTGCCGACAATACCCGTCCAGAACACCATGCCCGCCGTCCTATGAACGCGTTTCTGATTTTCTGCAAACGGCACCGCGGCATCGTTAAAGAACGCTATAAGACACTGGAGAATCGTGCAATTACCAAGATCCTGGGTGATTGGTGGGCCGCGCTGGACGAACAGGAGAAACATTGTTTTACCGATCTGGCCCAGCAGAACAAGGACGCATTTTTCAACGCTAATCCGAACTTCAAATGGTACAAGCTGCCAGCACCACCACTGCGTACCCTGGCAACACGGCCGAGCAATGCTTCC	333	MAVEPRQLQQDETADNTRPEHHARRPMNAFLIFCKRHRGIVKERYKTLENRAITKILGDWWAALDEQEKHCFTDLAQQNKDAFFNANPNFKWYKLPAPPLRTLATRPSNAS	111	Synthetic
DD0422	Sox100B	FBgn0024288	CG15552	Sox100B	HMG_box	ATGGCCTATGATTGGAACCTGGTCCAGGCATCCGCTAAGGCCCCAACCGACCGTAAAAAGGAACACATTAAACGGCCTATGAATGCGTTTATGGTGTGGGCACAGGCCGCGCGCCGTGTTATGTCAAAGCAGTACCCGCATCTGCAGAACAGCGAGCTGAGCAAATCCCTGGGGAAACTGTGGAAGAATCTGAAAGATAGTGACAAAAAGCCATTTATGGAATTCGCTGAGAAGCTGCGCATGACACACAAACAGGAACATCCGGATTATAAGTACCAGCCCCGGCGCAAAAAGGCACGTGTGCTGCCATCTCAGCAGAGTGGAGAGGGCGGT	333	MAYDWNLVQASAKAPTDRKKEHIKRPMNAFMVWAQAARRVMSKQYPHLQNSELSKSLGKLWKNLKDSDKKPFMEFAEKLRMTHKQEHPDYKYQPRRKKARVLPSQQSGEGG	111	Synthetic
DD0423	E2f2	FBgn0024371	CG1071	E2F transcription factor 2	E2F_TDP	ATGGCCCCGCCCACTCCAATTAAGAGCCCTTCCAACTCTCAGAGTCAGTCACAGCCTGGTCAGCAGCGCAGCGTCGGATCCCTGGTGCTGCTGACCCAGAAATTTGTGGATCTGGTTAAGGCCAACGAAGGTAGCATTGACCTGAAAGCCGCGACCAAGATCCTGGATGTTCAGAAACGCCGTATTTATGACATCACAAATGTGCTGGAGGGAATTGGCCTGATCGATAAGGGCCGTCACTGCTCTCTGGTGCGTTGGCGCGGCGGTGGGTTCAACAATGCAAAAGATCAGGAAAACTACGACCTGGCTCGTAGCCGGACAAAT	324	MAPPTPIKSPSNSQSQSQPGQQRSVGSLVLLTQKFVDLVKANEGSIDLKAATKILDVQKRRIYDITNVLEGIGLIDKGRHCSLVRWRGGGFNNAKDQENYDLARSRTN	108	Synthetic
DD0424	Bteb2	FBgn0025679	CG2932	Bteb2	zf-C2H2	ATGGCCGAGGCAGTTGCACCACCATCCGCACTGCAGATGTCTGAAAACGCCGCGGGCGAGCGCGGTTATCTGTGTACCTTTGGGAATTGCGAAAAAATTTACGCAAAGCCGGCTCACCTGAAAGCCCATCTGCGCCGTCACCTGGGAGAGAAGCCATATGTGTGTTCTTGGCCTGATTGCGTTTGGCGTTTTAGCCGGTCCGACGAACTGGCCCGCCATAAACGTTCTCACAGTGGCGTCAAACCATATAAGTGCGATTACTGTAGTAAGTGCTTCGCGCGTTCAGACCATCTGACAAAACACCGGAAGGTGCATGAACGTCGCCTGCTGGCAGCTAGCCGTGCAGGTCGTTCACTGATCAGCGATGACCTGTAC	375	MAEAVAPPSALQMSENAAGERGYLCTFGNCEKIYAKPAHLKAHLRRHLGEKPYVCSWPDCVWRFSRSDELARHKRSHSGVKPYKCDYCSKCFARSDHLTKHRKVHERRLLAASRAGRSLISDDLY	125	Synthetic
DD0425	mbf1	FBgn0026208	CG4143	multiprotein bridging factor 1	HTH_3	ATGGCCCTGGATCGGGAAACCGAAGAGCTGCGCCACGATAAAATTCCGCTGGACGTCGGCAAGCTGATCCAGCAGGGCCGCCAGAGCAAAGGTCTGTCCCAGAAGGATCTGGCCACCAAAATTTGCGAAAAGCAGCAGGTGGTTACAGACTATGAGGCGGGCCGTGGTATTCCAAACAATCTGATCCTGGGGAAAATGGAACGGGTGCTGGGTATTAAACTGCGCGGGAAGGAGCGTGGACAGCCTATCGCACCACCAGGCAAAAAG	267	MALDRETEELRHDKIPLDVGKLIQQGRQSKGLSQKDLATKICEKQQVVTDYEAGRGIPNNLILGKMERVLGIKLRGKERGQPIAPPGKK	89	Synthetic
DD0426	jim	FBgn0027339	CG11352	jim	zf-C2H2	ATGGCCCGCACAGGCAACGGTCCAGGGCGTCCTCATAAAAATAAGCCGCACTCAGATCTGCGCCTGTTTAAATGCCTGACCTGTGGCAAGGACTTCAAACAGAAGAGCACCCTGCTGCAGCACGATCGTATTCATACAGACGCCCGGCCGTTTCCCTGCTCTGAATGTGGCAAACGCTTCCGTCAGCAGAGTCACCTGACTCAGCATCTGCGTATTCACGCAAACGAGAAGCCGTTTACCTGCCCCTATTGTAGCCGTTCCTTCCGGCAGCGCGCTATCCTGAATCAGCATATTCGGATCCACTCTGGAGAAAAACCATTTGCCTGCCCTGAGTGTGGCAAACATTTCCGGCAGAAGGCGATCCTGAACCAGCATGTGCGCACCCACCAGGATGTT	396	MARTGNGPGRPHKNKPHSDLRLFKCLTCGKDFKQKSTLLQHDRIHTDARPFPCSECGKRFRQQSHLTQHLRIHANEKPFTCPYCSRSFRQRAILNQHIRIHSGEKPFACPECGKHFRQKAILNQHVRTHQDV	132	Synthetic
DD0427	Six4	FBgn0027364	CG3871	Six4	Homeobox	ATGGCCCCGCTGCCCAAAACCATTTGGGATGGCGAAGAGACAGTCTATTGCTTTAAAGAAAAGTCTCGTAACGCCCTGAAGGATTGTTATCTGACTAATCGGTACCCAACCCCTGACGAGAAAAAGACACTGGCGAAAAAGACTGGGCTGACCCTGACACAAGTGAGCAACTGGTTCAAAAATCGCCGTCAGCGTGATCGTACCCCACAGCAGCGCCCAGACATCATGTCCGTGCTGCCAGTTGGACAGCTGGACGGAAACGGT	264	MAPLPKTIWDGEETVYCFKEKSRNALKDCYLTNRYPTPDEKKTLAKKTGLTLTQVSNWFKNRRQRDRTPQQRPDIMSVLPVGQLDGNG	88	Synthetic
DD0428	Hey	FBgn0027788	CG11194	Hairy/E(spl)-related with YRPW motif	HLH	ATGGCCAGCTCCAAAGAACAGATTTCACCGAGCGAGCCCGGGAGTTGCCAGCTGATGTCACGCAAAAAGCGCCGTGGAGTCATTGAGAAAAAACGCCGCGATCGGATCAACTCTAGTCTGACTGAACTGAAACGCCTGGTGCCGAGCGCATATGAGAAGCAGGGCTCCGCCAAACTGGAAAAGGCGGAGATCCTGCAGCTGACCGTTGAGCACCTGAAAAGTCTGCAGTCAAAGACACTGGATTCCCTGTCTTATGACCCACAGCGTGTGGCAATGGACTACCATATTATCGGATTTCGTGAATGCGCAGCAGAGGTGGCTCGTTATCTGGTTACCATTGAGGGTATGGATATCCAGGACCCACTGCGTCTGCGGCTGATGAGCCACCTGCAGTACTTC…	453	MASSKEQISPSEPGSCQLMSRKKRRGVIEKKRRDRINSSLTELKRLVPSAYEKQGSAKLEKAEILQLTVEHLKSLQSKTLDSLSYDPQRVAMDYHIIGFRECAAEVARYLVTIEGMDIQDPLRLRLMSHLQYFVQQRELSAKSCASPGGWS	151	Synthetic
DD0429	cic	FBgn0028386	CG5067	capicua	HMG_box	ATGGCCCAGCAGCAGCAGCAGGCAGGAGCAGCAGGAACCGCAGCTGGCCAGCCGGCGAACAAAAAGATTCGCCGTCCCATGAATGCATTTATGATCTTCTCCAAAAAGCACCGTAAGATGGTGCACAAAAAGCATCCGAACCAGGATAATCGGACAGTTAGTAAAATTCTGGGTGAATGGTGGTATGCCCTGAAACCAGAACAGAAGGCCCAGTACCATGAGCTGGCGAGCTCCGTGAAGGATGCACACTTTAAACTGCATCCAGAGTGGAAATGGTGCTCAAAGGACCGTCGCAAATCTAGTACCAGCACAGCTACTCCTGGCGGTAAAGCC	333	MAQQQQQAGAAGTAAGQPANKKIRRPMNAFMIFSKKHRKMVHKKHPNQDNRTVSKILGEWWYALKPEQKAQYHELASSVKDAHFKLHPEWKWCSKDRRKSSTSTATPGGKA	111	Synthetic
DD0430	CG15286	FBgn0028531	CG15286	CG15286	ZZ	ATGGCCATGACTATGAACCGCCACGAACGTATTGAGTGCAAAGGCTGTGGCAAGCGTAGCCTGACCTTTCGGTGCTATCGCTGTCTGTCCTGCCAGGATTTCGACATCTGTGAAGAGTGCTACGATAATGACTTTACCACATCTACACACCCGTTCGATCATCCCGTGGTTTGTGTGCTGATT	183	MAMTMNRHERIECKGCGKRSLTFRCYRCLSCQDFDICEECYDNDFTTSTHPFDHPVVCVLI	61	Synthetic
DD0431	Atf3	FBgn0028550	CG11405	Activating transcription factor 3	bZIP_2	ATGGCCTGCGAAGAGAGCTCCGATGACGATTCTGAAACCAAAAGTCAGCCGAAGGGGCTGACACCCGAAGACGAGGATCGCCGTCGGCGCCGTCGGGAACGTAACAAAATTGCCGCGACTAAGTGTCGGATGAAAAAGCGCGAGCGTACCCAGAATCTGATCAAAGAATCCGAGGTGCTGGACACACAGAACGTTGAGCTGAAGAATCAGGTCCGGCAGCTGGAAACCGAGCGCCAGAAACTGGTGGATATGCTGAAGAGTCACGGATGCCAGCGTGCCGGCGGTTGTCAGCTGCCATCACAGCTGCTGCAGAGCCCG	318	MACEESSDDDSETKSQPKGLTPEDEDRRRRRRERNKIAATKCRMKKRERTQNLIKESEVLDTQNVELKNQVRQLETERQKLVDMLKSHGCQRAGGCQLPSQLLQSP	106	Synthetic
DD0432	NC2beta	FBgn0028926	CG4185	NC2&bgr;	CBFD_NFYB_HMF	ATGGCCATGTCAAACCCACAGGAAGAGCTGCTGCCACCAAGCGCCGAAGATGACGAGCTGACCCTGCCACGTGCGTCTATCAACAAGATCATCAAGGAACTGGTTCCTACAGTGCGCGTTGCCAACGAATCTCGTGAGCTGATCCTGAATTGCTGTAGTGAGTTTATTCATCTGATCAGCTCCGAAGCCAACGAGGTCTGCAACATGCGGAATAAAAAGACCATTAATGCAGAACACGTGCTGGAAGCTCTGGAGCGCCTGGGCTTCCATGATTATAAACAGGAAGCCGAGGCGGTGCTGCACGACTGTAAG	312	MAMSNPQEELLPPSAEDDELTLPRASINKIIKELVPTVRVANESRELILNCCSEFIHLISSEANEVCNMRNKKTINAEHVLEALERLGFHDYKQEAEAVLHDCK	104	Synthetic
DD0433	seq	FBgn0028991	CG4055	sequoia	zf-C2H2	ATGGCCTATGAACACATTATCGATGGGGTGGCCTACTGCCTGGTTTGTGCGAAAAACGACATCTTCAAGACCTTCAAGAACAAGTACTCTTTTCAGCGCCACGCCTACCTGTTCCATGAAGGCCAGAACCGTAAAATTTTTGCATGCCCGATCTGTAATAAGGAGTTCAGCCGGCCCGATAAGATGAAGATGCACAAGAAGGATAAGCATGGAGACGTGCCAATGCCACCATCCGCAACCACAACTCCGCTGAAGGCTGACGGTCCACCT	270	MAYEHIIDGVAYCLVCAKNDIFKTFKNKYSFQRHAYLFHEGQNRKIFACPICNKEFSRPDKMKMHKKDKHGDVPMPPSATTTPLKADGPP	90	Synthetic
DD0434	onecut	FBgn0028996	CG1922	onecut	CUT	ATGGCCAGCTCCTGCGCGTCCCCGAAAGGTACCGTTTCTAGTGGCGGTGCTGTCTCTAACCGTATTGCCAATTCAAGCGACATGGAAGAGATCAACACCAAAGATCTGGCGCAGCGTATTTCAGCAGAACTGAAGCGGTATAGCATTCCCCAGGCTATCTTTGCCCAGCGCGTTCTGTGTCGTAGCCAGGGCACTCTGTCCGACCTGCTGCGGAATCCGAAACCCTGGAGTAAACTGAAGTCAGGCCGCGAGACATTTCGCCGTATGTACAAGTGGCTGCAGGAACCGGAGTTCCAGCGTATGAGCGCACTGCGTATGGCAGCAGCACAGATCCCACAGCGTGCACCACTGTCCTCTGGAATGTCACTGGGAAGCGCAACCGGACCAAGCGGTTCCACT…	795	MASSCASPKGTVSSGGAVSNRIANSSDMEEINTKDLAQRISAELKRYSIPQAIFAQRVLCRSQGTLSDLLRNPKPWSKLKSGRETFRRMYKWLQEPEFQRMSALRMAAAQIPQRAPLSSGMSLGSATGPSGSTGTIPTDLDPHGGPTMIQNPLTNESDSSPASTPVTSVLVGSVVSCRRKEEPQIEQMPQPKKPRLVFTDLQRRTLQAIFKETKRPSKEMQVTIARQLGLEPTTVGNFFMNARRRSMDKWRDDDSKSTMHVAHSR	265	Synthetic
DD0435	SoxN	FBgn0029123	CG18024	SoxNeuro	HMG_box	ATGGCCAGCTCCAACAATAACAATAACTCTGCCACAGCGAATAAAAACCAGCAGCACGCCGATCGCGTGAAGCGTCCAATGAATGCGTTTATGGTTTGGTCCCGTGGACAGCGCCGTAAGATGGCAAGTGACAACCCTAAGATGCATAACTCAGAAATCAGCAAGCGGCTGGGTGCCCAGTGGAAAGATCTGTCTGAAAGTGAGAAGCGTCCGTTCATCGACGAAGCAAAACGTCTGCGGGCTGTGCACATGAAGGAGCATCCGGATTATAAATACCGTCCCCGTCGCAAAACCAAGACACTGACTAAAACCAAGGAGAAATATCCAATGGGG	333	MASSNNNNNSATANKNQQHADRVKRPMNAFMVWSRGQRRKMASDNPKMHNSEISKRLGAQWKDLSESEKRPFIDEAKRLRAVHMKEHPDYKYRPRRKTKTLTKTKEKYPMG	111	Synthetic
DD0436	CHES-1-like	FBgn0029504	CG12690	Checkpoint suppressor homologue	Fork_head	ATGGCCCCGCAGAAACAGAAGCACCCCAACAATGTCCCATATGATCCTCTGGTGCATACCAACAATAAACCGCCCTACTCCTTTAGCTCCCTGATTTTCATGGCCATCGAAGGTTCTAACGAGAAAGCGCTGCCAGTTAAGGAAATTTATGCATGGATCGTCCAGCACTTTCCATACTTCAAAACAGCTCCTAACGGCTGGAAGAATAGCGTGCGGCATAACCTGAGCCTGAATAAATCCTTTGTGAAAGTTGAAAAGGCACCGAACATGGGCAAAGGAAGTCTGTGGCGTGTGGAGCCACAGCAGCGTCAGAACCTGATTCAGGCTCTGAATCGTTCACCGTTTTTCCCCAATAGCGCCGTTGACAAAATCTCACCAAGCCTGAAGTCCCCTTCTGGC…	459	MAPQKQKHPNNVPYDPLVHTNNKPPYSFSSLIFMAIEGSNEKALPVKEIYAWIVQHFPYFKTAPNGWKNSVRHNLSLNKSFVKVEKAPNMGKGSLWRVEPQQRQNLIQALNRSPFFPNSAVDKISPSLKSPSGGSAYDSLDGGGSGSVSSAQP	153	Synthetic
DD0437	dmrt11E	FBgn0030477	CG15749	doublesex-Mab related 11E	DM	ATGGCCATGTCTAAAGATGCCAGTGTGCGTATTTGTCAGCGTGAACGCCGTCTGCTGCGTACTCCAAAGTGTGCCCGTTGCCGGAACCACGGCGTCATCTCCTGTGTGAAAGGTCATAAGCGTCTGTGCCGCTGGCGTGAGTGCTGTTGCCCCAATTGCCAGCTGGTTGTGGACCGGCAGCGCGTTATGGCAGCACAGGTGGCACTGCGTCGCCAGCAGACCATGGAAGCGCTGGAGGCAACCGCTAGCTCCACAAAA	258	MAMSKDASVRICQRERRLLRTPKCARCRNHGVISCVKGHKRLCRWRECCCPNCQLVVDRQRVMAAQVALRRQQTMEALEATASSTK	86	Synthetic
DD0438	NFAT	FBgn0030505	CG11172	NFAT	RHD	ATGGCCAAGCGCCAGCCGACCACACCCCTGAACTCTGTCGCGAGCTCCAATGACGGCCAGGTGCAGCTGGAAATTCTGAGTCAGCCAGAGCAGCAGCACCGTGCACGTTATCAGACCGAAGGGAGTCGCGGAGCAGTGAAGGATCGTTCAGGCAACGGTTTTCCCATCGTTCGTCTGACAGGTTATGACAAAGTCGCTGTGCTGCAGGTTTTTATTGGCACCGATATCGGTCGGGTCGCCCCACATATGTTCTACCAGGCGTGCAAGGTGGCAGGGAAGAACTCTACACAGTGTAACGAGAAAAAAGTGGACGGAACTATGGTTATTGAAATCGATTTCAAGCCTGAGACCGACATGACCATTACATGCGATTGTGTGGGCATCCTGAAAGAGCGGAAC…	972	MAKRQPTTPLNSVASSNDGQVQLEILSQPEQQHRARYQTEGSRGAVKDRSGNGFPIVRLTGYDKVAVLQVFIGTDIGRVAPHMFYQACKVAGKNSTQCNEKKVDGTMVIEIDFKPETDMTITCDCVGILKERNVDVEHRFPEHLAQKNKKKSTRCRMVFRTQLTRDDGTTETLQVCSNPIICTQPPGVPEICKKSLNSCPVDGGLELFIIGKNFLKDTHVVFQETYDSVNGDDPATEIAVRQQLIGGTAALWEQSVLPDKEYLHQTHLICTVPPYLHQNILKPVQVQVSIVSSGKKSEPHTFTYTAKGQYTTLAAASTLSNTIH	324	Synthetic
DD0439	gce	FBgn0030627	CG6211	germ cell-expressed bHLH-PAS	HLH	ATGGCCATGGGCCGGGAAGCACGTAACCGGGCTGAGAAAAATCGCCGTGATAAGCTGAACGGTAGCATTCAGGAACTGTCCACTATGGTGCCACACGTTGCAGAGTCTCCACGTCGCGTCGACAAAACCGCAGTGCTGCGTTTTGCAGCACACGCACTGCGTCTGAAGCATGCATTCGGGAATAGCCTGATGCAGCAGCGTCCGCAGATCACCGATACACTGATGGACATG	231	MAMGREARNRAEKNRRDKLNGSIQELSTMVPHVAESPRRVDKTAVLRFAAHALRLKHAFGNSLMQQRPQITDTLMDM	77	Synthetic
DD0440	CG11617	FBgn0031232	CG11617	CG11617	Homeobox	ATGGCCACTAAACGGCTGTTTACCCCGGATATTAAACGCATGCTGAAGGACTGGCTGATCCGCCGTCGGGAAAATCCGTATCCCTCTCGTGAAGAGAAAAAGCAGCTGGCCGCGGAGACAGGCCTGACCTACACACAGATTTGCAATTGGTTCGCAAACTGGCGCCGTAAACTGAAGAACAGCGAACGGGAGAAAGCCAAAAAGTCCTGGGGTCACCTGATCAAGAACTATAATCATAAC	240	MATKRLFTPDIKRMLKDWLIRRRENPYPSREEKKQLAAETGLTYTQICNWFANWRRKLKNSEREKAKKSWGHLIKNYNHN	80	Synthetic
DD0441	Snoo	FBgn0031967	CG34421	Sno oncogene	Ski_Sno	ATGGCCGATCTGCACCATCACGAATGCAGTACTCGTGGCACCCCGCCCCAGATTTATTCACCAGCAACCCCACCTCGTGAGCTGTCTCAGCCCATCCTGAGTGTTGCCGACGCGGGGTGTGGAGAACTGTACGAGACAAAACTGGAAGGCAAGACTATTGGTTGCTTTAGCGTCGGCGGTGAAATGCGCCTGTGTCTGCCGCAGTTTCTGAACAATGTGCTGAACGATTTCAGCCTGGAACAGATTAATCGTATCTTTGACGAGCTGGGGATCTATTGCTCCCAGTGTACACATGATCAGCTGGTTGAATTCAAAGCCGCGAAGATTCTGCCATCAGATGTTAAAGCCAGCGGTCTGATCACCCGTACAGACGCAGAACGTCTGTGCGCAGCTCTGCTG…	465	MADLHHHECSTRGTPPQIYSPATPPRELSQPILSVADAGCGELYETKLEGKTIGCFSVGGEMRLCLPQFLNNVLNDFSLEQINRIFDELGIYCSQCTHDQLVEFKAAKILPSDVKASGLITRTDAERLCAALLHRSDRNSYVPIESLAKGALSFH	155	Synthetic
DD0442	Rbsn	FBgn0031991	CG8506	Rabenosyn	zf-AD	ATGGCCAGCTCCGTGAAACTGTGCCCGTCATGTGCAAAGAGCTTTCACATTGCTCGCCGTCAGCACCATTGCCGTCTGTGTGGCGGTATCATGTGCAACGATTGTTCCAAATTCCTGCCGCTGGAAGACGCCATGCAGCTGGCGTCTCTGAGTACCACACGGAGTGAGCCCCTGCAGCAGCTGCACCAGCATGAAAATGCCATTCGGCTGTGCGAGCATTGTCTGTGGCTGCTGGATACCCGCAAGGACATG	252	MASSVKLCPSCAKSFHIARRQHHCRLCGGIMCNDCSKFLPLEDAMQLASLSTTRSEPLQQLHQHENAIRLCEHCLWLLDTRKDM	84	Synthetic
DD0443	Hand	FBgn0032209	CG18144	Hand	HLH	ATGGCCCAGATTTATAACACCTCTCACCTGGGCTACGTCCCGACTAGTAATACCCGCATCGTGAAAAAGCGTAACACAGCCAATAAAAAGGAACGCCGTCGGACTCAGAGCATTAACAATGCGTTTTCCTATCTGCGGGAGAAAATCCCGAACGTTCCCACCGACACAAAACTGTCCAAAATTAAGACACTGAAGCTGGCAATTCTGTATATCAACTACCTGGTGAATGTTCTGGATGGCGACCTGGATCCAAAAGGCGGTTTCCGCGCCGAACTGAAGCCTGTG	285	MAQIYNTSHLGYVPTSNTRIVKKRNTANKKERRRTQSINNAFSYLREKIPNVPTDTKLSKIKTLKLAILYINYLVNVLDGDLDPKGGFRAELKPV	95	Synthetic
DD0444	CG12299	FBgn0032295	CG12299	CG12299	zf-C2H2	ATGGCCCAGCAGGCACCAAACCCACCACAGCAGCAGCCACAGCAGCCTCAGCCACCTGACCTGACCTTTCACTGTATGTGCTGTGCCGAATTTTTCGTGCACCCCCTGGCGCTGTATCAGCATATGAACACCCTGCACCCGCATGAGCCCGGCAATGGTCAGCAGGAACAGGAGAGCCCGGGGGACGAATCAGAGGATTACAGCTGGATTTTCGAACCCGTGTGCGAACTGGCAGAGGATGGCTCCGACAGCTCCGATGGGTCCGCTTCTAGTGGATCTGACTCAAGCTCCTCTAGTGATGACGACGATGATGACGATGACGACGATTCAAGCTCCTCTAGTTCAAGCTCCTCTAACAGCAGCAGCTCCTCTAGTTCAGTGCCAACCACAAGTAACTCA…	900	MAQQAPNPPQQQPQQPQPPDLTFHCMCCAEFFVHPLALYQHMNTLHPHEPGNGQQEQESPGDESEDYSWIFEPVCELAEDGSDSSDGSASSGSDSSSSSDDDDDDDDDDSSSSSSSSSNSSSSSSSVPTTSNSNTQQSQESVQPLHGLVAGPGYNEFQLQMTDPRESTSIFMVQPTVSVTPLQQLLPPAPTVSPGLGLQSTPIKRRRGRRSNIGAPVMDPALNGNQKCFQCTHCEASFPNAGDLSKHVRSHITNKPFQCSICQKTFTHIGSLNTHIRIHSGEKPYKCELCPKAFTQSSSL	300	Synthetic
DD0445	Side	FBgn0032741	CG10446	similar to Deadpan	HLH	ATGGCCATTAAGTCTATCGGCCTCGTGAGCTCCACACAGAACGTTACTTCTAGTCAGGATATTTCCAAGCGCACCAATAAACCGCTGATGGAAAAGCGCCGTCGGGCCCGTATCAACCAGAGCCTGGCAATTCTGAAAGCTCTGATCCTGGAATCCACCAAGACACAGAACGCGAAAAATGGCGAGGGTCAGGCAAAACACACTAAGCTGGAAAAAGCGGATATTCTGGAGCTGACCGTCCGGCACTTTCAGCGCCATCGTAACCTGGATGACCCTACCGTGAATAAGTATCGCGCAGGTTACACAGACTGCGCCCGTGAAGTTGCACGTTATCTGGCAACACCAGAGCCACCACCAATGGGAACTATGCCTACCCTGGCTGAACCAGGAAGCAAAGCA…	504	MAIKSIGLVSSTQNVTSSQDISKRTNKPLMEKRRRARINQSLAILKALILESTKTQNAKNGEGQAKHTKLEKADILELTVRHFQRHRNLDDPTVNKYRAGYTDCAREVARYLATPEPPPMGTMPTLAEPGSKARLLRHLDQCIAEIDVEICPHSTAAFAESPSSSSCF	168	Synthetic
DD0446	CG17568	FBgn0032763	CG17568	CG17568	zf-AD	ATGGCCATGACCGATGGCTCTCACTGGCTGAACTGGTGCCGGCTGTGTGCAAAAGATGACGCTCATGGCAATGTGAAGGTTCAGATGAACGAAAATAGTCAGGGTAACTGGGACAATGTCCTGATTATGGCCATCCGCAAATATTTTGAAGTGCAGATGCAGCTGGAAGATGAGCTGAGCTCCGTTCTGTGCACCGAGTGTTACACACTGATTTCCGAACTGATCGACTTTGCGGAGCACGTGACCAAGGTTCAGGATATCTTCGAAGTTCTGCGCCGTACCGAGACAGATGGGGACCAGGAAATGGATGTCGCCGCGCTGCGTCAGCAGTTTGGACTGTGCGATGACGATTGGACCCATATTATCAAACCGATTCCCGCACTGGAAATGGAGAGCGAC…	1239	MAMTDGSHWLNWCRLCAKDDAHGNVKVQMNENSQGNWDNVLIMAIRKYFEVQMQLEDELSSVLCTECYTLISELIDFAEHVTKVQDIFEVLRRTETDGDQEMDVAALRQQFGLCDDDWTHIIKPIPALEMESDNVYQKPAELLKDFPLAETSSQEMEISKRTTTTHLIQTKKNVEMEIPKQEFIDLGPILLEKNTSQLDMEDVLDELPQEELSQPRLDSTTSPASMENDVKSEMLDSCEGDDDFLPVDGQLMDLVAVATTPNTLESTAEEKAKRGRMDCEKCGKVYRNRASYEKHLERECRRIERRVKVDKTTTTCDICNKTLSSATALKLHKEGIHQNVKPYICDSCGKQLKTITALNEHKLVHTESRPFECTVCKAGFKNRARLKAHYQIHAEPSFV…	413	Synthetic
DD0447	Mio	FBgn0032940	CG18362	Mlx interactor	HLH	ATGGCCAGCCAGGATTCCCCGCTGTCTCCCACCACAAGCCTGAAATTTCAGCCACGTGACACACAGCGCCGTGCAGGACACATTCATGCGGAACAGAAACGTCGCTATAACATCAAGAATGGCTTCGATACCCTGCACGCACTGATTCCGCAGCTGCAGCTGAACCCAAATGCTAAACTGTCTAAGGCCGCGATGCTGCAGAAAGGCGCCGACCATATTAAGCAGCTGCGTCAGGAACGGAACGTGCTGAAAGATAAGATCGAGGCGCTGCGCATGGAACGTGACGAGCTGAACAATAGTCTGACCCACCTGCATTCAATTCTGCCAGCAAATGGCGCTCCTGTGACTCGGCAGGGTACCGAGCACGTTCGTCAGCTGTACGATATC	387	MASQDSPLSPTTSLKFQPRDTQRRAGHIHAEQKRRYNIKNGFDTLHALIPQLQLNPNAKLSKAAMLQKGADHIKQLRQERNVLKDKIEALRMERDELNNSLTHLHSILPANGAPVTRQGTEHVRQLYDI	129	Synthetic
DD0448	d4	FBgn0033015	CG2682	d4	PHD	ATGGCCTTTGCCACAGGCAACAAAGTGAAGCAGCGGGTTGAACGCGATATTGCGCAGCCGAGCCCCTATTGCGATTTCTGTCTGGGTGACCAGCGTGAGAACAAAAAGACCAATATGCCGGAAGAGCTGGTCAGCTGCTCCGACTGTGGACGTTCAGGTCACCCAAGCTGCCTGCAGTTTACAGCCAACATGATTATCAGTGTGAAACGCTATCGTTGGCAGTGCATTGAGTGTAAGTACTGCTCCATCTGTGGCACTTCTGATAATGATGACCAGCTGCTGTTTTGCGATGACTGTGACCGCGGGTATCACATGTACTGTCTGTCCCCACCACTGGTTACCCCACCTGAGGGATCTTGGAGTTGCAAACTGTGTATGGAAGAGTTCCATAAAATCAAG	399	MAFATGNKVKQRVERDIAQPSPYCDFCLGDQRENKKTNMPEELVSCSDCGRSGHPSCLQFTANMIISVKRYRWQCIECKYCSICGTSDNDDQLLFCDDCDRGYHMYCLSPPLVTPPEGSWSCKLCMEEFHKIK	133	Synthetic
DD0449	Oaz	FBgn0033939	CG17390	CG17390	zf-C2H2	ATGGCCGCCGCGAGTAAATTTGATAAGCTGACTGGGGAAGGAATTAAATCTCGGGGCGACGGTAGTTATCAGTGCCAGTTTTGTGAGAAAACCTTCCCACGCCTGGGGTACCTGAAGCACCATGTGCAGTCCCACGCCGAACATCTGCCTTTTAAATGCGAGTATTGTTCAAAGCTGTTCAAACATAAGCGCAGCCGTGATCGGCACAAAAAGCTGCATACAAACGAACGCAATTACAAGTGCCCGCACTGTGAGGCAGCTTTTAGCCGTTCCGATCACCTGAAAATTCATATGAAGACCCACGACATCCAGAAACCATTCCAGTGCTCCATGTGTAACCGTGGTTATAATACCGCCGCGGCACTGACATCTCATATGCAGAAGCACAAAAAGAACGCT…	447	MAAASKFDKLTGEGIKSRGDGSYQCQFCEKTFPRLGYLKHHVQSHAEHLPFKCEYCSKLFKHKRSRDRHKKLHTNERNYKCPHCEAAFSRSDHLKIHMKTHDIQKPFQCSMCNRGYNTAAALTSHMQKHKKNAAILAAGGNPNALNYSP	149	Synthetic
DD0450	maf-S	FBgn0034534	CG9954		bZIP_Maf	ATGGCCATGGAAGCCAAGCGGGAGCGCAAAAGCTCCCTGGCACCACTGTCTCCGTGCCCCATTCCAGACATCACTGATGACGATCTGGTGTCTATTAGTGTTCGCGATCTGAACCGTACCCTGAAGATGCGGGGCCTGAATCGCGAAGAGATCGTTCGTATGAAGCAGCGCCGTCGGACACTGAAAAACCGCGGTTATGCCGCGTCATGTCGTATTAAGCGGATCGAACAGAAAGACGAACTGGAGACCAAAAAGAGCTACGAGTGGACAGAACTGGAGCAGATGCACGAAGATAACGAGCAGGTCCGCCGTGAAGTGTCCAACTGGAAAAATAAGTATAAAGCACTGCTGCAGTTTGCTATTCAGAATGAGATTCCTATCCCGAGTGAACTGGAGGGG…	402	MAMEAKRERKSSLAPLSPCPIPDITDDDLVSISVRDLNRTLKMRGLNREEIVRMKQRRRTLKNRGYAASCRIKRIEQKDELETKKSYEWTELEQMHEDNEQVRREVSNWKNKYKALLQFAIQNEIPIPSELEGC	134	Synthetic
DD0451	Mes4	FBgn0034726	CG11301	Mes4	CBFD_NFYB_HMF	ATGGCCCTGACTGAAAAGCCGGTTACCAACGGCAATAAAGCCCCCGCGGATAACGAGGCCAAGATGACACAGCTGCCACTGGCGCGCATTCGTAATATCATGAAACTGGATCCGGACCTGCACATGGCAAACAATGAAGCTGTGTTTATTGTTGCAAAGGCTGTGGAACTGTTCATCGCAAGCCTGTCCCGGGAGTCATATACCTACACAGCCCAGTCCAAAAAGAAAACCATTCAGAAACGTGATGTCGACATGGCCATCTCTGCGGTGGATAGTCTGCTGTTTCTGGACGGTGCCATGAACTTC	306	MALTEKPVTNGNKAPADNEAKMTQLPLARIRNIMKLDPDLHMANNEAVFIVAKAVELFIASLSRESYTYTAQSKKKTIQKRDVDMAISAVDSLLFLDGAMNF	102	Synthetic
DD0452	CTCF	FBgn0035769	CG8591	CTCF	AT_hook	ATGGCCGCCAAAGCGAAGCAGTCCGCAATGCCACCACCACCTGCTCTGGTGGTTAAAGTCCCAGCACCACGTGGACGTCCTCGTAAAAACCCGGTGATTCCAAAGCCTGAGCCGATGGATCTGGAACGGGAGCTGGAAGAACTGGTGGATGAGCCTGACATCAGCTCCATGGTTACCGAACTGAGCGATTATACAGTTGACGAAGCCGCGGTCGAGGCAGCTACAGCCACTCTGACCCCGAACGAAGCGGAGGTGTACGAATTTGAGGACAACGCAACCACAGAAGATGAGAATGCTGACAAAAAGGATGTCGACTTCGTGCTGAGCAATAAAGAAGTGAAACTGAAGACTGCCTCTAGTACCTCCCAGAACTCTAATGCGAGTGGTCACAAGTATAGC…	777	MAAKAKQSAMPPPPALVVKVPAPRGRPRKNPVIPKPEPMDLERELEELVDEPDISSMVTELSDYTVDEAAVEAATATLTPNEAEVYEFEDNATTEDENADKKDVDFVLSNKEVKLKTASSTSQNSNASGHKYSCPHCPYTASKKFLITRHSRSHDVEPSFKCSICERSFRSNVGLQNHINTHMGNKPHKCKLCESAFTTSGELVRHTRYKHTKEKPHKCTECTYASVELTKLRRHMTCHTGERPYQCPHCTYASQDMFK	259	Synthetic
DD0453	phol	FBgn0035997	CG3445	pleiohomeotic like	zf-C2H2	ATGGCCACCGCAGGAAACGCAATGGGAGCAGCAGGAGCAGCTGGCGAAGAGGATGAAGAGCCAAAGTTTCGCTGCACCCATCGTGGCTGTAACAAAGAGTTCCGCAATCACTCAGCAATGCGTAAGCACATGCATACACACGGTCCTCGCGGGCATGTGTGCAATGTTTGTGGTAAAAGCTTTGTCGAAAGCTCCAAACTGAAGCGTCATCAGCTGGTGCACACAGGGGAAAAACCGTTTGAGTGCACTTTCGAAGGCTGTGGCAAGCGGTTTTCCCTGGACTTCAACCTGCGGACTCATGTTCGCATTCACACCGGAGATCGTCCATATCACTGCCCTATCGACGGCTGCAGTAAGTGTTTCGCACAGTCTACCAATCTGAAAAGTCATATGCTGACC…	462	MATAGNAMGAAGAAGEEDEEPKFRCTHRGCNKEFRNHSAMRKHMHTHGPRGHVCNVCGKSFVESSKLKRHQLVHTGEKPFECTFEGCGKRFSLDFNLRTHVRIHTGDRPYHCPIDGCSKCFAQSTNLKSHMLTHTKPKRKWPRAPQVSNNKTPL	154	Synthetic
DD0454	toe	FBgn0036285	CG10704	twin of eyg	PAX	ATGGCCGCAGCAGGTCCAGGAGCAGCTGCAGCAGCAGCTACCAACCTGAATGCACTGGCATCCCAGCACCGTCTGCTGGAGCTGTCTCGCTTTGGCCTGCGTGGTTATGATCTGGCTCAGCATATGCTGTCTCAGCAGGGCGCCGTGAGTAAACTGCTGGGAACCCTGCGTCCACCAGGTCTGATCGGCGGTAGCAAACCAAAGGTTGCTACACCTACTGTGGTTTCCAAAATTGAGCAGTACAAGCGTGAAAACCCGACTATTTTCGCCTGGGAGATCCGCGAACGTCTGATTACCGAAGGTGTTTGCACCAATGCTACAGCCCCCTCCGTCAGCTCCATTAACCGTATCCTGCGTAATCGTGCAGCAGAGCGTGCAGCTGCAGAATTTGCACGTGCA…	1050	MAAAGPGAAAAAATNLNALASQHRLLELSRFGLRGYDLAQHMLSQQGAVSKLLGTLRPPGLIGGSKPKVATPTVVSKIEQYKRENPTIFAWEIRERLITEGVCTNATAPSVSSINRILRNRAAERAAAEFARAASYGYAIHPTHPHPYTSFPTWPAHHPLWGAVPLATPPGGGPAGAGGALQPGGSGSSYGSDGNMSSNPNSSNSNTTHSNGHNTNSGSGCGDSSAGSGRLSLPALSPDSGSRDSRSPDADANRMIDIEGEDSESQDSDQPKFRRNRTTFSPEQLDELEKEFDKSHYPCVNTREKLAARTALSEARVQVWFSNRRAKWRRHQRVNLIKQRDSPSTSSSPT	350	Synthetic
DD0455	CG3919	FBgn0036423	CG3919	CG3919	Myb_DNA-binding	ATGGCCCACCTGGTGAAGCTGCATCCGTGCCTGTATGATCGTCACGATGACAACTACCTGCGGAAATCAACCGTGAAGAATGCCTGGAAAGAAATTAGCAACGAGATGCGCAATTCTGTTAAAAGTTGTAAGGAACGCTGGCGTAACATTCGGAGCTCCTATGCCCGCTCCATCAAACTGCACCATGGCGCGAACACATATTACCTGAATAGT	213	MAHLVKLHPCLYDRHDDNYLRKSTVKNAWKEISNEMRNSVKSCKERWRNIRSSYARSIKLHHGANTYYLNS	71	Synthetic
DD0456	Z4	FBgn0037066	CG7752	Z4	zf-C2H2	ATGGCCGGCACCACACAGAGCTCCGTTCAGGGTACTCAGACCGTCCAGCGCAAAGCGACCAAGATCTATAAATGCACATCTTGTGATTACAAGACCAGTGACATGCGTCTGTTTAACACACACTATGAAACTTGCAAACAGCAGACCTTCCAGTGCAAGACATGTCGTAAAATTTTTCCGCATTTCGGCGCCATGAAGCAGCACATGGTGCGGGATCATAACACTGCGATGGACAATACCTGCGCAATGTGTCACATCAATTTTGTGAACGAAAATAGCCTGCGGAAACACATGGAGACCAACCATGCTACAAATGTCCTGGTGACCTCAACTACCACAATTCCAGCAAGCGCAGCACCTGTGGCAGCTGCAGCAGCCGCCGCCGCGGCAGCTGCCAAC…	642	MAGTTQSSVQGTQTVQRKATKIYKCTSCDYKTSDMRLFNTHYETCKQQTFQCKTCRKIFPHFGAMKQHMVRDHNTAMDNTCAMCHINFVNENSLRKHMETNHATNVLVTSTTTIPASAAPVAAAAAAAAAAANENLVGTSLYTCNHCQFKSTDKVVFDEHMRKHAAGKPKPFKCRLCSQRFETREAATVHAKQHQTNFFKCGTCSMTFPKREML	214	Synthetic
DD0457	Hr83	FBgn0037436	CG10296	Hormone receptor 83	zf-C4	ATGGCCATGTCAAACTTTAGCGCTTGCGCCGTTTGTGGGGATCAGAGCTCCGGCAAACACTATGGTGTCTCCTGCTGTGACGGTTGCTCTTGCTTTTTCAAGCGCAGCGTGCGCCGTGGGTCTAGTTACGCGTGCATTGCACTGGTTGGAAACTGTGTGGTTGATAAAGCGCGTCGCAATTGGTGCCCAAGCTGTCGCTTCCAGCGTTGCCTGGCAGTCGGAATGAACGCAGCAGCAGTGCAGGAAGAGCGTGGTCCGCGTAATCAGCAGGTGGCTCTGTATCGTACCGGCCGTCGGCAGGCCCCGCCC	309	MAMSNFSACAVCGDQSSGKHYGVSCCDGCSCFFKRSVRRGSSYACIALVGNCVVDKARRNWCPSCRFQRCLAVGMNAAAVQEERGPRNQQVALYRTGRRQAPP	103	Synthetic
DD0458	Fer1	FBgn0037475	CG33323	48 related 1	HLH	ATGGCCGAAAAAACACGCCGTTCTCACAAACCACGTCGCCTGAAGTGCGCAAGTCAGATGGCTCAGCAGCGTCAGGCAGCAAACCTGCGTGAACGTCGGCGCATGCAGTCAATTAATGAAGCCTTTGAGGGGCTGCGTACCCATATCCCGACACTGCCCTATGAGAAACGCCTGAGCAAGGTGGATACTCTGAAACTGGCAATTAGCTACATCACCTTCCTGTCCGAAATGGTTAAAAAGGACAAGAACGGCAATGAGCCGGGTCTGTCTCTGCAGCGTAACTAT	285	MAEKTRRSHKPRRLKCASQMAQQRQAANLRERRRMQSINEAFEGLRTHIPTLPYEKRLSKVDTLKLAISYITFLSEMVKKDKNGNEPGLSLQRNY	95	Synthetic
DD0459	Ada2b	FBgn0037555	CG9638	Ada2b	ZZ	ATGGCCATGACCACAATTGCCGACCTGTTTACCAAATATAACTGCACAAATTGTCAGGATGACATTCAGGGCATCCGGGTCCACTGCGCGGAATGTGAGAACTTTGACCTGTGCCTGCAGTGTTTCGCAGCAGGAGCAGAAATTGGTGCTCACCAGAACAATCATTCCTACCAGTTTATGGATACTGGCACCAGCATCCTGTCCGTGTTCCGTGGAAAGGGTGCATGGACCGCTCGTGAAGAGATTCGTCTGCTGGATGCCATCGAACAGTATGGGTTTGGAAATTGGGAGGACATTTCTAAACATATCGAAACCAAGAGTGCCGAGGATGCGAAAGAAGAGTACGTGAACAAGTTCGTTAATGGCACCATCGGTCGTGCAACATGGACT	390	MAMTTIADLFTKYNCTNCQDDIQGIRVHCAECENFDLCLQCFAAGAEIGAHQNNHSYQFMDTGTSILSVFRGKGAWTAREEIRLLDAIEQYGFGNWEDISKHIETKSAEDAKEEYVNKFVNGTIGRATWT	130	Synthetic
DD0460	CG8478	FBgn0037746	CG8478	CG8478	zf-C2H2	ATGGCCCCAGAAAAAATTGCAAGTAAACCTGCTAAGACTAGCACCAAGTCCATCCCGGAGAAAGTGTTTTCATGCAAGAACTGTAGCACCACATTCCGCGTTAAATCCCTGCTGGATGTCCACATGCGTATGCATGATCCAGTGGACAACGGCGCCAATACACTGAAGCGGCTGAACTCAAATCCTGTGGCCGCGGGTGTTAGCAAAAACCGGTGCAAGTTTTGTGATAAAAATTTCGCCCTGGAACGCGCGCTGCACATTCATCTGATGCAGAATTGCGACAAAATCCCGCCCAGCGAAAAACGCAAGCTGGAATTTACCGAGCTGAACCACGAGAAAAAGGCGCAGCTGCCGAAGATTGGCGGTACCTCCGGCATCAATCATCCCATGACAATGCCG…	666	MAPEKIASKPAKTSTKSIPEKVFSCKNCSTTFRVKSLLDVHMRMHDPVDNGANTLKRLNSNPVAAGVSKNRCKFCDKNFALERALHIHLMQNCDKIPPSEKRKLEFTELNHEKKAQLPKIGGTSGINHPMTMPQKPQQRISTIPKLAPSQGTQSMAPPSVKKIPKNVAHAGVYRTPTKTVPCHICKQSFRSILEFTNHSLTVHGNNQLKKMTGREDAQSAHD	222	Synthetic
DD0461	cwo	FBgn0037813	CG17100	clockwork orange	HLH	ATGGCCGCCTATAGCGAGGATGACGCAGAATACGCTACCGGCCGCCGTAACAAAACATCCCGCCAGGATCCACTGTCTCACCGTATTATCGAGAAGCGGCGCCGTGATCGTATGAATAGTTGCCTGGCCGACCTGTCACGGCTGATTCCGCCCCAGTATCAGCGCAAAGGCCGGGGTCGCATTGAAAAGACAGAGATTATCGAAATGGCGATCCGTCACCTGAAACATCTGCAGAGCGAGTGCCAGCAGAAGGAATCAGATTATCGGAGCGGGTACATGGACTGTATGAAAGAAGCCGCGAAGTTTCTGTATGATGTGCACATGCAGGACTTCTGTCATCGTCTGCTGGGCCGGCTGCAGGAGCACATCGATGAAATGTTTAAAACTGACTGCTACAAG…	444	MAAYSEDDAEYATGRRNKTSRQDPLSHRIIEKRRRDRMNSCLADLSRLIPPQYQRKGRGRIEKTEIIEMAIRHLKHLQSECQQKESDYRSGYMDCMKEAAKFLYDVHMQDFCHRLLGRLQEHIDEMFKTDCYKSTRSCHMPDNVSASS	148	Synthetic
DD0462	foxo	FBgn0038197	CG3143	forkhead box, sub-group O	Fork_head	ATGGCCATTCAGAACGCCAATGCCGCGAAAAAGAATAGCTCCCGCCGTAACGCATGGGGCAATCTGTCTTATGCTGATCTGATTACACACGCCATCGGTAGCGCGACCGACAAACGTCTGACACTGTCCCAGATTTATGAATGGATGGTGCAGAATGTTCCGTACTTTAAAGATAAGGGGGACTCCAACTCTAGTGCCGGATGGAAAAACAGTATCCGCCACAATCTGTCACTGCATAACCGTTTCATGCGGGTCCAGAATGAAGGCACTGGCAAGTCATCCTGGTGGATGCTGAACCCGGAGGCAAAACCAGGAAAGAGCGTGCGGCGCCGTGCAGCTTCCATGGAAACCTCTCGTTACGAGAAGCGTCGC	372	MAIQNANAAKKNSSRRNAWGNLSYADLITHAIGSATDKRLTLSQIYEWMVQNVPYFKDKGDSNSSAGWKNSIRHNLSLHNRFMRVQNEGTGKSSWWMLNPEAKPGKSVRRRAASMETSRYEKRR	124	Synthetic
DD0463	Fer2	FBgn0038402	CG5952	48 related 2	HLH	ATGGCCGGCGGTCCGAACCCAGGATATGGATCCGTTGGAGCAGCAACAGCAAGCTCCTACAAAATGCAGCGGCAGGCAGCTAACGTGCGCGAGCGTAAGCGGATTCAGCGCAGTGCACCGACCGGTTCTATCAATAGTGCTTTTGATGAACTGCGTGTGCACGTTCCAACTTTCCCTTATGAGAAACGCCTGTCAAAGATTGACACCCTGCGTCTGGCCATTGCGTACATCAGCCTGCTGCGTGAGGTCCTGCAGACCGATTATGACCCACTGACATACGTGGAAAAATGCCTGCGGGGCGAG	303	MAGGPNPGYGSVGAATASSYKMQRQAANVRERKRIQRSAPTGSINSAFDELRVHVPTFPYEKRLSKIDTLRLAIAYISLLREVLQTDYDPLTYVEKCLRGE	101	Synthetic
DD0464	dmrt93B	FBgn0038851	CG5737	doublesex-Mab related 93B	DM	ATGGCCCTGGTTGCAAACCCGAAAGCTACCAAGATTGTCGAGCCAACTCCTGCAAAGGTCACCAACCGGGTGCCCAAATGCGCTCGGTGTCGCAATCACGGGATTATCAGCGAACTGCGTGGACATAAAAAGCTGTGCACCTATAAAAATTGCAAGTGTGCCAAATGTGTGCTGATTTTTGAGCGTCAGCGTATCATGGCAGCACAGGTCGCACTGAAGCGTCAGCAGGCTGTGGAAGATGCAATCGCTATGCGCCTGGTGGCCAACAAAACCGGACGTTCTATTGACGCACTGCCACCAGGCAATATCTTCGGTCTGACCGTGACACAGCCAAGCTCCCCACGTGCAAAGCGTGAGGATGACCAGGTGGAAAAAACAATTTCCGAGGTTGAACAGCAG…	657	MALVANPKATKIVEPTPAKVTNRVPKCARCRNHGIISELRGHKKLCTYKNCKCAKCVLIFERQRIMAAQVALKRQQAVEDAIAMRLVANKTGRSIDALPPGNIFGLTVTQPSSPRAKREDDQVEKTISEVEQQHLKQREEEYSESPAVAQDLSAPRRDNVSQTAIDMLAQLFPQRKRSVLELVLKRCDLDLIRAIENVSPTGKSSPVDVTSNQLPSQEP	219	Synthetic
DD0465	Ets96B	FBgn0039225	CG6892	Ets96B	Ets	ATGGCCTACGCATCCAACGGTATTTCTACAAGCTCCAATGGGCAGGCTATCAGTCAGCGCCGTGGTTCCCTGCAGCTGTGGCAGTTTCTGGTCGCACTGCTGGATGAACCAACCACATCTGCCAGTTGCATTGCGTGGACCGGCCGGGGTATGGAATTCAAACTGATCGAGCCAGAAGAGGTGGCACGTCGCTGGGGGCTGCAGAAAAACCGTCCCGCGATGAATTACGACAAGCTGTCACGTAGCCTGCGGTACTACTACGAAAAGGGAATCATGCAGAAGGTTAACGGCGAGCGCTACGTGTATCGTTTTGTTTGTGATCCGGACGCACTGTTCAATATGGCTTATGGCCACCTGACTACCGGGAGCGGAAAGGGCGAT	381	MAYASNGISTSSNGQAISQRRGSLQLWQFLVALLDEPTTSASCIAWTGRGMEFKLIEPEEVARRWGLQKNRPAMNYDKLSRSLRYYYEKGIMQKVNGERYVYRFVCDPDALFNMAYGHLTTGSGKGD	127	Synthetic
DD0466	Sox102F	FBgn0039938	CG11153	Sox102F	HMG_box	ATGGCCCGTCAGGGGAACGGACACGGCCATGGCGGTAATCACGGTCATGTGCACTCTAAACCACATATTAAGCGCCCTATGAACGCTTTTATGGTTTGGGCCAAGGATGAACGCCGTAAAATCCTGAAGGCATGCCCGGACATGCACAACAGCAATATTTCCAAAATCCTGGGGGCCCGTTGGAAGGCGATGTCAAATGCAGATAAACAGCCGTATTACGAAGAGCAGTCTCGGCTGAGTAAGCTGCATATGGAACAGCACCCAGATTATCGGTACCGCCCGCGTCCCAAACGGACCTGTATTGTGGACGGTAAAAAGATGCGCATCAGCGAG	333	MARQGNGHGHGGNHGHVHSKPHIKRPMNAFMVWAKDERRKILKACPDMHNSNISKILGARWKAMSNADKQPYYEEQSRLSKLHMEQHPDYRYRPRPKRTCIVDGKKMRISE	111	Synthetic
DD0467	ATbp	FBgn0039946	CG40145	(A+T)-stretch binding protein	zf-C2H2	ATGGCCAAAAACAATAAGATCTATACCAAACTGGGGGAGTTTTGCCTGAGCGGAGATTCCTTCTGGATTGTGTGCCACACTTGTCAGGAAGAGCTGCAGACCCAGGATCAGTTTTGGAAACATATCCAGGACGAGCACAACTTCATGCATGGGGTGGCGAAGGAACACAGCCGCACCAGCTCCTACTGCCTGACAGACGTTGAGGCAGCAGCAGCTGCAGCAACACCAGGATCTAGTTCACAGCAGGGTGCTACTGCCATTTCCGTGCCCCTGGCCCTGTATACATGTTCAACTAAGTACAGCGAAGAGGAACAGCGTGAGGTGGAAATGCACGAACAGCAGGTCCAGCATCAGGTGCAGCAGCAGCAGGCTCAGCAGCAGCAGGCCCAGCAGCAGCAG…	1146	MAKNNKIYTKLGEFCLSGDSFWIVCHTCQEELQTQDQFWKHIQDEHNFMHGVAKEHSRTSSYCLTDVEAAAAAATPGSSSQQGATAISVPLALYTCSTKYSEEEQREVEMHEQQVQHQVQQQQAQQQQAQQQQHQQSQQQGHQQHQVQQQQTHQQLQQQRDVAKELAELHANAVAAAAASAAVVSTGEGTTQSNSAIDIKIEPSSLTLTPEMQAAAAAGGTIYHLPQLVPPPVPPPPPGSGFVSVSASTSTSNTVSTTPPNVLQQQQQLNMSVVPSTAMAAAMLAASQEQLPKDSNSTTASAGSAVSSDDGERWYVCDYETCGLKFKYKSRMELHRVVHSKERRFNCELCSASFKQSCNLSTHRKKKHALRGIKSEILPQRF	382	Synthetic
DD0468	MTF-1	FBgn0040305	CG3743	MTF-1	zf-C2H2	ATGGCCATGCGTACCCACACACAGGAACGGCCATATAAATGCCCTGAGGATGACTGTGGCAAGGCCTTTACCGCGTCTCACCATCTGAAAACACACCGCCGTACTCATACCGGTGAAAAGCCGTACCCCTGCCAGGAAGATTCATGTCAGAAAAGCTTCTCCACCTCTCATAGTCTGAAGAGCCACAAAAAGACCCATCAGCGCCAGCTGCAGAACAAAGGGCGGAAAAAGCGCCCGCTGAAAACACAGCAGACTAAG	258	MAMRTHTQERPYKCPEDDCGKAFTASHHLKTHRRTHTGEKPYPCQEDSCQKSFSTSHSLKSHKKTHQRQLQNKGRKKRPLKTQQTK	86	Synthetic
DD0469	luna	FBgn0040765	CG33473	luna	zf-C2H2	ATGGCCAAACCGCACCATCCCCGTCAGCACCATTCAGATCACAGCCCGGACGCAAAACGCCGTATTCATAAGTGTCAGTTTCTGGGGTGCAAAAAGGTGTATACAAAAAGCTCCCACCTGAAGGCTCATCAGCGCACCCACACAGGCGAAAAACCATACAAGTGTTCCTGGGAAGGTTGCGAGTGGCGGTTCGCCCGCAGTGATGAGCTGACTCGTCATTATCGGAAACACACCGGCGCGAAACCTTTTAAGTGCCGCAACTGTGATCGTTGCTTCTCTCGGAGTGACCATCTGGCCCTGCACATGAAGCGTCATATG	318	MAKPHHPRQHHSDHSPDAKRRIHKCQFLGCKKVYTKSSHLKAHQRTHTGEKPYKCSWEGCEWRFARSDELTRHYRKHTGAKPFKCRNCDRCFSRSDHLALHMKRHM	106	Synthetic
DD0470	nerfin-2	FBgn0041105	CG12809	nervous fingers 2	zf-C2H2	ATGGCCGTGTATGATGACGCCTTTATGCTGGCGCAGCACCGTTGCCCACGGATTGTCCATATCGAATACAAATGCTCTGAATGTGAGAAGGTGTTCAACTGTCCTGCAAATCTGGCTAGTCACCGCCGTTGGCATAAACCAAAGGCAGAGGCAGCAGGAGTTAACCCAGCAAAAAAGCGCGTGGTTGAAACCGGCGATCTGGTGCAGGAAGCCACACGTAGCGGCGATGACGCTTCCGACGGTATTTATCCGTGCCACATCTGTGGCAAAACTTTTCGTCGCCAGGCCTACCTGAAAAAGCACCAGGCGTCACATCAGATGCTGGATAACCTGAAAAATCTGGACTTTTTCAAGTCCCAGCAGCAGCAGCTGACC	375	MAVYDDAFMLAQHRCPRIVHIEYKCSECEKVFNCPANLASHRRWHKPKAEAAGVNPAKKRVVETGDLVQEATRSGDDASDGIYPCHICGKTFRRQAYLKKHQASHQMLDNLKNLDFFKSQQQQLT	125	Synthetic
DD0471	lilli	FBgn0041111	CG8817	lilliputian	AF-4	ATGGCCGCCATTATCAACTCCCTGACAGATTTCTTTCGCGTGGGCCGTGGTGACATTGCAAACGGCAATACTCCGAGCTCCATCTCTCCCAGTAACTCAGTCGGCAGCCAGGGAAGCGGATCCAATACCCCACCAGGTCGCATTGTGCCACCTGATATCCACAACATGCTGTGCAAGCAGAACGAATTCCTGTCTTACCTGAACAGTGCCCATGAGCTGTGGGATCAGGCGGACCGGCTGGTTCGCACAGGGAACCACATTGATTTTATCCGTGAACTGGACCATGAGAATGGTCCGCTGACCCTGCACAGCACAATGCATGAAGTGTTCCGTTACGTTCAGGCAGGCCTGAAGACTCTGCGGGACGCTGTGTCACACCCGACCCATCAGAGCCAG	396	MAAIINSLTDFFRVGRGDIANGNTPSSISPSNSVGSQGSGSNTPPGRIVPPDIHNMLCKQNEFLSYLNSAHELWDQADRLVRTGNHIDFIRELDHENGPLTLHSTMHEVFRYVQAGLKTLRDAVSHPTHQSQ	132	Synthetic
DD0472	jing	FBgn0041145	CG9403	CG9403 jing l(2)01094 l(2)22F3	zf-C2H2	ATGGCCAAAACAATTCGTTTTCCAGCAGGAGCAGGTGCAAGCGGAAAAGGCGGTAAACGGCACGATGGTGTGTGCTATTGGGACAAATGTAACAAAAAGCACGAAAGCAATTCCAAGCTGCTGGATCATATGCAGACCCACCATGTTAACACCCAGACAGGACCATTCGCATGCCTGTGGGTGGGCTGTAAAGTTTACAATAAGGAATCTTGCAGTCGCCGTTGGCTGGAGCGTCACGTCCTGTCCCATGGAGGATCTAAACAGTTTAAGTGCATCGTGGAAGGGTGTGGACTGCGTTTCGGCAGTCAGCTGGCCCTGCAGAAACACGTTAACAATCATTTTAACGCTACCGATAATGCCCGGGAGTCAACTAGCAAGCGCACCTCCGACCCGCCCGTC	399	MAKTIRFPAGAGASGKGGKRHDGVCYWDKCNKKHESNSKLLDHMQTHHVNTQTGPFACLWVGCKVYNKESCSRRWLERHVLSHGGSKQFKCIVEGCGLRFGSQLALQKHVNNHFNATDNARESTSKRTSDPPV	133	Synthetic
DD0473	exex	FBgn0041156	CG8254	extra-extra	Homeobox	ATGGCCCTGCACCATCGGATTCCGGAACTGGCCGCGTATCCCCACCATGCAATCCTGGGCAAGACTCGCCGTCCACGTACCGCTTTTACATCTCAGCAGCTGCTGGAACTGGAGAAACAGTTCAAGCAGAACAAATACCTGAGTCGTCCGAAGCGGTTTGAAGTGGCAAGCGGTCTGATGCTGTCCGAGACCCAGGTTAAAATTTGGTTCCAGAACCGTCGCATGAAATGGAAGCGCTCCAAAAAGGCCCAGCAGGAAGCGAAGGAGCGTGCAAAAGCTAATCAGCAGCAGCAGCAG	297	MALHHRIPELAAYPHHAILGKTRRPRTAFTSQQLLELEKQFKQNKYLSRPKRFEVASGLMLSETQVKIWFQNRRMKWKRSKKAQQEAKERAKANQQQQQ	99	Synthetic
DD0474	Sox21b	FBgn0042630	CG32139	Sox21b	HMG_box	ATGGCCTCTGACGTGTTTTTCAGTCTGATGATTCAGAACACCACAAAGCGGCAGAATGAAGAGCACATCAAACGCCCTATGAACGCATTTATGGTTTGGTCCCGCCTGCAGCGCCGTAAAATTGCTCAGGATAACCCGAAGATGCATAATAGCGAGATCTCCAAACGTCTGGGCGCCGAATGGAAGCTGCTGACCGAAGAGGAAAAACGGCCCTTCATTGATGAGGCCAAGCGCCTGCGTGCGATGCACATGAAAGAACATCCAGACTATAAGTACCGTCCTCGTCGCAAACCGAAGGCACTGCGTCGGGATGGTTATCCGTACCCCATGCCA	333	MASDVFFSLMIQNTTKRQNEEHIKRPMNAFMVWSRLQRRKIAQDNPKMHNSEISKRLGAEWKLLTEEEKRPFIDEAKRLRAMHMKEHPDYKYRPRRKPKALRRDGYPYPMP	111	Synthetic
DD0475	NfI	FBgn0042696	CG2380	Nuclear factor I	MH1	ATGGCCGAGAAACGTATGTCCCTGGAAGAGGAACGGCACTGCAAAGACGAACTGCAGAATGAGAAGACTGAAGTGAAACAGAAGTGGGCAAGTCGGCTGCTGGGCAAACTGCGCAAGGACATTACCCAGGAGTCTCGGGAAGATTTTGTTCAGAGTATTATCGGGAAGCGTAAGAGCATTTGCGTCCTGTCCAACCCGGATCAGAAAGGCAAGATGCGCCGTATCGATTGTCTGCGCCAGGCCGACAAAGTGTGGCGTCTGGATCTGGTGATGGTTATTCTGTTTAAGGCGATCCCACTGGAGTCTACAGACGGCGAGCGCCTGGAAAAGAATCCGGAATGCCTGCACCCCGGTCTGTGTGTTAATCCTTATCATATCAACGTCTCAGTGCGTGAGCTG…	450	MAEKRMSLEEERHCKDELQNEKTEVKQKWASRLLGKLRKDITQESREDFVQSIIGKRKSICVLSNPDQKGKMRRIDCLRQADKVWRLDLVMVILFKAIPLESTDGERLEKNPECLHPGLCVNPYHINVSVRELDLYLANFINTHNSINNT	150	Synthetic
DD0476	cbt	FBgn0043364	CG4427	cbt	zf-C2H2	ATGGCCGAAGAGAAACTGACCACACGCATTACAGCAGCACAGGCAGCTGCAACTCGTTCCCGTATCTATGAATGCTCTTTTCCGGATTGTGGCAAAAATTACTTCAAGAGCTCCCACCTGAAAGCCCATCAGCGCGTTCACACCGGTGAACGTCCCTTTATTTGCAAATGGGAGAACTGTGATAAGCGGTTCTCTCGCAGTGACGAACTGTCTCGTCATAAGCGGACTCACACCGGGGAGAAAAAGTTTCAGTGCAGCGTCTGTCAGAAAAAGTTCATGCGGTCAGATCATCTGAGCAAACACGTGAAGCGTCATAATAAAGACAAGGCGAATGGCGTGAACCGTCACGTTAGTCTGGCCAACAATAACACATCA	375	MAEEKLTTRITAAQAAATRSRIYECSFPDCGKNYFKSSHLKAHQRVHTGERPFICKWENCDKRFSRSDELSRHKRTHTGEKKFQCSVCQKKFMRSDHLSKHVKRHNKDKANGVNRHVSLANNNTS	125	Synthetic
DD0477	bin	FBgn0045759	CG18647	biniou	Fork_head	ATGGCCCAGCAGGATGCCCCGTCTACACCCGACACCACAAAAAAGAGTGGTACCCGCCGTCCAGAGAAGCCTGCACTGAGTTATATTAACATGATCGGCCACGCTATTAAGGAATCACCGACTGGCAAACTGACCCTGAGCGAGATCTATGCCTACCTGCAGAAGTCCTATGAATTTTTCCGTGGTCCGTACGTGGGGTGGAAAAATAGCGTTCGGCATAACCTGTCCCTGAATGAGTGCTTTAAAAAGCTGCCGAAAGGCATGGGTGTCGGGAAGCCCGGAAAAGGCAACTACTGGACCATTGATGAAAATTCCGCCCACCTGTTCGAAGACGAGGGTTCTCTGCGGCGCCGTCCACGTGGATATCGTAGCAAAATCAAGGTGAAACCTTACGCCGGA…	420	MAQQDAPSTPDTTKKSGTRRPEKPALSYINMIGHAIKESPTGKLTLSEIYAYLQKSYEFFRGPYVGWKNSVRHNLSLNECFKKLPKGMGVGKPGKGNYWTIDENSAHLFEDEGSLRRRPRGYRSKIKVKPYAGHANGYYA	140	Synthetic
DD0478	gem	FBgn0050011	CG30011	gemini	CP2	ATGGCCGATCCGGCCAAAATTGAAATCGGCTCCGCAAACGGTGCTACCCACGCCGAGGACCATAAATTTCAGTACATTCTGGCCGCGGCAACCTCCATCGCGACAAAGAACAATGAAGAGACCCTGACATATCTGAATCAGGGCCAGTCTTACGAAATTAAACTGAAAAAGATCGGTGATCTGAGCCTGTATCGGGACAAAATTCTGAAGTCCGTGATTAAGATCTGCTTTCACGAGCGCCGTCTGCAGTTCATGGAACGCGAGCAGATGCAGCAGTGGCAGCAGAGCCGTCCAGGAGAACGCATTATCGAGGTGGATGTTCCTCTGAGCTATGGGCTGTGCCATGTCTCCCAGCCGCTGAGCTCCGGATCTCTGAACACCGTGGAAATTTTCTGGGAC…	1314	MADPAKIEIGSANGATHAEDHKFQYILAAATSIATKNNEETLTYLNQGQSYEIKLKKIGDLSLYRDKILKSVIKICFHERRLQFMEREQMQQWQQSRPGERIIEVDVPLSYGLCHVSQPLSSGSLNTVEIFWDPLKEVGVYIKVNCISTEFTPKKHGGEKGVPFRLQIETYIENTNSATASGSGGSNNSAIASGSGSSGSAAPASPERTPSAGSNGKQAVHAAACQIKVFKLKGADRKHKQDREKIQKRPQSEQEKFQPSYECTIMNDISLDLVMSATTTGCYSPEYMKLWPNSPVHIPKYDGMLPFAPSAASPATSSSPIAINSVTSTNSPTLKLMDATNMVSPQHVPADMDDYSQNIMPESTPSQVTQWLTNHRLTAYLSTFAQFSGADIMRMSKED…	438	Synthetic
DD0479	fd3F	FBgn0061173	CG12632	forkhead domain 3F	Fork_head	ATGGCCATGTGGCTGAAATCCAAGACTAACCACCGGAAAACCTCTCGCCCGAAAAAGCCGCCCTTTACCTATACAGAACTGATTGAGTACGCCCTGGAAGATAAGGGGGAGCTGACAGTCTCAGGAATTTATCAGTGGATCAGCGACCGCTTTCCATATTACAAAAGCAACGATGACCGTTGGAAGAATTCTGTGCGGCACAACCTGAGTATTAATCCACATTTCCGTAAAGGAGTTAAGGCACCTCAGGGAGCAGGTCACCTGTGGGCAATCAGCTCCGGTGATAGTGCAGAAAACGTGCTGGCTTGGGAGCATAAAAAGCAGCGGCTGGACCTGTTTTTCAAAATGGAATCCATTAATCGCGAGCGTATCCAGCAGCACCAGCAGCAGCAGCAGCTG…	417	MAMWLKSKTNHRKTSRPKKPPFTYTELIEYALEDKGELTVSGIYQWISDRFPYYKSNDDRWKNSVRHNLSINPHFRKGVKAPQGAGHLWAISSGDSAENVLAWEHKKQRLDLFFKMESINRERIQQHQQQQQLQQHQQQ	139	Synthetic
DD0480	Hnf4	FBgn0004914	CG9310	Hepatocyte nuclear factor 4	zf-C4	ATGGCCGGGAGCGGAACCAACAGCTCCCAGCAGCAGCTGCAACAACAGCAGCAGCAGCAGTCCCCAACCGTCTGCGCCATTTGTGGCGATCGGGCGACAGGGAAACACTATGGAGCCTCTAGTTGCGACGGGTGTAAAGGATTTTTCCGCCGTTCTGTTCGTAAGAATCATCAGTATACATGCCGCTTTGCGCGTAACTGTGTGGTTGATAAAGACAAGCGGAATCAGTGCCGCTACTGTCGCCTGCGTAAATGCTTCAAGGCCGGTATGAAAAAGGAAGCTGTGCAGAACGAGCGGGATCGCATTAGCTGTCGTCGCACTTCCAACGATGACCCAGACCCTGGCAATGGTCTGTCAGTTATCAGCCTGGTCAAAGCAGAAAATGAGTCCCGTCAGTCT…	1107	MAGSGTNSSQQQLQQQQQQQSPTVCAICGDRATGKHYGASSCDGCKGFFRRSVRKNHQYTCRFARNCVVDKDKRNQCRYCRLRKCFKAGMKKEAVQNERDRISCRRTSNDDPDPGNGLSVISLVKAENESRQSKAGAAMEPNINEDLSNKQFASINDVCESMKQQLLTLVEWAKQIPAFNELQLDDQVALLRAHAGEHLLLGLSRRSMHLKDVLLLSNNCVITRHCPDPLVSPNLDISRIGARIIDELVTVMKDVGIDDTEFACIKALVFFDPNAKGLNEPHRIKSLRHQILNNLEDYISDRQYESRGRFGEILLILPVLQSITWQMIEQIQFAKIFGVAHIDSLLQEMLLGGELADNPLPLSPPNQSN	369	Synthetic
DD0481	bi	FBgn0000179	CG3578	bifid	T-box	ATGGCCCCGGCAATGCGCCCTCTGCGGGCACTGCAGCCTGAAGACGATGGTGTGGTTGATGACCCTAAAGTCACTCTGGAAGGCAAGGACCTGTGGGAAAAATTCCACAAGCTGGGGACCGAGATGGTTATTACAAAATCCGGACGCCAGATGTTTCCGCAGATGAAGTTCCGTGTCTCTGGCCTGGATGCAAAGGCTAAGTATATTCTGCTGCTGGACATCGTGGCCGCGGATGACTATCGGTACAAATTTCACAACAGTCGCTGGATGGTTGCCGGCAAAGCGGATCCGGAAATGCCCAAGCGCATGTACATCCATCCAGACTCACCTACCACAGGCGAGCAGTGGATGCAGAAGGTGGTTTCATTCCACAAACTGAAGCTGACCAACAATATTAGC…	684	MAPAMRPLRALQPEDDGVVDDPKVTLEGKDLWEKFHKLGTEMVITKSGRQMFPQMKFRVSGLDAKAKYILLLDIVAADDYRYKFHNSRWMVAGKADPEMPKRMYIHPDSPTTGEQWMQKVVSFHKLKLTNNISDKHGFVSTTILNSMHKYQPRFHLVRANDILKLPYSTFRTYVFKETEFIAVTAYQNEKITQLKIDNNPFAKGFRDTGAGKREKKQALMSNRGSDSD	228	Synthetic
DD0482	EcR	FBgn0000546	CG1765	Ecdysone receptor	zf-C4	ATGGCCGCTAACGAATCATGTGACGCTAAGAAGAGCAAGAAGGGACCCGCCCCGCGTGTTCAGGAAGAGCTGTGTCTGGTGTGTGGTGACCGTGCAAGCGGCTATCACTACAACGCTCTGACTTGCGAAGGTTGTAAGGGGTTTTTCCGCCGTTCTGTGACCAAGAGTGCAGTTTATTGCTGTAAATTTGGTCGCGCTTGCGAAATGGATATGTACATGCGTCGCAAGTGCCAGGAGTGTCGGCTGAAAAAGTGTCTGGCAGTGGGGATGCGCCCAGAATGCGTGGTTCCAGAGAACCAGTGTGCCATGAAACGTCGGGAGAAAAAAGCGCAGAAAGAGAAGGACAAAATGACCACATCTCCGAGCTCCCAGCACGGCGGTAATGGTAGTCTGGCCTCA…	1290	MAANESCDAKKSKKGPAPRVQEELCLVCGDRASGYHYNALTCEGCKGFFRRSVTKSAVYCCKFGRACEMDMYMRRKCQECRLKKCLAVGMRPECVVPENQCAMKRREKKAQKEKDKMTTSPSSQHGGNGSLASGGGQDFVKKEILDLMTCEPPQHATIPLLPDEILAKCQARNIPSLTYNQLAVIYKLIWYQDGYEQPSEEDLRRIMSQPDENESQTDVSFRHITEITILTVQLIVEFAKGLPAFTKIPQEDQITLLKACSSEVMMLRMARRYDHSSDSIFFANNRSYTRDSYKMAGMADNIEDLLHFCRQMFSMKVDNVEYALLTAIVIFSDRPGLEKAQLVEAIQSYYIDTLRIYILNRHCGDSMSLVFYAKLLSILTELRTLGNQNAEMCFSLKLK…	430	Synthetic
DD0483	Eip75B	FBgn0000568	CG8127	Ecdysone-induced protein 75B	zf-C4	ATGGCCACTGTTGCGAGCAGTGTGAAGGGGGAGCCCGAGCTGAATATTGAGTTCGATGGGACTACTGTTCTGTGTCGTGTGTGTGGCGATAAGGCCTCCGGGTTTCACTATGGAGTGCATTCTTGCGAGGGCTGTAAAGGCTTTTTCCGCCGTAGCATTCAGCAGAAAATCCAGTATCGTCCATGCACAAAGAACCAGCAGTGTTCCATTCTGCGGATCAACCGTAATCGGTGCCAGTACTGTCGCCTGAAAAAGTGCATTGCAGTTGGCATGTCTCGCGATGCTGTTCGCTTTGGTCGTGTCCCGAAACGGGAAAAGGCACGTATCCTGGCAGCAATGCAGCAGAGTACACAGAATCGTGGACAGCAGCGTGCACTGGCAACTGAGCTGGATGACCAG…	1179	MATVASSVKGEPELNIEFDGTTVLCRVCGDKASGFHYGVHSCEGCKGFFRRSIQQKIQYRPCTKNQQCSILRINRNRCQYCRLKKCIAVGMSRDAVRFGRVPKREKARILAAMQQSTQNRGQQRALATELDDQPRLLAAVLRAHLETCEFTKEKVSAMRQRARDCPSYSMPTLLACPLNPAPELQSEQEFSQRFAHVIRGVIDFAGMIPGFQLLTQDDKFTLLKAGLFDALFVRLICMFDSSINSIICLNGQVMRRDAIQNGANARFLVDSTFNFAERMNSMNLTDAEIGLFCAIVLITPDRPGLRNLELIEKMYSRLKGCLQYIVAQNRPDQPEFLAKLLETMPDLRTLSTLHTEKLVVFRTEHKELLRQQMWSMEDGNNSDGQQNKSPSGS	393	Synthetic
DD0484	H2.0	FBgn0001170	CG11607	Homeodomain protein 2.0	Homeobox	ATGGCCCACGGTGGGGGTAATGGGCAGGGTAACGCATCAGCGGGGAGTAACGGGAAGCGGAAGCGGAGTTGGTCACGGGCAGTGTTCAGCAATCTGCAGCGCAAAGGGCTGGAAATTCAGTTTCAGCAGCAGAAATATATCACCAAGCCAGATCGCCGTAAGCTGGCAGCACGTCTGAACCTGACAGACGCACAGGTGAAAGTTTGGTTCCAGAACCGTCGCATGAAGTGGCGTCACACCCGGGAAAATCTGAAATCTGGACAGGAGAAGCAGCCAAGCGCAGTGCCAGAGTCCGGT	297	MAHGGGNGQGNASAGSNGKRKRSWSRAVFSNLQRKGLEIQFQQQKYITKPDRRKLAARLNLTDAQVKVWFQNRRMKWRHTRENLKSGQEKQPSAVPESG	99	Synthetic
DD0485	Hsf	FBgn0001222	CG5748	Heat shock factor	HSF_DNA-bind	ATGGCCCAGCTGCCTAGTCGTCGGATGCACTCATACGGAGATGCGGCGGCGATTGGGTCTGGGGTTCCTGCGTTCCTGGCGAAACTGTGGCGTCTGGTGGATGACGCCGATACCAACCGTCTGATTTGCTGGACAAAAGACGGCCAGTCTTTTGTTATCCAGAACCAGGCCCAGTTCGCGAAAGAACTGCTGCCGCTGAATTATAAGCACAACAATATGGCCTCCTTTATTCGGCAGCTGAACATGTACGGTTTCCATAAGATTACATCTATCGATAATGGCGGTCTGCGGTTTGATCGCGACGAAATCGAGTTCTCACACCCGTTTTTCAAACGGAACAGCCCCTTTCTGCTGGACCAGATCAAACGCAAGATCAGTAACAATAAGAATGGGGATGAC…	711	MAQLPSRRMHSYGDAAAIGSGVPAFLAKLWRLVDDADTNRLICWTKDGQSFVIQNQAQFAKELLPLNYKHNNMASFIRQLNMYGFHKITSIDNGGLRFDRDEIEFSHPFFKRNSPFLLDQIKRKISNNKNGDDKGVLKPEAMSKILTDVKVMRGRQDNLDSRFSAMKQENEVLWREIASLRQKHAKQQQIVNKLIQFLITIVQPSRNMSGVKRHVQLMINNTPEIDRARTTSETESE	237	Synthetic
DD0486	inv	FBgn0001269	CG17835	invected	Homeobox	ATGGCCGGTGGGGGGGGTGGGGTTGAGAAAGGTGAAGCAGCAGACGGGGGTGGTGTTCCAGAAGATAAGCGCCCTCGGACAGCGTTTAGCGGGACCCAGCTGGCCCGGCTGAAACACGAATTCAACGAGAATCGCTATCTGACAGAAAAGCGCCGTCAGCAGCTGTCTGGCGAACTGGGTCTGAACGAGGCACAGATCAAAATCTGGTTCCAGAACAAACGTGCTAAGCTGAAAAAGAGCTCCGGAACCAAGAACCCACTGGCACTGCAGCTGATGGCACAGGGCCTGTACAATCAT	297	MAGGGGGVEKGEAADGGGVPEDKRPRTAFSGTQLARLKHEFNENRYLTEKRRQQLSGELGLNEAQIKIWFQNKRAKLKKSSGTKNPLALQLMAQGLYNH	99	Synthetic
DD0487	Lim3	FBgn0002023	CG10699		Homeobox	ATGGCCCCCGAACTGGTGCTGGCGCTGATTTCCCGTAACCGTGCCCTGGAGGCGACTATTCCTAAGTGTGGAGGCTGTCACGAGCTGATTCTGGATCGCTTTATTCTGAAGGTGCTGGAACGTACATGGCACGCCAAATGCCTGCAGTGTTCCGAGTGCCATGGCCAGCTGAACGACAAGTGCTTTGCGCGGAATGGTCAGCTGTTCTGTAAAGAAGATTTCTTTAAGCGTTACGGGACCAAATGTTCAGCCTGCGACATGGGAATCCCGCCCACACAGGTGGTTCGCCGTGCACAGGATAACGTTTATCACCTGCAGTGTTTTCTGTGCGCTATGTGTAGCCGCACTCTGAATACCGGCGATGAATTCTACCTGATGGAGGACCGTAAACTGATTTGC…	702	MAPELVLALISRNRALEATIPKCGGCHELILDRFILKVLERTWHAKCLQCSECHGQLNDKCFARNGQLFCKEDFFKRYGTKCSACDMGIPPTQVVRRAQDNVYHLQCFLCAMCSRTLNTGDEFYLMEDRKLICKRDYEEAKAKGLYLDGSLDGDQPNKRPRTTITAKQLETLKTAYNNSPKPARHVREQLSQDTGLDMRVVQVWFQNRRAKEKRLKKDAGRTRWSQYFRSMKGN	234	Synthetic
DD0488	slou	FBgn0002941	CG6534	slouch	Homeobox	ATGGCCGGGGGTTCACGGAATGGAGATGGTAAAAGCGGGGGGGGGGGGGGTGGTGGTAGCAAGCCTCGGCGGGCTCGCACAGCGTTCACATACGAACAGCTGGTGTCACTGGAGAACAAATTCAAAACCACACGGTATCTGTCCGTTTGCGAACGTCTGAATCTGGCCCTGAGCCTGTCCCTGACTGAGACCCAGGTCAAAATTTGGTTCCAGAACCGCCGTACAAAGTGGAAAAAGCAGAACCCTGGCATGGATGTGAATTCTCCAACCATCCCACCACCAGGCGGTGGGAGTTTT	297	MAGGSRNGDGKSGGGGGGGSKPRRARTAFTYEQLVSLENKFKTTRYLSVCERLNLALSLSLTETQVKIWFQNRRTKWKKQNPGMDVNSPTIPPPGGGSF	99	Synthetic
DD0489	ro	FBgn0003267	CG6348	rough	Homeobox	ATGGCCCATTTCTCAGCGGGGTTCTCAGCGTTTCTGGCACGGCGTCGGCGTAAAGAGGGGCGGCAGCGGCGGCAGCGGACCACATTCAGCACTGAACAGACTCTGCGGCTGGAAGTGGAGTTTCACCGTAACGAGTATATTAGCCGGTCCCGCCGTTTCGAACTGGCAGAGACCCTGCGTCTGACCGAAACACAGATCAAAATCTGGTTTCAGAATCGTCGCGCCAAAGATAAGCGCATTGAGAAGGCGCAGATCGACCAGCATTACCGTAACTTTGTGGTTGCCAATGGCTTCATG	297	MAHFSAGFSAFLARRRRKEGRQRRQRTTFSTEQTLRLEVEFHRNEYISRSRRFELAETLRLTETQIKIWFQNRRAKDKRIEKAQIDQHYRNFVVANGFM	99	Synthetic
DD0490	Scr	FBgn0003339	CG1030	Sex combs reduced	Homeobox	ATGGCCTATCCTTGGATGAAGCGGGTTCACCTGGGGACCTCTACCGTCAATGCTAATGGAGAAACAAAGCGGCAGCGGACCTCTTACACTCGCTATCAGACCCTGGAACTGGAGAAAGAATTTCACTTCAACCGCTACCTGACACGCCGTCGGCGCATTGAGATCGCCCATGCGCTGTGCCTGACCGAACGTCAGATTAAGATCTGGTTTCAGAACCGTCGGATGAAATGGAAAAAGGAGCACAAGATGGCCAGCATGAATATTGTGCCGTATCACATGGGCCCGTACGGTCATCCC	297	MAYPWMKRVHLGTSTVNANGETKRQRTSYTRYQTLELEKEFHFNRYLTRRRRIEIAHALCLTERQIKIWFQNRRMKWKKEHKMASMNIVPYHMGPYGHP	99	Synthetic
DD0491	sd	FBgn0003345	CG8544	scalloped	TEA	ATGGCCAGTTGCAGCGAGCTGGAGGTTGCGGAGAAAACAGAGCAGCAGGCAGTGGGACCCGGCACCATTCCTAGCCCTTGGACACCCGTTAATGCAGGACCACCAGGTGCACTGGGATCCGCTGATACCAACGGGAGCATGGTTGACTCCAAGAATCTGGATGTCGGAGACATGTCTGATGACGAAAAAGATCTGAGCTCCGCAGACGCTGAGGGAGTGTGGAGTCCAGATATTGAACAGTCATTTCAGGAAGCCCTGAGCATCTATCCACCTTGCGGTCGCCGTAAGATTATCCTGAGCGACGAAGGAAAAATGTATGGCCGCAACGAGCTGATTGCGCGTTACATCAAACTGCGGACCGGCAAGACACGTACTCGGAAACAGGTCTCTAGTCACATT…	1263	MASCSELEVAEKTEQQAVGPGTIPSPWTPVNAGPPGALGSADTNGSMVDSKNLDVGDMSDDEKDLSSADAEGVWSPDIEQSFQEALSIYPPCGRRKIILSDEGKMYGRNELIARYIKLRTGKTRTRKQVSSHIQVLARRKLREIQAKIKVQFWQPGLQPSTSQDFYDYSIKPFPQPPYPAGKTSTAVSGDETGIPPSQLPWEGRAIATHKFRLLEFTAFMEIQRDEIYHRHLFVQLGGKPSFSDPLLETVDIRQIFDKFPEKSGGLKDLYEKGPQNAFYLVKCWADLNTDLTTGSETGDFYGVTSQYESNENVVLVCSTIVCSFGKQVVEKVESEYSRLENNRYVYRIQRSPMCEYMINFIQKLKNLPERYMMNSVLENFTILQVMRARETQETLLCIA…	421	Synthetic
DD0492	vnd	FBgn0003986	CG6172	ventral nervous system defective	Homeobox	ATGGCCGACGCGGACGGTAGCGGGGGCGGGGACGCAAATGGAAGCGATGGTCTGCCTAATAAGAAGCGGAAGCGGCGGGTGCTGTTTACTAAGGCCCAGACATATGAACTGGAGCGCCGTTTTCGGCAGCAGCGTTACCTGAGCGCACCAGAACGTGAGCACCTGGCATCCCTGATTCGTCTGACCCCCACACAGGTGAAAATCTGGTTCCAGAACCATCGTTATAAAACTAAGCGGGCACAGAATGAAAAGGGCTACGAGGGTCACCCAGGACTGCTGCACGGACATGCTACCCAT	297	MADADGSGGGDANGSDGLPNKKRKRRVLFTKAQTYELERRFRQQRYLSAPEREHLASLIRLTPTQVKIWFQNHRYKTKRAQNEKGYEGHPGLLHGHATH	99	Synthetic
DD0493	vvl	FBgn0003995	CG10037	ventral veins lacking	Homeobox	ATGGCCCAGCTGCATATTCATCACCACATGGGGGGGGGCGACCGGGACGCAATTAGCGGCGGCGAGGAAGACACACCTACCTCAGACGACCTGGAAGCATTTGCTAAACAGTTCAAGCAGCGCCGCATCAAACTGGGTTTTACCCAGGCCGATGTTGGGCTGGCGCTGGGAACACTGTATGGCAACGTGTTCTCCCAGACCACAATCTGCCGGTTTGAGGCCCTGCAGCTGTCTTTCAAAAATATGTGTAAACTGAAGCCGCTGCTGCAGAAGTGGCTGGAAGAGGCGGATAGCACTACCGGAAGCCCGACCTCCATTGACAAAATCGCCGCGCAGGGCCGTAAGCGGAAAAAGCGTACCTCTATTGAAGTCAGTGTGAAAGGCGCCCTGGAGCAGCAC…	576	MAQLHIHHHMGGGDRDAISGGEEDTPTSDDLEAFAKQFKQRRIKLGFTQADVGLALGTLYGNVFSQTTICRFEALQLSFKNMCKLKPLLQKWLEEADSTTGSPTSIDKIAAQGRKRKKRTSIEVSVKGALEQHFHKQPKPSAQEITSLADSLQLEKEVVRVWFCNRRQKEKRMTPPNTLGGDMMDGMPPGHM	192	Synthetic
DD0494	zen	FBgn0004053	CG1046	zerknullt	Homeobox	ATGGCCGTCTCCAGCGACGAAAATCTGCCTTCCCAGCCTAATCACGACTCACAGCGGGTCAAACTGAAACGGTCACGCACAGCCTTTACCTCAGTGCAGCTGGTTGAACTGGAGAACGAATTCAAAAGCAATATGTATCTGTACCGCACCCGCCGTATTGAGATCGCACAGCGTCTGTCCCTGTGCGAACGGCAGGTGAAAATTTGGTTTCAGAACCGTCGCATGAAGTTCAAAAAGGATATCCAGGGCCACCGTGAGCCGAAATCTAATGCCAAGCTGGCGCAGCCCCAGGCCGAA	297	MAVSSDENLPSQPNHDSQRVKLKRSRTAFTSVQLVELENEFKSNMYLYRTRRIEIAQRLSLCERQVKIWFQNRRMKFKKDIQGHREPKSNAKLAQPQAE	99	Synthetic
DD0495	zen2	FBgn0004054	CG1048	zerknullt-related	Homeobox	ATGGCCTGCGTTGAACTGAATGTTGAAGCAGCCCCCACAGCGACTACCCGTAGCAGCGAGAAGAGCAAGCGGAGCCGGACAGCGTTTAGCAGCCTGCAGCTGATTGAACTGGAGCGCGAATTTCACCTGAACAAATATCTGGCACGTACTCGCCGTATTGAGATCTCCCAGCGTCTGGCACTGACCGAACGTCAGGTGAAGATCTGGTTCCAGAACCGTCGCATGAAACTGAAAAAGTCTACAAATCGGAAGGGCGCCATTGGTGCGCTGACCACAAGTATCCCGCTGAGCTCCCAG	297	MACVELNVEAAPTATTRSSEKSKRSRTAFSSLQLIELEREFHLNKYLARTRRIEISQRLALTERQVKIWFQNRRMKLKKSTNRKGAIGALTTSIPLSSQ	99	Synthetic
DD0496	oc	FBgn0004102	CG12154	ocelliless	Homeobox	ATGGCCCACGGTCTGGAGGCGGTCGGTTTCAGTCAGGGGATGTGGGGGGTTAATACTCGCAAGCAGCGGCGGGAACGCACTACCTTCACTCGGGCCCAGCTGGATGTCCTGGAAGCGCTGTTTGGGAAAACCCGGTATCCGGACATTTTCATGCGCGAAGAGGTGGCACTGAAGATCAACCTGCCCGAGAGCCGTGTGCAGGTTTGGTTTAAAAATCGCCGTGCTAAGTGCCGGCAGCAGCTGCAGCAGCAGCAGCAGAGTAACTCACTGAGCTCCTCTAAAAATGCCTCTGGCGGT	297	MAHGLEAVGFSQGMWGVNTRKQRRERTTFTRAQLDVLEALFGKTRYPDIFMREEVALKINLPESRVQVWFKNRRAKCRQQLQQQQQSNSLSSSKNASGG	99	Synthetic
DD0497	pdm2	FBgn0004394	CG12287	POU domain protein 2	Homeobox	ATGGCCGAGATGGTCCGTCAGCTGGCACCCGAAGCGTTTCCGAACCCTAACCTGGCGACACAGTTCCTGCTGCAGAATAGCCTGCAGGCACTGGCTCAGTTCCAGGCCCTGCAGCAGATGAAGCAGCAGCAGCGTGAAGATCCACTGCCTTCCTATTCTACCCCACTGGCAAAGAGCCCACTGCGTAGTCCTTCACTGAGCCCGGTTCCCGGACACTCCAAATCTCAGCAGCGCACCCCGCCCAACAGCATGACAGCTAATTCCCTGGGCATGAGCTCCGCCGTCATGACACCGAACACTCCCTCTATGCAGCAGCAGCCACAGCTGCAGCAGAGTACCCCAAAGCCTACATCAGGTCTGACTGTGGCCAGCGCGATGGCAAAACTGGAACAGTCCCCT…	948	MAEMVRQLAPEAFPNPNLATQFLLQNSLQALAQFQALQQMKQQQREDPLPSYSTPLAKSPLRSPSLSPVPGHSKSQQRTPPNSMTANSLGMSSAVMTPNTPSMQQQPQLQQSTPKPTSGLTVASAMAKLEQSPEETTDLEELEQFAKTFKQRRIKLGFTQGDVGLAMGKLYGNDFSQTTISRFEALNLSFKNMCKLKPLLQKWLEDADSTVAKSGGGVFNINTMTSTLSSTPESILGRRRKKRTSIETTVRTTLEKAFLMNCKPTSEEISQLSERLNMDKEVIRVWFCNRRQKEKRINPSLDLDSPTGTPLSSHAF	316	Synthetic
DD0498	ph-p	FBgn0004861	CG18412	polyhomeotic proximal	SAM_2	ATGGCCGTCGTGACAAGTGGTGCCGCTCCTAAATCTTCCGAGGTTAATGGGACTGATCGCCCGCCTATCTCTTCCTGGTCTGTGGATGATGTTAGCAACTTTATTCGCGAACTGCCAGGCTGCCAGGATTATGTCGATGACTTCATTCAGCAGGAAATCGACGGTCAGGCCCTGCTGCTGCTGAAAGAGAAGCACCTGGTGAATGCAATGGGCATGAAACTGGGTCCTGCCCTGAAAATTGTGGCGAAGGTTGAATCCATCAAAGAGGTTCCACCACCAGGAGAGGCAAAGGATCCAGGAGCTCAG	306	MAVVTSGAAPKSSEVNGTDRPPISSWSVDDVSNFIRELPGCQDYVDDFIQQEIDGQALLLLKEKHLVNAMGMKLGPALKIVAKVESIKEVPPPGEAKDPGAQ	102	Synthetic
DD0499	C15	FBgn0004863	CG7937	C15	Homeobox	ATGGCCGCATTCCCTATCGCCCGCCGCATTGGACACCCGTATCAGAACCGCACACCTCCTAAGCGCAAGAAGCCTCGGACATCATTCACCCGTATTCAGGTGGCCGAACTGGAGAAACGGTTTCACAAACAGAAGTATCTGGCAAGCGCAGAACGTGCAGCACTGGCACGTGGCCTGAAAATGACCGATGCGCAGGTTAAGACATGGTTCCAGAACCGCCGTACTAAGTGGCGTCGCCAGACCGCAGAAGAGCGTGAAGCTGAGCGGCAGGCAGCTAATCGTCTGATGCTGTCCCTG	297	MAAFPIARRIGHPYQNRTPPKRKKPRTSFTRIQVAELEKRFHKQKYLASAERAALARGLKMTDAQVKTWFQNRRTKWRRQTAEEREAERQAANRLMLSL	99	Synthetic
DD0500	mid	FBgn0005511	CG6634	midline	T-box	ATGGCCCCTGTGCAGAAAGCGCCTAAAATCGTTGGTTCCTGTAATTGCGACGACCTGAAGCCCGTGCAGTGTCACCTGGAGACTAAAGAGCTGTGGGACCGCTTTCACGATCTGGGCACTGAAATGATTATCACCAAAACAGGTCGCCGTATGTTTCCAACCGTGCGTGTTTCTTTCAGTGGCCCACTGCGGCAGATTCAGCCTGCAGACCGCTACGCTGTGCTGATGGACATTATCCCAATGGATAGTAAACGGTATCGCTACGCCTATCACCGCTCAGCGTGGCTGGTTGCCGGCAAAGCAGACCCTGCACCACCAGCTCGTCTGTATGCACATCCAGATTCACCTTTTAGCTGCGAGGCTCTGCGGAAACAGGTTATTAGCTTCGAAAAAGTCAAG…	714	MAPVQKAPKIVGSCNCDDLKPVQCHLETKELWDRFHDLGTEMIITKTGRRMFPTVRVSFSGPLRQIQPADRYAVLMDIIPMDSKRYRYAYHRSAWLVAGKADPAPPARLYAHPDSPFSCEALRKQVISFEKVKLTNNEMDKNGQIVLNSMHRYQPRIHLVRLSHGQSIPSNPKELQDLDHKTYVFPETVFTAVTAYQNQLITKLKIDSNPFAKGFRDSSRLTDFDRDPMEALLLEQQL	238	Synthetic
DD0501	Ets98B	FBgn0005659	CG5583	Ets at 98B	Ets	ATGGCCGATTTCGAGCCGGTTATTTCACTGGCACTGGAGCACGCTAAACGGGAAGCCGACGCTATTTGCGCCGAGCTGCAGATTTCACAGGATCCGAACGGATGGAGCCCAGCACAGGTCCACGCATGGCTGCGTTCCACTCTGGCACAGTTTCGTCTGCCGCCCGTGGCTGATCTGGAGCTGCATTTCTGCGAAAATGGAGCAGCACTGGCACTGCTGAGCGAAGAGGAATTTGTGCGCCGTCTGCCAGAGAGCGGATCCACCCTGCACGCTCAGCTGGAAATTTGGAAAATGGCATATGCTGATCAGCCCGCACACCAGCAGCATTCTCAGCAGTCTGCTAGTACAGACCACTGGCCAACTAGTTATGCCATGCCTCATCTGGATCTGGACTACAAC…	822	MADFEPVISLALEHAKREADAICAELQISQDPNGWSPAQVHAWLRSTLAQFRLPPVADLELHFCENGAALALLSEEEFVRRLPESGSTLHAQLEIWKMAYADQPAHQQHSQQSASTDHWPTSYAMPHLDLDYNEDSEDDDDMEADAQVAPLNGSTTSPPATNASNGGTATVKRPNGGRTGGGGSHIHLWQFLKELLASPQVNGTAIRWIDRSKGIFKIEDSVRVAKLWGRRKNRPAMNYDKLSRSIRQYYKKGIMKKTERSQRLVYQFCHPYSQ	274	Synthetic
DD0502	Ets21C	FBgn0005660	CG2914	Ets at 21C	Ets	ATGGCCCAGGCACCCTCACCACGTCGTAATAGTTCAGACAGTAATCGTAGTGTTAGCCCAGTCGAAGTTCCGGTTGACCCTCACGCATGGACACCAGAAGATATTGCAAGCTGGGTCCGCTGGGCTACTCGTAAATTCAAACTGGATCCGGAACCCGATATCGACCGGTTCCCTAAAGACGCCCAGGAGCTGTGCGATCTGAGTCGCGCCGACTTTTGGGTGTGTGCAGGATCACGCCGTGGCGGTATGCTGCTGGCACAGCACTTCGCGATTAGCCTGTACCATGCGACCGGCCGCGAAACATCCCCGATGCTGAACGATGACGAGCCAAATCCTTATCAGCTGCTGAACGCAGCATCCCACCGTCTGGTTGCCCAGGGATCTGGGGGACAGATCCAG…	702	MAQAPSPRRNSSDSNRSVSPVEVPVDPHAWTPEDIASWVRWATRKFKLDPEPDIDRFPKDAQELCDLSRADFWVCAGSRRGGMLLAQHFAISLYHATGRETSPMLNDDEPNPYQLLNAASHRLVAQGSGGQIQLWQFLLELLADSSNANAISWEGQSGEFRLIDPDEVARRWGERKAKPNMNYDKLSRALRYYYDKNIMTKVHGKRYAYKFDFHGLMAACQAQAQGGDPASSML	234	Synthetic
DD0503	E5	FBgn0008646	CG9930	E5	Homeobox	ATGGCCCACGGTCGCATCTTTCCTCGGTTTCCTGGCAATTTCCTGTTTCAGCCTTTTCGTAAGCCCAAGCGGGTTCGGACTGCATTCTCACCAACACAGCTGCTGAAACTGGAACACGCCTTTGAGGGCAACCATTATGTGGTTGGTGCCGAACGGAAACAGCTGGCACAGGGACTGTCCCTGACCGAGACACAGGTCAAAGTGTGGTTCCAGAACCGCCGTACTAAACACAAGCGTATGCAGCAGGAAGGCGGCGATGGTAGTGACACCAAATCAAATAAGGGGAGCTCCTCTGGA	297	MAHGRIFPRFPGNFLFQPFRKPKRVRTAFSPTQLLKLEHAFEGNHYVVGAERKQLAQGLSLTETQVKVWFQNRRTKHKRMQQEGGDGSDTKSNKGSSSG	99	Synthetic
DD0504	Dif	FBgn0011274	CG6794	Dorsal-related immunity factor	RHD	ATGGCCCTGCAGAATCAGAATATGAATCAGAACCTGCCCGAGCCCTCAGCCCGTAGCGGACCACACCTGCGTATCGTCGAAGAACCCACTAGCAACATTATCCGCTTTCGTTATAAATGCGAAGGGCGCACCGCCGGAAGTATTCCGGGCATGAACAGCTCCTCTGAAACTGGCAAAACCTTCCCAACAATCGAGGTTTGCAATTACGACGGGCCTGTCATTATCGTGGTTTCTTGTGTGACCAGTGATGAGCCGTTTCGTCAGCACCCCCATTGGCTGGTTTCCAAAGAAGAGGCAGACGCTTGCAAGTCTGGTATCTATCAGAAAAAGCTGCCGCCCGAAGAGCGCCGTCTGGTTCTGCAGAAAGTCGGGATCCAGTGTGCCAAAAAGCTGGAAATG…	954	MALQNQNMNQNLPEPSARSGPHLRIVEEPTSNIIRFRYKCEGRTAGSIPGMNSSSETGKTFPTIEVCNYDGPVIIVVSCVTSDEPFRQHPHWLVSKEEADACKSGIYQKKLPPEERRLVLQKVGIQCAKKLEMRDSLVERERRNIDPFNAKFDHKDQIDKINRYELRLCYQAFITVGNSKVPLDPIVSSPIYGKSSELTITRLCSCAATANGGDEIIMLCEKIAKDDIEVRFYETDKDGRETWFANAEFQPTDVFKQMAIAFKTPRYRNTEITQSVNVELKLVRPSDGATSAPLPFEYYPNPELLTKHNRRVAQKTVE	318	Synthetic
DD0505	Deaf1	FBgn0013799	CG8567	Deformed epidermal autoregulatory factor-1	SAND	ATGGCCGGCGGGGCTTCAGGGGTTGGCGGTGGGGGTGGCGGGACAGGGGGTGGGTCTTCTGGGTGGAGCGAAAATCCGAGCACACAGCATAATGAAGTGTTTCAGATTCGCTGCAAGACCACATGTGCGGAGCTGTATCGTTCTAAACTGGGGAGTGGCGGTCGTGGACGGTGCGTTAAATACAAGGATAAATGGCACACCCCGTCAGAATTCGAGCATGTGTGTGGCCGGGGTAGCTCCAAGGATTGGAAACGCAGCATTAAGTATGGGGGAAAAAGCCTGCAGTCCCTGATCGACGAAGGGACTCTGACCCCCCACGCCACCAACTGCTCTTGTACAGTGTGCTGTGATGACGAGGCAGCAAGTGGACCGGTTCGGCTGTTTACACCCTACAAGCGC…	1158	MAGGASGVGGGGGGTGGGSSGWSENPSTQHNEVFQIRCKTTCAELYRSKLGSGGRGRCVKYKDKWHTPSEFEHVCGRGSSKDWKRSIKYGGKSLQSLIDEGTLTPHATNCSCTVCCDDEAASGPVRLFTPYKRRKRNQTDLDMESGPKRKRNTHHSNNNNSNTNNNNTSGSGANNCVDVTAAVAAATASVVDENNMFLSEENITSKDEPWAALNDSLDTSTELVDQSQMGNTYERETFVVNINDGSSIAVLDTSQSMKNIEHVYCTMVKATNDFKRMLNDMKQSFERRIEVLQKERDAAVSAMRVQVHADIDDPNISGSLHGNEIISAKKCANCNREALAECSLCRKTPYCSEFCQRKDWNAHQVECTRNPQTTTQQVMLLIDDQS	386	Synthetic
DD0506	CrebB-17A	FBgn0014467	CG6103	Cyclic-AMP response element binding protein B at 17A	bZIP_1	ATGGCCCCTACCTTCCCGTGCAAGATCAAGCCCGAGCCGAACACCCAGCATCCAGAAGATAGTGACGAAAGCCTGAGCGACGACGACTCCCAGCACCATCGCAGTGAACTGACCCGCCGTCCATCATACAACAAGATTTTTACAGAGATCAGCGGCCCGGATATGTCTGGTGCCAGTCTGCCCATGTCCGACGGGGTGCTGAATTCTCAGCTGGCAGGAACAGGAGCGGGCGGTAACGCAGCGAATAGCTCCCTGATGCAGCTGGATCCGACCTATTACCTGTCAAACCGGATGAGCTACAATACTAACAATTCCGGTATTGCGGAAGACCAGACCCGTAAGCGGGAGATCCGTCTGCAGAAAAACCGCGAAGCAGCTCGTGAGTGCCGGCGCAAAAAG…	513	MAPTFPCKIKPEPNTQHPEDSDESLSDDDSQHHRSELTRRPSYNKIFTEISGPDMSGASLPMSDGVLNSQLAGTGAGGNAANSSLMQLDPTYYLSNRMSYNTNNSGIAEDQTRKREIRLQKNREAARECRRKKKEYIKCLENRVAVLENQNKALIEELKSLKELYCQTKND	171	Synthetic
DD0507	Hr38	FBgn0014859	CG1864	Hormone receptor-like in 38	zf-C4	ATGGCCGCGGCTTCCTCACCAGCGAGCGCGGATCTGCAGGCGGGTCGTCTGCTGCAGGCTCCTTCTCAGCTGTGTGCCGTCTGTGGCGATACCGCCGCGTGCCAGCACTATGGGGTGCGCACTTGCGAGGGCTGTAAAGGCTTTTTCAAGCGTACCGTCCAGAAAGGCAGCAAGTACGTGTGCCTGGCGGATAAAAACTGTCCTGTTGACAAGCGCCGTCGGAATCGCTGCCAGTTTTGTCGTTTCCAGAAATGTCTGGTGGTTGGCATGGTGAAGGAAGTCGTGCGTACAGATTCTCTGAAAGGACGCCGTGGACGTCTGCCATCTAAACCAAAGAGTCCACAGGAGAGCCCACCATCCCCACCTATTTCCCTGATCACTGCACTGGTGCGCTCTCAC…	1062	MAAASSPASADLQAGRLLQAPSQLCAVCGDTAACQHYGVRTCEGCKGFFKRTVQKGSKYVCLADKNCPVDKRRRNRCQFCRFQKCLVVGMVKEVVRTDSLKGRRGRLPSKPKSPQESPPSPPISLITALVRSHVDTTPDPSCLDYSHYEEQSMSEADKVQQFYQLLTSSVDVIKQFAEKIPGYFDLLPEDQELLFQSASLELFVLRLAYRARIDDTKLIFCNGTVLHRTQCLRSFGEWLNDIMEFSRSLHNLEIDISAFACLCALTLITERHGLREPKKVEQLQMKIIGSLRDHVTYNAEAQKKQHYFSRLLGKLPELRSLSVQGLQRIFYLKLEDLVPAPALIENMFVTTLPF	354	Synthetic
DD0508	btn	FBgn0014949	CG5264	buttonless	Homeobox	ATGGCCGCGCCTACCGGACAGGAACTGCCGAGTCAGCGTAGTAAACTGCGTGCAATCTCCAGCAATCGTAAAGAGCGGACAGCATTCTCAAAAACTCAGCTGAAACAGCTGGAAGCCGAGTTTTGCTATAGCAACTACCTGACCCGTCTGCGCCGTTATGAAATTGCAGTGGCTCTGGAACTGACAGAGCGGCAGGTGAAGGTTTGGTTTCAGAATCGTCGCATGAAGTGTAAGCGCATCAAACTGGAAGAGCAGCAGGGCTCCGCCGCGAAGACCCCGTTC	282	MAAPTGQELPSQRSKLRAISSNRKERTAFSKTQLKQLEAEFCYSNYLTRLRRYEIAVALELTERQVKVWFQNRRMKCKRIKLEEQQGSAAKTPF	94	Synthetic
DD0509	tgo	FBgn0015014	CG11987	tango	HLH	ATGGCCATGGATGAGGCAAATATTCAGGATAAAGAGCGTTTCGCAAGCCGTGAGAACCACTGTGAGATTGAGCGTCGTCGCCGTAATAAGATGACCGCCTACATTACAGAGCTGTCAGACATGGTTCCAACTTGCAGCGCCCTGGCGCGTAAACCTGATAAGCTGACAATCCTGCGGATGGCAGTCGCTCACATGAAAGCGCTGCGCGGCACCGGTAACACTAGCTCCGACGGTACCTATAAACCGTCTTTTCTGACAGATCAGGAACTGAAGCATCTGATTCTGGAGGCCGCGGATGGCTTTCTGTTCGTGGTTTCTTGTGACAGTGGTCGTGTTATCTACGTCAGTGATTCAGTGACTCCGGTTCTGAACTATACCCAGTCTGACTGGTATGGGACC…	1179	MAMDEANIQDKERFASRENHCEIERRRRNKMTAYITELSDMVPTCSALARKPDKLTILRMAVAHMKALRGTGNTSSDGTYKPSFLTDQELKHLILEAADGFLFVVSCDSGRVIYVSDSVTPVLNYTQSDWYGTSLYEHIHPDDREKIREQLSTQESQNAGRILDLKSGTVKKEGHQSSMRLSMGARRGFICRMRVGNVNPESMVSGHLNRLKQRNSLGPSRDGTNYAVVHCTGYIKNWPPTDMFPNMHMERDVDDMSSHCCLVAIGRLQVTSTAANDMSGSNNQSEFITRHAMDGKFTFVDQRVLNILGYTPTELLGKICYDFFHPEDQSHMKESFDQVLKQKGQMFSLLYRARAKNSEYVWLRTQAYAFLNPYTDEVEYIVCTNSSGKTMHG	393	Synthetic
DD0510	otp	FBgn0015524	CG10036	orthopedia	Homeobox	ATGGCCATGCAGCAGCAGGATCAGCACCTGGATAAGAATAAGCAGAAGCGTCATCGGACTCGGTTTACACCCGCACAGCTGAACGAACTGGAGCGCTGCTTTAGCAAAACTCACTATCCGGATATTTTCATGCGGGAAGAGATTGCCATGCGCATCGGGCTGACCGAATCCCGTGTGCAGGTTTGGTTTCAGAACCGCCGTGCCAAGTGGAAAAAGCGTAAAAAGACCACAAATGTGTTCCGGACACCAGGAGCACTGCTGCCATCTCATGGTCTG	276	MAMQQQDQHLDKNKQKRHRTRFTPAQLNELERCFSKTHYPDIFMREEIAMRIGLTESRVQVWFQNRRAKWKKRKKTTNVFRTPGALLPSHGL	92	Synthetic
DD0511	unpg	FBgn0015561	CG1650	unplugged	Homeobox	ATGGCCGGGGGCGGGATGGGGGGAAAAGATTCTCAGGGTAACGGGAGTTCAAGCAATAGTAAGTCACGGCGGCGTCGCACAGCATTCACCTCAGAGCAGCTGCTGGAACTGGAGCGTGAATTTCACGCAAAAAAGTATCTGTCTCTGACTGAGCGGAGTCAGATTGCCACCAGCCTGAAACTGTCCGAAGTGCAGGTTAAGATCTGGTTCCAGAACCGCCGTGCCAAATGGAAGCGGGTGAAAGCGGGCCTGACATCACATGGCCTGGGTCGCAATGGGACCACATCCGGCACCAAG	297	MAGGGMGGKDSQGNGSSSNSKSRRRRTAFTSEQLLELEREFHAKKYLSLTERSQIATSLKLSEVQVKIWFQNRRAKWKRVKAGLTSHGLGRNGTTSGTK	99	Synthetic
DD0512	H15	FBgn0016660	CG6604	H15	T-box	ATGGCCGCACAGCAGCCTACCCCGAAAATCGTGGGCAGTTGTAATTGCGACGACCTGACCCCGGTTCAGTGTCACCTGGAGACCAAGGAGCTGTGGGACAAATTCCACGAACTGGGGACCGAGATGATTATCACAAAGAGCGGACGCCGTATGTTCCCAACCGTGCGCGTGAGCTTTAGCGGACCACTGCGTCAGATTCAGCCAGCAGATCGGTACGCGGTTCTGCTGGACGTGGTTCCACTGGATAGTCGTCGCTATCGGTACGCCTATCACCGCAGCTCCTGGCTGGTCGCCGGTAAAGCAGACCCACCACCACCTTCCCGCATCTATGCACATCCGGATTGCCCCCTGTCCCCAGAAGCTCTGCGTAAACAGGTCGTGTCTTTTGAAAAAGTGAAG…	714	MAAQQPTPKIVGSCNCDDLTPVQCHLETKELWDKFHELGTEMIITKSGRRMFPTVRVSFSGPLRQIQPADRYAVLLDVVPLDSRRYRYAYHRSSWLVAGKADPPPPSRIYAHPDCPLSPEALRKQVVSFEKVKLTNNEMDKSGQVVLNSMHRYQPRIHLVRLSHGQSIPGSPKELQDMDHKTFVFPETVFTAVTAYQNQLITKLKIDSNPFAKGFRDSSRLSDFDRDPMDAFFFDQHM	238	Synthetic
DD0513	org-1	FBgn0021767	CG11202	optomotor-blind-related-gene-1	T-box	ATGGCCAATTCTCATAACATCAGCAAGGGCGAAAGCGAGCCGGTTCACCCATCACTGGCACAGGCTATCGTCGTTCTGGAGACTAAAGCACTGTGGGATCAGTTTCATGCCCAGGGAACCGAAATGATTATCACTAAAACCGGCCGCCGTATGTTTCCAACATTCCAGGTGCGGATTGGCGGTCTGGATCCTCATGCCACTTATATCTGCATGATGGACTTTGTTCCGATGGATGACAAACGGTATCGCTACGCGTTCCACAACTCTTGTTGGGTGGTTGCCGGCAAAGCGGATCCCATTAGTCCGCCCCGTATCCACGTCCATCCAGACAGCCCAGCAGTGGGATCCAATTGGATGAAACAGATTGTGAGCTTTGATAAACTGAAGCTGACCAACAAT…	696	MANSHNISKGESEPVHPSLAQAIVVLETKALWDQFHAQGTEMIITKTGRRMFPTFQVRIGGLDPHATYICMMDFVPMDDKRYRYAFHNSCWVVAGKADPISPPRIHVHPDSPAVGSNWMKQIVSFDKLKLTNNQLDENGHIILNSMHRYQPRFHLVYLPPKNASLDENEHSSHFRTFIFPETSFTAVTAYQNQRVTQLKISSNPFAKGFRDDGTNDVTTGGGSSMSSMSHES	232	Synthetic
DD0514	cyc	FBgn0023094	CG8727	cycle	HLH	ATGGCCGAGGAAATCGAGGACGAAAATTATGACGAAGAAAAATCAGCCCGCACCAGCGACGAGAACCGCAAGCAGAACCACAGCGAAATCGAGAAACGCCGTCGGGACAAGATGAACACATACATCAACGAACTGAGCTCCATGATCCCAATGTGCTTTGCCATGCAGCGCAAACTGGATAAGCTGACTGTTCTGCGTATGGCAGTCCAGCACCTGCGTGGAATTCGTGGATCTGGTAGTCTGCATCCGTTTAACGGAAGCGACTATCGTCCTTCCTTCCTGTCTGATCAGGAACTGAAAATGATTATCCTGCAGGCCAGCGAGGGTTTTCTGTTCGTGGTTGGCTGTGACCGGGGTCGCATCCTGTACGTGTCAGATAGCGTCTCTAGTGTGCTGAAT…	1215	MAEEIEDENYDEEKSARTSDENRKQNHSEIEKRRRDKMNTYINELSSMIPMCFAMQRKLDKLTVLRMAVQHLRGIRGSGSLHPFNGSDYRPSFLSDQELKMIILQASEGFLFVVGCDRGRILYVSDSVSSVLNSTQADLLGQSWFDVLHPKDIGKVKEQLSSLEQCPRERLIDAKTMLPVKTDVPQSLCRLCPGARRSFFCRMKLRTASNNQIKEESDTSSSSRSSTKRKSRLSTGHKYRVIQCTGYLKSWTPIKDEDQDADSDEQTTNLSCLVAIGRIPPNVRNSTVPASLDNHPNIRHVLFISRHSGEGKFLFIDQRATLVIGFLPQEILGTSFYEYFHNEDIAALMESHKMVMQVPEKVTTQVYRFRCKDNSYIQLQSEWRAFKNPWTSEIDYIIA…	405	Synthetic
DD0515	bon	FBgn0023097	CG5206	bonus	PHD	ATGGCCCTGAGTAATACCCAGGAAGTGAATAATAAGAATGAACAGAAGGATGACCCTAATGAAGATTGGTGTGCGGTGTGTCTGGACGGCGGGGAACTGATGTGCTGTGATAAATGCCCGAAGGTTTTTCACCAGAACTGTCATATTCCGGCCATCAGCTCCCTGCCCGACGAATCAGAGAGCTGGCAGTGCCTGCTGTGTGTGAATATCAAAGAGCTGACCAAGACAGAAGGCAGCGAGAAATCTAGTTCAGGTGAACTGTCCGCACTGGAGCTGCGGATTCTGCAGCGCATCTGCCTGGAACTGTATTGTCAGTACGAGCAGTCTCTGAACTTTCGTGAACCGGAGTCCCCCGCTAATACATCTTATTACGAAATTGTCAGCTCCCCAATGAGCCTG…	603	MALSNTQEVNNKNEQKDDPNEDWCAVCLDGGELMCCDKCPKVFHQNCHIPAISSLPDESESWQCLLCVNIKELTKTEGSEKSSSGELSALELRILQRICLELYCQYEQSLNFREPESPANTSYYEIVSSPMSLDVIRTRLDPSSPNHYKDIAGFVSDVRLIFSNTYLFYQEDTKTYSNAKYLENFFEEQLAKWLPQFEGTK	201	Synthetic
DD0516	Pph13	FBgn0023489	CG2819	PvuII-PstI homology 13	Homeobox	ATGGCCATGGACAAGGGGACTATGAAGCGGAAGCAGCGTCGTTATCGGACTACATTCAATACTCTGCAGCTGCAGGAACTGGAGCGGGCGTTTCAGCGCACCCACTATCCGGATGTCTTTTTCCGGGAAGAGCTGGCCGTGCGCATTGACCTGACAGAAGCGCGTGTGCAGGTTTGGTTTCAGAACCGCCGTGCAAAATGGCGGAAGCAGGAAAAAATCGGCGGTCTGGGGGGCGATTACAAAGAAGGCGCCCTGGATCTGGACGTT	267	MAMDKGTMKRKQRRYRTTFNTLQLQELERAFQRTHYPDVFFREELAVRIDLTEARVQVWFQNRRAKWRKQEKIGGLGGDYKEGALDLDV	89	Synthetic
DD0517	NK7.1	FBgn0024321	CG8524	NK7.1	Homeobox	ATGGCCAGCACACTGGAGACCACAGAGGATGACAGCGACTCAGGCAGCACAGACGCACGCCGCAAGAAAAAAGCACGCACTACCTTCACTGGGCGGCAGATTTTTGAACTGGAGAAGATGTTCGAAAACAAAAAGTATCTGTCTGCAAGCGAACGTACAGAGATGGCTAAGCTGCTGATGGTGACCGAGACACAGGTTAAAATCTGGTTTCAGAACCGCCGTACTAAGTGGAAAAAGCAGGATAATGTGACCAACAATGAAGCCGCGGAGCACAAAAGCTCCAATGCCAAGCCGGGC	297	MASTLETTEDDSDSGSTDARRKKKARTTFTGRQIFELEKMFENKKYLSASERTEMAKLLMVTETQVKIWFQNRRTKWKKQDNVTNNEAAEHKSSNAKPG	99	Synthetic
DD0518	PHDP	FBgn0025334	CG11182	Putative homeodomain protein	Homeobox	ATGGCCGATTTCCACCTGAAGAGTTACGGGGATGATGGCCTGAGCCTGACCGATAAGAGCAAGCAGCGCCGCATTCGCACTACCTTTACCAGCAACCAGCTGAATGAACTGGAGAAAATTTTTCTGGAAACCCACTATCCGGATATCTATACACGTGAAGAGATCGCCTCTAAGCTGCATCTGACCGAAGCGCGGGTGCAGGTTTGGTTTCAGAACCGCCGTGCAAAATTCCGGAAGCAGGAGCGCCACGCCATCTATATCATGAAAGATAAGAGCTCCAAACTGGACGGCCGCAAG	297	MADFHLKSYGDDGLSLTDKSKQRRIRTTFTSNQLNELEKIFLETHYPDIYTREEIASKLHLTEARVQVWFQNRRAKFRKQERHAIYIMKDKSSKLDGRK	99	Synthetic
DD0519	ind	FBgn0025776	CG11551	intermediate neuroblasts defective	Homeobox	ATGGCCCATTCCTCCGGGGGACCTGTTGAGATTACTCCACTGATTAACGACTATGCCGACTCCAGCAAGCGTATTCGCACCGCCTTTACCAGCACCCAGCTGCTGGAACTGGAGCGCGAATTCAGCCACAACGCCTATCTGTCCCGTCTGCGCCGTATTGAGATCGCGAATCGTCTGCGGCTGAGTGAAAAACAGGTGAAGATTTGGTTTCAGAACCGTCGCGTTAAACAGAAAAAGGGCGGTAGCGAGTCCCCGACCTTCAATCTGTCTACAAACAGTAATGGGTCACCCCAGGCC	297	MAHSSGGPVEITPLINDYADSSKRIRTAFTSTQLLELEREFSHNAYLSRLRRIEIANRLRLSEKQVKIWFQNRRVKQKKGGSESPTFNLSTNSNGSPQA	99	Synthetic
DD0520	MBD-like	FBgn0027950	CG8208	MBD-like	MBD	ATGGCCATGCAGATGAATCCGAGCGTTACTATTGAGCGCAAGCGTGTTGACTGTTCCGTTCTGCCTAAGGGGTGGCAGCGTGATGAAGTTCGCAAAAGCGGTAGCTCCGCAAACAACAACGCTTCTAGTAACAACAACTCAAGCGCAACCGCTTCCTCTAACAACAACAACAACAAGGTGGATGTGTTTTATTACTCCCCCACAGGTAAACGTGCTGAAGGGAAGCCACAGGATATTGCCATCCCGGACTTCCAGCCCGGCAAAATGCCACACTGCGCACTGCCAAGCCCATCCATTTCTCTGTATCGGTGTAGTGCTATGCCACTGCCTATCGCCTCAGGCGGTGGGAATGGAGCAACCAGTGGATCAGCAGCAAACGCGCTGAAACGCAAGTTTGCA…	783	MAMQMNPSVTIERKRVDCSVLPKGWQRDEVRKSGSSANNNASSNNNSSATASSNNNNNKVDVFYYSPTGKRAEGKPQDIAIPDFQPGKMPHCALPSPSISLYRCSAMPLPIASGGGNGATSGSAANALKRKFARSQGGNAAGAAGAAPPAATASSAATATAASASPSTANRQQQQIELSRALRTDVSLVPPIRQTASIFKQPVTVIRNHKQDPAKAKNEPKHGTREKPKQLFWEKRLERLRACHDSGEELDDISLPKTIRT	261	Synthetic
DD0521	Doc1	FBgn0028789	CG5133	Dorsocross1	T-box	ATGGCCAATATGCCTCACCAGCAGCCGCACATGATGCTGCCTTCTCGCCCTACTCTGCCGGGGGTTGAAGCTAAACTGGATAATAACGACCTGTGGCAGCAGTTTCATAAAATTGGGACTGAGATGATTATCACCAAGTCAGGACGCCGTATGTTCCCAAGCATGCGCGTGTCCCTGTCTGGGCTGGAAGAGGAAGCCAGTTATTGCGTCCTGCTGGAGATGGTGCCAATCGGCGATTGTCGGTACAAATTCAGCGGTTCACAGTGGGTTCCTGCCGGCGGTGCAGAACCACAGAGCCCACAGCGTATGTATCTGCATCCAGATTCCCCTGCAACCGGAGCTCACTGGCAGTCTCAGGCACTGCTGTTCAACAAAGTTAAGCTGACCAACAATACACTG…	675	MANMPHQQPHMMLPSRPTLPGVEAKLDNNDLWQQFHKIGTEMIITKSGRRMFPSMRVSLSGLEEEASYCVLLEMVPIGDCRYKFSGSQWVPAGGAEPQSPQRMYLHPDSPATGAHWQSQALLFNKVKLTNNTLDSSGHIVLASMHKYQPRLHIIRSSELTQLPWAPQQAFVFPETEFVAVTAYQNDRITKLKIDNNPFAKGFRESGQSRCKRKLNSSGNSTLESE	225	Synthetic
DD0522	scro	FBgn0028993	CG17594	scarecrow	Homeobox	ATGGCCGGCCTGGCGGCGTGTTCCGTTTCCGATAGCAAGCCCCTGCAGTTTCCTCTGGCACAGCGTCGTAAGCGTCGTGTTCTGTTCACTCAGGCCCAGGTGTATGAACTGGAGCGCCGTTTTAAACAGCAGCGTTACCTGTCTGCACCAGAACGGGAGCACCTGGCTAGCCTGATTCATCTGACCCCGACACAGGTTAAGATCTGGTTCCAGAACCACCGGTATAAATGCAAGCGCCAGGCCAAAGAAAAGGCCATGGCGGAGCAGAACCAGCATAATCAGCCGGCGAGCTCCCCC	297	MAGLAACSVSDSKPLQFPLAQRRKRRVLFTQAQVYELERRFKQQRYLSAPEREHLASLIHLTPTQVKIWFQNHRYKCKRQAKEKAMAEQNQHNQPASSP	99	Synthetic
DD0523	CG2875	FBgn0029672	CG2875	CG2875	CBF	ATGGCCAACGACCCTATCCAGCTGACTGATTTCCTGATGGACTCACTGCACCAGTTTGACGGACCTATCGCTCTGCTGGCTCTGCAGGGCATTTTTACACTGATGCAGAAACAGAACATTACTTATCCGGATGTTTACGAAAAGCTGTACAACATGTTCTACCCCCGTATGTTCCACAACAAATATAAGGCCCGGCTGTTTTACCTGGCGGACATCTTCCTGACCTCCACACATCTGCCAGAAAACCTGGTTGCCGCGTTTGTCAAACGTCTGGCACGTCTGGCACTGCAGAGTCCTACCGAGGATGCCGTGATTATGATCCGGTTCGTTTGCAATCTGCTGCTGCGCCACACAGGCCTGCAGAAGCTGATTCGGGCATCACATGCTGTCGATGAAGTG…	579	MANDPIQLTDFLMDSLHQFDGPIALLALQGIFTLMQKQNITYPDVYEKLYNMFYPRMFHNKYKARLFYLADIFLTSTHLPENLVAAFVKRLARLALQSPTEDAVIMIRFVCNLLLRHTGLQKLIRASHAVDEVSDPYNQTETDPVKSEAINSSLWEITLLQKHVVPEVANAARFINSSLPVMEFDLAPLLDRK	193	Synthetic
DD0524	CG4136	FBgn0029775	CG4136	CG4136	Homeobox	ATGGCCGGAGATGTTCTGGTTGGACCCGGAGGGACTGGACCTGGAGGAAAAAAGAAAAATAAGCGTCGTCATGGGCGGACTATCTTCACTAGCTCTCAGCTGGAAGAGCTGGAAAAAGCCTTTAAAGAAGCCCACTATCCGGATGTGAGCGCCCGGGAACTGCTGTCCATGAAGACCGGGCTGGCGGAGGACCGCATTCAGGTTTGGTACCAGAACCGCCGTGCCAAATGGCGTAAGACCGAAAAATGCTGGGGCCATAGCACAAAAATGGCAGAGTATGGCCTGTACGGTGCTATG	297	MAGDVLVGPGGTGPGGKKKNKRRHGRTIFTSSQLEELEKAFKEAHYPDVSARELLSMKTGLAEDRIQVWYQNRRAKWRKTEKCWGHSTKMAEYGLYGAM	99	Synthetic
DD0525	CG12236	FBgn0029822	CG12236	CG12236	BTB	ATGGCCGCGACTACACAGCAGTATAGCCTGCGTTGGAACAATTACCTGCGGCATCTGACCTACAGCCTGGACAATCACCGTCTGAATGACGACTTTGTCGATGTGTCCCTGTGCGTGGACGGACGCCGCATCAAAGCCCACAAGGTGGTTCTGAGCTCCTGTTCTAGTTACTTCAAGGAAATTTTCAAGGAGAACCCGCACCCCCATCCAGTGATTATCTTTAAATTCATCAAGTTCGAGGATCTGAACTCAATTATCGAATTCATGTACCAGGGCGAGGTTAATGTCCAGCAGGAAGCACTGCAGAGCTTCCTGCAGACCGCAGAACTGCTGGCAGTGCAGGGTCTGACAGCAGAAGAGAAAGAGAAGCCTCAGATTCCGGTTGCTCCACTGATCAGT…	411	MAATTQQYSLRWNNYLRHLTYSLDNHRLNDDFVDVSLCVDGRRIKAHKVVLSSCSSYFKEIFKENPHPHPVIIFKFIKFEDLNSIIEFMYQGEVNVQQEALQSFLQTAELLAVQGLTAEEKEKPQIPVAPLISEHKL	137	Synthetic
DD0526	CG3075	FBgn0029905	CG3075	CG3075	CBFD_NFYB_HMF	ATGGCCAATTTCTGGCCTAACATCGTGAGCGAAGTTCATAGCATCGGACAGGTGGACGCGAAGCATCAGGTTCTGCCTCTGGCTCGTATCAAGAAAATTATGAAGCTGGATGAAAACGCTAAAATGATCGCGGGCGAGGCACCGCTGCTGTTTGCCAAGGCGTGCGAATATTTCATTCAGGAGCTGACCATGCACGCATGGGTGCATACAGAAGAGAGCCGCCGTCGGACCCTGCAGCGTTCCGATATTGCACAGGCTATCGCCAATTACGATCAGTTTGACTTCCTGATTGACATCGTTCCGCGTGAAGAGATCAAACCC	321	MANFWPNIVSEVHSIGQVDAKHQVLPLARIKKIMKLDENAKMIAGEAPLLFAKACEYFIQELTMHAWVHTEESRRRTLQRSDIAQAIANYDQFDFLIDIVPREEIKP	107	Synthetic
DD0527	CG4575	FBgn0029920	CG4575	CG4575	bZIP_2	ATGGCCATGAACAGCGGTATCTCCAGTGGGTCACACGTCAAGGACACAGCCTACTATGAACGGCGGCGGAAGAATAACGCAGCGGCGAAAAAAAGCCGGGATCGCCGCCGCATCAAAGAAGATGAGATTGCCATCCGCGCCGCGTATCTGGAACGTCAGAACATTGAGCTGCTGTGCCGCATCGATGCCCTGGAAGTGCAGCTGGCAGCTATCACCTCCGCCAAGGTTACCACAGCG	237	MAMNSGISSGSHVKDTAYYERRRKNNAAAKKSRDRRRIKEDEIAIRAAYLERQNIELLCRIDALEVQLAAITSAKVTTA	79	Synthetic
DD0528	CG11294	FBgn0030058	CG11294	CG11294	Homeobox	ATGGCCTTTATCTCACCACTGCCTGGCGATCTGCTGACCGAGTATATGTTTGGGCGTCGTCGTCAGCGTCGTAACCGCACTACCTTCACACCGCAGCAGCTGCAGGAACTGGAGGCCCTGTTTCAGAAAACCCACTATCCGGATGTCTTCCTGCGCGAAGAGGTGGCACTGCGTATTAGCCTGTCCGAAGCTCGGGTGCAGGTTTGGTTTCAGAACCGCCGTGCCAAATGGCGTAAGCAGGCACGTCTGCAGCTGCTGCAGGACGCATGGCGGATGCGCTGCCTGTCTCTGGGCACA	297	MAFISPLPGDLLTEYMFGRRRQRRNRTTFTPQQLQELEALFQKTHYPDVFLREEVALRISLSEARVQVWFQNRRAKWRKQARLQLLQDAWRMRCLSLGT	99	Synthetic
DD0529	CG8924	FBgn0030710	CG8924	CG8924	BTB	ATGGCCGGGGCGACACAGGAGTTCTGCGTTCGGTGGAATAGTCATCTGGGCTCAATCGGGGCGGCATTTCCTCAGCTGCTGGCGGGTCAGCGGTTTGTGGACGTTACACTGGCCTGCGAAGGGCAGCAGGTTCACTGTCATCGGCTGGTCCTGGCCGCGTGCTCCACTTATTTCGAAGCAATCCTGGCTGAGCACCCATGTAAACATCCTGTTATTATCCTGCCACGCGAAATCAAGCTGTGGGAGATTCAGGCACTGGTCGATTTTATGTACAAAGGCGAGGTCAACGTGACCCAGGCAGGACTGGGACAGCTGCTGCGTTGCGCTGAACAGCTGCAGATCCGTGGCCTGTATGGTAGCGAGGCACCGATTAATTACAAAAAGCTGCAGCAGGCTTCC…	1263	MAGATQEFCVRWNSHLGSIGAAFPQLLAGQRFVDVTLACEGQQVHCHRLVLAACSTYFEAILAEHPCKHPVIILPREIKLWEIQALVDFMYKGEVNVTQAGLGQLLRCAEQLQIRGLYGSEAPINYKKLQQASLEAAKDPAATTARSFKHVDSAETDDAATNSTTSTTMTTSSAPPLPVNHQQPTVLKRQNPDARQQQQQQQQQQVQQRPQINGSNAQQPSKATSTNVLGSHSNAPTEDDSGDEVPNNWNAYGEQFDDCNISAQAVDNKMNVHLSLQQARMQMQLQQQQYLDSNVEDDHNYVAAHDENNDSSFATGVPCGSGLSLSLDTDLDTSANTSGGLSHSSIDGYTSYKRVRRSEASLAQAAKCVSKGETFQTVSNMFNIPVSTIRFYMARKGIL…	421	Synthetic
DD0530	CG34422	FBgn0030965	CG34422	CG7274	ARID	ATGGCCTTTGGGCTGACTAACATTTCATCCGACGACGAGGGGGAGATTGACTCTGACTCATCCGACGACGAACCACACGAGGAAAAAGACCGCTTTGTGGCACAGCTGTATAAATACATGGATGACCGCGGCACTCCGCTGAACAAGGTCCCCAGCATTCTGTCCCGTGATGTGGACCTGTATCGCCTGTTTCGTGCCGTTCAGAAACGTGGCGGTTACAACCGGGTCACCTCACAGAATCAGTGGAAGCTGATCGCCATGCGGCTGGGTTTCACCCCATGCACAGTGAGCGTTATGAATCTGGTTAAACAGGCGTATAAAAAGTTTCTGCAGCCGTACGGGGATTTCCACCGTAAGCTGGGATGTTCTATGCTGATGACATCTCGGAACAGTAATCGC	399	MAFGLTNISSDDEGEIDSDSSDDEPHEEKDRFVAQLYKYMDDRGTPLNKVPSILSRDVDLYRLFRAVQKRGGYNRVTSQNQWKLIAMRLGFTPCTVSVMNLVKQAYKKFLQPYGDFHRKLGCSMLMTSRNSNR	133	Synthetic
DD0531	CG9571	FBgn0031086	CG9571	CG9571	Fork_head	ATGGCCTCCTGTTCCTCCTCCAGTTCTAATTCTTCATCCGATTCTATGGCGGCGAAAAGTAATGCTAAGCCTGCGTTCACCTATTCAGCTCTGATTGTTATGGCAATCTGGAGCTCCTCTGAAAAACGTCTGACACTGAGTGGCATTTGCAAGTGGATCGCTGATAACTTTCCATATTACCGGACCCGCAAAAGTGTGTGGCAGAATTCAATTCGGCACAACCTGTCTCTGAATCCGTTTTTCGTGCGTGTTCCACGTGCACTGGATGACCCAGGACGTGGTCATTATTGGGCCCTGGATCCGTACGCGGAAGACCTGAGCATCGGAGAGACCACAGGACGTCTGCGCCGTTCCAACTGGCAGCAGAATACTGTCGCACGCCCTAAGGTGACCGGTCAC…	414	MASCSSSSSNSSSDSMAAKSNAKPAFTYSALIVMAIWSSSEKRLTLSGICKWIADNFPYYRTRKSVWQNSIRHNLSLNPFFVRVPRALDDPGRGHYWALDPYAEDLSIGETTGRLRRSNWQQNTVARPKVTGHPYQRM	138	Synthetic
DD0532	CG15455	FBgn0031121	CG15455	CG15455	Runt	ATGGCCAATAATGTGAAAACCAAGCCCGTTGATACTAGCCCTTACCTGACACCCGAGAATCTGATCGAGCGGACAGTGGATGTGCTGCTGGCAGAACACCCGGGGGAGCTGGTGAAAACCGGATCTCCACACGTGGTTTGCACCACACTGCCTACTCATTGGCGGAGTAACAAAACCCTGCCGATTGCCTTTAAGGTGCTGGCGCTGGGGGAAGTTATGGATGGAACCATTGTCACAATCCGTGCAGGCAACGACGAAAATTTCTGCGGCGAGCTGCGGAACTGTACCGCCGTTATGAAAAACCAGGTCGCGAAGTTTAATGATCTGCGTTTCGTGGGACGTAGCGGACGTGGTAAATCCTTTACTCTGACCATTGTTATCTCAACAAATCCCATTCAG…	531	MANNVKTKPVDTSPYLTPENLIERTVDVLLAEHPGELVKTGSPHVVCTTLPTHWRSNKTLPIAFKVLALGEVMDGTIVTIRAGNDENFCGELRNCTAVMKNQVAKFNDLRFVGRSGRGKSFTLTIVISTNPIQIATYTKAIKVTVDGPREPRSKVRHQGFHPFAFGPQRFGPDPLMA	177	Synthetic
DD0533	CG34145	FBgn0031124	CG34145	CG1379	Runt	ATGGCCCCGACACCGGCACAGCTGCTGAACGAGGCATACACCAAGATGACTTCTGACATTCTGGCGGAACGGACTCTGGGCGATTTTCTGACCGAACACCCGGGCGAGCTGATTCGGACAAGCTCCCCGCTGTTCGTGTGCACTGTTCTGCCGCCCCATTGGCGTTCAAACAAAACCCTGCCCGTGGCGTTTAAGGTGGTTAGCCTGGGGGATATCATGGACGGAACCATGGTCACAGTGCGTGCCGGGAACGATGAAAATTATTGCGCAGAGCTGCGGAATTGTACCGCTGTCATGAAAAACCAGGTGGCCAAGTTCAATGACCTGCGCTTTGTTGGTCGCTCTGGCCGTGGTAAAAGTTTCACCCTGACAATTACTGTGTCTACTAACCCACCTCAC…	531	MAPTPAQLLNEAYTKMTSDILAERTLGDFLTEHPGELIRTSSPLFVCTVLPPHWRSNKTLPVAFKVVSLGDIMDGTMVTVRAGNDENYCAELRNCTAVMKNQVAKFNDLRFVGRSGRGKSFTLTITVSTNPPHIATYNKAIKVTVDGPREPRSKTRQQQQFHFAFGQRPFHFSTDPL	177	Synthetic
DD0534	CG5369	FBgn0032227	CG5369	CG5369	Homeobox	ATGGCCCCGTCTCGGAATCGTGAGCATTGCGACCCTCTGGATACTTCTCTGGTGAATACCAAGCAGCGGCGTTCTCGGACTAATTTTACTCTGGATCAGCTGAACGAACTGGAGCGGCTGTTTGAAGAGACCCACTATCCGGACGCATTCATGCGTGAAGAGCTGTCCCAGCGTCTGGGACTGTCTGAAGCACGTGTCCAAGTGTGGTTTCAGAACCGCCGTGCGAAATGCCGTAAGCACGAGAATCAGATGCATAAAGGGTTCCTGGTGGGAAGTCGTTCACCGCCCATTGCAACACCACTGGAACCTTGTCGTGTTGCTCCATACGTCTCCCTGGCAGCACTGCGTAGCTCCTCTGTTCCATCTCACCCCGCAGCTGCCACTAGTTCAAATCCACAG…	750	MAPSRNREHCDPLDTSLVNTKQRRSRTNFTLDQLNELERLFEETHYPDAFMREELSQRLGLSEARVQVWFQNRRAKCRKHENQMHKGFLVGSRSPPIATPLEPCRVAPYVSLAALRSSSVPSHPAAATSSNPQAPGVSGTSSSGKVVTVDSPHNHNPAISRSAIKQFSSTVAAAAAFSAFDPAIISVAAHQYAAAITNGTVPAGLFSVPQYSINLAAFAAAHSKSSSIADLRMKAKKHSESLGLQADMVL	250	Synthetic
DD0535	YL-1	FBgn0032321	CG4621	YL-1	YL1	ATGGCCATGGCGGCGTCACGTAGCCGTCGGAATAATGCTGGTAATAAGATCGCACACCTGCTGAATGAGGAAGAGGAAGATGATTTCTATAAGACCTCTTATGGCGGTTTTCAGGAAGATGAAGAGGACAAAGAATACGAGCAGAAGGATGAAGAGGAAGACGTGGTTGATAGCGACTTCTCCATCGATGAAAACGACGAGCCGGTTAGTGATCAGGAAGAAGCCCCCGAGAAAAAGCGGAAACGCGGGGTCGTGAATACCAAGGCCTATAAAGAAACAAAGCCGGCGGTGAAAAAGGAGACTAAAGCCACCCCAGCGCTGCACAAAAAGCGCCCTGGGGGAGGCGTCACAAAGCGCCGTCCACGTCCTCGGTTTACTGTGCTGGATTCTGGCCGGAAA…	978	MAMAASRSRRNNAGNKIAHLLNEEEEDDFYKTSYGGFQEDEEDKEYEQKDEEEDVVDSDFSIDENDEPVSDQEEAPEKKRKRGVVNTKAYKETKPAVKKETKATPALHKKRPGGGVTKRRPRPRFTVLDSGRKSIRTSTAIKTQATKIRLKELDDARKRKKKKVRVEDYMPTQEELLEEAKITEEENTKSLEKFQKMELEKKKSRPTKRTFSGPTIRYHSLTMPAMRKPTRGANPAVDSKDLAGKCERTFVTIENDFNDKVFQSLFRHKAPPKASNGICPITRLPARYFDPITQQPYYSIQAFKILREAYYMQLEQQGGGSEQPEL	326	Synthetic
DD0536	CG9305	FBgn0032512	CG9305	CG9305	Myb_DNA-binding	ATGGCCTCACTGATTCTGATGGACGAGACCACAGGCGATAATGGATTCTATAAGCGGCATAAGCGCACACCCTACTGGACCTCCGATGAGACCGTGCGGTTTTATCGCAGCCTGCAGATTATCGGCACCGATTTTTCCCTGATGTGCCAGATGTTCCCGACACGTTCTCGCCGTGACCTGAAACTGAAGTATAAAAAGGAAGAGCGGACCAACGGTCAGCTGATTAACAAAGCCCTGCTGTACCCCAAGGCGTTCAACATCCAG	264	MASLILMDETTGDNGFYKRHKRTPYWTSDETVRFYRSLQIIGTDFSLMCQMFPTRSRRDLKLKYKKEERTNGQLINKALLYPKAFNIQ	88	Synthetic
DD0537	CG3136	FBgn0033010	CG3136	CG3136	bZIP_1	ATGGCCAAGAAAAATGCGACCTTCATCCAGAGCCTGAAAGAGAGCACCCCGAGTCACACTATGGACGATAAAATCTATAAAAAATACCAGCGGATGATCAAAAACCGTGAAAGCGCATCCCTGTCTCGCAAAAAGCGTAAGGAATATGTGGTTAGCCTGGAGACCCGGATCAACAAACTGGAAAAGGAGTGCGATTCTCTGAAAGCCGAAAATATTACCCTGCGGGACCAGATCTTTCTGCTGGCCACAAGTTGTCAGCGCGAGTCAGGCAACGCGAATGGTCTGCTGCACAAT	294	MAKKNATFIQSLKESTPSHTMDDKIYKKYQRMIKNRESASLSRKKRKEYVVSLETRINKLEKECDSLKAENITLRDQIFLLATSCQRESGNANGLLHN	98	Synthetic
DD0538	CG1620	FBgn0033183	CG1620	CG1620	Myb_DNA-binding	ATGGCCGAGGTTGAAGCGGAAGAAGAAGAGGAAAGCGAAAGCGAGCTGGATGACGCCCGTAAGATTATTATGGTGGGACACGACTATCAGGCTGAAATTCCGGAGGGCCTGAGCCAGTATGGTGACATCCTGCCCTACGAAAACGAGGATCAGCTGATTTGGGAACCATCTCAGGTCAGTGAACGGGAGGTGGAAGAGTATCTGGCAAAAATTCAGGAAACACGCTCCATCGTGCCGCCCGATGACGGCTCTGAGACCACAGCTGGAGAAGAGGGAGCAGCAACCGGTGCAACAATTGAGCCACCTGCTCCAATCACTGCACCTGCTACCCCACCACGTGCACCTCTGGCAACCAGTGGCGCCGGTGACCAGGAACTGGTGGTTAAGGATAACGAGCAG…	687	MAEVEAEEEEESESELDDARKIIMVGHDYQAEIPEGLSQYGDILPYENEDQLIWEPSQVSEREVEEYLAKIQETRSIVPPDDGSETTAGEEGAATGATIEPPAPITAPATPPRAPLATSGAGDQELVVKDNEQALHLLVQCGYDFKEALRRKRMNVLPLTDTMSSWSEDECLKFEEGIQRFGKDFYQIRQNQVRTRTMRELVHFYYLWKKSERRDQSFALNDTIDHMDV	229	Synthetic
DD0539	CG7786	FBgn0034096	CG7786	CG7786	bZIP_1	ATGGCCATGTTTCCAGGTTTCGTTCATCGCCGTGTGCGGGGGGAGAAGCGCCCTATTCCAGAAGCCCAGAAGGACGCAAAGTATTTCGAGCGGCGCAAACGTAACAATGAAGCAGCAAAGCGTAGCCGTGATGCACGTAAAATTCGGGAGGACCGCATCGCGTTTCGCGCAGCTCTGCTGGAACAGGAGAACTCCATTCTGCGTGCACAGGTGCTGGCTCTGCGGGATGAACTGCAGACCGTTCGTCAGCTGCTGGGAGCAACCACAGCGGGCGGTATGCTGTCTATGGCCCGTCAGGTG	300	MAMFPGFVHRRVRGEKRPIPEAQKDAKYFERRKRNNEAAKRSRDARKIREDRIAFRAALLEQENSILRAQVLALRDELQTVRQLLGATTAGGMLSMARQV	100	Synthetic
DD0540	CG13424	FBgn0034520	CG13424	CG13424	Homeobox	ATGGCCGGAAAAAGTGACATTGACCTGGCAAGCGACGACGGTAACGGACTGGGAGATGATCGGAAAAAGCGCCCTCGGACAGCCTTCAGTGCTGCACAGATCAAAGCTCTGGAAACAGAGTTTGAACGGGGGAAGTATCTGTCTGTGGCCAAACGTACCGCACTGGCAAAGCAGCTGCAGCTGACCGAGACACAGATTAAGATCTGGTTCCAGAACCGCCGTACCAAATGGAAGCGTAAATACACTAGCGATGTTGAAACCCTGGCCTCCCACTATTACGCGCAGCTGGGCATCGGT	297	MAGKSDIDLASDDGNGLGDDRKKRPRTAFSAAQIKALETEFERGKYLSVAKRTALAKQLQLTETQIKIWFQNRRTKWKRKYTSDVETLASHYYAQLGIG	99	Synthetic
DD0541	CG9876	FBgn0034821	CG9876	CG9876	Homeobox	ATGGCCCGTCCAGCACCGTGTTCAGGGAATCTGCCCGCCGGGGGGGGTCATCATAGCCGCAAGCCTCGTCGTAACCGCACCACCTTCTCATCCGCCCAGCTGACTGCGCTGGAAAAAGTGTTTGAGCGCACCCACTATCCGGATGCCTTCGTCCGTGAAGAGCTGGCGACAAAAGTGCATCTGTCTGAAGCCCGGGTGCAGGTTTGGTTTCAGAACCGCCGTGCCAAGTTCCGGCGCAATGAGCGTAGCGTTGGATCCCGTACCCTGCTGGACACAGCACCACAGCTGGTGCCAGCT	297	MARPAPCSGNLPAGGGHHSRKPRRNRTTFSSAQLTALEKVFERTHYPDAFVREELATKVHLSEARVQVWFQNRRAKFRRNERSVGSRTLLDTAPQLVPA	99	Synthetic
DD0542	CG12361	FBgn0035292	CG42234	CG12361	Homeobox	ATGGCCCCAGGACAGGGGTTTCCTTGGGCACACAGCACACGGGGCAAGCCTCGGCGGGGTATGATGCGTCGGGCAGTCTTCAGCGATTCACAGCGTAAAGGGCTGGAAAAGCGGTTTCAGCAGCAGAAATATATTTCTAAGCCGGATCGCAAAAAGCTGGCCGAGCGTCTGGGCCTGAAAGACAGTCAGGTGAAGATCTGGTTCCAGAACCGCCGTATGAAATGGCGGAATTCCAAGGAACGTGAGCTGCTGGCAAGCGGCGGTTCCCGTGATCAGACCCTGCCCAACAAA	291	MAPGQGFPWAHSTRGKPRRGMMRRAVFSDSQRKGLEKRFQQQKYISKPDRKKLAERLGLKDSQVKIWFQNRRMKWRNSKERELLASGGSRDQTLPNK	97	Synthetic
DD0543	CG14965	FBgn0035414	CG14965	CG14965	THAP	ATGGCCATGGGTGGGACCAAGTGTTGCTTCCGTGACTGCCCTGTGGGGAGTAGCCGTAATCCTAATATGCATTTCTTCAAGTTTCCTGTTAAAGATCCGAAACGTCTGAAGGACTGGGTGCGGAACTGCAGCAATCCAGATGTTTCCAACGCCCCGCCCTCTAAACTGGCCGCGAAGACTGTCTGCGCACGCCACTTTCGTGCTGAATGTTTCATGAACTATAAAATGGATCGCCTGATTCCAATGCAGACCCCTACACTGTTTCGGATCAATCGCGATCTGGCCCTGGACTACGAAAACCTGGACCAGAATGGCGAGGCGCTGCTGGTGAAGCTGACCCCG	342	MAMGGTKCCFRDCPVGSSRNPNMHFFKFPVKDPKRLKDWVRNCSNPDVSNAPPSKLAAKTVCARHFRAECFMNYKMDRLIPMQTPTLFRINRDLALDYENLDQNGEALLVKLTP	114	Synthetic
DD0544	CG7839	FBgn0036124	CG7839	CG7839	CBF	ATGGCCCTGCTGACTAAGGAAATGCAGGACACTATCTATCGGCTGGTTCACCTGGCGGACATTCGCGTCGCTGTTCAGACACTGGGACTGCTGCTGCAGCTGGTCGCTGTGAAAACCGAAAAGTCAGACCGTTTTTATAACGCCCTGTACGTGAAACTGCTGGATCTGAACCTGATTAATGTTGGCAGCAAGACAGCCGCGCACCTGCTGCATATCGTGCACCGGGCCATTCATATCGACAATCACGTCGCCCGGGCGCAGGCATTCGTGAAACGCCTGCTGCAGCTGACTCTGTATGCCCCGCCCCATATTGCAGCTGGGTGCCTGATTGTCATCCACAAGCTGCTGCGCATGCGCCGTGAACTGATCGGCGGTACCGGAGCTTCAGAAGAGGTTGAA…	792	MALLTKEMQDTIYRLVHLADIRVAVQTLGLLLQLVAVKTEKSDRFYNALYVKLLDLNLINVGSKTAAHLLHIVHRAIHIDNHVARAQAFVKRLLQLTLYAPPHIAAGCLIVIHKLLRMRRELIGGTGASEEVEEGSKVVLPISADLDKFGSDDEEVYEDVKDEADDTKDSNPLEEKADNDVKSSASSWHHARVAATEAKVRDIDSCKYDPYHRVPAFAGAAYALRHELLLLRQHYHPTVQVFAEQILQQSRIDYYGDPLRDFGL	264	Synthetic
DD0545	Mnf	FBgn0036134	CG11799	Mnf	Fork_head	ATGGCCTCACCTCCGTATGGCGAGCTGCGTTTCAACCAGGAAGTGCTGCCGATCACCGACGCCGTCACCGTCATTGGCCGTAATTCATCCACCAGTCTGGTTCATTTTAATGTCGCTGAAAACAATCTGGTGTCCCGCAAACACTTCCAGGTGCTGTATGATGTTGAGCTGCGTGCCTTTTTCGTTCAGTGCCTGTCTAAGAATGGCATTTTTGTTGATGACTTCCTGCAGCGCCGTAACGTCGACCCACTGCGTCTGCCTCAGCGGTGTTATTTTCGCTTCCCGTCAACAGAAATTCGTATCGAATTTGAGAGCTACGTGCCAGCGACTAGCTCCGATGCAATCGACGGTCATTCACCTAGCCTGGTGGTTGGCGGTGGGGGAGGCGTCGCCGGTGGC…	1245	MASPPYGELRFNQEVLPITDAVTVIGRNSSTSLVHFNVAENNLVSRKHFQVLYDVELRAFFVQCLSKNGIFVDDFLQRRNVDPLRLPQRCYFRFPSTEIRIEFESYVPATSSDAIDGHSPSLVVGGGGGVAGGGAHVIITPLPRDELHQQQLHHHQQQPHLQQQQHPHHPPAHHLPLQQQQQQQQPAHHPLPHTPHHPLHHTALHQQQQRSGSIVVAPPAGAAAHLIAGDGPGIYSPLKISIPKKEQKSPYLSPTGNCPASPRQGFIQNQPNNYNNYGNNNTQDLFQTPSTASYNHNEKPPYSYAQLIVQAISAAPDKQLTLSGIYSFIVKHYPYYRKETNKGWQNSIRHNLSLNRYFIKVARSQDEPGKGSFWRIDPDSGAKLIDHSYKKRRQRSSQG…	415	Synthetic
DD0546	CG4328	FBgn0036274	CG4328	CG4328	Homeobox	ATGGCCAGTAATTCAGGGATGGGTATGGAACTGGGTCTGGCGATGGCAAGCCCGCAGCTGTCACAGTGTGCTCATTGTTGTCAGCCTATCTGCGATCGGTATATTATGCGCGTGGTTGAGAACAGCTTTCACGAAGGCTGCCTGAAATGTACTGCGTGCTCACTGCACCTGGTGCATAGCTGCTATGCCCGCGAGGGCAAACTGTACTGTCGTGTTGATTATGAACGTCTGTACATTCGGAACCATTGTCTGGGCTGCGGTCTGAAAATCGCAGCAGACGAGCTGGTCATGCGTTGCCACGAAAATGTGTTTCATCTGAAGTGTTTCGCCTGCGTCGTGTGTGGGGCGCTGCTGAAAAAGGGAGAGCAGTATGTTGTCAAACAGGGCCAGCTGTTTTGT…	726	MASNSGMGMELGLAMASPQLSQCAHCCQPICDRYIMRVVENSFHEGCLKCTACSLHLVHSCYAREGKLYCRVDYERLYIRNHCLGCGLKIAADELVMRCHENVFHLKCFACVVCGALLKKGEQYVVKQGQLFCRFDYEKEVEMLQGYDFYGDELFPPKLDGRRGPKRPRTILNTQQRRAFKASFEVSPKPCRKVRENLAKDTGLSLRIVQVWFQNQRAKVKKIQKKAKQEPPSKGASDSQDS	242	Synthetic
DD0547	Lmpt	FBgn0036672	CG32171	Limpet	LIM	ATGGCCGCTCGGAACGAAATCGCCCTGGACATCGCCTATATTAAGGACGCCCCGTATGACGAACACTGTGCTCACTGTGATAACGAAATCGCCGCCGGCGAACTGGTGGTTGCCGCGCCGAAATTTGTCGAGTCCGTGATGTGGCACCCCAAGTGTTTCACTTGCAGCACCTGTAACTCCCTGCTGGTTGATCTGACCTATTGCGTTCACGATGACAAAGTCTATTGCGAACGTCATTACGCAGAGATGCTGAAGCCACGTTGCGCAGGGTGTGATGAACTGATCTTTAGCGGAGAGTATACTAAAGCCATGGATAAGGACTGGCACTCAGGGCATTTCTGCTGTTGGCAGTGCGACGAAAGCCTGACCGGACAGCGCTACGTCATCCGTGATGACCAC…	1035	MAARNEIALDIAYIKDAPYDEHCAHCDNEIAAGELVVAAPKFVESVMWHPKCFTCSTCNSLLVDLTYCVHDDKVYCERHYAEMLKPRCAGCDELIFSGEYTKAMDKDWHSGHFCCWQCDESLTGQRYVIRDDHPYCIKCYENVFANTCEECNKIIGIDSKDLSYKDKHWHEACFLCFKCHLSLVDKQFGAKADKIYCGNCYDAQFASRCDGCGEVFRAGTKKMEYKTRQWHENCFCCCVCKTAIGTKSFIPREQEIYCAGCYEEKFATRCIKCNKVITSGGVTYKNEPWHRECFTCTHCNITLAGQRFTSRDEKPYCAECFGELFAKRCTACVKPITGIGGTRFI	345	Synthetic
DD0548	CG8765	FBgn0036900	CG8765	CG8765	MADF	ATGGCCTACCGTTCTACTAAGATCAAGGACGAAAAGTGGCTGGAGATTGGTTCTAATGTGGGGTGGAGCGATGTTCAGTGTAAAAGCAAGTGGAAAGCAATGCGCGACCAGTATTGCCGTGAGCTGAAACGGGCCAAGGCGTGTAGCAAAGCTGTGAAATGGAAGTACTTTAAGGAACTGGATTTCCTGCGGCCGTATGCACTGGCTCGCAACTACCGCGGACGTTCCGGCCAGACCTCTAATGGTGCCGTCGGGACAGTGACTCCGCTGAGTCTGCCCATGACCACAAGCTTTAGCTCCAACTCTAGTTCACAGAACCTGAATCTGTCTGGAAGTATTAAGATCGAGGACGCCTCAGCGAGCACCCTGCTGGATTCCTGCTCTTTTAGCTCCCCATCT…	996	MAYRSTKIKDEKWLEIGSNVGWSDVQCKSKWKAMRDQYCRELKRAKACSKAVKWKYFKELDFLRPYALARNYRGRSGQTSNGAVGTVTPLSLPMTTSFSSNSSSQNLNLSGSIKIEDASASTLLDSCSFSSPSSTDKKPAATFLASHIGAVLQQQQQQQQHQQQMHSQPEANWNYLTDAGGGATPSIIVQCGTANTTTVVDTLYNEIVDCVNAANQSSSAATITSNVSTTSAAHNQSTNAEEEDDDPIHTFLNMESYFEKELITLIQQEDMIYNYGNENYRNAKLKMEVWEEIARKLKKSVKQCRLKWKALRDQYAREHKRLRTLMHIDATS	332	Synthetic
DD0549	CG9727	FBgn0037445	CG9727	CG9727	RFX_DNA_binding	ATGGCCGACACAGATCCGCTGCGTCAGCCTCAGAATCCACTGGGCACTCGTTCCGAAATCAACCACACCATCAATTGGGTCCGCTCACACCTGGAACACGATGCCCAGGTGTCTATTCCGAAACAGGATGTTTATAACGACTACATTGCATATTGCGAGCGCCTGAGCATCAAGCCACTGTCCACAGCTGACTTTGGGAAAGTGATGAAGCAGGTTTTCCCAGGCGTCCGTCCTCGCCGTCTGGGAACTCGGGGTAATAGCCGCTATTGTTACGCCGCGATGCGGAAAACCACAAAGCTGACCCCACCACAGCTGCCACAGCTG	324	MADTDPLRQPQNPLGTRSEINHTINWVRSHLEHDAQVSIPKQDVYNDYIAYCERLSIKPLSTADFGKVMKQVFPGVRPRRLGTRGNSRYCYAAMRKTTKLTPPQLPQL	108	Synthetic
DD0550	CG2702	FBgn0037540	CG2702	CG2702	Myb_DNA-binding	ATGGCCCGGCACTCACCGTATTCCTGCGAGGCGATGTGGCGCGTCTACCTGACACCTGACCTGCGTCGGGATGATTGGAGCCCTGAAGAAGATGAAACCCTGCTGGCCGTTGCGACAGCAAACCGGATGCAGAATTGGGAGCTGATTGCCGCGAGTCTGGATCGCCGTTCAGACTACCAGTGCTTTGTGCGGTTCCACACCGCGCTGCGCTTTCTGCTGGAACCGAAAAACTCCCATCGCTGGTCTGAAGAGGATAATGACAAGCTGCGCGCTATTGTCGATCGTAACACCGCCAATTCCGTGATCAACTGGAAAAAGGTGGTTGAGTATTTCCCGGACAAAAGCAAGTCCACACTGATTGGGCGTTATTACTATGTCCTGCACCCATCTATCAGTCAT…	753	MARHSPYSCEAMWRVYLTPDLRRDDWSPEEDETLLAVATANRMQNWELIAASLDRRSDYQCFVRFHTALRFLLEPKNSHRWSEEDNDKLRAIVDRNTANSVINWKKVVEYFPDKSKSTLIGRYYYVLHPSISHEPFTTKEDMMLFAAVEEYNGKFHCFPRSLFPNRSLTQLRTRYHNVLAQRNKTDSWSVQDDTRLMSFVTQYGASQWLNCATFLGNHTRTSCRTRFLVIKKFLEQNPNAKVEDLPRRRSK	251	Synthetic
DD0551	CG14860	FBgn0038273	CG14860	CG14860	THAP	ATGGCCATGAAAAATCAGAACCTGCGTTGCATCGTGACCGACTGCTATAAAAGCGGACAGCAGGACTCCAGCTCTATGTATAAATTCCCTATCAACCCGGTGGTTCGTCAGAAGTGGCTGGATAACATCGCAGATATCAAAGACATCAACCTGTTTAATTCTCGGGTGTGCCGCCGTCACTTTGAGACTCAGTGTTTCGGCAAAACCAAGGTGTTTAGCTGGGCTGTCCCTACCCTGTTCCTGAACACAAAGGAAGTCGTGCATCAGGTGTCTAAACCGAGTCGTAACTCATTCATCCGTCGCTGCAGCGTTCGCAATTGTAGCTCCCGTTCCCCACCAGAGCGTCTGCACTTTTTCCCAAGCAACCCTGAGATGCGCAAGGCCTGGATGGAAATCTGC…	585	MAMKNQNLRCIVTDCYKSGQQDSSSMYKFPINPVVRQKWLDNIADIKDINLFNSRVCRRHFETQCFGKTKVFSWAVPTLFLNTKEVVHQVSKPSRNSFIRRCSVRNCSSRSPPERLHFFPSNPEMRKAWMEICRLTVDNKWLFICGRHFRRTYLPNKGNLRKDAIPEFHLGTEEEDPLGKSIKSMKSCANRSNIS	195	Synthetic
DD0552	CG18599	FBgn0038592	CG18599		Homeobox	ATGGCCCTGTCATTCCAGCGTGAGAAGCTGAAATCCGATAGCCACAAAAAATCCGCACTGAAAAATAAGCGTGTTCGCACCATCTTTACTCCGGAGCAGCTGGAATGCCTGGAAGCAGAGTTTGAACGTCAGCAGTATATGGTGGGACCAGAGCGTCTGTACCTGGCACACACCCTGAAACTGACAGAAGCGCAGGTGAAGGTTTGGTTCCAGAACCGCCGCATCAAATGGCGCAAGCACCATCTGGAGCTGACTCAGCAGCGGCTGGCCCTGATCCGCCAGACCCAGCTGCCCGGT	297	MALSFQREKLKSDSHKKSALKNKRVRTIFTPEQLECLEAEFERQQYMVGPERLYLAHTLKLTEAQVKVWFQNRRIKWRKHHLELTQQRLALIRQTQLPG	99	Synthetic
DD0553	CG15696	FBgn0038833	CG15696	CG15696	Homeobox	ATGGCCCATCCTCCTAAGCTGCCGCGTGCTCTGCGTCAGAATGCTCCTGCTAAGCGTACCCCCGGTCGCCTGCCCCGTATCCCGTTCACACCACAGCAGCTGCAGGCACTGGAAAACGCTTATAAAGAGTCCAATTACCTGAGTGCCGAAGATGCGAACAAGCTGGCCGACTCTCTGGAGCTGACCAACACACGCGTGAAAATTTGGTTTCAGAATCGCCGTGCGCGTGAACGTCGCGAGAAACGGGAAAAGGATGAGTCATGCGACAGCACCTTCAGCTCCAATGCCTCTAGTCCG	297	MAHPPKLPRALRQNAPAKRTPGRLPRIPFTPQQLQALENAYKESNYLSAEDANKLADSLELTNTRVKIWFQNRRARERREKREKDESCDSTFSSNASSP	99	Synthetic
DD0554	CG7056	FBgn0038852	CG7056	CG7056	Homeobox	ATGGCCCTGTACTGCAATGCGTATCCAGCGGCGTCTTTCTATATGAGCAATTTCGGAGTTAAGCGTAAGGGGGGTCAGATTCGGTTCACCAGCCAGCAGACCAAAAACCTGGAAGCCCGGTTTGCGAGCTCCAAGTATCTGTCACCAGAAGAGCGCCGTCACCTGGCACTGCAGCTGAAACTGACCGATCGCCAGGTGAAGACATGGTTCCAGAACCGTCGCGCAAAATGGCGTCGGGCTAATCTGTCCAAGCGTTCTGCAAGTGCTCAGGGCCCCATTGCGGGTGCCGCGGTTGGG	297	MALYCNAYPAASFYMSNFGVKRKGGQIRFTSQQTKNLEARFASSKYLSPEERRHLALQLKLTDRQVKTWFQNRRAKWRRANLSKRSASAQGPIAGAAVG	99	Synthetic
DD0555	CG7045	FBgn0038978	CG7045	CG7045	HMG_box	ATGGCCATGTCAGATTGTGGAGCCCGTCCGAAGAAGCCGATGAGCGCGTTTATGCTGTGGATGAATAGCACTGGTCGCAAGCATATCAAGGCGGAACACCCGGATTTTTCTGTCCAGGAAGTGAGTGTTAAGGGCGGTGAAATGTGGCGTGCAATGGCAGATGAAGACAAAATTGTGTGGCAGGAGTCAGCCACCACAGCAATGGCTGAATATAAAGAGAAGCTGAAACAGTGGAACTTTCCCAAGGAGCATCGTTTCTCCGACACTCAGTGCATCTGTAGCTCCAACACCAATCAG	297	MAMSDCGARPKKPMSAFMLWMNSTGRKHIKAEHPDFSVQEVSVKGGEMWRAMADEDKIVWQESATTAMAEYKEKLKQWNFPKEHRFSDTQCICSSNTNQ	99	Synthetic
DD0556	CG7046	FBgn0038979	CG7046	CG7046	HMG_box	ATGGCCATGAGCGATTATGGGGCTCGTCCGAAAAAACCGATGAGTGCGTTTATGCTGTGGATGAACTCTACCGGGCGTAAGAACATTCGTGCGGAGCACCCGGATTTTTCAGTCCAGGAAGTGAGCGTGAAAGGCGGTGAAATGTGGCGCGCCATGGCGGACGAGCATAAAATTGTGTGGCAGGAATCTGCCAGTAAGGCAATGGCTGAATATAAAGAGAAGCTGGAAAAATGGAACGCCTTTAAGGAGCACCAGACCGAATCTTTCCCGCATATCTACGAAGCGCCCCTGAGCTCC	297	MAMSDYGARPKKPMSAFMLWMNSTGRKNIRAEHPDFSVQEVSVKGGEMWRAMADEHKIVWQESASKAMAEYKEKLEKWNAFKEHQTESFPHIYEAPLSS	99	Synthetic
DD0557	CG11093	FBgn0039932	CG11093	CG11093	Ski_Sno	ATGGCCCCGAACCGCTGCCTGAGTAGTTTCCTGATTAGCCGTCGTAAGATTGAGAAGGTCTCCAGTGTGCTGCTGTATGGGGTCCAGATCGTTTCACTGCACATTGAAGGACAGGAGCGTCTGTGCCTGGCACAGATCTCTAACACACTGCTGAAACAGTTTAGTTACAACGAAATCCATAACCGCCGTGTCGCACTGGGAATCACCTGCGTGCAGTGTACACCAGTTCAGCTGGAGATTCTGCGTCGCGCAGGAGCAATGCCTGTGAGCTCCCGTCGGTGCGGTATGATCACTCGCCGTGAAGCCGAGCGGCTGTGTAAATCCTTCCTGGGCGATAACACCCCACCACGTCTGCCGGATGACTTTGCATTCAATGTTCAGCACAAGTGTGCTTGG	396	MAPNRCLSSFLISRRKIEKVSSVLLYGVQIVSLHIEGQERLCLAQISNTLLKQFSYNEIHNRRVALGITCVQCTPVQLEILRRAGAMPVSSRRCGMITRREAERLCKSFLGDNTPPRLPDDFAFNVQHKCAW	132	Synthetic
DD0558	CG30077	FBgn0050077	CG30077	CG30077	GCN5L1	ATGGCCATGGTGAAAGAGCATCATAAGGAGCAGGCGAAGCGGAAGCAGGAACAGGAAGTGCGGCGGAAAGAAGCGATTGAAGCATCTAACGAGCTGACACAGTCTCTGGTCGATACTCTGAACGTGGGCGTTGCCCAGGCGTATCTGAATCAGAAACGGCTGGACGCAGAAGCTAAGCAGCTGCACCTGGGTGCAACCAACTTTGCTAAACAGACACATCAGTGGCTGCAGCTGATTGATCAGTTCAGTACCGCACTGAAGGATCTGGGGGACGTGGAAAACTGGGCCCGCTCAATTGAGGGAGACATGCACACTATCAATCAGACCCTGGAACTGGCTTACAAAGCCTCCCGTGCAACCCAGACAAGCTCCGGAGCAGGTACCTCTCTGGAGGCATCT…	429	MAMVKEHHKEQAKRKQEQEVRRKEAIEASNELTQSLVDTLNVGVAQAYLNQKRLDAEAKQLHLGATNFAKQTHQWLQLIDQFSTALKDLGDVENWARSIEGDMHTINQTLELAYKASRATQTSSGAGTSLEASTSASASANPS	143	Synthetic
DD0559	CG30420	FBgn0050420	CG30420	CG30420	bZIP_2	ATGGCCAGCAATAATAACCGTCGTAGCTTTAGCACACCACCGAAGGCAGCGAAGGCGAAGGACCGTAGCCGTGATGAAGACTGTATGGAGCGGCGCCGTGCCGCGGCATCACGGTATCGCAACAAAATGCGTAATGAGCACAAAGATCTGATTAAGCAGAACGCTCAGCTGCAGCAGGAAAATCAGGAGCTGCATGAACGTATCTCTCGGCTGGAAAAGGAGCTGCAGCAGCACCGTAGTCATAGCTCCCTGGCCGGCGGTCTGCGGCGCCGTCCAATTCAGCCACCCGTGATGGACCCGCAGTCCGAA	309	MASNNNRRSFSTPPKAAKAKDRSRDEDCMERRRAAASRYRNKMRNEHKDLIKQNAQLQQENQELHERISRLEKELQQHRSHSSLAGGLRRRPIQPPVMDPQSE	103	Synthetic
DD0560	pb	FBgn0051481	CG31481	proboscipedia	Homeobox	ATGGCCAATAATAACAACCAGGGGGATAATAGCATCACAGAGTTCGTGCCGGAGAATGGGCTGCCTCGTCGCCTGCGGACTGCTTACACTAACACTCAGCTGCTGGAACTGGAGAAAGAATTTCACTTCAACAAGTATCTGTGCCGTCCGCGCCGTATTGAGATCGCCGCGTCTCTGGACCTGACCGAACGGCAGGTGAAAGTTTGGTTTCAGAACCGTCGCATGAAACATAAGCGCCAGACCCTGAGCAAGACAGATGACGAGGACAACAAAGATTCCCTGAAGGGCGATGACGAT	297	MANNNNQGDNSITEFVPENGLPRRLRTAYTNTQLLELEKEFHFNKYLCRPRRIEIAASLDLTERQVKVWFQNRRMKHKRQTLSKTDDEDNKDSLKGDDD	99	Synthetic
DD0561	CG31875	FBgn0051875	CG31875	CG31875	Myb_DNA-binding	ATGGCCCGGAAGGAGAAGCGCGACATTCATTATTGGCGTAAACAGGCTGCTACTCTGCCCGATTTCGTGCCGCCGTGGAAGCGTGAACAGGATCTGCAGCAGCTGCAGCACCGCGCGTCTATTCTGTGGAGTCCACAGCTGCAGGATCAGGATGACAAAGCAGTGCGTGAGTATCTGGATTACGCCGCGTCACTGTATGACATTGAAGAGGAACAGGCCCTGTTTATCCTGCGCCGTCACGGATACGACCTGCCACTGGCTCATCGTCGCCTGGAGAAGACCGAAACAGCCCGTGGTTGCCGGTATCATCGCTGGAAAGCCGAGGATCTGATTCGGCTGACTAAGGCGTTTGAACAGTACGGGACCGACTTCGCAAAAGTTCGTAAGGAGCTGCCACAC…	480	MARKEKRDIHYWRKQAATLPDFVPPWKREQDLQQLQHRASILWSPQLQDQDDKAVREYLDYAASLYDIEEEQALFILRRHGYDLPLAHRRLEKTETARGCRYHRWKAEDLIRLTKAFEQYGTDFAKVRKELPHFPLAELRLYFSFMSSALETDDQQAIHR	160	Synthetic
DD0562	CG32006	FBgn0052006	CG32006	CG32006	Fork_head	ATGGCCAAGCGTGACCTGACTGAGTATGAGAAGCTGGCGAGTAAGTATGAGACAGACGTGACTGAGAAGCCTCCGTTCAATTATTCCCACATTATTGGGATGGCCATGCTGCAGAACGGACGTATTACCCTGCAGCAGCTGTGCTCTTGGATCGAAGCCAAATTTGCGTTTTTCCGCGTGCGTAAAAAGTGGAACAATAGCATCCGTCACAACCTGTCCCTGCACCATTGCTTCCGGAATCGCAAACGTGAAGAGCGCGGCAAGGGCGGTTATTGGGAGCTGGGTGTTGATCCGAAAAAGTGTGACCGGAAACGCATTCGTAATCGGAAGATCTTTCATCCC	342	MAKRDLTEYEKLASKYETDVTEKPPFNYSHIIGMAMLQNGRITLQQLCSWIEAKFAFFRVRKKWNNSIRHNLSLHHCFRNRKREERGKGGYWELGVDPKKCDRKRIRNRKIFHP	114	Synthetic
DD0563	CG32105	FBgn0052105	CG32105	CG32105	Homeobox	ATGGCCGCGGACTGTAGCGGACGGACTGAGGTTGGGCATATCAAGTGCGAGAAGAATTTCGAGCTGTGTGAGGGGTGCGGGCAGAAGATCCACGATCGCTTTCTGATGAACGTCGGGGACGCTAATTGGCACGAACAGTGTCTGGCCTGCTGTTATTGCGGCATGCAGCTGCACCATACTTGTTACGTGCGCAACAGCAAACTGTATTGCAAGATGGATTACGACCGTCTGTTTGGTGTGAAATGTAGCTCCTGCTGTCACGCTATTCTGCCGCAGGAACTGGTTATGCGGCCGATCCCCAATTTTGTTTTCCATCTGCCATGCTTCGTCTGTTATGCCTGCCGTCTGCCTCTGCAGAAAGGCGAGCAGTTTATGCTGCGGGATGGTCAGCTGTTCTGT…	747	MAADCSGRTEVGHIKCEKNFELCEGCGQKIHDRFLMNVGDANWHEQCLACCYCGMQLHHTCYVRNSKLYCKMDYDRLFGVKCSSCCHAILPQELVMRPIPNFVFHLPCFVCYACRLPLQKGEQFMLRDGQLFCYRHDLEKEMFLAAAAAQHCGFVGLDEEDLLRPRDGRRGPKRPRTILTSQQRKQFKASFDQSPKPCRKVREALAKDTGLSVRVVQVWFQNQRAKMKKIQRKAKQNGGSGGGSGSGRG	249	Synthetic
DD0564	CG32264	FBgn0052264	CG32264	CG32264	RPEL	ATGGCCCACATTGTCTACCGCGACGAGGATAACGATAATACCCGCCTGGCAAAACTGGCACGGAAAGAGTCACTGAGCCTGAAACTGCAGCTGCGGCCGGATAAACAGGACCTGATTAACCGCAATATCCTGCACCAGGTCAACGATAATGAACTGAAAGAGTCTAAGGAAGCCATTGGAGCACGTCTGATCCGCCGTCTGAGTATGCGTCCGACCGCCGAAGAACTGGTGGAACGCAACATTCTGAAGACACAGTCCCCCGCAGAAGAGAAAAAGCAGAAAGAAGAGAAAAAGAGCTATCTGCTGCGTAAGCTGTCCTTTCGGCCAACAGTGGAAGAGCTGAAAGAGAAAAAGATTATCCGTTTCAATGATTACATCGAAGTTACTCAGGCACATGAT…	432	MAHIVYRDEDNDNTRLAKLARKESLSLKLQLRPDKQDLINRNILHQVNDNELKESKEAIGARLIRRLSMRPTAEELVERNILKTQSPAEEKKQKEEKKSYLLRKLSFRPTVEELKEKKIIRFNDYIEVTQAHDYDRRADKPWTR	144	Synthetic
DD0565	CG32532	FBgn0052532	CG32532	CG32532	Homeobox	ATGGCCTCACTGAGTCAGCACGCAGGGCATACACCTACTACCGCCTCCTGTCCTACACCCGCTCGTCGTCGTCATCGCACTACATTCACACAGGAACAGCTGGCCGAACTGGAGGCCGCGTTTGCGAAGTCTCACTATCCGGATATCTATTGCCGGGAAGAGCTGGCACGCACCACAAAACTGAACGAAGCTCGTATCCAAGTGTGGTTCCAGAATCGCCGTGCAAAATATCGGAAGCAGGAGAAACAGCTGCAGAAGGCACTGGCTCCGAGCGTTATTCCCTCCTGTAACGGCATG	297	MASLSQHAGHTPTTASCPTPARRRHRTTFTQEQLAELEAAFAKSHYPDIYCREELARTTKLNEARIQVWFQNRRAKYRKQEKQLQKALAPSVIPSCNGM	99	Synthetic
DD0566	CG33221	FBgn0053221	CG33221	CG33221	zf-C4	ATGGCCGATTCAAAAGAGTTCCTGACCTATGTGAGCGAAAATACCTTCAAGTTCCCTAATGATATGCTGGAGTGTGCGGTGTGTGGCGATGTTGCCAACACCCTGCTGGAACACCATGGCCACATGACAGCCCATTATGGCCCAGGTGCGCTGTGCTTTCGCTGTGGTCAGCGTGTGGATCACAAAAAGCTGCTGAAACGCCATTCACTGAGCTGTCCAGCACTGGCACCACGTAAAAGCTCCATGCTGTTCAAGTGTCCTCACCTGCTGTGCAACGCGATGTCCCATTCTAAAATGCAGCTGCTGAAGCACCTGCGCAATCATTCTGGGCGGCAGTGCTACCGCTGTCTGCAGTGCAAACGGTATTTTAAGAGTACCTCATACCTGCTGGTTCACCGT…	600	MADSKEFLTYVSENTFKFPNDMLECAVCGDVANTLLEHHGHMTAHYGPGALCFRCGQRVDHKKLLKRHSLSCPALAPRKSSMLFKCPHLLCNAMSHSKMQLLKHLRNHSGRQCYRCLQCKRYFKSTSYLLVHRKKEQSCAKAKVVAVFSRHNGLPNGISDHRRCSVCLKRFSSERVCLRHRRQCILGHYRRLSKALEKEL	200	Synthetic
DD0567	CG33557	FBgn0053557	CG33557	CG33557	HLH	ATGGCCATTGGGCAGGAAGCAAATCCAGGGGGTCAGGAAAATCAGGGGAATCATCGCCGCCGTCCACCTCGTCAGAAAATCAACGCACGGGAACGCTATCGTACCTTTAACGTGAATTCAGCCTACGAAGCGCTGCGTAACCTGATTCCGACCGAGCCCATGAATCGGAAACTGAGCAAGATTGAAATTATCCGCCTGGCCAGCTCCTATATCACTCACCTGTCTAGTACCCTGGAAACCGGCACAGAGTGCCAGCCGTGTCTGCTGCATAAATACGAATCTGAG	285	MAIGQEANPGGQENQGNHRRRPPRQKINARERYRTFNVNSAYEALRNLIPTEPMNRKLSKIEIIRLASSYITHLSSTLETGTECQPCLLHKYESE	95	Synthetic
DD0568	CG2808	FBgn0085369	CG10017	CG2808	Homeobox	ATGGCCTATACCTCCTACTCATACCACCCAGCAATCCACGATGAAACCTTCGTTCGGCGTAAGCAGCGGCGTAACCGGACCACCTTCACCCTGCAGCAGCTGGAAGAGCTGGAAACTGCCTTTGCGCAGACCCATTATCCCGACGTGTTCACACGCGAAGATCTGGCCATGAAAATTAACCTGACTGAGGCGCGTGTCCAAGTGTGGTTTCAGAATCGCCGTGCAAAATGGCGTAAGGCTGAACGGCTGAAAGACGAGCAGCGTAAGCGGGAAAACGGCGAGAGCTCCTCTAGTCTGGACAAGCTGCATGATTCCCGCGAATCAAGCCCAGATATTACCGGCGAGATCGATGACGATATGGACGATCTGCCGCCCCGCCAGCGTAGTCACTCACCTCTG…	1311	MAYTSYSYHPAIHDETFVRRKQRRNRTTFTLQQLEELETAFAQTHYPDVFTREDLAMKINLTEARVQVWFQNRRAKWRKAERLKDEQRKRENGESSSSLDKLHDSRESSPDITGEIDDDMDDLPPRQRSHSPLANGQMEQQHSHSHSHSHSRSPGGGMHLDSSDNERPLSSNQLTATPHSASQSLGSISAGSPSPSGMHREREHTPLVGGGGQGPSSPSNSRNTDSPIEVGGPMSLTTGSRMAASSNNSASSTPTPTTPHAPQMPHSSAAAAAAFGSHIFGNFGGGSNASDSNCGFRPVLSEQSAVAAAAAAAAAQRSANHPPLFLPPHLAAQFTHQPLFPGLKGVSPFQSLCSCCSLKPPPPPGSSVVAPLSIPVSSSSAASSPESPKSSGQGSVHDP…	437	Synthetic
DD0569	bab1	FBgn0004870	CG9097	bric a brac 1	BTB	ATGGCCAACCTGACTACTATCTTCGACCAGCTGCTGCAGAATGAATGTTTCGTGGATGTGACCCTGGCGTGCGACGGGCGCTCAATGAAGGCACACAAAATGGTGCTGTCAGCATGCAGCCCATATTTTCAGACCCTGCTGGCTGAAACACCATGTCAGCATCCTATTGTGATCATGCGCGATGTTAATTGGAGCGACCTGAAAGCCATCGTCGAGTTCATGTACCGTGGCGAAATTAACGTGAGCCAGGATCAGATCGGTCCTCTGCTGCGGATTGCAGAAATGCTGAAGGTTCGCGGCCTGGCTGACGTCACTCACATGGAGGCAGCAACCGCAGCTGCAGCAGCAGCTAGCTCCGAGCGTATGCCATCTAGTCCCAAAGAATCTACCAGTACATCA…	1530	MANLTTIFDQLLQNECFVDVTLACDGRSMKAHKMVLSACSPYFQTLLAETPCQHPIVIMRDVNWSDLKAIVEFMYRGEINVSQDQIGPLLRIAEMLKVRGLADVTHMEAATAAAAAASSERMPSSPKESTSTSRTEHDREREAEELLAFMQPEKKLRTSDWDPAELRLSPLERQQGRNVRKRRWPSADTIFNPPAPPSPLSSLIAAERMELEQKERERQRDCSLMTPPPKPPMSSGSTVGATRRLETAIHALDMPSPAATPGPLSRSSRPHSQSPQQQQAQQQGQLPLPLPLHPHHHASPAPHPSQTAGSAHHPASPAGDSRFPLGPAAAMAAARELSGLGPGPSAEPRLPPPPPHHHGGGGVGGGGVGGGGAGGVGSGGGSSLADDLEIKPGIAEMIR…	510	Synthetic
DD0570	CG6272	FBgn0036126	CG6272	CG6272	bZIP_1	ATGGCCAAGAAGCGGACAGCAGCAAGCACCAGCAAGAACAGCGATAGCCCTCTGAGCCCACACACCGACGACCCAGCGTATAAGGAGAAGCGTAAAAAGAACAATGAAGCCGTGCAGCGCACCCGTGAGAAAACAAAAAAGTCTGCGGAAGAGCGGAAAAAGCGCATTGATGACCTGCGCAAACAGAACGATGCACTGAAGGTTCAGATTGAAACTAGCGAGAAACACATCTCCACCCTGCGTGATCTGATTATCCAGGGCGAAAAGACAGAGGACGGTCATCGGATTATCCAGGAAATCCTGGCCGAGCCGGAC	315	MAKKRTAASTSKNSDSPLSPHTDDPAYKEKRKKNNEAVQRTREKTKKSAEERKKRIDDLRKQNDALKVQIETSEKHISTLRDLIIQGEKTEDGHRIIQEILAEPD	105	Synthetic
DD0571	CG18619	FBgn0032202	CG18619	CG18619	bZIP_1	ATGGCCCAGGTCACTCGGAAGGAATGTGGCAAGCGTGGACGGAAGCCCGGTCGGAAGACTAGCACTGAAAAGCTGGATATGAAGGCGAAGCTGGAACGTTCTCGTCAGAGCGCCCGTGAGTGCCGTGCTCGCAAAAAGCTGCGTTATCAGTACCTGGAAGAACTGGTGGCCGATCGGGAAAAAGCCGTGGTTGCGCTGCGTACCGAACTGGAGCGGCTGATTCAGTGGAACAATCAGCTGAGCGAGTCCAACACCCCGACAAACAATGACCAGCTGCTGCAGGAACTGGGCATCCTGAAGCAGGAG	306	MAQVTRKECGKRGRKPGRKTSTEKLDMKAKLERSRQSARECRARKKLRYQYLEELVADREKAVVALRTELERLIQWNNQLSESNTPTNNDQLLQELGILKQE	102	Synthetic
DD0572	Her	FBgn0030899	CG5927	HES-related	HLH	ATGGCCATGGCACGCCCAGAGGAGCAGAAGTCTCACGTCGGGGCAAAGAGCCGCAGTCACCAGTATCGGGAAGTGTTCAAGCCTATGATGGAACGTAAACGCCGTTCACGGATTAACCGCTGCCTGGATTTTATCAAGGACCTGCTGCAGGAAGTGAGCCACCTGGATGGCGAGACAATGGCCAAAATGGATATGGGTGACGTCCTGGAACTGGCAGTGCACCATCTGTCCAAAAAGAACTGTCCGGTTGCAACTCCAACCACAGCACCAACCAGCGGAGTCTATCAGTCCCCTATTGATTGCTACTGGTCTGGCTTTCGGGAATGTGTGCTGGAGGTTAGTCAGTTCCTGCAGCACAATGGCTATCAGCCGAGTTTTGAATTCGCAAAGGAGCTGGAC…	411	MAMARPEEQKSHVGAKSRSHQYREVFKPMMERKRRSRINRCLDFIKDLLQEVSHLDGETMAKMDMGDVLELAVHHLSKKNCPVATPTTAPTSGVYQSPIDCYWSGFRECVLEVSQFLQHNGYQPSFEFAKELDHLVA	137	Synthetic
DD0573	CG12744	FBgn0033459	CG12744	CG12744	zf-C2H2	ATGGCCATGGAAACCGCCCTGGCCGAAGTGCAGCTGTCTTGCCTGCTGTGCGAGCAGACCTTTGACGCTACCGAAAAACTGGACGAACACCTGCCGACTCACTTTCCGCAGCCCGTTTCCACCGGCCAGACATGCGACATTTGTGGTCGCACCATGCGTAGCTCCCTGGAACTGCACCAGCATTATAAACGGTACCACGAAGCCCATGTCCCAAACACAGAGGGGCATTTTCAGTGCCAGCTGTGTGACAAGGTGTTCCTGCTGCAGGATCACCTGAAAGTGCATGTTAAGATCGAACACGCGACCGATGGCTATCAGCCAGACGAGAAATCTCTGGATTGGCAGCATTACAGTCCTCGT	360	MAMETALAEVQLSCLLCEQTFDATEKLDEHLPTHFPQPVSTGQTCDICGRTMRSSLELHQHYKRYHEAHVPNTEGHFQCQLCDKVFLLQDHLKVHVKIEHATDGYQPDEKSLDWQHYSPR	120	Synthetic
DD0574	HLHm5	FBgn0002631	CG6096	E(spl) region transcript m5	HLH	ATGGCCATGGCACCACAGTCAAATAATTCCACCACATTCGTGAGTAAGACACAGCACTATCTGAAAGTCAAGAAGCCCCTGCTGGAGCGTCAGCGCCGTGCACGCATGAACAAATGCCTGGATACTCTGAAGACCCTGGTGGCCGAATTTCAGGGGGATGACGCGATTCTGCGGATGGACAAAGCAGAAATGCTGGAGGCCGCGCTGGTTTTTATGCGCAAACAGGTGGTTAAGCAGCAGGCTCCGGTGTCCCCACTGCCAATGGATAGTTTCAAAAACGGCTATATGAATGCCGTGAGCGAAATCTCCCGTGTTATGGCATGTACCCCAGCTATGTCTGTCGATGTGGGCAAGACAGTCATGACTCACCTGGGTGTGGAGTTCCAGCGTATGCTGCAG…	459	MAMAPQSNNSTTFVSKTQHYLKVKKPLLERQRRARMNKCLDTLKTLVAEFQGDDAILRMDKAEMLEAALVFMRKQVVKQQAPVSPLPMDSFKNGYMNAVSEISRVMACTPAMSVDVGKTVMTHLGVEFQRMLQADQVQTSVTTSTPRPLSPAS	153	Synthetic
DD0575	CG15336	FBgn0030009	CG15336	CG15336	zf-C2H2	ATGGCCGGAACCCGTGGTCCTACTATGAGTGCTGAGCGTCCGGCTGCGTCAAGTGATAACCGTCGGCTGATGTGTGAATTCTGTGGATACCGCACTCGTATCTATTGGAACCTGCAGATCCACCGCCGTCGGCATACCGGCGAAATGCCGTTTAGTTGCCAGCAGTGTCAGGCACGGTTCCCCGCTAGTTACCAGCTGAAATCACACCTGGAACGGCATCTGGATGCAGGAGAGCGCCGTCAGCGTCACATTTGCACAGACTGTAACGTGGGTTTTAGCTCCTCTCGTGCTCTGTATCACCATCGGACCCTGCATGAAGATGGGAAACGTTTTAAGTGCAGCCAGTGTGACAAATCCTTCGCACAGGCAGCAGGATACGCACAGCACAAGCGCATTCAT…	459	MAGTRGPTMSAERPAASSDNRRLMCEFCGYRTRIYWNLQIHRRRHTGEMPFSCQQCQARFPASYQLKSHLERHLDAGERRQRHICTDCNVGFSSSRALYHHRTLHEDGKRFKCSQCDKSFAQAAGYAQHKRIHRQRNQRATETTDLKDLQIKR	153	Synthetic
DD0576	Mef2	FBgn0011656	CG1429	Myocyte enhancing factor 2	SRF-TF	ATGGCCATGGGTCGGAAGAAGATCCAGATTAGTCGTATCACAGATGAGCGGAACCGTCAGGTCACATTCAATAAGCGTAAATTCGGCGTTATGAAAAAGGCCTATGAGCTGAGTGTGCTGTGCGATTGTGAAATTGCGCTGATTATCTTTAGCTCCTCTAACAAACTGTATCAGTACGCAAGCACCGATATGGACCGCGTTCTGCTGAAATATACAGAATACAATGAGCCGCACGAATCCCTGACTAACAAGAACATCATCGAAAAGGAGAACAAGAATGGCGTGATGAGTCCGGATTCACCCGAAGCCGAGACCGAC	318	MAMGRKKIQISRITDERNRQVTFNKRKFGVMKKAYELSVLCDCEIALIIFSSSNKLYQYASTDMDRVLLKYTEYNEPHESLTNKNIIEKENKNGVMSPDSPEAETD	106	Synthetic
DD0577	HLHmbeta	FBgn0002733	CG14548	E(spl) region transcript m&bgr;	HLH	ATGGCCATGGTGCTGGAGATGGAGATGAGTAAGACCTATCAGTATCGGAAAGTTATGAAGCCTATGCTGGAACGGAAGCGGCGTGCTCGTATCAACAAATGCCTGGATGAACTGAAGGACATTATGGTGGAGTGTCTGACCCAGGAAGGGGAGCACATTACACGTCTGGAAAAAGCCGATATCCTGGAACTGACAGTGGAGCATATGAAAAAGCTGCGCGCGCAGAAGCAGCTGCGTCTGAGCTCCGTCACCGGCGGTGTGTCTCCAAGTGCCGACCCTAAACTGTCAATTGCCGAAAGCTTTCGGGCGGGTTATGTTCACGCCGCGAACGAGGTCAGCAAGACTCTGGCAGCTGTGCCGGGGGTGTCCGTTGATCTGGGAACCCAGCTGATGTCTCAC…	489	MAMVLEMEMSKTYQYRKVMKPMLERKRRARINKCLDELKDIMVECLTQEGEHITRLEKADILELTVEHMKKLRAQKQLRLSSVTGGVSPSADPKLSIAESFRAGYVHAANEVSKTLAAVPGVSVDLGTQLMSHLGHRLNYLQVVVPSLPIGVPLQAPVEDQAM	163	Synthetic
DD0578	Fer3	FBgn0037937	CG6913	48 related 3	HLH	ATGGCCCGGGCTAACGGCTCCTCAAGCAGCAGCAAGAAGACTCGTCGTCGGGTGGCAAGTATGGCACAGCGGCGGGCGGCTAACATTCGGGAACGCCGTCGGATGTTTAACCTGAATGAAGCATTCGATAAACTGCGCCGTAAGGTGCCGACTTTTGCCTATGAAAAACGGCTGTCTCGCATTGAGACCCTGCGTCTGGCCATTACATACATCGGCTTCATGGCGGAGCTGCTGTCAGGTACCCCCAGCAACTCCCACAAGTCTCGGAGTGACGTTTATGGGAGC	285	MARANGSSSSSKKTRRRVASMAQRRAANIRERRRMFNLNEAFDKLRRKVPTFAYEKRLSRIETLRLAITYIGFMAELLSGTPSNSHKSRSDVYGS	95	Synthetic
DD0579	emc	FBgn0000575	CG1007	extra macrochaetae	HLH	ATGGCCGCACTGAACGCAAGCGGACGTATCCAGCGGCACCCGACACACCGTGGCGATGGCGAGAACGCGGAAATGAAAATGTATCTGAGCAAGCTGAAGGATCTGGTGCCGTTTATGCCCAAAAACCGCAAGCTGACTAAACTGGAAATCATCCAGCACGTTATCGATTACATCTGCGACCTGCAGACCGAACTGGAGACACATCCGGAGATGGGCAATTTCGACGCCGCGGCAGCTCTGACCGCC	246	MAALNASGRIQRHPTHRGDGENAEMKMYLSKLKDLVPFMPKNRKLTKLEIIQHVIDYICDLQTELETHPEMGNFDAAAALTA	82	Synthetic
DD0580	Oli	FBgn0032651	CG5545	Olig family	HLH	ATGGCCGGGGGGGCGAGCGGTAGTGGGTCTAATAGCGGAAAGCAGAAAAATCGGCAGGGAAAAACAGTTCGGCTGAATATCAACGCACGGGAGCGCCGTCGGATGCACGATCTGAACGACGCCCTGGATGAACTGCGGTCTGTGATTCCGTATGCCCATAGCCCCTCCGTTCGCAAACTGAGTAAGATTGCAACCCTGCTGCTGGCTAAAAACTATATCCTGATGCAGCAGAATGCACTGGAAGAGCTGCGCCGTCTGCTGGCATACATCCAGTCCACCACAGGCGCCGCG	291	MAGGASGSGSNSGKQKNRQGKTVRLNINARERRRMHDLNDALDELRSVIPYAHSPSVRKLSKIATLLLAKNYILMQQNALEELRRLLAYIQSTTGAA	97	Synthetic
DD0581	CG4318	FBgn0030455	CG4318	CG4318	zf-AD	ATGGCCCTGAAGAAGACTCACAAGTGCAATATCTGCGGAAAATACTTTATGCTGCCTGCTCATCTGAAATGTCATATGTGGGTTCACGCCCGTGAAAAACCGTATAAGTGCCTGCAGTGTTCTCAGAGTTACGCCCAGATTCGTGGCCTGCGCCGTCACGAACGTGTGCATAGCTCCCGTCCAGAGCTGCGTTCATATAAATGCAGCCGCTGTCCCAAGATCTTTAACCGTAATTCTGCGCTGAAAAACCACGAGACCATGCACCATAAT	270	MALKKTHKCNICGKYFMLPAHLKCHMWVHAREKPYKCLQCSQSYAQIRGLRRHERVHSSRPELRSYKCSRCPKIFNRNSALKNHETMHHN	90	Synthetic
DD0582	CG8359	FBgn0037634	CG8359	CG8359	MADF	ATGGCCCGGTATTCAATGTATGAGTTTATCGACGCAGTTCACAAGCGGAGCATCATCTGGGAACGCAGTCACCCTAATTTCCACAATCGGGAGCTGCGGGATGAAGCATGGCAGCAGATTGGCCACGAGCTGTGCAGCAACTTTGATGACAGCTCCGAACCGGAGAAACAGGAAATCGTCAAGACCCTGCTGAAACGGTGGAAGAACACACGCGACTCCTATCTGCGTGTGAATCGCCTGCGTCAGTCTGGTGAAGAGGTTGCCCGCGCGAGTTATATCTATGAAAAAGAGCTGTCATTCCTGCTGAATGTGAAGGCCGAAAGTGAGGAT	330	MARYSMYEFIDAVHKRSIIWERSHPNFHNRELRDEAWQQIGHELCSNFDDSSEPEKQEIVKTLLKRWKNTRDSYLRVNRLRQSGEEVARASYIYEKELSFLLNVKAESED	110	Synthetic
DD0583	l(1)sc	FBgn0002561	CG3839	lethal of scute	HLH	ATGGCCTCTCAGAAAAAGAAGTTTAACTATAATAATATGCCTTACGGTGAACAGCTGCCCTCAGTCGCCCGCCGCAACGCTCGTGAACGGAACCGGGTCAAACAGGTGAACAATGGCTTTGTGAACCTGCGCCAGCACCTGCCGCAGACTGTGGTTAACTCACTGAGCAATGGCGGTCGTGGTAGCTCCAAAAAGCTGTCCAAGGTTGATACCCTGCGCATTGCCGTGGAATATATCCGTGGGCTGCAGGACATGCTGGATGACGGAACCGCCTCTAGTACACGGCATATCTATAATAGTGCGGATGAG	309	MASQKKKFNYNNMPYGEQLPSVARRNARERNRVKQVNNGFVNLRQHLPQTVVNSLSNGGRGSSKKLSKVDTLRIAVEYIRGLQDMLDDGTASSTRHIYNSADE	103	Synthetic
DD0584	TFAM	FBgn0038805	CG4217	mitochondrial transcription factor A	HMG_box	ATGGCCAGTAACACACCCGCCGTTCCGAGCAAGACTCTGGAAGAACAGCTGGGGCTGCCTCCGCGTCCGAAGAAACCTCTGACTCCTTATTTCCGTTTTATGCGGGAACAGCGCCCAAAACTGAAGGCCGCGAACCCTCAGATTACCACAGTGGAGGTGGTTCGTCAGCTGTCTAAAAATTGGAGTGATGCAGACGCTCAGCTGAAAGAACGCCTGCAGGCAGAGTTCAAGCGTGATCAGCAGATCTATGTGGAAGAGCGCACCAAATACGACGCAACACTGACTGAAGAGCAGCGTGCTGAAATCAAACAGCTGAAGCAGGATCTGGTTGACGCCAAGGAACGCCGTCAGCTGCGTAAACGTGTCAAGGAGCTGGGACGTCCGAAAAAGCCAGCATCA…	645	MASNTPAVPSKTLEEQLGLPPRPKKPLTPYFRFMREQRPKLKAANPQITTVEVVRQLSKNWSDADAQLKERLQAEFKRDQQIYVEERTKYDATLTEEQRAEIKQLKQDLVDAKERRQLRKRVKELGRPKKPASAFLRFIASERINTPQGDKQTYREWHQKTTAKWTRLSDSEKEVYMQESRKEMELYRKAISVWEEKMIRLGHIDVVRHGNLIDP	215	Synthetic
DD0585	sage	FBgn0037672	CG12952	salivary gland-expressed bHLH	HLH	ATGGCCGACATTGCTAAAGAACATAACCCAGCGTGGCGTGAAAAAGCCCTGCAGATGGAGAAGGATTACCGTCGGACAGCGTGTGACCGTGAGCGCACCCGTATGCGGGATATGAACCGCGCATTTGACCTGCTGCGTTCAAAACTGCCGATTAGCAAGCCCAACGGCAAAAAGTACTCTAAGATCGAAAGTCTGCGGATTGCCATCAACTACATCAATCACCTGCAGGCAATGCTGCGTGAGAGCTCCGTGGGACAGAACGGCAATGGTTGCTGTGCCTGGTCTGGC	288	MADIAKEHNPAWREKALQMEKDYRRTACDRERTRMRDMNRAFDLLRSKLPISKPNGKKYSKIESLRIAINYINHLQAMLRESSVGQNGNGCCAWSG	96	Synthetic
DD0586	CG7691	FBgn0038626	CG7691	CG7691	zf-C2H2	ATGGCCCCTCCTATCCAGCAGCGTAAAATGCCCGAGAAGCGGCGTCTGAAGCGTGTTGGGGGACAGTTTGAATGTATTGATTGCGACAAGAAGTTTGATCACTCTTGGATGCTGACCGCCCACACCCGGACACATACTGGGGAAAAACCGTTTGTGTGCCCCGATGGCTCCTGTCGCAAGGCGTTCAGCGACCGCTCCAACCTGCGTAGTCACCAGCGGACAATGGGCCACCATGAGTGGCAGCATCAGTGCGGCCAGTGTGGTAAATACTTCTCTCAGTTCAGTTACCTGAATCGCCACTCACTGGACGCCTGCCGTAAATATCTGCTGAGCGTTATGCATAAGCGTTTC	351	MAPPIQQRKMPEKRRLKRVGGQFECIDCDKKFDHSWMLTAHTRTHTGEKPFVCPDGSCRKAFSDRSNLRSHQRTMGHHEWQHQCGQCGKYFSQFSYLNRHSLDACRKYLLSVMHKRF	117	Synthetic
DD0587	NC2alpha	FBgn0034650	CG10318	NC2&agr;	CBFD_NFYB_HMF	ATGGCCATGCAGAGCGACGAGGAGATTGGTAAAGTGGCGCAGGCGGTTCCGGTCATTATTTCACGCACCCTGGAGCTGTTCGTTGAGTCACTGCTGACCAAAACACTGCGCATTACTAACGCCCGTAATGCGAAGACCCTGAGCCCGTCCCACATGCGGCAGTGCATCGTGTCTGAAAAACGCTTTGATTTCCTGAAGGAGCTGGTTCGTAACATTCCCGACATCAGC	228	MAMQSDEEIGKVAQAVPVIISRTLELFVESLLTKTLRITNARNAKTLSPSHMRQCIVSEKRFDFLKELVRNIPDIS	76	Synthetic
DD0588	CG11085	FBgn0030408	CG11085	CG11085	Homeobox	ATGGCCGGCACTAGCGGTGGATACGCGGAACATAAACTGCAGCTGAGCAAGAGCGGTCGGAAGCCCCGTCGCCGTCGCACAGCATTCACACACGCCCAGCTGGCGTATCTGGAACGGAAATTTCGCTGCCAGAAGTACCTGAGCGTGGCAGATCGTTCCGACGTTGCTGAAACTCTGAACCTGTCTGAGACCCAGGTCAAAACATGGTATCAGAACCGCCGTACCAAATGGAAGCGTCAGAATCAGCTGCGTCTGGAACAGCTGCGTCACCAGGCAACAATGGAGAAGGATTTCGTG	297	MAGTSGGYAEHKLQLSKSGRKPRRRRTAFTHAQLAYLERKFRCQKYLSVADRSDVAETLNLSETQVKTWYQNRRTKWKRQNQLRLEQLRHQATMEKDFV	99	Synthetic
DD0589	CG13123	FBgn0032150	CG13123	CG13123	zf-AD	ATGGCCTCACAGGCGATCTATAAGTGTCAGTATTGCCCTCTGGCCTACGCATCACCACAGTATCTGAAGACCCACGTCCGTAATAGTCATGTTTGCAAATATTGTACCACAGCCTTTGCGAAGGTCCGCGATCTGAACGAACACATTCGTCAGAAACATCCGCACCATCAGTGCGTGGTTTGTTCTAACAATTTCAGCACCAGCTCCAATCTGCGGGCCCACCTGAAAAAGATCCATGGCGTGCAGCTGCCC	252	MASQAIYKCQYCPLAYASPQYLKTHVRNSHVCKYCTTAFAKVRDLNEHIRQKHPHHQCVVCSNNFSTSSNLRAHLKKIHGVQLP	84	Synthetic
DD0590	CG11398	FBgn0040366	CG11398	CG11398	zf-C2H2	ATGGCCGAACTGCAGTTTGAAGAACTGAACGAACGCTCACAGCATCAGCAGGGAGGAAGTCCGTCATTTGTTTGCCGCCGGTGCCCAGCTCTGTTTCTGACACGTGAAGAGCTGGCAGCACACCGTCCAACCCATCGTTATCAGGGCGGTCAGCAGACACCTGCCAGTGAGCACGCATGCGATGCTTGTGGGCGTGTTTTTCAGAAGCATAACGCACTGGTCGATCACATGAACGCTCATAATGACGTGCGGAATTATCCATGCCCAGAATGTCCAGCACGTTTCGTGCAGCGTAGCAACCGTGAGTGCCACCTGAAAAATGTCCATCGTAAGGTGTACCTGCACTCCTGCCCAGAACCTGGTTGTAAAAAGCGGTTCCAGCAGCGCCGTGAGTGTGAT…	564	MAELQFEELNERSQHQQGGSPSFVCRRCPALFLTREELAAHRPTHRYQGGQQTPASEHACDACGRVFQKHNALVDHMNAHNDVRNYPCPECPARFVQRSNRECHLKNVHRKVYLHSCPEPGCKKRFQQRRECDQHVKTVHQNERNLVCDTCSARFSHPVNYRKHLASHGSAKSYGCPICGKLFGRPEN	188	Synthetic
DD0591	h	FBgn0001168	CG6494	hairy	HLH	ATGGCCAATGTTCTGGGGACTGCGGTTGTTCCGGCACAGCTGAAAGAGACACCACTGAAAAGCGATCGTCGTAGCAATAAGCCTATCATGGAGAAACGCCGTCGGGCCCGCATTAACAATTGCCTGAACGAACTGAAGACCCTGATCCTGGATGCAACAAAAAAGGACCCAGCTCGTCACTCTAAACTGGAAAAGGCGGATATTCTGGAGAAAACTGTCAAGCATCTGCAGGAGCTGCAGCGTCAGCAGGCAGCAATGCAGCAGGCAGCTGATCCTAAAATCGTGAACAAATTCAAAGCCGGCTTCGCGGACTGCGTGAATGAAGTTAGCCGTTTTCCAGGTATTGAGCCAGCACAGCGCCGTCGGCTGCTGCAGCACCTGTCCAACTGTATCAATGGG…	468	MANVLGTAVVPAQLKETPLKSDRRSNKPIMEKRRRARINNCLNELKTLILDATKKDPARHSKLEKADILEKTVKHLQELQRQQAAMQQAADPKIVNKFKAGFADCVNEVSRFPGIEPAQRRRLLQHLSNCINGVKTELHQQQRQQQQQSIHAQMLP	156	Synthetic
DD0592	CG33213	FBgn0053213	CG33213	CG33213	zf-C2H2	ATGGCCAACAGCGACAAGTTCCTGACCTATGTGAGCGAGAATACCTTTATCTTTCCGAATGGCATGATGGAGTGTGCGGTGTGTGGTGACGTGGCCAAAACCCTGCTGGAACACCAGAGCCATATGACAGCCCACTATGGCCCAGGTGCGCTGTGCTTTCGGTGTGGCCAGCGCCTGGATCACCAGAAACAGCTGAAGCAGCATTCTCTGAGTTGTCCAGCACTGGCACCACGTAAAAGCTCCATGCTGTTCAAGTGTCCTCACCTGCTGTGCAACGCCATGTCACATAGCGAGATGCAGCTGCTGCGCCACCTGCGTAATCATAGCGGCCGTAAGTGCTATCGGTGTCTGCAGTGCAAACGGTACTTTAAGACCACAACTTCCCTGCTGGTGCACCGT…	477	MANSDKFLTYVSENTFIFPNGMMECAVCGDVAKTLLEHQSHMTAHYGPGALCFRCGQRLDHQKQLKQHSLSCPALAPRKSSMLFKCPHLLCNAMSHSEMQLLRHLRNHSGRKCYRCLQCKRYFKTTTSLLVHRKKEQSCAKAKVVVLFREHNGLPNGRG	159	Synthetic
DD0593	CG31441	FBgn0051441	CG31441	CG31441	zf-AD	ATGGCCAATAGCAAGAGTTGGTTCTGTGACCAGTGTGGCGGCGTGTTTAAGTCAAGCACCTACCTGAAGCTGCACCTGCAGCGGCATAGCGGCCACAAACCGTTTGCATGCGATATTTGTCAGGCTAAGTATTACACTGACAACGAAATGCGCCGTCACCGGATCCTGCATACCGATGCCCGGCCCTATGCGTGCCGCTTCTGTTCCAAAACATACCGTGGCTGCAGCTCCAAGGTGGTTCACGAACGTACCCATACAAACGAGCGGCCGTTTCAGTGCCAGCATTGTGACAAAGCCTTCACTTCTACCAGTACACGCCAGAAGCACGAGATGCTGCATACCAATCAGCGT	351	MANSKSWFCDQCGGVFKSSTYLKLHLQRHSGHKPFACDICQAKYYTDNEMRRHRILHTDARPYACRFCSKTYRGCSSKVVHERTHTNERPFQCQHCDKAFTSTSTRQKHEMLHTNQR	117	Synthetic
DD0594	CG4424	FBgn0038765	CG4424	CG4424	zf-AD	ATGGCCGTGAAAGGCAAGCTGCACGTCTGCGCTATCTGCGGTAATGGTTATCCTCGGAAAAGCACTCTGGACACCCACATGCGTCGGCACAATGATGAACGTCCGTATGAATGCGAGATTTGTCACAAAAGCTTTCATGTGAACTACCAGCTGAAGCGCCACATCCGTCAGCATACCGGCGCCAAACCCTATACATGCCAGTACTGTCAGCGGAACTTCGCGGACCGCACTTCCCTGGTTAAGCACGAACGGACCCATCGCAATGAGCGT	270	MAVKGKLHVCAICGNGYPRKSTLDTHMRRHNDERPYECEICHKSFHVNYQLKRHIRQHTGAKPYTCQYCQRNFADRTSLVKHERTHRNER	90	Synthetic
DD0595	Usf	FBgn0029711	CG17592	Usf	HLH	ATGGCCGAAAGCGCAGGACAGACACCGTCAAGCAAGCTGGAGGCGTATAAGAAGCGGGATGATAAGCGGCGGGCGACACATAACGAAGTGGAGCGCCGTCGGCGCGATAAGATTAACTCTTGGATCTTTAAACTGAAGGAAATGCTGCCATCACTGAGCTCCTCTAGTTCATTCAGCGAGGCATCCACTTCTCCGAGTACCTCAGGCAGCACCTCCACAAACGGTAGCTCCCACTCCAAAGGGAATGCATCTAGTTCAAGCGGACGTGCACCACCAAATGATTCTAAAAGTCAGATTCTGATCAAGGCCTGCGAATATATCAAAAGCATGCAGGGCGAGATCGACACA	348	MAESAGQTPSSKLEAYKKRDDKRRATHNEVERRRRDKINSWIFKLKEMLPSLSSSSSFSEASTSPSTSGSTSTNGSSHSKGNASSSSGRAPPNDSKSQILIKACEYIKSMQGEIDT	116	Synthetic
DD0596	CG11723	FBgn0031391	CG11723	CG11723	MADF	ATGGCCTCCGATAACTACCGTCTGATTCAGGAAGTGAGCAAACGCCGCTGTCTGTGGGATACTAATATGAGCATTTCATACCGCAACCAGGATGCCGCGCTGCAGTGGGCATCTGTGGCTCAGATTATGCAGCAGGATGTTAGTATCTGCAAAAAGCGGTTCAAAGGCATGCGCGACTCCTATCGTGCCGAAGTGCGGAAAATTCAGCAGAAGCGCATCGAGATGAGCCACTGGCCGTACTTTCGCTCCCTGGAATTCATGCGTCAGATTTTTGATCCCGAGGGTCTG	288	MASDNYRLIQEVSKRRCLWDTNMSISYRNQDAALQWASVAQIMQQDVSICKKRFKGMRDSYRAEVRKIQQKRIEMSHWPYFRSLEFMRQIFDPEGL	96	Synthetic
DD0597	CG1621	FBgn0033182	CG1621	CG1621	MADF	ATGGCCATTGAGACTGTCAAGCGGCTGATTGCTGCTGTGAGTCGTCGCCCGATGCTGTGGCTGCGGAATAACGCTAACGGTCAGAAACGGTCCGATATTACCCCGGTGTGGTTTGAAGTTGGCCAGGATGTCAACCTGCCCGCCGACATTTGCCGTATCAAATGGGGTCACCTGCGCGATAATTTCCGTAAGGTGTATATTCGGAACAATCTGTCTAACGAGACACCAAGCTCCTGGCGGTTTTACAATGACATGCGCTTCATGGAACCGGCGGTTCATGAGAACATCATG	291	MAIETVKRLIAAVSRRPMLWLRNNANGQKRSDITPVWFEVGQDVNLPADICRIKWGHLRDNFRKVYIRNNLSNETPSSWRFYNDMRFMEPAVHENIM	97	Synthetic
DD0598	CG1792	FBgn0039860	CG1792	CG1792	zf-AD	ATGGCCCGTAAGCGGGATTGCATTTGCGAACAGTGCGGTCGTCATTTCACCTGCCCTTCTAATTTCAAGCTGCATCTGCTGCGTCATACTGGTGTGAAATCATTTGCCTGCGATCAGTGTAGCCAGCAGTTCTATACCGCGACACTGCTGCGCCGTCACCAGGAACTGCATGCCGGGAACGCGCTGTTTCAGTGCCGCTATTGTGAAGCAACCTACAGCAATGCTTCCGGCCGTATTCAGCACGAGCGGATGCGCCATACTAACGTGAAACCGTTTACCTGCAAAGAGTGTAATAAGTCTTTCGCCATGAGTGGCAAGCTGCGTACACACATGCTGTCTCATACCGGTGTTCGG	354	MARKRDCICEQCGRHFTCPSNFKLHLLRHTGVKSFACDQCSQQFYTATLLRRHQELHAGNALFQCRYCEATYSNASGRIQHERMRHTNVKPFTCKECNKSFAMSGKLRTHMLSHTGVR	118	Synthetic
DD0599	CG6808	FBgn0037921	CG6808	CG6808	zf-AD	ATGGCCTGCGAACCCGATAAATACCGCTGTAAAATCTGCTCTAATACCTACCGCTGTCTGTCTCAGCTGAACGCCCACTCCCAGGTCCACCGCAAAGAAAAGGATCACCAGTGCGAAGTGTGTCAGAAAACTTTTCGTGCCGCGTGCAACCTGAAGACCCACATGCGGACCCATACAGGCGAAAAACCGTATCAGTGCTGTTACTGTAGCCGCCGTTTCGCCGACAACTCCACACACCGGAAGCATGAACGCCTGCATACCAATGAGCGC	270	MACEPDKYRCKICSNTYRCLSQLNAHSQVHRKEKDHQCEVCQKTFRAACNLKTHMRTHTGEKPYQCCYCSRRFADNSTHRKHERLHTNER	90	Synthetic
DD0600	HLH3B	FBgn0011276	CG2655	Helix loop helix protein 3B	HLH	ATGGCCGGCTCTGGCGGCAATGCGTCTTCAGGCGGTGGCTCTGGTGTTGGTGCTACTGGCGGAGTTCGTAAAGTCTTCACTAATACCCGGGAACGCTGGCGTCAGCAGAACGTGTCTGGCGCCTTTGCGGAACTGCGTAAACTGGTTCCGACCCACCCGCCCGATAAAAAGCTGAGCAAGAATGAGATTCTGCGGTCCGCCATCAAATATATCAAGCTGCTGACAGGTATTCTGGAATGGCAGCAGCGGCAGGCACCAAGCCATCCTATCCGCGCTCAGATGGAG	285	MAGSGGNASSGGGSGVGATGGVRKVFTNTRERWRQQNVSGAFAELRKLVPTHPPDKKLSKNEILRSAIKYIKLLTGILEWQQRQAPSHPIRAQME	95	Synthetic
DD0601	exd	FBgn0000611	CG8933	extradenticle	PBC	ATGGCCGGTATGATGGCACCGCAGGGTTATGGACTGAGTGGGCAGGACGACGGACAGAACGCTGGGAGTGAAAATGAGGTTCGCAAGCAGAAAGATATTGGCGAGATCCTGCAGCAGATTATGTCTATCAGTGAGCAGAGCCTGGACGAAGCACAGGCACGTAAACACACCCTGAACTGCCATCGTATGAAGCCGGCCCTGTTTTCCGTCCTGTGTGAAATCAAAGAAAAGACAGTGCTGTCTATCCGGAACACTCAGGAAGAGGAACCGCCCGATCCACAGCTGATGCGTCTGGACAATATGCTGATTGCAGAGGGGGTTGCTGGACCTGAAAAAGGCGGTGGGGGAGCAGCAGCAGCTTCTGCAGCGGCAGCTAGTCAGGGCGGTTCACTGAGCATT…	924	MAGMMAPQGYGLSGQDDGQNAGSENEVRKQKDIGEILQQIMSISEQSLDEAQARKHTLNCHRMKPALFSVLCEIKEKTVLSIRNTQEEEPPDPQLMRLDNMLIAEGVAGPEKGGGGAAAASAAAASQGGSLSIDGADNAIEHSDYRAKLAQIRQIYHQELEKYEQACNEFTTHVMNLLREQSRTRPITPKEIERMVQIIHKKFSSIQMQLKQSTCEAVMILRSRFLDARRKRRNFSKQASEILNEYFYSHLSNPYPSEEAKEELARKCGITVSQVSNWFGNKRIRYKKNIGKAQEEANLYAAKKAAGA	308	Synthetic
DD0602	CG14711	FBgn0037922	CG14711	CG14711	zf-AD	ATGGCCCGCAAGACTCGTATGACCAAGCGGGGGCGCGGGCGTCCACGGGGGGCAAGTTCAGGGCATCCACGTTCATTCAGTGAGGAGCGTCCGCCGGTGCAGGCCTCCTTTAAAAGCTCCCCCGAAGTTTCTAGTACCAACATTATGTGCGAGATCTGTGGGAATATCTATAGTAAGCGTGCCGCGCTGAACATCCACATGCGCCGTCATATGGCAGAAAAACCGTTTAAATGCGAGATTTGTTCAAAAAGCTTCGCTGGCCCGTCTGAACTGAATCGGCACATCCGCGTGCATACAGGTGAG	303	MARKTRMTKRGRGRPRGASSGHPRSFSEERPPVQASFKSSPEVSSTNIMCEICGNIYSKRAALNIHMRRHMAEKPFKCEICSKSFAGPSELNRHIRVHTGE	101	Synthetic
DD0603	CG6930	FBgn0037947	CG6930	CG6930	zf-C2H2	ATGGCCAAACCTCGCCCTAAACCTGGGGAAATCCGGGAGACTAAAGCACTGGACGGGAGCACCCTGTACTGTTGCCCTGAATGTCAGATGGCTTATCCGGATCGCTCTCTGATTGAACAGCACGTCATCAGTCATGCCGTGGAGCGCCGTTTTGTTTGCGATATTTGTAACGCCGCGCTGAAACGCAAGGACCACCTGACCCGTCATAAGCTGTCACACATTCCGGACCGGCCCCACGTTTGCAACATCTGTATGAAGAGCTTTAAACGCAAGGAACAGCTGACACTGCATATTGTCATCCACTCCGGCGAGAAAAAACATGTGTGCATTGAGTGTGGGAAAGGATTCTACCGTAAGGATCATCTGCGTAAACACACCCGGAGTCATATCGCACGTCGC…	447	MAKPRPKPGEIRETKALDGSTLYCCPECQMAYPDRSLIEQHVISHAVERRFVCDICNAALKRKDHLTRHKLSHIPDRPHVCNICMKSFKRKEQLTLHIVIHSGEKKHVCIECGKGFYRKDHLRKHTRSHIARRVKSEVSAQNVNGSAGG	149	Synthetic
DD0604	OdsH	FBgn0026058	CG6352	Ods-site homeobox	Homeobox	ATGGCCTCAGATGAGGGGGCGGACAGTAACCTGGGTCAGAATGATTGCACCGAAAGCAGCAAAAAGCGTCGTGGGCGGACTAACTTCAACAGCTGGCAGCTGCGGGAACTGGAGCGCGTGTTTCAGGGGAGCCACTATCCAGATATTTTCATGCGCGAAGCCCTGGCGACCAAACTGGACCTGATGGAGGGCCGTATCGCCGTTTGGTTTCAGAACCGCCGTGCAAAATGGCGTAAGCAGGAACATACAAAAAAGGGACCAGGTCGTCCAGCACACAATGCTCATCCGCAGTCCTGC	297	MASDEGADSNLGQNDCTESSKKRRGRTNFNSWQLRELERVFQGSHYPDIFMREALATKLDLMEGRIAVWFQNRRAKWRKQEHTKKGPGRPAHNAHPQSC	99	Synthetic
DD0605	sug	FBgn0033782	CG3850	sugarbabe	zf-C2H2	ATGGCCGAATTTCCTGATGATAGCAAGAGCTGTTCCTCCTCAAGCGAGTGTGGGACTGCGAGCGATTTCGTGTGTAACTGGACTGACTGCGACCGCGTGTTTGATACTCTGGACGCACTGGCACAGCACGTTACCCAGCGTCATGCAATTGCTTCTCTGACAGATGGCCTGTATTACTGCCGCTGGCGTGGCTGTCAGCGGAGTGAACGCGGTTTTAACGCACGCTATAAGATGCTGGTTCACACCCGTACACATACTAAAGAGAAGCCGCACCGCTGCCATCTGTGTGAAAAGTCATTCAGCCGTGCTGAGAACCTGAAAATTCACATCCGGTCCCATTCTGGGGAAAAACCATATAAGTGCAGCTTTGAGGGATGTCAGAAGGCCTACTCCAATAGC…	585	MAEFPDDSKSCSSSSECGTASDFVCNWTDCDRVFDTLDALAQHVTQRHAIASLTDGLYYCRWRGCQRSERGFNARYKMLVHTRTHTKEKPHRCHLCEKSFSRAENLKIHIRSHSGEKPYKCSFEGCQKAYSNSSDRFKHTRTHSMEKPYMCKVAGCQKRYTDPSSLRKHVKTFKHSIHLIASQPLTLPSVPCLLE	195	Synthetic
DD0606	CG4360	FBgn0038787	CG4360	CG4360	zf-C2H2	ATGGCCCAGGAAGTTCAGTCAGTCATTAGCGAGGAAGAAGTGGTGGTGGACGACCCGCGTAAGAAGAAGCAGTGTCACGTCTGTAAGAATAAGTTTCGCCAGCTGACCACACTGCGTAATCACATGAAAATTCATACAGATGAACGGCCATATAAATGCAAGCACTGTGACAAGGCATTCCGCCAGATTTCAACTCTGACCAACCACGTGAAAATCCATACCGGCGAGAAGCCGTTTACATGCAATATCTGTGCCAAAGATTTCCGTCAGCAGTCCACTCTGATTAACCACATCAAAACCCATAAGGCCGCGGAAAGCTCCACACCGACTTCTCTGCTGAACTACCAGCCCCAGACCGGTAGT	363	MAQEVQSVISEEEVVVDDPRKKKQCHVCKNKFRQLTTLRNHMKIHTDERPYKCKHCDKAFRQISTLTNHVKIHTGEKPFTCNICAKDFRQQSTLINHIKTHKAAESSTPTSLLNYQPQTGS	121	Synthetic
DD0607	p53	FBgn0039044	CG33336		P53	ATGGCCAATCATAATATCGGGGGCTACTGCTTCTCAATGGTGCTGGACGAACCTCCTAAATCTCTGTGGATGTATAGTATTCCTCTGAACAAGCTGTATATTCGCATGAACAAAGCCTTTAACGTCGATGTGCAGTTCAAATCCAAGATGCCGATCCAGCCCCTGAACCTGCGGGTGTTTCTGTGCTTCTCTAATGACGTTAGTGCTCCGGTGGTTCGCTGTCAGAACCACCTGTCTGTGGAACCCCTGACCGCAAACAATGCTAAAATGCGTGAATCACTGCTGCGGAGCGAGAACCCAAATAGTGTGTACTGCGGCAACGCACAGGGCAAGGGTATTTCCGAGCGTTTTTCTGTCGTGGTTCCTCTGAATATGAGCCGGTCCGTTACTCGCTCTGGC…	639	MANHNIGGYCFSMVLDEPPKSLWMYSIPLNKLYIRMNKAFNVDVQFKSKMPIQPLNLRVFLCFSNDVSAPVVRCQNHLSVEPLTANNAKMRESLLRSENPNSVYCGNAQGKGISERFSVVVPLNMSRSVTRSGLTRQTLAFKFVCQNSCIGRKETSLVFCLEKACGDIVGQHVIHVKICTCPKRDRIQDERQLNSKKRKSVPEAAEEDEPSKV	213	Synthetic
DD0608	CG1663	FBgn0033449	CG1663	CG1663	zf-C2H2	ATGGCCCGTTATCCGAAATACTATCATTCCCTGCTGAAGTTTATGCCCACTAATCACATCTCCGTTACTATCTGCGAAGAGTGCGATCGTCGTTTTCTGAACGAACGTCTGCTGCGGCTGCACAAATTCCGCGTTCATGGCGGTCCGAACCCCAATGTGTGCCACGTTTGTCATCAGTCCTTTCCGCTGGCCTCTAAACTGGAACAGCACCAGGCGCGGTATCATTTCAAGCGTCCAGAGTGGCAGTGCAGCCGTTGTGATTACAACGCCCCATCCAAGTGGGACTTTCAGCAGCACCAGGCAATGCATGCTGGGCAGCGTAATTATATTTGCGAACTGTGTGGCCACAGCTCCAAAACCTCTAGTGCCCTGGCGGTCCACCGCCGTACACATGATCAG…	537	MARYPKYYHSLLKFMPTNHISVTICEECDRRFLNERLLRLHKFRVHGGPNPNVCHVCHQSFPLASKLEQHQARYHFKRPEWQCSRCDYNAPSKWDFQQHQAMHAGQRNYICELCGHSSKTSSALAVHRRTHDQPKLCCPHCSRQFRENSTLKSHIRKIHDGNSARQVSCDFCWRRFKTL	179	Synthetic
DD0609	CG14962	FBgn0035407	CG14962	CG14962	zf-C2H2	ATGGCCATGCACTCCGAGAAACATACTCCTGATATTCGTGAGCTGATGCCCGTTCGTGAGCACCGCTGTGAGCGTTGCCCTAGCCTGGTCTTCGGCAACCTGTCCCACTATCAGCTGCATCTGCGCCGTCGGCACCAGGAAGTGATTCCGCCCAGTGTTATTGGGCCGATCGTCGCCTTTCACTGCCCAGTGGAGAAATGTATCTACCATGTTGCCACCAAGGGAGCGCGTAGCTTCACATCCCTGCGGCTGCTGCGCCAGCACTACCAGAAGTCTCATCTGGATAAGAACTACAAGTGCCTGGCATGTGGCGGTAAATTTCTGCTGCAGCACCATCTGGAAAAGCACCAGTGCTCAAAACATAAGTGCCCGGTTTGTGAGCTGACTTATAACAGCAAA…	495	MAMHSEKHTPDIRELMPVREHRCERCPSLVFGNLSHYQLHLRRRHQEVIPPSVIGPIVAFHCPVEKCIYHVATKGARSFTSLRLLRQHYQKSHLDKNYKCLACGGKFLLQHHLEKHQCSKHKCPVCELTYNSKAGLRTHMRRKNHLVHHESDKVPIPSLATWKRL	165	Synthetic
DD0610	tap	FBgn0015550	CG7659	target of Poxn	HLH	ATGGCCGGGAAGAATCGGGTGACTCGCAGCCGCAGCCCTACTCAGGTGGTTAAAATCAAACGCTTTCGCCGCATGAAGGCAAACGACCGGGAGCGCAACCGTATGCACAACCTGAATGATGCCCTGGAAAAACTGCGGGTGACTCTGCCGTCTCTGCCCGAAGAGACCAAACTGACAAAGATTGAGATCCTGCGTTTTGCCCATAATTATATTTTCGCGCTGGAACAGGTTCTGGAGAGCGGCGGTTCCATCAACCTGGACCTGGAAAAGCTGCAGAATTTTACC	285	MAGKNRVTRSRSPTQVVKIKRFRRMKANDRERNRMHNLNDALEKLRVTLPSLPEETKLTKIEILRFAHNYIFALEQVLESGGSINLDLEKLQNFT	95	Synthetic
DD0611	CG3891	FBgn0035993	CG3891	CG3891	CBFB_NFYA	ATGGCCACCTCCACTACTGGCACTAACACTAATTCAGAAGACGAGTCATCAAAAGGCGAAGCCGACGAAGAACCACTGTATGTCAATGCTAAGCAGTATAAACGGATTCTGATCCGCCGTCAGGCCCGTGCGAAGCTGGAATCTCGCATTCCGAAAGAGCGTTGCAAGTACCTGCACGAAAGTCGGCACCGCCATGCAATGAACCGTGCTCGGGGCGAAGGCGGTCGCTTTCATTCAGCCCAGGAGAAAGGCGATCAGGACAGCTCCGGTCCAGAGGGGGGATCCATGCCC	291	MATSTTGTNTNSEDESSKGEADEEPLYVNAKQYKRILIRRQARAKLESRIPKERCKYLHESRHRHAMNRARGEGGRFHSAQEKGDQDSSGPEGGSMP	97	Synthetic
DD0612	CG9609	FBgn0030787	CG9609	CG9609	zf-C2H2	ATGGCCACAGCCCTGGAAGAGTTCAAGCAGCGTCAGGGTCGTCGTAATAGTATCGGTTCAGCGAAGTATGCGTGTTCAATGCCTAAATGTGAGGCAACCTTTAAACGTCTGGATCAGCTGGACCGGCACGAATATCACCATACAGGCATCAAAAAACATGCTTGCTCCTATGAGGGTTGTGATAAAACCTACTCTATCGTCACACACCTGAAGCGCCATCTGCGTTCAACACACGAACGCCCGGAGAGCGCCGCGAAAAAGACTGTGAAATGCGCCCTGGAAGAGTGTAGCAAGATGTTTATTAGCGTTTCCAACATGACTCGGCACATGCGCGAAACCCATGAGAGTCCGAAAGTGTACCCCTGCTCTCAGTGTAGTGCAAAGTTCTCCCAGAAACTG…	405	MATALEEFKQRQGRRNSIGSAKYACSMPKCEATFKRLDQLDRHEYHHTGIKKHACSYEGCDKTYSIVTHLKRHLRSTHERPESAAKKTVKCALEECSKMFISVSNMTRHMRETHESPKVYPCSQCSAKFSQKLKL	135	Synthetic
DD0613	CG9797	FBgn0037621	CG9797	CG9797	zf-AD	ATGGCCGGAACAGGGGGGGTTTACATCTGCGAACAGTGCGGGAATCACATTAAGGGTCGTATGGCGTTTGAGCTGCATTGCCGTCGTCACCGTGGGGATAAACAGTTTGGATGCGAACTGTGTCAGAGCCGGTTCTGTACCACATCCGAGCTGAAACGCCACATGCGTAAGCATACCGGCGAACGTCCGTTTGCCTGCAAATATTGTGGTCGGTGCTTCACCGACTACACTACCCGGGTGAAGCACGAACGCACCCATACAAACGAGCGCCCCTATGTTTGTGGCACCTGCGGTAAAGCGTTTACAACTGGGTACATTCTGAAGAATCACATGCTGATCCATTCTGGCGAGCGT	354	MAGTGGVYICEQCGNHIKGRMAFELHCRRHRGDKQFGCELCQSRFCTTSELKRHMRKHTGERPFACKYCGRCFTDYTTRVKHERTHTNERPYVCGTCGKAFTTGYILKNHMLIHSGER	118	Synthetic
DD0614	CG17806	FBgn0038548	CG17806	CG17806	zf-AD	ATGGCCCTGGAACATCGTCTGTATTTCTGCGACCAGTGCGGTAAAACATTCAGCGAAAAAGGCAATTTCAACGTGCATCTGCGGCGTCATAAAGGGACTAAAGAATTTCAGTGCCAGGAGTGTGATCGCATGGAATTCACCCAGCACCTGCTGAACCTGCATGTTCGCATTAAGCACCGTGGCGAGCTGCCGTATGTGTGCAAATACTGTGGCAAACGTTTTGACAATTGCCTGAAACGGCTGAACCACGAGCGCAATCATAAGGAAAGCCCAGTCCACCGTCCACATGTGTGCTCCACATGTCAGAAAGCCTTCAAGACCTCTACAGCGCTGAAAGATCACATCGTGGTTCATACCGGCGAACAG	366	MALEHRLYFCDQCGKTFSEKGNFNVHLRRHKGTKEFQCQECDRMEFTQHLLNLHVRIKHRGELPYVCKYCGKRFDNCLKRLNHERNHKESPVHRPHVCSTCQKAFKTSTALKDHIVVHTGEQ	122	Synthetic
[truncated: 780 more rows]

## Sheet: B. selex oligos
Supplementary file 1B. Selex oligos
[truncated: 1,252 more rows]

[truncated: 4 more sheets: C. results summary, D. seed list, E. PWMs, F. Motif counts]
