# Supplementary material for: Conservation of transcription factor binding specificities across 600 million years of bilateria evolution
Source: eLife. 2015 Mar 17;4:e04837. doi: 10.7554/eLife.04837 (PMC4362205; doi:10.7554/eLife.04837)
Supplement: Supplementary file 2. — Drosophila and human PWMs as separate files. DOI: http://dx.doi.org/10.7554/eLife.04837.034 [file elife04837s006.zip]

Archive with 435 entries (430 files):
- Fly_pwm/
- Fly_pwm/manifest.txt
- __MACOSX/
- __MACOSX/Fly_pwm/
- __MACOSX/Fly_pwm/._manifest.txt
- Fly_pwm/TAAAAT20NCG_KD_ARAMCACGTGKTYT_m2_c4_short.pfm
- Fly_pwm/TAAAGC20NGAA_KA_ATGTANNNNNNTACAT_m1_c6_short.pfm
- Fly_pwm/TAAAGC20NGAA_KA_NNNGTACATA_m1_c6_short.pfm
- Fly_pwm/TAAAGT40NAGC_KU_MCCACCGACCTACAGYC_m3_c4_short.pfm
- Fly_pwm/TAAATG20NTAA_KG_NNAARCAGCTGYTTNN_m2_c4_short.pfm
- Fly_pwm/TAAATG20NTAA_KH_NYMATTAN_m1_c3_short.pfm
- Fly_pwm/TAAATG20NTAA_KH_NYMATTANNNNTAATTAN_m2_c4_short.pfm
- Fly_pwm/TAAATT40NCTG_KK_NATGCGGGYNNNRCCCGCATN_m2_c3_short.pfm
- Fly_pwm/TAAATT40NCTG_KK_NATGCKGGNNCCMGCATN_m2_c3_short.pfm
- Fly_pwm/TAACGG20NGCA_KH_NGGCACGTGCCN_m1_c3_short.pfm
- Fly_pwm/TAACTT20NTCA_KG_NNNNNTAAGGTAANN_m1_c3_short.pfm
- Fly_pwm/TAAGAA40NATA_KK_NRTCATTANN_m1_c3_short.pfm
- Fly_pwm/TAAGAA40NATA_KL_NNAGTCAAAAGTCA_m2_c3_short.pfm
- Fly_pwm/TAAGAA40NATA_KL_NRAGTCAATAAGTCA_m2_c3_short.pfm
- Fly_pwm/TAAGCG20NCG_KD_NAGGTGTGAN_m1_c3_short.pfm
- Fly_pwm/TAAGCG20NCGA_KG_NYAATTAN_m1_c3_short.pfm
- Fly_pwm/TAAGCG20NCGA_KH_NTAATCCN_m1_c2_short.pfm
- Fly_pwm/TAAGCG20NCGA_KH_RCGTTAATCCN_m1_c3_short.pfm
- Fly_pwm/TAAGGT20NGGA_KH_NNGNWACAATGTWNCNN_m1_c3_short.pfm
- Fly_pwm/TAAGTA20NTGA_KH_NYMATTAN_m1_c4_short.pfm
- Fly_pwm/TAAGTG40NGAA_KAA_AACATGTGTT_m1_c2_short.pfm
- Fly_pwm/TAAGTG40NGAA_KAA_NCACACGACGCN_m1_c2_short.pfm
- Fly_pwm/TACATC40NATA_KK_GCCACRCCCCCNN_m1_c2_short.pfm
- Fly_pwm/TACATT20NCG_KD_AWCAGCTGWA_m1_c3_short.pfm
- Fly_pwm/TACATT20NTAC_KD_NATGACGTCATN_m2_c4_short.pfm
- Fly_pwm/TACCAA40NTTA_KK_GGTGGTCGCG_m1_c4_short.pfm
- Fly_pwm/TACCAA40NTTA_KK_GTGAGGTGGT_m1_c4_short.pfm
- Fly_pwm/TACCAA40NTTA_KK_NGTGGTCGYSG_m1_c4_short.pfm
- Fly_pwm/TACCAA40NTTA_KK_NGTGTTCGGTGN_m1_c4_short.pfm
- Fly_pwm/TACCAC20NCG_KD_GATGACGTCATC_m2_c3_short.pfm
- Fly_pwm/TACCAC20NCG_KD_NGATGASTCATCN_m2_c3_short.pfm
- Fly_pwm/TACCCG20NCG_KA_NNKTGCAAAT_m1_c7b4_short.pfm
- Fly_pwm/TACCCT40NTTA_KN_NACCCCCCRCNNNGN_m1_c2_short.pfm
- Fly_pwm/TACCGT20NCG_KA_CACACNNNNNACACA_m1_c6_short.pfm
- Fly_pwm/TACCGT20NCG_KA_NACACACACTC_m1_c6_short.pfm
- Fly_pwm/TACCTA20NTCC_KG_AACCCGGAAGTR_m1_c3_short.pfm
- Fly_pwm/TACCTA20NTCC_KG_AATGCGGAAGTR_m1_c3_short.pfm
- Fly_pwm/TACCTT40NCGA_KK_NNRCATTCCA_m1_c2_short.pfm
- Fly_pwm/TACCTT40NCGA_KY_CCTCTCTCCC_m1_c2_short.pfm
- Fly_pwm/TACGAA40NAGA_KY_ANTGGGCGTGGCGG_m2_c4_short.pfm
- Fly_pwm/TACGAG20NAGC_KH_GTCAKSATGACGTCAY_m1_c3_short.pfm
- Fly_pwm/TACGAG20NAGC_KH_NATGACRNNSATGACN_m2_c3_short.pfm
- Fly_pwm/TACGAG20NAGC_KH_NYGTCAYSRTGACRN_m2_c3_short.pfm
- Fly_pwm/TACGGA20NCG_KA_SCGTGACGAATN_m1_c6_short.pfm
- Fly_pwm/TACGGA20NCG_KA_TAATCRATTA_m1_c5_short.pfm
- Fly_pwm/TACGGA20NGGC_KG_NNTAATYGATTANN_m1_c4_short.pfm
- Fly_pwm/TACGTC20NTGC_KG_NAACAATAAYANN_m1_c3_short.pfm
- Fly_pwm/TACGTC20NTGC_KG_NNNGTAAATATTTACNNN_m2_c3_short.pfm
- Fly_pwm/TACTAA40NATT_KY_NCCGGAAGTN_m1_c2_short.pfm
- Fly_pwm/TACTAG40NGGA_KK_NNCAATTASN_m1_c3_short.pfm
- Fly_pwm/TACTAT20NATC_KD_NTAATCRATTAN_m1_c2_short.pfm
- Fly_pwm/TACTAT20NATC_KH_NNNNNGCGTRNNTAATT_m1_c3_short.pfm
- Fly_pwm/TACTAT20NATC_KH_TTYACGCWTGANTGMRCAN_m2_c3_short.pfm
- Fly_pwm/TACTCA20NCTC_KG_GYMATTAN_m1_c3_short.pfm
- Fly_pwm/TACTCT40NAAC_KL_NGCGTANNNNNGTAGC_m1_c3_short.pfm
- Fly_pwm/TACTCT40NAAC_KL_NGCGTANNNNNNGTAGC_m1_c3_short.pfm
- Fly_pwm/TACTGC20NGTC_KH_RCGACAGGTGYAN_m1_c4_short.pfm
- Fly_pwm/TACTGC20NGTC_KH_RTAACAGGTGYAN_m1_c4_short.pfm
- Fly_pwm/TACTTG20NTTC_KH_NYAATTAN_m1_c3_short.pfm
- Fly_pwm/TAGACC40NAGT_KY_NGNGGGCGTGAN_m1_c2_short.pfm
- Fly_pwm/TAGATG40NTAT_KY_HMCCCRCCC_m1_c3_short.pfm
- Fly_pwm/TAGCAA40NCGA_KM_AAAYAACAACAA_m1_c3_short.pfm
- Fly_pwm/TAGCCA40NTAT_KU_TAATTNAATTA_m1_c4_short.pfm
- Fly_pwm/TAGCCT20NCCT_KG_SYAATTAN_m1_c3_short.pfm
- Fly_pwm/TAGCGA20NGCT_KA_NYMATTAN_m1_c7_short.pfm
- Fly_pwm/TAGCGT40NTCA_KY_TGACAG_m1_c3_short.pfm
- Fly_pwm/TAGCGT40NTCA_KY_TGACAGMTGTCA_m1_c3_short.pfm
- Fly_pwm/TAGCGT40NTCA_KY_TGACAGNNNNNNTGTCA_m1_c3_short.pfm
- Fly_pwm/TAGCTC20NCG_KA_NNACAATGNNATTGTNN_m1_c5_short.pfm
- Fly_pwm/TAGGTG20NTGT_KG_GCGTCAGCTGTTNY_m1_c3_short.pfm
- Fly_pwm/TAGGTG20NTGT_KG_NNGTCAGCTGACNN_m1_c3_short.pfm
- Fly_pwm/TAGGTG20NTGT_KG_RNAACAGCTGTTNY_m1_c3_short.pfm
- Fly_pwm/TAGTCA40NTCT_KL_NAGGTGTGAN_m1_c3_short.pfm
- Fly_pwm/TAGTCC20NCTT_KA_NCCACCCNNNNCCCRCCN_m2_c5_short.pfm
- Fly_pwm/TAGTGG20NGTT_KG_NGCTACCGGTAGCN_m1_c4_short.pfm
- Fly_pwm/TATAAG20NAAG_KG_NGATAAGATAASN_m1_c3_short.pfm
- Fly_pwm/TATAAG20NAAG_KG_NNGATAASN_m1_c2_short.pfm
- Fly_pwm/TATACT20NCAG_KG_GTTCACGCATGANTN_m1_c3_short.pfm
- Fly_pwm/TATATG40NCTA_KAD_NGRCACGYGYCN_m1_c2_short.pfm
- Fly_pwm/TATATT40NTGC_KK_NTAATCCN_m1_c2_short.pfm
- Fly_pwm/TATCAT20NACG_KA_ARRGGTCAAAGGTCA_m2_c5_short.pfm
- Fly_pwm/TATCAT20NACG_KG_NNGTAAACAAAYANN_m1_c3_short.pfm
- Fly_pwm/TATCAT20NACG_KG_WANRTAAACANN_m1_c3_short.pfm
- Fly_pwm/TATCGC20NGCG_KG_NGATACGTATCN_m1_c3_short.pfm
- Fly_pwm/TATCGC20NGCG_KG_NGTATCAN_m1_c3_short.pfm
- Fly_pwm/TATCGC20NGCG_KG_RTATCANNNRTATCN_m1_c3_short.pfm
- Fly_pwm/TATCGC20NGCG_KG_RTATCATGATAC_m1_c3_short.pfm
- Fly_pwm/TATCGC20NGCG_KH_NNTAATTRNNNNYAATTANN_m2_c3_short.pfm
- Fly_pwm/TATCGC20NGCG_KH_NYTAATTAAN_m1_c3_short.pfm
- Fly_pwm/TATCTG20NCG_KA_NCCGTCACTTT_m1_c7_short.pfm
- Fly_pwm/TATCTG20NTCG_KA_NNGATAACNNNGTTATCNN_m1_c5_short.pfm
- Fly_pwm/TATCTG20NTCG_KA_NNGATAAGNNNCTTATCNN_m1_c5_short.pfm
- Fly_pwm/TATCTG20NTCG_KA_WGATAASN_m1_c5_short.pfm
- Fly_pwm/TATGAT40NACA_KK_NNGAACATTCSAGAANN_m1_c2_short.pfm
- Fly_pwm/TATGAT40NACA_KK_NNGAACATTCTSGAANN_m1_c2_short.pfm
- Fly_pwm/TATGAT40NACA_KK_NNGAATGTTCSAGAANN_m1_c3_short.pfm
- Fly_pwm/TATGAT40NACA_KK_NNGAATGTTCTSGAANN_m1_c3_short.pfm
- Fly_pwm/TATGCC20NCG_KA_NYAATTAN_m1_c7b4_short.pfm
- Fly_pwm/TATGCC20NCGG_KG_NNGATAANN_m1_c4_short.pfm
- Fly_pwm/TATGCT40NACT_KAA_AATAAATCACTGCA_m1_c3_short.pfm
- Fly_pwm/TATGGT40NATA_KK_NNGATAASN_m1_c3_short.pfm
- Fly_pwm/TATTGT20NGTG_KG_NYAATTAN_m1_c3_short.pfm
- Fly_pwm/TATTTA20NTTG_KG_NNCACTTGAN_m1_c3_short.pfm
- Fly_pwm/TATTTA20NTTG_KH_NTAATCRATTAN_m1_c2_short.pfm
- Fly_pwm/TATTTG40NCCA_KL_WRGCGCCAGGCGCYW_m2_c3_short.pfm
- Fly_pwm/TATTTG40NCCA_KL_WRGCGCCATGGCGCYW_m2_c3_short.pfm
- Fly_pwm/TATTTG40NCCA_KL_WRGCGCCGGCGCYW_m2_c3_short.pfm
- Fly_pwm/TCAAAA20NAAA_KG_NNNRCAGCTGYNNN_m1_c4_short.pfm
- Fly_pwm/TCAAAC40NAAC_KAB_GTCACGTGAC_m1_c4_short.pfm
- Fly_pwm/TCAACC20NCAA_KG_TGCCACGTCATCA_m2_c2_short.pfm
- Fly_pwm/TCAACC20NCAA_KG_TGCCACGTGGCA_m1_c2_short.pfm
- Fly_pwm/TCAACC20NCAA_KG_TGRTGACGTCAYCA_m2_c2_short.pfm
- Fly_pwm/TCAATT20NTAA_KG_NNTGTTGTAAAYANN_m1_c3_short.pfm
- Fly_pwm/TCAATT20NTAA_KH_AANNGTAACA_m1_c4_short.pfm
- Fly_pwm/TCAATT20NTAA_KH_AWNTRGRKCAN_m1_c4_short.pfm
- Fly_pwm/TCACAC20NACA_KD_NNACRCAGCTGYGTNN_m1_c4_short.pfm
- Fly_pwm/TCACAC20NACA_KD_NNCAYCAGCTGRTGNN_m1_c4_short.pfm
- Fly_pwm/TCACAC20NACA_KD_NNCAYCAGCTGYGTNN_m1_c3_short.pfm
- Fly_pwm/TCACAC20NACA_KG_NRATTAATYN_m1_c2_short.pfm
- Fly_pwm/TCACCG20NCCA_KD_RTTACGTAAY_m1_c4_short.pfm
- Fly_pwm/TCACCG20NCCA_KH_NAWAAACCGTTACW_m1_c3_short.pfm
- Fly_pwm/TCACCG20NCCA_KH_NAWTGACCGTTACW_m1_c3_short.pfm
- Fly_pwm/TCACTT40NTTG_KU_NNTAATTACC_m1_c2_short.pfm
- Fly_pwm/TCAGAG20NAGA_KD_NNGGATGACGTCATCCNN_m2_c4_short.pfm
- Fly_pwm/TCAGCA40NCTC_KM_RNGCAACAGGTGG_m2_c2_short.pfm
- Fly_pwm/TCAGTC20NTGA_KG_NAACAATAACANN_m1_c2_short.pfm
- Fly_pwm/TCAGTC20NTGA_KG_NWANGTAAACAWW_m1_c2_short.pfm
- Fly_pwm/TCATAT20NATA_KG_NNNGTAAATATTTACNNN_m1_c3_short.pfm
- Fly_pwm/TCATCA20NCG_KA_AAAGTGACGG_m1_c7_short.pfm
- Fly_pwm/TCCAAC20NAAC_KA_RMCATATGKY_m1_c7_short.pfm
- Fly_pwm/TCCAAC20NAAC_KG_NACAATGNNATTGTN_m1_c4_short.pfm
- Fly_pwm/TCCAAC20NAAC_KG_NACCGAACAN_m1_c3_short.pfm
- Fly_pwm/TCCAAG40NAAC_KK_NYAATTAN_m1_c4_short.pfm
- Fly_pwm/TCCAAG40NAAC_KK_TAACGANN_m1_c4_short.pfm
- Fly_pwm/TCCAAG40NAAC_KY_NTAAACGN_m1_c3_short.pfm
- Fly_pwm/TCCAAG40NAAC_KY_NTAATTGN_m1_c3_short.pfm
- Fly_pwm/TCCATA20NCG_KA_NTGGCACGTGCCAN_m2_c6_short.pfm
- Fly_pwm/TCCCCT20NCCC_KA_CKAATTAN_m1_c5_short.pfm
- Fly_pwm/TCCCCT20NCCC_KA_NTAATCGAATTAN_m1_c5_short.pfm
- Fly_pwm/TCCCCT20NCCC_KA_TAATYRATTA_m1_c5_short.pfm
- Fly_pwm/TCCCCT20NCG_KA_NCCGTCACTNN_m1_c7b4_short.pfm
- Fly_pwm/TCCCGT40NATG_KL_NYAATTAN_m1_c3b0_short.pfm
- Fly_pwm/TCCCGT40NATG_KL_TAATNNNATTA_m1_c2_short.pfm
- Fly_pwm/TCCCTC20NTCC_KG_CTMATTAN_m1_c3_short.pfm
- Fly_pwm/TCCCTC20NTCC_KG_NTAACGAGG_m1_c4_short.pfm
- Fly_pwm/TCCGCA20NCGC_KA_NGATAACNNNGTTATCN_m1_c5_short.pfm
- Fly_pwm/TCCGCA20NCGC_KA_NGATAAGNNNCTTATCN_m1_c5_short.pfm
- Fly_pwm/TCCGCA20NCGC_KA_NNGATAAS_m1_c5_short.pfm
- Fly_pwm/TCCGCA20NCGC_KD_NGGTCATAAANN_m1_c3_short.pfm
- Fly_pwm/TCCGCA20NCGC_KD_NNGCAATAAANN_m1_c3_short.pfm
- Fly_pwm/TCCGGC20NGGC_KD_CAATTANNNNATTA_m1_c4_short.pfm
- Fly_pwm/TCCGGC20NGGC_KD_NYAATTAN_m1_c3_short.pfm
- Fly_pwm/TCCGGC20NGGC_KG_TAATCCGATTA_m1_c3_short.pfm
- Fly_pwm/TCCGGC20NGGC_KG_TAATCCN_m1_c2_short.pfm
- Fly_pwm/TCCGGC20NGGC_KG_TAATCCNNTAATCCN_m1_c3_short.pfm
- Fly_pwm/TCCGGC20NGGC_KH_NNACCGGAAGTR_m1_c3_short.pfm
- Fly_pwm/TCCGGG40NCTC_KN_NAGNGAAAGTGAN_m1_c2_short.pfm
- Fly_pwm/TCCGGT40NTCT_KK_NNCAATTAANN_m1_c4_short.pfm
- Fly_pwm/TCCGGT40NTCT_KK_NTTAAACGGTN_m1_c3_short.pfm
- Fly_pwm/TCCGGT40NTCT_KL_NAGGTGTGAN_m1_c3_short.pfm
- Fly_pwm/TCCTGA40NCTC_KL_NMCACGTCAN_m1_c3_short.pfm
- Fly_pwm/TCCTGG20NGTC_KH_NGCGTAAYACRGTAGCN_m2_c3_short.pfm
- Fly_pwm/TCCTGG20NGTC_KH_RCGTAANACCANRNNGN_m2_c3_short.pfm
- Fly_pwm/TCGAAC40NGAT_KK_NRCCGGAAGTN_m1_c4_short.pfm
- Fly_pwm/TCGAAG20NGA_KH_RTGACGTCAT_m1_c3u_short.pfm
- Fly_pwm/TCGAGG40NGTT_KY_NCGACCACCN_m1_c3_short.pfm
- Fly_pwm/TCGAGT40NACT_KY_NCAACAACAACAAN_m2_c2_short.pfm
- Fly_pwm/TCGATT40NTTG_KK_NWATTCCCNNGGGAATWN_m1_c3_short.pfm
- Fly_pwm/TCGCAC40NCCT_KK_NAACCACATTAACCRCAN_m1_c3_short.pfm
- Fly_pwm/TCGCAC40NCCT_KK_NAACCGCAAAACCGCAN_m1_c3_short.pfm
- Fly_pwm/TCGCAC40NCCT_KK_NAACCGCARAAACCRCAN_m1_c3_short.pfm
- Fly_pwm/TCGCAC40NCCT_KK_TAACCGCAAAN_m1_c3_short.pfm
- Fly_pwm/TCGCCA20NGA_KI_NAACAATGNNATTGTTN_m1_c3_short.pfm
- Fly_pwm/TCGCCG40NTGC_KK_NGYAATTANN_m1_c4_short.pfm
- Fly_pwm/TCGCGC20NGA_KI_CAAGGTCRN_m1_c3_short.pfm
- Fly_pwm/TCGCTG20NTCT_KG_NYAATWANNCAATTAN_m1_c3_short.pfm
- Fly_pwm/TCGGCG40NACG_KK_NNTYATTANN_m1_c3_short.pfm
- Fly_pwm/TCGGGC40NAAT_KY_ACACSTGCA_m1_c2_short.pfm
- Fly_pwm/TCGGTG40NCAA_KY_AAGGGGGCGTGTM_m2_c4_short.pfm
- Fly_pwm/TCGGTT20NGA_KI_NRATGACGTCATYN_m1_c3_short.pfm
- Fly_pwm/TCTAAT20NGA_KH_RTTACGTAAY_m1_c4_short.pfm
- Fly_pwm/TCTACA20NCAG_KI_NRTTACGTAAYN_m1_c3_short.pfm
- Fly_pwm/TCTATT40NCAT_KY_NAWAAACCGTTACW_m1_c2_short.pfm
- Fly_pwm/TCTATT40NCAT_KY_NAWTGACCGTTACW_m1_c2_short.pfm
- Fly_pwm/TCTCGT40NGCC_KK_TAATCNAATTA_m1_c4_short.pfm
- Fly_pwm/TCTGAC20NGA_KI_NGGGGAAYCCCCN_m1_c4_short.pfm
- Fly_pwm/TCTGAG40NCAG_KK_NKCACGTGMN_m1_c4_short.pfm
- Fly_pwm/TCTGAG40NCAG_KK_NNCACGTGNNNNNCACGTGNN_m2_c4_short.pfm
- Fly_pwm/TCTGCA40NATA_KK_NRTTACGTAAYN_m1_c2_short.pfm
- Fly_pwm/TCTGCA40NATA_KY_NACCCCCCRCGNN_m1_c3_short.pfm
- Fly_pwm/TCTGCT40NTGT_KK_NACGCCCACGCAN_m1_c3_short.pfm
- Fly_pwm/TCTGCT40NTGT_KK_NCCACCCACGCAN_m1_c3_short.pfm
- Fly_pwm/TCTGGG40NCTG_KAA_RCCACGCCCW_m1_c2_short.pfm
- Fly_pwm/TCTGGT20NGGG_KG_NTATCANNNNNTGATAN_m1_c4u_short.pfm
- Fly_pwm/TCTGTA20NTGG_KG_TAATCNAATTA_m1_c4_short.pfm
- Fly_pwm/TCTTAG20NATG_KG_TAATCNAATTA_m1_c3_short.pfm
- Fly_pwm/TCTTAG20NGA_KI_GCATAAATTA_m1_c3_short.pfm
- Fly_pwm/TCTTAG20NGA_KI_NCTAATTANN_m1_c4_short.pfm
- Fly_pwm/TCTTAG20NGA_KI_TAATTATGCWAATTA_m1_c3_short.pfm
- Fly_pwm/TCTTCT20NGA_KH_NGNCACGCGNCN_m1_c4_short.pfm
- Fly_pwm/TCTTGG40NTTA_KY_ACCCACCCGA_m1_c4_short.pfm
- Fly_pwm/TCTTGG40NTTA_KY_NCCCRCCNNNNNNCCRCCCN_m2_c4_short.pfm
- Fly_pwm/TCTTGT40NCAG_KY_NTAGCNNAGACACGAACCNN_m1_c4_short.pfm
- Fly_pwm/TGAAAC20NAAA_KG_NYAATTAN_m1_c3_short.pfm
- Fly_pwm/TGAAAC20NGA_KI_NATCACNNNGTGATN_m1_c4u_short.pfm
- Fly_pwm/TGAACT40NAAG_KN_TCCCNCRGGA_m1_c3_short.pfm
- Fly_pwm/TGACAG20NACA_KG_RTGACGTCAY_m1_c2_short.pfm
- Fly_pwm/TGACAG20NGA_KH_NGTCACGCATGNN_m1_c3_short.pfm
- Fly_pwm/TGACCC40NGAA_KAA_NMCGCCCMCCN_m1_c2_short.pfm
- Fly_pwm/TGACCC40NGAA_KY_NAAACTRGAGCA_m1_c4b1u_short.pfm
- Fly_pwm/TGACCT20NGA_KD_NRCGTMAACAN_m1_c4_short.pfm
- Fly_pwm/TGACGA20NGCA_KA_GTAACGGTCA_m1_c7u_short.pfm
- Fly_pwm/TGACGA20NGCA_KI_NAAAGGGTTAAN_m1_c2_short.pfm
- Fly_pwm/TGACTC20NGA_KA_NTAATCNAATTAN_m1_c6_short.pfm
- Fly_pwm/TGACTC20NGA_KA_NYAATTAN_m1_c6_short.pfm
- Fly_pwm/TGACTC20NTCA_KI_NTATGMWAATNN_m1_c2_short.pfm
- Fly_pwm/TGAGAC40NCAA_KN_TTGGCNNNNNGCCAA_m1_c2_short.pfm
- Fly_pwm/TGAGCG40NTTG_KY_AWNTAGGTCAGTAGGTCA_m2_c4_short.pfm
- Fly_pwm/TGAGCG40NTTG_KY_AWRTAGGTCAHV_m1_c4_short.pfm
- Fly_pwm/TGAGGT40NTCC_KAA_RNCAGCTGNY_m1_c2_short.pfm
- Fly_pwm/TGAGGT40NTCC_KAA_RNCATATGNY_m1_c2_short.pfm
- Fly_pwm/TGAGGT40NTCC_KK_NCAATGNNATTGN_m1_c2_short.pfm
- Fly_pwm/TGAGGT40NTCC_KK_NCGAACAATNN_m1_c2_short.pfm
- Fly_pwm/TGAGTT40NCGG_KK_NTAATGNNNNNNNNNNNNNNCATTAN_m2_c4_short.pfm
- Fly_pwm/TGATCA40NAGG_KL_NNAAGGTCAN_m1_c2_short.pfm
- Fly_pwm/TGATCC20NCTA_KI_GGGAANNNNNNNNNTTCCC_m1_c2_short.pfm
- Fly_pwm/TGATCC20NCTA_KI_TGGGAAAAACCCA_m1_c2_short.pfm
- Fly_pwm/TGATCC20NCTA_KI_TGGGAAATTCCCA_m1_c2_short.pfm
- Fly_pwm/TGATCC20NCTA_KI_TGGGAATTCCCA_m1_c2_short.pfm
- Fly_pwm/TGATGG20NGTA_KA_NYTAATTAAN_m1_c5_short.pfm
- Fly_pwm/TGATGG20NGTA_KI_NYAATTAN_m1_c2_short.pfm
- Fly_pwm/TGCAAA40NGAA_KU_NNNNTGCTGACN_m1_c3_short.pfm
- Fly_pwm/TGCAAA40NGAA_KU_NNNTGCTGACKCAGCANNN_m2_c3_short.pfm
- Fly_pwm/TGCACC40NAGA_KL_TGACAG_m1_c4_short.pfm
- Fly_pwm/TGCACG40NTTG_KAD_TCCATCCCTGGTW_m1_c2_short.pfm
- Fly_pwm/TGCAGC40NATT_KM_ATTACAACAACAACN_m2_c3_short.pfm
- Fly_pwm/TGCAGT40NAAG_KK_NNCAGCTGNN_m1_c4_short.pfm
- Fly_pwm/TGCATC20NGA_KA_TAATCTAATTA_m1_c5_short.pfm
- Fly_pwm/TGCATC20NGA_KA_TAATTGGWTAATTG_m2_c5u_short.pfm
- Fly_pwm/TGCCGA40NGTA_KY_YTAATTAA_m1_c4_short.pfm
- Fly_pwm/TGCGAG40NTTC_KM_CCGTCCTTCG_m1_c3_short.pfm
- Fly_pwm/TGCGAG40NTTC_KM_GNTTGMGGTYCTTCGN_m2_c3_short.pfm
- Fly_pwm/TGCGGG20NGA_KH_NGCGTGACNGTCACGSN_m1_c3_short.pfm
- Fly_pwm/TGCGGG20NGA_KH_NNCGKAACNGTTCCGNN_m1_c3_short.pfm
- Fly_pwm/TGCGGG20NGA_KH_NNGTTCCGGAACNN_m1_c3_short.pfm
- Fly_pwm/TGCGTT20NGA_KH_NGGTCATAAANN_m1_c3_short.pfm
- Fly_pwm/TGCGTT20NGA_KH_NNGCAATAAANN_m1_c3_short.pfm
- Fly_pwm/TGCTGA40NATA_KL_NCTCANNNNCGCANNNATGAGN_m1_c4_short.pfm
- Fly_pwm/TGGAAT20NGA_KD_NTAATCCN_m1_c3_short.pfm
- Fly_pwm/TGGACC40NAAC_KK_NATGCGGGCGCCAGCATN_m1_c4u_short.pfm
- Fly_pwm/TGGACC40NAAC_KK_NATGCGGGTACCAGCATN_m1_c4u_short.pfm
- Fly_pwm/TGGACC40NAAC_KK_NATGCGGGYNNNRCCCGCATN_m2_c4u_short.pfm
- Fly_pwm/TGGACC40NAAC_KM_NGGCACGTGCCN_m1_c4b0_short.pfm
- Fly_pwm/TGGACC40NAAC_KY_GATAATAAGGTRATN_m2_c3_short.pfm
- Fly_pwm/TGGAGT40NTGG_KK_NTAAYNNNRTTAN_m1_c3_short.pfm
- Fly_pwm/TGGATG20NGA_KH_NNAACAGGTGGTNN_m1_c4_short.pfm
- Fly_pwm/TGGCAA20NGA_KH_NAACAGGTGGTN_m1_c2_short.pfm
- Fly_pwm/TGGCAC40NAAG_KU_NAAACACATWAAAN_m1_c3_short.pfm
- Fly_pwm/TGGCAC40NAAG_KU_NGCAGTAACGACCN_m1_c3_short.pfm
- Fly_pwm/TGGCAC40NAAG_KU_NGTCGTWAAAN_m1_c3_short.pfm
- Fly_pwm/TGGCAC40NAAG_KU_NGYAATAAAAN_m1_c3_short.pfm
- Fly_pwm/TGGCCT40NTAT_KY_NNRACAGGTGCA_m1_c3_short.pfm
- Fly_pwm/TGGCTT20NGA_KH_AGGTCANNAGGTCA_m1_c3_short.pfm
- Fly_pwm/TGGGAC20NAGT_KG_TWWTTNNNNNNNNNAAATA_m1_c3_short.pfm
- Fly_pwm/TGGTAG20NATT_KG_NNACAATGNNATTGTNN_m1_c3_short.pfm
- Fly_pwm/TGGTAG20NGA_KA_NNTAAACGNN_m1_c5_short.pfm
- Fly_pwm/TGGTAG20NGA_KA_NNTAATTGN_m1_c5_short.pfm
- Fly_pwm/TGGTAG20NGA_KH_NRTTGCGCAAYN_m1_c2_short.pfm
- Fly_pwm/TGGTAT40NTGA_KAC_AAAAAAWNCAAAAAAAW_m2_c3_short.pfm
- Fly_pwm/TGGTCA40NGTG_KK_NNYGWTACANN_m1_c3_short.pfm
- Fly_pwm/TGGTCT20NCTT_KG_CACCATATGGTG_m1_c3_short.pfm
- Fly_pwm/TGGTCT20NGA_KH_NCCATAMATGGN_m1_c4_short.pfm
- Fly_pwm/TGTACA40NGTA_KAC_CAWAAAAAC_m1_c2_short.pfm
- Fly_pwm/TGTAGC40NCCT_KK_NAACYRGNNNNNNCYRGTTN_m2_c4_short.pfm
- Fly_pwm/TGTATG40NCGG_KK_NNGCAACAGGTGN_m1_c2_short.pfm
- Fly_pwm/TGTCAC20NACG_KG_NTAATCTAATTAN_m1_c2_short.pfm
- Fly_pwm/TGTCAG40NGAC_KK_NCCGKAARTN_m1_c4_short.pfm
- Fly_pwm/TGTCCG20NGA_KH_NGCCNNNNGGCN_m1_c3_short.pfm
- Fly_pwm/TGTCCG20NGA_KH_NGCCNNNNNGGCN_m0_c3_short.pfm
- Fly_pwm/TGTCCG20NGA_KH_NSCCNNNGGSN_m1_c3_short.pfm
- Fly_pwm/TGTCTA20NGA_KH_NAGGTGTGAN_m1_c3_short.pfm
- Fly_pwm/TGTCTA20NGA_KI_NKACGTGNNNNYACGTMN_m2_c3_short.pfm
- Fly_pwm/TGTCTA20NGA_KI_NKACGTGNNNYACGTMN_m2_c3_short.pfm
- Fly_pwm/TGTCTA20NTCG_KG_TAATCCGATTA_m1_c2_short.pfm
- Fly_pwm/TGTCTA20NTCG_KG_TAATCCNNTAATCCN_m1_c2_short.pfm
- Fly_pwm/TGTCTG40NAGG_KK_GTTGCTARGCAAC_m1_c2_short.pfm
- Fly_pwm/TGTCTG40NAGG_KK_NGTTRCCATGGYAACN_m2_c2_short.pfm
- Fly_pwm/TGTCTG40NAGG_KY_NNTAATTACC_m1_c3_short.pfm
- Fly_pwm/TGTGAA40NTAC_KK_GTTGCNNNNNGCAAC_m2_c2_short.pfm
- Fly_pwm/TGTGAA40NTAC_KK_GTTGCTARGCAAC_m2_c2_short.pfm
- Fly_pwm/TGTGAA40NTAC_KK_NGTTRCCATGGYAACN_m2_c2_short.pfm
- Fly_pwm/TGTGAT40NGCA_KK_TTYACGCWTGANTGMRCAN_m2_c3_short.pfm
- Fly_pwm/TGTGCA40NCCG_KAC_TAACGGTAA_m1_c2_short.pfm
- Fly_pwm/TGTGCA40NCCG_KK_RTTACRYMAY_m1_c2_short.pfm
- Fly_pwm/TGTGGA20NGA_KD_NCCATATATGGN_m1_c3_short.pfm
[truncated: 135 more entries]
