# Supplementary material for: Conservation of transcription factor binding specificities across 600 million years of bilateria evolution
Source: eLife. 2015 Mar 17;4:e04837. doi: 10.7554/eLife.04837 (PMC4362205; doi:10.7554/eLife.04837)
Supplement: Supplementary file 2. — Drosophila and human PWMs as separate files. DOI: http://dx.doi.org/10.7554/eLife.04837.034 [file elife04837s006.zip › Fly_pwm/TAAAAT20NCG_KD_ARAMCACGTGKTYT_m2_c4_short.pfm]

665	569	774	251	0	837	0	0	0	0	46	21	64	157
303	17	16	526	821	2	835	0	2	0	178	118	318	239
280	276	89	148	0	1	0	828	2	815	520	11	10	313
145	77	24	33	0	1	2	0	834	0	243	751	526	656
