# Supplementary material for: Conservation of transcription factor binding specificities across 600 million years of bilateria evolution
Source: eLife. 2015 Mar 17;4:e04837. doi: 10.7554/eLife.04837 (PMC4362205; doi:10.7554/eLife.04837)
Supplement: Supplementary file 2. — Drosophila and human PWMs as separate files. DOI: http://dx.doi.org/10.7554/eLife.04837.034 [file elife04837s006.zip › Fly_pwm/TAAAGC20NGAA_KA_ATGTANNNNNNTACAT_m1_c6_short.pfm]

25	1	0	0	25	2	6	10	8	17	1	0	25	1	25	0
0	2	0	1	1	17	5	2	3	0	1	2	1	25	0	0
0	0	25	0	0	1	2	3	3	2	22	2	0	0	0	0
2	25	0	25	1	5	12	9	11	7	0	25	0	1	0	25
