# Supplementary material for: Conservation of transcription factor binding specificities across 600 million years of bilateria evolution
Source: eLife. 2015 Mar 17;4:e04837. doi: 10.7554/eLife.04837 (PMC4362205; doi:10.7554/eLife.04837)
Supplement: Supplementary file 2. — Drosophila and human PWMs as separate files. DOI: http://dx.doi.org/10.7554/eLife.04837.034 [file elife04837s006.zip › Fly_pwm/TAAAGC20NGAA_KA_NNNGTACATA_m1_c6_short.pfm]

19	5	13	0	0	32	0	32	4	32
3	0	0	7	15	0	32	0	0	4
6	16	7	32	10	0	1	2	1	10
4	13	12	6	32	2	14	0	32	1
