# Supplementary material for: Conservation of transcription factor binding specificities across 600 million years of bilateria evolution
Source: eLife. 2015 Mar 17;4:e04837. doi: 10.7554/eLife.04837 (PMC4362205; doi:10.7554/eLife.04837)
Supplement: Supplementary file 2. — Drosophila and human PWMs as separate files. DOI: http://dx.doi.org/10.7554/eLife.04837.034 [file elife04837s006.zip › Fly_pwm/TAAAGT40NAGC_KU_MCCACCGACCTACAGYC_m3_c4_short.pfm]

390	54	97	665	63	1	1	717	6	0	0	724	29	701	95	220	1498
339	728	704	125	729	730	4	51	725	733	7	92	726	195	2835	109	648
153	13	0	4	4	0	732	53	11	5	8	12	4	24	28	2096	147
39	61	45	33	24	12	0	5	1	2	730	3	9	18	74	273	145
