# Supplementary material for: Conservation of transcription factor binding specificities across 600 million years of bilateria evolution
Source: eLife. 2015 Mar 17;4:e04837. doi: 10.7554/eLife.04837 (PMC4362205; doi:10.7554/eLife.04837)
Supplement: Supplementary file 2. — Drosophila and human PWMs as separate files. DOI: http://dx.doi.org/10.7554/eLife.04837.034 [file elife04837s006.zip › Fly_pwm/TAAATG20NTAA_KG_NNAARCAGCTGYTTNN_m2_c4_short.pfm]

807	915	1017	1132	384	0	1110	0	16	2	0	6	30	112	39	64
81	28	35	5	24	1452	0	22	1491	1	5	881	49	81	206	151
167	182	60	76	918	0	2	1488	34	2	1452	25	11	25	12	117
83	43	124	14	5	0	1	15	0	1116	0	417	1129	1025	913	812
