# Supplementary material for: Conservation of transcription factor binding specificities across 600 million years of bilateria evolution
Source: eLife. 2015 Mar 17;4:e04837. doi: 10.7554/eLife.04837 (PMC4362205; doi:10.7554/eLife.04837)
Supplement: Supplementary file 2. — Drosophila and human PWMs as separate files. DOI: http://dx.doi.org/10.7554/eLife.04837.034 [file elife04837s006.zip › Fly_pwm/TAAATG20NTAA_KH_NYMATTAN_m1_c3_short.pfm]

17772	5873	83608	125534	486	1352	125534	23706
43851	32999	41926	1036	0	2103	0	29421
42443	2050	3557	0	0	0	0	60364
21468	92534	6017	1071	125534	125534	3943	12042
