# Supplementary material for: Conservation of transcription factor binding specificities across 600 million years of bilateria evolution
Source: eLife. 2015 Mar 17;4:e04837. doi: 10.7554/eLife.04837 (PMC4362205; doi:10.7554/eLife.04837)
Supplement: Supplementary file 2. — Drosophila and human PWMs as separate files. DOI: http://dx.doi.org/10.7554/eLife.04837.034 [file elife04837s006.zip › Fly_pwm/TAAATG20NTAA_KH_NYMATTANNNNTAATTAN_m2_c4_short.pfm]

1157	577	4514	6969	318	299	6588	1488	448	1136	588	273	5544	6413	134	430	7450	1093
3036	3579	4149	307	85	357	274	2763	6937	3981	7046	2474	2886	250	100	606	400	3972
4036	501	575	203	171	1631	1554	7221	3979	7248	3400	324	492	93	323	1380	893	4021
1458	4817	497	391	6422	5799	413	671	1108	390	1373	5970	224	104	6858	6809	494	772
