# Supplementary material for: Conservation of transcription factor binding specificities across 600 million years of bilateria evolution
Source: eLife. 2015 Mar 17;4:e04837. doi: 10.7554/eLife.04837 (PMC4362205; doi:10.7554/eLife.04837)
Supplement: Supplementary file 2. — Drosophila and human PWMs as separate files. DOI: http://dx.doi.org/10.7554/eLife.04837.034 [file elife04837s006.zip › Fly_pwm/TAAATT40NCTG_KK_NATGCGGGYNNNRCCCGCATN_m2_c3_short.pfm]

215	1504	19	384	68	107	0	1	165	584	324	294	947	8	0	357	34	3	1637	3	413
552	167	20	27	1360	33	2	6	496	235	386	395	48	1447	1447	1271	74	1312	6	83	336
339	103	8	1297	91	1258	1454	1448	42	369	372	263	490	5	2	15	1343	15	20	182	489
382	12	1645	4	52	364	2	8	961	313	365	555	210	4	0	83	130	353	7	1485	249
