# Supplementary material for: Conservation of transcription factor binding specificities across 600 million years of bilateria evolution
Source: eLife. 2015 Mar 17;4:e04837. doi: 10.7554/eLife.04837 (PMC4362205; doi:10.7554/eLife.04837)
Supplement: Supplementary file 2. — Drosophila and human PWMs as separate files. DOI: http://dx.doi.org/10.7554/eLife.04837.034 [file elife04837s006.zip › Fly_pwm/TAAATT40NCTG_KK_NATGCKGGNNCCMGCATN_m2_c3_short.pfm]

70	582	5	25	5	18	0	9	0	491	2	3	335	4	2	677	1	203
208	115	5	2	576	7	0	0	153	3	594	589	285	20	574	7	39	122
96	26	11	570	36	297	588	592	4	147	0	9	4	568	2	6	106	218
226	0	679	0	8	325	6	0	476	3	2	5	27	34	44	1	568	58
