# Supplementary material for: Conservation of transcription factor binding specificities across 600 million years of bilateria evolution
Source: eLife. 2015 Mar 17;4:e04837. doi: 10.7554/eLife.04837 (PMC4362205; doi:10.7554/eLife.04837)
Supplement: Supplementary file 2. — Drosophila and human PWMs as separate files. DOI: http://dx.doi.org/10.7554/eLife.04837.034 [file elife04837s006.zip › Fly_pwm/TAACGG20NGCA_KH_NGGCACGTGCCN_m1_c3_short.pfm]

491	273	654	17	2433	0	13	14	8	154	157	992
655	369	496	2433	10	2433	0	566	13	2433	2433	261
255	2433	2433	3	608	4	2433	25	2433	471	303	670
1032	195	148	10	12	11	0	2433	16	709	250	509
