# Supplementary material for: Conservation of transcription factor binding specificities across 600 million years of bilateria evolution
Source: eLife. 2015 Mar 17;4:e04837. doi: 10.7554/eLife.04837 (PMC4362205; doi:10.7554/eLife.04837)
Supplement: Supplementary file 2. — Drosophila and human PWMs as separate files. DOI: http://dx.doi.org/10.7554/eLife.04837.034 [file elife04837s006.zip › Fly_pwm/TAACTT20NTCA_KG_NNNNNTAAGGTAANN_m1_c3_short.pfm]

712	4373	545	4241	3953	164	4928	4928	14	1011	15	4928	4928	9	3278
462	7	34	369	0	1848	5	22	26	0	14	8	6	1080	887
3262	55	47	18	11	18	0	124	4928	4928	11	1435	22	405	254
492	492	4302	300	964	4928	2	155	14	10	4928	0	1	3435	508
