# Supplementary material for: Conservation of transcription factor binding specificities across 600 million years of bilateria evolution
Source: eLife. 2015 Mar 17;4:e04837. doi: 10.7554/eLife.04837 (PMC4362205; doi:10.7554/eLife.04837)
Supplement: Supplementary file 2. — Drosophila and human PWMs as separate files. DOI: http://dx.doi.org/10.7554/eLife.04837.034 [file elife04837s006.zip › Fly_pwm/TAAGAA40NATA_KK_NRTCATTANN_m1_c3_short.pfm]

404	2145	0	1303	3128	0	0	3128	1036	276
1160	66	520	3128	0	0	0	0	384	1368
1004	983	0	0	0	0	0	0	1383	892
561	165	3128	0	0	3128	3128	0	326	593
