# Supplementary material for: Conservation of transcription factor binding specificities across 600 million years of bilateria evolution
Source: eLife. 2015 Mar 17;4:e04837. doi: 10.7554/eLife.04837 (PMC4362205; doi:10.7554/eLife.04837)
Supplement: Supplementary file 2. — Drosophila and human PWMs as separate files. DOI: http://dx.doi.org/10.7554/eLife.04837.034 [file elife04837s006.zip › Fly_pwm/TAAGAA40NATA_KL_NNAGTCAAAAGTCA_m2_c3_short.pfm]

5221	9314	13874	1586	72	45	16292	13762	15160	14788	1382	56	61	16228
2369	1449	3478	62	940	16026	35	729	627	1346	36	802	15917	173
5288	4413	1985	14519	747	54	534	1843	2542	1422	14544	1116	98	1249
2547	498	1360	48	15590	1365	43	3472	150	993	57	15255	1448	107
