# Supplementary material for: Conservation of transcription factor binding specificities across 600 million years of bilateria evolution
Source: eLife. 2015 Mar 17;4:e04837. doi: 10.7554/eLife.04837 (PMC4362205; doi:10.7554/eLife.04837)
Supplement: Supplementary file 2. — Drosophila and human PWMs as separate files. DOI: http://dx.doi.org/10.7554/eLife.04837.034 [file elife04837s006.zip › Fly_pwm/TAAGAA40NATA_KL_NRAGTCAATAAGTCA_m2_c3_short.pfm]

1284	2438	3325	350	16	5	3678	3133	1428	3660	3629	49	9	21	3668
532	283	521	16	95	3648	14	378	513	31	160	12	419	3622	41
1104	1007	383	3336	101	11	234	616	1147	80	164	3356	144	17	253
555	87	247	9	3597	156	12	517	2610	188	83	23	3455	260	29
