# Supplementary material for: Conservation of transcription factor binding specificities across 600 million years of bilateria evolution
Source: eLife. 2015 Mar 17;4:e04837. doi: 10.7554/eLife.04837 (PMC4362205; doi:10.7554/eLife.04837)
Supplement: Supplementary file 2. — Drosophila and human PWMs as separate files. DOI: http://dx.doi.org/10.7554/eLife.04837.034 [file elife04837s006.zip › Fly_pwm/TAAGCG20NCG_KD_NAGGTGTGAN_m1_c3_short.pfm]

4661	16000	3185	67	36	50	1281	1543	16000	7932
2188	1119	2314	322	2323	0	3987	6017	526	1890
5117	6209	16000	16000	107	16000	1586	16000	2071	2756
4034	3205	2578	130	16000	13	16000	7475	997	3422
