# Supplementary material for: Conservation of transcription factor binding specificities across 600 million years of bilateria evolution
Source: eLife. 2015 Mar 17;4:e04837. doi: 10.7554/eLife.04837 (PMC4362205; doi:10.7554/eLife.04837)
Supplement: Supplementary file 2. — Drosophila and human PWMs as separate files. DOI: http://dx.doi.org/10.7554/eLife.04837.034 [file elife04837s006.zip › Fly_pwm/TAAGCG20NCGA_KG_NYAATTAN_m1_c3_short.pfm]

2234	498	9540	9540	0	0	9540	1827
2108	5897	1356	456	0	723	112	3124
3563	202	1315	0	0	746	130	2144
1636	3643	391	0	9540	9540	678	2445
