# Supplementary material for: Conservation of transcription factor binding specificities across 600 million years of bilateria evolution
Source: eLife. 2015 Mar 17;4:e04837. doi: 10.7554/eLife.04837 (PMC4362205; doi:10.7554/eLife.04837)
Supplement: Supplementary file 2. — Drosophila and human PWMs as separate files. DOI: http://dx.doi.org/10.7554/eLife.04837.034 [file elife04837s006.zip › Fly_pwm/TAAGCG20NCGA_KH_NTAATCCN_m1_c2_short.pfm]

7158	0	30571	30571	0	1748	1761	7411
8272	74	222	0	0	30571	30571	9130
6305	0	2551	0	5266	2837	2052	5621
8837	30571	132	0	30571	0	3863	8409
