# Supplementary material for: Conservation of transcription factor binding specificities across 600 million years of bilateria evolution
Source: eLife. 2015 Mar 17;4:e04837. doi: 10.7554/eLife.04837 (PMC4362205; doi:10.7554/eLife.04837)
Supplement: Supplementary file 2. — Drosophila and human PWMs as separate files. DOI: http://dx.doi.org/10.7554/eLife.04837.034 [file elife04837s006.zip › Fly_pwm/TAAGCG20NCGA_KH_RCGTTAATCCN_m1_c3_short.pfm]

1296	213	275	901	68	2137	2137	18	80	59	498
490	2137	504	826	16	15	5	5	2137	2137	600
841	77	2137	317	0	98	0	353	87	99	465
479	586	58	2137	2137	26	7	2137	81	324	575
