# Supplementary material for: Conservation of transcription factor binding specificities across 600 million years of bilateria evolution
Source: eLife. 2015 Mar 17;4:e04837. doi: 10.7554/eLife.04837 (PMC4362205; doi:10.7554/eLife.04837)
Supplement: Supplementary file 2. — Drosophila and human PWMs as separate files. DOI: http://dx.doi.org/10.7554/eLife.04837.034 [file elife04837s006.zip › Fly_pwm/TAAGGT20NGGA_KH_NNGNWACAATGTWNCNN_m1_c3_short.pfm]

478	371	190	565	659	1653	19	1653	1653	273	73	6	1138	589	128	792	876
248	334	78	477	162	7	1653	16	47	43	22	7	65	19	1653	257	194
191	236	1653	15	74	15	18	20	69	23	1653	4	122	431	56	332	212
736	713	124	597	994	12	40	240	0	1653	23	1653	515	613	165	272	371
