# Supplementary material for: Conservation of transcription factor binding specificities across 600 million years of bilateria evolution
Source: eLife. 2015 Mar 17;4:e04837. doi: 10.7554/eLife.04837 (PMC4362205; doi:10.7554/eLife.04837)
Supplement: Supplementary file 2. — Drosophila and human PWMs as separate files. DOI: http://dx.doi.org/10.7554/eLife.04837.034 [file elife04837s006.zip › Fly_pwm/TAAGTA20NTGA_KH_NYMATTAN_m1_c4_short.pfm]

1196	318	3364	6363	0	444	6363	2873
1380	1804	2999	105	0	914	32	1262
2786	262	417	213	0	193	256	601
1001	4560	467	0	6363	6363	0	1627
