# Supplementary material for: Conservation of transcription factor binding specificities across 600 million years of bilateria evolution
Source: eLife. 2015 Mar 17;4:e04837. doi: 10.7554/eLife.04837 (PMC4362205; doi:10.7554/eLife.04837)
Supplement: Supplementary file 2. — Drosophila and human PWMs as separate files. DOI: http://dx.doi.org/10.7554/eLife.04837.034 [file elife04837s006.zip › Fly_pwm/TAAGTG40NGAA_KAA_AACATGTGTT_m1_c2_short.pfm]

224	224	0	224	3	57	1	0	13	21
65	60	224	0	119	40	6	1	24	49
85	38	0	2	0	224	0	224	38	100
35	6	0	0	224	2	224	9	224	224
