# Supplementary material for: Conservation of transcription factor binding specificities across 600 million years of bilateria evolution
Source: eLife. 2015 Mar 17;4:e04837. doi: 10.7554/eLife.04837 (PMC4362205; doi:10.7554/eLife.04837)
Supplement: Supplementary file 2. — Drosophila and human PWMs as separate files. DOI: http://dx.doi.org/10.7554/eLife.04837.034 [file elife04837s006.zip › Fly_pwm/TAAGTG40NGAA_KAA_NCACACGACGCN_m1_c2_short.pfm]

20	28	47	0	47	2	22	47	0	3	17	21
25	47	10	47	22	47	9	16	47	11	47	1
4	39	18	3	3	5	47	4	0	47	23	13
0	17	11	5	5	14	0	19	14	0	8	12
