# Supplementary material for: Conservation of transcription factor binding specificities across 600 million years of bilateria evolution
Source: eLife. 2015 Mar 17;4:e04837. doi: 10.7554/eLife.04837 (PMC4362205; doi:10.7554/eLife.04837)
Supplement: Supplementary file 2. — Drosophila and human PWMs as separate files. DOI: http://dx.doi.org/10.7554/eLife.04837.034 [file elife04837s006.zip › Fly_pwm/TACATC40NATA_KK_GCCACRCCCCCNN_m1_c2_short.pfm]

955	1881	27	2830	153	657	11	34	27	1252	83	534	624
178	2830	2830	339	2830	14	2830	2830	2830	2830	2830	1061	910
2830	100	18	873	67	2173	11	19	29	25	28	231	329
132	212	26	18	38	73	13	21	181	224	452	1003	967
