# Supplementary material for: Conservation of transcription factor binding specificities across 600 million years of bilateria evolution
Source: eLife. 2015 Mar 17;4:e04837. doi: 10.7554/eLife.04837 (PMC4362205; doi:10.7554/eLife.04837)
Supplement: Supplementary file 2. — Drosophila and human PWMs as separate files. DOI: http://dx.doi.org/10.7554/eLife.04837.034 [file elife04837s006.zip › Fly_pwm/TACATT20NCG_KD_AWCAGCTGWA_m1_c3_short.pfm]

259	72	1	259	0	0	2	1	18	259
12	0	259	0	4	259	7	0	2	3185
20	0	0	0	259	0	7	259	60	1174
1	187	0	6	0	0	259	0	241	12415
