# Supplementary material for: Conservation of transcription factor binding specificities across 600 million years of bilateria evolution
Source: eLife. 2015 Mar 17;4:e04837. doi: 10.7554/eLife.04837 (PMC4362205; doi:10.7554/eLife.04837)
Supplement: Supplementary file 2. — Drosophila and human PWMs as separate files. DOI: http://dx.doi.org/10.7554/eLife.04837.034 [file elife04837s006.zip › Fly_pwm/TACATT20NTAC_KD_NATGACGTCATN_m2_c4_short.pfm]

218	1002	0	47	1214	0	22	0	88	1311	0	177
193	73	25	17	1	1125	38	14	1133	0	306	582
541	304	40	1130	28	16	1135	29	69	31	50	170
202	26	1305	89	11	37	2	1201	3	0	956	210
