# Supplementary material for: Conservation of transcription factor binding specificities across 600 million years of bilateria evolution
Source: eLife. 2015 Mar 17;4:e04837. doi: 10.7554/eLife.04837 (PMC4362205; doi:10.7554/eLife.04837)
Supplement: Supplementary file 2. — Drosophila and human PWMs as separate files. DOI: http://dx.doi.org/10.7554/eLife.04837.034 [file elife04837s006.zip › Fly_pwm/TACCAA40NTTA_KK_GGTGGTCGCG_m1_c4_short.pfm]

72	31	2	0	18	27	52	132	76	210
106	29	10	43	6	1	422	52	422	309
422	422	51	422	422	134	94	422	44	422
97	48	422	25	44	422	61	29	198	72
