# Supplementary material for: Conservation of transcription factor binding specificities across 600 million years of bilateria evolution
Source: eLife. 2015 Mar 17;4:e04837. doi: 10.7554/eLife.04837 (PMC4362205; doi:10.7554/eLife.04837)
Supplement: Supplementary file 2. — Drosophila and human PWMs as separate files. DOI: http://dx.doi.org/10.7554/eLife.04837.034 [file elife04837s006.zip › Fly_pwm/TACCAA40NTTA_KK_GTGAGGTGGT_m1_c4_short.pfm]

52	37	98	383	1	19	39	17	41	74
17	69	31	143	38	9	8	16	38	223
383	121	383	72	383	383	63	383	383	156
28	383	78	121	22	20	383	33	108	383
