# Supplementary material for: Conservation of transcription factor binding specificities across 600 million years of bilateria evolution
Source: eLife. 2015 Mar 17;4:e04837. doi: 10.7554/eLife.04837 (PMC4362205; doi:10.7554/eLife.04837)
Supplement: Supplementary file 2. — Drosophila and human PWMs as separate files. DOI: http://dx.doi.org/10.7554/eLife.04837.034 [file elife04837s006.zip › Fly_pwm/TACCAA40NTTA_KK_NGTGGTCGYSG_m1_c4_short.pfm]

58	19	48	0	65	51	49	75	91	42	261
153	10	11	98	24	19	636	6	446	395	300
269	636	81	636	636	178	215	636	62	241	636
155	110	636	62	239	636	110	49	190	162	488
