# Supplementary material for: Conservation of transcription factor binding specificities across 600 million years of bilateria evolution
Source: eLife. 2015 Mar 17;4:e04837. doi: 10.7554/eLife.04837 (PMC4362205; doi:10.7554/eLife.04837)
Supplement: Supplementary file 2. — Drosophila and human PWMs as separate files. DOI: http://dx.doi.org/10.7554/eLife.04837.034 [file elife04837s006.zip › Fly_pwm/TACCAA40NTTA_KK_NGTGTTCGGTGN_m1_c4_short.pfm]

157	165	13	6	42	64	150	42	18	31	146	109
140	89	61	1	16	0	679	11	30	20	99	127
190	679	76	679	99	166	108	679	679	74	679	202
192	145	679	29	679	679	107	16	87	679	156	240
