# Supplementary material for: Conservation of transcription factor binding specificities across 600 million years of bilateria evolution
Source: eLife. 2015 Mar 17;4:e04837. doi: 10.7554/eLife.04837 (PMC4362205; doi:10.7554/eLife.04837)
Supplement: Supplementary file 2. — Drosophila and human PWMs as separate files. DOI: http://dx.doi.org/10.7554/eLife.04837.034 [file elife04837s006.zip › Fly_pwm/TACCAC20NCG_KD_GATGACGTCATC_m2_c3_short.pfm]

35	248	9	5	275	0	0	0	14	278	0	50
19	10	0	3	4	262	0	0	262	0	34	211
220	50	0	250	0	0	252	0	0	0	7	25
45	1	271	1	0	3	0	270	0	2	234	39
