# Supplementary material for: Conservation of transcription factor binding specificities across 600 million years of bilateria evolution
Source: eLife. 2015 Mar 17;4:e04837. doi: 10.7554/eLife.04837 (PMC4362205; doi:10.7554/eLife.04837)
Supplement: Supplementary file 2. — Drosophila and human PWMs as separate files. DOI: http://dx.doi.org/10.7554/eLife.04837.034 [file elife04837s006.zip › Fly_pwm/TACCAC20NCG_KD_NGATGASTCATCN_m2_c3_short.pfm]

121	79	846	14	2	944	90	0	0	965	0	206	327
240	130	32	4	1	10	433	0	895	0	264	721	171
182	715	244	0	920	16	327	7	0	0	36	159	278
376	274	6	975	21	8	101	954	37	9	847	129	107
