# Supplementary material for: Conservation of transcription factor binding specificities across 600 million years of bilateria evolution
Source: eLife. 2015 Mar 17;4:e04837. doi: 10.7554/eLife.04837 (PMC4362205; doi:10.7554/eLife.04837)
Supplement: Supplementary file 2. — Drosophila and human PWMs as separate files. DOI: http://dx.doi.org/10.7554/eLife.04837.034 [file elife04837s006.zip › Fly_pwm/TACCCG20NCG_KA_NNKTGCAAAT_m1_c7b4_short.pfm]

20	72	20	0	5	2	242	242	242	63
89	42	7	73	0	242	32	34	13	12
31	97	108	3	242	1	104	19	10	37
102	31	134	242	0	0	9	0	98	242
