# Supplementary material for: Conservation of transcription factor binding specificities across 600 million years of bilateria evolution
Source: eLife. 2015 Mar 17;4:e04837. doi: 10.7554/eLife.04837 (PMC4362205; doi:10.7554/eLife.04837)
Supplement: Supplementary file 2. — Drosophila and human PWMs as separate files. DOI: http://dx.doi.org/10.7554/eLife.04837.034 [file elife04837s006.zip › Fly_pwm/TACCCT40NTTA_KN_NACCCCCCRCNNNGN_m1_c2_short.pfm]

362	4767	64	2	560	24	615	226	2466	43	1522	1844	1420	292	1172
1245	1411	4767	4767	4767	4767	4767	4767	107	4767	935	420	2029	1392	2193
1811	1409	0	0	0	1	5	0	2301	566	1663	1500	394	4767	507
1348	17	105	15	613	0	0	979	139	311	647	1002	924	645	894
