# Supplementary material for: Conservation of transcription factor binding specificities across 600 million years of bilateria evolution
Source: eLife. 2015 Mar 17;4:e04837. doi: 10.7554/eLife.04837 (PMC4362205; doi:10.7554/eLife.04837)
Supplement: Supplementary file 2. — Drosophila and human PWMs as separate files. DOI: http://dx.doi.org/10.7554/eLife.04837.034 [file elife04837s006.zip › Fly_pwm/TACCGT20NCG_KA_CACACNNNNNACACA_m1_c6_short.pfm]

35	141	0	141	10	57	41	43	34	17	141	6	141	3	141
141	0	141	50	141	62	58	48	44	57	18	141	11	141	49
5	12	0	0	5	8	10	12	11	1	12	1	5	0	22
17	8	5	6	25	14	32	38	52	66	20	5	13	6	24
