# Supplementary material for: Conservation of transcription factor binding specificities across 600 million years of bilateria evolution
Source: eLife. 2015 Mar 17;4:e04837. doi: 10.7554/eLife.04837 (PMC4362205; doi:10.7554/eLife.04837)
Supplement: Supplementary file 2. — Drosophila and human PWMs as separate files. DOI: http://dx.doi.org/10.7554/eLife.04837.034 [file elife04837s006.zip › Fly_pwm/TACCGT20NCG_KA_NACACACACTC_m1_c6_short.pfm]

7	243	1	243	0	243	2	243	6	196	111
198	22	243	16	243	2	243	15	243	112	243
4	0	0	0	2	1	0	2	8	82	94
33	3	11	14	0	16	0	7	0	243	12
