# Supplementary material for: Conservation of transcription factor binding specificities across 600 million years of bilateria evolution
Source: eLife. 2015 Mar 17;4:e04837. doi: 10.7554/eLife.04837 (PMC4362205; doi:10.7554/eLife.04837)
Supplement: Supplementary file 2. — Drosophila and human PWMs as separate files. DOI: http://dx.doi.org/10.7554/eLife.04837.034 [file elife04837s006.zip › Fly_pwm/TACCTA20NTCC_KG_AACCCGGAAGTR_m1_c3_short.pfm]

13035	13035	3574	1064	1229	3	5	13035	13035	3365	439	7590
2461	760	13035	13035	13035	1	0	1	1	146	1599	1748
2298	107	678	1289	17	13035	13035	1	3	13035	94	5446
4459	2042	1049	3	0	0	0	2	92	0	13035	1935
