# Supplementary material for: Conservation of transcription factor binding specificities across 600 million years of bilateria evolution
Source: eLife. 2015 Mar 17;4:e04837. doi: 10.7554/eLife.04837 (PMC4362205; doi:10.7554/eLife.04837)
Supplement: Supplementary file 2. — Drosophila and human PWMs as separate files. DOI: http://dx.doi.org/10.7554/eLife.04837.034 [file elife04837s006.zip › Fly_pwm/TACCTA20NTCC_KG_AATGCGGAAGTR_m1_c3_short.pfm]

2979	2979	218	681	55	0	3	2979	2979	391	47	1696
324	45	1289	1049	2979	1	0	1	2	20	229	272
611	138	832	2979	1	2979	2979	0	1	2979	13	1283
725	335	2979	2	1	1	1	1	26	2	2979	312
