# Supplementary material for: Conservation of transcription factor binding specificities across 600 million years of bilateria evolution
Source: eLife. 2015 Mar 17;4:e04837. doi: 10.7554/eLife.04837 (PMC4362205; doi:10.7554/eLife.04837)
Supplement: Supplementary file 2. — Drosophila and human PWMs as separate files. DOI: http://dx.doi.org/10.7554/eLife.04837.034 [file elife04837s006.zip › Fly_pwm/TACCTT40NCGA_KK_NNRCATTCCA_m1_c2_short.pfm]

6666	4170	17030	3334	36046	0	9598	41	0	36046
14827	19964	148	36046	0	0	0	36046	36046	1820
6823	4379	19017	308	326	0	1113	117	38	10617
7731	7533	223	0	0	36046	36046	148	305	17643
