# Supplementary material for: Conservation of transcription factor binding specificities across 600 million years of bilateria evolution
Source: eLife. 2015 Mar 17;4:e04837. doi: 10.7554/eLife.04837 (PMC4362205; doi:10.7554/eLife.04837)
Supplement: Supplementary file 2. — Drosophila and human PWMs as separate files. DOI: http://dx.doi.org/10.7554/eLife.04837.034 [file elife04837s006.zip › Fly_pwm/TACCTT40NCGA_KY_CCTCTCTCCC_m1_c2_short.pfm]

2975	202	252	0	28	8	4	12	53	160
3236	3236	158	3236	70	3236	73	3236	3236	3236
842	192	179	0	17	11	19	22	19	93
867	341	3236	16	3236	38	3236	11	91	306
