# Supplementary material for: Conservation of transcription factor binding specificities across 600 million years of bilateria evolution
Source: eLife. 2015 Mar 17;4:e04837. doi: 10.7554/eLife.04837 (PMC4362205; doi:10.7554/eLife.04837)
Supplement: Supplementary file 2. — Drosophila and human PWMs as separate files. DOI: http://dx.doi.org/10.7554/eLife.04837.034 [file elife04837s006.zip › Fly_pwm/TACGAA40NAGA_KY_ANTGGGCGTGGCGG_m2_c4_short.pfm]

2404	46	69	22	0	31	39	30	7	18	24	71	619	401
879	1522	10	7	29	15	2568	0	20	20	3	2513	799	131
34	186	248	1309	1315	1313	0	1317	41	1326	1320	0	1242	997
95	475	1972	15	1	4	43	9	1987	15	165	312	532	1004
