# Supplementary material for: Conservation of transcription factor binding specificities across 600 million years of bilateria evolution
Source: eLife. 2015 Mar 17;4:e04837. doi: 10.7554/eLife.04837 (PMC4362205; doi:10.7554/eLife.04837)
Supplement: Supplementary file 2. — Drosophila and human PWMs as separate files. DOI: http://dx.doi.org/10.7554/eLife.04837.034 [file elife04837s006.zip › Fly_pwm/TACGAG20NAGC_KH_GTCAKSATGACGTCAY_m1_c3_short.pfm]

9	0	2	161	0	0	161	0	0	161	0	20	4	18	161	2
0	0	161	0	20	108	31	0	0	0	161	0	7	161	10	49
161	1	0	1	45	53	35	0	161	0	0	161	2	23	14	0
1	161	0	0	116	0	0	161	4	1	9	0	161	26	4	113
