# Supplementary material for: Conservation of transcription factor binding specificities across 600 million years of bilateria evolution
Source: eLife. 2015 Mar 17;4:e04837. doi: 10.7554/eLife.04837 (PMC4362205; doi:10.7554/eLife.04837)
Supplement: Supplementary file 2. — Drosophila and human PWMs as separate files. DOI: http://dx.doi.org/10.7554/eLife.04837.034 [file elife04837s006.zip › Fly_pwm/TACGAG20NAGC_KH_NATGACRNNSATGACN_m2_c3_short.pfm]

203	1152	9	8	1296	4	501	715	218	288	1315	7	4	1406	22	587
833	26	12	18	12	1429	167	223	290	794	8	26	14	35	1401	111
487	211	9	1567	11	9	912	295	902	539	170	8	1729	16	54	616
38	3	2072	23	15	208	70	273	195	36	13	1813	57	20	278	242
