# Supplementary material for: Conservation of transcription factor binding specificities across 600 million years of bilateria evolution
Source: eLife. 2015 Mar 17;4:e04837. doi: 10.7554/eLife.04837 (PMC4362205; doi:10.7554/eLife.04837)
Supplement: Supplementary file 2. — Drosophila and human PWMs as separate files. DOI: http://dx.doi.org/10.7554/eLife.04837.034 [file elife04837s006.zip › Fly_pwm/TACGAG20NAGC_KH_NYGTCAYSRTGACRN_m2_c3_short.pfm]

1038	289	345	57	54	3046	1	26	2109	1	4	3147	12	1390	596
469	1432	38	15	3073	0	802	1532	234	26	17	10	2732	218	870
853	213	2706	11	9	17	249	1529	749	11	3079	5	39	1417	435
557	1379	8	3154	7	2	2065	22	8	3053	67	60	328	297	1006
