# Supplementary material for: Conservation of transcription factor binding specificities across 600 million years of bilateria evolution
Source: eLife. 2015 Mar 17;4:e04837. doi: 10.7554/eLife.04837 (PMC4362205; doi:10.7554/eLife.04837)
Supplement: Supplementary file 2. — Drosophila and human PWMs as separate files. DOI: http://dx.doi.org/10.7554/eLife.04837.034 [file elife04837s006.zip › Fly_pwm/TACGGA20NCG_KA_SCGTGACGAATN_m1_c6_short.pfm]

93	11	581	46	574	2039	4	133	2039	2039	298	163
876	2039	5	69	5	28	2039	663	40	0	221	771
1163	0	2039	14	2039	541	0	2039	311	0	33	718
51	319	15	2039	35	348	14	683	44	0	2039	386
