# Supplementary material for: Conservation of transcription factor binding specificities across 600 million years of bilateria evolution
Source: eLife. 2015 Mar 17;4:e04837. doi: 10.7554/eLife.04837 (PMC4362205; doi:10.7554/eLife.04837)
Supplement: Supplementary file 2. — Drosophila and human PWMs as separate files. DOI: http://dx.doi.org/10.7554/eLife.04837.034 [file elife04837s006.zip › Fly_pwm/TACGGA20NCG_KA_TAATCRATTA_m1_c5_short.pfm]

101	177	177	0	0	82	177	0	12	177
104	21	0	42	177	34	1	6	65	173
155	48	0	10	42	95	26	10	11	120
177	13	2	177	2	0	0	177	177	131
