# Supplementary material for: Conservation of transcription factor binding specificities across 600 million years of bilateria evolution
Source: eLife. 2015 Mar 17;4:e04837. doi: 10.7554/eLife.04837 (PMC4362205; doi:10.7554/eLife.04837)
Supplement: Supplementary file 2. — Drosophila and human PWMs as separate files. DOI: http://dx.doi.org/10.7554/eLife.04837.034 [file elife04837s006.zip › Fly_pwm/TACGGA20NGGC_KG_NNTAATYGATTANN_m1_c4_short.pfm]

1004	3754	104	6493	6493	11	0	20	6493	0	13	6493	1045	1208
858	631	10	25	2	12	5450	30	1	5	24	24	979	3309
3433	937	14	17	0	7	23	6493	15	0	4	10	614	928
1199	1171	6493	25	0	6493	1044	10	0	6493	6493	96	3855	1049
