# Supplementary material for: Conservation of transcription factor binding specificities across 600 million years of bilateria evolution
Source: eLife. 2015 Mar 17;4:e04837. doi: 10.7554/eLife.04837 (PMC4362205; doi:10.7554/eLife.04837)
Supplement: Supplementary file 2. — Drosophila and human PWMs as separate files. DOI: http://dx.doi.org/10.7554/eLife.04837.034 [file elife04837s006.zip › Fly_pwm/TACGTC20NTGC_KG_NAACAATAAYANN_m1_c3_short.pfm]

151	310	310	53	310	310	21	310	310	0	310	58	44
62	4	0	310	5	2	12	0	0	152	2	19	38
6	0	5	137	16	6	0	2	5	0	28	20	7
90	176	0	11	6	0	310	0	6	158	23	213	220
