# Supplementary material for: Conservation of transcription factor binding specificities across 600 million years of bilateria evolution
Source: eLife. 2015 Mar 17;4:e04837. doi: 10.7554/eLife.04837 (PMC4362205; doi:10.7554/eLife.04837)
Supplement: Supplementary file 2. — Drosophila and human PWMs as separate files. DOI: http://dx.doi.org/10.7554/eLife.04837.034 [file elife04837s006.zip › Fly_pwm/TACGTC20NTGC_KG_NNNGTAAATATTTACNNN_m2_c3_short.pfm]

1845	3507	1749	730	6	4464	5617	5620	0	5760	1	3	22	4863	277	3429	278	3636
228	206	128	83	3576	3316	5	1	14	0	1	3	8	2	6664	425	1984	23
20	1995	413	6683	0	2	1	0	0	14	1	5	3268	3625	95	128	214	224
3630	263	3392	260	4880	21	1	0	5765	0	5622	5623	4478	12	729	1700	3500	1834
