# Supplementary material for: Conservation of transcription factor binding specificities across 600 million years of bilateria evolution
Source: eLife. 2015 Mar 17;4:e04837. doi: 10.7554/eLife.04837 (PMC4362205; doi:10.7554/eLife.04837)
Supplement: Supplementary file 2. — Drosophila and human PWMs as separate files. DOI: http://dx.doi.org/10.7554/eLife.04837.034 [file elife04837s006.zip › Fly_pwm/TACTAA40NATT_KY_NCCGGAAGTN_m1_c2_short.pfm]

4799	559	570	0	3	10757	10757	4255	659	2050
705	10757	10757	0	10	27	308	590	4019	1689
2880	1427	240	10757	10757	0	64	10757	1009	4623
2373	204	0	0	269	30	3485	113	10757	2395
