# Supplementary material for: Conservation of transcription factor binding specificities across 600 million years of bilateria evolution
Source: eLife. 2015 Mar 17;4:e04837. doi: 10.7554/eLife.04837 (PMC4362205; doi:10.7554/eLife.04837)
Supplement: Supplementary file 2. — Drosophila and human PWMs as separate files. DOI: http://dx.doi.org/10.7554/eLife.04837.034 [file elife04837s006.zip › Fly_pwm/TACTAG40NGGA_KK_NNCAATTASN_m1_c3_short.pfm]

709	449	26	3597	3597	0	129	3597	512	389
1107	889	3597	746	631	0	828	0	1927	1387
1032	1524	208	1394	225	0	146	295	1670	1490
749	734	1961	133	72	3597	3597	146	523	330
