# Supplementary material for: Conservation of transcription factor binding specificities across 600 million years of bilateria evolution
Source: eLife. 2015 Mar 17;4:e04837. doi: 10.7554/eLife.04837 (PMC4362205; doi:10.7554/eLife.04837)
Supplement: Supplementary file 2. — Drosophila and human PWMs as separate files. DOI: http://dx.doi.org/10.7554/eLife.04837.034 [file elife04837s006.zip › Fly_pwm/TACTAT20NATC_KD_NTAATCRATTAN_m1_c2_short.pfm]

1287	472	3789	3789	3	0	2232	3789	2	55	3789	746
763	121	63	0	54	3789	52	0	7	119	29	956
933	43	139	0	18	107	1557	60	7	131	99	806
806	3789	54	0	3789	102	1	9	3789	3789	461	1282
