# Supplementary material for: Conservation of transcription factor binding specificities across 600 million years of bilateria evolution
Source: eLife. 2015 Mar 17;4:e04837. doi: 10.7554/eLife.04837 (PMC4362205; doi:10.7554/eLife.04837)
Supplement: Supplementary file 2. — Drosophila and human PWMs as separate files. DOI: http://dx.doi.org/10.7554/eLife.04837.034 [file elife04837s006.zip › Fly_pwm/TACTAT20NATC_KH_NNNNNGCGTRNNTAATT_m1_c3_short.pfm]

23	2	15	64	44	8	6	60	6	42	56	30	20	111	111	4	43
20	32	63	3	13	53	111	1	8	9	24	18	11	9	4	21	92
32	0	29	37	13	111	4	111	19	69	18	42	17	23	23	15	133
36	80	4	7	42	10	28	23	111	36	14	22	111	21	0	111	111
