# Supplementary material for: Conservation of transcription factor binding specificities across 600 million years of bilateria evolution
Source: eLife. 2015 Mar 17;4:e04837. doi: 10.7554/eLife.04837 (PMC4362205; doi:10.7554/eLife.04837)
Supplement: Supplementary file 2. — Drosophila and human PWMs as separate files. DOI: http://dx.doi.org/10.7554/eLife.04837.034 [file elife04837s006.zip › Fly_pwm/TACTAT20NATC_KH_TTYACGCWTGANTGMRCAN_m2_c3_short.pfm]

614	413	124	1636	1	40	4	927	9	12	1606	462	42	401	563	1095	6	1514	323
520	64	1013	398	1800	0	1863	102	105	864	6	400	298	1	1246	163	1796	483	843
641	265	11	49	0	1870	237	62	1	1748	317	726	7	1770	251	619	36	522	277
1660	1706	764	23	202	1	3	673	1837	3	5	212	1821	142	3	129	411	631	320
