# Supplementary material for: Conservation of transcription factor binding specificities across 600 million years of bilateria evolution
Source: eLife. 2015 Mar 17;4:e04837. doi: 10.7554/eLife.04837 (PMC4362205; doi:10.7554/eLife.04837)
Supplement: Supplementary file 2. — Drosophila and human PWMs as separate files. DOI: http://dx.doi.org/10.7554/eLife.04837.034 [file elife04837s006.zip › Fly_pwm/TACTCA20NCTC_KG_GYMATTAN_m1_c3_short.pfm]

12672	812	47483	56695	0	4275	56695	36783
7804	21332	9212	367	10	106	0	3837
56695	79	407	827	0	97	281	6802
5345	35362	1417	48	56695	56695	882	9272
