# Supplementary material for: Conservation of transcription factor binding specificities across 600 million years of bilateria evolution
Source: eLife. 2015 Mar 17;4:e04837. doi: 10.7554/eLife.04837 (PMC4362205; doi:10.7554/eLife.04837)
Supplement: Supplementary file 2. — Drosophila and human PWMs as separate files. DOI: http://dx.doi.org/10.7554/eLife.04837.034 [file elife04837s006.zip › Fly_pwm/TACTCT40NAAC_KL_NGCGTANNNNNGTAGC_m1_c3_short.pfm]

266	347	66	2	2	2569	1856	81	1013	157	959	0	447	2569	36	77
890	74	2569	0	14	7	64	1191	372	1827	7	0	258	22	12	2569
413	2569	214	2569	46	28	408	314	730	67	1601	2569	410	664	2569	503
999	38	415	8	2569	0	240	982	454	517	1	0	2569	157	14	751
