# Supplementary material for: Conservation of transcription factor binding specificities across 600 million years of bilateria evolution
Source: eLife. 2015 Mar 17;4:e04837. doi: 10.7554/eLife.04837 (PMC4362205; doi:10.7554/eLife.04837)
Supplement: Supplementary file 2. — Drosophila and human PWMs as separate files. DOI: http://dx.doi.org/10.7554/eLife.04837.034 [file elife04837s006.zip › Fly_pwm/TACTCT40NAAC_KL_NGCGTANNNNNNGTAGC_m1_c3_short.pfm]

285	334	77	7	9	2062	1948	195	718	224	454	761	4	392	2062	42	43
654	64	2062	0	43	1	27	741	416	1081	854	1	3	220	31	22	2062
311	2062	230	2062	67	0	58	695	471	655	317	1298	2062	464	536	2062	397
812	68	289	17	2062	3	30	431	456	101	437	1	10	2062	131	17	584
