# Supplementary material for: Conservation of transcription factor binding specificities across 600 million years of bilateria evolution
Source: eLife. 2015 Mar 17;4:e04837. doi: 10.7554/eLife.04837 (PMC4362205; doi:10.7554/eLife.04837)
Supplement: Supplementary file 2. — Drosophila and human PWMs as separate files. DOI: http://dx.doi.org/10.7554/eLife.04837.034 [file elife04837s006.zip › Fly_pwm/TACTGC20NGTC_KH_RCGACAGGTGYAN_m1_c4_short.pfm]

703	71	683	1570	3	1570	0	0	2	1	24	1570	464
15	1570	4	0	1570	1	0	0	6	2	698	63	382
867	0	1570	7	3	0	1570	1570	23	1570	39	92	104
30	444	4	0	0	0	0	4	1570	0	872	185	620
