# Supplementary material for: Conservation of transcription factor binding specificities across 600 million years of bilateria evolution
Source: eLife. 2015 Mar 17;4:e04837. doi: 10.7554/eLife.04837 (PMC4362205; doi:10.7554/eLife.04837)
Supplement: Supplementary file 2. — Drosophila and human PWMs as separate files. DOI: http://dx.doi.org/10.7554/eLife.04837.034 [file elife04837s006.zip › Fly_pwm/TACTGC20NGTC_KH_RTAACAGGTGYAN_m1_c4_short.pfm]

134	57	850	850	2	850	5	1	0	7	14	850	224
26	683	7	1	850	0	0	0	2	0	403	31	175
716	116	443	21	0	2	850	850	15	850	16	32	92
21	850	19	8	0	1	0	2	850	5	447	69	360
