# Supplementary material for: Conservation of transcription factor binding specificities across 600 million years of bilateria evolution
Source: eLife. 2015 Mar 17;4:e04837. doi: 10.7554/eLife.04837 (PMC4362205; doi:10.7554/eLife.04837)
Supplement: Supplementary file 2. — Drosophila and human PWMs as separate files. DOI: http://dx.doi.org/10.7554/eLife.04837.034 [file elife04837s006.zip › Fly_pwm/TACTTG20NTTC_KH_NYAATTAN_m1_c3_short.pfm]

4974	700	37014	37014	0	873	37014	6995
13091	20601	2139	468	58	4717	474	8301
9798	237	2436	34	0	1702	686	16092
9151	16413	1143	78	37014	37014	1751	5626
