# Supplementary material for: Conservation of transcription factor binding specificities across 600 million years of bilateria evolution
Source: eLife. 2015 Mar 17;4:e04837. doi: 10.7554/eLife.04837 (PMC4362205; doi:10.7554/eLife.04837)
Supplement: Supplementary file 2. — Drosophila and human PWMs as separate files. DOI: http://dx.doi.org/10.7554/eLife.04837.034 [file elife04837s006.zip › Fly_pwm/TAGACC40NAGT_KY_NGNGGGCGTGAN_m1_c2_short.pfm]

1151	2196	1224	2098	23	15	188	21	24	21	5236	522
954	710	154	30	8	11	5236	0	29	7	161	1037
1969	5236	2049	5236	5236	5236	57	5236	175	5236	218	2222
1163	1527	1810	0	46	21	58	0	5236	3	231	1456
