# Supplementary material for: Conservation of transcription factor binding specificities across 600 million years of bilateria evolution
Source: eLife. 2015 Mar 17;4:e04837. doi: 10.7554/eLife.04837 (PMC4362205; doi:10.7554/eLife.04837)
Supplement: Supplementary file 2. — Drosophila and human PWMs as separate files. DOI: http://dx.doi.org/10.7554/eLife.04837.034 [file elife04837s006.zip › Fly_pwm/TAGATG40NTAT_KY_HMCCCRCCC_m1_c3_short.pfm]

388	726	0	132	0	759	0	0	65
516	574	1300	1300	1300	0	1300	1300	1300
212	261	0	0	0	541	0	0	55
396	375	18	161	41	228	4	0	70
