# Supplementary material for: Conservation of transcription factor binding specificities across 600 million years of bilateria evolution
Source: eLife. 2015 Mar 17;4:e04837. doi: 10.7554/eLife.04837 (PMC4362205; doi:10.7554/eLife.04837)
Supplement: Supplementary file 2. — Drosophila and human PWMs as separate files. DOI: http://dx.doi.org/10.7554/eLife.04837.034 [file elife04837s006.zip › Fly_pwm/TAGCAA40NCGA_KM_AAAYAACAACAA_m1_c3_short.pfm]

1307	1307	1307	18	1307	1307	322	1307	1307	15	1307	1307
324	101	3	1014	6	21	1307	12	6	1307	11	256
2	19	5	0	4	3	0	2	35	13	23	182
25	18	24	293	0	52	215	0	2	141	12	147
