# Supplementary material for: Conservation of transcription factor binding specificities across 600 million years of bilateria evolution
Source: eLife. 2015 Mar 17;4:e04837. doi: 10.7554/eLife.04837 (PMC4362205; doi:10.7554/eLife.04837)
Supplement: Supplementary file 2. — Drosophila and human PWMs as separate files. DOI: http://dx.doi.org/10.7554/eLife.04837.034 [file elife04837s006.zip › Fly_pwm/TAGCCA40NTAT_KU_TAATTNAATTA_m1_c4_short.pfm]

10	2631	2631	4	0	939	2631	2631	4	9	2631
4	2	5	12	84	374	24	0	8	10	0
1	4	1	1	36	411	71	9	4	1	6
2631	7	5	2631	2631	907	2	2	2631	2631	0
