# Supplementary material for: Conservation of transcription factor binding specificities across 600 million years of bilateria evolution
Source: eLife. 2015 Mar 17;4:e04837. doi: 10.7554/eLife.04837 (PMC4362205; doi:10.7554/eLife.04837)
Supplement: Supplementary file 2. — Drosophila and human PWMs as separate files. DOI: http://dx.doi.org/10.7554/eLife.04837.034 [file elife04837s006.zip › Fly_pwm/TAGCCT20NCCT_KG_SYAATTAN_m1_c3_short.pfm]

920	76	12221	12221	0	0	12221	4580
5713	2575	2804	0	0	1805	0	2437
6508	0	1826	0	0	1179	590	2675
1965	9646	0	0	12221	12221	0	2529
