# Supplementary material for: Conservation of transcription factor binding specificities across 600 million years of bilateria evolution
Source: eLife. 2015 Mar 17;4:e04837. doi: 10.7554/eLife.04837 (PMC4362205; doi:10.7554/eLife.04837)
Supplement: Supplementary file 2. — Drosophila and human PWMs as separate files. DOI: http://dx.doi.org/10.7554/eLife.04837.034 [file elife04837s006.zip › Fly_pwm/TAGCGA20NGCT_KA_NYMATTAN_m1_c7_short.pfm]

4321	868	10388	17049	0	1268	17049	5660
3046	5158	6661	0	0	1665	327	3822
6559	608	1352	0	0	272	228	1401
3123	11891	844	0	17049	17049	0	6166
