# Supplementary material for: Conservation of transcription factor binding specificities across 600 million years of bilateria evolution
Source: eLife. 2015 Mar 17;4:e04837. doi: 10.7554/eLife.04837 (PMC4362205; doi:10.7554/eLife.04837)
Supplement: Supplementary file 2. — Drosophila and human PWMs as separate files. DOI: http://dx.doi.org/10.7554/eLife.04837.034 [file elife04837s006.zip › Fly_pwm/TAGCGT40NTCA_KY_TGACAG_m1_c3_short.pfm]

1	0	9301	0	9301	4947
0	0	0	9301	0	1903
270	9301	0	0	39	9301
9301	0	0	0	0	3589
