# Supplementary material for: Conservation of transcription factor binding specificities across 600 million years of bilateria evolution
Source: eLife. 2015 Mar 17;4:e04837. doi: 10.7554/eLife.04837 (PMC4362205; doi:10.7554/eLife.04837)
Supplement: Supplementary file 2. — Drosophila and human PWMs as separate files. DOI: http://dx.doi.org/10.7554/eLife.04837.034 [file elife04837s006.zip › Fly_pwm/TAGCGT40NTCA_KY_TGACAGMTGTCA_m1_c3_short.pfm]

62	0	1460	14	1460	102	454	8	24	188	25	1460
45	19	24	1460	9	401	1006	68	3	48	1460	21
13	1460	29	8	25	1460	162	6	1460	36	73	66
1460	12	107	20	6	154	41	1460	32	1460	27	88
