# Supplementary material for: Conservation of transcription factor binding specificities across 600 million years of bilateria evolution
Source: eLife. 2015 Mar 17;4:e04837. doi: 10.7554/eLife.04837 (PMC4362205; doi:10.7554/eLife.04837)
Supplement: Supplementary file 2. — Drosophila and human PWMs as separate files. DOI: http://dx.doi.org/10.7554/eLife.04837.034 [file elife04837s006.zip › Fly_pwm/TAGCGT40NTCA_KY_TGACAGNNNNNNTGTCA_m1_c3_short.pfm]

23	7	1338	9	1338	252	256	274	258	552	437	366	37	10	299	21	1338
33	4	5	1338	8	151	381	235	374	178	306	381	447	5	49	1338	22
13	1338	41	4	145	1338	345	216	494	342	348	189	19	1338	32	30	30
1338	1	110	7	33	265	356	612	212	265	246	402	1338	23	1338	34	34
