# Supplementary material for: Conservation of transcription factor binding specificities across 600 million years of bilateria evolution
Source: eLife. 2015 Mar 17;4:e04837. doi: 10.7554/eLife.04837 (PMC4362205; doi:10.7554/eLife.04837)
Supplement: Supplementary file 2. — Drosophila and human PWMs as separate files. DOI: http://dx.doi.org/10.7554/eLife.04837.034 [file elife04837s006.zip › Fly_pwm/TAGCTC20NCG_KA_NNACAATGNNATTGTNN_m1_c5_short.pfm]

3131	5021	7685	0	7685	7685	5	18	819	919	7685	17	28	0	69	764	1568
1139	1271	244	7685	2	2006	2	3	1728	1015	23	35	0	2	284	906	1922
2120	789	1242	1	1	22	23	7685	2613	44	8	4983	2	7685	138	1369	1546
1294	604	43	35	5	9	7685	12	2525	5707	6	7685	7685	2	7685	4645	2649
