# Supplementary material for: Conservation of transcription factor binding specificities across 600 million years of bilateria evolution
Source: eLife. 2015 Mar 17;4:e04837. doi: 10.7554/eLife.04837 (PMC4362205; doi:10.7554/eLife.04837)
Supplement: Supplementary file 2. — Drosophila and human PWMs as separate files. DOI: http://dx.doi.org/10.7554/eLife.04837.034 [file elife04837s006.zip › Fly_pwm/TAGGTG20NTGT_KG_GCGTCAGCTGTTNY_m1_c3_short.pfm]

190	26	2	87	1	685	0	0	0	0	1	0	185	181
68	685	0	1	685	0	24	685	0	0	14	325	177	282
685	0	685	2	0	0	685	64	0	685	0	0	244	135
32	221	0	685	0	0	0	40	685	1	685	685	79	403
