# Supplementary material for: Conservation of transcription factor binding specificities across 600 million years of bilateria evolution
Source: eLife. 2015 Mar 17;4:e04837. doi: 10.7554/eLife.04837 (PMC4362205; doi:10.7554/eLife.04837)
Supplement: Supplementary file 2. — Drosophila and human PWMs as separate files. DOI: http://dx.doi.org/10.7554/eLife.04837.034 [file elife04837s006.zip › Fly_pwm/TAGGTG20NTGT_KG_NNGTCAGCTGACNN_m1_c3_short.pfm]

19	0	0	312	0	123	5	0	3	0	123	0	24	2
7	102	0	1	123	0	14	123	0	0	4	123	1	84
97	0	123	5	0	0	123	10	0	123	0	0	96	7
0	22	0	123	0	1	0	5	123	0	319	0	2	30
