# Supplementary material for: Conservation of transcription factor binding specificities across 600 million years of bilateria evolution
Source: eLife. 2015 Mar 17;4:e04837. doi: 10.7554/eLife.04837 (PMC4362205; doi:10.7554/eLife.04837)
Supplement: Supplementary file 2. — Drosophila and human PWMs as separate files. DOI: http://dx.doi.org/10.7554/eLife.04837.034 [file elife04837s006.zip › Fly_pwm/TAGGTG20NTGT_KG_RNAACAGCTGTTNY_m1_c3_short.pfm]

361	90	770	770	0	770	72	1	0	0	3	0	236	208
101	258	18	2	770	0	58	770	1	0	20	252	186	394
409	187	250	15	1	0	770	56	0	770	0	20	255	106
191	236	1	7	0	0	0	89	770	0	770	770	92	376
