# Supplementary material for: Conservation of transcription factor binding specificities across 600 million years of bilateria evolution
Source: eLife. 2015 Mar 17;4:e04837. doi: 10.7554/eLife.04837 (PMC4362205; doi:10.7554/eLife.04837)
Supplement: Supplementary file 2. — Drosophila and human PWMs as separate files. DOI: http://dx.doi.org/10.7554/eLife.04837.034 [file elife04837s006.zip › Fly_pwm/TAGTCA40NTCT_KL_NAGGTGTGAN_m1_c3_short.pfm]

2808	8763	1375	0	0	0	316	355	8763	4621
1064	317	1486	21	1733	4	1662	2746	144	1346
2981	2070	8763	8763	51	8763	171	8763	636	1203
1910	939	859	0	8763	13	8763	3181	223	1593
