# Supplementary material for: Conservation of transcription factor binding specificities across 600 million years of bilateria evolution
Source: eLife. 2015 Mar 17;4:e04837. doi: 10.7554/eLife.04837 (PMC4362205; doi:10.7554/eLife.04837)
Supplement: Supplementary file 2. — Drosophila and human PWMs as separate files. DOI: http://dx.doi.org/10.7554/eLife.04837.034 [file elife04837s006.zip › Fly_pwm/TAGTCC20NCTT_KA_NCCACCCNNNNCCCRCCN_m2_c5_short.pfm]

16	2	0	338	6	11	55	13	229	126	143	10	12	5	200	9	3	19
293	318	322	42	338	348	323	46	50	204	49	333	327	313	45	315	328	276
9	5	9	56	24	53	55	373	35	13	146	14	2	1	169	3	3	18
18	3	4	46	19	7	11	7	64	11	62	11	12	13	74	25	4	8
