# Supplementary material for: Conservation of transcription factor binding specificities across 600 million years of bilateria evolution
Source: eLife. 2015 Mar 17;4:e04837. doi: 10.7554/eLife.04837 (PMC4362205; doi:10.7554/eLife.04837)
Supplement: Supplementary file 2. — Drosophila and human PWMs as separate files. DOI: http://dx.doi.org/10.7554/eLife.04837.034 [file elife04837s006.zip › Fly_pwm/TAGTGG20NGTT_KG_NGCTACCGGTAGCN_m1_c4_short.pfm]

306	14	0	0	1932	2	0	35	6	0	1932	0	2	1216
116	0	1932	2	4	1932	1932	0	5	0	0	2	1932	270
284	1932	0	0	0	0	0	1932	1932	2	3	1932	0	116
1225	0	0	1932	5	0	23	0	3	1932	0	2	19	330
