# Supplementary material for: Conservation of transcription factor binding specificities across 600 million years of bilateria evolution
Source: eLife. 2015 Mar 17;4:e04837. doi: 10.7554/eLife.04837 (PMC4362205; doi:10.7554/eLife.04837)
Supplement: Supplementary file 2. — Drosophila and human PWMs as separate files. DOI: http://dx.doi.org/10.7554/eLife.04837.034 [file elife04837s006.zip › Fly_pwm/TATAAG20NAAG_KG_NGATAAGATAASN_m1_c3_short.pfm]

62	0	192	3	192	192	0	192	1	192	192	17	52
59	18	2	18	0	0	0	0	0	7	22	86	44
27	192	16	4	2	0	192	9	1	4	24	106	66
44	0	12	192	10	0	0	2	192	19	34	9	30
