# Supplementary material for: Conservation of transcription factor binding specificities across 600 million years of bilateria evolution
Source: eLife. 2015 Mar 17;4:e04837. doi: 10.7554/eLife.04837 (PMC4362205; doi:10.7554/eLife.04837)
Supplement: Supplementary file 2. — Drosophila and human PWMs as separate files. DOI: http://dx.doi.org/10.7554/eLife.04837.034 [file elife04837s006.zip › Fly_pwm/TATAAG20NAAG_KG_NNGATAASN_m1_c2_short.pfm]

4850	6216	30	15258	0	15258	15258	1384	6514
3384	3380	123	1	0	139	948	4929	2697
4718	816	15258	0	0	0	0	10329	4474
2305	4846	32	39	15258	132	50	1414	1572
