# Supplementary material for: Conservation of transcription factor binding specificities across 600 million years of bilateria evolution
Source: eLife. 2015 Mar 17;4:e04837. doi: 10.7554/eLife.04837 (PMC4362205; doi:10.7554/eLife.04837)
Supplement: Supplementary file 2. — Drosophila and human PWMs as separate files. DOI: http://dx.doi.org/10.7554/eLife.04837.034 [file elife04837s006.zip › Fly_pwm/TATACT20NCAG_KG_GTTCACGCATGANTN_m1_c3_short.pfm]

38	3	0	1	105	1	0	0	105	0	0	105	10	0	5
513	1	0	105	0	105	0	105	0	2	12	0	44	7	0
105	2891	4	0	0	1	105	3	0	0	105	6	35	1	85
265	105	105	8	0	6	0	0	67	105	0	0	16	105	15
