# Supplementary material for: Conservation of transcription factor binding specificities across 600 million years of bilateria evolution
Source: eLife. 2015 Mar 17;4:e04837. doi: 10.7554/eLife.04837 (PMC4362205; doi:10.7554/eLife.04837)
Supplement: Supplementary file 2. — Drosophila and human PWMs as separate files. DOI: http://dx.doi.org/10.7554/eLife.04837.034 [file elife04837s006.zip › Fly_pwm/TATATG40NCTA_KAD_NGRCACGYGYCN_m1_c2_short.pfm]

1107	1241	1926	81	6375	1	517	150	65	1850	1827	2750
1726	1291	2017	6375	71	6375	28	4176	40	3642	6375	1105
918	6375	4449	15	163	0	6375	65	6375	750	1761	1404
2623	997	780	25	257	82	9	2199	409	2733	1679	1116
