# Supplementary material for: Conservation of transcription factor binding specificities across 600 million years of bilateria evolution
Source: eLife. 2015 Mar 17;4:e04837. doi: 10.7554/eLife.04837 (PMC4362205; doi:10.7554/eLife.04837)
Supplement: Supplementary file 2. — Drosophila and human PWMs as separate files. DOI: http://dx.doi.org/10.7554/eLife.04837.034 [file elife04837s006.zip › Fly_pwm/TATATT40NTGC_KK_NTAATCCN_m1_c2_short.pfm]

2075	0	8649	8649	0	0	0	769
3181	0	0	0	0	8649	8649	3379
911	0	0	0	199	0	232	2890
2482	8649	0	0	8649	0	798	1611
