# Supplementary material for: Conservation of transcription factor binding specificities across 600 million years of bilateria evolution
Source: eLife. 2015 Mar 17;4:e04837. doi: 10.7554/eLife.04837 (PMC4362205; doi:10.7554/eLife.04837)
Supplement: Supplementary file 2. — Drosophila and human PWMs as separate files. DOI: http://dx.doi.org/10.7554/eLife.04837.034 [file elife04837s006.zip › Fly_pwm/TATCAT20NACG_KA_ARRGGTCAAAGGTCA_m2_c5_short.pfm]

13200	10294	13237	9	5	14	39	18862	18729	19062	12	9	20	5	19511
3008	68	1	11	5	22	21548	31	71	42	25	26	39	21551	3
590	9726	5883	22788	22169	70	41	39	44	26	23085	22801	54	4	10
2320	122	2	19	66	23719	79	9	13	8	32	50	23863	25	2
