# Supplementary material for: Conservation of transcription factor binding specificities across 600 million years of bilateria evolution
Source: eLife. 2015 Mar 17;4:e04837. doi: 10.7554/eLife.04837 (PMC4362205; doi:10.7554/eLife.04837)
Supplement: Supplementary file 2. — Drosophila and human PWMs as separate files. DOI: http://dx.doi.org/10.7554/eLife.04837.034 [file elife04837s006.zip › Fly_pwm/TATCAT20NACG_KG_NNGTAAACAAAYANN_m1_c3_short.pfm]

84	22	111	1	132	132	132	0	132	132	132	6	132	58	46
17	11	1	4	3	0	0	132	0	0	0	87	21	15	36
19	0	132	4	0	2	4	2	0	0	5	8	11	23	14
11	99	0	132	4	0	0	27	0	7	2	44	15	36	36
