# Supplementary material for: Conservation of transcription factor binding specificities across 600 million years of bilateria evolution
Source: eLife. 2015 Mar 17;4:e04837. doi: 10.7554/eLife.04837 (PMC4362205; doi:10.7554/eLife.04837)
Supplement: Supplementary file 2. — Drosophila and human PWMs as separate files. DOI: http://dx.doi.org/10.7554/eLife.04837.034 [file elife04837s006.zip › Fly_pwm/TATCAT20NACG_KG_WANRTAAACANN_m1_c3_short.pfm]

306	623	69	342	24	623	623	623	0	623	411	362
64	85	168	0	130	17	1	22	623	4	54	62
32	161	14	282	0	0	20	2	0	0	11	57
317	144	372	8	623	0	0	0	181	0	147	142
