# Supplementary material for: Conservation of transcription factor binding specificities across 600 million years of bilateria evolution
Source: eLife. 2015 Mar 17;4:e04837. doi: 10.7554/eLife.04837 (PMC4362205; doi:10.7554/eLife.04837)
Supplement: Supplementary file 2. — Drosophila and human PWMs as separate files. DOI: http://dx.doi.org/10.7554/eLife.04837.034 [file elife04837s006.zip › Fly_pwm/TATCGC20NGCG_KG_NGATACGTATCN_m1_c3_short.pfm]

56	126	746	10	746	13	151	5	746	5	176	465
159	54	5	30	137	746	70	18	36	3	746	65
57	746	7	41	21	72	746	145	25	7	49	163
474	156	4	746	4	143	17	746	12	746	130	53
