# Supplementary material for: Conservation of transcription factor binding specificities across 600 million years of bilateria evolution
Source: eLife. 2015 Mar 17;4:e04837. doi: 10.7554/eLife.04837 (PMC4362205; doi:10.7554/eLife.04837)
Supplement: Supplementary file 2. — Drosophila and human PWMs as separate files. DOI: http://dx.doi.org/10.7554/eLife.04837.034 [file elife04837s006.zip › Fly_pwm/TATCGC20NGCG_KG_NGTATCAN_m1_c3_short.pfm]

2033	6089	121	11758	8	418	11758	2293
4789	823	56	133	0	11758	1153	3304
3536	11758	1543	1133	0	174	3415	1838
1401	0	11758	0	11758	1025	1001	4323
