# Supplementary material for: Conservation of transcription factor binding specificities across 600 million years of bilateria evolution
Source: eLife. 2015 Mar 17;4:e04837. doi: 10.7554/eLife.04837 (PMC4362205; doi:10.7554/eLife.04837)
Supplement: Supplementary file 2. — Drosophila and human PWMs as separate files. DOI: http://dx.doi.org/10.7554/eLife.04837.034 [file elife04837s006.zip › Fly_pwm/TATCGC20NGCG_KG_RTATCANNNRTATCN_m1_c3_short.pfm]

434	8	1065	7	77	1065	279	313	210	468	22	1065	9	269	605
49	7	59	39	1065	102	279	244	336	67	11	55	129	1065	126
631	165	82	4	129	304	191	264	356	598	179	82	37	124	222
7	1065	11	1065	132	118	317	245	164	31	1065	11	1065	169	111
