# Supplementary material for: Conservation of transcription factor binding specificities across 600 million years of bilateria evolution
Source: eLife. 2015 Mar 17;4:e04837. doi: 10.7554/eLife.04837 (PMC4362205; doi:10.7554/eLife.04837)
Supplement: Supplementary file 2. — Drosophila and human PWMs as separate files. DOI: http://dx.doi.org/10.7554/eLife.04837.034 [file elife04837s006.zip › Fly_pwm/TATCGC20NGCG_KG_RTATCATGATAC_m1_c3_short.pfm]

470	5	782	12	55	782	73	111	782	12	782	16
36	10	51	63	782	79	242	8	4	122	147	782
312	116	60	18	33	245	61	782	0	38	17	88
5	782	4	782	99	94	782	43	4	782	9	158
