# Supplementary material for: Conservation of transcription factor binding specificities across 600 million years of bilateria evolution
Source: eLife. 2015 Mar 17;4:e04837. doi: 10.7554/eLife.04837 (PMC4362205; doi:10.7554/eLife.04837)
Supplement: Supplementary file 2. — Drosophila and human PWMs as separate files. DOI: http://dx.doi.org/10.7554/eLife.04837.034 [file elife04837s006.zip › Fly_pwm/TATCGC20NGCG_KH_NNTAATTRNNNNYAATTANN_m2_c3_short.pfm]

2377	957	620	7661	8083	475	459	5158	3471	1480	2146	900	550	7805	8425	163	499	6716	4031	992
1879	3138	3220	502	149	363	855	317	1891	3697	2395	3273	3989	815	482	175	905	335	1620	4034
3971	1579	325	944	162	446	854	3901	3239	2350	3678	1900	342	783	343	176	509	3231	3108	1870
1013	4044	6714	501	196	8430	7774	538	932	2181	1480	3468	5098	457	431	8069	7691	616	971	2352
