# Supplementary material for: Conservation of transcription factor binding specificities across 600 million years of bilateria evolution
Source: eLife. 2015 Mar 17;4:e04837. doi: 10.7554/eLife.04837 (PMC4362205; doi:10.7554/eLife.04837)
Supplement: Supplementary file 2. — Drosophila and human PWMs as separate files. DOI: http://dx.doi.org/10.7554/eLife.04837.034 [file elife04837s006.zip › Fly_pwm/TATCGC20NGCG_KH_NYTAATTAAN_m1_c3_short.pfm]

10974	2471	2009	34021	34021	187	309	34021	34021	4211
6362	20577	18865	2027	442	480	2064	1182	9411	13951
12289	4392	1401	2030	586	246	882	13137	6075	7436
4396	13444	34021	656	305	34021	34021	2116	5717	8423
