# Supplementary material for: Conservation of transcription factor binding specificities across 600 million years of bilateria evolution
Source: eLife. 2015 Mar 17;4:e04837. doi: 10.7554/eLife.04837 (PMC4362205; doi:10.7554/eLife.04837)
Supplement: Supplementary file 2. — Drosophila and human PWMs as separate files. DOI: http://dx.doi.org/10.7554/eLife.04837.034 [file elife04837s006.zip › Fly_pwm/TATCTG20NCG_KA_NCCGTCACTTT_m1_c7_short.pfm]

26	3	3	2	1	0	134	0	0	0	48
82	134	134	0	2	134	0	134	2	5	61
15	2	0	134	0	0	0	0	0	4	2
10	3	7	2	134	1	0	2	134	134	134
