# Supplementary material for: Conservation of transcription factor binding specificities across 600 million years of bilateria evolution
Source: eLife. 2015 Mar 17;4:e04837. doi: 10.7554/eLife.04837 (PMC4362205; doi:10.7554/eLife.04837)
Supplement: Supplementary file 2. — Drosophila and human PWMs as separate files. DOI: http://dx.doi.org/10.7554/eLife.04837.034 [file elife04837s006.zip › Fly_pwm/TATCTG20NTCG_KA_NNGATAACNNNGTTATCNN_m1_c5_short.pfm]

796	841	2	2032	0	2032	2032	24	545	460	362	46	0	1	2032	2	14	488	257
428	542	2	2	0	0	1	2032	307	536	836	36	5	2	2	0	2032	153	532
538	163	2032	1	0	0	2	42	831	543	279	2032	1	0	1	0	5	568	416
271	486	5	0	2032	3	3	65	349	494	556	23	2032	2032	0	2032	2	822	828
