# Supplementary material for: Conservation of transcription factor binding specificities across 600 million years of bilateria evolution
Source: eLife. 2015 Mar 17;4:e04837. doi: 10.7554/eLife.04837 (PMC4362205; doi:10.7554/eLife.04837)
Supplement: Supplementary file 2. — Drosophila and human PWMs as separate files. DOI: http://dx.doi.org/10.7554/eLife.04837.034 [file elife04837s006.zip › Fly_pwm/TATCTG20NTCG_KA_NNGATAAGNNNCTTATCNN_m1_c5_short.pfm]

841	798	5	2946	2	2946	2946	25	542	823	951	40	4	3	2946	2	12	1157	535
738	816	3	0	1	3	0	46	385	679	1076	2946	3	0	1	4	2946	160	799
803	169	2946	5	1	0	0	2946	1072	658	405	33	3	1	2	1	1	819	730
564	1164	17	2	2946	2	0	32	948	787	515	37	2946	2946	0	2946	0	810	883
