# Supplementary material for: Conservation of transcription factor binding specificities across 600 million years of bilateria evolution
Source: eLife. 2015 Mar 17;4:e04837. doi: 10.7554/eLife.04837 (PMC4362205; doi:10.7554/eLife.04837)
Supplement: Supplementary file 2. — Drosophila and human PWMs as separate files. DOI: http://dx.doi.org/10.7554/eLife.04837.034 [file elife04837s006.zip › Fly_pwm/TATCTG20NTCG_KA_WGATAASN_m1_c5_short.pfm]

20784	0	45088	0	45088	45088	399	12977
9758	0	0	0	0	0	13786	8848
1122	45088	0	42	0	0	31301	18409
24304	0	0	45088	0	0	262	4853
