# Supplementary material for: Conservation of transcription factor binding specificities across 600 million years of bilateria evolution
Source: eLife. 2015 Mar 17;4:e04837. doi: 10.7554/eLife.04837 (PMC4362205; doi:10.7554/eLife.04837)
Supplement: Supplementary file 2. — Drosophila and human PWMs as separate files. DOI: http://dx.doi.org/10.7554/eLife.04837.034 [file elife04837s006.zip › Fly_pwm/TATGAT40NACA_KK_NNGAACATTCSAGAANN_m1_c2_short.pfm]

109	192	13	581	581	81	581	45	22	0	8	581	29	581	581	103	167
152	194	22	13	7	581	298	11	0	581	297	78	21	42	101	203	149
109	182	581	6	13	96	257	20	10	2	285	69	581	17	70	146	136
212	14	8	27	47	278	193	581	581	2	400	8	33	36	131	129	129
