# Supplementary material for: Conservation of transcription factor binding specificities across 600 million years of bilateria evolution
Source: eLife. 2015 Mar 17;4:e04837. doi: 10.7554/eLife.04837 (PMC4362205; doi:10.7554/eLife.04837)
Supplement: Supplementary file 2. — Drosophila and human PWMs as separate files. DOI: http://dx.doi.org/10.7554/eLife.04837.034 [file elife04837s006.zip › Fly_pwm/TATGAT40NACA_KK_NNGAACATTCTSGAANN_m1_c2_short.pfm]

99	212	3	534	534	66	534	71	14	1	12	400	12	534	534	128	139
146	153	8	16	8	534	271	7	0	534	60	259	23	38	79	174	133
99	161	534	11	6	77	328	16	18	2	88	275	534	5	47	117	140
190	8	3	16	38	274	231	534	534	0	534	3	8	24	134	115	122
