# Supplementary material for: Conservation of transcription factor binding specificities across 600 million years of bilateria evolution
Source: eLife. 2015 Mar 17;4:e04837. doi: 10.7554/eLife.04837 (PMC4362205; doi:10.7554/eLife.04837)
Supplement: Supplementary file 2. — Drosophila and human PWMs as separate files. DOI: http://dx.doi.org/10.7554/eLife.04837.034 [file elife04837s006.zip › Fly_pwm/TATGAT40NACA_KK_NNGAATGTTCSAGAANN_m1_c3_short.pfm]

123	260	1	788	788	370	363	31	23	6	6	788	17	788	788	109	189
193	219	16	11	12	348	91	5	5	788	290	62	27	17	145	261	131
139	301	788	29	0	324	788	0	22	1	498	53	788	0	83	243	330
333	9	7	5	19	788	31	788	788	2	652	16	18	15	139	175	138
