# Supplementary material for: Conservation of transcription factor binding specificities across 600 million years of bilateria evolution
Source: eLife. 2015 Mar 17;4:e04837. doi: 10.7554/eLife.04837 (PMC4362205; doi:10.7554/eLife.04837)
Supplement: Supplementary file 2. — Drosophila and human PWMs as separate files. DOI: http://dx.doi.org/10.7554/eLife.04837.034 [file elife04837s006.zip › Fly_pwm/TATGAT40NACA_KK_NNGAATGTTCTSGAANN_m1_c3_short.pfm]

118	250	11	959	959	333	348	53	21	0	0	652	0	959	959	164	205
232	211	13	8	10	503	125	18	6	959	44	444	25	23	30	316	229
225	486	959	10	11	321	959	0	31	8	74	516	959	12	37	296	326
384	12	14	18	74	959	4	959	959	6	959	9	5	56	225	184	200
