# Supplementary material for: Conservation of transcription factor binding specificities across 600 million years of bilateria evolution
Source: eLife. 2015 Mar 17;4:e04837. doi: 10.7554/eLife.04837 (PMC4362205; doi:10.7554/eLife.04837)
Supplement: Supplementary file 2. — Drosophila and human PWMs as separate files. DOI: http://dx.doi.org/10.7554/eLife.04837.034 [file elife04837s006.zip › Fly_pwm/TATGCC20NCG_KA_NYAATTAN_m1_c7b4_short.pfm]

972	151	6192	6192	0	0	6192	1199
1635	3628	1330	0	0	1179	201	2406
2510	110	1071	0	0	731	168	1515
1075	2564	283	0	6192	6192	418	1072
