# Supplementary material for: Conservation of transcription factor binding specificities across 600 million years of bilateria evolution
Source: eLife. 2015 Mar 17;4:e04837. doi: 10.7554/eLife.04837 (PMC4362205; doi:10.7554/eLife.04837)
Supplement: Supplementary file 2. — Drosophila and human PWMs as separate files. DOI: http://dx.doi.org/10.7554/eLife.04837.034 [file elife04837s006.zip › Fly_pwm/TATGCC20NCGG_KG_NNGATAANN_m1_c4_short.pfm]

36777	65728	0	153594	0	153594	153594	20533	53537
38096	32146	0	0	0	0	14715	51872	26159
50907	3419	153594	0	0	578	23476	64426	57476
27814	52300	0	0	153594	15825	12474	16762	16422
