# Supplementary material for: Conservation of transcription factor binding specificities across 600 million years of bilateria evolution
Source: eLife. 2015 Mar 17;4:e04837. doi: 10.7554/eLife.04837 (PMC4362205; doi:10.7554/eLife.04837)
Supplement: Supplementary file 2. — Drosophila and human PWMs as separate files. DOI: http://dx.doi.org/10.7554/eLife.04837.034 [file elife04837s006.zip › Fly_pwm/TATGCT40NACT_KAA_AATAAATCACTGCA_m1_c3_short.pfm]

3370	3370	125	3370	3370	3370	0	0	3370	12	1352	0	0	3370
685	64	204	0	0	0	0	3370	0	3370	3	0	3370	155
918	100	61	8	0	0	1	3	0	1643	851	3370	0	62
482	242	3370	1	1	0	3370	0	5	0	3370	0	2	377
