# Supplementary material for: Conservation of transcription factor binding specificities across 600 million years of bilateria evolution
Source: eLife. 2015 Mar 17;4:e04837. doi: 10.7554/eLife.04837 (PMC4362205; doi:10.7554/eLife.04837)
Supplement: Supplementary file 2. — Drosophila and human PWMs as separate files. DOI: http://dx.doi.org/10.7554/eLife.04837.034 [file elife04837s006.zip › Fly_pwm/TATGGT40NATA_KK_NNGATAASN_m1_c3_short.pfm]

688	1550	0	4510	0	4510	4510	0	1107
1282	1023	0	0	0	0	536	1928	946
1868	43	4510	0	0	0	568	2581	2075
671	1895	0	0	4510	200	92	1021	380
