# Supplementary material for: Conservation of transcription factor binding specificities across 600 million years of bilateria evolution
Source: eLife. 2015 Mar 17;4:e04837. doi: 10.7554/eLife.04837 (PMC4362205; doi:10.7554/eLife.04837)
Supplement: Supplementary file 2. — Drosophila and human PWMs as separate files. DOI: http://dx.doi.org/10.7554/eLife.04837.034 [file elife04837s006.zip › Fly_pwm/TATTGT20NGTG_KG_NYAATTAN_m1_c3_short.pfm]

3394	556	19630	19630	0	2814	19630	7339
2396	7962	7701	275	0	8	0	6134
9980	82	671	4	0	2217	0	2885
3860	11668	2120	544	19630	19630	565	3272
