# Supplementary material for: Conservation of transcription factor binding specificities across 600 million years of bilateria evolution
Source: eLife. 2015 Mar 17;4:e04837. doi: 10.7554/eLife.04837 (PMC4362205; doi:10.7554/eLife.04837)
Supplement: Supplementary file 2. — Drosophila and human PWMs as separate files. DOI: http://dx.doi.org/10.7554/eLife.04837.034 [file elife04837s006.zip › Fly_pwm/TATTTA20NTTG_KG_NNCACTTGAN_m1_c3_short.pfm]

5774	1858	0	14704	350	0	0	4694	14704	4645
2457	9708	14704	76	14704	4	486	3091	228	3768
2958	2811	0	0	0	0	0	14704	210	5511
3516	327	2709	391	0	14704	14704	555	1256	780
