# Supplementary material for: Conservation of transcription factor binding specificities across 600 million years of bilateria evolution
Source: eLife. 2015 Mar 17;4:e04837. doi: 10.7554/eLife.04837 (PMC4362205; doi:10.7554/eLife.04837)
Supplement: Supplementary file 2. — Drosophila and human PWMs as separate files. DOI: http://dx.doi.org/10.7554/eLife.04837.034 [file elife04837s006.zip › Fly_pwm/TATTTA20NTTG_KH_NTAATCRATTAN_m1_c2_short.pfm]

408	242	1404	1404	26	0	823	1404	5	27	1404	280
319	51	53	0	43	1404	37	2	5	85	33	361
379	42	80	14	21	80	581	45	2	40	58	363
299	1404	19	0	1404	45	8	13	1404	1404	236	401
