# Supplementary material for: Conservation of transcription factor binding specificities across 600 million years of bilateria evolution
Source: eLife. 2015 Mar 17;4:e04837. doi: 10.7554/eLife.04837 (PMC4362205; doi:10.7554/eLife.04837)
Supplement: Supplementary file 2. — Drosophila and human PWMs as separate files. DOI: http://dx.doi.org/10.7554/eLife.04837.034 [file elife04837s006.zip › Fly_pwm/TATTTG40NCCA_KL_WRGCGCCAGGCGCYW_m2_c3_short.pfm]

338	495	75	4	4	6	4	1162	16	9	25	21	19	13	786
65	11	2	1000	6	1002	1003	23	33	9	1013	13	984	602	75
101	586	991	0	1041	2	5	23	1005	1037	9	1035	29	10	50
715	11	2	2	3	6	19	0	59	20	15	7	51	449	316
