# Supplementary material for: Conservation of transcription factor binding specificities across 600 million years of bilateria evolution
Source: eLife. 2015 Mar 17;4:e04837. doi: 10.7554/eLife.04837 (PMC4362205; doi:10.7554/eLife.04837)
Supplement: Supplementary file 2. — Drosophila and human PWMs as separate files. DOI: http://dx.doi.org/10.7554/eLife.04837.034 [file elife04837s006.zip › Fly_pwm/TATTTG40NCCA_KL_WRGCGCCATGGCGCYW_m2_c3_short.pfm]

126	176	23	0	2	5	2	358	9	4	1	4	4	0	2	243
25	7	3	347	4	348	346	5	69	6	4	350	1	336	180	33
27	185	337	6	345	2	4	60	12	341	342	3	342	2	7	17
245	3	2	4	6	0	3	2	343	3	3	5	0	28	182	128
