# Supplementary material for: Conservation of transcription factor binding specificities across 600 million years of bilateria evolution
Source: eLife. 2015 Mar 17;4:e04837. doi: 10.7554/eLife.04837 (PMC4362205; doi:10.7554/eLife.04837)
Supplement: Supplementary file 2. — Drosophila and human PWMs as separate files. DOI: http://dx.doi.org/10.7554/eLife.04837.034 [file elife04837s006.zip › Fly_pwm/TATTTG40NCCA_KL_WRGCGCCGGCGCYW_m2_c3_short.pfm]

2266	3332	628	17	5	5	19	47	16	16	7	6	61	5482
492	26	10	7791	20	7805	7818	14	7	7839	20	7374	4734	852
899	4748	7424	11	7846	11	3	7821	7820	19	7793	11	23	517
5508	48	10	8	4	21	49	23	13	9	17	631	3314	2317
