# Supplementary material for: Conservation of transcription factor binding specificities across 600 million years of bilateria evolution
Source: eLife. 2015 Mar 17;4:e04837. doi: 10.7554/eLife.04837 (PMC4362205; doi:10.7554/eLife.04837)
Supplement: Supplementary file 2. — Drosophila and human PWMs as separate files. DOI: http://dx.doi.org/10.7554/eLife.04837.034 [file elife04837s006.zip › Fly_pwm/TCAAAA20NAAA_KG_NNNRCAGCTGYNNN_m1_c4_short.pfm]

228	197	342	167	0	517	0	113	46	0	9	82	205	109
65	40	1	50	517	1	0	517	10	0	355	97	84	104
116	78	86	350	0	4	517	0	1	517	58	0	28	62
107	203	88	17	0	40	114	20	517	0	162	346	201	242
