# Supplementary material for: Conservation of transcription factor binding specificities across 600 million years of bilateria evolution
Source: eLife. 2015 Mar 17;4:e04837. doi: 10.7554/eLife.04837 (PMC4362205; doi:10.7554/eLife.04837)
Supplement: Supplementary file 2. — Drosophila and human PWMs as separate files. DOI: http://dx.doi.org/10.7554/eLife.04837.034 [file elife04837s006.zip › Fly_pwm/TCAAAC40NAAC_KAB_GTCACGTGAC_m1_c4_short.pfm]

69	0	2	458	0	0	0	0	458	9
50	5	458	5	458	0	8	2	0	458
458	0	7	6	3	458	0	458	0	29
8	458	6	0	1	0	458	2	4	50
