# Supplementary material for: Conservation of transcription factor binding specificities across 600 million years of bilateria evolution
Source: eLife. 2015 Mar 17;4:e04837. doi: 10.7554/eLife.04837 (PMC4362205; doi:10.7554/eLife.04837)
Supplement: Supplementary file 2. — Drosophila and human PWMs as separate files. DOI: http://dx.doi.org/10.7554/eLife.04837.034 [file elife04837s006.zip › Fly_pwm/TCAACC20NCAA_KG_TGCCACGTCATCA_m2_c2_short.pfm]

1493	707	2769	235	16930	46	217	27	862	16845	829	1228	14127
3375	222	16383	17077	121	17092	52	38	17418	262	6738	17119	2323
2447	17200	62	522	102	10	17343	43	528	889	4354	515	3263
13388	1460	500	236	19	27	50	15853	58	422	11709	998	1702
