# Supplementary material for: Conservation of transcription factor binding specificities across 600 million years of bilateria evolution
Source: eLife. 2015 Mar 17;4:e04837. doi: 10.7554/eLife.04837 (PMC4362205; doi:10.7554/eLife.04837)
Supplement: Supplementary file 2. — Drosophila and human PWMs as separate files. DOI: http://dx.doi.org/10.7554/eLife.04837.034 [file elife04837s006.zip › Fly_pwm/TCAACC20NCAA_KG_TGCCACGTGGCA_m1_c2_short.pfm]

117	67	204	79	944	1	1	1	64	12	49	944
169	12	944	944	6	944	1	4	41	9	944	154
154	944	7	35	8	0	944	2	944	944	11	171
944	40	16	66	1	4	2	944	78	191	55	111
