# Supplementary material for: Conservation of transcription factor binding specificities across 600 million years of bilateria evolution
Source: eLife. 2015 Mar 17;4:e04837. doi: 10.7554/eLife.04837 (PMC4362205; doi:10.7554/eLife.04837)
Supplement: Supplementary file 2. — Drosophila and human PWMs as separate files. DOI: http://dx.doi.org/10.7554/eLife.04837.034 [file elife04837s006.zip › Fly_pwm/TCAACC20NCAA_KG_TGRTGACGTCAYCA_m2_c2_short.pfm]

386	304	2254	131	14	3619	11	24	4	269	3588	104	402	3017
673	254	583	227	281	8	3816	8	13	3747	16	1092	3582	523
464	3533	1123	22	3744	7	7	3822	13	309	269	580	255	695
3049	412	108	3596	280	3	29	17	3631	9	104	2285	279	416
