# Supplementary material for: Conservation of transcription factor binding specificities across 600 million years of bilateria evolution
Source: eLife. 2015 Mar 17;4:e04837. doi: 10.7554/eLife.04837 (PMC4362205; doi:10.7554/eLife.04837)
Supplement: Supplementary file 2. — Drosophila and human PWMs as separate files. DOI: http://dx.doi.org/10.7554/eLife.04837.034 [file elife04837s006.zip › Fly_pwm/TCAATT20NTAA_KG_NNTGTTGTAAAYANN_m1_c3_short.pfm]

1026	844	16	756	20	4	2	95	3409	3409	3409	0	3409	1251	1215
519	347	7	5	7	0	0	31	349	16	0	1820	10	642	478
438	455	7	3409	4	4	3409	0	0	0	16	24	14	616	667
1426	1764	3409	5	3409	3409	40	3409	0	0	8	1589	29	900	1050
