# Supplementary material for: Conservation of transcription factor binding specificities across 600 million years of bilateria evolution
Source: eLife. 2015 Mar 17;4:e04837. doi: 10.7554/eLife.04837 (PMC4362205; doi:10.7554/eLife.04837)
Supplement: Supplementary file 2. — Drosophila and human PWMs as separate files. DOI: http://dx.doi.org/10.7554/eLife.04837.034 [file elife04837s006.zip › Fly_pwm/TCAATT20NTAA_KH_AANNGTAACA_m1_c4_short.pfm]

4128	4128	465	19	348	0	4128	4128	9	4128
318	31	1776	929	0	0	141	171	4128	0
41	26	917	890	4128	637	19	537	0	1372
526	2724	970	2291	0	4128	27	1046	127	103
