# Supplementary material for: Conservation of transcription factor binding specificities across 600 million years of bilateria evolution
Source: eLife. 2015 Mar 17;4:e04837. doi: 10.7554/eLife.04837 (PMC4362205; doi:10.7554/eLife.04837)
Supplement: Supplementary file 2. — Drosophila and human PWMs as separate files. DOI: http://dx.doi.org/10.7554/eLife.04837.034 [file elife04837s006.zip › Fly_pwm/TCAATT20NTAA_KH_AWNTRGRKCAN_m1_c4_short.pfm]

23595	14667	3865	1138	15629	496	14417	2421	0	23595	4391
704	32	8519	2693	805	25	350	2756	23595	3	10195
106	49	7180	4315	7966	23595	9178	12574	589	2818	4001
1871	8928	4031	23595	0	2170	3436	11021	1464	238	5008
