# Supplementary material for: Conservation of transcription factor binding specificities across 600 million years of bilateria evolution
Source: eLife. 2015 Mar 17;4:e04837. doi: 10.7554/eLife.04837 (PMC4362205; doi:10.7554/eLife.04837)
Supplement: Supplementary file 2. — Drosophila and human PWMs as separate files. DOI: http://dx.doi.org/10.7554/eLife.04837.034 [file elife04837s006.zip › Fly_pwm/TCACAC20NACA_KD_NNACRCAGCTGYGTNN_m1_c4_short.pfm]

291	193	1286	76	320	0	1286	1	87	0	0	141	29	579	239	278
66	85	672	1286	136	1286	5	145	1286	0	1	1020	25	1211	720	667
618	777	1168	34	967	0	1	1286	163	0	1286	128	1286	719	125	106
311	231	586	43	109	0	0	38	0	1286	1	266	81	1286	202	235
