# Supplementary material for: Conservation of transcription factor binding specificities across 600 million years of bilateria evolution
Source: eLife. 2015 Mar 17;4:e04837. doi: 10.7554/eLife.04837 (PMC4362205; doi:10.7554/eLife.04837)
Supplement: Supplementary file 2. — Drosophila and human PWMs as separate files. DOI: http://dx.doi.org/10.7554/eLife.04837.034 [file elife04837s006.zip › Fly_pwm/TCACAC20NACA_KD_NNCAYCAGCTGRTGNN_m1_c4_short.pfm]

138	135	12	546	30	1	546	1	26	0	0	260	0	124	33	105
62	14	546	191	308	546	0	49	546	1	0	99	44	172	361	227
258	336	208	38	117	0	1	546	29	0	546	286	181	546	20	54
89	61	129	6	238	0	0	46	0	546	2	34	546	37	132	160
