# Supplementary material for: Conservation of transcription factor binding specificities across 600 million years of bilateria evolution
Source: eLife. 2015 Mar 17;4:e04837. doi: 10.7554/eLife.04837 (PMC4362205; doi:10.7554/eLife.04837)
Supplement: Supplementary file 2. — Drosophila and human PWMs as separate files. DOI: http://dx.doi.org/10.7554/eLife.04837.034 [file elife04837s006.zip › Fly_pwm/TCACAC20NACA_KD_NNCAYCAGCTGYGTNN_m1_c3_short.pfm]

1090	943	269	3409	258	8	3409	37	303	0	0	419	129	1598	565	724
448	160	3409	1621	1471	3409	5	500	3409	3	0	2248	82	3043	1917	1642
1248	1900	1355	256	576	0	0	3409	564	21	3409	489	3409	1783	302	285
623	407	997	60	1938	1	61	937	40	3409	0	1161	258	3409	625	759
