# Supplementary material for: Conservation of transcription factor binding specificities across 600 million years of bilateria evolution
Source: eLife. 2015 Mar 17;4:e04837. doi: 10.7554/eLife.04837 (PMC4362205; doi:10.7554/eLife.04837)
Supplement: Supplementary file 2. — Drosophila and human PWMs as separate files. DOI: http://dx.doi.org/10.7554/eLife.04837.034 [file elife04837s006.zip › Fly_pwm/TCACAC20NACA_KG_NRATTAATYN_m1_c2_short.pfm]

2673	6442	12474	531	941	12474	12474	1864	2904	4405
3370	2198	385	108	3768	247	159	359	6001	2353
2182	6033	294	82	288	3729	115	234	2404	3129
4250	3097	1801	12474	12474	796	548	12474	6474	2587
