# Supplementary material for: Conservation of transcription factor binding specificities across 600 million years of bilateria evolution
Source: eLife. 2015 Mar 17;4:e04837. doi: 10.7554/eLife.04837 (PMC4362205; doi:10.7554/eLife.04837)
Supplement: Supplementary file 2. — Drosophila and human PWMs as separate files. DOI: http://dx.doi.org/10.7554/eLife.04837.034 [file elife04837s006.zip › Fly_pwm/TCACCG20NCCA_KD_RTTACGTAAY_m1_c4_short.pfm]

7547	713	150	17054	111	4257	446	17054	17054	1715
3255	210	462	134	17054	425	4729	2044	254	9737
9507	325	2007	4556	301	17054	112	426	266	3128
1707	17054	17054	417	4150	78	17054	164	651	7317
