# Supplementary material for: Conservation of transcription factor binding specificities across 600 million years of bilateria evolution
Source: eLife. 2015 Mar 17;4:e04837. doi: 10.7554/eLife.04837 (PMC4362205; doi:10.7554/eLife.04837)
Supplement: Supplementary file 2. — Drosophila and human PWMs as separate files. DOI: http://dx.doi.org/10.7554/eLife.04837.034 [file elife04837s006.zip › Fly_pwm/TCACCG20NCCA_KH_NAWAAACCGTTACW_m1_c3_short.pfm]

2613	7457	6135	7457	7457	7457	5	1	2	2	0	7457	329	5473
1322	1523	262	419	41	25	7457	7457	1	2	3	7	7457	246
2124	3469	734	751	818	547	2	3	7457	8	3	2	214	2843
1398	2406	1322	4711	2501	311	4	3	4	7457	7457	2	955	1984
