# Supplementary material for: Conservation of transcription factor binding specificities across 600 million years of bilateria evolution
Source: eLife. 2015 Mar 17;4:e04837. doi: 10.7554/eLife.04837 (PMC4362205; doi:10.7554/eLife.04837)
Supplement: Supplementary file 2. — Drosophila and human PWMs as separate files. DOI: http://dx.doi.org/10.7554/eLife.04837.034 [file elife04837s006.zip › Fly_pwm/TCACCG20NCCA_KH_NAWTGACCGTTACW_m1_c3_short.pfm]

3659	7438	4850	818	4711	7438	2	8	6	1	1	7438	91	5374
810	959	1150	1465	41	22	7438	7438	1	3	1	4	7438	148
1203	2136	1929	457	7438	743	3	14	7438	4	1	5	73	1909
1765	3837	2587	7438	2784	1128	3	0	1	7438	7438	0	661	2064
