# Supplementary material for: Conservation of transcription factor binding specificities across 600 million years of bilateria evolution
Source: eLife. 2015 Mar 17;4:e04837. doi: 10.7554/eLife.04837 (PMC4362205; doi:10.7554/eLife.04837)
Supplement: Supplementary file 2. — Drosophila and human PWMs as separate files. DOI: http://dx.doi.org/10.7554/eLife.04837.034 [file elife04837s006.zip › Fly_pwm/TCACTT40NTTG_KU_NNTAATTACC_m1_c2_short.pfm]

2034	1731	554	9075	9075	179	477	9075	1822	2734
3312	2636	1572	819	80	1020	659	49	9075	9075
2261	1691	224	188	98	464	3632	3996	1760	2453
1468	3017	9075	1524	1	9075	9075	141	1610	2624
