# Supplementary material for: Conservation of transcription factor binding specificities across 600 million years of bilateria evolution
Source: eLife. 2015 Mar 17;4:e04837. doi: 10.7554/eLife.04837 (PMC4362205; doi:10.7554/eLife.04837)
Supplement: Supplementary file 2. — Drosophila and human PWMs as separate files. DOI: http://dx.doi.org/10.7554/eLife.04837.034 [file elife04837s006.zip › Fly_pwm/TCAGAG20NAGA_KD_NNGGATGACGTCATCCNN_m2_c4_short.pfm]

491	521	199	10	1290	0	0	1532	0	5	0	1	1550	0	97	75	782	872
31	59	6	29	312	0	0	2	1588	0	1	1538	0	133	1484	1319	73	56
58	78	1311	1464	139	1	1541	0	0	1592	0	1	0	348	25	4	85	21
880	776	75	109	0	1564	8	0	2	1	1543	1	1	1265	7	190	497	526
