# Supplementary material for: Conservation of transcription factor binding specificities across 600 million years of bilateria evolution
Source: eLife. 2015 Mar 17;4:e04837. doi: 10.7554/eLife.04837 (PMC4362205; doi:10.7554/eLife.04837)
Supplement: Supplementary file 2. — Drosophila and human PWMs as separate files. DOI: http://dx.doi.org/10.7554/eLife.04837.034 [file elife04837s006.zip › Fly_pwm/TCAGCA40NCTC_KM_RNGCAACAGGTGG_m2_c2_short.pfm]

835	433	1	3	1737	1737	16	1742	46	14	23	134	216
123	568	0	1769	18	13	1763	14	9	12	10	24	333
554	23	1173	0	0	0	0	0	1240	1259	0	1091	799
62	613	221	7	16	3	0	0	20	11	1549	264	304
