# Supplementary material for: Conservation of transcription factor binding specificities across 600 million years of bilateria evolution
Source: eLife. 2015 Mar 17;4:e04837. doi: 10.7554/eLife.04837 (PMC4362205; doi:10.7554/eLife.04837)
Supplement: Supplementary file 2. — Drosophila and human PWMs as separate files. DOI: http://dx.doi.org/10.7554/eLife.04837.034 [file elife04837s006.zip › Fly_pwm/TCAGTC20NTGA_KG_NAACAATAACANN_m1_c2_short.pfm]

2291	4496	4496	1215	4496	4496	675	4496	4496	91	4496	1901	1501
664	63	24	4496	53	79	512	79	45	4496	86	633	605
144	28	98	1400	122	27	13	43	105	55	234	482	564
1397	1637	62	468	7	51	4496	42	47	1254	503	1479	1826
