# Supplementary material for: Conservation of transcription factor binding specificities across 600 million years of bilateria evolution
Source: eLife. 2015 Mar 17;4:e04837. doi: 10.7554/eLife.04837 (PMC4362205; doi:10.7554/eLife.04837)
Supplement: Supplementary file 2. — Drosophila and human PWMs as separate files. DOI: http://dx.doi.org/10.7554/eLife.04837.034 [file elife04837s006.zip › Fly_pwm/TCAGTC20NTGA_KG_NWANGTAAACAWW_m1_c2_short.pfm]

1205	3000	6932	3394	7328	963	6932	6932	6932	66	6932	4177	2980
1895	116	141	842	271	752	475	160	19	6932	50	1009	902
487	58	1496	829	6932	55	12	0	39	39	161	767	781
3346	3932	243	1867	171	6932	31	107	28	1489	341	2755	3953
