# Supplementary material for: Conservation of transcription factor binding specificities across 600 million years of bilateria evolution
Source: eLife. 2015 Mar 17;4:e04837. doi: 10.7554/eLife.04837 (PMC4362205; doi:10.7554/eLife.04837)
Supplement: Supplementary file 2. — Drosophila and human PWMs as separate files. DOI: http://dx.doi.org/10.7554/eLife.04837.034 [file elife04837s006.zip › Fly_pwm/TCATAT20NATA_KG_NNNGTAAATATTTACNNN_m1_c3_short.pfm]

462	760	449	57	0	1374	1374	1374	0	1374	0	0	5	1374	7	708	32	861
33	28	36	0	647	867	0	0	2	0	0	1	0	0	1374	201	522	0
0	550	184	1374	0	0	0	0	0	4	0	0	860	632	2	42	29	34
879	36	705	5	1374	5	0	0	1374	0	1374	1374	1374	2	47	424	791	480
