# Supplementary material for: Conservation of transcription factor binding specificities across 600 million years of bilateria evolution
Source: eLife. 2015 Mar 17;4:e04837. doi: 10.7554/eLife.04837 (PMC4362205; doi:10.7554/eLife.04837)
Supplement: Supplementary file 2. — Drosophila and human PWMs as separate files. DOI: http://dx.doi.org/10.7554/eLife.04837.034 [file elife04837s006.zip › Fly_pwm/TCATCA20NCG_KA_AAAGTGACGG_m1_c7_short.pfm]

197	197	197	0	0	0	197	0	0	3
4	3	0	0	1	0	0	197	0	3
45	15	9	197	0	197	0	3	197	197
22	0	3	0	197	0	0	2	0	1
