# Supplementary material for: Conservation of transcription factor binding specificities across 600 million years of bilateria evolution
Source: eLife. 2015 Mar 17;4:e04837. doi: 10.7554/eLife.04837 (PMC4362205; doi:10.7554/eLife.04837)
Supplement: Supplementary file 2. — Drosophila and human PWMs as separate files. DOI: http://dx.doi.org/10.7554/eLife.04837.034 [file elife04837s006.zip › Fly_pwm/TCCAAC20NAAC_KA_RMCATATGKY_m1_c7_short.pfm]

77	43	0	98	4	98	0	3	0	0
0	55	98	2	0	0	2	0	13	40
21	17	0	1	0	1	0	98	51	0
1	0	0	0	98	1	98	0	47	58
