# Supplementary material for: Conservation of transcription factor binding specificities across 600 million years of bilateria evolution
Source: eLife. 2015 Mar 17;4:e04837. doi: 10.7554/eLife.04837 (PMC4362205; doi:10.7554/eLife.04837)
Supplement: Supplementary file 2. — Drosophila and human PWMs as separate files. DOI: http://dx.doi.org/10.7554/eLife.04837.034 [file elife04837s006.zip › Fly_pwm/TCCAAC20NAAC_KG_NACAATGNNATTGTN_m1_c4_short.pfm]

410	1085	0	1085	1085	0	18	169	170	1085	8	13	3	42	71
333	40	1085	2	111	2	6	442	310	3	23	3	1	45	257
270	27	1	0	7	4	1085	281	43	2	48	0	1085	16	319
71	27	3	3	11	1085	11	193	562	4	1085	1085	0	1085	439
