# Supplementary material for: Conservation of transcription factor binding specificities across 600 million years of bilateria evolution
Source: eLife. 2015 Mar 17;4:e04837. doi: 10.7554/eLife.04837 (PMC4362205; doi:10.7554/eLife.04837)
Supplement: Supplementary file 2. — Drosophila and human PWMs as separate files. DOI: http://dx.doi.org/10.7554/eLife.04837.034 [file elife04837s006.zip › Fly_pwm/TCCAAC20NAAC_KG_NACCGAACAN_m1_c3_short.pfm]

34	276	30	0	0	276	276	0	276	95
173	9	276	276	32	40	12	276	15	113
28	27	6	35	276	1	5	0	24	57
41	14	19	12	22	82	6	0	0	11
