# Supplementary material for: Conservation of transcription factor binding specificities across 600 million years of bilateria evolution
Source: eLife. 2015 Mar 17;4:e04837. doi: 10.7554/eLife.04837 (PMC4362205; doi:10.7554/eLife.04837)
Supplement: Supplementary file 2. — Drosophila and human PWMs as separate files. DOI: http://dx.doi.org/10.7554/eLife.04837.034 [file elife04837s006.zip › Fly_pwm/TCCAAG40NAAC_KK_NYAATTAN_m1_c4_short.pfm]

206	0	1772	1772	0	50	1772	264
668	1293	729	521	451	497	0	715
537	0	641	432	270	755	41	654
362	479	108	0	1772	1772	0	139
