# Supplementary material for: Conservation of transcription factor binding specificities across 600 million years of bilateria evolution
Source: eLife. 2015 Mar 17;4:e04837. doi: 10.7554/eLife.04837 (PMC4362205; doi:10.7554/eLife.04837)
Supplement: Supplementary file 2. — Drosophila and human PWMs as separate files. DOI: http://dx.doi.org/10.7554/eLife.04837.034 [file elife04837s006.zip › Fly_pwm/TCCAAG40NAAC_KK_TAACGANN_m1_c4_short.pfm]

109	2688	2688	0	759	2688	44	692
324	0	0	2688	176	387	582	573
36	143	0	0	2688	44	1452	1173
2688	292	0	741	427	652	609	250
