# Supplementary material for: Conservation of transcription factor binding specificities across 600 million years of bilateria evolution
Source: eLife. 2015 Mar 17;4:e04837. doi: 10.7554/eLife.04837 (PMC4362205; doi:10.7554/eLife.04837)
Supplement: Supplementary file 2. — Drosophila and human PWMs as separate files. DOI: http://dx.doi.org/10.7554/eLife.04837.034 [file elife04837s006.zip › Fly_pwm/TCCAAG40NAAC_KY_NTAAACGN_m1_c3_short.pfm]

1380	0	8540	8540	8540	0	0	1774
3647	0	0	492	0	8540	0	1587
1694	0	36	0	0	0	8540	3674
1819	8540	2034	0	2872	2712	0	1505
