# Supplementary material for: Conservation of transcription factor binding specificities across 600 million years of bilateria evolution
Source: eLife. 2015 Mar 17;4:e04837. doi: 10.7554/eLife.04837 (PMC4362205; doi:10.7554/eLife.04837)
Supplement: Supplementary file 2. — Drosophila and human PWMs as separate files. DOI: http://dx.doi.org/10.7554/eLife.04837.034 [file elife04837s006.zip › Fly_pwm/TCCAAG40NAAC_KY_NTAATTGN_m1_c3_short.pfm]

748	0	7527	7527	3225	96	1104	1129
3162	0	0	0	0	3118	0	3498
1689	0	0	0	901	2094	7527	1823
1928	7527	0	0	7527	7527	0	1076
