# Supplementary material for: Conservation of transcription factor binding specificities across 600 million years of bilateria evolution
Source: eLife. 2015 Mar 17;4:e04837. doi: 10.7554/eLife.04837 (PMC4362205; doi:10.7554/eLife.04837)
Supplement: Supplementary file 2. — Drosophila and human PWMs as separate files. DOI: http://dx.doi.org/10.7554/eLife.04837.034 [file elife04837s006.zip › Fly_pwm/TCCATA20NCG_KA_NTGGCACGTGCCAN_m2_c6_short.pfm]

454	133	66	26	0	1196	0	1	0	0	0	1	942	439
64	151	3	15	1145	0	1124	0	8	0	1025	1048	40	180
184	50	1057	1038	0	14	0	1132	0	1151	12	0	132	68
411	889	0	2	0	1	1	1	1197	0	42	65	94	413
