# Supplementary material for: Conservation of transcription factor binding specificities across 600 million years of bilateria evolution
Source: eLife. 2015 Mar 17;4:e04837. doi: 10.7554/eLife.04837 (PMC4362205; doi:10.7554/eLife.04837)
Supplement: Supplementary file 2. — Drosophila and human PWMs as separate files. DOI: http://dx.doi.org/10.7554/eLife.04837.034 [file elife04837s006.zip › Fly_pwm/TCCCCT20NCCC_KA_CKAATTAN_m1_c5_short.pfm]

283	693	10462	10462	0	37	10462	3198
10462	641	2103	34	9	502	177	1196
230	4841	502	36	11	67	1140	4685
901	5620	234	25	10462	10462	685	1382
