# Supplementary material for: Conservation of transcription factor binding specificities across 600 million years of bilateria evolution
Source: eLife. 2015 Mar 17;4:e04837. doi: 10.7554/eLife.04837 (PMC4362205; doi:10.7554/eLife.04837)
Supplement: Supplementary file 2. — Drosophila and human PWMs as separate files. DOI: http://dx.doi.org/10.7554/eLife.04837.034 [file elife04837s006.zip › Fly_pwm/TCCCCT20NCCC_KA_NTAATCGAATTAN_m1_c5_short.pfm]

455	34	1556	1556	24	3	180	1556	1556	0	1	1556	519
628	13	20	0	16	1556	194	472	4	2	114	1	117
132	9	157	9	13	6	1556	127	12	1	7	6	678
340	1556	67	19	1556	178	442	65	11	1556	1556	4	242
