# Supplementary material for: Conservation of transcription factor binding specificities across 600 million years of bilateria evolution
Source: eLife. 2015 Mar 17;4:e04837. doi: 10.7554/eLife.04837 (PMC4362205; doi:10.7554/eLife.04837)
Supplement: Supplementary file 2. — Drosophila and human PWMs as separate files. DOI: http://dx.doi.org/10.7554/eLife.04837.034 [file elife04837s006.zip › Fly_pwm/TCCCCT20NCCC_KA_TAATYRATTA_m1_c5_short.pfm]

93	289	289	18	12	125	289	23	13	289
48	50	41	131	177	17	28	30	46	64
57	61	28	23	16	164	125	37	48	64
289	15	21	289	112	12	9	289	289	92
