# Supplementary material for: Conservation of transcription factor binding specificities across 600 million years of bilateria evolution
Source: eLife. 2015 Mar 17;4:e04837. doi: 10.7554/eLife.04837 (PMC4362205; doi:10.7554/eLife.04837)
Supplement: Supplementary file 2. — Drosophila and human PWMs as separate files. DOI: http://dx.doi.org/10.7554/eLife.04837.034 [file elife04837s006.zip › Fly_pwm/TCCCCT20NCG_KA_NCCGTCACTNN_m1_c7b4_short.pfm]

73	16	4	0	14	1	1056	7	74	129	185
147	1056	1056	16	30	1056	15	1056	122	157	398
729	1	0	1056	6	1	11	8	31	36	37
108	4	19	1	1056	8	0	16	1056	734	436
