# Supplementary material for: Conservation of transcription factor binding specificities across 600 million years of bilateria evolution
Source: eLife. 2015 Mar 17;4:e04837. doi: 10.7554/eLife.04837 (PMC4362205; doi:10.7554/eLife.04837)
Supplement: Supplementary file 2. — Drosophila and human PWMs as separate files. DOI: http://dx.doi.org/10.7554/eLife.04837.034 [file elife04837s006.zip › Fly_pwm/TCCCGT40NATG_KL_NYAATTAN_m1_c3b0_short.pfm]

1022	527	7659	7659	0	105	7659	2078
2303	4635	708	198	0	863	138	1919
1848	472	763	0	0	409	141	2410
2486	3024	222	0	7659	7659	516	1252
