# Supplementary material for: Conservation of transcription factor binding specificities across 600 million years of bilateria evolution
Source: eLife. 2015 Mar 17;4:e04837. doi: 10.7554/eLife.04837 (PMC4362205; doi:10.7554/eLife.04837)
Supplement: Supplementary file 2. — Drosophila and human PWMs as separate files. DOI: http://dx.doi.org/10.7554/eLife.04837.034 [file elife04837s006.zip › Fly_pwm/TCCCGT40NATG_KL_TAATNNNATTA_m1_c2_short.pfm]

62	2104	2104	147	67	561	1227	2104	0	140	2104
110	37	0	107	450	563	373	128	0	253	46
2	245	4	99	422	432	389	105	8	0	121
2104	89	0	2104	1166	548	116	0	2104	2104	53
