# Supplementary material for: Conservation of transcription factor binding specificities across 600 million years of bilateria evolution
Source: eLife. 2015 Mar 17;4:e04837. doi: 10.7554/eLife.04837 (PMC4362205; doi:10.7554/eLife.04837)
Supplement: Supplementary file 2. — Drosophila and human PWMs as separate files. DOI: http://dx.doi.org/10.7554/eLife.04837.034 [file elife04837s006.zip › Fly_pwm/TCCCTC20NTCC_KG_CTMATTAN_m1_c3_short.pfm]

1112	0	9744	15552	0	214	15552	4778
15552	5345	5808	356	232	300	0	3108
1802	42	1387	8722	0	0	2599	4046
1762	15552	1107	0	15552	15552	8	3620
