# Supplementary material for: Conservation of transcription factor binding specificities across 600 million years of bilateria evolution
Source: eLife. 2015 Mar 17;4:e04837. doi: 10.7554/eLife.04837 (PMC4362205; doi:10.7554/eLife.04837)
Supplement: Supplementary file 2. — Drosophila and human PWMs as separate files. DOI: http://dx.doi.org/10.7554/eLife.04837.034 [file elife04837s006.zip › Fly_pwm/TCCCTC20NTCC_KG_NTAACGAGG_m1_c4_short.pfm]

1852	493	5275	5275	71	5271	5275	221	2693
835	174	21	36	5275	436	103	555	3750
1075	223	0	27	184	5275	84	5275	5275
1514	5275	136	35	3462	715	69	992	2231
