# Supplementary material for: Conservation of transcription factor binding specificities across 600 million years of bilateria evolution
Source: eLife. 2015 Mar 17;4:e04837. doi: 10.7554/eLife.04837 (PMC4362205; doi:10.7554/eLife.04837)
Supplement: Supplementary file 2. — Drosophila and human PWMs as separate files. DOI: http://dx.doi.org/10.7554/eLife.04837.034 [file elife04837s006.zip › Fly_pwm/TCCGCA20NCGC_KA_NGATAACNNNGTTATCN_m1_c5_short.pfm]

221	1	615	0	615	615	18	172	171	82	67	3	1	615	0	5	195
170	6	1	1	0	3	615	146	152	208	43	5	0	0	2	615	31
27	615	0	1	2	5	33	196	135	147	615	4	0	0	0	1	182
196	5	1	615	0	3	39	101	157	178	16	615	615	0	615	0	206
