# Supplementary material for: Conservation of transcription factor binding specificities across 600 million years of bilateria evolution
Source: eLife. 2015 Mar 17;4:e04837. doi: 10.7554/eLife.04837 (PMC4362205; doi:10.7554/eLife.04837)
Supplement: Supplementary file 2. — Drosophila and human PWMs as separate files. DOI: http://dx.doi.org/10.7554/eLife.04837.034 [file elife04837s006.zip › Fly_pwm/TCCGCA20NCGC_KA_NGATAAGNNNCTTATCN_m1_c5_short.pfm]

244	3	847	0	847	847	21	151	233	208	16	3	1	847	1	1	267
313	2	1	1	0	3	44	147	203	347	847	2	1	0	1	847	28
28	847	1	0	0	4	847	342	186	140	32	0	1	0	0	1	312
262	2	2	847	0	0	11	207	226	152	23	847	847	0	847	3	241
