# Supplementary material for: Conservation of transcription factor binding specificities across 600 million years of bilateria evolution
Source: eLife. 2015 Mar 17;4:e04837. doi: 10.7554/eLife.04837 (PMC4362205; doi:10.7554/eLife.04837)
Supplement: Supplementary file 2. — Drosophila and human PWMs as separate files. DOI: http://dx.doi.org/10.7554/eLife.04837.034 [file elife04837s006.zip › Fly_pwm/TCCGCA20NCGC_KA_NNGATAAS_m1_c5_short.pfm]

4148	5735	0	18565	0	18565	18565	486
3837	8869	0	9	0	1	0	8447
8660	470	18565	0	0	0	0	10117
1920	3492	0	0	18565	0	0	992
