# Supplementary material for: Conservation of transcription factor binding specificities across 600 million years of bilateria evolution
Source: eLife. 2015 Mar 17;4:e04837. doi: 10.7554/eLife.04837 (PMC4362205; doi:10.7554/eLife.04837)
Supplement: Supplementary file 2. — Drosophila and human PWMs as separate files. DOI: http://dx.doi.org/10.7554/eLife.04837.034 [file elife04837s006.zip › Fly_pwm/TCCGCA20NCGC_KD_NGGTCATAAANN_m1_c3_short.pfm]

6643	11362	5794	109	7678	21384	0	21384	21384	21384	11349	4933
3219	5294	541	12929	21384	0	6	0	0	19	4387	6498
8144	21384	21384	33	175	1777	0	8	0	8	1467	4194
3378	9969	34	21384	393	0	21384	72	128	67	4182	5760
