# Supplementary material for: Conservation of transcription factor binding specificities across 600 million years of bilateria evolution
Source: eLife. 2015 Mar 17;4:e04837. doi: 10.7554/eLife.04837 (PMC4362205; doi:10.7554/eLife.04837)
Supplement: Supplementary file 2. — Drosophila and human PWMs as separate files. DOI: http://dx.doi.org/10.7554/eLife.04837.034 [file elife04837s006.zip › Fly_pwm/TCCGCA20NCGC_KD_NNGCAATAAANN_m1_c3_short.pfm]

10781	10235	3746	31	31765	31765	0	31765	31765	31765	20264	7274
4413	2816	1468	31765	31132	46	0	0	4	153	5122	10687
13135	12331	31765	0	77	80	0	0	0	46	2045	6202
3437	6383	1224	15024	750	0	31765	93	220	163	4335	7603
