# Supplementary material for: Conservation of transcription factor binding specificities across 600 million years of bilateria evolution
Source: eLife. 2015 Mar 17;4:e04837. doi: 10.7554/eLife.04837 (PMC4362205; doi:10.7554/eLife.04837)
Supplement: Supplementary file 2. — Drosophila and human PWMs as separate files. DOI: http://dx.doi.org/10.7554/eLife.04837.034 [file elife04837s006.zip › Fly_pwm/TCCGGC20NGGC_KD_CAATTANNNNATTA_m1_c4_short.pfm]

754	2130	2130	0	240	2130	485	322	263	722	2130	69	442	2130
2130	521	380	20	604	37	663	864	728	704	392	72	867	269
596	391	136	0	202	403	498	662	479	325	904	24	233	634
2047	422	114	2130	2130	235	484	283	661	379	229	2130	2130	660
