# Supplementary material for: Conservation of transcription factor binding specificities across 600 million years of bilateria evolution
Source: eLife. 2015 Mar 17;4:e04837. doi: 10.7554/eLife.04837 (PMC4362205; doi:10.7554/eLife.04837)
Supplement: Supplementary file 2. — Drosophila and human PWMs as separate files. DOI: http://dx.doi.org/10.7554/eLife.04837.034 [file elife04837s006.zip › Fly_pwm/TCCGGC20NGGC_KD_NYAATTAN_m1_c3_short.pfm]

7176	907	52818	52818	0	617	52818	11930
21503	32415	4704	1315	363	2747	669	11756
13582	933	2009	294	0	3246	1087	18179
10557	20403	2139	66	52818	52818	2009	10953
