# Supplementary material for: Conservation of transcription factor binding specificities across 600 million years of bilateria evolution
Source: eLife. 2015 Mar 17;4:e04837. doi: 10.7554/eLife.04837 (PMC4362205; doi:10.7554/eLife.04837)
Supplement: Supplementary file 2. — Drosophila and human PWMs as separate files. DOI: http://dx.doi.org/10.7554/eLife.04837.034 [file elife04837s006.zip › Fly_pwm/TCCGGC20NGGC_KG_TAATCCGATTA_m1_c3_short.pfm]

2155	43327	43327	629	539	936	64	43327	28	11419	43327
318	53	0	28	43327	43327	131	13721	334	1193	74
0	945	33	3820	2139	0	43327	245	28	285	637
43327	2889	0	43327	57	943	1787	1137	43327	43327	3643
