# Supplementary material for: Conservation of transcription factor binding specificities across 600 million years of bilateria evolution
Source: eLife. 2015 Mar 17;4:e04837. doi: 10.7554/eLife.04837 (PMC4362205; doi:10.7554/eLife.04837)
Supplement: Supplementary file 2. — Drosophila and human PWMs as separate files. DOI: http://dx.doi.org/10.7554/eLife.04837.034 [file elife04837s006.zip › Fly_pwm/TCCGGC20NGGC_KG_TAATCCN_m1_c2_short.pfm]

1628	61470	61470	0	1946	2362	5668
18	0	0	0	61470	61470	12264
147	489	0	1812	2136	8581	29475
61470	926	0	61470	1711	16139	14063
