# Supplementary material for: Conservation of transcription factor binding specificities across 600 million years of bilateria evolution
Source: eLife. 2015 Mar 17;4:e04837. doi: 10.7554/eLife.04837 (PMC4362205; doi:10.7554/eLife.04837)
Supplement: Supplementary file 2. — Drosophila and human PWMs as separate files. DOI: http://dx.doi.org/10.7554/eLife.04837.034 [file elife04837s006.zip › Fly_pwm/TCCGGC20NGGC_KG_TAATCCNNTAATCCN_m1_c3_short.pfm]

791	9911	9911	134	1648	1046	1243	3202	479	9911	9911	317	1790	1308	1816
149	36	8	30	9911	9911	2286	1598	48	111	0	74	9911	9911	2850
26	353	21	1275	1560	2549	4196	879	0	420	16	1215	1678	2840	2910
9911	360	8	9911	1023	4000	2185	4233	9911	1538	0	9911	2120	4775	2336
