# Supplementary material for: Conservation of transcription factor binding specificities across 600 million years of bilateria evolution
Source: eLife. 2015 Mar 17;4:e04837. doi: 10.7554/eLife.04837 (PMC4362205; doi:10.7554/eLife.04837)
Supplement: Supplementary file 2. — Drosophila and human PWMs as separate files. DOI: http://dx.doi.org/10.7554/eLife.04837.034 [file elife04837s006.zip › Fly_pwm/TCCGGC20NGGC_KH_NNACCGGAAGTR_m1_c3_short.pfm]

489	405	865	59	18	0	0	865	865	76	19	577
99	113	9	865	865	3	0	0	9	30	72	24
149	161	56	59	11	865	865	0	3	865	24	289
128	186	57	33	0	0	13	0	70	1	865	93
