# Supplementary material for: Conservation of transcription factor binding specificities across 600 million years of bilateria evolution
Source: eLife. 2015 Mar 17;4:e04837. doi: 10.7554/eLife.04837 (PMC4362205; doi:10.7554/eLife.04837)
Supplement: Supplementary file 2. — Drosophila and human PWMs as separate files. DOI: http://dx.doi.org/10.7554/eLife.04837.034 [file elife04837s006.zip › Fly_pwm/TCCGGG40NCTC_KN_NAGNGAAAGTGAN_m1_c2_short.pfm]

852	1825	484	115	214	1825	1825	1825	28	30	804	1825	664
288	164	305	335	12	85	35	39	50	231	250	637	286
339	614	1825	293	1825	61	355	93	1825	341	1825	1090	291
345	222	374	1081	0	96	75	19	38	1825	385	1087	584
