# Supplementary material for: Conservation of transcription factor binding specificities across 600 million years of bilateria evolution
Source: eLife. 2015 Mar 17;4:e04837. doi: 10.7554/eLife.04837 (PMC4362205; doi:10.7554/eLife.04837)
Supplement: Supplementary file 2. — Drosophila and human PWMs as separate files. DOI: http://dx.doi.org/10.7554/eLife.04837.034 [file elife04837s006.zip › Fly_pwm/TCCGGT40NTCT_KK_NNCAATTAANN_m1_c4_short.pfm]

1199	262	0	2155	2155	0	0	2155	2155	235	469
226	614	2155	116	602	0	0	0	136	1042	470
536	1003	0	129	0	0	0	4	443	654	845
194	277	343	473	73	2155	2155	7	133	224	370
