# Supplementary material for: Conservation of transcription factor binding specificities across 600 million years of bilateria evolution
Source: eLife. 2015 Mar 17;4:e04837. doi: 10.7554/eLife.04837 (PMC4362205; doi:10.7554/eLife.04837)
Supplement: Supplementary file 2. — Drosophila and human PWMs as separate files. DOI: http://dx.doi.org/10.7554/eLife.04837.034 [file elife04837s006.zip › Fly_pwm/TCCGGT40NTCT_KK_NTTAAACGGTN_m1_c3_short.pfm]

214	65	39	705	705	705	32	9	169	48	216
141	48	14	0	13	4	705	21	83	102	74
302	24	9	0	0	57	5	705	705	10	153
48	705	705	10	6	119	252	0	204	705	262
