# Supplementary material for: Conservation of transcription factor binding specificities across 600 million years of bilateria evolution
Source: eLife. 2015 Mar 17;4:e04837. doi: 10.7554/eLife.04837 (PMC4362205; doi:10.7554/eLife.04837)
Supplement: Supplementary file 2. — Drosophila and human PWMs as separate files. DOI: http://dx.doi.org/10.7554/eLife.04837.034 [file elife04837s006.zip › Fly_pwm/TCCGGT40NTCT_KL_NAGGTGTGAN_m1_c3_short.pfm]

1100	3611	521	0	14	2	95	183	3611	1869
537	231	621	100	914	0	681	1203	177	561
1208	858	3611	3611	19	3611	49	3611	240	534
766	338	343	4	3611	0	3611	1104	68	647
