# Supplementary material for: Conservation of transcription factor binding specificities across 600 million years of bilateria evolution
Source: eLife. 2015 Mar 17;4:e04837. doi: 10.7554/eLife.04837 (PMC4362205; doi:10.7554/eLife.04837)
Supplement: Supplementary file 2. — Drosophila and human PWMs as separate files. DOI: http://dx.doi.org/10.7554/eLife.04837.034 [file elife04837s006.zip › Fly_pwm/TCCTGA40NCTC_KL_NMCACGTCAN_m1_c3_short.pfm]

429	863	68	1848	24	165	165	665	1848	154
324	985	1848	64	1848	39	221	1848	213	831
741	119	37	183	23	1848	65	196	401	321
354	115	200	27	35	0	1848	180	152	541
