# Supplementary material for: Conservation of transcription factor binding specificities across 600 million years of bilateria evolution
Source: eLife. 2015 Mar 17;4:e04837. doi: 10.7554/eLife.04837 (PMC4362205; doi:10.7554/eLife.04837)
Supplement: Supplementary file 2. — Drosophila and human PWMs as separate files. DOI: http://dx.doi.org/10.7554/eLife.04837.034 [file elife04837s006.zip › Fly_pwm/TCCTGG20NGTC_KH_NGCGTAAYACRGTAGCN_m2_c3_short.pfm]

619	816	57	0	1	3921	3496	36	3411	87	1544	0	597	3669	45	58	1547
1128	24	3710	2	7	0	26	2563	354	3792	1	0	287	3	3	3392	612
544	3745	111	4159	15	21	499	246	448	10	2508	4290	734	773	4280	392	973
1798	27	505	1	4785	0	349	1448	708	320	0	6	3930	307	29	906	911
