# Supplementary material for: Conservation of transcription factor binding specificities across 600 million years of bilateria evolution
Source: eLife. 2015 Mar 17;4:e04837. doi: 10.7554/eLife.04837 (PMC4362205; doi:10.7554/eLife.04837)
Supplement: Supplementary file 2. — Drosophila and human PWMs as separate files. DOI: http://dx.doi.org/10.7554/eLife.04837.034 [file elife04837s006.zip › Fly_pwm/TCCTGG20NGTC_KH_RCGTAANACCANRNNGN_m2_c3_short.pfm]

183	11	0	0	778	783	56	769	4	429	707	0	243	585	28	115	322
15	867	0	0	1	2	473	21	835	802	4	0	181	9	5	1708	190
735	12	944	7	0	0	190	14	6	608	1380	932	410	129	863	411	145
11	69	0	1086	2	5	152	46	6	288	0	3	1592	120	24	714	179
