# Supplementary material for: Conservation of transcription factor binding specificities across 600 million years of bilateria evolution
Source: eLife. 2015 Mar 17;4:e04837. doi: 10.7554/eLife.04837 (PMC4362205; doi:10.7554/eLife.04837)
Supplement: Supplementary file 2. — Drosophila and human PWMs as separate files. DOI: http://dx.doi.org/10.7554/eLife.04837.034 [file elife04837s006.zip › Fly_pwm/TCGAAC40NGAT_KK_NRCCGGAAGTN_m1_c4_short.pfm]

115	243	2	12	0	6	402	402	98	0	87
51	9	402	402	0	0	38	4	21	92	91
135	159	20	0	402	402	0	7	402	27	177
102	50	3	0	8	20	2	26	5	402	47
