# Supplementary material for: Conservation of transcription factor binding specificities across 600 million years of bilateria evolution
Source: eLife. 2015 Mar 17;4:e04837. doi: 10.7554/eLife.04837 (PMC4362205; doi:10.7554/eLife.04837)
Supplement: Supplementary file 2. — Drosophila and human PWMs as separate files. DOI: http://dx.doi.org/10.7554/eLife.04837.034 [file elife04837s006.zip › Fly_pwm/TCGAAG20NGA_KH_RTGACGTCAT_m1_c3u_short.pfm]

1119	5	381	2752	12	67	103	1601	2752	172
19	388	200	51	2752	5	17	2752	42	283
1633	3	2752	100	13	2752	63	145	352	51
138	2752	2506	171	10	5	2752	240	44	2752
