# Supplementary material for: Conservation of transcription factor binding specificities across 600 million years of bilateria evolution
Source: eLife. 2015 Mar 17;4:e04837. doi: 10.7554/eLife.04837 (PMC4362205; doi:10.7554/eLife.04837)
Supplement: Supplementary file 2. — Drosophila and human PWMs as separate files. DOI: http://dx.doi.org/10.7554/eLife.04837.034 [file elife04837s006.zip › Fly_pwm/TCGAGG40NGTT_KY_NCGACCACCN_m1_c3_short.pfm]

673	600	0	3100	0	0	3100	5	947	649
648	3100	312	1272	3100	3100	0	3100	3100	969
1381	598	3100	9	17	0	52	0	475	777
398	479	147	149	76	12	68	98	226	704
