# Supplementary material for: Conservation of transcription factor binding specificities across 600 million years of bilateria evolution
Source: eLife. 2015 Mar 17;4:e04837. doi: 10.7554/eLife.04837 (PMC4362205; doi:10.7554/eLife.04837)
Supplement: Supplementary file 2. — Drosophila and human PWMs as separate files. DOI: http://dx.doi.org/10.7554/eLife.04837.034 [file elife04837s006.zip › Fly_pwm/TCGAGT40NACT_KY_NCAACAACAACAAN_m2_c2_short.pfm]

4418	3111	11110	12913	1001	12943	13244	25	12974	12874	1494	11561	9369	4280
4523	9619	2365	1135	10572	496	122	10513	0	279	10363	104	3492	2942
5769	4333	2328	2225	701	649	523	22	76	343	290	4706	1087	3751
1332	4554	9878	543	1116	2698	11	269	449	55	1193	4439	5456	6346
