# Supplementary material for: Conservation of transcription factor binding specificities across 600 million years of bilateria evolution
Source: eLife. 2015 Mar 17;4:e04837. doi: 10.7554/eLife.04837 (PMC4362205; doi:10.7554/eLife.04837)
Supplement: Supplementary file 2. — Drosophila and human PWMs as separate files. DOI: http://dx.doi.org/10.7554/eLife.04837.034 [file elife04837s006.zip › Fly_pwm/TCGATT40NTTG_KK_NWATTCCCNNGGGAATWN_m1_c3_short.pfm]

810	4134	8123	962	13	10	11	13	2619	3387	6	60	10	8123	8123	304	3952	1843
2782	445	11	576	709	8123	8123	8123	1869	196	16	16	6	9	432	66	639	2751
2739	659	53	433	8	1	16	6	227	1828	8123	8123	8123	808	506	16	492	2645
1791	3989	336	8123	8123	10	49	10	3409	2712	7	11	6	10	980	8123	4170	885
