# Supplementary material for: Conservation of transcription factor binding specificities across 600 million years of bilateria evolution
Source: eLife. 2015 Mar 17;4:e04837. doi: 10.7554/eLife.04837 (PMC4362205; doi:10.7554/eLife.04837)
Supplement: Supplementary file 2. — Drosophila and human PWMs as separate files. DOI: http://dx.doi.org/10.7554/eLife.04837.034 [file elife04837s006.zip › Fly_pwm/TCGCAC40NCCT_KK_NAACCACATTAACCRCAN_m1_c3_short.pfm]

256	702	702	2	0	702	2	702	441	135	702	702	5	7	222	3	702	461
112	84	0	702	702	1	702	3	61	8	2	3	702	702	2	702	2	92
1	211	6	0	0	775	2	11	61	7	16	0	0	2	480	2	37	102
333	28	0	0	0	0	0	9	702	702	10	0	2	2	3	2	2	47
