# Supplementary material for: Conservation of transcription factor binding specificities across 600 million years of bilateria evolution
Source: eLife. 2015 Mar 17;4:e04837. doi: 10.7554/eLife.04837 (PMC4362205; doi:10.7554/eLife.04837)
Supplement: Supplementary file 2. — Drosophila and human PWMs as separate files. DOI: http://dx.doi.org/10.7554/eLife.04837.034 [file elife04837s006.zip › Fly_pwm/TCGCAC40NCCT_KK_NAACCGCAAAACCGCAN_m1_c3_short.pfm]

481	1316	1316	0	2	406	2	1316	1316	1316	1316	2	0	780	14	1316	845
254	232	3	1316	1316	7	1316	12	5	26	17	1316	1316	6	1316	16	151
13	352	9	2	3	1316	3	35	16	13	15	2	2	1316	14	46	220
569	116	4	2	2	24	3	4	78	23	2	2	8	17	3	18	99
