# Supplementary material for: Conservation of transcription factor binding specificities across 600 million years of bilateria evolution
Source: eLife. 2015 Mar 17;4:e04837. doi: 10.7554/eLife.04837 (PMC4362205; doi:10.7554/eLife.04837)
Supplement: Supplementary file 2. — Drosophila and human PWMs as separate files. DOI: http://dx.doi.org/10.7554/eLife.04837.034 [file elife04837s006.zip › Fly_pwm/TCGCAC40NCCT_KK_NAACCGCARAAACCRCAN_m1_c3_short.pfm]

1245	3694	3694	2	3	1449	7	3694	2793	3694	3694	3694	12	6	1631	25	3694	1896
956	999	13	3694	3694	9	3694	52	173	314	61	32	3694	3694	8	3694	88	700
100	1213	56	3	2	3694	12	289	901	227	34	122	7	6	2063	8	223	683
1393	425	2	2	0	19	5	68	307	1212	328	6	4	10	22	10	93	415
