# Supplementary material for: Conservation of transcription factor binding specificities across 600 million years of bilateria evolution
Source: eLife. 2015 Mar 17;4:e04837. doi: 10.7554/eLife.04837 (PMC4362205; doi:10.7554/eLife.04837)
Supplement: Supplementary file 2. — Drosophila and human PWMs as separate files. DOI: http://dx.doi.org/10.7554/eLife.04837.034 [file elife04837s006.zip › Fly_pwm/TCGCAC40NCCT_KK_TAACCGCAAAN_m1_c3_short.pfm]

4227	4636	4636	9	4	1362	9	4636	4636	4636	2536
2171	648	15	4636	4636	17	4636	34	334	2385	1424
237	1446	26	13	8	4636	13	205	879	1128	264
4636	370	6	8	5	48	6	54	314	1235	411
