# Supplementary material for: Conservation of transcription factor binding specificities across 600 million years of bilateria evolution
Source: eLife. 2015 Mar 17;4:e04837. doi: 10.7554/eLife.04837 (PMC4362205; doi:10.7554/eLife.04837)
Supplement: Supplementary file 2. — Drosophila and human PWMs as separate files. DOI: http://dx.doi.org/10.7554/eLife.04837.034 [file elife04837s006.zip › Fly_pwm/TCGCCA20NGA_KI_NAACAATGNNATTGTTN_m1_c3_short.pfm]

610	2931	2931	0	2931	2931	1	7	937	549	2931	5	5	25	43	123	1130
681	129	32	2931	3	57	3	1	585	773	3	3	3	5	44	116	468
530	205	14	1	4	3	1	2931	494	17	3	33	4	2931	16	186	801
1110	128	32	1	3	5	2931	13	915	1591	0	2931	2931	7	2931	2931	532
