# Supplementary material for: Conservation of transcription factor binding specificities across 600 million years of bilateria evolution
Source: eLife. 2015 Mar 17;4:e04837. doi: 10.7554/eLife.04837 (PMC4362205; doi:10.7554/eLife.04837)
Supplement: Supplementary file 2. — Drosophila and human PWMs as separate files. DOI: http://dx.doi.org/10.7554/eLife.04837.034 [file elife04837s006.zip › Fly_pwm/TCGCCG40NTGC_KK_NGYAATTANN_m1_c4_short.pfm]

261	285	0	1669	1669	0	171	1669	188	152
747	807	1002	476	91	44	502	114	495	643
286	1669	14	642	54	0	400	333	669	696
375	422	667	93	25	1669	1669	26	317	179
