# Supplementary material for: Conservation of transcription factor binding specificities across 600 million years of bilateria evolution
Source: eLife. 2015 Mar 17;4:e04837. doi: 10.7554/eLife.04837 (PMC4362205; doi:10.7554/eLife.04837)
Supplement: Supplementary file 2. — Drosophila and human PWMs as separate files. DOI: http://dx.doi.org/10.7554/eLife.04837.034 [file elife04837s006.zip › Fly_pwm/TCGCGC20NGA_KI_CAAGGTCRN_m1_c3_short.pfm]

76	4787	4787	0	17	981	32	3084	711
4787	0	1	16	0	1301	4787	4	1355
1230	36	19	4787	4787	95	79	1704	439
79	0	17	1098	0	4787	288	41	2283
