# Supplementary material for: Conservation of transcription factor binding specificities across 600 million years of bilateria evolution
Source: eLife. 2015 Mar 17;4:e04837. doi: 10.7554/eLife.04837 (PMC4362205; doi:10.7554/eLife.04837)
Supplement: Supplementary file 2. — Drosophila and human PWMs as separate files. DOI: http://dx.doi.org/10.7554/eLife.04837.034 [file elife04837s006.zip › Fly_pwm/TCGCTG20NTCT_KG_NYAATWANNCAATTAN_m1_c3_short.pfm]

158	62	2000	2000	5	1364	2000	1179	502	102	2000	2000	4	923	2000	1058
726	1140	118	60	11	503	116	227	828	2000	104	47	8	421	114	237
222	9	138	9	3	24	51	193	195	44	34	31	5	52	219	389
893	859	191	78	2000	636	445	401	474	954	228	33	2000	2000	443	316
