# Supplementary material for: Conservation of transcription factor binding specificities across 600 million years of bilateria evolution
Source: eLife. 2015 Mar 17;4:e04837. doi: 10.7554/eLife.04837 (PMC4362205; doi:10.7554/eLife.04837)
Supplement: Supplementary file 2. — Drosophila and human PWMs as separate files. DOI: http://dx.doi.org/10.7554/eLife.04837.034 [file elife04837s006.zip › Fly_pwm/TCGGCG40NACG_KK_NNTYATTANN_m1_c3_short.pfm]

854	684	280	12093	5431	0	0	5431	983	128
1867	2480	697	5521	0	0	0	0	782	2812
2017	2386	0	640	818	0	0	0	3340	1511
693	0	5431	0	0	5431	5431	0	326	981
