# Supplementary material for: Conservation of transcription factor binding specificities across 600 million years of bilateria evolution
Source: eLife. 2015 Mar 17;4:e04837. doi: 10.7554/eLife.04837 (PMC4362205; doi:10.7554/eLife.04837)
Supplement: Supplementary file 2. — Drosophila and human PWMs as separate files. DOI: http://dx.doi.org/10.7554/eLife.04837.034 [file elife04837s006.zip › Fly_pwm/TCGGGC40NAAT_KY_ACACSTGCA_m1_c2_short.pfm]

10052	2	10052	32	89	0	0	715	10052
4991	10052	6	10052	5971	109	0	10052	3895
4860	0	34	1848	4081	79	10052	1385	5751
838	0	0	427	88	10052	0	2170	3911
