# Supplementary material for: Conservation of transcription factor binding specificities across 600 million years of bilateria evolution
Source: eLife. 2015 Mar 17;4:e04837. doi: 10.7554/eLife.04837 (PMC4362205; doi:10.7554/eLife.04837)
Supplement: Supplementary file 2. — Drosophila and human PWMs as separate files. DOI: http://dx.doi.org/10.7554/eLife.04837.034 [file elife04837s006.zip › Fly_pwm/TCGGTG40NCAA_KY_AAGGGGGCGTGTM_m2_c4_short.pfm]

6281	7519	2198	75	74	9	7	113	9	6	4737	1708	3436
1522	294	152	16	0	8	6	7855	0	17	94	777	4244
1463	1247	4664	4953	5213	5257	5221	0	5231	330	4185	496	273
2083	1313	48	1226	0	0	0	112	4	7147	837	6742	1134
