# Supplementary material for: Conservation of transcription factor binding specificities across 600 million years of bilateria evolution
Source: eLife. 2015 Mar 17;4:e04837. doi: 10.7554/eLife.04837 (PMC4362205; doi:10.7554/eLife.04837)
Supplement: Supplementary file 2. — Drosophila and human PWMs as separate files. DOI: http://dx.doi.org/10.7554/eLife.04837.034 [file elife04837s006.zip › Fly_pwm/TCGGTT20NGA_KI_NRATGACGTCATYN_m1_c3_short.pfm]

141	252	789	0	9	789	0	0	28	7	789	5	62	176
277	42	1	0	140	3	789	0	0	789	1	110	511	190
206	538	91	2	789	0	0	789	0	136	1	3	51	255
166	95	3	789	9	23	3	1	789	14	4	789	278	169
