# Supplementary material for: Conservation of transcription factor binding specificities across 600 million years of bilateria evolution
Source: eLife. 2015 Mar 17;4:e04837. doi: 10.7554/eLife.04837 (PMC4362205; doi:10.7554/eLife.04837)
Supplement: Supplementary file 2. — Drosophila and human PWMs as separate files. DOI: http://dx.doi.org/10.7554/eLife.04837.034 [file elife04837s006.zip › Fly_pwm/TCTAAT20NGA_KH_RTTACGTAAY_m1_c4_short.pfm]

12539	413	224	33143	75	4599	169	33143	33143	1061
3733	387	640	36	33143	247	4625	2909	204	20530
20605	164	3106	4446	167	33143	97	690	348	3720
926	33143	33143	219	4306	74	33143	158	404	12613
