# Supplementary material for: Conservation of transcription factor binding specificities across 600 million years of bilateria evolution
Source: eLife. 2015 Mar 17;4:e04837. doi: 10.7554/eLife.04837 (PMC4362205; doi:10.7554/eLife.04837)
Supplement: Supplementary file 2. — Drosophila and human PWMs as separate files. DOI: http://dx.doi.org/10.7554/eLife.04837.034 [file elife04837s006.zip › Fly_pwm/TCTACA20NCAG_KI_NRTTACGTAAYN_m1_c3_short.pfm]

3357	9925	33	53	17015	0	2975	0	17015	17015	257	6414
3398	1170	13	37	15	17015	42	3636	1664	34	6848	3739
3861	7090	29	1924	3654	51	17015	39	49	33	1144	3572
6399	239	17015	17015	31	2878	13	17015	0	15	10167	3291
