# Supplementary material for: Conservation of transcription factor binding specificities across 600 million years of bilateria evolution
Source: eLife. 2015 Mar 17;4:e04837. doi: 10.7554/eLife.04837 (PMC4362205; doi:10.7554/eLife.04837)
Supplement: Supplementary file 2. — Drosophila and human PWMs as separate files. DOI: http://dx.doi.org/10.7554/eLife.04837.034 [file elife04837s006.zip › Fly_pwm/TCTATT40NCAT_KY_NAWAAACCGTTACW_m1_c2_short.pfm]

249	582	542	582	582	582	0	4	1	0	2	582	437	486
109	64	24	39	4	14	582	582	0	0	0	0	582	123
115	210	55	54	70	42	0	2	582	0	0	12	256	413
109	135	40	164	82	35	0	0	0	582	582	0	160	96
