# Supplementary material for: Conservation of transcription factor binding specificities across 600 million years of bilateria evolution
Source: eLife. 2015 Mar 17;4:e04837. doi: 10.7554/eLife.04837 (PMC4362205; doi:10.7554/eLife.04837)
Supplement: Supplementary file 2. — Drosophila and human PWMs as separate files. DOI: http://dx.doi.org/10.7554/eLife.04837.034 [file elife04837s006.zip › Fly_pwm/TCTATT40NCAT_KY_NAWTGACCGTTACW_m1_c2_short.pfm]

119	210	147	70	164	210	0	3	0	1	0	210	119	189
21	42	56	94	6	11	210	210	2	0	0	0	210	34
32	65	71	17	210	41	0	1	210	0	0	1	82	162
37	129	62	210	95	47	1	2	0	210	210	3	64	21
