# Supplementary material for: Conservation of transcription factor binding specificities across 600 million years of bilateria evolution
Source: eLife. 2015 Mar 17;4:e04837. doi: 10.7554/eLife.04837 (PMC4362205; doi:10.7554/eLife.04837)
Supplement: Supplementary file 2. — Drosophila and human PWMs as separate files. DOI: http://dx.doi.org/10.7554/eLife.04837.034 [file elife04837s006.zip › Fly_pwm/TCTCGT40NGCC_KK_TAATCNAATTA_m1_c4_short.pfm]

138	2205	2205	206	235	274	2205	2205	0	40	2205
20	93	55	214	2205	347	120	29	0	69	0
79	181	91	410	895	437	55	21	0	0	43
2205	716	23	2205	3466	1148	73	0	2205	2205	70
