# Supplementary material for: Conservation of transcription factor binding specificities across 600 million years of bilateria evolution
Source: eLife. 2015 Mar 17;4:e04837. doi: 10.7554/eLife.04837 (PMC4362205; doi:10.7554/eLife.04837)
Supplement: Supplementary file 2. — Drosophila and human PWMs as separate files. DOI: http://dx.doi.org/10.7554/eLife.04837.034 [file elife04837s006.zip › Fly_pwm/TCTGAC20NGA_KI_NGGGGAAYCCCCN_m1_c4_short.pfm]

105	20	0	0	20	295	295	6	4	34	4	48	38
94	13	1	0	0	11	24	135	295	295	295	295	75
66	295	295	295	295	27	15	30	0	0	0	20	80
29	38	3	20	7	0	13	160	6	1	1	10	102
