# Supplementary material for: Conservation of transcription factor binding specificities across 600 million years of bilateria evolution
Source: eLife. 2015 Mar 17;4:e04837. doi: 10.7554/eLife.04837 (PMC4362205; doi:10.7554/eLife.04837)
Supplement: Supplementary file 2. — Drosophila and human PWMs as separate files. DOI: http://dx.doi.org/10.7554/eLife.04837.034 [file elife04837s006.zip › Fly_pwm/TCTGAG40NCAG_KK_NKCACGTGMN_m1_c4_short.pfm]

4369	2521	51	16012	0	0	83	0	10207	1454
1602	733	16012	0	16012	0	302	0	5805	8401
8537	5776	0	221	0	16012	23	16012	638	1743
1504	10236	0	91	0	0	16012	12	2591	4414
