# Supplementary material for: Conservation of transcription factor binding specificities across 600 million years of bilateria evolution
Source: eLife. 2015 Mar 17;4:e04837. doi: 10.7554/eLife.04837 (PMC4362205; doi:10.7554/eLife.04837)
Supplement: Supplementary file 2. — Drosophila and human PWMs as separate files. DOI: http://dx.doi.org/10.7554/eLife.04837.034 [file elife04837s006.zip › Fly_pwm/TCTGAG40NCAG_KK_NNCACGTGNNNNNCACGTGNN_m2_c4_short.pfm]

3877	2872	785	13072	85	398	602	161	5161	2502	3354	3872	3224	889	13602	141	500	463	169	5139	2406
2148	849	11034	281	11219	123	908	132	3458	3518	2767	2227	946	11164	226	11320	110	967	128	3783	3681
3542	3977	96	1003	112	11325	191	11177	886	2334	2845	3538	3267	110	888	132	11187	259	11060	851	2262
2598	5005	202	550	401	138	13628	842	3214	3813	3335	2462	5280	155	546	450	86	13314	736	3039	3815
