# Supplementary material for: Conservation of transcription factor binding specificities across 600 million years of bilateria evolution
Source: eLife. 2015 Mar 17;4:e04837. doi: 10.7554/eLife.04837 (PMC4362205; doi:10.7554/eLife.04837)
Supplement: Supplementary file 2. — Drosophila and human PWMs as separate files. DOI: http://dx.doi.org/10.7554/eLife.04837.034 [file elife04837s006.zip › Fly_pwm/TCTGCA40NATA_KK_NRTTACGTAAYN_m1_c2_short.pfm]

3579	9972	149	32	20408	63	2317	47	20408	20408	319	5838
5398	2061	58	96	20	20408	41	4412	2936	105	10431	5560
5563	10436	120	3025	4532	95	20408	41	90	82	1919	5423
5869	315	20408	20408	62	2303	70	20408	44	165	9977	3587
