# Supplementary material for: Conservation of transcription factor binding specificities across 600 million years of bilateria evolution
Source: eLife. 2015 Mar 17;4:e04837. doi: 10.7554/eLife.04837 (PMC4362205; doi:10.7554/eLife.04837)
Supplement: Supplementary file 2. — Drosophila and human PWMs as separate files. DOI: http://dx.doi.org/10.7554/eLife.04837.034 [file elife04837s006.zip › Fly_pwm/TCTGCA40NATA_KY_NACCCCCCRCGNN_m1_c3_short.pfm]

754	8666	272	82	693	4	2364	1585	4495	311	5322	3728	3128
2492	4359	8666	8666	8666	8666	8666	8666	595	8666	2931	1083	2431
3015	3614	53	19	9	14	0	34	4171	806	8666	1690	1207
2404	67	345	14	671	0	62	2227	1065	2350	1608	2165	1900
