# Supplementary material for: Conservation of transcription factor binding specificities across 600 million years of bilateria evolution
Source: eLife. 2015 Mar 17;4:e04837. doi: 10.7554/eLife.04837 (PMC4362205; doi:10.7554/eLife.04837)
Supplement: Supplementary file 2. — Drosophila and human PWMs as separate files. DOI: http://dx.doi.org/10.7554/eLife.04837.034 [file elife04837s006.zip › Fly_pwm/TCTGCT40NTGT_KK_NACGCCCACGCAN_m1_c3_short.pfm]

1741	12087	31	2757	40	60	41	12087	31	0	32	12087	2457
4017	12402	12087	38	12087	12087	12087	7821	12087	388	12087	210	6140
492	173	54	12087	60	66	26	60	39	12087	38	256	499
5837	44	23	768	14	15	39	41	12	7	0	0	2991
