# Supplementary material for: Conservation of transcription factor binding specificities across 600 million years of bilateria evolution
Source: eLife. 2015 Mar 17;4:e04837. doi: 10.7554/eLife.04837 (PMC4362205; doi:10.7554/eLife.04837)
Supplement: Supplementary file 2. — Drosophila and human PWMs as separate files. DOI: http://dx.doi.org/10.7554/eLife.04837.034 [file elife04837s006.zip › Fly_pwm/TCTGCT40NTGT_KK_NCCACCCACGCAN_m1_c3_short.pfm]

5667	2703	59	25303	64	47	79	25303	61	0	97	25303	4419
9151	25303	25303	137	25303	25303	25303	6039	25303	66	25303	751	13752
2715	154	67	12258	62	209	76	93	110	25303	137	368	1432
7769	15	45	1969	30	47	66	33	61	74	35	78	5699
