# Supplementary material for: Conservation of transcription factor binding specificities across 600 million years of bilateria evolution
Source: eLife. 2015 Mar 17;4:e04837. doi: 10.7554/eLife.04837 (PMC4362205; doi:10.7554/eLife.04837)
Supplement: Supplementary file 2. — Drosophila and human PWMs as separate files. DOI: http://dx.doi.org/10.7554/eLife.04837.034 [file elife04837s006.zip › Fly_pwm/TCTGGG40NCTG_KAA_RCCACGCCCW_m1_c2_short.pfm]

728	276	178	1569	0	904	0	58	17	947
292	1569	1569	444	1569	36	1569	1569	1569	709
841	102	73	122	0	1569	0	24	1	129
55	125	93	87	2	68	12	25	116	622
