# Supplementary material for: Conservation of transcription factor binding specificities across 600 million years of bilateria evolution
Source: eLife. 2015 Mar 17;4:e04837. doi: 10.7554/eLife.04837 (PMC4362205; doi:10.7554/eLife.04837)
Supplement: Supplementary file 2. — Drosophila and human PWMs as separate files. DOI: http://dx.doi.org/10.7554/eLife.04837.034 [file elife04837s006.zip › Fly_pwm/TCTGGT20NGGG_KG_NTATCANNNNNTGATAN_m1_c4u_short.pfm]

118	7	190	3	6	190	7	138	74	4	54	9	17	190	3	190	27
14	20	3	3	190	7	145	45	6	6	13	10	11	11	0	17	25
3	7	18	0	1	10	10	4	7	32	103	0	190	11	13	25	7
55	190	4	190	7	4	28	4	103	148	20	190	12	7	190	7	131
