# Supplementary material for: Conservation of transcription factor binding specificities across 600 million years of bilateria evolution
Source: eLife. 2015 Mar 17;4:e04837. doi: 10.7554/eLife.04837 (PMC4362205; doi:10.7554/eLife.04837)
Supplement: Supplementary file 2. — Drosophila and human PWMs as separate files. DOI: http://dx.doi.org/10.7554/eLife.04837.034 [file elife04837s006.zip › Fly_pwm/TCTGTA20NTGG_KG_TAATCNAATTA_m1_c4_short.pfm]

46	584	584	23	21	44	584	584	1	0	584
15	0	8	56	584	39	14	9	0	0	0
0	12	0	0	72	29	17	0	18	0	0
584	25	0	584	416	472	27	3	584	584	6
