# Supplementary material for: Conservation of transcription factor binding specificities across 600 million years of bilateria evolution
Source: eLife. 2015 Mar 17;4:e04837. doi: 10.7554/eLife.04837 (PMC4362205; doi:10.7554/eLife.04837)
Supplement: Supplementary file 2. — Drosophila and human PWMs as separate files. DOI: http://dx.doi.org/10.7554/eLife.04837.034 [file elife04837s006.zip › Fly_pwm/TCTTAG20NATG_KG_TAATCNAATTA_m1_c3_short.pfm]

3836	18497	18497	1818	2788	2633	18497	18497	6	1171	18497
1860	258	23	3095	18497	2821	1869	274	18	793	273
757	1396	29	449	7776	2107	1085	690	5	109	1063
18497	1286	24	18497	17426	10935	1408	317	18497	18497	1829
