# Supplementary material for: Conservation of transcription factor binding specificities across 600 million years of bilateria evolution
Source: eLife. 2015 Mar 17;4:e04837. doi: 10.7554/eLife.04837 (PMC4362205; doi:10.7554/eLife.04837)
Supplement: Supplementary file 2. — Drosophila and human PWMs as separate files. DOI: http://dx.doi.org/10.7554/eLife.04837.034 [file elife04837s006.zip › Fly_pwm/TCTTAG20NGA_KI_GCATAAATTA_m1_c3_short.pfm]

324	605	1866	5	1866	1866	1866	8	88	1866
112	1866	3	4	64	304	18	31	62	81
1866	6	10	3	144	43	7	0	58	91
159	62	8	1866	2828	194	256	1866	1866	124
