# Supplementary material for: Conservation of transcription factor binding specificities across 600 million years of bilateria evolution
Source: eLife. 2015 Mar 17;4:e04837. doi: 10.7554/eLife.04837 (PMC4362205; doi:10.7554/eLife.04837)
Supplement: Supplementary file 2. — Drosophila and human PWMs as separate files. DOI: http://dx.doi.org/10.7554/eLife.04837.034 [file elife04837s006.zip › Fly_pwm/TCTTAG20NGA_KI_NCTAATTANN_m1_c4_short.pfm]

13876	10039	122	40965	40965	0	131	40965	20038	3896
10086	40965	3125	4376	19	23	57	0	4993	15244
14004	5572	95	984	0	0	4652	1830	5767	10137
2999	10439	40965	104	0	40965	40965	55	10168	11687
