# Supplementary material for: Conservation of transcription factor binding specificities across 600 million years of bilateria evolution
Source: eLife. 2015 Mar 17;4:e04837. doi: 10.7554/eLife.04837 (PMC4362205; doi:10.7554/eLife.04837)
Supplement: Supplementary file 2. — Drosophila and human PWMs as separate files. DOI: http://dx.doi.org/10.7554/eLife.04837.034 [file elife04837s006.zip › Fly_pwm/TCTTAG20NGA_KI_TAATTATGCWAATTA_m1_c3_short.pfm]

100	755	755	70	0	755	46	3	80	122	755	755	4	185	755
431	216	83	0	5	2	100	79	755	5	120	2	1	8	3
154	132	17	75	6	9	6	755	168	0	11	1	4	281	163
755	196	71	755	755	0	755	11	392	633	3	30	755	755	120
