# Supplementary material for: Conservation of transcription factor binding specificities across 600 million years of bilateria evolution
Source: eLife. 2015 Mar 17;4:e04837. doi: 10.7554/eLife.04837 (PMC4362205; doi:10.7554/eLife.04837)
Supplement: Supplementary file 3. — Scripts for the total Autoseed, the barcode logo, and the dinucleotide heatmap. DOI: http://dx.doi.org/10.7554/eLife.04837.035 [file elife04837s007.zip]

Archive with 15 entries (14 files):
- Readme.txt
- __MACOSX/
- __MACOSX/._Readme.txt
- spacek40-centos
- __MACOSX/._spacek40-centos
- spacek40-debian
- spacek40-mac
- TAAAAT20NCG_KD_ARAMCACGTGKTYT_m2_c4_short.pfm
- TAAAAT20NCG_KD_ARAMCACGTGKTYT_m2_c4_short.pfm.svg
- totalautoseed
- __MACOSX/._totalautoseed
- TTCTTC20NTTCKH3_sig.seq
- TTCTTC20NTTCKH4_sig.seq
- TTCTTC20NTTCKH4_sig.seq_1_8_10_0.35_-_50_logos.svg
- TTCTTC20NTTCKH4_sig.seq_logo.svg
