# Supplementary material for: Conservation of transcription factor binding specificities across 600 million years of bilateria evolution
Source: eLife. 2015 Mar 17;4:e04837. doi: 10.7554/eLife.04837 (PMC4362205; doi:10.7554/eLife.04837)
Supplement: Supplementary file 3. — Scripts for the total Autoseed, the barcode logo, and the dinucleotide heatmap. DOI: http://dx.doi.org/10.7554/eLife.04837.035 [file elife04837s007.zip › Readme.txt]

Autoseed / Barcode logo / Dinucleotide heatmap program
Author: J.Taipale

Note: Before use it, please issue this command.
For MacOSX user:
$ cp -p spacek40-mac spacek40

For Debian GNU Linux user:
$ cp -p spacek40-debian spacek40

For CentOS Linux user:
$ cp -p spacek40-centos spacek40

---
Autoseed usage:
$ ./totalautoseed -40N <Background sequence> <Signal sequence> <huddinge_distance> <min_seed_length> <max_seed_length> <length_cutoff> <iupac_cutoff> <local_max_cutoff_count> <logo_number_cutoff>

Ex) In case 20N SELEX oligos.
$ ./totalautoseed -20N TTCTTC20NTTCKH3_sig.seq TTCTTC20NTTCKH4_sig.seq 1 8 10 0.35 - 50 100
TTCTTC20NTTCKH3_sig.seq and TTCTTC20NTTCKH4_sig.seq are 20 base SELEX sequence files (without headers).

Ex) In case 40N SELEX oligos.
$ ./totalautoseed -40N aaa.txt bbb.txt 1 8 10 0.35 - 50 100
aaa.txt and bbb.txt are 40 base SELEX sequence files (without headers).

Example output file:
TTCTTC20NTTCKH4_sig.seq_1_8_10_0.35_-_50_logos.svg


---
Barcode logo generation usage:
$ ./spacek40 --logo -barcodelogo -heightscaledbars -colorscaledbars -path -noname <pfm_file_name>
Ex)
$ ./spacek40 --logo -barcodelogo -heightscaledbars -colorscaledbars -path -noname TAAAAT20NCG_KD_ARAMCACGTGKTYT_m2_c4_short.pfm
Refer TAAAAT20NCG_KD_ARAMCACGTGKTYT_m2_c4_short.pfm as a pfm_file format example.
	Row 1: A
	Row 2: C
	Row 3: G
	Row 4: T

Example output file:
TAAAAT20NCG_KD_ARAMCACGTGKTYT_m2_c4_short.pfm.svg


---
Dinucleotide heatmap generation usage:
$ ./spacek40 --f -dinuc -nocall -m=<multinomial> <Nlength_option> <Background sequence> <Signal sequence> <Seed> <cutoff>

Ex) In case 20N SELEX oligos.
$ ./spacek40 --f -dinuc -nocall -m=1 -20N TTCTTC20NTTCKH3_sig.seq TTCTTC20NTTCKH4_sig.seq NATGACGTSATN 200
TTCTTC20NTTCKH3_sig.seq and TTCTTC20NTTCKH4_sig.seq are 20 base SELEX sequence files (without headers).

Ex) In case 40N SELEX oligos.
$ ./spacek40 --f -dinuc -nocall -m=1 -40N aaa.txt bbb.txt NCCGGAAN 200
aaa.txt and bbb.txt are 40 base SELEX sequence files (without headers).

Example output file:
TTCTTC20NTTCKH4_sig.seq_logo.svg
