# Supplementary material for: Conservation of transcription factor binding specificities across 600 million years of bilateria evolution
Source: eLife. 2015 Mar 17;4:e04837. doi: 10.7554/eLife.04837 (PMC4362205; doi:10.7554/eLife.04837)
Supplement: Supplementary file 3. — Scripts for the total Autoseed, the barcode logo, and the dinucleotide heatmap. DOI: http://dx.doi.org/10.7554/eLife.04837.035 [file elife04837s007.zip › totalautoseed]

#!/bin/bash

filename="$3_$4_$5_$6_$7_$8_$9";

# FINDS LOCAL MAX COUNTS
if [ $8 == "-" ]; then
./spacek40 $1 -longer=$7 $2 $3 $5 $6 $9 | grep local_max | sort -n -k11 | tail -n ${10} | sort -r -n -k11 >${filename}_current_local_max_seeds.tmp;
seedfield=6
else
./spacek40 $1 -longer=$7 -iupac=$8 $2 $3 $5 $6 $9 | grep local_max | sort -n -k11 | tail -n ${10} | sort -r -n -k11 >${filename}_current_local_max_seeds.tmp;
seedfield=7
fi

# FILE NAME FOR LOGOS
logo_filename="${filename}_logos.svg";
iupac_logo_filename="${filename}_iupac_logos.svg";

# LOCAL MAX SEEDS : GENERATES A LIST FILE (seeds.tmp)
local_seeds=`cat ${filename}_current_local_max_seeds.tmp | cut -f1 | grep -c 1`
echo $local_seeds;
cat ${filename}_current_local_max_seeds.tmp | cut -f$seedfield | tr n N > ${filename}_seeds.tmp

# GENERATES LOGOS FOR ALL LOCAL MAX SEEDS 
if [ $2 == "data/sequence/Empty.seq" ]; then backfile="-"; else backfile=$2; fi
logo_position=0;
exec < ${filename}_seeds.tmp
while read seed
do
let logo_position=$logo_position+110;
echo ./spacek --f -m=$4 $1 $backfile $3 $seed 500000
./spacek40 --f -nocall -m=$4 $1 $backfile $3 $seed 500000
mv -f $3_logo.svg ${filename}_logo.svg
if [ $logo_position -eq "110" ]; then cat ${filename}_logo.svg | grep -A5 standalone | sed s/$seed/'Local max seeds'/ > $logo_filename; echo '</g>' >> $logo_filename; else echo second; fi

awk ' /group3/ {flag=1} /group4/{flag=0} flag { print }' ${filename}_logo.svg | sed s/translate\(0,....\)/translate\(-100,$logo_position\)/ | sed s/'All hits :'/$seed' '/ >> $logo_filename;

done

# CLOSES SVG FILE, DELETES TMP FILES
echo '</svg>' >> $logo_filename

rm *seeds.tmp
